# Supplementary material for: Machine learning-assisted non-destructive plasticizer identification and quantification in historical PVC objects based on IR spectroscopy
Source: Sci Rep. 2022 Mar 23;12:5017. doi: 10.1038/s41598-022-08862-1 (PMC8943100; doi:10.1038/s41598-022-08862-1)
Supplement: Supplementary file 1 — Supplementary Information 1. [file 41598_2022_8862_MOESM1_ESM.zip]

Archive with 426 entries (423 files):
- Plasticizers_PVC_data/
- Plasticizers_PVC_data/.DS_Store
- Plasticizers_PVC_data/ATR_FTIR_all/
- Plasticizers_PVC_data/ATR_FTIR_all/.DS_Store
- Plasticizers_PVC_data/ATR_FTIR_all/FISH.ASC
- Plasticizers_PVC_data/ATR_FTIR_all/HS 114.ASC
- Plasticizers_PVC_data/ATR_FTIR_all/HS 115.ASC
- Plasticizers_PVC_data/ATR_FTIR_all/HS 122.ASC
- Plasticizers_PVC_data/ATR_FTIR_all/HS 124.ASC
- Plasticizers_PVC_data/ATR_FTIR_all/HS 125.ASC
- Plasticizers_PVC_data/ATR_FTIR_all/HS 126.ASC
- Plasticizers_PVC_data/ATR_FTIR_all/HS 127.ASC
- Plasticizers_PVC_data/ATR_FTIR_all/HS 129.ASC
- Plasticizers_PVC_data/ATR_FTIR_all/HS 149.ASC
- Plasticizers_PVC_data/ATR_FTIR_all/HS 153.ASC
- Plasticizers_PVC_data/ATR_FTIR_all/HS 157.ASC
- Plasticizers_PVC_data/ATR_FTIR_all/HS 321.ASC
- Plasticizers_PVC_data/ATR_FTIR_all/MINIZOGA.ASC
- Plasticizers_PVC_data/ATR_FTIR_all/P101.ASC
- Plasticizers_PVC_data/ATR_FTIR_all/P102.ASC
- Plasticizers_PVC_data/ATR_FTIR_all/P119.ASC
- Plasticizers_PVC_data/ATR_FTIR_all/P124.ASC
- Plasticizers_PVC_data/ATR_FTIR_all/P142.ASC
- Plasticizers_PVC_data/ATR_FTIR_all/P146.ASC
- Plasticizers_PVC_data/ATR_FTIR_all/P147B.ASC
- Plasticizers_PVC_data/ATR_FTIR_all/P149.ASC
- Plasticizers_PVC_data/ATR_FTIR_all/P150.ASC
- Plasticizers_PVC_data/ATR_FTIR_all/P151.ASC
- Plasticizers_PVC_data/ATR_FTIR_all/P152.ASC
- Plasticizers_PVC_data/ATR_FTIR_all/P153.ASC
- Plasticizers_PVC_data/ATR_FTIR_all/P155.ASC
- Plasticizers_PVC_data/ATR_FTIR_all/P158A.ASC
- Plasticizers_PVC_data/ATR_FTIR_all/P162.ASC
- Plasticizers_PVC_data/ATR_FTIR_all/P176.ASC
- Plasticizers_PVC_data/ATR_FTIR_all/P177A.ASC
- Plasticizers_PVC_data/ATR_FTIR_all/P178.ASC
- Plasticizers_PVC_data/ATR_FTIR_all/P180A.ASC
- Plasticizers_PVC_data/ATR_FTIR_all/P181.ASC
- Plasticizers_PVC_data/ATR_FTIR_all/P182.ASC
- Plasticizers_PVC_data/ATR_FTIR_all/P183.ASC
- Plasticizers_PVC_data/ATR_FTIR_all/P184.ASC
- Plasticizers_PVC_data/ATR_FTIR_all/P185.ASC
- Plasticizers_PVC_data/ATR_FTIR_all/P199B.ASC
- Plasticizers_PVC_data/ATR_FTIR_all/P223.ASC
- Plasticizers_PVC_data/ATR_FTIR_all/P227.ASC
- Plasticizers_PVC_data/ATR_FTIR_all/P232.ASC
- Plasticizers_PVC_data/ATR_FTIR_all/P234.ASC
- Plasticizers_PVC_data/ATR_FTIR_all/P238A.ASC
- Plasticizers_PVC_data/ATR_FTIR_all/P239A.ASC
- Plasticizers_PVC_data/ATR_FTIR_all/P239B.ASC
- Plasticizers_PVC_data/ATR_FTIR_all/P241.ASC
- Plasticizers_PVC_data/ATR_FTIR_all/P340.ASC
- Plasticizers_PVC_data/ATR_FTIR_all/P341.ASC
- Plasticizers_PVC_data/ATR_FTIR_all/P354.ASC
- Plasticizers_PVC_data/ATR_FTIR_all/P357.ASC
- Plasticizers_PVC_data/ATR_FTIR_all/P358.ASC
- Plasticizers_PVC_data/ATR_FTIR_all/P360.ASC
- Plasticizers_PVC_data/ATR_FTIR_all/P362.ASC
- Plasticizers_PVC_data/ATR_FTIR_all/P382.ASC
- Plasticizers_PVC_data/ATR_FTIR_all/P386.ASC
- Plasticizers_PVC_data/ATR_FTIR_all/P389.ASC
- Plasticizers_PVC_data/ATR_FTIR_all/P394.ASC
- Plasticizers_PVC_data/ATR_FTIR_all/P403.ASC
- Plasticizers_PVC_data/ATR_FTIR_all/P405.ASC
- Plasticizers_PVC_data/ATR_FTIR_all/P406.ASC
- Plasticizers_PVC_data/ATR_FTIR_all/P408.ASC
- Plasticizers_PVC_data/ATR_FTIR_all/P409.ASC
- Plasticizers_PVC_data/ATR_FTIR_all/P412.ASC
- Plasticizers_PVC_data/ATR_FTIR_all/P413.ASC
- Plasticizers_PVC_data/ATR_FTIR_all/P414.ASC
- Plasticizers_PVC_data/ATR_FTIR_all/P415.ASC
- Plasticizers_PVC_data/ATR_FTIR_all/P417.ASC
- Plasticizers_PVC_data/ATR_FTIR_all/P418.ASC
- Plasticizers_PVC_data/ATR_FTIR_all/P419A.ASC
- Plasticizers_PVC_data/ATR_FTIR_all/P421.ASC
- Plasticizers_PVC_data/ATR_FTIR_all/P423.ASC
- Plasticizers_PVC_data/ATR_FTIR_all/P424.ASC
- Plasticizers_PVC_data/ATR_FTIR_all/P425A.ASC
- Plasticizers_PVC_data/ATR_FTIR_all/P426.ASC
- Plasticizers_PVC_data/ATR_FTIR_all/P427A.ASC
- Plasticizers_PVC_data/ATR_FTIR_all/P428.ASC
- Plasticizers_PVC_data/ATR_FTIR_all/P429.ASC
- Plasticizers_PVC_data/ATR_FTIR_all/P430A.ASC
- Plasticizers_PVC_data/ATR_FTIR_all/P4A.ASC
- Plasticizers_PVC_data/ATR_FTIR_all/P4B.ASC
- Plasticizers_PVC_data/ATR_FTIR_all/P4C.ASC
- Plasticizers_PVC_data/ATR_FTIR_all/P4D.ASC
- Plasticizers_PVC_data/ATR_FTIR_all/P4E.ASC
- Plasticizers_PVC_data/ATR_FTIR_all/P4F.ASC
- Plasticizers_PVC_data/ATR_FTIR_all/P50.ASC
- Plasticizers_PVC_data/ATR_FTIR_all/P51.ASC
- Plasticizers_PVC_data/ATR_FTIR_all/P54.ASC
- Plasticizers_PVC_data/ATR_FTIR_all/P56.ASC
- Plasticizers_PVC_data/ATR_FTIR_all/P57.ASC
- Plasticizers_PVC_data/ATR_FTIR_all/P58.ASC
- Plasticizers_PVC_data/ATR_FTIR_all/P68.ASC
- Plasticizers_PVC_data/ATR_FTIR_all/P83.ASC
- Plasticizers_PVC_data/ATR_FTIR_all/PVC1.ASC
- Plasticizers_PVC_data/ATR_FTIR_all/PVC2.ASC
- Plasticizers_PVC_data/ATR_FTIR_all/PVC3.ASC
- Plasticizers_PVC_data/ATR_FTIR_all/PVC4.ASC
- Plasticizers_PVC_data/ATR_FTIR_all/PVC5.ASC
- Plasticizers_PVC_data/ATR_FTIR_all/TRUMP-BLUE.ASC
- Plasticizers_PVC_data/ATR_FTIR_all/TRUMP-GREEN.ASC
- Plasticizers_PVC_data/ATR_FTIR_all/TRUMP-RED.ASC
- Plasticizers_PVC_data/ATR_FTIR_all/TRUMP-WHITE.ASC
- Plasticizers_PVC_data/ATR_FTIR_all/VELIKAZOGA.ASC
- Plasticizers_PVC_data/NIR_all/
- Plasticizers_PVC_data/NIR_all/.DS_Store
- Plasticizers_PVC_data/NIR_all/fish_idle.txt
- Plasticizers_PVC_data/NIR_all/HS114_idle.txt
- Plasticizers_PVC_data/NIR_all/HS115_idle.txt
- Plasticizers_PVC_data/NIR_all/HS122_idle.txt
- Plasticizers_PVC_data/NIR_all/HS124_idle.txt
- Plasticizers_PVC_data/NIR_all/HS125_idle.txt
- Plasticizers_PVC_data/NIR_all/HS126_idle.txt
- Plasticizers_PVC_data/NIR_all/HS127_idle.txt
- Plasticizers_PVC_data/NIR_all/HS129_idle.txt
- Plasticizers_PVC_data/NIR_all/HS149_idle.txt
- Plasticizers_PVC_data/NIR_all/HS153_idle.txt
- Plasticizers_PVC_data/NIR_all/HS157_idle.txt
- Plasticizers_PVC_data/NIR_all/HS321_idle.txt
- Plasticizers_PVC_data/NIR_all/minizoga_idle.txt
- Plasticizers_PVC_data/NIR_all/P101_idle.txt
- Plasticizers_PVC_data/NIR_all/P102_idle.txt
- Plasticizers_PVC_data/NIR_all/P119_idle.txt
- Plasticizers_PVC_data/NIR_all/P124_idle.txt
- Plasticizers_PVC_data/NIR_all/P142_idle.txt
- Plasticizers_PVC_data/NIR_all/P146_idle.txt
- Plasticizers_PVC_data/NIR_all/P147b_idle.txt
- Plasticizers_PVC_data/NIR_all/P149_idle.txt
- Plasticizers_PVC_data/NIR_all/P150_idle.txt
- Plasticizers_PVC_data/NIR_all/P151_idle.txt
- Plasticizers_PVC_data/NIR_all/P152_idle.txt
- Plasticizers_PVC_data/NIR_all/P153_idle.txt
- Plasticizers_PVC_data/NIR_all/P155_idle.txt
- Plasticizers_PVC_data/NIR_all/P158A_idle.txt
- Plasticizers_PVC_data/NIR_all/P162_idle.txt
- Plasticizers_PVC_data/NIR_all/P176_idle.txt
- Plasticizers_PVC_data/NIR_all/P177A_idle.txt
- Plasticizers_PVC_data/NIR_all/P178_idle.txt
- Plasticizers_PVC_data/NIR_all/P180A_idle.txt
- Plasticizers_PVC_data/NIR_all/P181_idle.txt
- Plasticizers_PVC_data/NIR_all/P182_idle.txt
- Plasticizers_PVC_data/NIR_all/P183_idle.txt
- Plasticizers_PVC_data/NIR_all/P184_idle.txt
- Plasticizers_PVC_data/NIR_all/P185_idle.txt
- Plasticizers_PVC_data/NIR_all/P199A_idle.txt
- Plasticizers_PVC_data/NIR_all/P223_idle.txt
- Plasticizers_PVC_data/NIR_all/P227_idle.txt
- Plasticizers_PVC_data/NIR_all/P232_idle.txt
- Plasticizers_PVC_data/NIR_all/P234_idle.txt
- Plasticizers_PVC_data/NIR_all/P238A_idle.txt
- Plasticizers_PVC_data/NIR_all/P239A_idle.txt
- Plasticizers_PVC_data/NIR_all/P239B_idle.txt
- Plasticizers_PVC_data/NIR_all/P241_idle.txt
- Plasticizers_PVC_data/NIR_all/P340_idle.txt
- Plasticizers_PVC_data/NIR_all/P341_idle.txt
- Plasticizers_PVC_data/NIR_all/P354_idle.txt
- Plasticizers_PVC_data/NIR_all/P357_idle.txt
- Plasticizers_PVC_data/NIR_all/P358_idle.txt
- Plasticizers_PVC_data/NIR_all/P360_idle.txt
- Plasticizers_PVC_data/NIR_all/P362_idle.txt
- Plasticizers_PVC_data/NIR_all/P382_idle.txt
- Plasticizers_PVC_data/NIR_all/P386_idle.txt
- Plasticizers_PVC_data/NIR_all/P389_idle.txt
- Plasticizers_PVC_data/NIR_all/P394_idle.txt
- Plasticizers_PVC_data/NIR_all/P403_idle.txt
- Plasticizers_PVC_data/NIR_all/P405_idle.txt
- Plasticizers_PVC_data/NIR_all/P406_idle.txt
- Plasticizers_PVC_data/NIR_all/P408_idle.txt
- Plasticizers_PVC_data/NIR_all/P409_idle.txt
- Plasticizers_PVC_data/NIR_all/P412_idle.txt
- Plasticizers_PVC_data/NIR_all/P413_idle.txt
- Plasticizers_PVC_data/NIR_all/P414_idle.txt
- Plasticizers_PVC_data/NIR_all/P415_idle.txt
- Plasticizers_PVC_data/NIR_all/P417_idle.txt
- Plasticizers_PVC_data/NIR_all/P418_idle.txt
- Plasticizers_PVC_data/NIR_all/P419A_idle.txt
- Plasticizers_PVC_data/NIR_all/P421_idle.txt
- Plasticizers_PVC_data/NIR_all/P423_idle.txt
- Plasticizers_PVC_data/NIR_all/P424_idle.txt
- Plasticizers_PVC_data/NIR_all/P425A_idle.txt
- Plasticizers_PVC_data/NIR_all/P426_idle.txt
- Plasticizers_PVC_data/NIR_all/P427A_idle.txt
- Plasticizers_PVC_data/NIR_all/P428_idle.txt
- Plasticizers_PVC_data/NIR_all/P429_idle.txt
- Plasticizers_PVC_data/NIR_all/P430A_idle.txt
- Plasticizers_PVC_data/NIR_all/P4A_idle.txt
- Plasticizers_PVC_data/NIR_all/P4B_idle.txt
- Plasticizers_PVC_data/NIR_all/P4C_idle.txt
- Plasticizers_PVC_data/NIR_all/P4D_idle.txt
- Plasticizers_PVC_data/NIR_all/P4E_idle.txt
- Plasticizers_PVC_data/NIR_all/P4F_idle.txt
- Plasticizers_PVC_data/NIR_all/P50_idle.txt
- Plasticizers_PVC_data/NIR_all/P51_idle.txt
- Plasticizers_PVC_data/NIR_all/P54_idle.txt
- Plasticizers_PVC_data/NIR_all/P56_idle.txt
- Plasticizers_PVC_data/NIR_all/P57_idle.txt
- Plasticizers_PVC_data/NIR_all/P58_idle.txt
- Plasticizers_PVC_data/NIR_all/P68_idle.txt
- Plasticizers_PVC_data/NIR_all/P83_idle.txt
- Plasticizers_PVC_data/NIR_all/PVC1_idle.txt
- Plasticizers_PVC_data/NIR_all/PVC2_idle.txt
- Plasticizers_PVC_data/NIR_all/PVC3_idle.txt
- Plasticizers_PVC_data/NIR_all/PVC4_idle.txt
- Plasticizers_PVC_data/NIR_all/PVC5_idle.txt
- Plasticizers_PVC_data/NIR_all/trump-blue_idle.txt
- Plasticizers_PVC_data/NIR_all/trump-green_idle.txt
- Plasticizers_PVC_data/NIR_all/trump-red_idle.txt
- Plasticizers_PVC_data/NIR_all/trump-white_idle.txt
- Plasticizers_PVC_data/NIR_all/velikazoga_idle.txt
- Plasticizers_PVC_data/PVC_plasticizer_ID_content.xlsx
- Plasticizers_PVC_data/Supplementary_Dataset_Information.docx
- __MACOSX/Plasticizers_PVC_data/._.DS_Store
- __MACOSX/Plasticizers_PVC_data/._2022-01-06-all_samples_plasticizerID_FOR PAPER.xlsx
- __MACOSX/Plasticizers_PVC_data/._ATR_FTIR_all
- __MACOSX/Plasticizers_PVC_data/._NIR_all
- __MACOSX/Plasticizers_PVC_data/ATR_FTIR_all/._.DS_Store
- __MACOSX/Plasticizers_PVC_data/ATR_FTIR_all/._FISH.ASC
- __MACOSX/Plasticizers_PVC_data/ATR_FTIR_all/._HS 114.ASC
- __MACOSX/Plasticizers_PVC_data/ATR_FTIR_all/._HS 115.ASC
- __MACOSX/Plasticizers_PVC_data/ATR_FTIR_all/._HS 122.ASC
- __MACOSX/Plasticizers_PVC_data/ATR_FTIR_all/._HS 124.ASC
- __MACOSX/Plasticizers_PVC_data/ATR_FTIR_all/._HS 125.ASC
- __MACOSX/Plasticizers_PVC_data/ATR_FTIR_all/._HS 126.ASC
- __MACOSX/Plasticizers_PVC_data/ATR_FTIR_all/._HS 127.ASC
- __MACOSX/Plasticizers_PVC_data/ATR_FTIR_all/._HS 129.ASC
- __MACOSX/Plasticizers_PVC_data/ATR_FTIR_all/._HS 149.ASC
- __MACOSX/Plasticizers_PVC_data/ATR_FTIR_all/._HS 153.ASC
- __MACOSX/Plasticizers_PVC_data/ATR_FTIR_all/._HS 157.ASC
- __MACOSX/Plasticizers_PVC_data/ATR_FTIR_all/._HS 321.ASC
- __MACOSX/Plasticizers_PVC_data/ATR_FTIR_all/._MINIZOGA.ASC
- __MACOSX/Plasticizers_PVC_data/ATR_FTIR_all/._P101.ASC
- __MACOSX/Plasticizers_PVC_data/ATR_FTIR_all/._P102.ASC
- __MACOSX/Plasticizers_PVC_data/ATR_FTIR_all/._P119.ASC
- __MACOSX/Plasticizers_PVC_data/ATR_FTIR_all/._P124.ASC
- __MACOSX/Plasticizers_PVC_data/ATR_FTIR_all/._P142.ASC
- __MACOSX/Plasticizers_PVC_data/ATR_FTIR_all/._P146.ASC
- __MACOSX/Plasticizers_PVC_data/ATR_FTIR_all/._P147B.ASC
- __MACOSX/Plasticizers_PVC_data/ATR_FTIR_all/._P149.ASC
- __MACOSX/Plasticizers_PVC_data/ATR_FTIR_all/._P150.ASC
- __MACOSX/Plasticizers_PVC_data/ATR_FTIR_all/._P151.ASC
- __MACOSX/Plasticizers_PVC_data/ATR_FTIR_all/._P152.ASC
- __MACOSX/Plasticizers_PVC_data/ATR_FTIR_all/._P153.ASC
- __MACOSX/Plasticizers_PVC_data/ATR_FTIR_all/._P155.ASC
- __MACOSX/Plasticizers_PVC_data/ATR_FTIR_all/._P158A.ASC
- __MACOSX/Plasticizers_PVC_data/ATR_FTIR_all/._P162.ASC
- __MACOSX/Plasticizers_PVC_data/ATR_FTIR_all/._P176.ASC
- __MACOSX/Plasticizers_PVC_data/ATR_FTIR_all/._P177A.ASC
- __MACOSX/Plasticizers_PVC_data/ATR_FTIR_all/._P178.ASC
- __MACOSX/Plasticizers_PVC_data/ATR_FTIR_all/._P180A.ASC
- __MACOSX/Plasticizers_PVC_data/ATR_FTIR_all/._P181.ASC
- __MACOSX/Plasticizers_PVC_data/ATR_FTIR_all/._P182.ASC
- __MACOSX/Plasticizers_PVC_data/ATR_FTIR_all/._P183.ASC
- __MACOSX/Plasticizers_PVC_data/ATR_FTIR_all/._P184.ASC
- __MACOSX/Plasticizers_PVC_data/ATR_FTIR_all/._P185.ASC
- __MACOSX/Plasticizers_PVC_data/ATR_FTIR_all/._P199B.ASC
- __MACOSX/Plasticizers_PVC_data/ATR_FTIR_all/._P223.ASC
- __MACOSX/Plasticizers_PVC_data/ATR_FTIR_all/._P227.ASC
- __MACOSX/Plasticizers_PVC_data/ATR_FTIR_all/._P232.ASC
- __MACOSX/Plasticizers_PVC_data/ATR_FTIR_all/._P234.ASC
- __MACOSX/Plasticizers_PVC_data/ATR_FTIR_all/._P238A.ASC
- __MACOSX/Plasticizers_PVC_data/ATR_FTIR_all/._P239A.ASC
- __MACOSX/Plasticizers_PVC_data/ATR_FTIR_all/._P239B.ASC
- __MACOSX/Plasticizers_PVC_data/ATR_FTIR_all/._P241.ASC
- __MACOSX/Plasticizers_PVC_data/ATR_FTIR_all/._P340.ASC
- __MACOSX/Plasticizers_PVC_data/ATR_FTIR_all/._P341.ASC
- __MACOSX/Plasticizers_PVC_data/ATR_FTIR_all/._P354.ASC
- __MACOSX/Plasticizers_PVC_data/ATR_FTIR_all/._P357.ASC
- __MACOSX/Plasticizers_PVC_data/ATR_FTIR_all/._P358.ASC
- __MACOSX/Plasticizers_PVC_data/ATR_FTIR_all/._P360.ASC
- __MACOSX/Plasticizers_PVC_data/ATR_FTIR_all/._P362.ASC
- __MACOSX/Plasticizers_PVC_data/ATR_FTIR_all/._P382.ASC
- __MACOSX/Plasticizers_PVC_data/ATR_FTIR_all/._P386.ASC
- __MACOSX/Plasticizers_PVC_data/ATR_FTIR_all/._P389.ASC
- __MACOSX/Plasticizers_PVC_data/ATR_FTIR_all/._P394.ASC
- __MACOSX/Plasticizers_PVC_data/ATR_FTIR_all/._P403.ASC
- __MACOSX/Plasticizers_PVC_data/ATR_FTIR_all/._P405.ASC
- __MACOSX/Plasticizers_PVC_data/ATR_FTIR_all/._P406.ASC
- __MACOSX/Plasticizers_PVC_data/ATR_FTIR_all/._P408.ASC
- __MACOSX/Plasticizers_PVC_data/ATR_FTIR_all/._P409.ASC
- __MACOSX/Plasticizers_PVC_data/ATR_FTIR_all/._P412.ASC
- __MACOSX/Plasticizers_PVC_data/ATR_FTIR_all/._P413.ASC
- __MACOSX/Plasticizers_PVC_data/ATR_FTIR_all/._P414.ASC
- __MACOSX/Plasticizers_PVC_data/ATR_FTIR_all/._P415.ASC
- __MACOSX/Plasticizers_PVC_data/ATR_FTIR_all/._P417.ASC
- __MACOSX/Plasticizers_PVC_data/ATR_FTIR_all/._P418.ASC
- __MACOSX/Plasticizers_PVC_data/ATR_FTIR_all/._P419A.ASC
- __MACOSX/Plasticizers_PVC_data/ATR_FTIR_all/._P421.ASC
- __MACOSX/Plasticizers_PVC_data/ATR_FTIR_all/._P423.ASC
- __MACOSX/Plasticizers_PVC_data/ATR_FTIR_all/._P424.ASC
- __MACOSX/Plasticizers_PVC_data/ATR_FTIR_all/._P425A.ASC
- __MACOSX/Plasticizers_PVC_data/ATR_FTIR_all/._P426.ASC
- __MACOSX/Plasticizers_PVC_data/ATR_FTIR_all/._P427A.ASC
- __MACOSX/Plasticizers_PVC_data/ATR_FTIR_all/._P428.ASC
- __MACOSX/Plasticizers_PVC_data/ATR_FTIR_all/._P429.ASC
- __MACOSX/Plasticizers_PVC_data/ATR_FTIR_all/._P430A.ASC
- __MACOSX/Plasticizers_PVC_data/ATR_FTIR_all/._P4A.ASC
- __MACOSX/Plasticizers_PVC_data/ATR_FTIR_all/._P4B.ASC
[truncated: 126 more entries]
