# Supplementary material for: Machine learning-assisted non-destructive plasticizer identification and quantification in historical PVC objects based on IR spectroscopy
Source: Sci Rep. 2022 Mar 23;12:5017. doi: 10.1038/s41598-022-08862-1 (PMC8943100; doi:10.1038/s41598-022-08862-1)
Supplement: Supplementary file 1 — Supplementary Information 1. [file 41598_2022_8862_MOESM1_ESM.zip › Plasticizers_PVC_data/ATR_FTIR_all/FISH.ASC]

PE IR       SUBTECH     SPECTRUM    ASCII       PEDS        4.00        
   -1
FISH.ASC
21/06/21
14:53:22.00
21/06/21
14:53:22.00
Tja�a Rijavec
Sample 016 By tjasar Date Monday, June 21 2021
450,000000
#HDR
-1
-1
#GR
cm-1
%T
1.0
0.0
4000,000000
-1,000000
3551
8
100,154929
39,334485
#DATA
4000,000000	99,305480
3999,000000	99,304495
3998,000000	99,304354
3997,000000	99,305815
3996,000000	99,308863
3995,000000	99,312066
3994,000000	99,314038
3993,000000	99,314365
3992,000000	99,313626
3991,000000	99,312513
3990,000000	99,311334
3989,000000	99,310117
3988,000000	99,309036
3987,000000	99,308440
3986,000000	99,308318
3985,000000	99,308266
3984,000000	99,308252
3983,000000	99,308785
3982,000000	99,310066
3981,000000	99,311521
3980,000000	99,312414
3979,000000	99,312598
3978,000000	99,312636
3977,000000	99,313321
3976,000000	99,314881
3975,000000	99,316750
3974,000000	99,318108
3973,000000	99,318733
3972,000000	99,319141
3971,000000	99,320076
3970,000000	99,322073
3969,000000	99,324619
3968,000000	99,326606
3967,000000	99,327161
3966,000000	99,326088
3965,000000	99,323907
3964,000000	99,321626
3963,000000	99,320266
3962,000000	99,320139
3961,000000	99,321308
3960,000000	99,323373
3959,000000	99,325622
3958,000000	99,328180
3957,000000	99,331038
3956,000000	99,333952
3955,000000	99,336731
3954,000000	99,339108
3953,000000	99,340461
3952,000000	99,338705
3951,000000	99,331830
3950,000000	99,319894
3949,000000	99,305673
3948,000000	99,293709
3947,000000	99,288429
3946,000000	99,293583
3945,000000	99,309707
3944,000000	99,331699
3943,000000	99,350411
3942,000000	99,356801
3941,000000	99,350111
3940,000000	99,338473
3939,000000	99,329792
3938,000000	99,326169
3937,000000	99,323320
3936,000000	99,316442
3935,000000	99,305289
3934,000000	99,293936
3933,000000	99,289430
3932,000000	99,295694
3931,000000	99,310514
3930,000000	99,326768
3929,000000	99,338660
3928,000000	99,348079
3927,000000	99,358776
3926,000000	99,369373
3925,000000	99,372799
3924,000000	99,363702
3923,000000	99,344317
3922,000000	99,322211
3921,000000	99,302729
3920,000000	99,286983
3919,000000	99,275665
3918,000000	99,273038
3917,000000	99,282469
3916,000000	99,300172
3915,000000	99,318211
3914,000000	99,331247
3913,000000	99,339124
3912,000000	99,343944
3911,000000	99,346344
3910,000000	99,346894
3909,000000	99,345738
3908,000000	99,343123
3907,000000	99,338838
3906,000000	99,328181
3905,000000	99,304552
3904,000000	99,266854
3903,000000	99,227971
3902,000000	99,209346
3901,000000	99,220762
3900,000000	99,252803
3899,000000	99,285595
3898,000000	99,304431
3897,000000	99,309207
3896,000000	99,306662
3895,000000	99,301622
3894,000000	99,299308
3893,000000	99,303019
3892,000000	99,311672
3891,000000	99,315055
3890,000000	99,305109
3889,000000	99,287039
3888,000000	99,271956
3887,000000	99,268054
3886,000000	99,276394
3885,000000	99,291127
3884,000000	99,307035
3883,000000	99,325680
3882,000000	99,351964
3881,000000	99,378906
3880,000000	99,388231
3879,000000	99,373287
3878,000000	99,350404
3877,000000	99,339970
3876,000000	99,348636
3875,000000	99,364856
3874,000000	99,367882
3873,000000	99,347345
3872,000000	99,314276
3871,000000	99,288795
3870,000000	99,278884
3869,000000	99,274018
3868,000000	99,266790
3867,000000	99,262115
3866,000000	99,265269
3865,000000	99,276579
3864,000000	99,290711
3863,000000	99,299431
3862,000000	99,300853
3861,000000	99,299282
3860,000000	99,299416
3859,000000	99,300385
3858,000000	99,297709
3857,000000	99,289819
3856,000000	99,279537
3855,000000	99,272393
3854,000000	99,266342
3853,000000	99,264573
3852,000000	99,276002
3851,000000	99,294132
3850,000000	99,307242
3849,000000	99,313877
3848,000000	99,319074
3847,000000	99,326967
3846,000000	99,338628
3845,000000	99,352971
3844,000000	99,364538
3843,000000	99,365317
3842,000000	99,354271
3841,000000	99,338272
3840,000000	99,328897
3839,000000	99,331082
3838,000000	99,338532
3837,000000	99,342481
3836,000000	99,339597
3835,000000	99,334707
3834,000000	99,333573
3833,000000	99,337794
3832,000000	99,346105
3831,000000	99,355668
3830,000000	99,364228
3829,000000	99,373393
3828,000000	99,385657
3827,000000	99,395061
3826,000000	99,392160
3825,000000	99,373961
3824,000000	99,349526
3823,000000	99,334386
3822,000000	99,334540
3821,000000	99,340578
3820,000000	99,339194
3819,000000	99,334945
3818,000000	99,341241
3817,000000	99,361949
3816,000000	99,387264
3815,000000	99,403023
3814,000000	99,406949
3813,000000	99,406028
3812,000000	99,404672
3811,000000	99,401835
3810,000000	99,396287
3809,000000	99,391193
3808,000000	99,388751
3807,000000	99,385764
3806,000000	99,378948
3805,000000	99,370768
3804,000000	99,370963
3803,000000	99,384532
3802,000000	99,407564
3801,000000	99,425910
3800,000000	99,427154
3799,000000	99,418283
3798,000000	99,412536
3797,000000	99,415537
3796,000000	99,422453
3795,000000	99,429990
3794,000000	99,439519
3793,000000	99,452299
3792,000000	99,465790
3791,000000	99,477151
3790,000000	99,484895
3789,000000	99,489404
3788,000000	99,492956
3787,000000	99,497317
3786,000000	99,502218
3785,000000	99,504799
3784,000000	99,502965
3783,000000	99,498468
3782,000000	99,496942
3781,000000	99,500684
3780,000000	99,505268
3779,000000	99,502681
3778,000000	99,491977
3777,000000	99,481368
3776,000000	99,477604
3775,000000	99,478314
3774,000000	99,476313
3773,000000	99,468830
3772,000000	99,457407
3771,000000	99,443881
3770,000000	99,430493
3769,000000	99,420009
3768,000000	99,416759
3767,000000	99,422598
3766,000000	99,432646
3765,000000	99,439766
3764,000000	99,441695
3763,000000	99,441837
3762,000000	99,446330
3761,000000	99,454970
3760,000000	99,464477
3759,000000	99,468644
3758,000000	99,461811
3757,000000	99,444659
3756,000000	99,423570
3755,000000	99,406093
3754,000000	99,390012
3753,000000	99,360691
3752,000000	99,307940
3751,000000	99,246938
3750,000000	99,207513
3749,000000	99,198647
3748,000000	99,212610
3747,000000	99,244349
3746,000000	99,287668
3745,000000	99,326384
3744,000000	99,344055
3743,000000	99,347260
3742,000000	99,350557
3741,000000	99,351649
3740,000000	99,346890
3739,000000	99,337741
3738,000000	99,328119
3737,000000	99,324862
3736,000000	99,336043
3735,000000	99,366470
3734,000000	99,395188
3733,000000	99,400944
3732,000000	99,388831
3731,000000	99,372364
3730,000000	99,356602
3729,000000	99,338855
3728,000000	99,320869
3727,000000	99,311937
3726,000000	99,319259
3725,000000	99,339258
3724,000000	99,362473
3723,000000	99,384842
3722,000000	99,406338
3721,000000	99,424660
3720,000000	99,439239
3719,000000	99,448831
3718,000000	99,449286
3717,000000	99,439358
3716,000000	99,424746
3715,000000	99,413705
3714,000000	99,404622
3713,000000	99,385323
3712,000000	99,353236
3711,000000	99,326217
3710,000000	99,320596
3709,000000	99,333563
3708,000000	99,356219
3707,000000	99,381866
3706,000000	99,405042
3705,000000	99,425607
3704,000000	99,448124
3703,000000	99,472903
3702,000000	99,490610
3701,000000	99,488881
3700,000000	99,467336
3699,000000	99,439766
3698,000000	99,416976
3697,000000	99,400014
3696,000000	99,384469
3695,000000	99,366908
3694,000000	99,349083
3693,000000	99,338907
3692,000000	99,344803
3691,000000	99,365483
3690,000000	99,385743
3689,000000	99,386592
3688,000000	99,363428
3687,000000	99,330890
3686,000000	99,305179
3685,000000	99,291335
3684,000000	99,285890
3683,000000	99,283333
3682,000000	99,281569
3681,000000	99,278942
3680,000000	99,268238
3679,000000	99,246383
3678,000000	99,218793
3677,000000	99,196988
3676,000000	99,190577
3675,000000	99,191039
3674,000000	99,176606
3673,000000	99,153992
3672,000000	99,138396
3671,000000	99,135299
3670,000000	99,146269
3669,000000	99,158840
3668,000000	99,162363
3667,000000	99,164186
3666,000000	99,170985
3665,000000	99,181540
3664,000000	99,191346
3663,000000	99,197674
3662,000000	99,198342
3661,000000	99,190147
3660,000000	99,169793
3659,000000	99,139387
3658,000000	99,105470
3657,000000	99,075833
3656,000000	99,054936
3655,000000	99,044107
3654,000000	99,042137
3653,000000	99,045756
3652,000000	99,045038
3651,000000	99,020161
3650,000000	98,968525
3649,000000	98,928050
3648,000000	98,926850
3647,000000	98,941709
3646,000000	98,946523
3645,000000	98,941102
3644,000000	98,936207
3643,000000	98,937071
3642,000000	98,942976
3641,000000	98,949287
3640,000000	98,950832
3639,000000	98,946157
3638,000000	98,935790
3637,000000	98,920908
3636,000000	98,902218
3635,000000	98,879429
3634,000000	98,851872
3633,000000	98,818003
3632,000000	98,776087
3631,000000	98,725251
3630,000000	98,668965
3629,000000	98,624024
3628,000000	98,607726
3627,000000	98,615455
3626,000000	98,635324
3625,000000	98,656778
3624,000000	98,675290
3623,000000	98,693928
3622,000000	98,718328
3621,000000	98,746923
3620,000000	98,766634
3619,000000	98,758416
3618,000000	98,717737
3617,000000	98,661352
3616,000000	98,609140
3615,000000	98,568703
3614,000000	98,535887
3613,000000	98,501408
3612,000000	98,460917
3611,000000	98,421435
3610,000000	98,394681
3609,000000	98,390467
3608,000000	98,410322
3607,000000	98,442029
3606,000000	98,469079
3605,000000	98,483736
3604,000000	98,487513
3603,000000	98,483701
3602,000000	98,474366
3601,000000	98,462441
3600,000000	98,451403
3599,000000	98,441873
3598,000000	98,430674
3597,000000	98,415372
3596,000000	98,395445
3595,000000	98,373975
3594,000000	98,352605
3593,000000	98,330224
3592,000000	98,305980
3591,000000	98,283300
3590,000000	98,266388
3589,000000	98,257841
3588,000000	98,255326
3587,000000	98,251357
3586,000000	98,236460
3585,000000	98,213338
3584,000000	98,192898
3583,000000	98,181615
3582,000000	98,177221
3581,000000	98,174855
3580,000000	98,169485
3579,000000	98,159055
3578,000000	98,143525
3577,000000	98,125403
3576,000000	98,107531
3575,000000	98,090650
3574,000000	98,074152
3573,000000	98,056450
3572,000000	98,037131
3571,000000	98,017158
3570,000000	97,996787
3569,000000	97,972697
3568,000000	97,944890
3567,000000	97,922102
3566,000000	97,908241
3565,000000	97,893897
3564,000000	97,874358
3563,000000	97,854650
3562,000000	97,840491
3561,000000	97,832622
3560,000000	97,827547
3559,000000	97,821136
3558,000000	97,811473
3557,000000	97,798962
3556,000000	97,784846
3555,000000	97,770021
3554,000000	97,755247
3553,000000	97,740022
3552,000000	97,721523
3551,000000	97,697048
3550,000000	97,667427
3549,000000	97,636442
3548,000000	97,608256
3547,000000	97,586673
3546,000000	97,574575
3545,000000	97,570480
3544,000000	97,568032
3543,000000	97,561988
3542,000000	97,552313
3541,000000	97,541379
3540,000000	97,531026
3539,000000	97,521434
3538,000000	97,511788
3537,000000	97,501312
3536,000000	97,489430
3535,000000	97,476451
3534,000000	97,462841
3533,000000	97,449175
3532,000000	97,435061
3531,000000	97,419718
3530,000000	97,402282
3529,000000	97,381721
3528,000000	97,357634
3527,000000	97,332147
3526,000000	97,309159
3525,000000	97,292252
3524,000000	97,282359
3523,000000	97,276751
3522,000000	97,270839
3521,000000	97,262088
3520,000000	97,251742
3519,000000	97,242366
3518,000000	97,233924
3517,000000	97,224463
3516,000000	97,212089
3515,000000	97,196923
3514,000000	97,179756
3513,000000	97,161189
3512,000000	97,142102
3511,000000	97,124464
3510,000000	97,109419
3509,000000	97,095397
3508,000000	97,079956
3507,000000	97,063192
3506,000000	97,047161
3505,000000	97,032579
3504,000000	97,018316
3503,000000	97,003769
3502,000000	96,989119
3501,000000	96,975056
3500,000000	96,962398
3499,000000	96,951442
3498,000000	96,940719
3497,000000	96,928333
3496,000000	96,914051
3495,000000	96,899294
3494,000000	96,885340
3493,000000	96,871963
3492,000000	96,858056
3491,000000	96,842783
3490,000000	96,825757
3489,000000	96,807031
3488,000000	96,787538
3487,000000	96,768728
3486,000000	96,751460
3485,000000	96,735987
3484,000000	96,722307
3483,000000	96,710342
3482,000000	96,699339
3481,000000	96,687903
3480,000000	96,675257
3479,000000	96,661911
3478,000000	96,648533
3477,000000	96,634589
3476,000000	96,619026
3475,000000	96,601907
3474,000000	96,584782
3473,000000	96,570009
3472,000000	96,559264
3471,000000	96,552101
3470,000000	96,545451
3469,000000	96,534957
3468,000000	96,517909
3467,000000	96,494656
3466,000000	96,467730
3465,000000	96,440545
3464,000000	96,416486
3463,000000	96,397742
3462,000000	96,383313
3461,000000	96,369054
3460,000000	96,350624
3459,000000	96,326768
3458,000000	96,299940
3457,000000	96,273742
3456,000000	96,250117
3455,000000	96,229448
3454,000000	96,210534
3453,000000	96,191819
3452,000000	96,172157
3451,000000	96,152445
3450,000000	96,135105
3449,000000	96,120864
3448,000000	96,106471
3447,000000	96,087275
3446,000000	96,061875
3445,000000	96,033593
3444,000000	96,007499
3443,000000	95,987091
3442,000000	95,974565
3441,000000	95,972192
3440,000000	95,981573
3439,000000	96,000950
3438,000000	96,023175
3437,000000	96,037232
3436,000000	96,033665
3435,000000	96,011563
3434,000000	95,979423
3433,000000	95,949314
3432,000000	95,928127
3431,000000	95,914425
3430,000000	95,902029
3429,000000	95,885574
3428,000000	95,864175
3427,000000	95,841206
3426,000000	95,821590
3425,000000	95,808823
3424,000000	95,804318
3423,000000	95,808379
3422,000000	95,819601
3421,000000	95,833598
3420,000000	95,844774
3419,000000	95,851307
3418,000000	95,857137
3417,000000	95,867870
3416,000000	95,885623
3415,000000	95,908034
3414,000000	95,930660
3413,000000	95,949402
3412,000000	95,962353
3411,000000	95,970475
3410,000000	95,976152
3409,000000	95,980613
3408,000000	95,983724
3407,000000	95,986097
3406,000000	95,990163
3405,000000	95,998358
3404,000000	96,011101
3403,000000	96,026775
3402,000000	96,041995
3401,000000	96,052509
3400,000000	96,055207
3399,000000	96,050676
3398,000000	96,043077
3397,000000	96,037247
3396,000000	96,036216
3395,000000	96,040660
3394,000000	96,048675
3393,000000	96,055798
3392,000000	96,057481
3391,000000	96,052698
3390,000000	96,044648
3389,000000	96,037285
3388,000000	96,032171
3387,000000	96,028956
3386,000000	96,027293
3385,000000	96,027144
3384,000000	96,027724
3383,000000	96,027839
3382,000000	96,026935
3381,000000	96,025644
3380,000000	96,024869
3379,000000	96,024854
3378,000000	96,025095
3377,000000	96,024971
3376,000000	96,024449
3375,000000	96,023962
3374,000000	96,023987
3373,000000	96,024803
3372,000000	96,026617
3371,000000	96,029236
3370,000000	96,031544
3369,000000	96,031586
3368,000000	96,027875
3367,000000	96,020657
3366,000000	96,011927
3365,000000	96,004355
3364,000000	95,999948
3363,000000	95,998987
3362,000000	95,999733
3361,000000	95,999568
3360,000000	95,997137
3359,000000	95,993340
3358,000000	95,989792
3357,000000	95,986864
3356,000000	95,983976
3355,000000	95,981374
3354,000000	95,980396
3353,000000	95,981491
3352,000000	95,983120
3351,000000	95,983167
3350,000000	95,981079
3349,000000	95,977885
3348,000000	95,974832
3347,000000	95,972491
3346,000000	95,970742
3345,000000	95,969246
3344,000000	95,967579
3343,000000	95,965684
3342,000000	95,963833
3341,000000	95,962122
3340,000000	95,960174
3339,000000	95,957526
3338,000000	95,954249
3337,000000	95,950957
3336,000000	95,948308
3335,000000	95,946663
3334,000000	95,946113
3333,000000	95,946495
3332,000000	95,947521
3331,000000	95,949143
3330,000000	95,951700
3329,000000	95,955328
3328,000000	95,959223
3327,000000	95,961699
3326,000000	95,961004
3325,000000	95,956556
3324,000000	95,949423
3323,000000	95,941864
3322,000000	95,935768
3321,000000	95,931408
3320,000000	95,927593
3319,000000	95,922826
3318,000000	95,915953
3317,000000	95,906035
3316,000000	95,892252
3315,000000	95,874487
3314,000000	95,853448
3313,000000	95,829924
3312,000000	95,803894
3311,000000	95,774510
3310,000000	95,740976
3309,000000	95,703078
3308,000000	95,661078
3307,000000	95,615497
3306,000000	95,567507
3305,000000	95,519746
3304,000000	95,476809
3303,000000	95,444231
3302,000000	95,426153
3301,000000	95,423904
3300,000000	95,436315
3299,000000	95,461354
3298,000000	95,496459
3297,000000	95,537975
3296,000000	95,581288
3295,000000	95,622162
3294,000000	95,658309
3293,000000	95,689506
3292,000000	95,716974
3291,000000	95,742529
3290,000000	95,767417
3289,000000	95,791558
3288,000000	95,814083
3287,000000	95,834639
3286,000000	95,853769
3285,000000	95,872022
3284,000000	95,889310
3283,000000	95,905157
3282,000000	95,919356
3281,000000	95,932097
3280,000000	95,944221
3279,000000	95,957261
3278,000000	95,972502
3277,000000	95,989928
3276,000000	96,008518
3275,000000	96,027594
3274,000000	96,047122
3273,000000	96,066479
3272,000000	96,083765
3271,000000	96,097331
3270,000000	96,107419
3269,000000	96,116002
3268,000000	96,125314
3267,000000	96,136641
3266,000000	96,149963
3265,000000	96,164319
3264,000000	96,178651
3263,000000	96,192277
3262,000000	96,205080
3261,000000	96,217153
3260,000000	96,228999
3259,000000	96,241511
3258,000000	96,255231
3257,000000	96,269540
3256,000000	96,283094
3255,000000	96,295317
3254,000000	96,306928
3253,000000	96,319224
3252,000000	96,332839
3251,000000	96,347690
3250,000000	96,363186
3249,000000	96,378125
3248,000000	96,391037
3247,000000	96,401163
3246,000000	96,409192
3245,000000	96,416654
3244,000000	96,424521
3243,000000	96,432723
3242,000000	96,440958
3241,000000	96,449456
3240,000000	96,458706
3239,000000	96,468782
3238,000000	96,479534
3237,000000	96,491156
3236,000000	96,504019
3235,000000	96,517561
3234,000000	96,529606
3233,000000	96,537687
3232,000000	96,541105
3231,000000	96,541876
3230,000000	96,543488
3229,000000	96,548581
3228,000000	96,557569
3227,000000	96,568800
3226,000000	96,579819
3225,000000	96,588977
3224,000000	96,596420
3223,000000	96,603683
3222,000000	96,612236
3221,000000	96,622153
3220,000000	96,632273
3219,000000	96,641267
3218,000000	96,648831
3217,000000	96,655542
3216,000000	96,661946
3215,000000	96,668110
3214,000000	96,674155
3213,000000	96,680926
3212,000000	96,689232
3211,000000	96,698819
3210,000000	96,708643
3209,000000	96,718159
3208,000000	96,727953
3207,000000	96,738641
3206,000000	96,749725
3205,000000	96,759726
3204,000000	96,767677
3203,000000	96,773938
3202,000000	96,779926
3201,000000	96,786953
3200,000000	96,795580
3199,000000	96,805515
3198,000000	96,816108
3197,000000	96,826859
3196,000000	96,837662
3195,000000	96,848847
3194,000000	96,860681
3193,000000	96,872891
3192,000000	96,884550
3191,000000	96,894800
3190,000000	96,903725
3189,000000	96,912361
3188,000000	96,921885
3187,000000	96,932639
3186,000000	96,944386
3185,000000	96,956495
3184,000000	96,968188
3183,000000	96,978676
3182,000000	96,987953
3181,000000	96,997095
3180,000000	97,007262
3179,000000	97,018708
3178,000000	97,030841
3177,000000	97,043088
3176,000000	97,055196
3175,000000	97,067211
3174,000000	97,079322
3173,000000	97,091647
3172,000000	97,103718
3171,000000	97,114657
3170,000000	97,124306
3169,000000	97,133891
3168,000000	97,144974
3167,000000	97,157760
3166,000000	97,171159
3165,000000	97,183928
3164,000000	97,195309
3163,000000	97,204790
3162,000000	97,212268
3161,000000	97,218428
3160,000000	97,224338
3159,000000	97,230834
3158,000000	97,238795
3157,000000	97,249595
3156,000000	97,264312
3155,000000	97,282217
3154,000000	97,300525
3153,000000	97,315990
3152,000000	97,326749
3151,000000	97,333049
3150,000000	97,336644
3149,000000	97,339628
3148,000000	97,343553
3147,000000	97,349160
3146,000000	97,356535
3145,000000	97,365250
3144,000000	97,374735
3143,000000	97,385027
3142,000000	97,396906
3141,000000	97,410768
3140,000000	97,424993
3139,000000	97,436302
3138,000000	97,442378
3137,000000	97,444029
3136,000000	97,444416
3135,000000	97,446446
3134,000000	97,451342
3133,000000	97,458984
3132,000000	97,468122
3131,000000	97,476531
3130,000000	97,482240
3129,000000	97,485042
3128,000000	97,486301
3127,000000	97,487786
3126,000000	97,491329
3125,000000	97,498891
3124,000000	97,511758
3123,000000	97,529196
3122,000000	97,548551
3121,000000	97,566928
3120,000000	97,582389
3119,000000	97,594026
3118,000000	97,601393
3117,000000	97,604408
3116,000000	97,603504
3115,000000	97,599900
3114,000000	97,595732
3113,000000	97,593602
3112,000000	97,595003
3111,000000	97,599334
3110,000000	97,604359
3109,000000	97,607570
3108,000000	97,607130
3107,000000	97,602788
3106,000000	97,596186
3105,000000	97,589663
3104,000000	97,584836
3103,000000	97,582230
3102,000000	97,581871
3101,000000	97,582625
3100,000000	97,581877
3099,000000	97,577127
3098,000000	97,568559
3097,000000	97,559179
3096,000000	97,552777
3095,000000	97,551837
3094,000000	97,556590
3093,000000	97,564578
3092,000000	97,571148
3091,000000	97,572230
3090,000000	97,567325
3089,000000	97,559703
3088,000000	97,553146
3087,000000	97,549181
3086,000000	97,547028
3085,000000	97,545162
3084,000000	97,542835
3083,000000	97,540833
3082,000000	97,541133
3081,000000	97,544988
3080,000000	97,551184
3079,000000	97,556549
3078,000000	97,558278
3077,000000	97,555466
3076,000000	97,548885
3075,000000	97,540673
3074,000000	97,533783
3073,000000	97,530653
3072,000000	97,531907
3071,000000	97,536916
3070,000000	97,544925
3069,000000	97,554197
3068,000000	97,561096
3067,000000	97,562304
3066,000000	97,558599
3065,000000	97,554564
3064,000000	97,554088
3063,000000	97,557367
3062,000000	97,562642
3061,000000	97,568887
3060,000000	97,575807
3059,000000	97,582482
3058,000000	97,587560
3057,000000	97,590806
3056,000000	97,593502
3055,000000	97,597747
3054,000000	97,605409
3053,000000	97,617341
3052,000000	97,632753
3051,000000	97,649449
3050,000000	97,665603
3049,000000	97,681083
3048,000000	97,696955
3047,000000	97,713642
3046,000000	97,729996
3045,000000	97,743951
3044,000000	97,753881
3043,000000	97,758980
3042,000000	97,759279
3041,000000	97,755629
3040,000000	97,750063
3039,000000	97,745531
3038,000000	97,744300
3037,000000	97,746253
3036,000000	97,748712
3035,000000	97,748362
3034,000000	97,743589
3033,000000	97,735066
3032,000000	97,724701
3031,000000	97,714322
3030,000000	97,705323
3029,000000	97,698647
3028,000000	97,694421
3027,000000	97,691789
3026,000000	97,689345
3025,000000	97,685682
3024,000000	97,679607
3023,000000	97,670622
3022,000000	97,659372
3021,000000	97,646804
3020,000000	97,632668
3019,000000	97,615495
3018,000000	97,594481
3017,000000	97,570652
3016,000000	97,545884
3015,000000	97,520956
3014,000000	97,495017
3013,000000	97,466442
3012,000000	97,433801
3011,000000	97,396437
3010,000000	97,354735
3009,000000	97,310016
3008,000000	97,263744
3007,000000	97,216527
3006,000000	97,167808
3005,000000	97,116066
3004,000000	97,059396
3003,000000	96,996527
3002,000000	96,927595
3001,000000	96,853938
3000,000000	96,776497
2999,000000	96,694334
2998,000000	96,605069
2997,000000	96,506489
2996,000000	96,397944
2995,000000	96,279782
2994,000000	96,151833
2993,000000	96,012842
2992,000000	95,860925
2991,000000	95,694686
2990,000000	95,513265
2989,000000	95,315713
2988,000000	95,100823
2987,000000	94,867159
2986,000000	94,613331
2985,000000	94,337474
2984,000000	94,036542
2983,000000	93,706969
2982,000000	93,345481
2981,000000	92,950033
2980,000000	92,519703
2979,000000	92,054002
2978,000000	91,552769
2977,000000	91,014737
2976,000000	90,436853
2975,000000	89,815172
2974,000000	89,146989
2973,000000	88,432865
2972,000000	87,675706
2971,000000	86,880393
2970,000000	86,054331
2969,000000	85,208157
2968,000000	84,355370
2967,000000	83,511388
2966,000000	82,694620
2965,000000	81,925781
2964,000000	81,225984
2963,000000	80,613563
2962,000000	80,103998
2961,000000	79,710903
2960,000000	79,444457
2959,000000	79,312112
2958,000000	79,318523
2957,000000	79,466277
2956,000000	79,753237
2955,000000	80,169099
2954,000000	80,694909
2953,000000	81,300622
2952,000000	81,945642
2951,000000	82,582746
2950,000000	83,167486
2949,000000	83,664339
2948,000000	84,047032
2947,000000	84,297875
2946,000000	84,407828
2945,000000	84,378093
2944,000000	84,216886
2943,000000	83,936555
2942,000000	83,551616
2941,000000	83,077498
2940,000000	82,529968
2939,000000	81,924165
2938,000000	81,277428
2937,000000	80,609298
2936,000000	79,939402
2935,000000	79,285795
2934,000000	78,666006
2933,000000	78,098657
2932,000000	77,599199
2931,000000	77,176236
2930,000000	76,831629
2929,000000	76,563933
2928,000000	76,369450
2927,000000	76,241037
2926,000000	76,167929
2925,000000	76,134839
2924,000000	76,120954
2923,000000	76,100736
2922,000000	76,049987
2921,000000	75,955470
2920,000000	75,827331
2919,000000	75,712981
2918,000000	75,702701
2917,000000	75,905247
2916,000000	76,396734
2915,000000	77,172773
2914,000000	78,145481
2913,000000	79,187144
2912,000000	80,186471
2911,000000	81,083474
2910,000000	81,866418
2909,000000	82,551360
2908,000000	83,159760
2907,000000	83,709375
2906,000000	84,213246
2905,000000	84,681217
2904,000000	85,120552
2903,000000	85,536171
2902,000000	85,931153
2901,000000	86,308894
2900,000000	86,670929
2899,000000	87,018961
2898,000000	87,355217
2897,000000	87,682268
2896,000000	88,001774
2895,000000	88,313911
2894,000000	88,617771
2893,000000	88,911229
2892,000000	89,190059
2891,000000	89,447734
2890,000000	89,676428
2889,000000	89,868314
2888,000000	90,015544
2887,000000	90,110263
2886,000000	90,145157
2885,000000	90,113133
2884,000000	90,007161
2883,000000	89,821081
2882,000000	89,553090
2881,000000	89,208761
2880,000000	88,802095
2879,000000	88,354326
2878,000000	87,892607
2877,000000	87,448837
2876,000000	87,056014
2875,000000	86,745531
2874,000000	86,543478
2873,000000	86,465436
2872,000000	86,508008
2871,000000	86,643119
2870,000000	86,820725
2869,000000	86,980679
2868,000000	87,067763
2867,000000	87,044785
2866,000000	86,900514
2865,000000	86,649670
2864,000000	86,326758
2863,000000	85,976762
2862,000000	85,648308
2861,000000	85,387247
2860,000000	85,230973
2859,000000	85,201876
2858,000000	85,303447
2857,000000	85,519715
2856,000000	85,817259
2855,000000	86,150826
2854,000000	86,473113
2853,000000	86,745996
2852,000000	86,953834
2851,000000	87,117331
2850,000000	87,301555
2849,000000	87,603806
2848,000000	88,113838
2847,000000	88,863663
2846,000000	89,802762
2845,000000	90,818667
2844,000000	91,789470
2843,000000	92,634076
2842,000000	93,327348
2841,000000	93,883974
2840,000000	94,332234
2839,000000	94,697403
2838,000000	94,998955
2837,000000	95,252006
2836,000000	95,468110
2835,000000	95,655667
2834,000000	95,820506
2833,000000	95,966348
2832,000000	96,096065
2831,000000	96,212264
2830,000000	96,317528
2829,000000	96,413738
2828,000000	96,501530
2827,000000	96,580949
2826,000000	96,652156
2825,000000	96,715537
2824,000000	96,771525
2823,000000	96,820872
2822,000000	96,865031
2821,000000	96,905725
2820,000000	96,944385
2819,000000	96,982337
2818,000000	97,021277
2817,000000	97,063164
2816,000000	97,109461
2815,000000	97,160676
2814,000000	97,216325
2813,000000	97,274934
2812,000000	97,334146
2811,000000	97,391443
2810,000000	97,445082
2809,000000	97,494344
2808,000000	97,539107
2807,000000	97,579387
2806,000000	97,615330
2805,000000	97,647607
2804,000000	97,677803
2803,000000	97,708148
2802,000000	97,740369
2801,000000	97,774400
2800,000000	97,808349
2799,000000	97,839871
2798,000000	97,867589
2797,000000	97,891657
2796,000000	97,913558
2795,000000	97,935310
2794,000000	97,958048
2793,000000	97,980944
2792,000000	98,001995
2791,000000	98,020029
2790,000000	98,035471
2789,000000	98,049147
2788,000000	98,061324
2787,000000	98,072520
2786,000000	98,084275
2785,000000	98,098042
2784,000000	98,113566
2783,000000	98,129139
2782,000000	98,143257
2781,000000	98,155602
2780,000000	98,166891
2779,000000	98,178566
2778,000000	98,192135
2777,000000	98,207650
2776,000000	98,222787
2775,000000	98,234339
2774,000000	98,240987
2773,000000	98,244212
2772,000000	98,246603
2771,000000	98,249799
2770,000000	98,253997
2769,000000	98,258638
2768,000000	98,263216
2767,000000	98,267750
2766,000000	98,272652
2765,000000	98,277927
2764,000000	98,282699
2763,000000	98,285981
2762,000000	98,287857
2761,000000	98,289510
2760,000000	98,292138
2759,000000	98,296158
2758,000000	98,301178
2757,000000	98,306147
2756,000000	98,309674
2755,000000	98,310985
2754,000000	98,310794
2753,000000	98,310805
2752,000000	98,312251
2751,000000	98,315073
2750,000000	98,318240
2749,000000	98,320277
2748,000000	98,319771
2747,000000	98,316204
2746,000000	98,310528
2745,000000	98,304422
2744,000000	98,298907
2743,000000	98,293981
2742,000000	98,289346
2741,000000	98,284816
2740,000000	98,280103
2739,000000	98,274994
2738,000000	98,269875
2737,000000	98,265493
2736,000000	98,262201
2735,000000	98,260081
2734,000000	98,259714
2733,000000	98,262124
2732,000000	98,267866
2731,000000	98,276908
2730,000000	98,289399
2729,000000	98,305518
2728,000000	98,324219
2727,000000	98,343120
2726,000000	98,360213
2725,000000	98,375296
2724,000000	98,389364
2723,000000	98,403092
2722,000000	98,416301
2721,000000	98,428361
2720,000000	98,438635
2719,000000	98,446871
2718,000000	98,453532
2717,000000	98,459520
2716,000000	98,465467
2715,000000	98,471556
2714,000000	98,478117
2713,000000	98,485803
2712,000000	98,494806
2711,000000	98,504216
2710,000000	98,512471
2709,000000	98,518391
2708,000000	98,521923
2707,000000	98,524277
2706,000000	98,527259
2705,000000	98,531886
2704,000000	98,537548
2703,000000	98,542883
2702,000000	98,547372
2701,000000	98,551469
2700,000000	98,555361
2699,000000	98,558614
2698,000000	98,561266
2697,000000	98,564233
2696,000000	98,568058
2695,000000	98,572041
2694,000000	98,575299
2693,000000	98,578094
2692,000000	98,581330
2691,000000	98,585067
2690,000000	98,588194
2689,000000	98,589473
2688,000000	98,588532
2687,000000	98,586004
2686,000000	98,583057
2685,000000	98,580580
2684,000000	98,578563
2683,000000	98,576482
2682,000000	98,574427
2681,000000	98,573343
2680,000000	98,573769
2679,000000	98,574744
2678,000000	98,574530
2677,000000	98,572316
2676,000000	98,568858
2675,000000	98,565590
2674,000000	98,563428
2673,000000	98,562361
2672,000000	98,561970
2671,000000	98,562298
2670,000000	98,564063
2669,000000	98,567761
2668,000000	98,572718
2667,000000	98,577719
2666,000000	98,582728
2665,000000	98,589276
2664,000000	98,598739
2663,000000	98,610658
2662,000000	98,623288
2661,000000	98,635453
2660,000000	98,647268
2659,000000	98,659279
2658,000000	98,671545
2657,000000	98,683783
2656,000000	98,696052
2655,000000	98,708809
2654,000000	98,722096
2653,000000	98,734815
2652,000000	98,745343
2651,000000	98,753333
2650,000000	98,760621
2649,000000	98,769653
2648,000000	98,780933
2647,000000	98,792602
2646,000000	98,802539
2645,000000	98,810261
2644,000000	98,816630
2643,000000	98,822614
2642,000000	98,828830
2641,000000	98,835565
2640,000000	98,842437
2639,000000	98,848276
2638,000000	98,852037
2637,000000	98,853852
2636,000000	98,854815
2635,000000	98,855855
2634,000000	98,857043
2633,000000	98,857966
2632,000000	98,858670
2631,000000	98,860231
2630,000000	98,864177
2629,000000	98,870975
2628,000000	98,879224
2627,000000	98,886852
2626,000000	98,892936
2625,000000	98,897714
2624,000000	98,901177
2623,000000	98,902882
2622,000000	98,903423
2621,000000	98,904807
2620,000000	98,908583
2619,000000	98,914230
2618,000000	98,919926
2617,000000	98,924275
2616,000000	98,926844
2615,000000	98,927919
2614,000000	98,928527
2613,000000	98,930088
2612,000000	98,933225
2611,000000	98,937150
2610,000000	98,940606
2609,000000	98,942890
2608,000000	98,943655
2607,000000	98,942718
2606,000000	98,940842
2605,000000	98,939942
2604,000000	98,941396
2603,000000	98,944420
2602,000000	98,947019
2601,000000	98,948386
2600,000000	98,949712
2599,000000	98,952682
2598,000000	98,957687
2597,000000	98,963445
2596,000000	98,968058
2595,000000	98,970539
2594,000000	98,971374
2593,000000	98,971350
2592,000000	98,970227
2591,000000	98,967461
2590,000000	98,964196
2589,000000	98,963126
2588,000000	98,965576
2587,000000	98,969796
2586,000000	98,973078
2585,000000	98,974886
2584,000000	98,976846
2583,000000	98,980112
2582,000000	98,983710
2581,000000	98,985372
2580,000000	98,983510
2579,000000	98,978602
2578,000000	98,973022
2577,000000	98,969179
2576,000000	98,967499
2575,000000	98,966744
2574,000000	98,966357
2573,000000	98,967461
2572,000000	98,970926
2571,000000	98,975569
2570,000000	98,979425
2569,000000	98,982144
2568,000000	98,984888
2567,000000	98,988082
2566,000000	98,990354
2565,000000	98,990024
2564,000000	98,987112
2563,000000	98,983658
2562,000000	98,982129
2561,000000	98,983257
2560,000000	98,985283
2559,000000	98,985638
2558,000000	98,983478
2557,000000	98,980143
2556,000000	98,977280
2555,000000	98,975415
2554,000000	98,974579
2553,000000	98,975107
2552,000000	98,976937
2551,000000	98,978787
2550,000000	98,979058
2549,000000	98,977408
2548,000000	98,974993
2547,000000	98,973276
2546,000000	98,972877
2545,000000	98,973252
2544,000000	98,973298
2543,000000	98,972615
2542,000000	98,972194
2541,000000	98,973254
2540,000000	98,975498
2539,000000	98,977220
2538,000000	98,977260
2537,000000	98,976046
2536,000000	98,974711
2535,000000	98,974146
2534,000000	98,974912
2533,000000	98,976905
2532,000000	98,978850
2531,000000	98,979356
2530,000000	98,978857
2529,000000	98,979408
2528,000000	98,982167
2527,000000	98,986265
2526,000000	98,990485
2525,000000	98,994760
2524,000000	98,999552
2523,000000	99,004986
2522,000000	99,011170
2521,000000	99,018109
2520,000000	99,024923
2519,000000	99,030462
2518,000000	99,035069
2517,000000	99,040166
2516,000000	99,045800
2515,000000	99,050453
2514,000000	99,053982
2513,000000	99,058620
2512,000000	99,065645
2511,000000	99,072817
2510,000000	99,076642
2509,000000	99,076259
2508,000000	99,074025
2507,000000	99,073372
2506,000000	99,076783
2505,000000	99,084100
2504,000000	99,091684
2503,000000	99,094947
2502,000000	99,093264
2501,000000	99,091067
2500,000000	99,092911
2499,000000	99,098993
2498,000000	99,106581
2497,000000	99,113801
2496,000000	99,119586
2495,000000	99,122255
2494,000000	99,121339
2493,000000	99,120046
2492,000000	99,122773
2491,000000	99,129894
2490,000000	99,137136
2489,000000	99,140495
2488,000000	99,140137
2487,000000	99,139376
2486,000000	99,141337
2485,000000	99,146831
2484,000000	99,154253
2483,000000	99,161064
2482,000000	99,165775
2481,000000	99,168490
2480,000000	99,169655
2479,000000	99,169504
2478,000000	99,169114
2477,000000	99,170325
2476,000000	99,173416
2475,000000	99,176403
2474,000000	99,178090
2473,000000	99,180230
2472,000000	99,184967
2471,000000	99,191541
2470,000000	99,197688
2469,000000	99,203036
2468,000000	99,208671
2467,000000	99,214103
2466,000000	99,217324
2465,000000	99,217875
2464,000000	99,217563
2463,000000	99,217894
2462,000000	99,218604
2461,000000	99,219056
2460,000000	99,219560
2459,000000	99,221016
2458,000000	99,224290
2457,000000	99,229723
2456,000000	99,236029
2455,000000	99,240050
2454,000000	99,239001
2453,000000	99,233181
2452,000000	99,225599
2451,000000	99,219343
2450,000000	99,216155
2449,000000	99,216510
2448,000000	99,219495
2447,000000	99,223191
2446,000000	99,226652
2445,000000	99,230824
2444,000000	99,236261
2443,000000	99,240992
2442,000000	99,242572
2441,000000	99,241218
2440,000000	99,238798
2439,000000	99,235499
2438,000000	99,230070
2437,000000	99,223058
2436,000000	99,217057
2435,000000	99,213583
2434,000000	99,211814
2433,000000	99,210674
2432,000000	99,210023
2431,000000	99,209494
2430,000000	99,208188
2429,000000	99,206048
2428,000000	99,203908
2427,000000	99,201842
2426,000000	99,199060
2425,000000	99,195660
2424,000000	99,192904
2423,000000	99,191508
2422,000000	99,191010
2421,000000	99,190802
2420,000000	99,190393
2419,000000	99,188903
2418,000000	99,185785
2417,000000	99,181705
2416,000000	99,177050
2415,000000	99,170342
2414,000000	99,160409
2413,000000	99,149693
2412,000000	99,142704
2411,000000	99,140946
2410,000000	99,141698
2409,000000	99,141988
2408,000000	99,141268
2407,000000	99,139977
2406,000000	99,138139
2405,000000	99,136068
2404,000000	99,134095
2403,000000	99,130916
2402,000000	99,124475
2401,000000	99,115154
2400,000000	99,105878
2399,000000	99,098504
2398,000000	99,092447
2397,000000	99,087251
2396,000000	99,083754
2395,000000	99,081679
2394,000000	99,078868
2393,000000	99,074258
2392,000000	99,069461
2391,000000	99,066333
2390,000000	99,064345
2389,000000	99,062605
2388,000000	99,061173
2387,000000	99,060010
2386,000000	99,059980
2385,000000	99,063637
2384,000000	99,076030
2383,000000	99,098472
2382,000000	99,125268
2381,000000	99,148101
2380,000000	99,158322
2379,000000	99,148722
2378,000000	99,115620
2377,000000	99,066291
2376,000000	99,017378
2375,000000	98,983044
2374,000000	98,969798
2373,000000	98,982339
2372,000000	99,022600
2371,000000	99,076174
2370,000000	99,119349
2369,000000	99,141621
2368,000000	99,150096
2367,000000	99,149528
2366,000000	99,134169
2365,000000	99,107774
2364,000000	99,082877
2363,000000	99,061171
2362,000000	99,035424
2361,000000	99,010047
2360,000000	99,002352
2359,000000	99,015734
2358,000000	99,042064
2357,000000	99,076670
2356,000000	99,101653
2355,000000	99,095125
2354,000000	99,075242
2353,000000	99,082627
2352,000000	99,110933
2351,000000	99,117465
2350,000000	99,089444
2349,000000	99,050278
2348,000000	99,029827
2347,000000	99,049197
2346,000000	99,100900
2345,000000	99,139550
2344,000000	99,130355
2343,000000	99,089839
2342,000000	99,062271
2341,000000	99,070575
2340,000000	99,097040
2339,000000	99,112015
2338,000000	99,109646
2337,000000	99,106548
2336,000000	99,107406
2335,000000	99,111074
2334,000000	99,127202
2333,000000	99,167162
2332,000000	99,207839
2331,000000	99,218696
2330,000000	99,195175
2329,000000	99,163350
2328,000000	99,136411
2327,000000	99,119207
2326,000000	99,118207
2325,000000	99,140745
2324,000000	99,175558
2323,000000	99,201728
2322,000000	99,204064
2321,000000	99,180042
2320,000000	99,132329
2319,000000	99,076278
2318,000000	99,032590
2317,000000	99,018681
2316,000000	99,030930
2315,000000	99,060918
2314,000000	99,099578
2313,000000	99,142533
2312,000000	99,178607
2311,000000	99,204481
2310,000000	99,225565
2309,000000	99,249942
2308,000000	99,273037
2307,000000	99,287917
2306,000000	99,293544
2305,000000	99,295229
2304,000000	99,293007
2303,000000	99,286802
2302,000000	99,280263
2301,000000	99,280060
2300,000000	99,284929
2299,000000	99,289271
2298,000000	99,287846
2297,000000	99,281785
2296,000000	99,271715
2295,000000	99,260501
2294,000000	99,251796
2293,000000	99,249197
2292,000000	99,250260
2291,000000	99,251390
2290,000000	99,253006
2289,000000	99,257461
2288,000000	99,263612
2287,000000	99,268333
2286,000000	99,271318
2285,000000	99,272607
2284,000000	99,269772
2283,000000	99,261607
2282,000000	99,253372
2281,000000	99,250542
2280,000000	99,251749
2279,000000	99,252096
2278,000000	99,252413
2277,000000	99,257357
2276,000000	99,265941
2275,000000	99,272046
2274,000000	99,273222
2273,000000	99,272509
2272,000000	99,271634
2271,000000	99,271062
2270,000000	99,274621
2269,000000	99,286503
2268,000000	99,302921
2267,000000	99,315132
2266,000000	99,320099
2265,000000	99,321571
2264,000000	99,322149
2263,000000	99,321843
2262,000000	99,322951
2261,000000	99,327429
2260,000000	99,330788
2259,000000	99,327092
2258,000000	99,319714
2257,000000	99,318172
2256,000000	99,324802
2255,000000	99,332319
2254,000000	99,334702
2253,000000	99,332870
2252,000000	99,330084
2251,000000	99,330002
2250,000000	99,337662
2249,000000	99,354838
2248,000000	99,373577
2247,000000	99,384779
2246,000000	99,389406
2245,000000	99,395178
2244,000000	99,403443
2243,000000	99,409042
2242,000000	99,411787
2241,000000	99,417415
2240,000000	99,426376
2239,000000	99,431581
2238,000000	99,428985
2237,000000	99,422509
2236,000000	99,417630
2235,000000	99,417549
2234,000000	99,425022
2233,000000	99,438951
2232,000000	99,449652
2231,000000	99,447518
2230,000000	99,436963
2229,000000	99,432158
2228,000000	99,438182
2227,000000	99,445785
2226,000000	99,445894
2225,000000	99,439432
2224,000000	99,431644
2223,000000	99,426389
2222,000000	99,427860
2221,000000	99,438613
2220,000000	99,453627
2219,000000	99,464342
2218,000000	99,469478
2217,000000	99,474214
2216,000000	99,479635
2215,000000	99,482198
2214,000000	99,482656
2213,000000	99,485945
2212,000000	99,492835
2211,000000	99,501318
2210,000000	99,514319
2209,000000	99,535294
2208,000000	99,557586
2207,000000	99,569943
2206,000000	99,571767
2205,000000	99,572360
2204,000000	99,576476
2203,000000	99,581683
2202,000000	99,587626
2201,000000	99,594862
2200,000000	99,596775
2199,000000	99,586962
2198,000000	99,573594
2197,000000	99,571274
2196,000000	99,579240
2195,000000	99,583599
2194,000000	99,581259
2193,000000	99,582841
2192,000000	99,590050
2191,000000	99,589780
2190,000000	99,575900
2189,000000	99,559113
2188,000000	99,548346
2187,000000	99,539542
2186,000000	99,529928
2185,000000	99,526733
2184,000000	99,532789
2183,000000	99,538690
2182,000000	99,537399
2181,000000	99,532248
2180,000000	99,523935
2179,000000	99,505866
2178,000000	99,479930
2177,000000	99,461814
2176,000000	99,462358
2175,000000	99,475600
2174,000000	99,491931
2173,000000	99,508580
2172,000000	99,521852
2171,000000	99,523458
2170,000000	99,512060
2169,000000	99,497863
2168,000000	99,490903
2167,000000	99,494544
2166,000000	99,512324
2165,000000	99,546539
2164,000000	99,585704
2163,000000	99,609211
2162,000000	99,608688
2161,000000	99,591148
2160,000000	99,559446
2159,000000	99,510101
2158,000000	99,455219
2157,000000	99,419761
2156,000000	99,409231
2155,000000	99,404839
2154,000000	99,391705
2153,000000	99,372895
2152,000000	99,358048
2151,000000	99,353438
2150,000000	99,363198
2149,000000	99,384798
2148,000000	99,403288
2147,000000	99,403738
2146,000000	99,388478
2145,000000	99,370020
2144,000000	99,351625
2143,000000	99,329096
2142,000000	99,307250
2141,000000	99,296995
2140,000000	99,297136
2139,000000	99,295039
2138,000000	99,285133
2137,000000	99,273123
2136,000000	99,262503
2135,000000	99,251207
2134,000000	99,241084
2133,000000	99,237172
2132,000000	99,237538
2131,000000	99,235906
2130,000000	99,232782
2129,000000	99,233256
2128,000000	99,235779
2127,000000	99,234443
2126,000000	99,231372
2125,000000	99,235506
2124,000000	99,249081
2123,000000	99,264842
2122,000000	99,276409
2121,000000	99,281650
2120,000000	99,277849
2119,000000	99,264532
2118,000000	99,250729
2117,000000	99,248387
2116,000000	99,257528
2115,000000	99,267143
2114,000000	99,270985
2113,000000	99,272543
2112,000000	99,274533
2111,000000	99,274502
2110,000000	99,271586
2109,000000	99,267414
2108,000000	99,259802
2107,000000	99,246318
2106,000000	99,233939
2105,000000	99,233549
2104,000000	99,243831
2103,000000	99,252405
2102,000000	99,253449
2101,000000	99,252354
2100,000000	99,252758
2099,000000	99,251873
2098,000000	99,250333
2097,000000	99,253703
2096,000000	99,261298
2095,000000	99,265404
2094,000000	99,264019
2093,000000	99,262501
2092,000000	99,261989
2091,000000	99,258158
2090,000000	99,251858
2089,000000	99,248788
2088,000000	99,247976
2087,000000	99,243280
2086,000000	99,236848
2085,000000	99,237700
2084,000000	99,245636
2083,000000	99,250569
2082,000000	99,249680
2081,000000	99,251389
2080,000000	99,259333
2079,000000	99,266682
2078,000000	99,269706
2077,000000	99,272895
2076,000000	99,276874
2075,000000	99,276249
2074,000000	99,272985
2073,000000	99,276109
2072,000000	99,284839
2071,000000	99,287455
2070,000000	99,281274
2069,000000	99,277512
2068,000000	99,281926
2067,000000	99,287083
2066,000000	99,289649
2065,000000	99,298029
2064,000000	99,314763
2063,000000	99,327990
2062,000000	99,329515
2061,000000	99,326486
2060,000000	99,328573
2059,000000	99,336986
2058,000000	99,350445
2057,000000	99,367690
2056,000000	99,379856
2055,000000	99,376183
2054,000000	99,362037
2053,000000	99,356612
2052,000000	99,368523
2051,000000	99,388253
2050,000000	99,406949
2049,000000	99,426785
2048,000000	99,448457
2047,000000	99,466197
2046,000000	99,482882
2045,000000	99,511038
2044,000000	99,553097
2043,000000	99,599562
2042,000000	99,649825
2041,000000	99,712795
2040,000000	99,784314
2039,000000	99,847834
2038,000000	99,898652
2037,000000	99,941491
2036,000000	99,964923
2035,000000	99,948134
2034,000000	99,898448
2033,000000	99,852447
2032,000000	99,830569
2031,000000	99,823784
2030,000000	99,831358
2029,000000	99,871691
2028,000000	99,944609
2027,000000	100,020872
2026,000000	100,080199
2025,000000	100,125693
2024,000000	100,154929
2023,000000	100,150646
2022,000000	100,110245
2021,000000	100,054901
2020,000000	99,999513
2019,000000	99,940301
2018,000000	99,880203
2017,000000	99,834096
2016,000000	99,797986
2015,000000	99,750811
2014,000000	99,697247
2013,000000	99,668196
2012,000000	99,671679
2011,000000	99,679017
2010,000000	99,668716
2009,000000	99,649979
2008,000000	99,631948
2007,000000	99,605934
2006,000000	99,572881
2005,000000	99,552074
2004,000000	99,549266
2003,000000	99,548052
2002,000000	99,540558
2001,000000	99,536327
2000,000000	99,535864
1999,000000	99,526700
1998,000000	99,509446
1997,000000	99,499077
1996,000000	99,497497
1995,000000	99,492330
1994,000000	99,484153
1993,000000	99,486773
1992,000000	99,495385
1991,000000	99,485719
1990,000000	99,457899
1989,000000	99,443305
1988,000000	99,459599
1987,000000	99,492435
1986,000000	99,525780
1985,000000	99,558690
1984,000000	99,585801
1983,000000	99,592710
1982,000000	99,579529
1981,000000	99,561586
1980,000000	99,540597
1979,000000	99,506147
1978,000000	99,469644
1977,000000	99,459350
1976,000000	99,472693
1975,000000	99,478083
1974,000000	99,467666
1973,000000	99,462421
1972,000000	99,466054
1971,000000	99,458232
1970,000000	99,436070
1969,000000	99,420934
1968,000000	99,419173
1967,000000	99,412361
1966,000000	99,395636
1965,000000	99,385905
1964,000000	99,384230
1963,000000	99,371898
1962,000000	99,347423
1961,000000	99,331599
1960,000000	99,329579
1959,000000	99,321737
1958,000000	99,299355
1957,000000	99,275736
1956,000000	99,256414
1955,000000	99,229170
1954,000000	99,190391
1953,000000	99,154707
1952,000000	99,132222
1951,000000	99,118910
1950,000000	99,115892
1949,000000	99,132413
1948,000000	99,163993
1947,000000	99,193761
1946,000000	99,219424
1945,000000	99,255114
1944,000000	99,304164
1943,000000	99,353857
1942,000000	99,398782
1941,000000	99,443608
1940,000000	99,482872
1939,000000	99,505531
1938,000000	99,515136
1937,000000	99,525864
1936,000000	99,539575
1935,000000	99,546610
1934,000000	99,550368
1933,000000	99,568766
1932,000000	99,606946
1931,000000	99,649495
1930,000000	99,687262
1929,000000	99,724409
1928,000000	99,753964
1927,000000	99,756831
1926,000000	99,728618
1925,000000	99,686858
1924,000000	99,646549
1923,000000	99,607802
1922,000000	99,571944
1921,000000	99,545380
1920,000000	99,524446
1919,000000	99,501511
1918,000000	99,488156
1917,000000	99,505895
1916,000000	99,545122
1915,000000	99,576721
1914,000000	99,592388
1913,000000	99,604255
1912,000000	99,614948
1911,000000	99,612062
1910,000000	99,597216
1909,000000	99,589338
1908,000000	99,590326
1907,000000	99,584067
1906,000000	99,570810
1905,000000	99,569170
1904,000000	99,580892
1903,000000	99,585695
1902,000000	99,578206
1901,000000	99,574902
1900,000000	99,580764
1899,000000	99,582267
1898,000000	99,575881
1897,000000	99,577956
1896,000000	99,596951
1895,000000	99,621292
1894,000000	99,645470
1893,000000	99,677754
1892,000000	99,714876
1891,000000	99,738801
1890,000000	99,743561
1889,000000	99,741793
1888,000000	99,732303
1887,000000	99,701204
1886,000000	99,655374
1885,000000	99,618264
1884,000000	99,594484
1883,000000	99,564288
1882,000000	99,523055
1881,000000	99,490570
1880,000000	99,474753
1879,000000	99,459755
1878,000000	99,437161
1877,000000	99,419799
1876,000000	99,415019
1875,000000	99,409712
1874,000000	99,393860
1873,000000	99,374547
1872,000000	99,355830
1871,000000	99,331400
1870,000000	99,308309
1869,000000	99,315938
1868,000000	99,354992
1867,000000	99,378813
1866,000000	99,368849
1865,000000	99,350240
1864,000000	99,338172
1863,000000	99,322430
1862,000000	99,297587
1861,000000	99,276424
1860,000000	99,263653
1859,000000	99,245827
1858,000000	99,221899
1857,000000	99,209732
1856,000000	99,211294
1855,000000	99,206262
1854,000000	99,187296
1853,000000	99,169598
1852,000000	99,156654
1851,000000	99,131719
1850,000000	99,089558
1849,000000	99,046795
1848,000000	99,011203
1847,000000	98,968471
1846,000000	98,914610
1845,000000	98,875482
1844,000000	98,872316
1843,000000	98,889674
1842,000000	98,910743
1841,000000	98,933758
1840,000000	98,949353
1839,000000	98,945827
1838,000000	98,929231
1837,000000	98,919939
1836,000000	98,918650
1835,000000	98,905447
1834,000000	98,875579
1833,000000	98,845572
1832,000000	98,823942
1831,000000	98,799792
1830,000000	98,766927
1829,000000	98,738141
1828,000000	98,713647
1827,000000	98,680493
1826,000000	98,643824
1825,000000	98,625205
1824,000000	98,628864
1823,000000	98,632050
1822,000000	98,626874
1821,000000	98,628151
1820,000000	98,639155
1819,000000	98,642634
1818,000000	98,633617
1817,000000	98,634368
1816,000000	98,651321
1815,000000	98,658085
1814,000000	98,641309
1813,000000	98,624103
1812,000000	98,630904
1811,000000	98,646683
1810,000000	98,645769
1809,000000	98,639476
1808,000000	98,643822
1807,000000	98,644955
1806,000000	98,628368
1805,000000	98,602096
1804,000000	98,573629
1803,000000	98,536760
1802,000000	98,500604
1801,000000	98,495137
1800,000000	98,518525
1799,000000	98,519159
1798,000000	98,477769
1797,000000	98,434392
1796,000000	98,414630
1795,000000	98,394964
1794,000000	98,351640
1793,000000	98,306875
1792,000000	98,297840
1791,000000	98,310908
1790,000000	98,318686
1789,000000	98,325353
1788,000000	98,324878
1787,000000	98,294719
1786,000000	98,239761
1785,000000	98,203072
1784,000000	98,203607
1783,000000	98,209106
1782,000000	98,196683
1781,000000	98,178456
1780,000000	98,164332
1779,000000	98,136094
1778,000000	98,091907
1777,000000	98,056278
1776,000000	98,032268
1775,000000	97,996868
1774,000000	97,945419
1773,000000	97,907062
1772,000000	97,892683
1771,000000	97,855903
1770,000000	97,771708
1769,000000	97,687762
1768,000000	97,645745
1767,000000	97,633802
1766,000000	97,623488
1765,000000	97,602954
1764,000000	97,559189
1763,000000	97,472026
1762,000000	97,351645
1761,000000	97,243217
1760,000000	97,154562
1759,000000	97,041529
1758,000000	96,883557
1757,000000	96,710646
1756,000000	96,547271
1755,000000	96,370761
1754,000000	96,155650
1753,000000	95,903749
1752,000000	95,623732
1751,000000	95,326337
1750,000000	95,048725
1749,000000	94,830274
1748,000000	94,642321
1747,000000	94,416693
1746,000000	94,145087
1745,000000	93,874657
1744,000000	93,618978
1743,000000	93,332736
1742,000000	92,971416
1741,000000	92,506639
1740,000000	91,879367
1739,000000	91,078003
1738,000000	90,226640
1737,000000	89,383575
1736,000000	88,309942
1735,000000	86,450422
1734,000000	83,625283
1733,000000	80,811619
1732,000000	78,547575
1731,000000	76,338480
1730,000000	73,820231
1729,000000	71,139258
1728,000000	68,574529
1727,000000	66,169521
1726,000000	63,841929
1725,000000	61,586098
1724,000000	59,462747
1723,000000	57,544617
1722,000000	55,952536
1721,000000	54,792560
1720,000000	54,026220
1719,000000	53,495239
1718,000000	53,193951
1717,000000	53,480127
1716,000000	54,473393
1715,000000	55,854166
1714,000000	57,442122
1713,000000	59,264081
1712,000000	61,341605
1711,000000	63,635057
1710,000000	66,084337
1709,000000	68,613819
1708,000000	71,186899
1707,000000	73,897089
1706,000000	76,803775
1705,000000	79,567161
1704,000000	81,696011
1703,000000	83,203910
1702,000000	84,516141
1701,000000	86,094476
1700,000000	87,872588
1699,000000	89,204539
1698,000000	89,995509
1697,000000	90,609466
1696,000000	91,293687
1695,000000	91,960555
1694,000000	92,415812
1693,000000	92,676301
1692,000000	92,847063
1691,000000	93,004454
1690,000000	93,149880
1689,000000	93,235103
1688,000000	93,259835
1687,000000	93,278540
1686,000000	93,311782
1685,000000	93,318369
1684,000000	93,290958
1683,000000	93,288851
1682,000000	93,300488
1681,000000	93,307084
1680,000000	93,315891
1679,000000	93,350369
1678,000000	93,396596
1677,000000	93,414211
1676,000000	93,397483
1675,000000	93,395613
1674,000000	93,428053
1673,000000	93,451221
1672,000000	93,449602
1671,000000	93,461963
1670,000000	93,528576
1669,000000	93,621164
1668,000000	93,694223
1667,000000	93,761456
1666,000000	93,826768
1665,000000	93,866305
1664,000000	93,877856
1663,000000	93,887156
1662,000000	93,906738
1661,000000	93,909224
1660,000000	93,886290
1659,000000	93,861507
1658,000000	93,844225
1657,000000	93,812312
1656,000000	93,754682
1655,000000	93,703543
1654,000000	93,699715
1653,000000	93,699882
1652,000000	93,650430
1651,000000	93,624656
1650,000000	93,642165
1649,000000	93,633659
1648,000000	93,575810
1647,000000	93,523589
1646,000000	93,522841
1645,000000	93,514236
1644,000000	93,484896
1643,000000	93,449840
1642,000000	93,399698
1641,000000	93,320048
1640,000000	93,216273
1639,000000	93,112110
1638,000000	93,025093
1637,000000	92,973514
1636,000000	93,009413
1635,000000	93,149553
1634,000000	93,295984
1633,000000	93,406328
1632,000000	93,498687
1631,000000	93,592583
1630,000000	93,694313
1629,000000	93,789513
1628,000000	93,862111
1627,000000	93,913748
1626,000000	93,949825
1625,000000	93,969370
1624,000000	93,982413
1623,000000	94,013941
1622,000000	94,062873
1621,000000	94,094247
1620,000000	94,096729
1619,000000	94,083118
1618,000000	94,060106
1617,000000	94,022289
1616,000000	93,978467
1615,000000	93,956139
1614,000000	93,957200
1613,000000	93,957294
1612,000000	93,943780
1611,000000	93,928217
1610,000000	93,926054
1609,000000	93,931662
1608,000000	93,934502
1607,000000	93,943007
1606,000000	93,963212
1605,000000	93,977776
1604,000000	93,973735
1603,000000	93,965019
1602,000000	93,963826
1601,000000	93,955195
1600,000000	93,924032
1599,000000	93,883409
1598,000000	93,851190
1597,000000	93,827220
1596,000000	93,809732
1595,000000	93,809166
1594,000000	93,829006
1593,000000	93,850706
1592,000000	93,860561
1591,000000	93,868637
1590,000000	93,884577
1589,000000	93,893324
1588,000000	93,875208
1587,000000	93,829328
1586,000000	93,757709
1585,000000	93,645741
1584,000000	93,478651
1583,000000	93,265399
1582,000000	93,030792
1581,000000	92,794039
1580,000000	92,571952
1579,000000	92,396876
1578,000000	92,312430
1577,000000	92,354193
1576,000000	92,515438
1575,000000	92,722517
1574,000000	92,902326
1573,000000	93,035712
1572,000000	93,133839
1571,000000	93,219421
1570,000000	93,305132
1569,000000	93,365798
1568,000000	93,376769
1567,000000	93,369854
1566,000000	93,383152
1565,000000	93,415942
1564,000000	93,446567
1563,000000	93,464454
1562,000000	93,477335
1561,000000	93,505602
1560,000000	93,534333
1559,000000	93,516348
1558,000000	93,524900
1557,000000	93,455692
1556,000000	93,341227
1555,000000	93,222007
1554,000000	93,112965
1553,000000	93,006379
1552,000000	92,879144
1551,000000	92,708995
1550,000000	92,493146
1549,000000	92,245532
1548,000000	91,962628
1547,000000	91,607388
1546,000000	91,130000
1545,000000	90,513751
1544,000000	89,812720
1543,000000	89,103003
1542,000000	88,393373
1541,000000	87,696729
1540,000000	87,222646
1539,000000	87,157883
1538,000000	87,338838
1537,000000	87,646839
1536,000000	88,087132
1535,000000	88,746721
1534,000000	89,691292
1533,000000	90,720824
1532,000000	91,493899
1531,000000	91,967173
1530,000000	92,284963
1529,000000	92,538603
1528,000000	92,768007
1527,000000	93,000754
1526,000000	93,236094
1525,000000	93,440511
1524,000000	93,597549
1523,000000	93,728531
1522,000000	93,871700
1521,000000	94,040348
1520,000000	94,193340
1519,000000	94,308562
1518,000000	94,382928
1517,000000	94,413487
1516,000000	94,426582
1515,000000	94,439331
1514,000000	94,433082
1513,000000	94,383670
1512,000000	94,300172
1511,000000	94,205348
1510,000000	94,076037
1509,000000	93,841700
1508,000000	93,433471
1507,000000	92,942573
1506,000000	92,649180
1505,000000	92,626448
1504,000000	92,842046
1503,000000	93,219474
1502,000000	93,658599
1501,000000	94,067905
1500,000000	94,394171
1499,000000	94,638786
1498,000000	94,803525
1497,000000	94,886299
1496,000000	94,937212
1495,000000	94,999811
1494,000000	95,037196
1493,000000	94,995386
1492,000000	94,879629
1491,000000	94,752557
1490,000000	94,663307
1489,000000	94,612221
1488,000000	94,581327
1487,000000	94,544939
1486,000000	94,466712
1485,000000	94,324850
1484,000000	94,135535
1483,000000	93,921783
1482,000000	93,662768
1481,000000	93,333839
1480,000000	92,969895
1479,000000	92,605103
1478,000000	92,197532
1477,000000	91,684240
1476,000000	91,085134
1475,000000	90,441926
1474,000000	89,653728
1473,000000	88,553947
1472,000000	87,246223
1471,000000	86,001803
1470,000000	84,853935
1469,000000	83,725727
1468,000000	82,637688
1467,000000	81,660776
1466,000000	80,823026
1465,000000	80,150636
1464,000000	79,725275
1463,000000	79,555555
1462,000000	79,534420
1461,000000	79,575180
1460,000000	79,669706
1459,000000	79,870595
1458,000000	80,285696
1457,000000	81,015511
1456,000000	81,909529
1455,000000	82,744192
1454,000000	83,515846
1453,000000	84,282282
1452,000000	85,048517
1451,000000	85,753404
1450,000000	86,342284
1449,000000	86,826796
1448,000000	87,252487
1447,000000	87,627242
1446,000000	87,923830
1445,000000	88,132614
1444,000000	88,263966
1443,000000	88,319284
1442,000000	88,281525
1441,000000	88,133187
1440,000000	87,879849
1439,000000	87,541096
1438,000000	87,125071
1437,000000	86,681422
1436,000000	86,378312
1435,000000	86,338295
1434,000000	86,481633
1433,000000	86,690217
1432,000000	86,889762
1431,000000	87,000273
1430,000000	86,909942
1429,000000	86,571438
1428,000000	86,105329
1427,000000	85,728585
1426,000000	85,624899
1425,000000	85,899112
1424,000000	86,514522
1423,000000	87,234613
1422,000000	87,809731
1421,000000	88,182265
1420,000000	88,421366
1419,000000	88,586287
1418,000000	88,664339
1417,000000	88,622292
1416,000000	88,453429
1415,000000	88,134836
1414,000000	87,610353
1413,000000	86,820103
1412,000000	85,777925
1411,000000	84,644405
1410,000000	83,679290
1409,000000	83,108538
1408,000000	83,062659
1407,000000	83,573469
1406,000000	84,556124
1405,000000	85,786834
1404,000000	86,952185
1403,000000	87,819008
1402,000000	88,348721
1401,000000	88,619546
1400,000000	88,722403
1399,000000	88,749135
1398,000000	88,769840
1397,000000	88,791122
1396,000000	88,785649
1395,000000	88,734851
1394,000000	88,630485
1393,000000	88,462956
1392,000000	88,237701
1391,000000	87,968254
1390,000000	87,657503
1389,000000	87,288176
1388,000000	86,844474
1387,000000	86,356162
1386,000000	85,879002
1385,000000	85,424744
1384,000000	84,978422
1383,000000	84,560491
1382,000000	84,224282
1381,000000	84,014540
1380,000000	83,962684
1379,000000	84,105601
1378,000000	84,457260
1377,000000	84,986673
1376,000000	85,663265
1375,000000	86,476645
1374,000000	87,364676
1373,000000	88,182396
1372,000000	88,832571
1371,000000	89,334775
1370,000000	89,749672
1369,000000	90,107966
1368,000000	90,404841
1367,000000	90,623819
1366,000000	90,754572
1365,000000	90,802157
1364,000000	90,789856
1363,000000	90,752693
1362,000000	90,717184
1361,000000	90,679811
1360,000000	90,629093
1359,000000	90,572025
1358,000000	90,523767
1357,000000	90,493469
1356,000000	90,488046
1355,000000	90,518366
1354,000000	90,590341
1353,000000	90,695473
1352,000000	90,817055
1351,000000	90,938900
1350,000000	91,049864
1349,000000	91,131541
1348,000000	91,160360
1347,000000	91,119726
1346,000000	91,001612
1345,000000	90,802582
1344,000000	90,525700
1343,000000	90,179553
1342,000000	89,769367
1341,000000	89,297912
1340,000000	88,794340
1339,000000	88,330561
1338,000000	87,975416
1337,000000	87,747915
1336,000000	87,637492
1335,000000	87,627657
1334,000000	87,690108
1333,000000	87,784159
1332,000000	87,874320
1331,000000	87,944159
1330,000000	87,988216
1329,000000	88,000674
1328,000000	87,980189
1327,000000	87,935249
1326,000000	87,875038
1325,000000	87,798086
1324,000000	87,702578
1323,000000	87,595443
1322,000000	87,482267
1321,000000	87,360293
1320,000000	87,233161
1319,000000	87,119766
1318,000000	87,033797
1317,000000	86,966896
1316,000000	86,907423
1315,000000	86,859214
1314,000000	86,829617
1313,000000	86,813197
1312,000000	86,795656
1311,000000	86,761497
1310,000000	86,688123
1309,000000	86,545895
1308,000000	86,318100
1307,000000	86,017472
1306,000000	85,681990
1305,000000	85,364115
1304,000000	85,128638
1303,000000	85,027487
1302,000000	85,051411
1301,000000	85,121294
1300,000000	85,142209
1299,000000	85,056706
1298,000000	84,844466
1297,000000	84,500711
1296,000000	84,032295
1295,000000	83,455128
1294,000000	82,774888
1293,000000	81,973610
1292,000000	81,035605
1291,000000	79,967609
1290,000000	78,777452
1289,000000	77,461971
1288,000000	76,029405
1287,000000	74,515340
1286,000000	72,948507
1285,000000	71,321751
1284,000000	69,626449
1283,000000	67,877875
1282,000000	66,084005
1281,000000	64,223965
1280,000000	62,284629
1279,000000	60,289206
1278,000000	58,254993
1277,000000	56,167114
1276,000000	54,025565
1275,000000	51,873598
1274,000000	49,746510
1273,000000	47,645166
1272,000000	45,599790
1271,000000	43,705763
1270,000000	42,064813
1269,000000	40,734997
1268,000000	39,786935
1267,000000	39,334485
1266,000000	39,450396
1265,000000	40,126622
1264,000000	41,311009
1263,000000	42,925274
1262,000000	44,817918
1261,000000	46,758495
1260,000000	48,526577
1259,000000	49,966822
1258,000000	50,977767
1257,000000	51,512646
1256,000000	51,618112
1255,000000	51,411570
1254,000000	51,000761
1253,000000	50,445637
1252,000000	49,802475
1251,000000	49,165996
1250,000000	48,633905
1249,000000	48,284145
1248,000000	48,204095
1247,000000	48,493297
1246,000000	49,194695
1245,000000	50,279823
1244,000000	51,701678
1243,000000	53,410079
1242,000000	55,323647
1241,000000	57,331609
1240,000000	59,354655
1239,000000	61,357201
1238,000000	63,306897
1237,000000	65,167601
1236,000000	66,928124
1235,000000	68,599932
1234,000000	70,181803
1233,000000	71,658229
1232,000000	73,029227
1231,000000	74,323243
1230,000000	75,574853
1229,000000	76,811177
1228,000000	78,057176
1227,000000	79,322842
1226,000000	80,585108
1225,000000	81,795534
1224,000000	82,908697
1223,000000	83,898849
1222,000000	84,751312
1221,000000	85,461228
1220,000000	86,038657
1219,000000	86,502944
1218,000000	86,873898
1217,000000	87,164022
1216,000000	87,386071
1215,000000	87,556910
1214,000000	87,690667
1213,000000	87,798359
1212,000000	87,891226
1211,000000	87,981003
1210,000000	88,072843
1209,000000	88,163321
1208,000000	88,248648
1207,000000	88,327471
1206,000000	88,396797
1205,000000	88,453476
1204,000000	88,502065
1203,000000	88,554612
1202,000000	88,620270
1201,000000	88,701127
1200,000000	88,798827
1199,000000	88,917502
1198,000000	89,056683
1197,000000	89,209450
1196,000000	89,369914
1195,000000	89,535803
1194,000000	89,703972
1193,000000	89,870058
1192,000000	90,035071
1191,000000	90,205452
1190,000000	90,384481
1189,000000	90,569074
1188,000000	90,755224
1187,000000	90,939907
1186,000000	91,116265
1185,000000	91,273896
1184,000000	91,402435
1183,000000	91,490239
1182,000000	91,519902
1181,000000	91,472674
1180,000000	91,343018
1179,000000	91,138167
1178,000000	90,864867
1177,000000	90,524217
1176,000000	90,128074
1175,000000	89,717550
1174,000000	89,356931
1173,000000	89,109849
1172,000000	89,018715
1171,000000	89,091469
1170,000000	89,290419
1169,000000	89,544569
1168,000000	89,782666
1167,000000	89,958743
1166,000000	90,055354
1165,000000	90,074776
1164,000000	90,033920
1163,000000	89,957338
1162,000000	89,866065
1161,000000	89,770892
1160,000000	89,678890
1159,000000	89,596493
1158,000000	89,523599
1157,000000	89,453208
1156,000000	89,382748
1155,000000	89,319028
1154,000000	89,268058
1153,000000	89,228429
1152,000000	89,199019
1151,000000	89,185303
1150,000000	89,191393
1149,000000	89,213981
1148,000000	89,248967
1147,000000	89,295584
1146,000000	89,349430
1145,000000	89,398018
1144,000000	89,427601
1143,000000	89,426880
1142,000000	89,383264
1141,000000	89,282563
1140,000000	89,118550
1139,000000	88,894211
1138,000000	88,605618
1137,000000	88,236803
1136,000000	87,768869
1135,000000	87,188866
1134,000000	86,482930
1133,000000	85,624782
1132,000000	84,590515
1131,000000	83,365521
1130,000000	81,934553
1129,000000	80,278637
1128,000000	78,386735
1127,000000	76,274911
1126,000000	73,969894
1125,000000	71,500128
1124,000000	68,922238
1123,000000	66,332884
1122,000000	63,835622
1121,000000	61,517279
1120,000000	59,479701
1119,000000	57,841412
1118,000000	56,694002
1117,000000	56,066421
1116,000000	55,959951
1115,000000	56,362988
1114,000000	57,197668
1113,000000	58,328471
1112,000000	59,611242
1111,000000	60,901892
1110,000000	62,000345
1109,000000	62,648709
1108,000000	62,607286
1107,000000	61,750849
1106,000000	60,128644
1105,000000	57,994281
1104,000000	55,795364
1103,000000	54,056292
1102,000000	53,184803
1101,000000	53,353929
1100,000000	54,549020
1099,000000	56,613467
1098,000000	59,276842
1097,000000	62,215213
1096,000000	65,148267
1095,000000	67,884574
1094,000000	70,292792
1093,000000	72,298737
1092,000000	73,895641
1091,000000	75,128546
1090,000000	76,045831
1089,000000	76,698797
1088,000000	77,161774
1087,000000	77,530544
1086,000000	77,892968
1085,000000	78,309889
1084,000000	78,829200
1083,000000	79,479668
1082,000000	80,246041
1081,000000	81,075006
1080,000000	81,914371
1079,000000	82,730350
1078,000000	83,495191
1077,000000	84,186519
1076,000000	84,804483
1075,000000	85,367610
1074,000000	85,887901
1073,000000	86,362014
1072,000000	86,785418
1071,000000	87,161551
1070,000000	87,491403
1069,000000	87,773067
1068,000000	88,013433
1067,000000	88,226486
1066,000000	88,419461
1065,000000	88,589813
1064,000000	88,740012
1063,000000	88,881862
1062,000000	89,023036
1061,000000	89,162520
1060,000000	89,300715
1059,000000	89,442664
1058,000000	89,588028
1057,000000	89,728869
1056,000000	89,859935
1055,000000	89,979572
1054,000000	90,079205
1053,000000	90,144919
1052,000000	90,172604
1051,000000	90,172919
1050,000000	90,157787
1049,000000	90,133352
1048,000000	90,108323
1047,000000	90,093867
1046,000000	90,091418
1045,000000	90,091334
1044,000000	90,087663
1043,000000	90,083975
1042,000000	90,083832
1041,000000	90,086142
1040,000000	90,091587
1039,000000	90,101701
1038,000000	90,109436
1037,000000	90,100870
1036,000000	90,068938
1035,000000	90,016110
1034,000000	89,942738
1033,000000	89,844544
1032,000000	89,720810
1031,000000	89,575378
1030,000000	89,408050
1029,000000	89,209911
1028,000000	88,967636
1027,000000	88,644556
1026,000000	88,139410
1025,000000	87,248423
1024,000000	85,648691
1023,000000	83,010151
1022,000000	79,270890
1021,000000	74,972347
1020,000000	71,287294
1019,000000	69,526572
1018,000000	70,331592
1017,000000	73,254642
1016,000000	77,107290
1015,000000	80,702472
1014,000000	83,404795
1013,000000	85,182348
1012,000000	86,324041
1011,000000	87,119334
1010,000000	87,721799
1009,000000	88,168401
1008,000000	88,469292
1007,000000	88,653301
1006,000000	88,754835
1005,000000	88,795452
1004,000000	88,785285
1003,000000	88,737745
1002,000000	88,664748
1001,000000	88,566730
1000,000000	88,441672
999,000000	88,295912
998,000000	88,139974
997,000000	87,980769
996,000000	87,828317
995,000000	87,700884
994,000000	87,613125
993,000000	87,564725
992,000000	87,547156
991,000000	87,550920
990,000000	87,558572
989,000000	87,542353
988,000000	87,478981
987,000000	87,361060
986,000000	87,188321
985,000000	86,960602
984,000000	86,686264
983,000000	86,387893
982,000000	86,088883
981,000000	85,801335
980,000000	85,533534
979,000000	85,296366
978,000000	85,093851
977,000000	84,918587
976,000000	84,765291
975,000000	84,635894
974,000000	84,525016
973,000000	84,414160
972,000000	84,288951
971,000000	84,148551
970,000000	83,990341
969,000000	83,798552
968,000000	83,557004
967,000000	83,261872
966,000000	82,913552
965,000000	82,512477
964,000000	82,072880
963,000000	81,627937
962,000000	81,210691
961,000000	80,841906
960,000000	80,543149
959,000000	80,342837
958,000000	80,258756
957,000000	80,285925
956,000000	80,412169
955,000000	80,626137
954,000000	80,904091
953,000000	81,211812
952,000000	81,526885
951,000000	81,849030
950,000000	82,181320
949,000000	82,518548
948,000000	82,860151
947,000000	83,215380
946,000000	83,587426
945,000000	83,965329
944,000000	84,338880
943,000000	84,706764
942,000000	85,064272
941,000000	85,396984
940,000000	85,695993
939,000000	85,968965
938,000000	86,228494
937,000000	86,479331
936,000000	86,721410
935,000000	86,953883
934,000000	87,169816
933,000000	87,356249
932,000000	87,508082
931,000000	87,633555
930,000000	87,739855
929,000000	87,823375
928,000000	87,878586
927,000000	87,908541
926,000000	87,919957
925,000000	87,919274
924,000000	87,922476
923,000000	87,960062
922,000000	88,061025
921,000000	88,234614
920,000000	88,471194
919,000000	88,749371
918,000000	89,037625
917,000000	89,299828
916,000000	89,510399
915,000000	89,661935
914,000000	89,757850
913,000000	89,804635
912,000000	89,815004
911,000000	89,809850
910,000000	89,808520
909,000000	89,822459
908,000000	89,860708
907,000000	89,933010
906,000000	90,040612
905,000000	90,172672
904,000000	90,317065
903,000000	90,468097
902,000000	90,619159
901,000000	90,757675
900,000000	90,874495
899,000000	90,971082
898,000000	91,053224
897,000000	91,123739
896,000000	91,188802
895,000000	91,263445
894,000000	91,362591
893,000000	91,489570
892,000000	91,637112
891,000000	91,792357
890,000000	91,935710
889,000000	92,042888
888,000000	92,096005
887,000000	92,086956
886,000000	92,006886
885,000000	91,834741
884,000000	91,541666
883,000000	91,101480
882,000000	90,487500
881,000000	89,673229
880,000000	88,646471
879,000000	87,433459
878,000000	86,111267
877,000000	84,816326
876,000000	83,747178
875,000000	83,126447
874,000000	83,103647
873,000000	83,669383
872,000000	84,664457
871,000000	85,852657
870,000000	87,010492
869,000000	87,994739
868,000000	88,760315
867,000000	89,330424
866,000000	89,747078
865,000000	90,044536
864,000000	90,252051
863,000000	90,402604
862,000000	90,523048
861,000000	90,624884
860,000000	90,709804
859,000000	90,779932
858,000000	90,837636
857,000000	90,881073
856,000000	90,908232
855,000000	90,921221
854,000000	90,922451
853,000000	90,912916
852,000000	90,898676
851,000000	90,892241
850,000000	90,900836
849,000000	90,919507
848,000000	90,941352
847,000000	90,967799
846,000000	91,002362
845,000000	91,040431
844,000000	91,072124
843,000000	91,090282
842,000000	91,090352
841,000000	91,067912
840,000000	91,022450
839,000000	90,958846
838,000000	90,881145
837,000000	90,790385
836,000000	90,693208
835,000000	90,604859
834,000000	90,537727
833,000000	90,494136
832,000000	90,477160
831,000000	90,500771
830,000000	90,579240
829,000000	90,712171
828,000000	90,885828
827,000000	91,083914
826,000000	91,290027
825,000000	91,486076
824,000000	91,658807
823,000000	91,806132
822,000000	91,932169
821,000000	92,038875
820,000000	92,126849
819,000000	92,198073
818,000000	92,252470
817,000000	92,285789
816,000000	92,296286
815,000000	92,290599
814,000000	92,277739
813,000000	92,260434
812,000000	92,236865
811,000000	92,207688
810,000000	92,176763
809,000000	92,147435
808,000000	92,122657
807,000000	92,106565
806,000000	92,102753
805,000000	92,112326
804,000000	92,134922
803,000000	92,167467
802,000000	92,197614
801,000000	92,197742
800,000000	92,127856
799,000000	91,951499
798,000000	91,667060
797,000000	91,336730
796,000000	91,076598
795,000000	90,990416
794,000000	91,093560
793,000000	91,304068
792,000000	91,508941
791,000000	91,632489
790,000000	91,651825
789,000000	91,576727
788,000000	91,432474
787,000000	91,251803
786,000000	91,063895
785,000000	90,887367
784,000000	90,735502
783,000000	90,620608
782,000000	90,546589
781,000000	90,505006
780,000000	90,484687
779,000000	90,477325
778,000000	90,467928
777,000000	90,430376
776,000000	90,343487
775,000000	90,207779
774,000000	90,040963
773,000000	89,864491
772,000000	89,701812
771,000000	89,579867
770,000000	89,518196
769,000000	89,517947
768,000000	89,569440
767,000000	89,667492
766,000000	89,815117
765,000000	90,017219
764,000000	90,275649
763,000000	90,585232
762,000000	90,927381
761,000000	91,271157
760,000000	91,586132
759,000000	91,854299
758,000000	92,068695
757,000000	92,226464
756,000000	92,329251
755,000000	92,385809
754,000000	92,406613
753,000000	92,394779
752,000000	92,346556
751,000000	92,257283
750,000000	92,121747
749,000000	91,933930
748,000000	91,693388
747,000000	91,408694
746,000000	91,087074
745,000000	90,719251
744,000000	90,275283
743,000000	89,706084
742,000000	88,936133
741,000000	87,853845
740,000000	86,312291
739,000000	84,149232
738,000000	81,219977
737,000000	77,449057
736,000000	72,892954
735,000000	67,773818
734,000000	62,460299
733,000000	57,428016
732,000000	53,237832
731,000000	50,480031
730,000000	49,650881
729,000000	50,982415
728,000000	54,294430
727,000000	58,966304
726,000000	64,120584
725,000000	68,961219
724,000000	73,041995
723,000000	76,304546
722,000000	78,908984
721,000000	81,027325
720,000000	82,745951
719,000000	84,089734
718,000000	85,082240
717,000000	85,769185
716,000000	86,207962
715,000000	86,456527
714,000000	86,565975
713,000000	86,572054
712,000000	86,497761
711,000000	86,360691
710,000000	86,170724
709,000000	85,922780
708,000000	85,605801
707,000000	85,227135
706,000000	84,814566
705,000000	84,405544
704,000000	84,044306
703,000000	83,769893
702,000000	83,597711
701,000000	83,512401
700,000000	83,476060
699,000000	83,456176
698,000000	83,438998
697,000000	83,423995
696,000000	83,415695
695,000000	83,413616
694,000000	83,421746
693,000000	83,453141
692,000000	83,510815
691,000000	83,583412
690,000000	83,655882
689,000000	83,723967
688,000000	83,790386
687,000000	83,846292
686,000000	83,885488
685,000000	83,920883
684,000000	83,963932
683,000000	84,010439
682,000000	84,058337
681,000000	84,123646
680,000000	84,217862
679,000000	84,335541
678,000000	84,481179
677,000000	84,664256
676,000000	84,884383
675,000000	85,132803
674,000000	85,412203
673,000000	85,734611
672,000000	86,105098
671,000000	86,534738
670,000000	87,065278
669,000000	87,710212
668,000000	88,251663
667,000000	88,392221
666,000000	88,340026
665,000000	88,251691
664,000000	88,165485
663,000000	88,113612
662,000000	88,081949
661,000000	88,011516
660,000000	87,861954
659,000000	87,646179
658,000000	87,387357
657,000000	87,061199
656,000000	86,656638
655,000000	86,223460
654,000000	85,799658
653,000000	85,352603
652,000000	84,858558
651,000000	84,357095
650,000000	83,882372
649,000000	83,403719
648,000000	82,896598
647,000000	82,392510
646,000000	81,899615
645,000000	81,364828
644,000000	80,756926
643,000000	80,112218
642,000000	79,461517
641,000000	78,778087
640,000000	78,057450
639,000000	77,383213
638,000000	76,840016
637,000000	76,432925
636,000000	76,153640
635,000000	76,042157
634,000000	76,122145
633,000000	76,348941
632,000000	76,669126
631,000000	77,055299
630,000000	77,450403
629,000000	77,759810
628,000000	77,943299
627,000000	78,044437
626,000000	78,094837
625,000000	78,066728
624,000000	77,946702
623,000000	77,780859
622,000000	77,608397
621,000000	77,413690
620,000000	77,181670
619,000000	76,940225
618,000000	76,712598
617,000000	76,488564
616,000000	76,278793
615,000000	76,135086
614,000000	76,076550
613,000000	76,058974
612,000000	76,049864
611,000000	76,069551
610,000000	76,128210
609,000000	76,190513
608,000000	76,240898
607,000000	76,329291
606,000000	76,510382
605,000000	76,805180
604,000000	77,242852
603,000000	77,870019
602,000000	78,693477
601,000000	79,663490
600,000000	80,725897
599,000000	81,839096
598,000000	82,937483
597,000000	83,940488
596,000000	84,810517
595,000000	85,559684
594,000000	86,199631
593,000000	86,724507
592,000000	87,147193
591,000000	87,508670
590,000000	87,831783
589,000000	88,103138
588,000000	88,319324
587,000000	88,510591
586,000000	88,700670
585,000000	88,878646
584,000000	89,027815
583,000000	89,156650
582,000000	89,277958
581,000000	89,388475
580,000000	89,485042
579,000000	89,575968
578,000000	89,657907
577,000000	89,715921
576,000000	89,762479
575,000000	89,835025
574,000000	89,938885
573,000000	90,034060
572,000000	90,097425
571,000000	90,148964
570,000000	90,207673
569,000000	90,262183
568,000000	90,310274
567,000000	90,379397
566,000000	90,476719
565,000000	90,565469
564,000000	90,614189
563,000000	90,632770
562,000000	90,635462
561,000000	90,613588
560,000000	90,569168
559,000000	90,533420
558,000000	90,520777
557,000000	90,504967
556,000000	90,465097
555,000000	90,414331
554,000000	90,360703
553,000000	90,284108
552,000000	90,185317
551,000000	90,111948
550,000000	90,099511
549,000000	90,120646
548,000000	90,133853
547,000000	90,140632
546,000000	90,159585
545,000000	90,183309
544,000000	90,201107
543,000000	90,226126
542,000000	90,263883
541,000000	90,291662
540,000000	90,297295
539,000000	90,303655
538,000000	90,325940
537,000000	90,345110
536,000000	90,345202
535,000000	90,340686
534,000000	90,336817
533,000000	90,316999
532,000000	90,284418
531,000000	90,271833
530,000000	90,282960
529,000000	90,269283
528,000000	90,196063
527,000000	90,098208
526,000000	90,039794
525,000000	90,035071
524,000000	90,055388
523,000000	90,075359
522,000000	90,070528
521,000000	90,016561
520,000000	89,924759
519,000000	89,846179
518,000000	89,810418
517,000000	89,794180
516,000000	89,778553
515,000000	89,774148
514,000000	89,771556
513,000000	89,733547
512,000000	89,651472
511,000000	89,560430
510,000000	89,471726
509,000000	89,345595
508,000000	89,150098
507,000000	88,907864
506,000000	88,640619
505,000000	88,316671
504,000000	87,912811
503,000000	87,480298
502,000000	87,109957
501,000000	86,845864
500,000000	86,681822
499,000000	86,617381
498,000000	86,647128
497,000000	86,734729
496,000000	86,851953
495,000000	87,004229
494,000000	87,184007
493,000000	87,346761
492,000000	87,470444
491,000000	87,591712
490,000000	87,725285
489,000000	87,825323
488,000000	87,869666
487,000000	87,914223
486,000000	88,015717
485,000000	88,156840
484,000000	88,300430
483,000000	88,459450
482,000000	88,645593
481,000000	88,819342
480,000000	88,961965
479,000000	89,119788
478,000000	89,306315
477,000000	89,443239
476,000000	89,472522
475,000000	89,451785
474,000000	89,467312
473,000000	89,518374
472,000000	89,554160
471,000000	89,577102
470,000000	89,593535
469,000000	89,567706
468,000000	89,500867
467,000000	89,464988
466,000000	89,488409
465,000000	89,497329
464,000000	89,442568
463,000000	89,373320
462,000000	89,329920
461,000000	89,253893
460,000000	89,102645
459,000000	88,954039
458,000000	88,900590
457,000000	88,903237
456,000000	88,888653
455,000000	88,878831
454,000000	88,892308
453,000000	88,882802
452,000000	88,850234
451,000000	88,902100
450,000000	89,092730
