# Supplementary material for: Machine learning-assisted non-destructive plasticizer identification and quantification in historical PVC objects based on IR spectroscopy
Source: Sci Rep. 2022 Mar 23;12:5017. doi: 10.1038/s41598-022-08862-1 (PMC8943100; doi:10.1038/s41598-022-08862-1)
Supplement: Supplementary file 1 — Supplementary Information 1. [file 41598_2022_8862_MOESM1_ESM.zip › Plasticizers_PVC_data/ATR_FTIR_all/HS 114.ASC]

PE IR       SUBTECH     SPECTRUM    ASCII       PEDS        4.00        
   -1
HS 114i.ASC
21/02/05
12:58:39.00
21/02/05
12:58:39.00
Student
Sample 016 By student Date Friday, February 05 2021
450,000000
#HDR
-1
-1
#GR
cm-1
%T
1.0
0.0
4000,000000
-1,000000
3551
8
96,727661
66,554537
#DATA
4000,000000	95,334143
3999,000000	95,334041
3998,000000	95,333942
3997,000000	95,333834
3996,000000	95,335086
3995,000000	95,337044
3994,000000	95,338606
3993,000000	95,338874
3992,000000	95,337576
3991,000000	95,335138
3990,000000	95,332429
3989,000000	95,330375
3988,000000	95,329627
3987,000000	95,330351
3986,000000	95,332112
3985,000000	95,333993
3984,000000	95,334995
3983,000000	95,334613
3982,000000	95,333133
3981,000000	95,331346
3980,000000	95,329978
3979,000000	95,329266
3978,000000	95,329078
3977,000000	95,329360
3976,000000	95,330366
3975,000000	95,332372
3974,000000	95,335135
3973,000000	95,337776
3972,000000	95,339406
3971,000000	95,339961
3970,000000	95,340264
3969,000000	95,341125
3968,000000	95,342426
3967,000000	95,343229
3966,000000	95,342824
3965,000000	95,341502
3964,000000	95,340339
3963,000000	95,340333
3962,000000	95,341720
3961,000000	95,343912
3960,000000	95,345907
3959,000000	95,346838
3958,000000	95,346371
3957,000000	95,344730
3956,000000	95,342499
3955,000000	95,340368
3954,000000	95,338919
3953,000000	95,338424
3952,000000	95,338760
3951,000000	95,339540
3950,000000	95,340377
3949,000000	95,341099
3948,000000	95,341677
3947,000000	95,341961
3946,000000	95,341620
3945,000000	95,340639
3944,000000	95,339847
3943,000000	95,340600
3942,000000	95,343584
3941,000000	95,347836
3940,000000	95,351309
3939,000000	95,352555
3938,000000	95,351649
3937,000000	95,349573
3936,000000	95,347341
3935,000000	95,345596
3934,000000	95,344657
3933,000000	95,344472
3932,000000	95,344582
3931,000000	95,344496
3930,000000	95,344103
3929,000000	95,343791
3928,000000	95,344034
3927,000000	95,344868
3926,000000	95,346016
3925,000000	95,347324
3924,000000	95,348678
3923,000000	95,349518
3922,000000	95,349197
3921,000000	95,347882
3920,000000	95,346317
3919,000000	95,345030
3918,000000	95,344426
3917,000000	95,345058
3916,000000	95,347088
3915,000000	95,349689
3914,000000	95,351877
3913,000000	95,353704
3912,000000	95,355890
3911,000000	95,358424
3910,000000	95,360422
3909,000000	95,360996
3908,000000	95,360208
3907,000000	95,358832
3906,000000	95,357811
3905,000000	95,357776
3904,000000	95,358817
3903,000000	95,360245
3902,000000	95,360833
3901,000000	95,360290
3900,000000	95,359970
3899,000000	95,361067
3898,000000	95,362719
3897,000000	95,362930
3896,000000	95,361149
3895,000000	95,358934
3894,000000	95,358261
3893,000000	95,360041
3892,000000	95,364308
3891,000000	95,370150
3890,000000	95,375298
3889,000000	95,376787
3888,000000	95,374553
3887,000000	95,372169
3886,000000	95,373032
3885,000000	95,377161
3884,000000	95,380878
3883,000000	95,380345
3882,000000	95,376785
3881,000000	95,375074
3880,000000	95,377862
3879,000000	95,382915
3878,000000	95,385494
3877,000000	95,383643
3876,000000	95,380125
3875,000000	95,378609
3874,000000	95,380256
3873,000000	95,383036
3872,000000	95,383842
3871,000000	95,382483
3870,000000	95,382371
3869,000000	95,385833
3868,000000	95,389860
3867,000000	95,390132
3866,000000	95,388005
3865,000000	95,387839
3864,000000	95,390864
3863,000000	95,394834
3862,000000	95,397297
3861,000000	95,397937
3860,000000	95,398128
3859,000000	95,399035
3858,000000	95,401559
3857,000000	95,405822
3856,000000	95,410320
3855,000000	95,411817
3854,000000	95,409609
3853,000000	95,409986
3852,000000	95,415983
3851,000000	95,419017
3850,000000	95,414886
3849,000000	95,409688
3848,000000	95,407662
3847,000000	95,407775
3846,000000	95,408103
3845,000000	95,408338
3844,000000	95,409329
3843,000000	95,411582
3842,000000	95,414536
3841,000000	95,416907
3840,000000	95,418226
3839,000000	95,419097
3838,000000	95,420338
3837,000000	95,421730
3836,000000	95,422222
3835,000000	95,421326
3834,000000	95,420376
3833,000000	95,421521
3832,000000	95,425739
3831,000000	95,431851
3830,000000	95,437124
3829,000000	95,439431
3828,000000	95,439182
3827,000000	95,438667
3826,000000	95,439648
3825,000000	95,441362
3824,000000	95,441662
3823,000000	95,439991
3822,000000	95,438586
3821,000000	95,440889
3820,000000	95,447482
3819,000000	95,452943
3818,000000	95,453227
3817,000000	95,451781
3816,000000	95,453320
3815,000000	95,458434
3814,000000	95,463063
3813,000000	95,463650
3812,000000	95,462542
3811,000000	95,463807
3810,000000	95,467496
3809,000000	95,470855
3808,000000	95,472042
3807,000000	95,471784
3806,000000	95,471453
3805,000000	95,469968
3804,000000	95,466229
3803,000000	95,463120
3802,000000	95,464384
3801,000000	95,470419
3800,000000	95,477278
3799,000000	95,479101
3798,000000	95,476544
3797,000000	95,476307
3796,000000	95,481667
3795,000000	95,489571
3794,000000	95,494946
3793,000000	95,496126
3792,000000	95,495453
3791,000000	95,495583
3790,000000	95,496911
3789,000000	95,498493
3788,000000	95,499580
3787,000000	95,499953
3786,000000	95,499685
3785,000000	95,499352
3784,000000	95,499789
3783,000000	95,501122
3782,000000	95,502502
3781,000000	95,503261
3780,000000	95,503834
3779,000000	95,505388
3778,000000	95,508493
3777,000000	95,512229
3776,000000	95,515850
3775,000000	95,519737
3774,000000	95,524018
3773,000000	95,527495
3772,000000	95,528817
3771,000000	95,528068
3770,000000	95,526914
3769,000000	95,526876
3768,000000	95,527869
3767,000000	95,529370
3766,000000	95,531934
3765,000000	95,535788
3764,000000	95,539377
3763,000000	95,540501
3762,000000	95,538873
3761,000000	95,536737
3760,000000	95,536280
3759,000000	95,537474
3758,000000	95,538927
3757,000000	95,539724
3756,000000	95,540238
3755,000000	95,541126
3754,000000	95,542637
3753,000000	95,544370
3752,000000	95,545210
3751,000000	95,544689
3750,000000	95,544160
3749,000000	95,545028
3748,000000	95,546978
3747,000000	95,549194
3746,000000	95,550895
3745,000000	95,550566
3744,000000	95,549840
3743,000000	95,551472
3742,000000	95,551135
3741,000000	95,547168
3740,000000	95,545515
3739,000000	95,548484
3738,000000	95,552609
3737,000000	95,554413
3736,000000	95,554459
3735,000000	95,555790
3734,000000	95,558998
3733,000000	95,561958
3732,000000	95,563572
3731,000000	95,564243
3730,000000	95,563712
3729,000000	95,561904
3728,000000	95,560399
3727,000000	95,561137
3726,000000	95,564367
3725,000000	95,568481
3724,000000	95,571805
3723,000000	95,574692
3722,000000	95,578416
3721,000000	95,582998
3720,000000	95,587256
3719,000000	95,590108
3718,000000	95,591416
3717,000000	95,591801
3716,000000	95,592355
3715,000000	95,594118
3714,000000	95,596833
3713,000000	95,598117
3712,000000	95,595271
3711,000000	95,589307
3710,000000	95,583870
3709,000000	95,580849
3708,000000	95,580181
3707,000000	95,581261
3706,000000	95,583516
3705,000000	95,585950
3704,000000	95,587642
3703,000000	95,588134
3702,000000	95,587852
3701,000000	95,587727
3700,000000	95,588049
3699,000000	95,588248
3698,000000	95,588363
3697,000000	95,589091
3696,000000	95,590155
3695,000000	95,590191
3694,000000	95,588302
3693,000000	95,585669
3692,000000	95,583978
3691,000000	95,583424
3690,000000	95,582702
3689,000000	95,581556
3688,000000	95,581433
3687,000000	95,582480
3686,000000	95,583373
3685,000000	95,584350
3684,000000	95,587072
3683,000000	95,591302
3682,000000	95,594899
3681,000000	95,596278
3680,000000	95,596344
3679,000000	95,596983
3678,000000	95,597945
3677,000000	95,597001
3676,000000	95,593373
3675,000000	95,590411
3674,000000	95,589271
3673,000000	95,585304
3672,000000	95,578559
3671,000000	95,575159
3670,000000	95,578459
3669,000000	95,586811
3668,000000	95,594667
3667,000000	95,597813
3666,000000	95,598162
3665,000000	95,599532
3664,000000	95,602920
3663,000000	95,606927
3662,000000	95,609834
3661,000000	95,610807
3660,000000	95,609941
3659,000000	95,607575
3658,000000	95,603969
3657,000000	95,599741
3656,000000	95,595949
3655,000000	95,592793
3654,000000	95,588629
3653,000000	95,583001
3652,000000	95,577590
3651,000000	95,572654
3650,000000	95,566698
3649,000000	95,560480
3648,000000	95,556492
3647,000000	95,555028
3646,000000	95,554495
3645,000000	95,553765
3644,000000	95,553033
3643,000000	95,553004
3642,000000	95,553856
3641,000000	95,554949
3640,000000	95,555591
3639,000000	95,555671
3638,000000	95,555480
3637,000000	95,554751
3636,000000	95,552796
3635,000000	95,549879
3634,000000	95,547385
3633,000000	95,545996
3632,000000	95,544300
3631,000000	95,539883
3630,000000	95,531124
3629,000000	95,519980
3628,000000	95,512071
3627,000000	95,508413
3626,000000	95,505204
3625,000000	95,502656
3624,000000	95,502445
3623,000000	95,502933
3622,000000	95,501390
3621,000000	95,496861
3620,000000	95,490622
3619,000000	95,484964
3618,000000	95,480982
3617,000000	95,477137
3616,000000	95,471519
3615,000000	95,464481
3614,000000	95,458031
3613,000000	95,454060
3612,000000	95,452785
3611,000000	95,452285
3610,000000	95,450071
3609,000000	95,445302
3608,000000	95,439277
3607,000000	95,433658
3606,000000	95,428595
3605,000000	95,423323
3604,000000	95,417865
3603,000000	95,412626
3602,000000	95,407675
3601,000000	95,402958
3600,000000	95,398593
3599,000000	95,394740
3598,000000	95,391218
3597,000000	95,387653
3596,000000	95,383452
3595,000000	95,378341
3594,000000	95,372484
3593,000000	95,366326
3592,000000	95,360124
3591,000000	95,354303
3590,000000	95,348933
3589,000000	95,343170
3588,000000	95,336172
3587,000000	95,328752
3586,000000	95,322332
3585,000000	95,316872
3584,000000	95,311916
3583,000000	95,307373
3582,000000	95,302835
3581,000000	95,297607
3580,000000	95,291261
3579,000000	95,283707
3578,000000	95,274835
3577,000000	95,264902
3576,000000	95,254620
3575,000000	95,244914
3574,000000	95,236276
3573,000000	95,228768
3572,000000	95,222163
3571,000000	95,215782
3570,000000	95,208064
3569,000000	95,197173
3568,000000	95,183114
3567,000000	95,169060
3566,000000	95,158449
3565,000000	95,151125
3564,000000	95,144882
3563,000000	95,138854
3562,000000	95,133198
3561,000000	95,127618
3560,000000	95,121316
3559,000000	95,113717
3558,000000	95,104731
3557,000000	95,094690
3556,000000	95,084273
3555,000000	95,074308
3554,000000	95,065452
3553,000000	95,057981
3552,000000	95,051783
3551,000000	95,046297
3550,000000	95,040544
3549,000000	95,033536
3548,000000	95,024776
3547,000000	95,014504
3546,000000	95,003787
3545,000000	94,994123
3544,000000	94,986526
3543,000000	94,980938
3542,000000	94,976385
3541,000000	94,971593
3540,000000	94,965786
3539,000000	94,959173
3538,000000	94,952792
3537,000000	94,947683
3536,000000	94,943964
3535,000000	94,940520
3534,000000	94,935737
3533,000000	94,928737
3532,000000	94,919904
3531,000000	94,910340
3530,000000	94,900935
3529,000000	94,892131
3528,000000	94,884193
3527,000000	94,877261
3526,000000	94,871075
3525,000000	94,865261
3524,000000	94,859991
3523,000000	94,855932
3522,000000	94,853232
3521,000000	94,850888
3520,000000	94,847509
3519,000000	94,842575
3518,000000	94,836745
3517,000000	94,831100
3516,000000	94,826277
3515,000000	94,822219
3514,000000	94,818396
3513,000000	94,814166
3512,000000	94,809139
3511,000000	94,803404
3510,000000	94,797334
3509,000000	94,791223
3508,000000	94,785219
3507,000000	94,779545
3506,000000	94,774509
3505,000000	94,770090
3504,000000	94,765591
3503,000000	94,760111
3502,000000	94,753459
3501,000000	94,746462
3500,000000	94,740327
3499,000000	94,735687
3498,000000	94,732172
3497,000000	94,728763
3496,000000	94,724456
3495,000000	94,718623
3494,000000	94,711108
3493,000000	94,702401
3492,000000	94,693676
3491,000000	94,686248
3490,000000	94,680654
3489,000000	94,676256
3488,000000	94,671786
3487,000000	94,666198
3486,000000	94,659138
3485,000000	94,651117
3484,000000	94,643464
3483,000000	94,637685
3482,000000	94,634192
3481,000000	94,631600
3480,000000	94,627711
3479,000000	94,621389
3478,000000	94,613269
3477,000000	94,604653
3476,000000	94,596145
3475,000000	94,587756
3474,000000	94,580249
3473,000000	94,575747
3472,000000	94,576297
3471,000000	94,581486
3470,000000	94,587681
3469,000000	94,590076
3468,000000	94,585874
3467,000000	94,575811
3466,000000	94,562917
3465,000000	94,550265
3464,000000	94,539753
3463,000000	94,531953
3462,000000	94,526130
3461,000000	94,520480
3460,000000	94,513246
3459,000000	94,504161
3458,000000	94,494671
3457,000000	94,486666
3456,000000	94,481076
3455,000000	94,477546
3454,000000	94,475043
3453,000000	94,472627
3452,000000	94,469980
3451,000000	94,467588
3450,000000	94,466268
3449,000000	94,466162
3448,000000	94,466118
3447,000000	94,464476
3446,000000	94,460747
3445,000000	94,456192
3444,000000	94,452697
3443,000000	94,451448
3442,000000	94,452893
3441,000000	94,457535
3440,000000	94,465913
3439,000000	94,477462
3438,000000	94,489754
3437,000000	94,499327
3436,000000	94,503596
3435,000000	94,502333
3434,000000	94,497774
3433,000000	94,493312
3432,000000	94,491349
3431,000000	94,491789
3430,000000	94,492603
3429,000000	94,492075
3428,000000	94,490329
3427,000000	94,488684
3426,000000	94,488072
3425,000000	94,488514
3424,000000	94,489803
3423,000000	94,492078
3422,000000	94,495618
3421,000000	94,500369
3420,000000	94,505787
3419,000000	94,511112
3418,000000	94,515913
3417,000000	94,520445
3416,000000	94,525302
3415,000000	94,530601
3414,000000	94,535686
3413,000000	94,539898
3412,000000	94,543484
3411,000000	94,547470
3410,000000	94,552724
3409,000000	94,559318
3408,000000	94,566694
3407,000000	94,574231
3406,000000	94,581852
3405,000000	94,590357
3404,000000	94,600971
3403,000000	94,614030
3402,000000	94,628068
3401,000000	94,640705
3400,000000	94,650791
3399,000000	94,659501
3398,000000	94,669055
3397,000000	94,680418
3396,000000	94,692338
3395,000000	94,702419
3394,000000	94,708793
3393,000000	94,710880
3392,000000	94,709185
3391,000000	94,704840
3390,000000	94,699221
3389,000000	94,693568
3388,000000	94,688491
3387,000000	94,683693
3386,000000	94,678413
3385,000000	94,672336
3384,000000	94,666156
3383,000000	94,661233
3382,000000	94,658638
3381,000000	94,658431
3380,000000	94,659598
3379,000000	94,660593
3378,000000	94,660133
3377,000000	94,657860
3376,000000	94,654543
3375,000000	94,651686
3374,000000	94,650711
3373,000000	94,652122
3372,000000	94,655207
3371,000000	94,658517
3370,000000	94,660840
3369,000000	94,661869
3368,000000	94,661985
3367,000000	94,661568
3366,000000	94,660743
3365,000000	94,659760
3364,000000	94,659208
3363,000000	94,659588
3362,000000	94,660786
3361,000000	94,662158
3360,000000	94,663017
3359,000000	94,662921
3358,000000	94,661704
3357,000000	94,659625
3356,000000	94,657517
3355,000000	94,656489
3354,000000	94,657244
3353,000000	94,659613
3352,000000	94,662611
3351,000000	94,664858
3350,000000	94,665167
3349,000000	94,663132
3348,000000	94,659402
3347,000000	94,655376
3346,000000	94,652551
3345,000000	94,651922
3344,000000	94,653600
3343,000000	94,656675
3342,000000	94,659584
3341,000000	94,660975
3340,000000	94,660424
3339,000000	94,658436
3338,000000	94,655918
3337,000000	94,653808
3336,000000	94,652930
3335,000000	94,653720
3334,000000	94,655861
3333,000000	94,658367
3332,000000	94,660218
3331,000000	94,661020
3330,000000	94,661220
3329,000000	94,661774
3328,000000	94,663413
3327,000000	94,665948
3326,000000	94,668276
3325,000000	94,669362
3324,000000	94,669341
3323,000000	94,669542
3322,000000	94,671353
3321,000000	94,675059
3320,000000	94,679711
3319,000000	94,684007
3318,000000	94,687256
3317,000000	94,689638
3316,000000	94,691715
3315,000000	94,693890
3314,000000	94,696458
3313,000000	94,699903
3312,000000	94,704628
3311,000000	94,710166
3310,000000	94,715099
3309,000000	94,718258
3308,000000	94,719898
3307,000000	94,721301
3306,000000	94,723367
3305,000000	94,726012
3304,000000	94,728803
3303,000000	94,731534
3302,000000	94,733985
3301,000000	94,735769
3300,000000	94,736948
3299,000000	94,738478
3298,000000	94,741447
3297,000000	94,745782
3296,000000	94,750107
3295,000000	94,753090
3294,000000	94,754708
3293,000000	94,756021
3292,000000	94,757863
3291,000000	94,760059
3290,000000	94,761999
3289,000000	94,763694
3288,000000	94,765816
3287,000000	94,768684
3286,000000	94,771651
3285,000000	94,773779
3284,000000	94,774946
3283,000000	94,775952
3282,000000	94,777568
3281,000000	94,779821
3280,000000	94,782184
3279,000000	94,784177
3278,000000	94,785760
3277,000000	94,787510
3276,000000	94,790539
3275,000000	94,795862
3274,000000	94,803408
3273,000000	94,811628
3272,000000	94,818303
3271,000000	94,821939
3270,000000	94,822602
3269,000000	94,821727
3268,000000	94,821132
3267,000000	94,821904
3266,000000	94,823917
3265,000000	94,826392
3264,000000	94,828856
3263,000000	94,831420
3262,000000	94,834202
3261,000000	94,836864
3260,000000	94,838977
3259,000000	94,840560
3258,000000	94,841882
3257,000000	94,842880
3256,000000	94,843164
3255,000000	94,842617
3254,000000	94,841657
3253,000000	94,840915
3252,000000	94,841097
3251,000000	94,843305
3250,000000	94,848770
3249,000000	94,857376
3248,000000	94,866450
3247,000000	94,871918
3246,000000	94,871557
3245,000000	94,867112
3244,000000	94,862782
3243,000000	94,861700
3242,000000	94,864117
3241,000000	94,868669
3240,000000	94,874454
3239,000000	94,881592
3238,000000	94,890535
3237,000000	94,901406
3236,000000	94,913599
3235,000000	94,925359
3234,000000	94,933972
3233,000000	94,937282
3232,000000	94,935510
3231,000000	94,931290
3230,000000	94,927853
3229,000000	94,927237
3228,000000	94,929771
3227,000000	94,934330
3226,000000	94,938734
3225,000000	94,940782
3224,000000	94,939951
3223,000000	94,938098
3222,000000	94,937920
3221,000000	94,940451
3220,000000	94,944234
3219,000000	94,947112
3218,000000	94,948555
3217,000000	94,950060
3216,000000	94,953447
3215,000000	94,958970
3214,000000	94,965205
3213,000000	94,970583
3212,000000	94,974847
3211,000000	94,978926
3210,000000	94,983663
3209,000000	94,988968
3208,000000	94,994073
3207,000000	94,998274
3206,000000	95,001289
3205,000000	95,003049
3204,000000	95,003403
3203,000000	95,002121
3202,000000	94,999333
3201,000000	94,995891
3200,000000	94,992859
3199,000000	94,990394
3198,000000	94,987360
3197,000000	94,982484
3196,000000	94,975807
3195,000000	94,968542
3194,000000	94,961858
3193,000000	94,956457
3192,000000	94,953146
3191,000000	94,952682
3190,000000	94,954556
3189,000000	94,956805
3188,000000	94,957966
3187,000000	94,959047
3186,000000	94,962834
3185,000000	94,971250
3184,000000	94,983714
3183,000000	94,997862
3182,000000	95,011337
3181,000000	95,022793
3180,000000	95,031844
3179,000000	95,038560
3178,000000	95,043026
3177,000000	95,045357
3176,000000	95,046120
3175,000000	95,046545
3174,000000	95,048089
3173,000000	95,051621
3172,000000	95,056941
3171,000000	95,062949
3170,000000	95,068257
3169,000000	95,072024
3168,000000	95,074521
3167,000000	95,076761
3166,000000	95,079357
3165,000000	95,081901
3164,000000	95,083672
3163,000000	95,084667
3162,000000	95,085503
3161,000000	95,086476
3160,000000	95,087247
3159,000000	95,087648
3158,000000	95,088528
3157,000000	95,091648
3156,000000	95,098597
3155,000000	95,109403
3154,000000	95,121715
3153,000000	95,131668
3152,000000	95,136327
3151,000000	95,135737
3150,000000	95,132463
3149,000000	95,129204
3148,000000	95,127261
3147,000000	95,126974
3146,000000	95,128602
3145,000000	95,132318
3144,000000	95,138060
3143,000000	95,145985
3142,000000	95,156395
3141,000000	95,168346
3140,000000	95,178767
3139,000000	95,184266
3138,000000	95,184197
3137,000000	95,181266
3136,000000	95,178903
3135,000000	95,178649
3134,000000	95,180242
3133,000000	95,183184
3132,000000	95,187225
3131,000000	95,191713
3130,000000	95,195583
3129,000000	95,198313
3128,000000	95,200374
3127,000000	95,202564
3126,000000	95,205380
3125,000000	95,209237
3124,000000	95,214735
3123,000000	95,222053
3122,000000	95,230250
3121,000000	95,237723
3120,000000	95,243470
3119,000000	95,247647
3118,000000	95,250800
3117,000000	95,252833
3116,000000	95,252950
3115,000000	95,250655
3114,000000	95,246731
3113,000000	95,243252
3112,000000	95,242502
3111,000000	95,245432
3110,000000	95,250794
3109,000000	95,255698
3108,000000	95,257484
3107,000000	95,255620
3106,000000	95,252137
3105,000000	95,250179
3104,000000	95,251769
3103,000000	95,256492
3102,000000	95,262061
3101,000000	95,266107
3100,000000	95,267609
3099,000000	95,267080
3098,000000	95,265841
3097,000000	95,265189
3096,000000	95,265889
3095,000000	95,268004
3094,000000	95,271018
3093,000000	95,274147
3092,000000	95,276658
3091,000000	95,278124
3090,000000	95,278665
3089,000000	95,278967
3088,000000	95,279687
3087,000000	95,280570
3086,000000	95,280216
3085,000000	95,277073
3084,000000	95,270936
3083,000000	95,263475
3082,000000	95,257162
3081,000000	95,253336
3080,000000	95,251059
3079,000000	95,247779
3078,000000	95,241346
3077,000000	95,231683
3076,000000	95,220720
3075,000000	95,210965
3074,000000	95,204143
3073,000000	95,200989
3072,000000	95,201651
3071,000000	95,205825
3070,000000	95,212435
3069,000000	95,219621
3068,000000	95,225527
3067,000000	95,229319
3066,000000	95,231474
3065,000000	95,233079
3064,000000	95,234945
3063,000000	95,237417
3062,000000	95,240658
3061,000000	95,244599
3060,000000	95,248672
3059,000000	95,252132
3058,000000	95,254920
3057,000000	95,257841
3056,000000	95,261657
3055,000000	95,266369
3054,000000	95,271594
3053,000000	95,276921
3052,000000	95,281367
3051,000000	95,283298
3050,000000	95,282228
3049,000000	95,280574
3048,000000	95,282178
3047,000000	95,288594
3046,000000	95,297607
3045,000000	95,305686
3044,000000	95,310908
3043,000000	95,312929
3042,000000	95,311392
3041,000000	95,305957
3040,000000	95,297849
3039,000000	95,290238
3038,000000	95,286410
3037,000000	95,287565
3036,000000	95,292125
3035,000000	95,296806
3034,000000	95,298767
3033,000000	95,297453
3032,000000	95,294476
3031,000000	95,291503
3030,000000	95,288619
3029,000000	95,285259
3028,000000	95,282169
3027,000000	95,281191
3026,000000	95,282986
3025,000000	95,285942
3024,000000	95,287794
3023,000000	95,287680
3022,000000	95,286135
3021,000000	95,283753
3020,000000	95,280535
3019,000000	95,276306
3018,000000	95,271122
3017,000000	95,265267
3016,000000	95,259182
3015,000000	95,253270
3014,000000	95,247459
3013,000000	95,241045
3012,000000	95,233228
3011,000000	95,223769
3010,000000	95,212881
3009,000000	95,200689
3008,000000	95,187217
3007,000000	95,172910
3006,000000	95,158800
3005,000000	95,145815
3004,000000	95,133894
3003,000000	95,121800
3002,000000	95,107712
3001,000000	95,090084
3000,000000	95,068081
2999,000000	95,041490
2998,000000	95,010464
2997,000000	94,975369
2996,000000	94,936832
2995,000000	94,895409
2994,000000	94,850865
2993,000000	94,801815
2992,000000	94,746210
2991,000000	94,682588
2990,000000	94,610649
2989,000000	94,530778
2988,000000	94,443461
2987,000000	94,349205
2986,000000	94,248850
2985,000000	94,142741
2984,000000	94,028750
2983,000000	93,901417
2982,000000	93,753318
2981,000000	93,578454
2980,000000	93,374618
2979,000000	93,142741
2978,000000	92,884764
2977,000000	92,601174
2976,000000	92,290443
2975,000000	91,949591
2974,000000	91,574754
2973,000000	91,162089
2972,000000	90,708467
2971,000000	90,213778
2970,000000	89,683391
2969,000000	89,128651
2968,000000	88,564595
2967,000000	88,005787
2966,000000	87,463651
2965,000000	86,945006
2964,000000	86,452120
2963,000000	85,984383
2962,000000	85,542552
2961,000000	85,133048
2960,000000	84,768160
2959,000000	84,464174
2958,000000	84,238157
2957,000000	84,106111
2956,000000	84,080192
2955,000000	84,165004
2954,000000	84,356086
2953,000000	84,638755
2952,000000	84,988954
2951,000000	85,374876
2950,000000	85,760824
2949,000000	86,112230
2948,000000	86,400259
2947,000000	86,605780
2946,000000	86,719803
2945,000000	86,741508
2944,000000	86,674231
2943,000000	86,523784
2942,000000	86,298340
2941,000000	86,006920
2940,000000	85,657181
2939,000000	85,253591
2938,000000	84,799703
2937,000000	84,300573
2936,000000	83,763155
2935,000000	83,195978
2934,000000	82,608361
2933,000000	82,008931
2932,000000	81,400993
2931,000000	80,778035
2930,000000	80,124689
2929,000000	79,420539
2928,000000	78,643103
2927,000000	77,769757
2926,000000	76,782906
2925,000000	75,679680
2924,000000	74,480881
2923,000000	73,234780
2922,000000	72,011736
2921,000000	70,893798
2920,000000	69,960471
2919,000000	69,279625
2918,000000	68,906466
2917,000000	68,880153
2916,000000	69,216168
2915,000000	69,894101
2914,000000	70,855073
2913,000000	72,009706
2912,000000	73,255154
2911,000000	74,497661
2910,000000	75,668408
2909,000000	76,731019
2908,000000	77,674901
2907,000000	78,505331
2906,000000	79,235677
2905,000000	79,881204
2904,000000	80,456308
2903,000000	80,973051
2902,000000	81,442345
2901,000000	81,874503
2900,000000	82,278550
2899,000000	82,660827
2898,000000	83,025526
2897,000000	83,376401
2896,000000	83,717358
2895,000000	84,052450
2894,000000	84,385010
2893,000000	84,716489
2892,000000	85,045353
2891,000000	85,367334
2890,000000	85,677275
2889,000000	85,970773
2888,000000	86,244040
2887,000000	86,493172
2886,000000	86,714070
2885,000000	86,902491
2884,000000	87,054108
2883,000000	87,164632
2882,000000	87,230739
2881,000000	87,250509
2880,000000	87,222891
2879,000000	87,147618
2878,000000	87,027165
2877,000000	86,869823
2876,000000	86,691329
2875,000000	86,514646
2874,000000	86,366720
2873,000000	86,272072
2872,000000	86,244336
2871,000000	86,280121
2870,000000	86,359615
2869,000000	86,452542
2868,000000	86,525289
2867,000000	86,547020
2866,000000	86,494550
2865,000000	86,354555
2864,000000	86,123143
2863,000000	85,804029
2862,000000	85,407024
2861,000000	84,947624
2860,000000	84,444365
2859,000000	83,912776
2858,000000	83,356403
2857,000000	82,758019
2856,000000	82,076736
2855,000000	81,258773
2854,000000	80,263081
2853,000000	79,094247
2852,000000	77,833348
2851,000000	76,646963
2850,000000	75,764497
2849,000000	75,415384
2848,000000	75,739270
2847,000000	76,721344
2846,000000	78,197816
2845,000000	79,927218
2844,000000	81,680645
2843,000000	83,302265
2842,000000	84,717850
2841,000000	85,913603
2840,000000	86,906840
2839,000000	87,724942
2838,000000	88,398132
2837,000000	88,955255
2836,000000	89,421305
2835,000000	89,816166
2834,000000	90,154580
2833,000000	90,447508
2832,000000	90,703711
2831,000000	90,929583
2830,000000	91,129699
2829,000000	91,308223
2828,000000	91,469230
2827,000000	91,616147
2826,000000	91,750750
2825,000000	91,873902
2824,000000	91,986905
2823,000000	92,091566
2822,000000	92,189384
2821,000000	92,280985
2820,000000	92,366558
2819,000000	92,446491
2818,000000	92,521543
2817,000000	92,592778
2816,000000	92,661217
2815,000000	92,727577
2814,000000	92,792365
2813,000000	92,855974
2812,000000	92,918161
2811,000000	92,977388
2810,000000	93,031653
2809,000000	93,080559
2808,000000	93,126060
2807,000000	93,170604
2806,000000	93,214862
2805,000000	93,257940
2804,000000	93,299305
2803,000000	93,339595
2802,000000	93,379681
2801,000000	93,419657
2800,000000	93,458795
2799,000000	93,495878
2798,000000	93,529634
2797,000000	93,559591
2796,000000	93,586732
2795,000000	93,612890
2794,000000	93,639481
2793,000000	93,667060
2792,000000	93,695713
2791,000000	93,724898
2790,000000	93,752853
2789,000000	93,777234
2788,000000	93,797060
2787,000000	93,813840
2786,000000	93,830436
2785,000000	93,848997
2784,000000	93,869981
2783,000000	93,892485
2782,000000	93,915052
2781,000000	93,936430
2780,000000	93,956159
2779,000000	93,974621
2778,000000	93,992482
2777,000000	94,010068
2776,000000	94,027132
2775,000000	94,042982
2774,000000	94,056931
2773,000000	94,068976
2772,000000	94,080126
2771,000000	94,091708
2770,000000	94,104210
2769,000000	94,117027
2768,000000	94,129363
2767,000000	94,141050
2766,000000	94,152375
2765,000000	94,163477
2764,000000	94,174250
2763,000000	94,184629
2762,000000	94,194729
2761,000000	94,204666
2760,000000	94,214379
2759,000000	94,223661
2758,000000	94,232383
2757,000000	94,240711
2756,000000	94,248991
2755,000000	94,257351
2754,000000	94,265532
2753,000000	94,273281
2752,000000	94,280755
2751,000000	94,288308
2750,000000	94,295915
2749,000000	94,303046
2748,000000	94,309086
2747,000000	94,313751
2746,000000	94,317145
2745,000000	94,319570
2744,000000	94,321293
2743,000000	94,322346
2742,000000	94,322596
2741,000000	94,322053
2740,000000	94,320944
2739,000000	94,319496
2738,000000	94,317937
2737,000000	94,316765
2736,000000	94,316597
2735,000000	94,317467
2734,000000	94,318678
2733,000000	94,319816
2732,000000	94,321631
2731,000000	94,325439
2730,000000	94,331901
2729,000000	94,340717
2728,000000	94,351213
2727,000000	94,362604
2726,000000	94,373856
2725,000000	94,384138
2724,000000	94,393567
2723,000000	94,402984
2722,000000	94,412808
2721,000000	94,422512
2720,000000	94,431392
2719,000000	94,439432
2718,000000	94,447197
2717,000000	94,455140
2716,000000	94,463217
2715,000000	94,471037
2714,000000	94,478406
2713,000000	94,485909
2712,000000	94,494712
2711,000000	94,505310
2710,000000	94,516573
2709,000000	94,526615
2708,000000	94,534687
2707,000000	94,541682
2706,000000	94,548717
2705,000000	94,555838
2704,000000	94,562370
2703,000000	94,567896
2702,000000	94,572416
2701,000000	94,576091
2700,000000	94,579377
2699,000000	94,583085
2698,000000	94,587619
2697,000000	94,592207
2696,000000	94,595491
2695,000000	94,597021
2694,000000	94,597784
2693,000000	94,599186
2692,000000	94,601832
2691,000000	94,605398
2690,000000	94,609258
2689,000000	94,612837
2688,000000	94,615603
2687,000000	94,617292
2686,000000	94,618261
2685,000000	94,619222
2684,000000	94,620384
2683,000000	94,621213
2682,000000	94,621393
2681,000000	94,621705
2680,000000	94,623307
2679,000000	94,626172
2678,000000	94,628921
2677,000000	94,630464
2676,000000	94,631248
2675,000000	94,632457
2674,000000	94,634427
2673,000000	94,636436
2672,000000	94,637879
2671,000000	94,639075
2670,000000	94,640800
2669,000000	94,643381
2668,000000	94,646414
2667,000000	94,649342
2666,000000	94,652341
2665,000000	94,656569
2664,000000	94,663236
2663,000000	94,672205
2662,000000	94,681867
2661,000000	94,690648
2660,000000	94,698315
2659,000000	94,705622
2658,000000	94,713160
2657,000000	94,721174
2656,000000	94,730113
2655,000000	94,740443
2654,000000	94,751893
2653,000000	94,763590
2652,000000	94,775087
2651,000000	94,786689
2650,000000	94,798577
2649,000000	94,810129
2648,000000	94,820397
2647,000000	94,828909
2646,000000	94,835942
2645,000000	94,842530
2644,000000	94,850311
2643,000000	94,860652
2642,000000	94,873273
2641,000000	94,885946
2640,000000	94,896141
2639,000000	94,903100
2638,000000	94,908225
2637,000000	94,913543
2636,000000	94,919963
2635,000000	94,926992
2634,000000	94,933834
2633,000000	94,940418
2632,000000	94,947111
2631,000000	94,953630
2630,000000	94,958980
2629,000000	94,962823
2628,000000	94,966438
2627,000000	94,971629
2626,000000	94,978791
2625,000000	94,986578
2624,000000	94,993445
2623,000000	94,999123
2622,000000	95,004718
2621,000000	95,011824
2620,000000	95,021352
2619,000000	95,032578
2618,000000	95,043320
2617,000000	95,051671
2616,000000	95,057720
2615,000000	95,063191
2614,000000	95,069337
2613,000000	95,075628
2612,000000	95,080675
2611,000000	95,084030
2610,000000	95,086885
2609,000000	95,091019
2608,000000	95,096948
2607,000000	95,103141
2606,000000	95,107453
2605,000000	95,109508
2604,000000	95,111040
2603,000000	95,113457
2602,000000	95,115937
2601,000000	95,116817
2600,000000	95,116303
2599,000000	95,116671
2598,000000	95,119910
2597,000000	95,126150
2596,000000	95,134221
2595,000000	95,142697
2594,000000	95,150239
2593,000000	95,155814
2592,000000	95,159004
2591,000000	95,159859
2590,000000	95,158771
2589,000000	95,157035
2588,000000	95,156924
2587,000000	95,160102
2586,000000	95,166007
2585,000000	95,172635
2584,000000	95,178613
2583,000000	95,183562
2582,000000	95,187009
2581,000000	95,188626
2580,000000	95,189706
2579,000000	95,192745
2578,000000	95,198834
2577,000000	95,206351
2576,000000	95,212783
2575,000000	95,217116
2574,000000	95,220106
2573,000000	95,222965
2572,000000	95,226257
2571,000000	95,229533
2570,000000	95,231751
2569,000000	95,232446
2568,000000	95,232465
2567,000000	95,233109
2566,000000	95,234743
2565,000000	95,236906
2564,000000	95,239391
2563,000000	95,242270
2562,000000	95,245121
2561,000000	95,247347
2560,000000	95,249234
2559,000000	95,251577
2558,000000	95,254314
2557,000000	95,256696
2556,000000	95,258873
2555,000000	95,262031
2554,000000	95,266614
2553,000000	95,271535
2552,000000	95,275592
2551,000000	95,278820
2550,000000	95,282136
2549,000000	95,286458
2548,000000	95,292325
2547,000000	95,299465
2546,000000	95,306559
2545,000000	95,312295
2544,000000	95,316840
2543,000000	95,321408
2542,000000	95,326389
2541,000000	95,331010
2540,000000	95,334907
2539,000000	95,338754
2538,000000	95,342779
2537,000000	95,345706
2536,000000	95,346034
2535,000000	95,343827
2534,000000	95,340818
2533,000000	95,339136
2532,000000	95,340042
2531,000000	95,343349
2530,000000	95,347791
2529,000000	95,352255
2528,000000	95,356531
2527,000000	95,360599
2526,000000	95,363839
2525,000000	95,365983
2524,000000	95,368297
2523,000000	95,372344
2522,000000	95,377503
2521,000000	95,381119
2520,000000	95,381518
2519,000000	95,379948
2518,000000	95,379228
2517,000000	95,381328
2516,000000	95,386300
2515,000000	95,392452
2514,000000	95,397326
2513,000000	95,399566
2512,000000	95,400312
2511,000000	95,402064
2510,000000	95,406032
2509,000000	95,411444
2508,000000	95,417274
2507,000000	95,423211
2506,000000	95,428572
2505,000000	95,431795
2504,000000	95,432154
2503,000000	95,431148
2502,000000	95,431149
2501,000000	95,433045
2500,000000	95,435899
2499,000000	95,438652
2498,000000	95,441392
2497,000000	95,444913
2496,000000	95,449514
2495,000000	95,454485
2494,000000	95,458940
2493,000000	95,462952
2492,000000	95,467405
2491,000000	95,472592
2490,000000	95,477609
2489,000000	95,481623
2488,000000	95,484989
2487,000000	95,488426
2486,000000	95,491820
2485,000000	95,494888
2484,000000	95,498393
2483,000000	95,503359
2482,000000	95,509331
2481,000000	95,514672
2480,000000	95,518473
2479,000000	95,521026
2478,000000	95,522653
2477,000000	95,523490
2476,000000	95,524385
2475,000000	95,526457
2474,000000	95,529420
2473,000000	95,531689
2472,000000	95,532584
2471,000000	95,533343
2470,000000	95,535515
2469,000000	95,539447
2468,000000	95,544594
2467,000000	95,550131
2466,000000	95,554776
2465,000000	95,557264
2464,000000	95,557858
2463,000000	95,558504
2462,000000	95,560638
2461,000000	95,563455
2460,000000	95,565020
2459,000000	95,564491
2458,000000	95,562637
2457,000000	95,560756
2456,000000	95,559870
2455,000000	95,560688
2454,000000	95,563600
2453,000000	95,568506
2452,000000	95,574658
2451,000000	95,580616
2450,000000	95,584644
2449,000000	95,585817
2448,000000	95,584930
2447,000000	95,583833
2446,000000	95,583756
2445,000000	95,584627
2444,000000	95,585803
2443,000000	95,586751
2442,000000	95,587007
2441,000000	95,586280
2440,000000	95,584961
2439,000000	95,583988
2438,000000	95,584006
2437,000000	95,585047
2436,000000	95,587024
2435,000000	95,589834
2434,000000	95,592740
2433,000000	95,594239
2432,000000	95,593074
2431,000000	95,589283
2430,000000	95,584272
2429,000000	95,580029
2428,000000	95,578033
2427,000000	95,578393
2426,000000	95,579860
2425,000000	95,580871
2424,000000	95,580612
2423,000000	95,579207
2422,000000	95,577413
2421,000000	95,576382
2420,000000	95,577036
2419,000000	95,579045
2418,000000	95,580825
2417,000000	95,581081
2416,000000	95,580048
2415,000000	95,578857
2414,000000	95,578172
2413,000000	95,578049
2412,000000	95,578600
2411,000000	95,580054
2410,000000	95,582314
2409,000000	95,584819
2408,000000	95,586556
2407,000000	95,586199
2406,000000	95,583150
2405,000000	95,578920
2404,000000	95,576482
2403,000000	95,577412
2402,000000	95,580252
2401,000000	95,582294
2400,000000	95,582318
2399,000000	95,581085
2398,000000	95,580174
2397,000000	95,581123
2396,000000	95,584617
2395,000000	95,589300
2394,000000	95,592173
2393,000000	95,591365
2392,000000	95,588118
2391,000000	95,585058
2390,000000	95,583195
2389,000000	95,581891
2388,000000	95,580777
2387,000000	95,580106
2386,000000	95,579562
2385,000000	95,578168
2384,000000	95,575801
2383,000000	95,573350
2382,000000	95,571450
2381,000000	95,570106
2380,000000	95,569443
2379,000000	95,570119
2378,000000	95,572612
2377,000000	95,576980
2376,000000	95,582914
2375,000000	95,589243
2374,000000	95,593974
2373,000000	95,595927
2372,000000	95,595730
2371,000000	95,593979
2370,000000	95,590312
2369,000000	95,585071
2368,000000	95,579684
2367,000000	95,573827
2366,000000	95,564448
2365,000000	95,550007
2364,000000	95,533248
2363,000000	95,519334
2362,000000	95,511401
2361,000000	95,508706
2360,000000	95,510420
2359,000000	95,513340
2358,000000	95,513409
2357,000000	95,512064
2356,000000	95,510392
2355,000000	95,508179
2354,000000	95,503193
2353,000000	95,492653
2352,000000	95,472571
2351,000000	95,444124
2350,000000	95,419325
2349,000000	95,410823
2348,000000	95,423907
2347,000000	95,452717
2346,000000	95,483088
2345,000000	95,501821
2344,000000	95,506013
2343,000000	95,506569
2342,000000	95,510365
2341,000000	95,515281
2340,000000	95,517344
2339,000000	95,515858
2338,000000	95,513393
2337,000000	95,512069
2336,000000	95,511945
2335,000000	95,511309
2334,000000	95,510465
2333,000000	95,509996
2332,000000	95,510605
2331,000000	95,511051
2330,000000	95,513520
2329,000000	95,516649
2328,000000	95,519874
2327,000000	95,522398
2326,000000	95,526758
2325,000000	95,535192
2324,000000	95,546698
2323,000000	95,558985
2322,000000	95,569489
2321,000000	95,577344
2320,000000	95,584143
2319,000000	95,591026
2318,000000	95,598482
2317,000000	95,603873
2316,000000	95,607078
2315,000000	95,609330
2314,000000	95,614121
2313,000000	95,621658
2312,000000	95,630690
2311,000000	95,638675
2310,000000	95,645935
2309,000000	95,653295
2308,000000	95,662084
2307,000000	95,671794
2306,000000	95,681079
2305,000000	95,688221
2304,000000	95,693049
2303,000000	95,696396
2302,000000	95,699728
2301,000000	95,703446
2300,000000	95,708574
2299,000000	95,715442
2298,000000	95,724320
2297,000000	95,733838
2296,000000	95,742947
2295,000000	95,750501
2294,000000	95,756475
2293,000000	95,761598
2292,000000	95,767310
2291,000000	95,774244
2290,000000	95,781576
2289,000000	95,788234
2288,000000	95,794079
2287,000000	95,799673
2286,000000	95,804828
2285,000000	95,809398
2284,000000	95,814241
2283,000000	95,820885
2282,000000	95,829521
2281,000000	95,838787
2280,000000	95,846331
2279,000000	95,849344
2278,000000	95,846375
2277,000000	95,840845
2276,000000	95,840818
2275,000000	95,851343
2274,000000	95,868163
2273,000000	95,881580
2272,000000	95,886773
2271,000000	95,887028
2270,000000	95,887706
2269,000000	95,890982
2268,000000	95,896764
2267,000000	95,904454
2266,000000	95,912026
2265,000000	95,916250
2264,000000	95,916190
2263,000000	95,914560
2262,000000	95,914574
2261,000000	95,917273
2260,000000	95,922057
2259,000000	95,928219
2258,000000	95,934495
2257,000000	95,939346
2256,000000	95,942355
2255,000000	95,944325
2254,000000	95,945978
2253,000000	95,947644
2252,000000	95,950034
2251,000000	95,952879
2250,000000	95,953862
2249,000000	95,951021
2248,000000	95,946593
2247,000000	95,946097
2246,000000	95,953864
2245,000000	95,970215
2244,000000	95,991636
2243,000000	96,011570
2242,000000	96,023079
2241,000000	96,024487
2240,000000	96,021811
2239,000000	96,022626
2238,000000	96,028344
2237,000000	96,034980
2236,000000	96,039057
2235,000000	96,038934
2234,000000	96,033008
2233,000000	96,022454
2232,000000	96,014510
2231,000000	96,016884
2230,000000	96,028664
2229,000000	96,041402
2228,000000	96,048686
2227,000000	96,050059
2226,000000	96,046872
2225,000000	96,041365
2224,000000	96,039893
2223,000000	96,049354
2222,000000	96,067394
2221,000000	96,081523
2220,000000	96,081572
2219,000000	96,070110
2218,000000	96,058819
2217,000000	96,057469
2216,000000	96,067206
2215,000000	96,081064
2214,000000	96,090178
2213,000000	96,091906
2212,000000	96,091627
2211,000000	96,094198
2210,000000	96,096542
2209,000000	96,093268
2208,000000	96,087025
2207,000000	96,086565
2206,000000	96,095756
2205,000000	96,110841
2204,000000	96,127405
2203,000000	96,142690
2202,000000	96,151331
2201,000000	96,147838
2200,000000	96,135840
2199,000000	96,127620
2198,000000	96,131395
2197,000000	96,144010
2196,000000	96,157002
2195,000000	96,164280
2194,000000	96,163240
2193,000000	96,155326
2192,000000	96,147618
2191,000000	96,147738
2190,000000	96,155717
2189,000000	96,165920
2188,000000	96,176711
2187,000000	96,190929
2186,000000	96,206523
2185,000000	96,215437
2184,000000	96,214760
2183,000000	96,211263
2182,000000	96,211832
2181,000000	96,216453
2180,000000	96,222908
2179,000000	96,230371
2178,000000	96,235518
2177,000000	96,233298
2176,000000	96,225207
2175,000000	96,219725
2174,000000	96,220683
2173,000000	96,222247
2172,000000	96,218555
2171,000000	96,211875
2170,000000	96,207492
2169,000000	96,206768
2168,000000	96,209589
2167,000000	96,218631
2166,000000	96,235566
2165,000000	96,254935
2164,000000	96,267085
2163,000000	96,267764
2162,000000	96,263744
2161,000000	96,269324
2160,000000	96,293936
2159,000000	96,328879
2158,000000	96,352375
2157,000000	96,354098
2156,000000	96,345850
2155,000000	96,342786
2154,000000	96,346522
2153,000000	96,350678
2152,000000	96,352743
2151,000000	96,352868
2150,000000	96,347281
2149,000000	96,333109
2148,000000	96,317320
2147,000000	96,312242
2146,000000	96,322071
2145,000000	96,339355
2144,000000	96,353183
2143,000000	96,356448
2142,000000	96,347528
2141,000000	96,331043
2140,000000	96,315732
2139,000000	96,306529
2138,000000	96,299941
2137,000000	96,290131
2136,000000	96,276669
2135,000000	96,262564
2134,000000	96,248801
2133,000000	96,235551
2132,000000	96,225353
2131,000000	96,220037
2130,000000	96,217242
2129,000000	96,213857
2128,000000	96,210341
2127,000000	96,207791
2126,000000	96,203630
2125,000000	96,194973
2124,000000	96,184266
2123,000000	96,176831
2122,000000	96,174006
2121,000000	96,173021
2120,000000	96,172317
2119,000000	96,172608
2118,000000	96,173596
2117,000000	96,174217
2116,000000	96,175695
2115,000000	96,180042
2114,000000	96,185630
2113,000000	96,188278
2112,000000	96,186658
2111,000000	96,182606
2110,000000	96,176640
2109,000000	96,167979
2108,000000	96,159295
2107,000000	96,156253
2106,000000	96,161039
2105,000000	96,170078
2104,000000	96,178921
2103,000000	96,186003
2102,000000	96,191120
2101,000000	96,194374
2100,000000	96,197371
2099,000000	96,201556
2098,000000	96,204574
2097,000000	96,202402
2096,000000	96,196127
2095,000000	96,192441
2094,000000	96,195755
2093,000000	96,203684
2092,000000	96,211813
2091,000000	96,219510
2090,000000	96,229117
2089,000000	96,241558
2088,000000	96,254436
2087,000000	96,263606
2086,000000	96,266400
2085,000000	96,264461
2084,000000	96,262782
2083,000000	96,264240
2082,000000	96,266306
2081,000000	96,265060
2080,000000	96,260907
2079,000000	96,257843
2078,000000	96,259061
2077,000000	96,265804
2076,000000	96,277714
2075,000000	96,290622
2074,000000	96,297045
2073,000000	96,294097
2072,000000	96,288792
2071,000000	96,290029
2070,000000	96,297196
2069,000000	96,302648
2068,000000	96,303434
2067,000000	96,304159
2066,000000	96,309131
2065,000000	96,317852
2064,000000	96,327421
2063,000000	96,333533
2062,000000	96,330663
2061,000000	96,317857
2060,000000	96,302940
2059,000000	96,294370
2058,000000	96,291562
2057,000000	96,290833
2056,000000	96,297550
2055,000000	96,320673
2054,000000	96,355194
2053,000000	96,381987
2052,000000	96,389482
2051,000000	96,385722
2050,000000	96,385047
2049,000000	96,391180
2048,000000	96,398200
2047,000000	96,402311
2046,000000	96,405020
2045,000000	96,408765
2044,000000	96,415179
2043,000000	96,424358
2042,000000	96,433352
2041,000000	96,439417
2040,000000	96,445113
2039,000000	96,454634
2038,000000	96,466026
2037,000000	96,474401
2036,000000	96,481653
2035,000000	96,494111
2034,000000	96,511489
2033,000000	96,528310
2032,000000	96,544973
2031,000000	96,565039
2030,000000	96,582887
2029,000000	96,587565
2028,000000	96,579248
2027,000000	96,568949
2026,000000	96,562809
2025,000000	96,559018
2024,000000	96,557884
2023,000000	96,561818
2022,000000	96,566878
2021,000000	96,567685
2020,000000	96,568894
2019,000000	96,577638
2018,000000	96,586743
2017,000000	96,581720
2016,000000	96,564034
2015,000000	96,549670
2014,000000	96,544121
2013,000000	96,537260
2012,000000	96,524713
2011,000000	96,517686
2010,000000	96,525984
2009,000000	96,543509
2008,000000	96,556623
2007,000000	96,557826
2006,000000	96,546746
2005,000000	96,528080
2004,000000	96,512805
2003,000000	96,511744
2002,000000	96,523579
2001,000000	96,534634
2000,000000	96,533076
1999,000000	96,519439
1998,000000	96,503057
1997,000000	96,494888
1996,000000	96,502923
1995,000000	96,525913
1994,000000	96,549627
1993,000000	96,556288
1992,000000	96,543653
1991,000000	96,529521
1990,000000	96,532049
1989,000000	96,552110
1988,000000	96,576283
1987,000000	96,590036
1986,000000	96,587314
1985,000000	96,574106
1984,000000	96,565037
1983,000000	96,572161
1982,000000	96,596364
1981,000000	96,631271
1980,000000	96,671140
1979,000000	96,708339
1978,000000	96,727661
1977,000000	96,717441
1976,000000	96,686793
1975,000000	96,657031
1974,000000	96,639991
1973,000000	96,637618
1972,000000	96,652872
1971,000000	96,684214
1970,000000	96,714008
1969,000000	96,719368
1968,000000	96,697246
1967,000000	96,666623
1966,000000	96,643290
1965,000000	96,626240
1964,000000	96,610813
1963,000000	96,599975
1962,000000	96,597166
1961,000000	96,597751
1960,000000	96,593546
1959,000000	96,580826
1958,000000	96,560830
1957,000000	96,537893
1956,000000	96,519250
1955,000000	96,511898
1954,000000	96,517027
1953,000000	96,529307
1952,000000	96,542049
1951,000000	96,551653
1950,000000	96,557969
1949,000000	96,563327
1948,000000	96,570046
1947,000000	96,576224
1946,000000	96,575593
1945,000000	96,564051
1944,000000	96,544729
1943,000000	96,524515
1942,000000	96,508334
1941,000000	96,499140
1940,000000	96,499370
1939,000000	96,508067
1938,000000	96,518224
1937,000000	96,520867
1936,000000	96,512891
1935,000000	96,498969
1934,000000	96,487178
1933,000000	96,485086
1932,000000	96,495799
1931,000000	96,513518
1930,000000	96,525799
1929,000000	96,524928
1928,000000	96,515652
1927,000000	96,508112
1926,000000	96,505794
1925,000000	96,504734
1924,000000	96,501790
1923,000000	96,498225
1922,000000	96,496535
1921,000000	96,497863
1920,000000	96,501909
1919,000000	96,505365
1918,000000	96,501673
1917,000000	96,488774
1916,000000	96,475052
1915,000000	96,470754
1914,000000	96,476924
1913,000000	96,485015
1912,000000	96,486141
1911,000000	96,478989
1910,000000	96,468366
1909,000000	96,459776
1908,000000	96,456640
1907,000000	96,459593
1906,000000	96,466310
1905,000000	96,473252
1904,000000	96,478708
1903,000000	96,483141
1902,000000	96,487148
1901,000000	96,490584
1900,000000	96,493391
1899,000000	96,495357
1898,000000	96,494919
1897,000000	96,490227
1896,000000	96,482022
1895,000000	96,473849
1894,000000	96,469221
1893,000000	96,469245
1892,000000	96,472669
1891,000000	96,476710
1890,000000	96,478243
1889,000000	96,477153
1888,000000	96,477831
1887,000000	96,483866
1886,000000	96,493180
1885,000000	96,499976
1884,000000	96,500413
1883,000000	96,496109
1882,000000	96,491859
1881,000000	96,491150
1880,000000	96,494311
1879,000000	96,499442
1878,000000	96,504012
1877,000000	96,506134
1876,000000	96,505377
1875,000000	96,502266
1874,000000	96,497409
1873,000000	96,491818
1872,000000	96,486703
1871,000000	96,481520
1870,000000	96,473395
1869,000000	96,461565
1868,000000	96,452069
1867,000000	96,452770
1866,000000	96,464211
1865,000000	96,480463
1864,000000	96,495748
1863,000000	96,507187
1862,000000	96,514480
1861,000000	96,519000
1860,000000	96,522575
1859,000000	96,525787
1858,000000	96,527213
1857,000000	96,524927
1856,000000	96,519105
1855,000000	96,512381
1854,000000	96,507359
1853,000000	96,504791
1852,000000	96,504035
1851,000000	96,504498
1850,000000	96,505689
1849,000000	96,506232
1848,000000	96,505574
1847,000000	96,505444
1846,000000	96,506570
1845,000000	96,504565
1844,000000	96,495222
1843,000000	96,484059
1842,000000	96,479784
1841,000000	96,482870
1840,000000	96,487970
1839,000000	96,489353
1838,000000	96,485619
1837,000000	96,481302
1836,000000	96,481189
1835,000000	96,485318
1834,000000	96,491236
1833,000000	96,496767
1832,000000	96,498682
1831,000000	96,492345
1830,000000	96,477877
1829,000000	96,465740
1828,000000	96,466741
1827,000000	96,478457
1826,000000	96,490876
1825,000000	96,497244
1824,000000	96,498026
1823,000000	96,497640
1822,000000	96,498267
1821,000000	96,499072
1820,000000	96,498854
1819,000000	96,497908
1818,000000	96,497420
1817,000000	96,497097
1816,000000	96,494850
1815,000000	96,489641
1814,000000	96,483041
1813,000000	96,476213
1812,000000	96,467635
1811,000000	96,456591
1810,000000	96,447194
1809,000000	96,444710
1808,000000	96,448088
1807,000000	96,451055
1806,000000	96,449733
1805,000000	96,445591
1804,000000	96,441322
1803,000000	96,436329
1802,000000	96,427194
1801,000000	96,411293
1800,000000	96,390226
1799,000000	96,370551
1798,000000	96,359159
1797,000000	96,356742
1796,000000	96,356848
1795,000000	96,352630
1794,000000	96,342402
1793,000000	96,327842
1792,000000	96,311505
1791,000000	96,297988
1790,000000	96,290582
1789,000000	96,287329
1788,000000	96,284735
1787,000000	96,281171
1786,000000	96,277366
1785,000000	96,274036
1784,000000	96,267382
1783,000000	96,252049
1782,000000	96,229469
1781,000000	96,206845
1780,000000	96,189005
1779,000000	96,176011
1778,000000	96,165536
1777,000000	96,154262
1776,000000	96,138212
1775,000000	96,115768
1774,000000	96,088403
1773,000000	96,054737
1772,000000	96,013379
1771,000000	95,975853
1770,000000	95,957305
1769,000000	95,955154
1768,000000	95,951419
1767,000000	95,929912
1766,000000	95,892382
1765,000000	95,850720
1764,000000	95,805884
1763,000000	95,745680
1762,000000	95,665868
1761,000000	95,580346
1760,000000	95,495890
1759,000000	95,399526
1758,000000	95,276441
1757,000000	95,122423
1756,000000	94,943520
1755,000000	94,750223
1754,000000	94,546257
1753,000000	94,313981
1752,000000	94,010316
1751,000000	93,599846
1750,000000	93,094569
1749,000000	92,531217
1748,000000	91,925841
1747,000000	91,277877
1746,000000	90,583194
1745,000000	89,826959
1744,000000	89,000783
1743,000000	88,128587
1742,000000	87,240684
1741,000000	86,327249
1740,000000	85,376679
1739,000000	84,466780
1738,000000	83,715510
1737,000000	83,133909
1736,000000	82,610235
1735,000000	81,994721
1734,000000	81,269627
1733,000000	80,628983
1732,000000	80,181113
1731,000000	79,846665
1730,000000	79,561434
1729,000000	79,337988
1728,000000	79,205887
1727,000000	79,167336
1726,000000	79,216119
1725,000000	79,365923
1724,000000	79,628476
1723,000000	79,979344
1722,000000	80,376408
1721,000000	80,807981
1720,000000	81,308593
1719,000000	81,930042
1718,000000	82,681995
1717,000000	83,491566
1716,000000	84,272596
1715,000000	85,010506
1714,000000	85,722107
1713,000000	86,409410
1712,000000	87,069951
1711,000000	87,709509
1710,000000	88,324612
1709,000000	88,895938
1708,000000	89,419106
1707,000000	89,920854
1706,000000	90,416012
1705,000000	90,866089
1704,000000	91,232683
1703,000000	91,541155
1702,000000	91,847244
1701,000000	92,175111
1700,000000	92,478681
1699,000000	92,704864
1698,000000	92,875010
1697,000000	93,035324
1696,000000	93,215523
1695,000000	93,399794
1694,000000	93,542657
1693,000000	93,631794
1692,000000	93,700619
1691,000000	93,781550
1690,000000	93,868506
1689,000000	93,936289
1688,000000	93,985467
1687,000000	94,039362
1686,000000	94,103790
1685,000000	94,152152
1684,000000	94,173120
1683,000000	94,205458
1682,000000	94,261750
1681,000000	94,311992
1680,000000	94,353678
1679,000000	94,398248
1678,000000	94,443947
1677,000000	94,480264
1676,000000	94,505022
1675,000000	94,526998
1674,000000	94,548425
1673,000000	94,561091
1672,000000	94,566734
1671,000000	94,578150
1670,000000	94,595696
1669,000000	94,612333
1668,000000	94,637399
1667,000000	94,678457
1666,000000	94,721717
1665,000000	94,750275
1664,000000	94,761918
1663,000000	94,768548
1662,000000	94,779533
1661,000000	94,792336
1660,000000	94,804849
1659,000000	94,820883
1658,000000	94,835641
1657,000000	94,838240
1656,000000	94,834314
1655,000000	94,843089
1654,000000	94,859850
1653,000000	94,859201
1652,000000	94,866663
1651,000000	94,899363
1650,000000	94,918674
1649,000000	94,929728
1648,000000	94,948841
1647,000000	94,982678
1646,000000	95,020285
1645,000000	95,031248
1644,000000	94,991117
1643,000000	94,904285
1642,000000	94,784102
1641,000000	94,632657
1640,000000	94,457907
1639,000000	94,280847
1638,000000	94,101689
1637,000000	93,875850
1636,000000	93,563701
1635,000000	93,220171
1634,000000	92,916367
1633,000000	92,617865
1632,000000	92,267991
1631,000000	91,844971
1630,000000	91,321626
1629,000000	90,655893
1628,000000	89,856818
1627,000000	89,023360
1626,000000	88,252500
1625,000000	87,565032
1624,000000	86,983584
1623,000000	86,628252
1622,000000	86,606673
1621,000000	86,859157
1620,000000	87,246941
1619,000000	87,689283
1618,000000	88,143577
1617,000000	88,522531
1616,000000	88,711716
1615,000000	88,672507
1614,000000	88,423686
1613,000000	87,966492
1612,000000	87,303223
1611,000000	86,491050
1610,000000	85,662421
1609,000000	84,979964
1608,000000	84,573163
1607,000000	84,480196
1606,000000	84,600272
1605,000000	84,730520
1604,000000	84,672259
1603,000000	84,284905
1602,000000	83,470809
1601,000000	82,153661
1600,000000	80,304508
1599,000000	78,001532
1598,000000	75,463337
1597,000000	73,043155
1596,000000	71,207538
1595,000000	70,439221
1594,000000	70,967533
1593,000000	72,595563
1592,000000	74,865117
1591,000000	77,330994
1590,000000	79,659792
1589,000000	81,634865
1588,000000	83,193544
1587,000000	84,393418
1586,000000	85,313071
1585,000000	85,994856
1584,000000	86,475642
1583,000000	86,812443
1582,000000	87,064234
1581,000000	87,270217
1580,000000	87,460609
1579,000000	87,677164
1578,000000	87,963883
1577,000000	88,342692
1576,000000	88,781437
1575,000000	89,197639
1574,000000	89,534003
1573,000000	89,799691
1572,000000	90,041179
1571,000000	90,298125
1570,000000	90,573799
1569,000000	90,838416
1568,000000	91,070475
1567,000000	91,271903
1566,000000	91,449876
1565,000000	91,606243
1564,000000	91,740484
1563,000000	91,855966
1562,000000	91,958419
1561,000000	92,045691
1560,000000	92,102667
1559,000000	92,120159
1558,000000	92,136090
1557,000000	92,185522
1556,000000	92,239747
1555,000000	92,291961
1554,000000	92,338672
1553,000000	92,366111
1552,000000	92,374561
1551,000000	92,374027
1550,000000	92,360892
1549,000000	92,326712
1548,000000	92,276035
1547,000000	92,212275
1546,000000	92,122220
1545,000000	91,991915
1544,000000	91,834655
1543,000000	91,675916
1542,000000	91,514604
1541,000000	91,337823
1540,000000	91,183741
1539,000000	91,120517
1538,000000	91,130992
1537,000000	91,146035
1536,000000	91,148304
1535,000000	91,134730
1534,000000	91,066193
1533,000000	90,912263
1532,000000	90,695297
1531,000000	90,419872
1530,000000	90,036393
1529,000000	89,497046
1528,000000	88,789883
1527,000000	87,938311
1526,000000	87,021212
1525,000000	86,181741
1524,000000	85,562384
1523,000000	85,268409
1522,000000	85,409115
1521,000000	85,992259
1520,000000	86,799538
1519,000000	87,632048
1518,000000	88,489187
1517,000000	89,387124
1516,000000	90,209201
1515,000000	90,837650
1514,000000	91,286647
1513,000000	91,624356
1512,000000	91,890201
1511,000000	92,106066
1510,000000	92,295809
1509,000000	92,479114
1508,000000	92,676763
1507,000000	92,918454
1506,000000	93,188976
1505,000000	93,414792
1504,000000	93,560213
1503,000000	93,662890
1502,000000	93,761165
1501,000000	93,849004
1500,000000	93,907960
1499,000000	93,947831
1498,000000	93,984857
1497,000000	94,004709
1496,000000	93,992231
1495,000000	93,960029
1494,000000	93,910703
1493,000000	93,826090
1492,000000	93,700588
1491,000000	93,552930
1490,000000	93,405305
1489,000000	93,269838
1488,000000	93,165089
1487,000000	93,108207
1486,000000	93,079296
1485,000000	93,032622
1484,000000	92,944084
1483,000000	92,813537
1482,000000	92,624943
1481,000000	92,351349
1480,000000	91,998209
1479,000000	91,573855
1478,000000	91,019914
1477,000000	90,238637
1476,000000	89,184013
1475,000000	87,837389
1474,000000	86,106278
1473,000000	83,999306
1472,000000	81,939000
1471,000000	80,415364
1470,000000	79,437541
1469,000000	78,758692
1468,000000	78,242276
1467,000000	77,888854
1466,000000	77,765141
1465,000000	77,931202
1464,000000	78,347638
1463,000000	78,859016
1462,000000	79,326586
1461,000000	79,709258
1460,000000	80,029224
1459,000000	80,331588
1458,000000	80,673149
1457,000000	81,092511
1456,000000	81,547116
1455,000000	81,964196
1454,000000	82,346805
1453,000000	82,739118
1452,000000	83,139964
1451,000000	83,504975
1450,000000	83,810632
1449,000000	84,079357
1448,000000	84,340426
1447,000000	84,599812
1446,000000	84,848848
1445,000000	85,074740
1444,000000	85,259554
1443,000000	85,390863
1442,000000	85,474724
1441,000000	85,530479
1440,000000	85,575045
1439,000000	85,620080
1438,000000	85,677124
1437,000000	85,761000
1436,000000	85,888504
1435,000000	86,068475
1434,000000	86,300923
1433,000000	86,577105
1432,000000	86,861830
1431,000000	87,097094
1430,000000	87,239742
1429,000000	87,279269
1428,000000	87,228245
1427,000000	87,118923
1426,000000	86,989626
1425,000000	86,848907
1424,000000	86,667528
1423,000000	86,417268
1422,000000	86,077204
1421,000000	85,581116
1420,000000	84,805108
1419,000000	83,708999
1418,000000	82,448933
1417,000000	81,180346
1416,000000	79,918960
1415,000000	78,671733
1414,000000	77,512848
1413,000000	76,561678
1412,000000	75,962028
1411,000000	75,830097
1410,000000	76,164347
1409,000000	76,846472
1408,000000	77,745304
1407,000000	78,772345
1406,000000	79,855866
1405,000000	80,909387
1404,000000	81,836561
1403,000000	82,570293
1402,000000	83,102388
1401,000000	83,460042
1400,000000	83,662611
1399,000000	83,725072
1398,000000	83,690618
1397,000000	83,621564
1396,000000	83,566863
1395,000000	83,554058
1394,000000	83,586969
1393,000000	83,650609
1392,000000	83,733077
1391,000000	83,835606
1390,000000	83,962926
1389,000000	84,115776
1388,000000	84,291306
1387,000000	84,479774
1386,000000	84,664690
1385,000000	84,836810
1384,000000	84,999441
1383,000000	85,152963
1382,000000	85,287921
1381,000000	85,404802
1380,000000	85,532608
1379,000000	85,715310
1378,000000	85,980500
1377,000000	86,330056
1376,000000	86,753924
1375,000000	87,228956
1374,000000	87,702767
1373,000000	88,109930
1372,000000	88,414521
1371,000000	88,618578
1370,000000	88,739616
1369,000000	88,798956
1368,000000	88,825017
1367,000000	88,852162
1366,000000	88,911487
1365,000000	89,025353
1364,000000	89,201983
1363,000000	89,425920
1362,000000	89,660485
1361,000000	89,871964
1360,000000	90,048019
1359,000000	90,191339
1358,000000	90,308837
1357,000000	90,408050
1356,000000	90,494401
1355,000000	90,569505
1354,000000	90,635088
1353,000000	90,696970
1352,000000	90,761183
1351,000000	90,828323
1350,000000	90,895858
1349,000000	90,961293
1348,000000	91,019088
1347,000000	91,058938
1346,000000	91,071986
1345,000000	91,058850
1344,000000	91,028019
1343,000000	90,988389
1342,000000	90,945258
1341,000000	90,900012
1340,000000	90,850895
1339,000000	90,796169
1338,000000	90,739028
1337,000000	90,688255
1336,000000	90,652720
1335,000000	90,635963
1334,000000	90,635675
1333,000000	90,645754
1332,000000	90,657376
1331,000000	90,660412
1330,000000	90,647101
1329,000000	90,614691
1328,000000	90,564613
1327,000000	90,500800
1326,000000	90,428099
1325,000000	90,349669
1324,000000	90,265196
1323,000000	90,173221
1322,000000	90,075376
1321,000000	89,977015
1320,000000	89,884489
1319,000000	89,802703
1318,000000	89,732660
1317,000000	89,669069
1316,000000	89,600863
1315,000000	89,516141
1314,000000	89,407459
1313,000000	89,272510
1312,000000	89,111061
1311,000000	88,920397
1310,000000	88,693736
1309,000000	88,423053
1308,000000	88,102995
1307,000000	87,734071
1306,000000	87,319911
1305,000000	86,863780
1304,000000	86,371045
1303,000000	85,849415
1302,000000	85,303837
1301,000000	84,731917
1300,000000	84,127950
1299,000000	83,488572
1298,000000	82,808087
1297,000000	82,077119
1296,000000	81,294264
1295,000000	80,476953
1294,000000	79,656792
1293,000000	78,867910
1292,000000	78,140969
1291,000000	77,495561
1290,000000	76,930013
1289,000000	76,427090
1288,000000	75,974967
1287,000000	75,567806
1286,000000	75,184046
1285,000000	74,783959
1284,000000	74,336595
1283,000000	73,833372
1282,000000	73,265391
1281,000000	72,596592
1280,000000	71,768760
1279,000000	70,738911
1278,000000	69,530284
1277,000000	68,275807
1276,000000	67,213967
1275,000000	66,598077
1274,000000	66,554537
1273,000000	67,026517
1272,000000	67,837787
1271,000000	68,785107
1270,000000	69,701252
1269,000000	70,480046
1268,000000	71,078621
1267,000000	71,493968
1266,000000	71,733824
1265,000000	71,817318
1264,000000	71,795571
1263,000000	71,747952
1262,000000	71,747700
1261,000000	71,839674
1260,000000	72,047969
1259,000000	72,384030
1258,000000	72,840906
1257,000000	73,395967
1256,000000	74,024937
1255,000000	74,708206
1254,000000	75,422414
1253,000000	76,139496
1252,000000	76,836158
1251,000000	77,495464
1250,000000	78,103828
1249,000000	78,654814
1248,000000	79,154848
1247,000000	79,618259
1246,000000	80,058449
1245,000000	80,485659
1244,000000	80,909552
1243,000000	81,335820
1242,000000	81,759508
1241,000000	82,168903
1240,000000	82,554844
1239,000000	82,915583
1238,000000	83,256861
1237,000000	83,589933
1236,000000	83,926370
1235,000000	84,267720
1234,000000	84,600876
1233,000000	84,907194
1232,000000	85,175189
1231,000000	85,406093
1230,000000	85,609749
1229,000000	85,797416
1228,000000	85,975648
1227,000000	86,139155
1226,000000	86,270369
1225,000000	86,342456
1224,000000	86,321366
1223,000000	86,171453
1222,000000	85,864581
1221,000000	85,400254
1220,000000	84,814625
1219,000000	84,158817
1218,000000	83,458132
1217,000000	82,688310
1216,000000	81,811143
1215,000000	80,843811
1214,000000	79,897274
1213,000000	79,140486
1212,000000	78,715090
1211,000000	78,652479
1210,000000	78,858875
1209,000000	79,198001
1208,000000	79,595794
1207,000000	80,084232
1206,000000	80,747635
1205,000000	81,631899
1204,000000	82,695286
1203,000000	83,817845
1202,000000	84,862823
1201,000000	85,742597
1200,000000	86,441388
1199,000000	86,989204
1198,000000	87,424964
1197,000000	87,775867
1196,000000	88,056469
1195,000000	88,277764
1194,000000	88,450747
1193,000000	88,589152
1192,000000	88,706577
1191,000000	88,812391
1190,000000	88,911720
1189,000000	89,005086
1188,000000	89,090148
1187,000000	89,162645
1186,000000	89,217660
1185,000000	89,252074
1184,000000	89,265776
1183,000000	89,262492
1182,000000	89,248144
1181,000000	89,227094
1180,000000	89,200398
1179,000000	89,166890
1178,000000	89,125684
1177,000000	89,076683
1176,000000	89,020022
1175,000000	88,957157
1174,000000	88,891376
1173,000000	88,826242
1172,000000	88,763089
1171,000000	88,700005
1170,000000	88,632684
1169,000000	88,557532
1168,000000	88,476935
1167,000000	88,403564
1166,000000	88,358906
1165,000000	88,363654
1164,000000	88,427919
1163,000000	88,546549
1162,000000	88,701005
1161,000000	88,866739
1160,000000	89,020432
1159,000000	89,144978
1158,000000	89,231398
1157,000000	89,277880
1156,000000	89,286149
1155,000000	89,259327
1154,000000	89,200133
1153,000000	89,108846
1152,000000	88,983865
1151,000000	88,821494
1150,000000	88,617171
1149,000000	88,365320
1148,000000	88,060394
1147,000000	87,701101
1146,000000	87,288951
1145,000000	86,826386
1144,000000	86,318500
1143,000000	85,776704
1142,000000	85,218779
1141,000000	84,663828
1140,000000	84,129907
1139,000000	83,632037
1138,000000	83,177389
1137,000000	82,763866
1136,000000	82,386198
1135,000000	82,037617
1134,000000	81,703271
1133,000000	81,360953
1132,000000	80,993768
1131,000000	80,599717
1130,000000	80,186331
1129,000000	79,762877
1128,000000	79,342784
1127,000000	78,943978
1126,000000	78,580183
1125,000000	78,256131
1124,000000	77,974325
1123,000000	77,741999
1122,000000	77,565717
1121,000000	77,454891
1120,000000	77,436772
1119,000000	77,555441
1118,000000	77,848458
1117,000000	78,315678
1116,000000	78,909587
1115,000000	79,547052
1114,000000	80,135342
1113,000000	80,605739
1112,000000	80,931938
1111,000000	81,123411
1110,000000	81,208069
1109,000000	81,224910
1108,000000	81,216681
1107,000000	81,211847
1106,000000	81,201019
1105,000000	81,138273
1104,000000	80,978835
1103,000000	80,710835
1102,000000	80,352506
1101,000000	79,930735
1100,000000	79,482749
1099,000000	79,081920
1098,000000	78,843100
1097,000000	78,873271
1096,000000	79,194170
1095,000000	79,705137
1094,000000	80,229790
1093,000000	80,627043
1092,000000	80,871363
1091,000000	81,037423
1090,000000	81,219218
1089,000000	81,458573
1088,000000	81,729698
1087,000000	81,969421
1086,000000	82,119497
1085,000000	82,148473
1084,000000	82,049892
1083,000000	81,824219
1082,000000	81,468461
1081,000000	80,985745
1080,000000	80,395481
1079,000000	79,734519
1078,000000	79,045977
1077,000000	78,373193
1076,000000	77,762898
1075,000000	77,264213
1074,000000	76,917119
1073,000000	76,748981
1072,000000	76,781213
1071,000000	77,019002
1070,000000	77,440561
1069,000000	78,002039
1068,000000	78,657433
1067,000000	79,368818
1066,000000	80,099390
1065,000000	80,815993
1064,000000	81,494494
1063,000000	82,118799
1062,000000	82,678565
1061,000000	83,172413
1060,000000	83,606744
1059,000000	83,986578
1058,000000	84,311738
1057,000000	84,582763
1056,000000	84,809249
1055,000000	85,005366
1054,000000	85,181300
1053,000000	85,341882
1052,000000	85,486009
1051,000000	85,605639
1050,000000	85,685291
1049,000000	85,709023
1048,000000	85,667777
1047,000000	85,554801
1046,000000	85,360890
1045,000000	85,078132
1044,000000	84,712839
1043,000000	84,296898
1042,000000	83,888081
1041,000000	83,559553
1040,000000	83,380182
1039,000000	83,388396
1038,000000	83,572560
1037,000000	83,880434
1036,000000	84,246357
1035,000000	84,612700
1034,000000	84,938617
1033,000000	85,202211
1032,000000	85,400615
1031,000000	85,543268
1030,000000	85,642574
1029,000000	85,708745
1028,000000	85,750452
1027,000000	85,774133
1026,000000	85,782740
1025,000000	85,777413
1024,000000	85,759496
1023,000000	85,730938
1022,000000	85,692105
1021,000000	85,642378
1020,000000	85,582365
1019,000000	85,513496
1018,000000	85,437064
1017,000000	85,355951
1016,000000	85,276586
1015,000000	85,206232
1014,000000	85,151799
1013,000000	85,125518
1012,000000	85,153170
1011,000000	85,269549
1010,000000	85,499032
1009,000000	85,840027
1008,000000	86,260904
1007,000000	86,709124
1006,000000	87,129710
1005,000000	87,484207
1004,000000	87,757098
1003,000000	87,947728
1002,000000	88,058453
1001,000000	88,088067
1000,000000	88,033928
999,000000	87,894673
998,000000	87,677732
997,000000	87,407436
996,000000	87,121946
995,000000	86,853174
994,000000	86,594933
993,000000	86,293798
992,000000	85,882535
991,000000	85,336436
990,000000	84,709863
989,000000	84,125568
988,000000	83,720230
987,000000	83,575598
986,000000	83,678808
985,000000	83,936242
984,000000	84,233509
983,000000	84,495146
982,000000	84,706894
981,000000	84,897012
980,000000	85,093259
979,000000	85,286300
978,000000	85,425372
977,000000	85,446942
976,000000	85,306634
975,000000	84,996031
974,000000	84,546158
973,000000	84,030323
972,000000	83,561344
971,000000	83,262640
970,000000	83,213394
969,000000	83,409002
968,000000	83,772583
967,000000	84,201133
966,000000	84,613630
965,000000	84,973306
964,000000	85,280047
963,000000	85,547388
962,000000	85,783811
961,000000	85,989501
960,000000	86,163145
959,000000	86,307917
958,000000	86,431442
957,000000	86,543613
956,000000	86,653361
955,000000	86,765262
954,000000	86,878151
953,000000	86,988747
952,000000	87,098606
951,000000	87,217561
950,000000	87,359739
949,000000	87,535389
948,000000	87,745749
947,000000	87,983199
946,000000	88,236709
945,000000	88,497986
944,000000	88,762766
943,000000	89,027755
942,000000	89,288024
941,000000	89,538254
940,000000	89,775113
939,000000	89,997420
938,000000	90,203825
937,000000	90,391534
936,000000	90,557940
935,000000	90,703719
934,000000	90,833553
933,000000	90,952492
932,000000	91,063515
931,000000	91,168739
930,000000	91,269919
929,000000	91,365837
928,000000	91,451074
927,000000	91,521153
926,000000	91,577380
925,000000	91,624035
924,000000	91,663723
923,000000	91,698839
922,000000	91,735243
921,000000	91,779064
920,000000	91,830846
919,000000	91,887461
918,000000	91,948960
917,000000	92,018453
916,000000	92,095366
915,000000	92,174442
914,000000	92,252340
913,000000	92,330620
912,000000	92,410508
911,000000	92,489060
910,000000	92,562452
909,000000	92,629493
908,000000	92,690239
907,000000	92,744437
906,000000	92,792780
905,000000	92,836167
904,000000	92,873038
903,000000	92,900883
902,000000	92,921152
901,000000	92,938537
900,000000	92,953583
899,000000	92,960182
898,000000	92,951972
897,000000	92,928144
896,000000	92,891544
895,000000	92,844322
894,000000	92,787990
893,000000	92,725544
892,000000	92,662198
891,000000	92,605668
890,000000	92,566154
889,000000	92,552986
888,000000	92,568851
887,000000	92,607322
886,000000	92,655774
885,000000	92,700311
884,000000	92,729591
883,000000	92,738069
882,000000	92,727583
881,000000	92,704385
880,000000	92,673787
879,000000	92,638792
878,000000	92,603308
877,000000	92,573779
876,000000	92,556400
875,000000	92,553296
874,000000	92,561167
873,000000	92,573170
872,000000	92,583468
871,000000	92,591627
870,000000	92,601742
869,000000	92,615575
868,000000	92,628326
867,000000	92,633570
866,000000	92,631189
865,000000	92,628051
864,000000	92,631588
863,000000	92,645127
862,000000	92,668206
861,000000	92,698087
860,000000	92,731020
859,000000	92,764313
858,000000	92,797241
857,000000	92,828294
856,000000	92,852206
855,000000	92,861614
854,000000	92,850499
853,000000	92,815021
852,000000	92,753367
851,000000	92,668811
850,000000	92,570641
849,000000	92,465379
848,000000	92,344642
847,000000	92,182080
846,000000	91,947081
845,000000	91,629575
844,000000	91,258326
843,000000	90,893377
842,000000	90,583239
841,000000	90,315215
840,000000	90,012042
839,000000	89,588516
838,000000	89,019262
837,000000	88,352806
836,000000	87,664386
835,000000	87,003886
834,000000	86,391458
833,000000	85,853763
832,000000	85,453225
831,000000	85,271963
830,000000	85,360297
829,000000	85,699147
828,000000	86,203230
827,000000	86,760250
826,000000	87,276670
825,000000	87,700968
824,000000	88,020789
823,000000	88,247779
822,000000	88,405554
821,000000	88,520958
820,000000	88,615911
819,000000	88,701517
818,000000	88,778276
817,000000	88,840231
816,000000	88,878873
815,000000	88,887335
814,000000	88,863699
813,000000	88,811881
812,000000	88,739285
811,000000	88,653596
810,000000	88,560922
809,000000	88,464603
808,000000	88,365501
807,000000	88,264191
806,000000	88,162603
805,000000	88,062438
804,000000	87,962526
803,000000	87,860648
802,000000	87,759527
801,000000	87,670391
800,000000	87,609188
799,000000	87,589210
798,000000	87,616633
797,000000	87,690794
796,000000	87,807433
795,000000	87,961663
794,000000	88,149321
793,000000	88,364864
792,000000	88,597811
791,000000	88,834117
790,000000	89,062620
789,000000	89,278749
788,000000	89,479793
787,000000	89,658063
786,000000	89,800584
785,000000	89,895654
784,000000	89,939732
783,000000	89,938990
782,000000	89,905229
781,000000	89,850417
780,000000	89,786559
779,000000	89,730461
778,000000	89,704135
777,000000	89,724573
776,000000	89,790542
775,000000	89,881149
774,000000	89,969154
773,000000	90,035867
772,000000	90,075169
771,000000	90,088713
770,000000	90,081435
769,000000	90,061722
768,000000	90,043437
767,000000	90,044307
766,000000	90,078040
765,000000	90,144808
764,000000	90,229543
763,000000	90,311131
762,000000	90,373454
761,000000	90,407198
760,000000	90,403926
759,000000	90,352915
758,000000	90,243407
757,000000	90,067451
756,000000	89,820816
755,000000	89,503295
754,000000	89,117854
753,000000	88,666355
752,000000	88,146706
751,000000	87,556238
750,000000	86,899076
749,000000	86,190453
748,000000	85,454144
747,000000	84,717477
746,000000	84,009110
745,000000	83,360424
744,000000	82,806095
743,000000	82,384835
742,000000	82,141086
741,000000	82,118278
740,000000	82,338577
739,000000	82,784650
738,000000	83,404744
737,000000	84,130850
736,000000	84,889655
735,000000	85,609788
734,000000	86,234021
733,000000	86,725850
732,000000	87,062054
731,000000	87,226391
730,000000	87,214115
729,000000	87,036214
728,000000	86,714602
727,000000	86,279021
726,000000	85,773441
725,000000	85,257317
724,000000	84,785250
723,000000	84,390376
722,000000	84,114080
721,000000	84,055680
720,000000	84,352553
719,000000	85,065403
718,000000	86,088249
717,000000	87,188275
716,000000	88,128813
715,000000	88,772214
714,000000	89,102305
713,000000	89,173290
712,000000	89,045311
711,000000	88,757481
710,000000	88,336629
709,000000	87,814547
708,000000	87,240067
707,000000	86,682921
706,000000	86,222612
705,000000	85,924648
704,000000	85,816590
703,000000	85,877441
702,000000	86,049304
701,000000	86,260946
700,000000	86,448401
699,000000	86,571869
698,000000	86,623248
697,000000	86,615696
696,000000	86,564276
695,000000	86,477474
694,000000	86,364816
693,000000	86,240464
692,000000	86,112628
691,000000	85,978566
690,000000	85,837633
689,000000	85,705033
688,000000	85,604086
687,000000	85,546175
686,000000	85,525308
685,000000	85,522530
684,000000	85,506087
683,000000	85,443206
682,000000	85,328859
681,000000	85,198613
680,000000	85,105231
679,000000	85,092385
678,000000	85,197189
677,000000	85,449382
676,000000	85,845853
675,000000	86,348053
674,000000	86,910740
673,000000	87,489702
672,000000	88,030292
671,000000	88,506969
670,000000	88,957181
669,000000	89,460432
668,000000	89,991764
667,000000	90,363050
666,000000	90,518323
665,000000	90,584748
664,000000	90,654519
663,000000	90,737249
662,000000	90,806682
661,000000	90,844943
660,000000	90,844156
659,000000	90,791899
658,000000	90,673452
657,000000	90,470981
656,000000	90,161969
655,000000	89,743736
654,000000	89,264617
653,000000	88,811324
652,000000	88,462095
651,000000	88,252220
650,000000	88,164818
649,000000	88,146295
648,000000	88,140064
647,000000	88,108493
646,000000	88,029564
645,000000	87,885960
644,000000	87,662943
643,000000	87,355274
642,000000	86,970585
641,000000	86,522875
640,000000	86,032444
639,000000	85,537902
638,000000	85,095326
637,000000	84,759709
636,000000	84,572247
635,000000	84,552465
634,000000	84,682758
633,000000	84,908155
632,000000	85,163624
631,000000	85,400966
630,000000	85,595636
629,000000	85,737245
628,000000	85,815448
627,000000	85,809856
626,000000	85,679299
625,000000	85,347199
624,000000	84,721685
623,000000	83,795994
622,000000	82,765192
621,000000	81,994860
620,000000	81,795903
619,000000	82,190242
618,000000	82,894998
617,000000	83,553592
616,000000	83,984633
615,000000	84,207418
614,000000	84,296766
613,000000	84,271049
612,000000	84,074457
611,000000	83,621710
610,000000	82,902267
609,000000	82,090431
608,000000	81,521992
607,000000	81,480163
606,000000	81,963159
605,000000	82,710304
604,000000	83,456583
603,000000	84,105151
602,000000	84,690092
601,000000	85,266704
600,000000	85,867665
599,000000	86,503365
598,000000	87,155075
597,000000	87,780597
596,000000	88,341852
595,000000	88,820117
594,000000	89,208070
593,000000	89,503387
592,000000	89,712275
591,000000	89,852846
590,000000	89,947584
589,000000	90,007610
588,000000	90,020231
587,000000	89,948953
586,000000	89,761733
585,000000	89,473020
584,000000	89,147607
583,000000	88,847084
582,000000	88,581160
581,000000	88,341605
580,000000	88,180421
579,000000	88,208662
578,000000	88,489615
577,000000	88,960121
576,000000	89,474124
575,000000	89,906523
574,000000	90,217304
573,000000	90,432443
572,000000	90,589595
571,000000	90,713279
570,000000	90,816960
569,000000	90,905524
568,000000	90,979217
567,000000	91,043188
566,000000	91,109870
565,000000	91,187641
564,000000	91,271614
563,000000	91,351506
562,000000	91,423918
561,000000	91,491147
560,000000	91,551747
559,000000	91,599647
558,000000	91,632267
557,000000	91,652104
556,000000	91,661138
555,000000	91,662729
554,000000	91,668193
553,000000	91,690323
552,000000	91,727583
551,000000	91,762669
550,000000	91,780568
549,000000	91,783433
548,000000	91,784209
547,000000	91,792084
546,000000	91,807582
545,000000	91,825248
544,000000	91,836808
543,000000	91,836354
542,000000	91,827009
541,000000	91,819466
540,000000	91,821889
539,000000	91,834516
538,000000	91,852815
537,000000	91,869237
536,000000	91,871219
535,000000	91,848536
534,000000	91,807629
533,000000	91,768193
532,000000	91,738992
531,000000	91,704048
530,000000	91,639580
529,000000	91,537766
528,000000	91,405536
527,000000	91,249575
526,000000	91,073075
525,000000	90,884532
524,000000	90,704221
523,000000	90,561292
522,000000	90,482540
521,000000	90,477811
520,000000	90,532522
519,000000	90,617729
518,000000	90,711065
517,000000	90,804399
516,000000	90,891350
515,000000	90,960684
514,000000	91,009219
513,000000	91,049956
512,000000	91,095253
511,000000	91,137167
510,000000	91,157780
509,000000	91,157329
508,000000	91,157375
507,000000	91,174384
506,000000	91,201753
505,000000	91,224265
504,000000	91,240274
503,000000	91,258626
502,000000	91,279001
501,000000	91,286217
500,000000	91,266202
499,000000	91,219196
498,000000	91,154304
497,000000	91,079619
496,000000	91,004023
495,000000	90,948256
494,000000	90,944394
493,000000	91,012735
492,000000	91,135847
491,000000	91,265093
490,000000	91,360987
489,000000	91,420990
488,000000	91,463091
487,000000	91,495567
486,000000	91,515145
485,000000	91,526327
484,000000	91,548095
483,000000	91,597820
482,000000	91,675269
481,000000	91,765366
480,000000	91,848542
479,000000	91,908546
478,000000	91,942143
477,000000	91,962807
476,000000	91,986825
475,000000	92,017668
474,000000	92,047106
473,000000	92,067227
472,000000	92,075609
471,000000	92,071728
470,000000	92,056309
469,000000	92,031508
468,000000	91,995084
467,000000	91,940155
466,000000	91,867225
465,000000	91,793117
464,000000	91,740639
463,000000	91,722823
462,000000	91,737874
461,000000	91,775731
460,000000	91,826980
459,000000	91,887761
458,000000	91,955304
457,000000	92,039782
456,000000	92,125671
455,000000	92,227267
454,000000	92,316909
453,000000	92,370433
452,000000	92,387306
451,000000	92,373948
450,000000	92,350008
