# Supplementary material for: Machine learning-assisted non-destructive plasticizer identification and quantification in historical PVC objects based on IR spectroscopy
Source: Sci Rep. 2022 Mar 23;12:5017. doi: 10.1038/s41598-022-08862-1 (PMC8943100; doi:10.1038/s41598-022-08862-1)
Supplement: Supplementary file 1 — Supplementary Information 1. [file 41598_2022_8862_MOESM1_ESM.zip › Plasticizers_PVC_data/ATR_FTIR_all/HS 115.ASC]

PE IR       SUBTECH     SPECTRUM    ASCII       PEDS        4.00        
   -1
HS 115i.ASC
21/02/05
13:00:35.00
21/02/05
13:00:35.00
Student
Sample 017 By student Date Friday, February 05 2021
450,000000
#HDR
-1
-1
#GR
cm-1
%T
1.0
0.0
4000,000000
-1,000000
3551
8
100,239260
58,239421
#DATA
4000,000000	99,391060
3999,000000	99,389604
3998,000000	99,389489
3997,000000	99,391157
3996,000000	99,393938
3995,000000	99,399133
3994,000000	99,400317
3993,000000	99,400005
3992,000000	99,398755
3991,000000	99,397203
3990,000000	99,395874
3989,000000	99,395198
3988,000000	99,395318
3987,000000	99,395950
3986,000000	99,396589
3985,000000	99,396945
3984,000000	99,397150
3983,000000	99,397530
3982,000000	99,398228
3981,000000	99,399098
3980,000000	99,399938
3979,000000	99,400800
3978,000000	99,402019
3977,000000	99,403900
3976,000000	99,406382
3975,000000	99,408979
3974,000000	99,411105
3973,000000	99,412504
3972,000000	99,413398
3971,000000	99,414260
3970,000000	99,415344
3969,000000	99,416371
3968,000000	99,416734
3967,000000	99,416134
3966,000000	99,415104
3965,000000	99,414806
3964,000000	99,416141
3963,000000	99,419043
3962,000000	99,422630
3961,000000	99,425865
3960,000000	99,428031
3959,000000	99,428788
3958,000000	99,428191
3957,000000	99,426861
3956,000000	99,425762
3955,000000	99,425484
3954,000000	99,425797
3953,000000	99,426003
3952,000000	99,425780
3951,000000	99,425530
3950,000000	99,425860
3949,000000	99,426896
3948,000000	99,428156
3947,000000	99,428978
3946,000000	99,429090
3945,000000	99,428688
3944,000000	99,428292
3943,000000	99,428709
3942,000000	99,430590
3941,000000	99,433734
3940,000000	99,436914
3939,000000	99,438579
3938,000000	99,437857
3937,000000	99,435127
3936,000000	99,431776
3935,000000	99,429323
3934,000000	99,428715
3933,000000	99,430078
3932,000000	99,432796
3931,000000	99,435745
3930,000000	99,437788
3929,000000	99,438544
3928,000000	99,438529
3927,000000	99,438451
3926,000000	99,438473
3925,000000	99,438232
3924,000000	99,437526
3923,000000	99,436501
3922,000000	99,435320
3921,000000	99,434159
3920,000000	99,433469
3919,000000	99,433850
3918,000000	99,435537
3917,000000	99,438078
3916,000000	99,440745
3915,000000	99,443173
3914,000000	99,445317
3913,000000	99,447268
3912,000000	99,449051
3911,000000	99,450655
3910,000000	99,451961
3909,000000	99,452855
3908,000000	99,453522
3907,000000	99,454440
3906,000000	99,456082
3905,000000	99,458804
3904,000000	99,462949
3903,000000	99,468687
3902,000000	99,475387
3901,000000	99,481596
3900,000000	99,485842
3899,000000	99,487315
3898,000000	99,485960
3897,000000	99,482259
3896,000000	99,477092
3895,000000	99,472116
3894,000000	99,469446
3893,000000	99,470591
3892,000000	99,475129
3891,000000	99,480566
3890,000000	99,483951
3889,000000	99,484366
3888,000000	99,483163
3887,000000	99,482365
3886,000000	99,483658
3885,000000	99,487688
3884,000000	99,493328
3883,000000	99,498493
3882,000000	99,501457
3881,000000	99,501690
3880,000000	99,500192
3879,000000	99,498304
3878,000000	99,496446
3877,000000	99,494732
3876,000000	99,493510
3875,000000	99,493297
3874,000000	99,494812
3873,000000	99,498453
3872,000000	99,503434
3871,000000	99,507926
3870,000000	99,510790
3869,000000	99,512885
3868,000000	99,515372
3867,000000	99,517979
3866,000000	99,519518
3865,000000	99,519393
3864,000000	99,518395
3863,000000	99,517771
3862,000000	99,517766
3861,000000	99,518193
3860,000000	99,518864
3859,000000	99,519307
3858,000000	99,518915
3857,000000	99,517771
3856,000000	99,517012
3855,000000	99,518149
3854,000000	99,522795
3853,000000	99,533097
3852,000000	99,545673
3851,000000	99,553478
3850,000000	99,553734
3849,000000	99,548349
3848,000000	99,540802
3847,000000	99,534164
3846,000000	99,530262
3845,000000	99,529796
3844,000000	99,532468
3843,000000	99,537144
3842,000000	99,542298
3841,000000	99,546786
3840,000000	99,549937
3839,000000	99,551675
3838,000000	99,552781
3837,000000	99,554233
3836,000000	99,556331
3835,000000	99,558755
3834,000000	99,560798
3833,000000	99,561599
3832,000000	99,560655
3831,000000	99,558436
3830,000000	99,556207
3829,000000	99,555129
3828,000000	99,555492
3827,000000	99,556838
3826,000000	99,558705
3825,000000	99,561190
3824,000000	99,564605
3823,000000	99,568573
3822,000000	99,571764
3821,000000	99,574113
3820,000000	99,576799
3819,000000	99,579764
3818,000000	99,581968
3817,000000	99,582269
3816,000000	99,580947
3815,000000	99,579788
3814,000000	99,579540
3813,000000	99,579193
3812,000000	99,577892
3811,000000	99,576215
3810,000000	99,575715
3809,000000	99,577458
3808,000000	99,580933
3807,000000	99,584846
3806,000000	99,588259
3805,000000	99,590760
3804,000000	99,592486
3803,000000	99,593728
3802,000000	99,595286
3801,000000	99,598931
3800,000000	99,604762
3799,000000	99,610461
3798,000000	99,614020
3797,000000	99,615526
3796,000000	99,616501
3795,000000	99,617948
3794,000000	99,619016
3793,000000	99,618399
3792,000000	99,616158
3791,000000	99,613678
3790,000000	99,612267
3789,000000	99,612261
3788,000000	99,613489
3787,000000	99,615643
3786,000000	99,618146
3785,000000	99,620267
3784,000000	99,621814
3783,000000	99,623217
3782,000000	99,624604
3781,000000	99,625272
3780,000000	99,624770
3779,000000	99,624486
3778,000000	99,626550
3777,000000	99,631215
3776,000000	99,636361
3775,000000	99,639524
3774,000000	99,639983
3773,000000	99,639075
3772,000000	99,638608
3771,000000	99,639403
3770,000000	99,641354
3769,000000	99,644053
3768,000000	99,646954
3767,000000	99,649300
3766,000000	99,650548
3765,000000	99,650863
3764,000000	99,651199
3763,000000	99,652464
3762,000000	99,654637
3761,000000	99,656861
3760,000000	99,658458
3759,000000	99,659585
3758,000000	99,660564
3757,000000	99,661400
3756,000000	99,662274
3755,000000	99,663607
3754,000000	99,665433
3753,000000	99,667352
3752,000000	99,669292
3751,000000	99,671735
3750,000000	99,674607
3749,000000	99,676915
3748,000000	99,678854
3747,000000	99,681560
3746,000000	99,684180
3745,000000	99,683970
3744,000000	99,681988
3743,000000	99,681737
3742,000000	99,683195
3741,000000	99,684142
3740,000000	99,683766
3739,000000	99,683357
3738,000000	99,684745
3737,000000	99,688598
3736,000000	99,695003
3735,000000	99,703633
3734,000000	99,711899
3733,000000	99,715715
3732,000000	99,713175
3731,000000	99,706165
3730,000000	99,698176
3729,000000	99,691584
3728,000000	99,687195
3727,000000	99,684977
3726,000000	99,684866
3725,000000	99,686475
3724,000000	99,688846
3723,000000	99,691003
3722,000000	99,692339
3721,000000	99,692836
3720,000000	99,692790
3719,000000	99,692667
3718,000000	99,692820
3717,000000	99,693584
3716,000000	99,695547
3715,000000	99,698957
3714,000000	99,702652
3713,000000	99,704136
3712,000000	99,701987
3711,000000	99,698071
3710,000000	99,695403
3709,000000	99,694743
3708,000000	99,694662
3707,000000	99,693590
3706,000000	99,691101
3705,000000	99,687766
3704,000000	99,684049
3703,000000	99,679778
3702,000000	99,674743
3701,000000	99,669492
3700,000000	99,664745
3699,000000	99,660614
3698,000000	99,656658
3697,000000	99,652600
3696,000000	99,648814
3695,000000	99,645847
3694,000000	99,643772
3693,000000	99,642436
3692,000000	99,641834
3691,000000	99,641702
3690,000000	99,641079
3689,000000	99,639240
3688,000000	99,636505
3687,000000	99,633274
3686,000000	99,629833
3685,000000	99,626520
3684,000000	99,623699
3683,000000	99,621640
3682,000000	99,620209
3681,000000	99,618890
3680,000000	99,617836
3679,000000	99,618381
3678,000000	99,621161
3677,000000	99,623494
3676,000000	99,620931
3675,000000	99,613914
3674,000000	99,606395
3673,000000	99,600188
3672,000000	99,594352
3671,000000	99,587241
3670,000000	99,579441
3669,000000	99,573804
3668,000000	99,570970
3667,000000	99,568577
3666,000000	99,564399
3665,000000	99,557924
3664,000000	99,549893
3663,000000	99,541235
3662,000000	99,532234
3661,000000	99,522838
3660,000000	99,513577
3659,000000	99,505171
3658,000000	99,497382
3657,000000	99,489078
3656,000000	99,480216
3655,000000	99,472234
3654,000000	99,466112
3653,000000	99,461473
3652,000000	99,456701
3651,000000	99,449373
3650,000000	99,437997
3649,000000	99,423866
3648,000000	99,409989
3647,000000	99,398215
3646,000000	99,388229
3645,000000	99,378741
3644,000000	99,368595
3643,000000	99,357443
3642,000000	99,345818
3641,000000	99,334671
3640,000000	99,324658
3639,000000	99,315749
3638,000000	99,307658
3637,000000	99,300274
3636,000000	99,293513
3635,000000	99,286886
3634,000000	99,279872
3633,000000	99,272761
3632,000000	99,266194
3631,000000	99,259155
3630,000000	99,247933
3629,000000	99,231031
3628,000000	99,213579
3627,000000	99,200590
3626,000000	99,191942
3625,000000	99,185045
3624,000000	99,178000
3623,000000	99,170360
3622,000000	99,162131
3621,000000	99,152287
3620,000000	99,139144
3619,000000	99,122587
3618,000000	99,104909
3617,000000	99,088607
3616,000000	99,074684
3615,000000	99,062270
3614,000000	99,049493
3613,000000	99,035430
3612,000000	99,020993
3611,000000	99,007293
3610,000000	98,993831
3609,000000	98,979131
3608,000000	98,962891
3607,000000	98,946426
3606,000000	98,930843
3605,000000	98,915964
3604,000000	98,901091
3603,000000	98,885716
3602,000000	98,869915
3601,000000	98,854500
3600,000000	98,840751
3599,000000	98,829153
3598,000000	98,818603
3597,000000	98,806943
3596,000000	98,792431
3595,000000	98,774551
3594,000000	98,754213
3593,000000	98,733457
3592,000000	98,714492
3591,000000	98,698247
3590,000000	98,683116
3589,000000	98,665389
3588,000000	98,642422
3587,000000	98,615852
3586,000000	98,589532
3585,000000	98,565321
3584,000000	98,542579
3583,000000	98,519886
3582,000000	98,496170
3581,000000	98,471169
3580,000000	98,445369
3579,000000	98,419204
3578,000000	98,392134
3577,000000	98,363083
3576,000000	98,331904
3575,000000	98,300142
3574,000000	98,270102
3573,000000	98,243384
3572,000000	98,220070
3571,000000	98,198442
3570,000000	98,174879
3569,000000	98,144774
3568,000000	98,105889
3567,000000	98,061703
3566,000000	98,018810
3565,000000	97,980338
3564,000000	97,944845
3563,000000	97,909812
3562,000000	97,873921
3561,000000	97,836989
3560,000000	97,799062
3559,000000	97,760025
3558,000000	97,719964
3557,000000	97,679572
3556,000000	97,639603
3555,000000	97,599667
3554,000000	97,557986
3553,000000	97,513181
3552,000000	97,466371
3551,000000	97,420514
3550,000000	97,377375
3549,000000	97,335867
3548,000000	97,293214
3547,000000	97,247272
3546,000000	97,198056
3545,000000	97,147560
3544,000000	97,098218
3543,000000	97,051294
3542,000000	97,006306
3541,000000	96,961834
3540,000000	96,916752
3539,000000	96,870740
3538,000000	96,824185
3537,000000	96,778029
3536,000000	96,733520
3535,000000	96,691234
3534,000000	96,650417
3533,000000	96,609587
3532,000000	96,567633
3531,000000	96,523995
3530,000000	96,478415
3529,000000	96,431378
3528,000000	96,384537
3527,000000	96,339585
3526,000000	96,296413
3525,000000	96,253377
3524,000000	96,209564
3523,000000	96,165973
3522,000000	96,124041
3521,000000	96,083796
3520,000000	96,043974
3519,000000	96,003441
3518,000000	95,962160
3517,000000	95,921069
3516,000000	95,881302
3515,000000	95,843369
3514,000000	95,806891
3513,000000	95,770997
3512,000000	95,734858
3511,000000	95,697932
3510,000000	95,660344
3509,000000	95,623320
3508,000000	95,588644
3507,000000	95,556910
3506,000000	95,526459
3505,000000	95,494422
3504,000000	95,459043
3503,000000	95,421023
3502,000000	95,382691
3501,000000	95,346203
3500,000000	95,312282
3499,000000	95,279873
3498,000000	95,246799
3497,000000	95,211331
3496,000000	95,173429
3495,000000	95,134253
3494,000000	95,094775
3493,000000	95,055371
3492,000000	95,016424
3491,000000	94,978373
3490,000000	94,941086
3489,000000	94,903885
3488,000000	94,866496
3487,000000	94,829691
3486,000000	94,794864
3485,000000	94,763300
3484,000000	94,735894
3483,000000	94,713051
3482,000000	94,694657
3481,000000	94,680298
3480,000000	94,669556
3479,000000	94,662227
3478,000000	94,658475
3477,000000	94,658939
3476,000000	94,664458
3475,000000	94,675653
3474,000000	94,693304
3473,000000	94,718980
3472,000000	94,754217
3471,000000	94,798244
3470,000000	94,846861
3469,000000	94,894494
3468,000000	94,937579
3467,000000	94,976183
3466,000000	95,013177
3465,000000	95,052303
3464,000000	95,096358
3463,000000	95,145809
3462,000000	95,198402
3461,000000	95,250445
3460,000000	95,298966
3459,000000	95,343174
3458,000000	95,384319
3457,000000	95,424410
3456,000000	95,464854
3455,000000	95,505817
3454,000000	95,546586
3453,000000	95,586439
3452,000000	95,625184
3451,000000	95,663056
3450,000000	95,700124
3449,000000	95,735573
3448,000000	95,767586
3447,000000	95,794617
3446,000000	95,817143
3445,000000	95,837630
3444,000000	95,858455
3443,000000	95,880492
3442,000000	95,904167
3441,000000	95,930948
3440,000000	95,962389
3439,000000	95,997541
3438,000000	96,032252
3437,000000	96,061505
3436,000000	96,082327
3435,000000	96,094896
3434,000000	96,102068
3433,000000	96,107998
3432,000000	96,115932
3431,000000	96,126161
3430,000000	96,136291
3429,000000	96,143907
3428,000000	96,148747
3427,000000	96,152364
3426,000000	96,156589
3425,000000	96,162809
3424,000000	96,171784
3423,000000	96,183070
3422,000000	96,194766
3421,000000	96,204661
3420,000000	96,211916
3419,000000	96,217484
3418,000000	96,223191
3417,000000	96,230637
3416,000000	96,240419
3415,000000	96,251690
3414,000000	96,262669
3413,000000	96,272314
3412,000000	96,281505
3411,000000	96,292241
3410,000000	96,305725
3409,000000	96,321476
3408,000000	96,338268
3407,000000	96,355584
3406,000000	96,374296
3405,000000	96,396111
3404,000000	96,422150
3403,000000	96,451727
3402,000000	96,482617
3401,000000	96,512800
3400,000000	96,541993
3399,000000	96,571525
3398,000000	96,603082
3397,000000	96,637556
3396,000000	96,674495
3395,000000	96,712207
3394,000000	96,748625
3393,000000	96,782554
3392,000000	96,814153
3391,000000	96,844121
3390,000000	96,872733
3389,000000	96,899876
3388,000000	96,925591
3387,000000	96,950226
3386,000000	96,974343
3385,000000	96,998772
3384,000000	97,024441
3383,000000	97,051639
3382,000000	97,079627
3381,000000	97,107361
3380,000000	97,134464
3379,000000	97,161125
3378,000000	97,187194
3377,000000	97,211912
3376,000000	97,234755
3375,000000	97,256330
3374,000000	97,278256
3373,000000	97,302026
3372,000000	97,327834
3371,000000	97,354383
3370,000000	97,379760
3369,000000	97,402580
3368,000000	97,422478
3367,000000	97,439963
3366,000000	97,456239
3365,000000	97,472830
3364,000000	97,490671
3363,000000	97,509316
3362,000000	97,527375
3361,000000	97,543863
3360,000000	97,558794
3359,000000	97,572513
3358,000000	97,585065
3357,000000	97,596474
3356,000000	97,607185
3355,000000	97,617877
3354,000000	97,629164
3353,000000	97,641571
3352,000000	97,655125
3351,000000	97,668587
3350,000000	97,679728
3349,000000	97,687145
3348,000000	97,691763
3347,000000	97,696138
3346,000000	97,702485
3345,000000	97,711622
3344,000000	97,723270
3343,000000	97,736520
3342,000000	97,750001
3341,000000	97,762297
3340,000000	97,772528
3339,000000	97,780478
3338,000000	97,786340
3337,000000	97,790686
3336,000000	97,794596
3335,000000	97,799266
3334,000000	97,805132
3333,000000	97,811474
3332,000000	97,816975
3331,000000	97,820844
3330,000000	97,823702
3329,000000	97,827420
3328,000000	97,833694
3327,000000	97,842356
3326,000000	97,851261
3325,000000	97,858185
3324,000000	97,862799
3323,000000	97,866565
3322,000000	97,870983
3321,000000	97,876299
3320,000000	97,881763
3319,000000	97,886674
3318,000000	97,891019
3317,000000	97,895310
3316,000000	97,899990
3315,000000	97,905081
3314,000000	97,910474
3313,000000	97,916364
3312,000000	97,922964
3311,000000	97,929681
3310,000000	97,935090
3309,000000	97,938119
3308,000000	97,938953
3307,000000	97,938406
3306,000000	97,936804
3305,000000	97,933997
3304,000000	97,930157
3303,000000	97,925891
3302,000000	97,921568
3301,000000	97,917166
3300,000000	97,912965
3299,000000	97,909840
3298,000000	97,908515
3297,000000	97,908667
3296,000000	97,909021
3295,000000	97,908357
3294,000000	97,906389
3293,000000	97,903745
3292,000000	97,901131
3291,000000	97,898575
3290,000000	97,895724
3289,000000	97,892858
3288,000000	97,891142
3287,000000	97,891516
3286,000000	97,893685
3285,000000	97,896625
3284,000000	97,899958
3283,000000	97,904297
3282,000000	97,910279
3281,000000	97,917908
3280,000000	97,926899
3279,000000	97,937207
3278,000000	97,948928
3277,000000	97,962007
3276,000000	97,976461
3275,000000	97,992522
3274,000000	98,010096
3273,000000	98,028066
3272,000000	98,044620
3271,000000	98,058656
3270,000000	98,070743
3269,000000	98,082515
3268,000000	98,095147
3267,000000	98,108566
3266,000000	98,122152
3265,000000	98,135841
3264,000000	98,150184
3263,000000	98,165440
3262,000000	98,180964
3261,000000	98,195729
3260,000000	98,209312
3259,000000	98,222179
3258,000000	98,234983
3257,000000	98,247658
3256,000000	98,259349
3255,000000	98,269364
3254,000000	98,278119
3253,000000	98,286910
3252,000000	98,296828
3251,000000	98,308241
3250,000000	98,321243
3249,000000	98,335727
3248,000000	98,350455
3247,000000	98,362784
3246,000000	98,370579
3245,000000	98,374538
3244,000000	98,377772
3243,000000	98,382906
3242,000000	98,390190
3241,000000	98,398484
3240,000000	98,407076
3239,000000	98,416125
3238,000000	98,426195
3237,000000	98,437875
3236,000000	98,451113
3235,000000	98,464228
3234,000000	98,474139
3233,000000	98,478585
3232,000000	98,478244
3231,000000	98,476227
3230,000000	98,475688
3229,000000	98,478215
3228,000000	98,483823
3227,000000	98,491433
3226,000000	98,499208
3225,000000	98,505402
3224,000000	98,509615
3223,000000	98,513136
3222,000000	98,517727
3221,000000	98,524028
3220,000000	98,531063
3219,000000	98,537323
3218,000000	98,542291
3217,000000	98,546858
3216,000000	98,552133
3215,000000	98,557941
3214,000000	98,562929
3213,000000	98,566169
3212,000000	98,568303
3211,000000	98,570904
3210,000000	98,575041
3209,000000	98,580672
3208,000000	98,586986
3207,000000	98,593008
3206,000000	98,598110
3205,000000	98,602334
3204,000000	98,606187
3203,000000	98,610098
3202,000000	98,614369
3201,000000	98,619573
3200,000000	98,626238
3199,000000	98,633789
3198,000000	98,640522
3197,000000	98,645355
3196,000000	98,649161
3195,000000	98,653630
3194,000000	98,659247
3193,000000	98,665168
3192,000000	98,670793
3191,000000	98,676375
3190,000000	98,681973
3189,000000	98,686801
3188,000000	98,690187
3187,000000	98,692708
3186,000000	98,695860
3185,000000	98,700689
3184,000000	98,706962
3183,000000	98,713508
3182,000000	98,719301
3181,000000	98,724283
3180,000000	98,729169
3179,000000	98,734368
3178,000000	98,739225
3177,000000	98,742575
3176,000000	98,743957
3175,000000	98,744050
3174,000000	98,744114
3173,000000	98,745373
3172,000000	98,748642
3171,000000	98,753861
3170,000000	98,759785
3169,000000	98,764661
3168,000000	98,767554
3167,000000	98,768919
3166,000000	98,769920
3165,000000	98,771516
3164,000000	98,774206
3163,000000	98,778091
3162,000000	98,782810
3161,000000	98,787624
3160,000000	98,791892
3159,000000	98,795541
3158,000000	98,799152
3157,000000	98,803883
3156,000000	98,811064
3155,000000	98,821140
3154,000000	98,832499
3153,000000	98,841842
3152,000000	98,846377
3151,000000	98,845910
3150,000000	98,842649
3149,000000	98,839200
3148,000000	98,837043
3147,000000	98,836483
3146,000000	98,837283
3145,000000	98,839212
3144,000000	98,842609
3143,000000	98,848572
3142,000000	98,857885
3141,000000	98,869152
3140,000000	98,878553
3139,000000	98,882481
3138,000000	98,880686
3137,000000	98,876275
3136,000000	98,872638
3135,000000	98,871014
3134,000000	98,871170
3133,000000	98,873149
3132,000000	98,877165
3131,000000	98,882160
3130,000000	98,885925
3129,000000	98,887129
3128,000000	98,886598
3127,000000	98,886204
3126,000000	98,887027
3125,000000	98,889093
3124,000000	98,892429
3123,000000	98,897507
3122,000000	98,904457
3121,000000	98,912297
3120,000000	98,919246
3119,000000	98,923759
3118,000000	98,925187
3117,000000	98,923523
3116,000000	98,918773
3115,000000	98,911052
3114,000000	98,901614
3113,000000	98,893396
3112,000000	98,889566
3111,000000	98,890816
3110,000000	98,894234
3109,000000	98,895245
3108,000000	98,891013
3107,000000	98,882202
3106,000000	98,872149
3105,000000	98,864758
3104,000000	98,862708
3103,000000	98,866238
3102,000000	98,872744
3101,000000	98,877789
3100,000000	98,877575
3099,000000	98,871275
3098,000000	98,861333
3097,000000	98,851561
3096,000000	98,844758
3095,000000	98,841637
3094,000000	98,841334
3093,000000	98,842432
3092,000000	98,843417
3091,000000	98,842724
3090,000000	98,839160
3089,000000	98,832750
3088,000000	98,824880
3087,000000	98,817117
3086,000000	98,809640
3085,000000	98,801092
3084,000000	98,790193
3083,000000	98,777373
3082,000000	98,764493
3081,000000	98,752771
3080,000000	98,741220
3079,000000	98,727359
3078,000000	98,709554
3077,000000	98,688656
3076,000000	98,667546
3075,000000	98,649392
3074,000000	98,636111
3073,000000	98,628070
3072,000000	98,624807
3071,000000	98,625899
3070,000000	98,630806
3069,000000	98,637752
3068,000000	98,643483
3067,000000	98,645078
3066,000000	98,642301
3065,000000	98,637517
3064,000000	98,633078
3063,000000	98,629551
3062,000000	98,626715
3061,000000	98,625228
3060,000000	98,626352
3059,000000	98,630409
3058,000000	98,636340
3057,000000	98,642581
3056,000000	98,647906
3055,000000	98,651822
3054,000000	98,654773
3053,000000	98,657452
3052,000000	98,659218
3051,000000	98,657871
3050,000000	98,652294
3049,000000	98,645039
3048,000000	98,640767
3047,000000	98,641839
3046,000000	98,646431
3045,000000	98,650889
3044,000000	98,652471
3043,000000	98,649309
3042,000000	98,639513
3041,000000	98,622159
3040,000000	98,599282
3039,000000	98,576124
3038,000000	98,558736
3037,000000	98,550398
3036,000000	98,549107
3035,000000	98,548337
3034,000000	98,541646
3033,000000	98,527516
3032,000000	98,509463
3031,000000	98,491534
3030,000000	98,474984
3029,000000	98,459697
3028,000000	98,446853
3027,000000	98,437979
3026,000000	98,432040
3025,000000	98,425571
3024,000000	98,416271
3023,000000	98,405326
3022,000000	98,395540
3021,000000	98,388034
3020,000000	98,381352
3019,000000	98,373328
3018,000000	98,363163
3017,000000	98,351641
3016,000000	98,339622
3015,000000	98,326373
3014,000000	98,309417
3013,000000	98,286006
3012,000000	98,254760
3011,000000	98,216288
3010,000000	98,172714
3009,000000	98,126986
3008,000000	98,082023
3007,000000	98,039654
3006,000000	97,999955
3005,000000	97,961446
3004,000000	97,922036
3003,000000	97,880075
3002,000000	97,835021
3001,000000	97,787159
3000,000000	97,736119
2999,000000	97,679634
2998,000000	97,614605
2997,000000	97,539803
2996,000000	97,457142
2995,000000	97,369277
2994,000000	97,276062
2993,000000	97,174030
2992,000000	97,059203
2991,000000	96,930406
2990,000000	96,789549
2989,000000	96,639262
2988,000000	96,480644
2987,000000	96,312917
2986,000000	96,135069
2985,000000	95,946680
2984,000000	95,746437
2983,000000	95,530234
2982,000000	95,291185
2981,000000	95,022852
2980,000000	94,722826
2979,000000	94,393730
2978,000000	94,041559
2977,000000	93,671718
2976,000000	93,285887
2975,000000	92,881382
2974,000000	92,453309
2973,000000	91,997573
2972,000000	91,511424
2971,000000	90,993235
2970,000000	90,443347
2969,000000	89,865282
2968,000000	89,265281
2967,000000	88,649668
2966,000000	88,023828
2965,000000	87,392809
2964,000000	86,761871
2963,000000	86,136563
2962,000000	85,524509
2961,000000	84,938905
2960,000000	84,399069
2959,000000	83,928853
2958,000000	83,553397
2957,000000	83,297486
2956,000000	83,182917
2955,000000	83,222997
2954,000000	83,417423
2953,000000	83,746669
2952,000000	84,171180
2951,000000	84,635787
2950,000000	85,080243
2949,000000	85,450309
2948,000000	85,705285
2947,000000	85,822121
2946,000000	85,794408
2945,000000	85,628156
2944,000000	85,333803
2943,000000	84,921719
2942,000000	84,402137
2941,000000	83,785666
2940,000000	83,082327
2939,000000	82,299093
2938,000000	81,443114
2937,000000	80,526376
2936,000000	79,567299
2935,000000	78,587918
2934,000000	77,608538
2933,000000	76,643433
2932,000000	75,695590
2931,000000	74,753560
2930,000000	73,794120
2929,000000	72,788300
2928,000000	71,706653
2927,000000	70,523638
2926,000000	69,224205
2925,000000	67,812180
2924,000000	66,317361
2923,000000	64,802516
2922,000000	63,365995
2921,000000	62,139221
2920,000000	61,267560
2919,000000	60,883980
2918,000000	61,084342
2917,000000	61,903309
2916,000000	63,297868
2915,000000	65,142133
2914,000000	67,252709
2913,000000	69,432021
2912,000000	71,514301
2911,000000	73,395735
2910,000000	75,034727
2909,000000	76,436763
2908,000000	77,629404
2907,000000	78,646283
2906,000000	79,519843
2905,000000	80,278800
2904,000000	80,948047
2903,000000	81,548989
2902,000000	82,100586
2901,000000	82,618219
2900,000000	83,112632
2899,000000	83,589194
2898,000000	84,050058
2897,000000	84,496526
2896,000000	84,929522
2895,000000	85,349903
2894,000000	85,758906
2893,000000	86,158371
2892,000000	86,549655
2891,000000	86,932504
2890,000000	87,305272
2889,000000	87,665705
2888,000000	88,010536
2887,000000	88,334528
2886,000000	88,630184
2885,000000	88,887932
2884,000000	89,097017
2883,000000	89,246385
2882,000000	89,326037
2881,000000	89,327506
2880,000000	89,243110
2879,000000	89,066401
2878,000000	88,795525
2877,000000	88,438741
2876,000000	88,018808
2875,000000	87,575629
2874,000000	87,163604
2873,000000	86,841775
2872,000000	86,655989
2871,000000	86,619895
2870,000000	86,707030
2869,000000	86,857886
2868,000000	86,997306
2867,000000	87,054052
2866,000000	86,975450
2865,000000	86,732651
2864,000000	86,318869
2863,000000	85,743536
2862,000000	85,025139
2861,000000	84,184975
2860,000000	83,239384
2859,000000	82,191717
2858,000000	81,027790
2857,000000	79,719820
2856,000000	78,241510
2855,000000	76,598794
2854,000000	74,866428
2853,000000	73,212859
2852,000000	71,897864
2851,000000	71,221500
2850,000000	71,433387
2849,000000	72,630934
2848,000000	74,695741
2847,000000	77,322100
2846,000000	80,132351
2845,000000	82,806067
2844,000000	85,152947
2843,000000	87,113936
2842,000000	88,712645
2841,000000	90,007630
2840,000000	91,060120
2839,000000	91,919738
2838,000000	92,625787
2837,000000	93,211331
2836,000000	93,704034
2835,000000	94,125204
2834,000000	94,489410
2833,000000	94,806076
2832,000000	95,082772
2831,000000	95,325807
2830,000000	95,540716
2829,000000	95,732717
2828,000000	95,905894
2827,000000	96,062402
2826,000000	96,202811
2825,000000	96,328287
2824,000000	96,441541
2823,000000	96,545196
2822,000000	96,640409
2821,000000	96,727449
2820,000000	96,807082
2819,000000	96,880876
2818,000000	96,950859
2817,000000	97,019546
2816,000000	97,089271
2815,000000	97,160787
2814,000000	97,233026
2813,000000	97,304631
2812,000000	97,375022
2811,000000	97,443453
2810,000000	97,508221
2809,000000	97,567935
2808,000000	97,622984
2807,000000	97,674784
2806,000000	97,723991
2805,000000	97,770486
2804,000000	97,814645
2803,000000	97,857482
2802,000000	97,899630
2801,000000	97,940883
2800,000000	97,980647
2799,000000	98,018125
2798,000000	98,052312
2797,000000	98,082800
2796,000000	98,110630
2795,000000	98,137729
2794,000000	98,165456
2793,000000	98,194004
2792,000000	98,222790
2791,000000	98,250577
2790,000000	98,275489
2789,000000	98,296044
2788,000000	98,312559
2787,000000	98,327170
2786,000000	98,342247
2785,000000	98,359016
2784,000000	98,377362
2783,000000	98,396193
2782,000000	98,413979
2781,000000	98,429711
2780,000000	98,443842
2779,000000	98,458098
2778,000000	98,474054
2777,000000	98,491791
2776,000000	98,509742
2775,000000	98,525704
2774,000000	98,538329
2773,000000	98,548067
2772,000000	98,556743
2771,000000	98,566000
2770,000000	98,576163
2769,000000	98,586532
2768,000000	98,596333
2767,000000	98,605122
2766,000000	98,612692
2765,000000	98,619081
2764,000000	98,624624
2763,000000	98,629741
2762,000000	98,634818
2761,000000	98,640318
2760,000000	98,646530
2759,000000	98,652935
2758,000000	98,658281
2757,000000	98,661826
2756,000000	98,664260
2755,000000	98,666989
2754,000000	98,670710
2753,000000	98,675057
2752,000000	98,679433
2751,000000	98,683728
2750,000000	98,688188
2749,000000	98,692742
2748,000000	98,696479
2747,000000	98,697977
2746,000000	98,696533
2745,000000	98,693050
2744,000000	98,689251
2743,000000	98,685999
2742,000000	98,682946
2741,000000	98,679770
2740,000000	98,676831
2739,000000	98,674309
2738,000000	98,671524
2737,000000	98,667660
2736,000000	98,662580
2735,000000	98,656575
2734,000000	98,650136
2733,000000	98,644681
2732,000000	98,642807
2731,000000	98,646860
2730,000000	98,657337
2729,000000	98,672887
2728,000000	98,691297
2727,000000	98,710146
2726,000000	98,727365
2725,000000	98,742350
2724,000000	98,756275
2723,000000	98,770547
2722,000000	98,785089
2721,000000	98,798612
2720,000000	98,810246
2719,000000	98,820298
2718,000000	98,829689
2717,000000	98,839256
2716,000000	98,849382
2715,000000	98,859758
2714,000000	98,869704
2713,000000	98,879108
2712,000000	98,888605
2711,000000	98,898423
2710,000000	98,907622
2709,000000	98,915165
2708,000000	98,921264
2707,000000	98,926850
2706,000000	98,932136
2705,000000	98,936567
2704,000000	98,939950
2703,000000	98,942745
2702,000000	98,945294
2701,000000	98,947600
2700,000000	98,949870
2699,000000	98,952522
2698,000000	98,955532
2697,000000	98,958274
2696,000000	98,960135
2695,000000	98,960939
2694,000000	98,960853
2693,000000	98,960291
2692,000000	98,959828
2691,000000	98,959760
2690,000000	98,959776
2689,000000	98,959351
2688,000000	98,958350
2687,000000	98,957042
2686,000000	98,955748
2685,000000	98,954737
2684,000000	98,954134
2683,000000	98,953658
2682,000000	98,952815
2681,000000	98,951635
2680,000000	98,950764
2679,000000	98,950498
2678,000000	98,950305
2677,000000	98,949758
2676,000000	98,949319
2675,000000	98,949536
2674,000000	98,949998
2673,000000	98,949909
2672,000000	98,949356
2671,000000	98,949184
2670,000000	98,949765
2669,000000	98,950614
2668,000000	98,951136
2667,000000	98,951224
2666,000000	98,951285
2665,000000	98,952205
2664,000000	98,955056
2663,000000	98,960222
2662,000000	98,966865
2661,000000	98,973691
2660,000000	98,980099
2659,000000	98,986342
2658,000000	98,992962
2657,000000	99,000577
2656,000000	99,009686
2655,000000	99,019907
2654,000000	99,029803
2653,000000	99,038287
2652,000000	99,046036
2651,000000	99,054701
2650,000000	99,064777
2649,000000	99,074954
2648,000000	99,083502
2647,000000	99,089639
2646,000000	99,093725
2645,000000	99,097012
2644,000000	99,101211
2643,000000	99,107487
2642,000000	99,115492
2641,000000	99,123639
2640,000000	99,130368
2639,000000	99,134994
2638,000000	99,137826
2637,000000	99,140074
2636,000000	99,143309
2635,000000	99,148329
2634,000000	99,154561
2633,000000	99,160938
2632,000000	99,166870
2631,000000	99,171904
2630,000000	99,175232
2629,000000	99,176648
2628,000000	99,177652
2627,000000	99,180536
2626,000000	99,186392
2625,000000	99,194603
2624,000000	99,203819
2623,000000	99,212590
2622,000000	99,219584
2621,000000	99,224468
2620,000000	99,228561
2619,000000	99,233639
2618,000000	99,240134
2617,000000	99,247204
2616,000000	99,254159
2615,000000	99,260744
2614,000000	99,266255
2613,000000	99,269714
2612,000000	99,271200
2611,000000	99,272108
2610,000000	99,273914
2609,000000	99,277139
2608,000000	99,281204
2607,000000	99,284612
2606,000000	99,285629
2605,000000	99,283816
2604,000000	99,280736
2603,000000	99,278318
2602,000000	99,276870
2601,000000	99,275530
2600,000000	99,274174
2599,000000	99,273751
2598,000000	99,274993
2597,000000	99,277971
2596,000000	99,282685
2595,000000	99,288873
2594,000000	99,295189
2593,000000	99,299662
2592,000000	99,301214
2591,000000	99,300246
2590,000000	99,298070
2589,000000	99,296442
2588,000000	99,297032
2587,000000	99,300210
2586,000000	99,304513
2585,000000	99,308114
2584,000000	99,310424
2583,000000	99,311599
2582,000000	99,311517
2581,000000	99,310616
2580,000000	99,310909
2579,000000	99,314201
2578,000000	99,319363
2577,000000	99,322931
2576,000000	99,322693
2575,000000	99,319684
2574,000000	99,316826
2573,000000	99,316707
2572,000000	99,320290
2571,000000	99,326194
2570,000000	99,331021
2569,000000	99,331824
2568,000000	99,328803
2567,000000	99,324946
2566,000000	99,322915
2565,000000	99,322924
2564,000000	99,323382
2563,000000	99,322656
2562,000000	99,320334
2561,000000	99,317634
2560,000000	99,316568
2559,000000	99,318061
2558,000000	99,321116
2557,000000	99,324343
2556,000000	99,327687
2555,000000	99,331787
2554,000000	99,336291
2553,000000	99,339988
2552,000000	99,342366
2551,000000	99,344023
2550,000000	99,345703
2549,000000	99,347736
2548,000000	99,350170
2547,000000	99,352731
2546,000000	99,354952
2545,000000	99,356869
2544,000000	99,359066
2543,000000	99,361488
2542,000000	99,363028
2541,000000	99,363057
2540,000000	99,362424
2539,000000	99,362031
2538,000000	99,361164
2537,000000	99,358346
2536,000000	99,353302
2535,000000	99,347128
2534,000000	99,341182
2533,000000	99,336552
2532,000000	99,333763
2531,000000	99,331995
2530,000000	99,329270
2529,000000	99,324435
2528,000000	99,318432
2527,000000	99,313117
2526,000000	99,309829
2525,000000	99,309711
2524,000000	99,313736
2523,000000	99,320844
2522,000000	99,327238
2521,000000	99,329237
2520,000000	99,326534
2519,000000	99,321717
2518,000000	99,317542
2517,000000	99,315729
2516,000000	99,316992
2515,000000	99,320363
2514,000000	99,323274
2513,000000	99,324087
2512,000000	99,324178
2511,000000	99,326077
2510,000000	99,330049
2509,000000	99,334049
2508,000000	99,336635
2507,000000	99,338401
2506,000000	99,340667
2505,000000	99,344094
2504,000000	99,348705
2503,000000	99,354261
2502,000000	99,360468
2501,000000	99,367223
2500,000000	99,374481
2499,000000	99,381753
2498,000000	99,388363
2497,000000	99,394425
2496,000000	99,400578
2495,000000	99,406498
2494,000000	99,410931
2493,000000	99,413757
2492,000000	99,416689
2491,000000	99,421290
2490,000000	99,427576
2489,000000	99,435089
2488,000000	99,443482
2487,000000	99,451184
2486,000000	99,455675
2485,000000	99,456836
2484,000000	99,458392
2483,000000	99,464107
2482,000000	99,473755
2481,000000	99,484384
2480,000000	99,494158
2479,000000	99,502897
2478,000000	99,509989
2477,000000	99,514220
2476,000000	99,515530
2475,000000	99,515343
2474,000000	99,515320
2473,000000	99,516906
2472,000000	99,521311
2471,000000	99,528502
2470,000000	99,536627
2469,000000	99,543560
2468,000000	99,548555
2467,000000	99,551675
2466,000000	99,552782
2465,000000	99,552420
2464,000000	99,552613
2463,000000	99,555040
2462,000000	99,558889
2461,000000	99,561817
2460,000000	99,562615
2459,000000	99,561884
2458,000000	99,560745
2457,000000	99,559981
2456,000000	99,559908
2455,000000	99,560220
2454,000000	99,560513
2453,000000	99,561568
2452,000000	99,564871
2451,000000	99,569973
2450,000000	99,573620
2449,000000	99,572864
2448,000000	99,568258
2447,000000	99,562964
2446,000000	99,559712
2445,000000	99,559485
2444,000000	99,561795
2443,000000	99,564878
2442,000000	99,566564
2441,000000	99,566101
2440,000000	99,564509
2439,000000	99,562641
2438,000000	99,560306
2437,000000	99,557868
2436,000000	99,556823
2435,000000	99,557590
2434,000000	99,558366
2433,000000	99,557494
2432,000000	99,555488
2431,000000	99,553568
2430,000000	99,551870
2429,000000	99,550406
2428,000000	99,550033
2427,000000	99,550859
2426,000000	99,551247
2425,000000	99,549971
2424,000000	99,548007
2423,000000	99,546815
2422,000000	99,546325
2421,000000	99,545850
2420,000000	99,545220
2419,000000	99,543675
2418,000000	99,539651
2417,000000	99,533481
2416,000000	99,528476
2415,000000	99,527250
2414,000000	99,528435
2413,000000	99,529098
2412,000000	99,528925
2411,000000	99,529967
2410,000000	99,533393
2409,000000	99,538471
2408,000000	99,543808
2407,000000	99,547786
2406,000000	99,548848
2405,000000	99,547147
2404,000000	99,545070
2403,000000	99,544624
2402,000000	99,545271
2401,000000	99,545526
2400,000000	99,545351
2399,000000	99,545608
2398,000000	99,546578
2397,000000	99,548481
2396,000000	99,551876
2395,000000	99,555818
2394,000000	99,557308
2393,000000	99,554584
2392,000000	99,549767
2391,000000	99,546309
2390,000000	99,544837
2389,000000	99,543465
2388,000000	99,540777
2387,000000	99,536568
2386,000000	99,530765
2385,000000	99,523737
2384,000000	99,517352
2383,000000	99,513355
2382,000000	99,511180
2381,000000	99,509017
2380,000000	99,506429
2379,000000	99,504488
2378,000000	99,503566
2377,000000	99,502817
2376,000000	99,501290
2375,000000	99,498211
2374,000000	99,493184
2373,000000	99,487721
2372,000000	99,484893
2371,000000	99,485336
2370,000000	99,486368
2369,000000	99,486817
2368,000000	99,489187
2367,000000	99,493318
2366,000000	99,492336
2365,000000	99,481178
2364,000000	99,464760
2363,000000	99,451966
2362,000000	99,445542
2361,000000	99,443125
2360,000000	99,442333
2359,000000	99,441957
2358,000000	99,439943
2357,000000	99,435841
2356,000000	99,432372
2355,000000	99,429918
2354,000000	99,426572
2353,000000	99,421875
2352,000000	99,418562
2351,000000	99,418044
2350,000000	99,416500
2349,000000	99,409476
2348,000000	99,396265
2347,000000	99,382425
2346,000000	99,374550
2345,000000	99,374213
2344,000000	99,378328
2343,000000	99,382544
2342,000000	99,386026
2341,000000	99,388967
2340,000000	99,391251
2339,000000	99,392479
2338,000000	99,392739
2337,000000	99,392227
2336,000000	99,390823
2335,000000	99,387683
2334,000000	99,382932
2333,000000	99,377298
2332,000000	99,371624
2331,000000	99,366406
2330,000000	99,361501
2329,000000	99,358047
2328,000000	99,355731
2327,000000	99,353993
2326,000000	99,352607
2325,000000	99,352989
2324,000000	99,357964
2323,000000	99,367375
2322,000000	99,378594
2321,000000	99,388100
2320,000000	99,395510
2319,000000	99,402250
2318,000000	99,408885
2317,000000	99,415317
2316,000000	99,421680
2315,000000	99,428733
2314,000000	99,436483
2313,000000	99,444784
2312,000000	99,453122
2311,000000	99,460231
2310,000000	99,464727
2309,000000	99,467801
2308,000000	99,472871
2307,000000	99,481163
2306,000000	99,489518
2305,000000	99,493952
2304,000000	99,494730
2303,000000	99,495012
2302,000000	99,496905
2301,000000	99,500247
2300,000000	99,504250
2299,000000	99,507972
2298,000000	99,509992
2297,000000	99,510600
2296,000000	99,512398
2295,000000	99,517449
2294,000000	99,523992
2293,000000	99,529207
2292,000000	99,533464
2291,000000	99,539319
2290,000000	99,546937
2289,000000	99,553519
2288,000000	99,557535
2287,000000	99,560671
2286,000000	99,565565
2285,000000	99,573258
2284,000000	99,583044
2283,000000	99,592877
2282,000000	99,600585
2281,000000	99,605886
2280,000000	99,610697
2279,000000	99,615953
2278,000000	99,620390
2277,000000	99,624167
2276,000000	99,630763
2275,000000	99,642075
2274,000000	99,653837
2273,000000	99,660164
2272,000000	99,660927
2271,000000	99,660980
2270,000000	99,663280
2269,000000	99,666523
2268,000000	99,668446
2267,000000	99,667803
2266,000000	99,664048
2265,000000	99,658545
2264,000000	99,655136
2263,000000	99,656931
2262,000000	99,663585
2261,000000	99,673548
2260,000000	99,686252
2259,000000	99,699445
2258,000000	99,708243
2257,000000	99,710601
2256,000000	99,711200
2255,000000	99,715518
2254,000000	99,722840
2253,000000	99,729106
2252,000000	99,732942
2251,000000	99,733964
2250,000000	99,728934
2249,000000	99,716322
2248,000000	99,702681
2247,000000	99,698502
2246,000000	99,708257
2245,000000	99,728119
2244,000000	99,750933
2243,000000	99,769429
2242,000000	99,778133
2241,000000	99,778144
2240,000000	99,778030
2239,000000	99,784546
2238,000000	99,794333
2237,000000	99,799187
2236,000000	99,796489
2235,000000	99,789478
2234,000000	99,781041
2233,000000	99,773336
2232,000000	99,770141
2231,000000	99,772930
2230,000000	99,777263
2229,000000	99,778784
2228,000000	99,779723
2227,000000	99,783701
2226,000000	99,788212
2225,000000	99,789477
2224,000000	99,791033
2223,000000	99,799271
2222,000000	99,812358
2221,000000	99,821167
2220,000000	99,820193
2219,000000	99,811690
2218,000000	99,800815
2217,000000	99,792433
2216,000000	99,790191
2215,000000	99,793003
2214,000000	99,795341
2213,000000	99,796082
2212,000000	99,802553
2211,000000	99,819478
2210,000000	99,838755
2209,000000	99,847906
2208,000000	99,845597
2207,000000	99,841503
2206,000000	99,843777
2205,000000	99,853157
2204,000000	99,865475
2203,000000	99,873401
2202,000000	99,869877
2201,000000	99,856751
2200,000000	99,846050
2199,000000	99,846361
2198,000000	99,853535
2197,000000	99,861024
2196,000000	99,871334
2195,000000	99,888120
2194,000000	99,904292
2193,000000	99,909845
2192,000000	99,906303
2191,000000	99,902185
2190,000000	99,898848
2189,000000	99,892444
2188,000000	99,885451
2187,000000	99,883615
2186,000000	99,884623
2185,000000	99,882039
2184,000000	99,878452
2183,000000	99,882831
2182,000000	99,896087
2181,000000	99,910033
2180,000000	99,919350
2179,000000	99,925009
2178,000000	99,928527
2177,000000	99,932054
2176,000000	99,940198
2175,000000	99,952465
2174,000000	99,958379
2173,000000	99,949660
2172,000000	99,932796
2171,000000	99,920462
2170,000000	99,915791
2169,000000	99,914912
2168,000000	99,919235
2167,000000	99,933947
2166,000000	99,956253
2165,000000	99,975117
2164,000000	99,983016
2163,000000	99,981669
2162,000000	99,980399
2161,000000	99,995927
2160,000000	100,044104
2159,000000	100,118409
2158,000000	100,187140
2157,000000	100,226193
2156,000000	100,239260
2155,000000	100,236769
2154,000000	100,218654
2153,000000	100,186597
2152,000000	100,152224
2151,000000	100,121741
2150,000000	100,087388
2149,000000	100,045170
2148,000000	100,007598
2147,000000	99,987680
2146,000000	99,981828
2145,000000	99,979123
2144,000000	99,976739
2143,000000	99,976104
2142,000000	99,973611
2141,000000	99,966322
2140,000000	99,959158
2139,000000	99,956774
2138,000000	99,954969
2137,000000	99,948183
2136,000000	99,938992
2135,000000	99,932517
2134,000000	99,927722
2133,000000	99,921027
2132,000000	99,912354
2131,000000	99,902163
2130,000000	99,889203
2129,000000	99,875809
2128,000000	99,868278
2127,000000	99,866960
2126,000000	99,862470
2125,000000	99,846985
2124,000000	99,823966
2123,000000	99,802073
2122,000000	99,785235
2121,000000	99,773675
2120,000000	99,768354
2119,000000	99,768283
2118,000000	99,768303
2117,000000	99,765093
2116,000000	99,761252
2115,000000	99,759266
2114,000000	99,756744
2113,000000	99,752488
2112,000000	99,750878
2111,000000	99,753706
2110,000000	99,753668
2109,000000	99,743606
2108,000000	99,727722
2107,000000	99,716075
2106,000000	99,712427
2105,000000	99,714795
2104,000000	99,722782
2103,000000	99,735895
2102,000000	99,748427
2101,000000	99,754578
2100,000000	99,757006
2099,000000	99,762482
2098,000000	99,771326
2097,000000	99,778313
2096,000000	99,781362
2095,000000	99,782720
2094,000000	99,783255
2093,000000	99,782088
2092,000000	99,780139
2091,000000	99,778570
2090,000000	99,776068
2089,000000	99,772380
2088,000000	99,771732
2087,000000	99,777917
2086,000000	99,788685
2085,000000	99,799227
2084,000000	99,808082
2083,000000	99,815266
2082,000000	99,818485
2081,000000	99,815907
2080,000000	99,809417
2079,000000	99,800936
2078,000000	99,790076
2077,000000	99,779214
2076,000000	99,773796
2075,000000	99,773674
2074,000000	99,771427
2073,000000	99,765723
2072,000000	99,767851
2071,000000	99,785603
2070,000000	99,809394
2069,000000	99,824395
2068,000000	99,829431
2067,000000	99,833157
2066,000000	99,837886
2065,000000	99,839853
2064,000000	99,840463
2063,000000	99,843942
2062,000000	99,846921
2061,000000	99,842228
2060,000000	99,830662
2059,000000	99,819092
2058,000000	99,810284
2057,000000	99,804859
2056,000000	99,809012
2055,000000	99,828493
2054,000000	99,856602
2053,000000	99,879714
2052,000000	99,894615
2051,000000	99,909830
2050,000000	99,930700
2049,000000	99,952527
2048,000000	99,967853
2047,000000	99,972206
2046,000000	99,964320
2045,000000	99,950515
2044,000000	99,945903
2043,000000	99,960660
2042,000000	99,988496
2041,000000	100,016343
2040,000000	100,039043
2039,000000	100,056166
2038,000000	100,063732
2037,000000	100,062380
2036,000000	100,065102
2035,000000	100,081345
2034,000000	100,100939
2033,000000	100,109249
2032,000000	100,109344
2031,000000	100,112807
2030,000000	100,118123
2029,000000	100,116687
2028,000000	100,110258
2027,000000	100,105531
2026,000000	100,099371
2025,000000	100,084525
2024,000000	100,062805
2023,000000	100,039355
2022,000000	100,015987
2021,000000	100,001653
2020,000000	100,014288
2019,000000	100,057231
2018,000000	100,105207
2017,000000	100,128445
2016,000000	100,123028
2015,000000	100,104438
2014,000000	100,083413
2013,000000	100,064914
2012,000000	100,057257
2011,000000	100,065116
2010,000000	100,081624
2009,000000	100,099018
2008,000000	100,117248
2007,000000	100,133253
2006,000000	100,134741
2005,000000	100,117032
2004,000000	100,094276
2003,000000	100,080519
2002,000000	100,075854
2001,000000	100,076753
2000,000000	100,085560
1999,000000	100,101073
1998,000000	100,110524
1997,000000	100,107003
1996,000000	100,104182
1995,000000	100,118445
1994,000000	100,144721
1993,000000	100,164365
1992,000000	100,170790
1991,000000	100,172769
1990,000000	100,175800
1989,000000	100,176339
1988,000000	100,171519
1987,000000	100,161615
1986,000000	100,146987
1985,000000	100,131436
1984,000000	100,123456
1983,000000	100,124972
1982,000000	100,128138
1981,000000	100,129315
1980,000000	100,137481
1979,000000	100,159277
1978,000000	100,183720
1977,000000	100,198426
1976,000000	100,208041
1975,000000	100,219027
1974,000000	100,222701
1973,000000	100,212519
1972,000000	100,200286
1971,000000	100,196463
1970,000000	100,189987
1969,000000	100,165853
1968,000000	100,130863
1967,000000	100,104934
1966,000000	100,095110
1965,000000	100,092980
1964,000000	100,089322
1963,000000	100,079339
1962,000000	100,061676
1961,000000	100,040897
1960,000000	100,023678
1959,000000	100,007710
1958,000000	99,985281
1957,000000	99,960390
1956,000000	99,947194
1955,000000	99,949252
1954,000000	99,952708
1953,000000	99,946094
1952,000000	99,933298
1951,000000	99,921873
1950,000000	99,914917
1949,000000	99,914428
1948,000000	99,919579
1947,000000	99,920201
1946,000000	99,905195
1945,000000	99,881196
1944,000000	99,868714
1943,000000	99,874990
1942,000000	99,884613
1941,000000	99,883580
1940,000000	99,876516
1939,000000	99,873121
1938,000000	99,873977
1937,000000	99,875360
1936,000000	99,874655
1935,000000	99,866744
1934,000000	99,845766
1933,000000	99,818880
1932,000000	99,803543
1931,000000	99,804631
1930,000000	99,811608
1929,000000	99,812638
1928,000000	99,807519
1927,000000	99,800895
1926,000000	99,795100
1925,000000	99,794453
1924,000000	99,796830
1923,000000	99,788733
1922,000000	99,762327
1921,000000	99,733453
1920,000000	99,726833
1919,000000	99,743259
1918,000000	99,756788
1917,000000	99,750374
1916,000000	99,735604
1915,000000	99,729189
1914,000000	99,729276
1913,000000	99,726428
1912,000000	99,720626
1911,000000	99,717013
1910,000000	99,716409
1909,000000	99,714654
1908,000000	99,712089
1907,000000	99,709809
1906,000000	99,704417
1905,000000	99,696493
1904,000000	99,689369
1903,000000	99,684607
1902,000000	99,681943
1901,000000	99,680310
1900,000000	99,679512
1899,000000	99,677123
1898,000000	99,669814
1897,000000	99,661453
1896,000000	99,656902
1895,000000	99,652021
1894,000000	99,639547
1893,000000	99,623167
1892,000000	99,614892
1891,000000	99,617767
1890,000000	99,620954
1889,000000	99,617225
1888,000000	99,613828
1887,000000	99,617795
1886,000000	99,623399
1885,000000	99,621878
1884,000000	99,613546
1883,000000	99,605410
1882,000000	99,602412
1881,000000	99,602956
1880,000000	99,603876
1879,000000	99,603562
1878,000000	99,600116
1877,000000	99,595621
1876,000000	99,594244
1875,000000	99,591886
1874,000000	99,579281
1873,000000	99,556296
1872,000000	99,534602
1871,000000	99,524384
1870,000000	99,523727
1869,000000	99,523798
1868,000000	99,521275
1867,000000	99,520198
1866,000000	99,523607
1865,000000	99,530974
1864,000000	99,540616
1863,000000	99,549458
1862,000000	99,553816
1861,000000	99,552908
1860,000000	99,549250
1859,000000	99,543686
1858,000000	99,533824
1857,000000	99,519142
1856,000000	99,504761
1855,000000	99,494250
1854,000000	99,487164
1853,000000	99,478707
1852,000000	99,467604
1851,000000	99,459610
1850,000000	99,451339
1849,000000	99,431707
1848,000000	99,398763
1847,000000	99,368539
1846,000000	99,358256
1845,000000	99,365423
1844,000000	99,370282
1843,000000	99,361189
1842,000000	99,349286
1841,000000	99,348320
1840,000000	99,356617
1839,000000	99,360356
1838,000000	99,353383
1837,000000	99,345299
1836,000000	99,341424
1835,000000	99,333364
1834,000000	99,314038
1833,000000	99,288986
1832,000000	99,272965
1831,000000	99,271485
1830,000000	99,268407
1829,000000	99,253759
1828,000000	99,241218
1827,000000	99,245012
1826,000000	99,259527
1825,000000	99,269745
1824,000000	99,271767
1823,000000	99,271758
1822,000000	99,272492
1821,000000	99,271096
1820,000000	99,267736
1819,000000	99,263300
1818,000000	99,255457
1817,000000	99,243333
1816,000000	99,225692
1815,000000	99,204713
1814,000000	99,184772
1813,000000	99,169780
1812,000000	99,161116
1811,000000	99,151615
1810,000000	99,138477
1809,000000	99,128246
1808,000000	99,121820
1807,000000	99,111412
1806,000000	99,092251
1805,000000	99,069831
1804,000000	99,047444
1803,000000	99,022313
1802,000000	98,989852
1801,000000	98,951692
1800,000000	98,918935
1799,000000	98,896250
1798,000000	98,879149
1797,000000	98,859371
1796,000000	98,830679
1795,000000	98,797737
1794,000000	98,773186
1793,000000	98,766951
1792,000000	98,774435
1791,000000	98,779046
1790,000000	98,777146
1789,000000	98,777620
1788,000000	98,783119
1787,000000	98,787501
1786,000000	98,785227
1785,000000	98,775821
1784,000000	98,755834
1783,000000	98,730914
1782,000000	98,712263
1781,000000	98,699066
1780,000000	98,684798
1779,000000	98,662144
1778,000000	98,632535
1777,000000	98,596149
1776,000000	98,551993
1775,000000	98,508830
1774,000000	98,475417
1773,000000	98,444876
1772,000000	98,402622
1771,000000	98,353679
1770,000000	98,324415
1769,000000	98,325728
1768,000000	98,323237
1767,000000	98,276950
1766,000000	98,194768
1765,000000	98,116769
1764,000000	98,059467
1763,000000	98,002193
1762,000000	97,919963
1761,000000	97,817494
1760,000000	97,712494
1759,000000	97,605242
1758,000000	97,487009
1757,000000	97,338347
1756,000000	97,148687
1755,000000	96,933064
1754,000000	96,713303
1753,000000	96,478284
1752,000000	96,173414
1751,000000	95,749011
1750,000000	95,224713
1749,000000	94,661300
1748,000000	94,071832
1747,000000	93,434760
1746,000000	92,735762
1745,000000	91,966955
1744,000000	91,121484
1743,000000	90,207089
1742,000000	89,248623
1741,000000	88,246025
1740,000000	87,166544
1739,000000	86,045127
1738,000000	85,017505
1737,000000	84,150423
1736,000000	83,336722
1735,000000	82,344109
1734,000000	81,108281
1733,000000	79,925506
1732,000000	79,004714
1731,000000	78,242113
1730,000000	77,518791
1729,000000	76,834411
1728,000000	76,242200
1727,000000	75,760866
1726,000000	75,382754
1725,000000	75,131918
1724,000000	75,033146
1723,000000	75,055647
1722,000000	75,164632
1721,000000	75,388026
1720,000000	75,806706
1719,000000	76,498738
1718,000000	77,480075
1717,000000	78,655307
1716,000000	79,882262
1715,000000	81,109547
1714,000000	82,351975
1713,000000	83,604102
1712,000000	84,845981
1711,000000	86,068690
1710,000000	87,251570
1709,000000	88,345570
1708,000000	89,343841
1707,000000	90,310159
1706,000000	91,264444
1705,000000	92,093956
1704,000000	92,701520
1703,000000	93,162871
1702,000000	93,614190
1701,000000	94,118106
1700,000000	94,600056
1699,000000	94,956148
1698,000000	95,231752
1697,000000	95,510090
1696,000000	95,775278
1695,000000	95,963982
1694,000000	96,055234
1693,000000	96,096901
1692,000000	96,148403
1691,000000	96,221988
1690,000000	96,287810
1689,000000	96,309410
1688,000000	96,306083
1687,000000	96,329365
1686,000000	96,386215
1685,000000	96,435742
1684,000000	96,434037
1683,000000	96,414871
1682,000000	96,429463
1681,000000	96,459866
1680,000000	96,469209
1679,000000	96,449776
1678,000000	96,420090
1677,000000	96,391871
1676,000000	96,360226
1675,000000	96,319239
1674,000000	96,258191
1673,000000	96,174802
1672,000000	96,092541
1671,000000	96,027914
1670,000000	95,966786
1669,000000	95,880954
1668,000000	95,778337
1667,000000	95,686647
1666,000000	95,605442
1665,000000	95,524185
1664,000000	95,449410
1663,000000	95,404972
1662,000000	95,399972
1661,000000	95,415114
1660,000000	95,444853
1659,000000	95,488743
1658,000000	95,519033
1657,000000	95,515528
1656,000000	95,518618
1655,000000	95,596484
1654,000000	95,774800
1653,000000	95,959874
1652,000000	96,031470
1651,000000	96,003861
1650,000000	95,969696
1649,000000	95,992154
1648,000000	96,076673
1647,000000	96,194964
1646,000000	96,290968
1645,000000	96,317754
1644,000000	96,277249
1643,000000	96,206622
1642,000000	96,120327
1641,000000	95,992362
1640,000000	95,822696
1639,000000	95,652928
1638,000000	95,513070
1637,000000	95,383713
1636,000000	95,236193
1635,000000	95,092266
1634,000000	94,971161
1633,000000	94,855323
1632,000000	94,729957
1631,000000	94,589345
1630,000000	94,418820
1629,000000	94,204227
1628,000000	93,955227
1627,000000	93,707926
1626,000000	93,478848
1625,000000	93,247754
1624,000000	92,998626
1623,000000	92,745862
1622,000000	92,511467
1621,000000	92,297109
1620,000000	92,109810
1619,000000	91,960514
1618,000000	91,825936
1617,000000	91,656168
1616,000000	91,454258
1615,000000	91,286563
1614,000000	91,183943
1613,000000	91,120427
1612,000000	91,061573
1611,000000	91,000368
1610,000000	90,943399
1609,000000	90,880427
1608,000000	90,797840
1607,000000	90,698710
1606,000000	90,580742
1605,000000	90,420575
1604,000000	90,214339
1603,000000	89,993557
1602,000000	89,793461
1601,000000	89,633345
1600,000000	89,533486
1599,000000	89,519463
1598,000000	89,594091
1597,000000	89,734986
1596,000000	89,928615
1595,000000	90,176524
1594,000000	90,462657
1593,000000	90,750435
1592,000000	91,018080
1591,000000	91,265313
1590,000000	91,484613
1589,000000	91,656938
1588,000000	91,777975
1587,000000	91,855349
1586,000000	91,884760
1585,000000	91,846729
1584,000000	91,742852
1583,000000	91,611446
1582,000000	91,490162
1581,000000	91,403456
1580,000000	91,386681
1579,000000	91,489160
1578,000000	91,735387
1577,000000	92,102265
1576,000000	92,501404
1575,000000	92,817052
1574,000000	93,010178
1573,000000	93,131135
1572,000000	93,238734
1571,000000	93,354609
1570,000000	93,468953
1569,000000	93,555484
1568,000000	93,612185
1567,000000	93,654575
1566,000000	93,677134
1565,000000	93,659116
1564,000000	93,600220
1563,000000	93,527789
1562,000000	93,450834
1561,000000	93,334391
1560,000000	93,160517
1559,000000	92,940962
1558,000000	92,730652
1557,000000	92,594666
1556,000000	92,510686
1555,000000	92,432256
1554,000000	92,306473
1553,000000	92,127702
1552,000000	91,950232
1551,000000	91,795725
1550,000000	91,626307
1549,000000	91,420103
1548,000000	91,207554
1547,000000	91,012529
1546,000000	90,805138
1545,000000	90,545412
1544,000000	90,253669
1543,000000	89,986266
1542,000000	89,758244
1541,000000	89,544705
1540,000000	89,334019
1539,000000	89,149705
1538,000000	88,982094
1537,000000	88,809586
1536,000000	88,644268
1535,000000	88,472497
1534,000000	88,232851
1533,000000	87,906012
1532,000000	87,565760
1531,000000	87,245857
1530,000000	86,891432
1529,000000	86,453011
1528,000000	85,928160
1527,000000	85,333758
1526,000000	84,693484
1525,000000	84,075801
1524,000000	83,580732
1523,000000	83,262114
1522,000000	83,109459
1521,000000	83,087125
1520,000000	83,168653
1519,000000	83,347976
1518,000000	83,621650
1517,000000	83,946833
1516,000000	84,241839
1515,000000	84,461773
1514,000000	84,610494
1513,000000	84,692976
1512,000000	84,712319
1511,000000	84,688449
1510,000000	84,652383
1509,000000	84,620826
1508,000000	84,598582
1507,000000	84,573801
1506,000000	84,546176
1505,000000	84,519393
1504,000000	84,485597
1503,000000	84,456107
1502,000000	84,420615
1501,000000	84,347814
1500,000000	84,242291
1499,000000	84,147247
1498,000000	84,072224
1497,000000	83,976690
1496,000000	83,835856
1495,000000	83,665940
1494,000000	83,479232
1493,000000	83,268328
1492,000000	83,030004
1491,000000	82,770593
1490,000000	82,501004
1489,000000	82,253522
1488,000000	82,081190
1487,000000	81,995885
1486,000000	81,955022
1485,000000	81,905971
1484,000000	81,830964
1483,000000	81,730889
1482,000000	81,573168
1481,000000	81,320987
1480,000000	80,982488
1479,000000	80,571907
1478,000000	80,042427
1477,000000	79,341530
1476,000000	78,508953
1475,000000	77,635483
1474,000000	76,726778
1473,000000	75,724070
1472,000000	74,675765
1471,000000	73,705912
1470,000000	72,855640
1469,000000	72,135694
1468,000000	71,615767
1467,000000	71,377671
1466,000000	71,443574
1465,000000	71,741591
1464,000000	72,149273
1463,000000	72,564579
1462,000000	72,943716
1461,000000	73,286772
1460,000000	73,612133
1459,000000	73,950625
1458,000000	74,341869
1457,000000	74,804906
1456,000000	75,288019
1455,000000	75,734171
1454,000000	76,162065
1453,000000	76,604772
1452,000000	77,037676
1451,000000	77,406335
1450,000000	77,695183
1449,000000	77,944342
1448,000000	78,201034
1447,000000	78,489804
1446,000000	78,813620
1445,000000	79,157661
1444,000000	79,501423
1443,000000	79,806919
1442,000000	80,025993
1441,000000	80,129130
1440,000000	80,126595
1439,000000	80,049274
1438,000000	79,919886
1437,000000	79,769068
1436,000000	79,663196
1435,000000	79,664502
1434,000000	79,777947
1433,000000	79,977950
1432,000000	80,224719
1431,000000	80,452588
1430,000000	80,576509
1429,000000	80,539001
1428,000000	80,361642
1427,000000	80,159573
1426,000000	80,089775
1425,000000	80,264862
1424,000000	80,678862
1423,000000	81,191620
1422,000000	81,666608
1421,000000	82,079528
1420,000000	82,463495
1419,000000	82,811848
1418,000000	83,083878
1417,000000	83,293059
1416,000000	83,490764
1415,000000	83,705692
1414,000000	83,948809
1413,000000	84,233915
1412,000000	84,571358
1411,000000	84,949484
1410,000000	85,339991
1409,000000	85,719906
1408,000000	86,070109
1407,000000	86,376601
1406,000000	86,643389
1405,000000	86,873291
1404,000000	87,048059
1403,000000	87,148005
1402,000000	87,186680
1401,000000	87,196984
1400,000000	87,193938
1399,000000	87,176316
1398,000000	87,155705
1397,000000	87,154232
1396,000000	87,170098
1395,000000	87,180348
1394,000000	87,171641
1393,000000	87,145434
1392,000000	87,102318
1391,000000	87,041925
1390,000000	86,973777
1389,000000	86,908359
1388,000000	86,838008
1387,000000	86,742677
1386,000000	86,619821
1385,000000	86,480083
1384,000000	86,321164
1383,000000	86,130795
1382,000000	85,914813
1381,000000	85,708899
1380,000000	85,563188
1379,000000	85,530030
1378,000000	85,649256
1377,000000	85,931718
1376,000000	86,358369
1375,000000	86,884142
1374,000000	87,430985
1373,000000	87,910993
1372,000000	88,280106
1371,000000	88,553853
1370,000000	88,775768
1369,000000	88,976597
1368,000000	89,160454
1367,000000	89,317536
1366,000000	89,445878
1365,000000	89,554709
1364,000000	89,648884
1363,000000	89,720818
1362,000000	89,763612
1361,000000	89,781854
1360,000000	89,782356
1359,000000	89,769702
1358,000000	89,752573
1357,000000	89,741430
1356,000000	89,741003
1355,000000	89,752867
1354,000000	89,782772
1353,000000	89,839192
1352,000000	89,923076
1351,000000	90,028546
1350,000000	90,150288
1349,000000	90,276545
1348,000000	90,386813
1347,000000	90,460346
1346,000000	90,487529
1345,000000	90,467540
1344,000000	90,401101
1343,000000	90,291203
1342,000000	90,144723
1341,000000	89,964148
1340,000000	89,745899
1339,000000	89,497973
1338,000000	89,250654
1337,000000	89,037531
1336,000000	88,874316
1335,000000	88,760652
1334,000000	88,688969
1333,000000	88,645766
1332,000000	88,613276
1331,000000	88,579759
1330,000000	88,545222
1329,000000	88,514062
1328,000000	88,487275
1327,000000	88,464900
1326,000000	88,449582
1325,000000	88,440563
1324,000000	88,431743
1323,000000	88,418386
1322,000000	88,401184
1321,000000	88,379370
1320,000000	88,345453
1319,000000	88,290752
1318,000000	88,211407
1317,000000	88,105359
1316,000000	87,966503
1315,000000	87,787220
1314,000000	87,562071
1313,000000	87,285322
1312,000000	86,951942
1311,000000	86,561334
1310,000000	86,115189
1309,000000	85,612387
1308,000000	85,050633
1307,000000	84,436447
1306,000000	83,783619
1305,000000	83,101381
1304,000000	82,394366
1303,000000	81,666615
1302,000000	80,917400
1301,000000	80,133803
1300,000000	79,298548
1299,000000	78,403494
1298,000000	77,446028
1297,000000	76,424053
1296,000000	75,348320
1295,000000	74,253059
1294,000000	73,180429
1293,000000	72,161714
1292,000000	71,223158
1291,000000	70,395360
1290,000000	69,700257
1289,000000	69,136025
1288,000000	68,687133
1287,000000	68,330198
1286,000000	68,021443
1285,000000	67,700281
1284,000000	67,317584
1283,000000	66,852871
1282,000000	66,301263
1281,000000	65,666369
1280,000000	64,980932
1279,000000	64,317430
1278,000000	63,763851
1277,000000	63,392870
1276,000000	63,248432
1275,000000	63,331308
1274,000000	63,580186
1273,000000	63,895082
1272,000000	64,192252
1271,000000	64,426147
1270,000000	64,565686
1269,000000	64,576856
1268,000000	64,438078
1267,000000	64,151801
1266,000000	63,731054
1265,000000	63,186853
1264,000000	62,540505
1263,000000	61,824741
1262,000000	61,063783
1261,000000	60,277151
1260,000000	59,515548
1259,000000	58,869033
1258,000000	58,425160
1257,000000	58,239421
1256,000000	58,344130
1255,000000	58,755724
1254,000000	59,445594
1253,000000	60,333148
1252,000000	61,325440
1251,000000	62,344776
1250,000000	63,335355
1249,000000	64,267713
1248,000000	65,147732
1247,000000	66,005958
1246,000000	66,866267
1245,000000	67,733318
1244,000000	68,603499
1243,000000	69,470006
1242,000000	70,315050
1241,000000	71,114663
1240,000000	71,853734
1239,000000	72,530169
1238,000000	73,146287
1237,000000	73,701965
1236,000000	74,197535
1235,000000	74,628924
1234,000000	74,981280
1233,000000	75,239049
1232,000000	75,403581
1231,000000	75,500977
1230,000000	75,569867
1229,000000	75,647866
1228,000000	75,767795
1227,000000	75,950217
1226,000000	76,192255
1225,000000	76,467841
1224,000000	76,742903
1223,000000	76,986829
1222,000000	77,170397
1221,000000	77,266204
1220,000000	77,259367
1219,000000	77,158004
1218,000000	76,994939
1217,000000	76,823772
1216,000000	76,712558
1215,000000	76,725341
1214,000000	76,892722
1213,000000	77,194664
1212,000000	77,572099
1211,000000	77,952109
1210,000000	78,273383
1209,000000	78,508753
1208,000000	78,672514
1207,000000	78,802193
1206,000000	78,925563
1205,000000	79,041800
1204,000000	79,128938
1203,000000	79,164752
1202,000000	79,139349
1201,000000	79,060244
1200,000000	78,954230
1199,000000	78,860328
1198,000000	78,813515
1197,000000	78,833417
1196,000000	78,926370
1195,000000	79,089574
1194,000000	79,312078
1193,000000	79,576702
1192,000000	79,867585
1191,000000	80,173904
1190,000000	80,487572
1189,000000	80,807356
1188,000000	81,143950
1187,000000	81,516190
1186,000000	81,938426
1185,000000	82,412062
1184,000000	82,929151
1183,000000	83,476326
1182,000000	84,035468
1181,000000	84,586677
1180,000000	85,114518
1179,000000	85,610935
1178,000000	86,072318
1177,000000	86,495080
1176,000000	86,873692
1175,000000	87,203928
1174,000000	87,483624
1173,000000	87,711714
1172,000000	87,886756
1171,000000	88,005202
1170,000000	88,063420
1169,000000	88,058557
1168,000000	87,994383
1167,000000	87,890479
1166,000000	87,783702
1165,000000	87,718169
1164,000000	87,728579
1163,000000	87,825301
1162,000000	87,987316
1161,000000	88,170297
1160,000000	88,328544
1159,000000	88,435074
1158,000000	88,484249
1157,000000	88,480263
1156,000000	88,427022
1155,000000	88,328703
1154,000000	88,188893
1153,000000	88,004190
1152,000000	87,764634
1151,000000	87,458323
1150,000000	87,075533
1149,000000	86,605121
1148,000000	86,034613
1147,000000	85,360824
1146,000000	84,591355
1145,000000	83,740609
1144,000000	82,830201
1143,000000	81,893366
1142,000000	80,970948
1141,000000	80,099453
1140,000000	79,306421
1139,000000	78,608853
1138,000000	78,006979
1137,000000	77,482115
1136,000000	77,010034
1135,000000	76,569016
1134,000000	76,133889
1133,000000	75,678608
1132,000000	75,192639
1131,000000	74,688662
1130,000000	74,185406
1129,000000	73,692076
1128,000000	73,217043
1127,000000	72,776128
1126,000000	72,384298
1125,000000	72,050248
1124,000000	71,787811
1123,000000	71,625407
1122,000000	71,590259
1121,000000	71,699554
1120,000000	71,969709
1119,000000	72,413719
1118,000000	73,025552
1117,000000	73,770127
1116,000000	74,597348
1115,000000	75,453656
1114,000000	76,280158
1113,000000	77,019240
1112,000000	77,631674
1111,000000	78,104460
1110,000000	78,440178
1109,000000	78,648725
1108,000000	78,744622
1107,000000	78,746480
1106,000000	78,669237
1105,000000	78,521305
1104,000000	78,317744
1103,000000	78,081556
1102,000000	77,829034
1101,000000	77,567265
1100,000000	77,323493
1099,000000	77,167180
1098,000000	77,184045
1097,000000	77,418560
1096,000000	77,841014
1095,000000	78,362246
1094,000000	78,874778
1093,000000	79,298556
1092,000000	79,604914
1091,000000	79,806546
1090,000000	79,923014
1089,000000	79,955851
1088,000000	79,883450
1087,000000	79,667105
1086,000000	79,258170
1085,000000	78,595711
1084,000000	77,615352
1083,000000	76,248186
1082,000000	74,431073
1081,000000	72,177349
1080,000000	69,687005
1079,000000	67,372210
1078,000000	65,688942
1077,000000	64,885630
1076,000000	64,890409
1075,000000	65,419668
1074,000000	66,170027
1073,000000	66,953359
1072,000000	67,709134
1071,000000	68,422269
1070,000000	69,063664
1069,000000	69,594588
1068,000000	70,013671
1067,000000	70,380272
1066,000000	70,783642
1065,000000	71,290665
1064,000000	71,915796
1063,000000	72,631689
1062,000000	73,405338
1061,000000	74,225337
1060,000000	75,094814
1059,000000	75,999424
1058,000000	76,895843
1057,000000	77,738670
1056,000000	78,510216
1055,000000	79,216770
1054,000000	79,863038
1053,000000	80,439510
1052,000000	80,927727
1051,000000	81,313532
1050,000000	81,588346
1049,000000	81,744262
1048,000000	81,778110
1047,000000	81,698665
1046,000000	81,531417
1045,000000	81,307560
1044,000000	81,050994
1043,000000	80,780292
1042,000000	80,522976
1041,000000	80,328306
1040,000000	80,261313
1039,000000	80,374305
1038,000000	80,672575
1037,000000	81,108104
1036,000000	81,603415
1035,000000	82,086246
1034,000000	82,513125
1033,000000	82,870859
1032,000000	83,161689
1031,000000	83,385635
1030,000000	83,534349
1029,000000	83,594678
1028,000000	83,557221
1027,000000	83,418921
1026,000000	83,185325
1025,000000	82,875129
1024,000000	82,523004
1023,000000	82,175660
1022,000000	81,873850
1021,000000	81,634212
1020,000000	81,447992
1019,000000	81,299100
1018,000000	81,185528
1017,000000	81,131611
1016,000000	81,179823
1015,000000	81,363262
1014,000000	81,683016
1013,000000	82,104942
1012,000000	82,576759
1011,000000	83,045476
1010,000000	83,466585
1009,000000	83,807408
1008,000000	84,045535
1007,000000	84,163084
1006,000000	84,142290
1005,000000	83,971784
1004,000000	83,653599
1003,000000	83,208376
1002,000000	82,667184
1001,000000	82,055583
1000,000000	81,389353
999,000000	80,680391
998,000000	79,949846
997,000000	79,238261
996,000000	78,606329
995,000000	78,117342
994,000000	77,812856
993,000000	77,700275
992,000000	77,757348
991,000000	77,939058
990,000000	78,179166
989,000000	78,407410
988,000000	78,577050
987,000000	78,680954
986,000000	78,745231
985,000000	78,807746
984,000000	78,894635
983,000000	79,001629
982,000000	79,091517
981,000000	79,109599
980,000000	79,007333
979,000000	78,754223
978,000000	78,343753
977,000000	77,807206
976,000000	77,224145
975,000000	76,703974
974,000000	76,335902
973,000000	76,149461
972,000000	76,116777
971,000000	76,183545
970,000000	76,299799
969,000000	76,443076
968,000000	76,625784
967,000000	76,875117
966,000000	77,205850
965,000000	77,609245
964,000000	78,064488
963,000000	78,549318
962,000000	79,038069
961,000000	79,502449
960,000000	79,921025
959,000000	80,287507
958,000000	80,608969
957,000000	80,900030
956,000000	81,178551
955,000000	81,461399
954,000000	81,759402
953,000000	82,076360
952,000000	82,412949
951,000000	82,768562
950,000000	83,139342
949,000000	83,518212
948,000000	83,899184
947,000000	84,280025
946,000000	84,660285
945,000000	85,037956
944,000000	85,408927
943,000000	85,768293
942,000000	86,111810
941,000000	86,436346
940,000000	86,739640
939,000000	87,020389
938,000000	87,277903
937,000000	87,512530
936,000000	87,725602
935,000000	87,918263
934,000000	88,090598
933,000000	88,242104
932,000000	88,375158
931,000000	88,496216
930,000000	88,610877
929,000000	88,718983
928,000000	88,817064
927,000000	88,905929
926,000000	88,991611
925,000000	89,078360
924,000000	89,165710
923,000000	89,253983
922,000000	89,348008
921,000000	89,451614
920,000000	89,561980
919,000000	89,673273
918,000000	89,783812
917,000000	89,896103
916,000000	90,011517
915,000000	90,128725
914,000000	90,246068
913,000000	90,362116
912,000000	90,474720
911,000000	90,582768
910,000000	90,688329
909,000000	90,794520
908,000000	90,901877
907,000000	91,008974
906,000000	91,115079
905,000000	91,218991
904,000000	91,316982
903,000000	91,405612
902,000000	91,486170
901,000000	91,562745
900,000000	91,635497
899,000000	91,698806
898,000000	91,746149
897,000000	91,774987
896,000000	91,787325
895,000000	91,787401
894,000000	91,778820
893,000000	91,762069
892,000000	91,735137
891,000000	91,698041
890,000000	91,654021
889,000000	91,602498
888,000000	91,528574
887,000000	91,400268
886,000000	91,182104
885,000000	90,851960
884,000000	90,403004
883,000000	89,823084
882,000000	89,073969
881,000000	88,109582
880,000000	86,925847
879,000000	85,597118
878,000000	84,264748
877,000000	83,112106
876,000000	82,347627
875,000000	82,158619
874,000000	82,607439
873,000000	83,558038
872,000000	84,740140
871,000000	85,900679
870,000000	86,910468
869,000000	87,745155
868,000000	88,407426
867,000000	88,894022
866,000000	89,211482
865,000000	89,383868
864,000000	89,435688
863,000000	89,385919
862,000000	89,256901
861,000000	89,078780
860,000000	88,882729
859,000000	88,699804
858,000000	88,564072
857,000000	88,504647
856,000000	88,534004
855,000000	88,651002
854,000000	88,850864
853,000000	89,116406
852,000000	89,397170
851,000000	89,613601
850,000000	89,698362
849,000000	89,629480
848,000000	89,418404
847,000000	89,072343
846,000000	88,583809
845,000000	87,961638
844,000000	87,255695
843,000000	86,531714
842,000000	85,806957
841,000000	85,020858
840,000000	84,088944
839,000000	82,991627
838,000000	81,809966
837,000000	80,678906
836,000000	79,713424
835,000000	78,971070
834,000000	78,460983
833,000000	78,167619
832,000000	78,066511
831,000000	78,126336
830,000000	78,304768
829,000000	78,556620
828,000000	78,851195
827,000000	79,189668
826,000000	79,605993
825,000000	80,143584
824,000000	80,823939
823,000000	81,626741
822,000000	82,496843
821,000000	83,368546
820,000000	84,186519
819,000000	84,916228
818,000000	85,545593
817,000000	86,078985
816,000000	86,526407
815,000000	86,897778
814,000000	87,202459
813,000000	87,449390
812,000000	87,646815
811,000000	87,803633
810,000000	87,930568
809,000000	88,034604
808,000000	88,113200
807,000000	88,158168
806,000000	88,164591
805,000000	88,132965
804,000000	88,063279
803,000000	87,953864
802,000000	87,808902
801,000000	87,643725
800,000000	87,480721
799,000000	87,341156
798,000000	87,241884
797,000000	87,196580
796,000000	87,215503
795,000000	87,300450
794,000000	87,439891
793,000000	87,610949
792,000000	87,788461
791,000000	87,955734
790,000000	88,108827
789,000000	88,252375
788,000000	88,391904
787,000000	88,529241
786,000000	88,662220
785,000000	88,786440
784,000000	88,898284
783,000000	88,997896
782,000000	89,089124
781,000000	89,176019
780,000000	89,260081
779,000000	89,340391
778,000000	89,413976
777,000000	89,475668
776,000000	89,520059
775,000000	89,545387
774,000000	89,554305
773,000000	89,550823
772,000000	89,538965
771,000000	89,523976
770,000000	89,510945
769,000000	89,500998
768,000000	89,491802
767,000000	89,482901
766,000000	89,477072
765,000000	89,474577
764,000000	89,468719
763,000000	89,448262
762,000000	89,401840
761,000000	89,318759
760,000000	89,188152
759,000000	88,999491
758,000000	88,742118
757,000000	88,405037
756,000000	87,979944
755,000000	87,463929
754,000000	86,857171
753,000000	86,158754
752,000000	85,369247
751,000000	84,496281
750,000000	83,556217
749,000000	82,574765
748,000000	81,589588
747,000000	80,649185
746,000000	79,804046
745,000000	79,100484
744,000000	78,581696
743,000000	78,290106
742,000000	78,262872
741,000000	78,520058
740,000000	79,052436
739,000000	79,816478
738,000000	80,741628
737,000000	81,741622
736,000000	82,726656
735,000000	83,618461
734,000000	84,361101
733,000000	84,921112
732,000000	85,288169
731,000000	85,482926
730,000000	85,551120
729,000000	85,534636
728,000000	85,448520
727,000000	85,288838
726,000000	85,052950
725,000000	84,747418
724,000000	84,394950
723,000000	84,058632
722,000000	83,859617
721,000000	83,939060
720,000000	84,360445
719,000000	85,033209
718,000000	85,744179
717,000000	86,260043
716,000000	86,416881
715,000000	86,181247
714,000000	85,672381
713,000000	85,101101
712,000000	84,635331
711,000000	84,292948
710,000000	83,961201
709,000000	83,521354
708,000000	82,953630
707,000000	82,343445
706,000000	81,814211
705,000000	81,460566
704,000000	81,315007
703,000000	81,342732
702,000000	81,466146
701,000000	81,607894
700,000000	81,719164
699,000000	81,780433
698,000000	81,791020
697,000000	81,762832
696,000000	81,715586
695,000000	81,668814
694,000000	81,640703
693,000000	81,652811
692,000000	81,726016
691,000000	81,868678
690,000000	82,072517
689,000000	82,319381
688,000000	82,586925
687,000000	82,851698
686,000000	83,095578
685,000000	83,308280
684,000000	83,483581
683,000000	83,620673
682,000000	83,729740
681,000000	83,828056
680,000000	83,926831
679,000000	84,029391
678,000000	84,143430
677,000000	84,282482
676,000000	84,452818
675,000000	84,647204
674,000000	84,857267
673,000000	85,077358
672,000000	85,293353
671,000000	85,493366
670,000000	85,695851
669,000000	85,957514
668,000000	86,285454
667,000000	86,561692
666,000000	86,725574
665,000000	86,815987
664,000000	86,870144
663,000000	86,894640
662,000000	86,876984
661,000000	86,800871
660,000000	86,653837
659,000000	86,428079
658,000000	86,115986
657,000000	85,698024
656,000000	85,150743
655,000000	84,479208
654,000000	83,740716
653,000000	83,026412
652,000000	82,425123
651,000000	81,992673
650,000000	81,722508
649,000000	81,550262
648,000000	81,407428
647,000000	81,254254
646,000000	81,058011
645,000000	80,776677
644,000000	80,383308
643,000000	79,885888
642,000000	79,305536
641,000000	78,652741
640,000000	77,947038
639,000000	77,242000
638,000000	76,599283
637,000000	76,053969
636,000000	75,626228
635,000000	75,331540
634,000000	75,144597
633,000000	74,989012
632,000000	74,798497
631,000000	74,567079
630,000000	74,328173
629,000000	74,116000
628,000000	73,967755
627,000000	73,921749
626,000000	73,972462
625,000000	74,053618
624,000000	74,099636
623,000000	74,104891
622,000000	74,108286
621,000000	74,144397
620,000000	74,223751
619,000000	74,330987
618,000000	74,421078
617,000000	74,442776
616,000000	74,387384
615,000000	74,294871
614,000000	74,200613
613,000000	74,099004
612,000000	73,962647
611,000000	73,771867
610,000000	73,524129
609,000000	73,250166
608,000000	73,030992
607,000000	72,959313
606,000000	73,055001
605,000000	73,251830
604,000000	73,483927
603,000000	73,743639
602,000000	74,041303
601,000000	74,350630
600,000000	74,629047
599,000000	74,875300
598,000000	75,150623
597,000000	75,557228
596,000000	76,190438
595,000000	77,074196
594,000000	78,124393
593,000000	79,192816
592,000000	80,154420
591,000000	80,952408
590,000000	81,589014
589,000000	82,099287
588,000000	82,528384
587,000000	82,912135
586,000000	83,264956
585,000000	83,583160
584,000000	83,856179
583,000000	84,075215
582,000000	84,238353
581,000000	84,361837
580,000000	84,486990
579,000000	84,663604
578,000000	84,916460
577,000000	85,229368
576,000000	85,561301
575,000000	85,874608
574,000000	86,154510
573,000000	86,406957
572,000000	86,641834
571,000000	86,862156
570,000000	87,066107
569,000000	87,251131
568,000000	87,414522
567,000000	87,555562
566,000000	87,680702
565,000000	87,801148
564,000000	87,921434
563,000000	88,036472
562,000000	88,139936
561,000000	88,229080
560,000000	88,300759
559,000000	88,350962
558,000000	88,381698
557,000000	88,399776
556,000000	88,406724
555,000000	88,399851
554,000000	88,383603
553,000000	88,368227
552,000000	88,355160
551,000000	88,335349
550,000000	88,304860
549,000000	88,271966
548,000000	88,245384
547,000000	88,224560
546,000000	88,202985
545,000000	88,173275
544,000000	88,128709
543,000000	88,069522
542,000000	88,008868
541,000000	87,962663
540,000000	87,932172
539,000000	87,904991
538,000000	87,871264
537,000000	87,828154
536,000000	87,769093
535,000000	87,685465
534,000000	87,582986
533,000000	87,481780
532,000000	87,393162
531,000000	87,306885
530,000000	87,208221
529,000000	87,101390
528,000000	87,009152
527,000000	86,953069
526,000000	86,931994
525,000000	86,916834
524,000000	86,872597
523,000000	86,786082
522,000000	86,672116
521,000000	86,558310
520,000000	86,465884
519,000000	86,401177
518,000000	86,358510
517,000000	86,327436
516,000000	86,300742
515,000000	86,279494
514,000000	86,268197
513,000000	86,264777
512,000000	86,258536
511,000000	86,241927
510,000000	86,220796
509,000000	86,207577
508,000000	86,205235
507,000000	86,204286
506,000000	86,195465
505,000000	86,178465
504,000000	86,157684
503,000000	86,134007
502,000000	86,101237
501,000000	86,046932
500,000000	85,958286
499,000000	85,834881
498,000000	85,698750
497,000000	85,586303
496,000000	85,524007
495,000000	85,513163
494,000000	85,536886
493,000000	85,573584
492,000000	85,600491
491,000000	85,597147
490,000000	85,557578
489,000000	85,496920
488,000000	85,439114
487,000000	85,399013
486,000000	85,380288
485,000000	85,387135
484,000000	85,429315
483,000000	85,509291
482,000000	85,609352
481,000000	85,702390
480,000000	85,774159
479,000000	85,829535
478,000000	85,879295
477,000000	85,924908
476,000000	85,956086
475,000000	85,963063
474,000000	85,951210
473,000000	85,945789
472,000000	85,975480
471,000000	86,042809
470,000000	86,113880
469,000000	86,143864
468,000000	86,110268
467,000000	86,027844
466,000000	85,936311
465,000000	85,871907
464,000000	85,852271
463,000000	85,879749
462,000000	85,943456
461,000000	86,024021
460,000000	86,112105
459,000000	86,214197
458,000000	86,331946
457,000000	86,447502
456,000000	86,542079
455,000000	86,611884
454,000000	86,653493
453,000000	86,662250
452,000000	86,653096
451,000000	86,683503
450,000000	86,798040
