# Supplementary material for: Machine learning-assisted non-destructive plasticizer identification and quantification in historical PVC objects based on IR spectroscopy
Source: Sci Rep. 2022 Mar 23;12:5017. doi: 10.1038/s41598-022-08862-1 (PMC8943100; doi:10.1038/s41598-022-08862-1)
Supplement: Supplementary file 1 — Supplementary Information 1. [file 41598_2022_8862_MOESM1_ESM.zip › Plasticizers_PVC_data/ATR_FTIR_all/HS 122.ASC]

PE IR       SUBTECH     SPECTRUM    ASCII       PEDS        4.00        
   -1
HS 122_001.ASC
21/06/21
15:42:45.00
21/06/21
15:42:45.00
Tja�a Rijavec
Sample 038 By tjasar Date Monday, June 21 2021
450,000000
#HDR
-1
-1
#GR
cm-1
%T
1.0
0.0
4000,000000
-1,000000
3551
8
99,962511
56,994080
#DATA
4000,000000	99,318643
3999,000000	99,318411
3998,000000	99,317934
3997,000000	99,316873
3996,000000	99,326488
3995,000000	99,327348
3994,000000	99,327768
3993,000000	99,328263
3992,000000	99,329061
3991,000000	99,329835
3990,000000	99,330059
3989,000000	99,329620
3988,000000	99,329022
3987,000000	99,328973
3986,000000	99,329853
3985,000000	99,331555
3984,000000	99,333722
3983,000000	99,335924
3982,000000	99,337654
3981,000000	99,338448
3980,000000	99,338143
3979,000000	99,337095
3978,000000	99,336137
3977,000000	99,336180
3976,000000	99,337711
3975,000000	99,340393
3974,000000	99,343149
3973,000000	99,344877
3972,000000	99,345214
3971,000000	99,344769
3970,000000	99,344519
3969,000000	99,344919
3968,000000	99,345696
3967,000000	99,346281
3966,000000	99,346443
3965,000000	99,346400
3964,000000	99,346370
3963,000000	99,346237
3962,000000	99,345715
3961,000000	99,344871
3960,000000	99,344101
3959,000000	99,343657
3958,000000	99,343422
3957,000000	99,343061
3956,000000	99,342548
3955,000000	99,342163
3954,000000	99,342263
3953,000000	99,343049
3952,000000	99,344369
3951,000000	99,345904
3950,000000	99,347254
3949,000000	99,348085
3948,000000	99,348239
3947,000000	99,348024
3946,000000	99,348668
3945,000000	99,351355
3944,000000	99,355697
3943,000000	99,359571
3942,000000	99,360462
3941,000000	99,357842
3940,000000	99,353586
3939,000000	99,349795
3938,000000	99,347183
3937,000000	99,345312
3936,000000	99,343966
3935,000000	99,343356
3934,000000	99,343659
3933,000000	99,345292
3932,000000	99,348798
3931,000000	99,354038
3930,000000	99,359305
3929,000000	99,362781
3928,000000	99,364552
3927,000000	99,365956
3926,000000	99,367674
3925,000000	99,368699
3924,000000	99,368074
3923,000000	99,366424
3922,000000	99,364880
3921,000000	99,363362
3920,000000	99,361281
3919,000000	99,359394
3918,000000	99,359800
3917,000000	99,363164
3916,000000	99,367763
3915,000000	99,371949
3914,000000	99,375648
3913,000000	99,379221
3912,000000	99,382154
3911,000000	99,383347
3910,000000	99,382354
3909,000000	99,379475
3908,000000	99,375757
3907,000000	99,372006
3906,000000	99,368087
3905,000000	99,363398
3904,000000	99,358333
3903,000000	99,355753
3902,000000	99,359122
3901,000000	99,368504
3900,000000	99,379552
3899,000000	99,386751
3898,000000	99,388039
3897,000000	99,385296
3896,000000	99,380561
3895,000000	99,375084
3894,000000	99,371321
3893,000000	99,372486
3892,000000	99,378967
3891,000000	99,385192
3890,000000	99,386110
3889,000000	99,383588
3888,000000	99,381955
3887,000000	99,382126
3886,000000	99,381970
3885,000000	99,380401
3884,000000	99,380152
3883,000000	99,384845
3882,000000	99,394412
3881,000000	99,404452
3880,000000	99,409638
3879,000000	99,409086
3878,000000	99,407799
3877,000000	99,410259
3876,000000	99,415393
3875,000000	99,417434
3874,000000	99,411720
3873,000000	99,400752
3872,000000	99,392880
3871,000000	99,393632
3870,000000	99,399708
3869,000000	99,403664
3868,000000	99,404740
3867,000000	99,406814
3866,000000	99,410177
3865,000000	99,412734
3864,000000	99,414876
3863,000000	99,418110
3862,000000	99,421285
3861,000000	99,421847
3860,000000	99,419242
3859,000000	99,414154
3858,000000	99,407567
3857,000000	99,400386
3856,000000	99,394850
3855,000000	99,394752
3854,000000	99,400656
3853,000000	99,409007
3852,000000	99,417625
3851,000000	99,428065
3850,000000	99,438569
3849,000000	99,445269
3848,000000	99,446804
3847,000000	99,445336
3846,000000	99,443626
3845,000000	99,442967
3844,000000	99,442948
3843,000000	99,442165
3842,000000	99,440427
3841,000000	99,439327
3840,000000	99,440233
3839,000000	99,442340
3838,000000	99,444413
3837,000000	99,446035
3836,000000	99,447827
3835,000000	99,450597
3834,000000	99,454446
3833,000000	99,459013
3832,000000	99,463622
3831,000000	99,467707
3830,000000	99,471680
3829,000000	99,476131
3828,000000	99,480190
3827,000000	99,480682
3826,000000	99,475160
3825,000000	99,465689
3824,000000	99,457995
3823,000000	99,456536
3822,000000	99,460434
3821,000000	99,464301
3820,000000	99,465815
3819,000000	99,470150
3818,000000	99,480812
3817,000000	99,492806
3816,000000	99,497883
3815,000000	99,495127
3814,000000	99,492507
3813,000000	99,494959
3812,000000	99,498753
3811,000000	99,499299
3810,000000	99,497610
3809,000000	99,498557
3808,000000	99,503871
3807,000000	99,509038
3806,000000	99,510037
3805,000000	99,509734
3804,000000	99,512650
3803,000000	99,517764
3802,000000	99,519686
3801,000000	99,515115
3800,000000	99,509001
3799,000000	99,509384
3798,000000	99,516179
3797,000000	99,523007
3796,000000	99,524876
3795,000000	99,523446
3794,000000	99,523498
3793,000000	99,526714
3792,000000	99,530829
3791,000000	99,533850
3790,000000	99,535782
3789,000000	99,537570
3788,000000	99,540073
3787,000000	99,543481
3786,000000	99,546934
3785,000000	99,548744
3784,000000	99,548194
3783,000000	99,547072
3782,000000	99,548092
3781,000000	99,551347
3780,000000	99,553880
3779,000000	99,553170
3778,000000	99,550707
3777,000000	99,550137
3776,000000	99,552310
3775,000000	99,554325
3774,000000	99,553724
3773,000000	99,551493
3772,000000	99,549955
3771,000000	99,549157
3770,000000	99,547733
3769,000000	99,546508
3768,000000	99,548787
3767,000000	99,555267
3766,000000	99,561956
3765,000000	99,564360
3764,000000	99,562939
3763,000000	99,562119
3762,000000	99,564478
3761,000000	99,567956
3760,000000	99,569942
3759,000000	99,570510
3758,000000	99,570544
3757,000000	99,569450
3756,000000	99,567350
3755,000000	99,565659
3754,000000	99,564265
3753,000000	99,560395
3752,000000	99,552399
3751,000000	99,543047
3750,000000	99,535552
3749,000000	99,530473
3748,000000	99,529759
3747,000000	99,536502
3746,000000	99,550262
3745,000000	99,563236
3744,000000	99,566672
3743,000000	99,565282
3742,000000	99,569548
3741,000000	99,577871
3740,000000	99,583103
3739,000000	99,583314
3738,000000	99,582533
3737,000000	99,583479
3736,000000	99,585747
3735,000000	99,589290
3734,000000	99,592801
3733,000000	99,593839
3732,000000	99,591155
3731,000000	99,586383
3730,000000	99,582868
3729,000000	99,582153
3728,000000	99,583182
3727,000000	99,584130
3726,000000	99,584885
3725,000000	99,587066
3724,000000	99,591158
3723,000000	99,595711
3722,000000	99,599025
3721,000000	99,601196
3720,000000	99,603385
3719,000000	99,605696
3718,000000	99,606637
3717,000000	99,604904
3716,000000	99,601580
3715,000000	99,598615
3714,000000	99,596110
3713,000000	99,592726
3712,000000	99,588525
3711,000000	99,585250
3710,000000	99,583341
3709,000000	99,581706
3708,000000	99,579968
3707,000000	99,578137
3706,000000	99,576139
3705,000000	99,574451
3704,000000	99,573393
3703,000000	99,572101
3702,000000	99,568526
3701,000000	99,561439
3700,000000	99,552434
3699,000000	99,544895
3698,000000	99,540024
3697,000000	99,536001
3696,000000	99,530942
3695,000000	99,525218
3694,000000	99,520180
3693,000000	99,516555
3692,000000	99,514819
3691,000000	99,515013
3690,000000	99,515332
3689,000000	99,511945
3688,000000	99,504079
3687,000000	99,496757
3686,000000	99,494393
3685,000000	99,495074
3684,000000	99,493487
3683,000000	99,487164
3682,000000	99,478056
3681,000000	99,468101
3680,000000	99,456236
3679,000000	99,442617
3678,000000	99,431195
3677,000000	99,425796
3676,000000	99,423125
3675,000000	99,416170
3674,000000	99,406015
3673,000000	99,402144
3672,000000	99,406028
3671,000000	99,410376
3670,000000	99,409885
3669,000000	99,406413
3668,000000	99,405630
3667,000000	99,409558
3666,000000	99,414399
3665,000000	99,415868
3664,000000	99,412947
3663,000000	99,407512
3662,000000	99,401446
3661,000000	99,395074
3660,000000	99,388441
3659,000000	99,382369
3658,000000	99,377053
3657,000000	99,370738
3656,000000	99,361492
3655,000000	99,351656
3654,000000	99,345969
3653,000000	99,345559
3652,000000	99,345791
3651,000000	99,340286
3650,000000	99,329847
3649,000000	99,323796
3648,000000	99,324373
3647,000000	99,323157
3646,000000	99,316186
3645,000000	99,307017
3644,000000	99,299372
3643,000000	99,293554
3642,000000	99,288280
3641,000000	99,282868
3640,000000	99,277639
3639,000000	99,272330
3638,000000	99,265916
3637,000000	99,258406
3636,000000	99,250831
3635,000000	99,243088
3634,000000	99,233591
3633,000000	99,222081
3632,000000	99,210073
3631,000000	99,197597
3630,000000	99,181316
3629,000000	99,160530
3628,000000	99,142369
3627,000000	99,134307
3626,000000	99,136518
3625,000000	99,142203
3624,000000	99,145507
3623,000000	99,145695
3622,000000	99,144706
3621,000000	99,142174
3620,000000	99,134833
3619,000000	99,120717
3618,000000	99,102851
3617,000000	99,086549
3616,000000	99,074716
3615,000000	99,066448
3614,000000	99,058993
3613,000000	99,050344
3612,000000	99,040370
3611,000000	99,030558
3610,000000	99,022113
3609,000000	99,015092
3608,000000	99,009039
3607,000000	99,003535
3606,000000	98,998602
3605,000000	98,994580
3604,000000	98,991319
3603,000000	98,987602
3602,000000	98,981861
3601,000000	98,973554
3600,000000	98,963667
3599,000000	98,953804
3598,000000	98,944578
3597,000000	98,935351
3596,000000	98,925173
3595,000000	98,913848
3594,000000	98,901480
3593,000000	98,888816
3592,000000	98,876917
3591,000000	98,866548
3590,000000	98,857026
3589,000000	98,846746
3588,000000	98,835363
3587,000000	98,824736
3586,000000	98,815637
3585,000000	98,807919
3584,000000	98,801213
3583,000000	98,794555
3582,000000	98,786958
3581,000000	98,778660
3580,000000	98,770528
3579,000000	98,763375
3578,000000	98,757236
3577,000000	98,751656
3576,000000	98,745743
3575,000000	98,738402
3574,000000	98,729115
3573,000000	98,718465
3572,000000	98,708078
3571,000000	98,699065
3570,000000	98,690413
3569,000000	98,678346
3568,000000	98,660183
3567,000000	98,639263
3566,000000	98,621675
3565,000000	98,609245
3564,000000	98,600976
3563,000000	98,595271
3562,000000	98,590106
3561,000000	98,583798
3560,000000	98,575953
3559,000000	98,567335
3558,000000	98,558813
3557,000000	98,550537
3556,000000	98,542207
3555,000000	98,533612
3554,000000	98,524751
3553,000000	98,515251
3552,000000	98,504531
3551,000000	98,492712
3550,000000	98,481001
3549,000000	98,470426
3548,000000	98,460911
3547,000000	98,452161
3546,000000	98,444638
3545,000000	98,438569
3544,000000	98,433113
3543,000000	98,427459
3542,000000	98,421776
3541,000000	98,416629
3540,000000	98,412248
3539,000000	98,408264
3538,000000	98,404013
3537,000000	98,398890
3536,000000	98,392721
3535,000000	98,385844
3534,000000	98,378715
3533,000000	98,371523
3532,000000	98,363883
3531,000000	98,355430
3530,000000	98,346273
3529,000000	98,336905
3528,000000	98,327867
3527,000000	98,319858
3526,000000	98,313597
3525,000000	98,309323
3524,000000	98,306333
3523,000000	98,303396
3522,000000	98,299903
3521,000000	98,296392
3520,000000	98,293608
3519,000000	98,291211
3518,000000	98,287997
3517,000000	98,283444
3516,000000	98,278264
3515,000000	98,273453
3514,000000	98,269083
3513,000000	98,264496
3512,000000	98,259099
3511,000000	98,252756
3510,000000	98,245570
3509,000000	98,237853
3508,000000	98,230480
3507,000000	98,224924
3506,000000	98,222236
3505,000000	98,221938
3504,000000	98,222261
3503,000000	98,221462
3502,000000	98,218721
3501,000000	98,214362
3500,000000	98,209374
3499,000000	98,204659
3498,000000	98,200441
3497,000000	98,196318
3496,000000	98,191504
3495,000000	98,185026
3494,000000	98,176177
3493,000000	98,165262
3492,000000	98,153970
3491,000000	98,144600
3490,000000	98,138536
3489,000000	98,135067
3488,000000	98,131574
3487,000000	98,125068
3486,000000	98,114178
3485,000000	98,100346
3484,000000	98,087321
3483,000000	98,079221
3482,000000	98,077705
3481,000000	98,080288
3480,000000	98,081761
3479,000000	98,077881
3478,000000	98,067800
3477,000000	98,053577
3476,000000	98,038314
3475,000000	98,024981
3474,000000	98,016316
3473,000000	98,014760
3472,000000	98,021214
3471,000000	98,033352
3470,000000	98,045562
3469,000000	98,051278
3468,000000	98,046061
3467,000000	98,029260
3466,000000	98,003920
3465,000000	97,975926
3464,000000	97,952539
3463,000000	97,939349
3462,000000	97,936069
3461,000000	97,935253
3460,000000	97,927006
3459,000000	97,906782
3458,000000	97,878855
3457,000000	97,852293
3456,000000	97,833810
3455,000000	97,823953
3454,000000	97,818620
3453,000000	97,813394
3452,000000	97,806644
3451,000000	97,800220
3450,000000	97,797283
3449,000000	97,798754
3448,000000	97,801431
3447,000000	97,800267
3446,000000	97,792997
3445,000000	97,781806
3444,000000	97,770741
3443,000000	97,763295
3442,000000	97,762828
3441,000000	97,773013
3440,000000	97,795677
3439,000000	97,827905
3438,000000	97,861890
3437,000000	97,888193
3436,000000	97,900240
3435,000000	97,897495
3434,000000	97,885645
3433,000000	97,873476
3432,000000	97,867418
3431,000000	97,867707
3430,000000	97,869334
3429,000000	97,866946
3428,000000	97,859134
3427,000000	97,848657
3426,000000	97,839781
3425,000000	97,835835
3424,000000	97,838416
3423,000000	97,847262
3422,000000	97,860034
3421,000000	97,872932
3420,000000	97,882886
3419,000000	97,889875
3418,000000	97,897041
3417,000000	97,908214
3416,000000	97,924903
3415,000000	97,944930
3414,000000	97,963616
3413,000000	97,976997
3412,000000	97,984688
3411,000000	97,989717
3410,000000	97,995452
3409,000000	98,002765
3408,000000	98,010214
3407,000000	98,016509
3406,000000	98,022242
3405,000000	98,029303
3404,000000	98,039154
3403,000000	98,051625
3402,000000	98,064927
3401,000000	98,076780
3400,000000	98,085719
3399,000000	98,091664
3398,000000	98,095439
3397,000000	98,098113
3396,000000	98,100788
3395,000000	98,104475
3394,000000	98,109544
3393,000000	98,115269
3392,000000	98,120260
3391,000000	98,123498
3390,000000	98,124928
3389,000000	98,125216
3388,000000	98,125349
3387,000000	98,126403
3386,000000	98,129148
3385,000000	98,133592
3384,000000	98,139046
3383,000000	98,144790
3382,000000	98,150522
3381,000000	98,156289
3380,000000	98,162119
3379,000000	98,167826
3378,000000	98,172996
3377,000000	98,177243
3376,000000	98,180716
3375,000000	98,184367
3374,000000	98,189445
3373,000000	98,196440
3372,000000	98,204567
3371,000000	98,212309
3370,000000	98,218383
3369,000000	98,222199
3368,000000	98,223806
3367,000000	98,223818
3366,000000	98,223379
3365,000000	98,223820
3364,000000	98,226063
3363,000000	98,230219
3362,000000	98,235583
3361,000000	98,240873
3360,000000	98,244709
3359,000000	98,246360
3358,000000	98,246348
3357,000000	98,246361
3356,000000	98,248381
3355,000000	98,253550
3354,000000	98,261456
3353,000000	98,270272
3352,000000	98,277869
3351,000000	98,283240
3350,000000	98,287067
3349,000000	98,290732
3348,000000	98,294839
3347,000000	98,298879
3346,000000	98,302310
3345,000000	98,305532
3344,000000	98,309456
3343,000000	98,314419
3342,000000	98,319781
3341,000000	98,324588
3340,000000	98,328221
3339,000000	98,330371
3338,000000	98,330848
3337,000000	98,329887
3336,000000	98,328571
3335,000000	98,328507
3334,000000	98,330758
3333,000000	98,335045
3332,000000	98,340051
3331,000000	98,344469
3330,000000	98,347860
3329,000000	98,350760
3328,000000	98,354102
3327,000000	98,358388
3326,000000	98,363126
3325,000000	98,367102
3324,000000	98,369439
3323,000000	98,370479
3322,000000	98,371465
3321,000000	98,373391
3320,000000	98,376276
3319,000000	98,379535
3318,000000	98,382756
3317,000000	98,385926
3316,000000	98,389110
3315,000000	98,392225
3314,000000	98,395212
3313,000000	98,398312
3312,000000	98,402109
3311,000000	98,407249
3310,000000	98,414003
3309,000000	98,421953
3308,000000	98,430033
3307,000000	98,437016
3306,000000	98,442155
3305,000000	98,445570
3304,000000	98,448143
3303,000000	98,450847
3302,000000	98,453973
3301,000000	98,457048
3300,000000	98,459675
3299,000000	98,462289
3298,000000	98,465823
3297,000000	98,470659
3296,000000	98,476172
3295,000000	98,481417
3294,000000	98,485899
3293,000000	98,489531
3292,000000	98,492200
3291,000000	98,493671
3290,000000	98,493963
3289,000000	98,493631
3288,000000	98,493572
3287,000000	98,494486
3286,000000	98,496448
3285,000000	98,499106
3284,000000	98,502335
3283,000000	98,506413
3282,000000	98,511310
3281,000000	98,516155
3280,000000	98,519938
3279,000000	98,522695
3278,000000	98,525552
3277,000000	98,529506
3276,000000	98,534615
3275,000000	98,540434
3274,000000	98,546744
3273,000000	98,553549
3272,000000	98,560655
3271,000000	98,567554
3270,000000	98,573515
3269,000000	98,577746
3268,000000	98,579863
3267,000000	98,580482
3266,000000	98,581072
3265,000000	98,582978
3264,000000	98,586608
3263,000000	98,591433
3262,000000	98,596529
3261,000000	98,601089
3260,000000	98,604891
3259,000000	98,608403
3258,000000	98,612172
3257,000000	98,615992
3256,000000	98,619129
3255,000000	98,621567
3254,000000	98,624487
3253,000000	98,629147
3252,000000	98,635559
3251,000000	98,642696
3250,000000	98,649520
3249,000000	98,655350
3248,000000	98,659534
3247,000000	98,661449
3246,000000	98,661036
3245,000000	98,659144
3244,000000	98,657352
3243,000000	98,657461
3242,000000	98,660727
3241,000000	98,667000
3240,000000	98,674638
3239,000000	98,681690
3238,000000	98,687424
3237,000000	98,692510
3236,000000	98,697873
3235,000000	98,703667
3234,000000	98,709228
3233,000000	98,713624
3232,000000	98,716259
3231,000000	98,717381
3230,000000	98,718054
3229,000000	98,719399
3228,000000	98,721724
3227,000000	98,724567
3226,000000	98,727413
3225,000000	98,730037
3224,000000	98,732224
3223,000000	98,733572
3222,000000	98,733798
3221,000000	98,733112
3220,000000	98,732276
3219,000000	98,732315
3218,000000	98,734061
3217,000000	98,737492
3216,000000	98,741432
3215,000000	98,744224
3214,000000	98,744953
3213,000000	98,744004
3212,000000	98,742436
3211,000000	98,741169
3210,000000	98,740768
3209,000000	98,741471
3208,000000	98,743007
3207,000000	98,744560
3206,000000	98,745318
3205,000000	98,745123
3204,000000	98,744546
3203,000000	98,744271
3202,000000	98,744572
3201,000000	98,745393
3200,000000	98,746911
3199,000000	98,749648
3198,000000	98,753872
3197,000000	98,758948
3196,000000	98,763687
3195,000000	98,767497
3194,000000	98,770897
3193,000000	98,774831
3192,000000	98,779696
3191,000000	98,785143
3190,000000	98,790364
3189,000000	98,794340
3188,000000	98,796161
3187,000000	98,795687
3186,000000	98,793963
3185,000000	98,792518
3184,000000	98,792226
3183,000000	98,792922
3182,000000	98,794038
3181,000000	98,795290
3180,000000	98,796832
3179,000000	98,799136
3178,000000	98,802645
3177,000000	98,807362
3176,000000	98,812750
3175,000000	98,818244
3174,000000	98,823583
3173,000000	98,828529
3172,000000	98,832610
3171,000000	98,835503
3170,000000	98,837455
3169,000000	98,838971
3168,000000	98,840286
3167,000000	98,841468
3166,000000	98,842763
3165,000000	98,844272
3164,000000	98,845599
3163,000000	98,846453
3162,000000	98,847523
3161,000000	98,850027
3160,000000	98,854354
3159,000000	98,859787
3158,000000	98,865657
3157,000000	98,872240
3156,000000	98,880285
3155,000000	98,890091
3154,000000	98,901085
3153,000000	98,911798
3152,000000	98,920194
3151,000000	98,924707
3150,000000	98,925446
3149,000000	98,924146
3148,000000	98,922869
3147,000000	98,922820
3146,000000	98,924384
3145,000000	98,927679
3144,000000	98,932819
3143,000000	98,939788
3142,000000	98,948186
3141,000000	98,956944
3140,000000	98,964326
3139,000000	98,968671
3138,000000	98,969490
3137,000000	98,967792
3136,000000	98,965245
3135,000000	98,963096
3134,000000	98,961941
3133,000000	98,962185
3132,000000	98,964239
3131,000000	98,968076
3130,000000	98,972669
3129,000000	98,976185
3128,000000	98,977204
3127,000000	98,976100
3126,000000	98,974914
3125,000000	98,975598
3124,000000	98,978631
3123,000000	98,983422
3122,000000	98,989295
3121,000000	98,995412
3120,000000	99,000247
3119,000000	99,002241
3118,000000	99,001067
3117,000000	98,997741
3116,000000	98,993410
3115,000000	98,988671
3114,000000	98,984096
3113,000000	98,980656
3112,000000	98,979024
3111,000000	98,978701
3110,000000	98,978041
3109,000000	98,975194
3108,000000	98,969398
3107,000000	98,961817
3106,000000	98,954891
3105,000000	98,950441
3104,000000	98,948489
3103,000000	98,947966
3102,000000	98,947949
3101,000000	98,947641
3100,000000	98,946018
3099,000000	98,942621
3098,000000	98,938547
3097,000000	98,935655
3096,000000	98,934721
3095,000000	98,934951
3094,000000	98,935138
3093,000000	98,934435
3092,000000	98,931939
3091,000000	98,926585
3090,000000	98,917937
3089,000000	98,906689
3088,000000	98,894086
3087,000000	98,881249
3086,000000	98,868773
3085,000000	98,856300
3084,000000	98,842223
3083,000000	98,824505
3082,000000	98,802370
3081,000000	98,777015
3080,000000	98,750832
3079,000000	98,726152
3078,000000	98,704652
3077,000000	98,687128
3076,000000	98,673512
3075,000000	98,663365
3074,000000	98,656343
3073,000000	98,651952
3072,000000	98,649132
3071,000000	98,647090
3070,000000	98,646489
3069,000000	98,648891
3068,000000	98,654783
3067,000000	98,662740
3066,000000	98,670968
3065,000000	98,678896
3064,000000	98,686770
3063,000000	98,694368
3062,000000	98,700918
3061,000000	98,706242
3060,000000	98,711393
3059,000000	98,717952
3058,000000	98,726736
3057,000000	98,737085
3056,000000	98,747424
3055,000000	98,756728
3054,000000	98,765341
3053,000000	98,774105
3052,000000	98,782809
3051,000000	98,789946
3050,000000	98,794087
3049,000000	98,795235
3048,000000	98,794712
3047,000000	98,794003
3046,000000	98,793686
3045,000000	98,793000
3044,000000	98,790275
3043,000000	98,783991
3042,000000	98,773957
3041,000000	98,761491
3040,000000	98,748564
3039,000000	98,736799
3038,000000	98,726945
3037,000000	98,718786
3036,000000	98,711399
3035,000000	98,703847
3034,000000	98,695810
3033,000000	98,687487
3032,000000	98,679063
3031,000000	98,670706
3030,000000	98,663000
3029,000000	98,656650
3028,000000	98,651438
3027,000000	98,645960
3026,000000	98,638855
3025,000000	98,630138
3024,000000	98,620954
3023,000000	98,612101
3022,000000	98,602967
3021,000000	98,591917
3020,000000	98,577591
3019,000000	98,559963
3018,000000	98,540147
3017,000000	98,519139
3016,000000	98,496855
3015,000000	98,472257
3014,000000	98,444184
3013,000000	98,411745
3012,000000	98,374288
3011,000000	98,331752
3010,000000	98,285014
3009,000000	98,235557
3008,000000	98,184495
3007,000000	98,131997
3006,000000	98,077585
3005,000000	98,020456
3004,000000	97,959644
3003,000000	97,894339
3002,000000	97,824230
3001,000000	97,749419
3000,000000	97,669707
2999,000000	97,584068
2998,000000	97,490715
2997,000000	97,387130
2996,000000	97,270488
2995,000000	97,138398
2994,000000	96,989568
2993,000000	96,823682
2992,000000	96,640122
2991,000000	96,437720
2990,000000	96,215150
2989,000000	95,971077
2988,000000	95,703951
2987,000000	95,411775
2986,000000	95,093375
2985,000000	94,748913
2984,000000	94,378660
2983,000000	93,981788
2982,000000	93,556132
2981,000000	93,100041
2980,000000	92,613588
2979,000000	92,098078
2978,000000	91,554976
2977,000000	90,984203
2976,000000	90,384135
2975,000000	89,753005
2974,000000	89,090782
2973,000000	88,400238
2972,000000	87,685752
2971,000000	86,952855
2970,000000	86,208477
2969,000000	85,461164
2968,000000	84,720371
2967,000000	83,996259
2966,000000	83,301362
2965,000000	82,650348
2964,000000	82,058234
2963,000000	81,537709
2962,000000	81,099833
2961,000000	80,755510
2960,000000	80,514218
2959,000000	80,383951
2958,000000	80,370331
2957,000000	80,476701
2956,000000	80,702016
2955,000000	81,038907
2954,000000	81,474988
2953,000000	81,991656
2952,000000	82,563007
2951,000000	83,155668
2950,000000	83,733780
2949,000000	84,264623
2948,000000	84,721189
2947,000000	85,083421
2946,000000	85,338036
2945,000000	85,479214
2944,000000	85,506633
2943,000000	85,424669
2942,000000	85,242412
2941,000000	84,973312
2940,000000	84,634339
2939,000000	84,243021
2938,000000	83,816894
2937,000000	83,372402
2936,000000	82,924744
2935,000000	82,488292
2934,000000	82,076925
2933,000000	81,704161
2932,000000	81,380525
2931,000000	81,112672
2930,000000	80,903927
2929,000000	80,755503
2928,000000	80,666566
2927,000000	80,634049
2926,000000	80,653732
2925,000000	80,719873
2924,000000	80,824736
2923,000000	80,959250
2922,000000	81,115434
2921,000000	81,287293
2920,000000	81,469127
2919,000000	81,655119
2918,000000	81,840918
2917,000000	82,025080
2916,000000	82,208630
2915,000000	82,394305
2914,000000	82,586391
2913,000000	82,789614
2912,000000	83,007229
2911,000000	83,241124
2910,000000	83,493753
2909,000000	83,768510
2908,000000	84,067803
2907,000000	84,391628
2906,000000	84,738561
2905,000000	85,106498
2904,000000	85,491928
2903,000000	85,889552
2902,000000	86,293392
2901,000000	86,698190
2900,000000	87,098472
2899,000000	87,488857
2898,000000	87,864743
2897,000000	88,223103
2896,000000	88,562692
2895,000000	88,884106
2894,000000	89,189507
2893,000000	89,480589
2892,000000	89,756462
2891,000000	90,013795
2890,000000	90,248523
2889,000000	90,456507
2888,000000	90,632145
2887,000000	90,767822
2886,000000	90,855296
2885,000000	90,886953
2884,000000	90,856464
2883,000000	90,758895
2882,000000	90,591745
2881,000000	90,355830
2880,000000	90,056358
2879,000000	89,704474
2878,000000	89,319031
2877,000000	88,927306
2876,000000	88,562284
2875,000000	88,259300
2874,000000	88,049959
2873,000000	87,954958
2872,000000	87,977588
2871,000000	88,102339
2870,000000	88,299235
2869,000000	88,530088
2868,000000	88,754560
2867,000000	88,936642
2866,000000	89,051388
2865,000000	89,087596
2864,000000	89,047115
2863,000000	88,942660
2862,000000	88,795637
2861,000000	88,632689
2860,000000	88,481628
2859,000000	88,368058
2858,000000	88,313521
2857,000000	88,334212
2856,000000	88,438505
2855,000000	88,627278
2854,000000	88,896105
2853,000000	89,236727
2852,000000	89,637491
2851,000000	90,084536
2850,000000	90,563701
2849,000000	91,061316
2848,000000	91,564691
2847,000000	92,063500
2846,000000	92,551777
2845,000000	93,026329
2844,000000	93,483458
2843,000000	93,918795
2842,000000	94,329339
2841,000000	94,713857
2840,000000	95,070340
2839,000000	95,394868
2838,000000	95,684420
2837,000000	95,939595
2836,000000	96,163764
2835,000000	96,360516
2834,000000	96,532430
2833,000000	96,681807
2832,000000	96,811399
2831,000000	96,924041
2830,000000	97,022238
2829,000000	97,107952
2828,000000	97,182659
2827,000000	97,247800
2826,000000	97,304860
2825,000000	97,355000
2824,000000	97,398603
2823,000000	97,435568
2822,000000	97,466236
2821,000000	97,491782
2820,000000	97,514148
2819,000000	97,536121
2818,000000	97,561152
2817,000000	97,592498
2816,000000	97,632173
2815,000000	97,680859
2814,000000	97,738274
2813,000000	97,802803
2812,000000	97,870938
2811,000000	97,938298
2810,000000	98,001729
2809,000000	98,060217
2808,000000	98,113972
2807,000000	98,163196
2806,000000	98,207871
2805,000000	98,248181
2804,000000	98,284772
2803,000000	98,318734
2802,000000	98,351229
2801,000000	98,382655
2800,000000	98,412346
2799,000000	98,439506
2798,000000	98,464253
2797,000000	98,487366
2796,000000	98,509260
2795,000000	98,529959
2794,000000	98,550019
2793,000000	98,570579
2792,000000	98,592195
2791,000000	98,614015
2790,000000	98,634339
2789,000000	98,651789
2788,000000	98,666067
2787,000000	98,678090
2786,000000	98,689388
2785,000000	98,700968
2784,000000	98,712666
2783,000000	98,723716
2782,000000	98,733707
2781,000000	98,742688
2780,000000	98,750802
2779,000000	98,758499
2778,000000	98,766732
2777,000000	98,776087
2776,000000	98,785711
2775,000000	98,793840
2774,000000	98,799477
2773,000000	98,802981
2772,000000	98,805126
2771,000000	98,806245
2770,000000	98,806392
2769,000000	98,805722
2768,000000	98,804566
2767,000000	98,803521
2766,000000	98,803348
2765,000000	98,804183
2764,000000	98,805008
2763,000000	98,804604
2762,000000	98,803066
2761,000000	98,801679
2760,000000	98,801317
2759,000000	98,801653
2758,000000	98,801998
2757,000000	98,802120
2756,000000	98,802062
2755,000000	98,801925
2754,000000	98,802103
2753,000000	98,803112
2752,000000	98,804895
2751,000000	98,806729
2750,000000	98,807807
2749,000000	98,807369
2748,000000	98,804433
2747,000000	98,798433
2746,000000	98,790399
2745,000000	98,782599
2744,000000	98,776562
2743,000000	98,772057
2742,000000	98,768189
2741,000000	98,764537
2740,000000	98,760693
2739,000000	98,755679
2738,000000	98,748822
2737,000000	98,740840
2736,000000	98,733361
2735,000000	98,727559
2734,000000	98,723706
2733,000000	98,721766
2732,000000	98,721915
2731,000000	98,724566
2730,000000	98,730201
2729,000000	98,738858
2728,000000	98,749502
2727,000000	98,760237
2726,000000	98,769504
2725,000000	98,777059
2724,000000	98,783712
2723,000000	98,790446
2722,000000	98,797903
2721,000000	98,806193
2720,000000	98,814834
2719,000000	98,823154
2718,000000	98,831019
2717,000000	98,838959
2716,000000	98,847423
2715,000000	98,856247
2714,000000	98,865028
2713,000000	98,873591
2712,000000	98,881801
2711,000000	98,889298
2710,000000	98,895831
2709,000000	98,901643
2708,000000	98,907137
2707,000000	98,912245
2706,000000	98,916396
2705,000000	98,919158
2704,000000	98,920890
2703,000000	98,922824
2702,000000	98,926225
2701,000000	98,931044
2700,000000	98,935525
2699,000000	98,937789
2698,000000	98,937989
2697,000000	98,938226
2696,000000	98,939997
2695,000000	98,942319
2694,000000	98,942964
2693,000000	98,941132
2692,000000	98,938224
2691,000000	98,936187
2690,000000	98,935759
2689,000000	98,936361
2688,000000	98,937033
2687,000000	98,937181
2686,000000	98,936839
2685,000000	98,936651
2684,000000	98,937516
2683,000000	98,939815
2682,000000	98,942801
2681,000000	98,944902
2680,000000	98,944872
2679,000000	98,942807
2678,000000	98,940008
2677,000000	98,937922
2676,000000	98,937306
2675,000000	98,938215
2674,000000	98,940287
2673,000000	98,942799
2672,000000	98,944896
2671,000000	98,946279
2670,000000	98,947581
2669,000000	98,949739
2668,000000	98,953012
2667,000000	98,956893
2666,000000	98,960819
2665,000000	98,964620
2664,000000	98,968444
2663,000000	98,972651
2662,000000	98,977764
2661,000000	98,984072
2660,000000	98,991228
2659,000000	98,998606
2658,000000	99,006059
2657,000000	99,013975
2656,000000	99,022618
2655,000000	99,031840
2654,000000	99,041528
2653,000000	99,051766
2652,000000	99,062276
2651,000000	99,072171
2650,000000	99,080778
2649,000000	99,088584
2648,000000	99,096910
2647,000000	99,106482
2646,000000	99,116485
2645,000000	99,125265
2644,000000	99,131964
2643,000000	99,137302
2642,000000	99,142577
2641,000000	99,147987
2640,000000	99,152413
2639,000000	99,154855
2638,000000	99,155647
2637,000000	99,156003
2636,000000	99,156717
2635,000000	99,157717
2634,000000	99,158575
2633,000000	99,159073
2632,000000	99,159464
2631,000000	99,160465
2630,000000	99,162726
2629,000000	99,166001
2628,000000	99,169160
2627,000000	99,171353
2626,000000	99,172775
2625,000000	99,173947
2624,000000	99,174817
2623,000000	99,175115
2622,000000	99,175035
2621,000000	99,174719
2620,000000	99,173582
2619,000000	99,171124
2618,000000	99,168216
2617,000000	99,166491
2616,000000	99,166310
2615,000000	99,166133
2614,000000	99,164140
2613,000000	99,159963
2612,000000	99,154877
2611,000000	99,150955
2610,000000	99,149951
2609,000000	99,152182
2608,000000	99,156189
2607,000000	99,159857
2606,000000	99,161940
2605,000000	99,162317
2604,000000	99,161341
2603,000000	99,159786
2602,000000	99,159048
2601,000000	99,160148
2600,000000	99,162282
2599,000000	99,163273
2598,000000	99,161848
2597,000000	99,158855
2596,000000	99,156028
2595,000000	99,154207
2594,000000	99,153091
2593,000000	99,152076
2592,000000	99,150862
2591,000000	99,149566
2590,000000	99,148664
2589,000000	99,148694
2588,000000	99,149839
2587,000000	99,151775
2586,000000	99,153855
2585,000000	99,155327
2584,000000	99,155636
2583,000000	99,154828
2582,000000	99,153591
2581,000000	99,152693
2580,000000	99,152488
2579,000000	99,152967
2578,000000	99,153959
2577,000000	99,155258
2576,000000	99,157083
2575,000000	99,160384
2574,000000	99,165741
2573,000000	99,171748
2572,000000	99,175656
2571,000000	99,176339
2570,000000	99,175649
2569,000000	99,176074
2568,000000	99,178225
2567,000000	99,181529
2566,000000	99,186020
2565,000000	99,191658
2564,000000	99,196783
2563,000000	99,199401
2562,000000	99,199996
2561,000000	99,201277
2560,000000	99,204785
2559,000000	99,209184
2558,000000	99,212198
2557,000000	99,212999
2556,000000	99,212255
2555,000000	99,210996
2554,000000	99,210234
2553,000000	99,211053
2552,000000	99,214328
2551,000000	99,220219
2550,000000	99,227926
2549,000000	99,235859
2548,000000	99,242571
2547,000000	99,248059
2546,000000	99,253744
2545,000000	99,260673
2544,000000	99,268129
2543,000000	99,274442
2542,000000	99,278551
2541,000000	99,280245
2540,000000	99,279775
2539,000000	99,278215
2538,000000	99,277369
2537,000000	99,278016
2536,000000	99,278770
2535,000000	99,277944
2534,000000	99,276177
2533,000000	99,276028
2532,000000	99,279114
2531,000000	99,284772
2530,000000	99,291251
2529,000000	99,297138
2528,000000	99,301742
2527,000000	99,305247
2526,000000	99,308455
2525,000000	99,311684
2524,000000	99,314206
2523,000000	99,315617
2522,000000	99,317075
2521,000000	99,319909
2520,000000	99,323340
2519,000000	99,325009
2518,000000	99,323928
2517,000000	99,321764
2516,000000	99,321168
2515,000000	99,323564
2514,000000	99,328510
2513,000000	99,334249
2512,000000	99,338938
2511,000000	99,342056
2510,000000	99,344725
2509,000000	99,348301
2508,000000	99,353040
2507,000000	99,358535
2506,000000	99,364548
2505,000000	99,370649
2504,000000	99,375851
2503,000000	99,379700
2502,000000	99,383045
2501,000000	99,386757
2500,000000	99,390422
2499,000000	99,393410
2498,000000	99,396240
2497,000000	99,399458
2496,000000	99,401991
2495,000000	99,402404
2494,000000	99,401488
2493,000000	99,401925
2492,000000	99,405425
2491,000000	99,411388
2490,000000	99,418031
2489,000000	99,423374
2488,000000	99,425556
2487,000000	99,424038
2486,000000	99,420794
2485,000000	99,418932
2484,000000	99,419693
2483,000000	99,421611
2482,000000	99,422611
2481,000000	99,422168
2480,000000	99,421557
2479,000000	99,422842
2478,000000	99,427244
2477,000000	99,433658
2476,000000	99,439194
2475,000000	99,442125
2474,000000	99,443727
2473,000000	99,446190
2472,000000	99,449433
2471,000000	99,451406
2470,000000	99,451117
2469,000000	99,449874
2468,000000	99,449713
2467,000000	99,451645
2466,000000	99,455090
2465,000000	99,457950
2464,000000	99,457662
2463,000000	99,453581
2462,000000	99,448105
2461,000000	99,444418
2460,000000	99,443520
2459,000000	99,444309
2458,000000	99,445646
2457,000000	99,446931
2456,000000	99,447418
2455,000000	99,446796
2454,000000	99,446196
2453,000000	99,446998
2452,000000	99,448844
2451,000000	99,450157
2450,000000	99,450229
2449,000000	99,449451
2448,000000	99,448076
2447,000000	99,446450
2446,000000	99,445969
2445,000000	99,447856
2444,000000	99,451059
2443,000000	99,453012
2442,000000	99,452513
2441,000000	99,450421
2440,000000	99,447866
2439,000000	99,445253
2438,000000	99,442758
2437,000000	99,440237
2436,000000	99,436928
2435,000000	99,432801
2434,000000	99,429625
2433,000000	99,428756
2432,000000	99,428346
2431,000000	99,425094
2430,000000	99,418812
2429,000000	99,412900
2428,000000	99,409682
2427,000000	99,407475
2426,000000	99,403190
2425,000000	99,396303
2424,000000	99,389212
2423,000000	99,384660
2422,000000	99,383517
2421,000000	99,384356
2420,000000	99,384750
2419,000000	99,383547
2418,000000	99,381722
2417,000000	99,380367
2416,000000	99,378574
2415,000000	99,374736
2414,000000	99,369501
2413,000000	99,365579
2412,000000	99,364566
2411,000000	99,365598
2410,000000	99,367358
2409,000000	99,369670
2408,000000	99,372553
2407,000000	99,375236
2406,000000	99,377106
2405,000000	99,378625
2404,000000	99,380539
2403,000000	99,382817
2402,000000	99,384877
2401,000000	99,386324
2400,000000	99,387198
2399,000000	99,387966
2398,000000	99,389371
2397,000000	99,391770
2396,000000	99,394642
2395,000000	99,397201
2394,000000	99,399318
2393,000000	99,401247
2392,000000	99,402751
2391,000000	99,403270
2390,000000	99,402633
2389,000000	99,401074
2388,000000	99,398698
2387,000000	99,395681
2386,000000	99,392681
2385,000000	99,389823
2384,000000	99,385919
2383,000000	99,379364
2382,000000	99,370421
2381,000000	99,362014
2380,000000	99,357861
2379,000000	99,360180
2378,000000	99,368443
2377,000000	99,379560
2376,000000	99,388897
2375,000000	99,392601
2374,000000	99,390081
2373,000000	99,384213
2372,000000	99,378557
2371,000000	99,374203
2370,000000	99,370048
2369,000000	99,365143
2368,000000	99,360460
2367,000000	99,358266
2366,000000	99,359529
2365,000000	99,362736
2364,000000	99,364804
2363,000000	99,363918
2362,000000	99,362223
2361,000000	99,363231
2360,000000	99,365633
2359,000000	99,366045
2358,000000	99,364647
2357,000000	99,364106
2356,000000	99,365349
2355,000000	99,363673
2354,000000	99,357670
2353,000000	99,351018
2352,000000	99,348150
2351,000000	99,349218
2350,000000	99,351632
2349,000000	99,354200
2348,000000	99,355075
2347,000000	99,353304
2346,000000	99,350254
2345,000000	99,348680
2344,000000	99,349214
2343,000000	99,347982
2342,000000	99,346756
2341,000000	99,348798
2340,000000	99,352905
2339,000000	99,355688
2338,000000	99,356913
2337,000000	99,358339
2336,000000	99,358355
2335,000000	99,355390
2334,000000	99,350535
2333,000000	99,346789
2332,000000	99,342787
2331,000000	99,338544
2330,000000	99,334619
2329,000000	99,334108
2328,000000	99,332404
2327,000000	99,327486
2326,000000	99,322261
2325,000000	99,324029
2324,000000	99,335088
2323,000000	99,351277
2322,000000	99,367743
2321,000000	99,381751
2320,000000	99,390892
2319,000000	99,395353
2318,000000	99,397544
2317,000000	99,401989
2316,000000	99,407334
2315,000000	99,411320
2314,000000	99,412170
2313,000000	99,412672
2312,000000	99,412983
2311,000000	99,413165
2310,000000	99,413139
2309,000000	99,415543
2308,000000	99,420245
2307,000000	99,425840
2306,000000	99,430583
2305,000000	99,434356
2304,000000	99,436127
2303,000000	99,435566
2302,000000	99,433903
2301,000000	99,433983
2300,000000	99,435706
2299,000000	99,437908
2298,000000	99,440017
2297,000000	99,444139
2296,000000	99,450303
2295,000000	99,457202
2294,000000	99,463174
2293,000000	99,468269
2292,000000	99,471955
2291,000000	99,473978
2290,000000	99,476194
2289,000000	99,481866
2288,000000	99,491522
2287,000000	99,501279
2286,000000	99,506798
2285,000000	99,507079
2284,000000	99,504909
2283,000000	99,503969
2282,000000	99,506705
2281,000000	99,512665
2280,000000	99,519397
2279,000000	99,524941
2278,000000	99,529771
2277,000000	99,535218
2276,000000	99,541325
2275,000000	99,547660
2274,000000	99,554288
2273,000000	99,560673
2272,000000	99,564876
2271,000000	99,566680
2270,000000	99,569304
2269,000000	99,575337
2268,000000	99,582014
2267,000000	99,583640
2266,000000	99,577938
2265,000000	99,568226
2264,000000	99,560149
2263,000000	99,558032
2262,000000	99,562203
2261,000000	99,567903
2260,000000	99,569654
2259,000000	99,568749
2258,000000	99,573747
2257,000000	99,590065
2256,000000	99,612423
2255,000000	99,630591
2254,000000	99,639172
2253,000000	99,638422
2252,000000	99,630297
2251,000000	99,619683
2250,000000	99,615098
2249,000000	99,621665
2248,000000	99,634396
2247,000000	99,644810
2246,000000	99,651282
2245,000000	99,657603
2244,000000	99,663435
2243,000000	99,663454
2242,000000	99,655774
2241,000000	99,645620
2240,000000	99,639974
2239,000000	99,642187
2238,000000	99,650850
2237,000000	99,660385
2236,000000	99,664657
2235,000000	99,663782
2234,000000	99,664579
2233,000000	99,670680
2232,000000	99,676130
2231,000000	99,673973
2230,000000	99,666679
2229,000000	99,661871
2228,000000	99,661857
2227,000000	99,664395
2226,000000	99,670027
2225,000000	99,680460
2224,000000	99,692480
2223,000000	99,700826
2222,000000	99,704336
2221,000000	99,702305
2220,000000	99,689424
2219,000000	99,663425
2218,000000	99,634721
2217,000000	99,618746
2216,000000	99,619857
2215,000000	99,630661
2214,000000	99,644305
2213,000000	99,658042
2212,000000	99,667472
2211,000000	99,668202
2210,000000	99,662888
2209,000000	99,658459
2208,000000	99,657044
2207,000000	99,656568
2206,000000	99,657492
2205,000000	99,660520
2204,000000	99,660499
2203,000000	99,652105
2202,000000	99,639954
2201,000000	99,634408
2200,000000	99,639345
2199,000000	99,651556
2198,000000	99,668651
2197,000000	99,687827
2196,000000	99,700534
2195,000000	99,698894
2194,000000	99,685598
2193,000000	99,668877
2192,000000	99,651332
2191,000000	99,632446
2190,000000	99,617375
2189,000000	99,612349
2188,000000	99,614905
2187,000000	99,620053
2186,000000	99,631453
2185,000000	99,654441
2184,000000	99,682312
2183,000000	99,703377
2182,000000	99,717685
2181,000000	99,733241
2180,000000	99,749660
2179,000000	99,759839
2178,000000	99,763485
2177,000000	99,765650
2176,000000	99,766067
2175,000000	99,762406
2174,000000	99,759570
2173,000000	99,762427
2172,000000	99,765127
2171,000000	99,761003
2170,000000	99,757399
2169,000000	99,766020
2168,000000	99,784109
2167,000000	99,800244
2166,000000	99,814147
2165,000000	99,833744
2164,000000	99,856982
2163,000000	99,876145
2162,000000	99,896146
2161,000000	99,926873
2160,000000	99,957330
2159,000000	99,962511
2158,000000	99,938958
2157,000000	99,908436
2156,000000	99,886945
2155,000000	99,875739
2154,000000	99,876657
2153,000000	99,893097
2152,000000	99,918282
2151,000000	99,939078
2150,000000	99,950654
2149,000000	99,956452
2148,000000	99,957390
2147,000000	99,951120
2146,000000	99,938203
2145,000000	99,919648
2144,000000	99,893519
2143,000000	99,862594
2142,000000	99,838304
2141,000000	99,827090
2140,000000	99,820320
2139,000000	99,808811
2138,000000	99,798585
2137,000000	99,798977
2136,000000	99,802758
2135,000000	99,794434
2134,000000	99,772748
2133,000000	99,749873
2132,000000	99,732022
2131,000000	99,715790
2130,000000	99,700066
2129,000000	99,688212
2128,000000	99,679925
2127,000000	99,672014
2126,000000	99,666032
2125,000000	99,665083
2124,000000	99,664733
2123,000000	99,657101
2122,000000	99,643068
2121,000000	99,630799
2120,000000	99,623268
2119,000000	99,616598
2118,000000	99,609936
2117,000000	99,606983
2116,000000	99,607767
2115,000000	99,608345
2114,000000	99,609149
2113,000000	99,614411
2112,000000	99,622305
2111,000000	99,624754
2110,000000	99,618491
2109,000000	99,608768
2108,000000	99,600740
2107,000000	99,594720
2106,000000	99,590660
2105,000000	99,589972
2104,000000	99,591735
2103,000000	99,593117
2102,000000	99,593285
2101,000000	99,591702
2100,000000	99,585191
2099,000000	99,573405
2098,000000	99,563793
2097,000000	99,563193
2096,000000	99,567841
2095,000000	99,570596
2094,000000	99,573787
2093,000000	99,584013
2092,000000	99,598617
2091,000000	99,608770
2090,000000	99,613496
2089,000000	99,619490
2088,000000	99,628489
2087,000000	99,635697
2086,000000	99,639821
2085,000000	99,644368
2084,000000	99,649239
2083,000000	99,650851
2082,000000	99,650238
2081,000000	99,652130
2080,000000	99,656663
2079,000000	99,661130
2078,000000	99,668032
2077,000000	99,681056
2076,000000	99,694496
2075,000000	99,698071
2074,000000	99,691341
2073,000000	99,682727
2072,000000	99,675556
2071,000000	99,665997
2070,000000	99,654098
2069,000000	99,645495
2068,000000	99,642773
2067,000000	99,644946
2066,000000	99,653073
2065,000000	99,665436
2064,000000	99,671521
2063,000000	99,664211
2062,000000	99,653443
2061,000000	99,653850
2060,000000	99,663245
2059,000000	99,667629
2058,000000	99,663513
2057,000000	99,659917
2056,000000	99,661041
2055,000000	99,662737
2054,000000	99,663656
2053,000000	99,664925
2052,000000	99,662348
2051,000000	99,654891
2050,000000	99,656883
2049,000000	99,682445
2048,000000	99,718020
2047,000000	99,734471
2046,000000	99,725804
2045,000000	99,710385
2044,000000	99,699402
2043,000000	99,690687
2042,000000	99,690212
2041,000000	99,708984
2040,000000	99,737242
2039,000000	99,751885
2038,000000	99,752057
2037,000000	99,759005
2036,000000	99,778911
2035,000000	99,793427
2034,000000	99,791693
2033,000000	99,785038
2032,000000	99,784934
2031,000000	99,791608
2030,000000	99,805479
2029,000000	99,824597
2028,000000	99,833394
2027,000000	99,818969
2026,000000	99,792747
2025,000000	99,773185
2024,000000	99,756289
2023,000000	99,730377
2022,000000	99,708645
2021,000000	99,713865
2020,000000	99,738852
2019,000000	99,756176
2018,000000	99,760504
2017,000000	99,767397
2016,000000	99,776918
2015,000000	99,775717
2014,000000	99,769965
2013,000000	99,778193
2012,000000	99,796270
2011,000000	99,802378
2010,000000	99,793506
2009,000000	99,786497
2008,000000	99,786342
2007,000000	99,784598
2006,000000	99,784331
2005,000000	99,792653
2004,000000	99,795884
2003,000000	99,776077
2002,000000	99,744060
2001,000000	99,726341
2000,000000	99,725662
1999,000000	99,724258
1998,000000	99,720092
1997,000000	99,727590
1996,000000	99,745797
1995,000000	99,757228
1994,000000	99,757561
1993,000000	99,758656
1992,000000	99,761896
1991,000000	99,756442
1990,000000	99,746252
1989,000000	99,745293
1988,000000	99,746732
1987,000000	99,728953
1986,000000	99,692307
1985,000000	99,660958
1984,000000	99,647445
1983,000000	99,644003
1982,000000	99,649171
1981,000000	99,672150
1980,000000	99,707281
1979,000000	99,734774
1978,000000	99,752129
1977,000000	99,773980
1976,000000	99,796652
1975,000000	99,800008
1974,000000	99,785157
1973,000000	99,774521
1972,000000	99,777501
1971,000000	99,786873
1970,000000	99,803024
1969,000000	99,828857
1968,000000	99,845805
1967,000000	99,829160
1966,000000	99,786340
1965,000000	99,747334
1964,000000	99,723948
1963,000000	99,710774
1962,000000	99,712342
1961,000000	99,734714
1960,000000	99,758975
1959,000000	99,758320
1958,000000	99,735616
1957,000000	99,713993
1956,000000	99,698753
1955,000000	99,677808
1954,000000	99,652883
1953,000000	99,639694
1952,000000	99,639101
1951,000000	99,635032
1950,000000	99,620659
1949,000000	99,603950
1948,000000	99,590506
1947,000000	99,581790
1946,000000	99,584886
1945,000000	99,602248
1944,000000	99,617108
1943,000000	99,611154
1942,000000	99,592308
1941,000000	99,580382
1940,000000	99,575042
1939,000000	99,565882
1938,000000	99,557977
1937,000000	99,563495
1936,000000	99,577678
1935,000000	99,586513
1934,000000	99,590958
1933,000000	99,600314
1932,000000	99,609175
1931,000000	99,605498
1930,000000	99,594697
1929,000000	99,590941
1928,000000	99,592543
1927,000000	99,590249
1926,000000	99,590712
1925,000000	99,605635
1924,000000	99,624336
1923,000000	99,624906
1922,000000	99,610952
1921,000000	99,604777
1920,000000	99,607211
1919,000000	99,597246
1918,000000	99,568698
1917,000000	99,540854
1916,000000	99,525475
1915,000000	99,516469
1914,000000	99,513026
1913,000000	99,522617
1912,000000	99,540584
1911,000000	99,549989
1910,000000	99,545857
1909,000000	99,539511
1908,000000	99,536116
1907,000000	99,530184
1906,000000	99,523491
1905,000000	99,524138
1904,000000	99,528999
1903,000000	99,527811
1902,000000	99,522887
1901,000000	99,524685
1900,000000	99,531447
1899,000000	99,532794
1898,000000	99,529182
1897,000000	99,528208
1896,000000	99,525517
1895,000000	99,511342
1894,000000	99,493446
1893,000000	99,488269
1892,000000	99,492892
1891,000000	99,489969
1890,000000	99,476449
1889,000000	99,466233
1888,000000	99,462202
1887,000000	99,455343
1886,000000	99,447619
1885,000000	99,448899
1884,000000	99,455755
1883,000000	99,454380
1882,000000	99,443967
1881,000000	99,435271
1880,000000	99,429083
1879,000000	99,417121
1878,000000	99,402130
1877,000000	99,395474
1876,000000	99,396155
1875,000000	99,393783
1874,000000	99,390683
1873,000000	99,398188
1872,000000	99,412690
1871,000000	99,416669
1870,000000	99,403845
1869,000000	99,386811
1868,000000	99,372684
1867,000000	99,357179
1866,000000	99,347331
1865,000000	99,352695
1864,000000	99,363366
1863,000000	99,361809
1862,000000	99,349382
1861,000000	99,342459
1860,000000	99,344434
1859,000000	99,344112
1858,000000	99,340161
1857,000000	99,341302
1856,000000	99,344398
1855,000000	99,337842
1854,000000	99,324366
1853,000000	99,316789
1852,000000	99,313843
1851,000000	99,302386
1850,000000	99,282220
1849,000000	99,266869
1848,000000	99,259391
1847,000000	99,248645
1846,000000	99,231983
1845,000000	99,219720
1844,000000	99,211861
1843,000000	99,198571
1842,000000	99,188725
1841,000000	99,194413
1840,000000	99,205528
1839,000000	99,205063
1838,000000	99,195565
1837,000000	99,193520
1836,000000	99,199346
1835,000000	99,199969
1834,000000	99,196528
1833,000000	99,201454
1832,000000	99,213111
1831,000000	99,216159
1830,000000	99,209871
1829,000000	99,211139
1828,000000	99,220229
1827,000000	99,221905
1826,000000	99,215005
1825,000000	99,212632
1824,000000	99,214149
1823,000000	99,205379
1822,000000	99,188879
1821,000000	99,179317
1820,000000	99,176875
1819,000000	99,168361
1818,000000	99,153651
1817,000000	99,146073
1816,000000	99,144143
1815,000000	99,133452
1814,000000	99,114339
1813,000000	99,100730
1812,000000	99,093514
1811,000000	99,078404
1810,000000	99,055797
1809,000000	99,042705
1808,000000	99,039493
1807,000000	99,030850
1806,000000	99,016540
1805,000000	99,009683
1804,000000	99,007770
1803,000000	98,993564
1802,000000	98,967061
1801,000000	98,948400
1800,000000	98,939370
1799,000000	98,918667
1798,000000	98,886370
1797,000000	98,863669
1796,000000	98,853026
1795,000000	98,835303
1794,000000	98,803863
1793,000000	98,774964
1792,000000	98,754497
1791,000000	98,727171
1790,000000	98,697760
1789,000000	98,683019
1788,000000	98,673467
1787,000000	98,646265
1786,000000	98,601984
1785,000000	98,564377
1784,000000	98,538876
1783,000000	98,507902
1782,000000	98,469776
1781,000000	98,441086
1780,000000	98,419347
1779,000000	98,382553
1778,000000	98,334742
1777,000000	98,300007
1776,000000	98,277783
1775,000000	98,241467
1774,000000	98,181518
1773,000000	98,118879
1772,000000	98,061298
1771,000000	97,989557
1770,000000	97,914194
1769,000000	97,858883
1768,000000	97,809986
1767,000000	97,740882
1766,000000	97,664884
1765,000000	97,610049
1764,000000	97,560127
1763,000000	97,467632
1762,000000	97,327107
1761,000000	97,192438
1760,000000	97,080137
1759,000000	96,945815
1758,000000	96,761698
1757,000000	96,544768
1756,000000	96,313669
1755,000000	96,062132
1754,000000	95,784015
1753,000000	95,463723
1752,000000	95,042754
1751,000000	94,456404
1750,000000	93,731144
1749,000000	92,946334
1748,000000	92,105027
1747,000000	91,169334
1746,000000	90,139740
1745,000000	89,015382
1744,000000	87,771854
1743,000000	86,422330
1742,000000	85,010049
1741,000000	83,492230
1740,000000	81,778385
1739,000000	80,003404
1738,000000	78,486129
1737,000000	77,290870
1736,000000	76,109483
1735,000000	74,434114
1734,000000	72,160418
1733,000000	70,108689
1732,000000	68,697707
1731,000000	67,537675
1730,000000	66,338071
1729,000000	65,145626
1728,000000	64,097945
1727,000000	63,213362
1726,000000	62,451425
1725,000000	61,826746
1724,000000	61,380107
1723,000000	61,110360
1722,000000	61,008768
1721,000000	61,103124
1720,000000	61,442657
1719,000000	62,096315
1718,000000	63,161453
1717,000000	64,651156
1716,000000	66,376515
1715,000000	68,180082
1714,000000	70,021347
1713,000000	71,884800
1712,000000	73,775977
1711,000000	75,715256
1710,000000	77,671753
1709,000000	79,551217
1708,000000	81,317290
1707,000000	83,072523
1706,000000	84,882863
1705,000000	86,532079
1704,000000	87,758105
1703,000000	88,634316
1702,000000	89,414038
1701,000000	90,319367
1700,000000	91,311858
1699,000000	92,081418
1698,000000	92,581229
1697,000000	92,962629
1696,000000	93,348429
1695,000000	93,735601
1694,000000	94,033463
1693,000000	94,227885
1692,000000	94,375641
1691,000000	94,539448
1690,000000	94,723694
1689,000000	94,874628
1688,000000	94,974887
1687,000000	95,064462
1686,000000	95,168827
1685,000000	95,276398
1684,000000	95,387512
1683,000000	95,512635
1682,000000	95,630857
1681,000000	95,722261
1680,000000	95,801583
1679,000000	95,896282
1678,000000	95,998611
1677,000000	96,080332
1676,000000	96,148565
1675,000000	96,241873
1674,000000	96,348506
1673,000000	96,424779
1672,000000	96,472374
1671,000000	96,527844
1670,000000	96,603902
1669,000000	96,663616
1668,000000	96,698559
1667,000000	96,742042
1666,000000	96,793041
1665,000000	96,825749
1664,000000	96,839250
1663,000000	96,861364
1662,000000	96,895911
1661,000000	96,914841
1660,000000	96,920661
1659,000000	96,937655
1658,000000	96,967002
1657,000000	96,987780
1656,000000	96,990705
1655,000000	96,992973
1654,000000	97,016802
1653,000000	97,033574
1652,000000	97,011672
1651,000000	97,028353
1650,000000	97,078128
1649,000000	97,103594
1648,000000	97,091220
1647,000000	97,083267
1646,000000	97,095868
1645,000000	97,096084
1644,000000	97,093682
1643,000000	97,108885
1642,000000	97,131942
1641,000000	97,142020
1640,000000	97,141046
1639,000000	97,148281
1638,000000	97,163659
1637,000000	97,163033
1636,000000	97,143400
1635,000000	97,136309
1634,000000	97,143526
1633,000000	97,148225
1632,000000	97,148174
1631,000000	97,153312
1630,000000	97,164636
1629,000000	97,168925
1628,000000	97,164632
1627,000000	97,169525
1626,000000	97,185138
1625,000000	97,192327
1624,000000	97,188721
1623,000000	97,196938
1622,000000	97,219299
1621,000000	97,233911
1620,000000	97,237212
1619,000000	97,240441
1618,000000	97,246324
1617,000000	97,243537
1616,000000	97,233405
1615,000000	97,236888
1614,000000	97,249238
1613,000000	97,243927
1612,000000	97,214996
1611,000000	97,177256
1610,000000	97,128754
1609,000000	97,040133
1608,000000	96,892235
1607,000000	96,691830
1606,000000	96,436788
1605,000000	96,108383
1604,000000	95,713599
1603,000000	95,309896
1602,000000	94,973617
1601,000000	94,758092
1600,000000	94,696693
1599,000000	94,807131
1598,000000	95,063366
1597,000000	95,395354
1596,000000	95,742068
1595,000000	96,074068
1594,000000	96,361434
1593,000000	96,570878
1592,000000	96,701256
1591,000000	96,779814
1590,000000	96,816392
1589,000000	96,794507
1588,000000	96,703944
1587,000000	96,549625
1586,000000	96,323345
1585,000000	96,002944
1584,000000	95,596154
1583,000000	95,163074
1582,000000	94,791292
1581,000000	94,550853
1580,000000	94,473065
1579,000000	94,566145
1578,000000	94,846341
1577,000000	95,332644
1576,000000	95,941703
1575,000000	96,455837
1574,000000	96,776157
1573,000000	96,960820
1572,000000	97,078576
1571,000000	97,179152
1570,000000	97,285930
1569,000000	97,377017
1568,000000	97,434151
1567,000000	97,479087
1566,000000	97,525037
1565,000000	97,563338
1564,000000	97,590769
1563,000000	97,616635
1562,000000	97,640373
1561,000000	97,648129
1560,000000	97,639987
1559,000000	97,665160
1558,000000	97,709147
1557,000000	97,704325
1556,000000	97,694224
1555,000000	97,701515
1554,000000	97,718158
1553,000000	97,726827
1552,000000	97,729546
1551,000000	97,740235
1550,000000	97,759768
1549,000000	97,771867
1548,000000	97,772307
1547,000000	97,774832
1546,000000	97,782786
1545,000000	97,784945
1544,000000	97,780369
1543,000000	97,784835
1542,000000	97,799257
1541,000000	97,806040
1540,000000	97,813721
1539,000000	97,834966
1538,000000	97,851674
1537,000000	97,859443
1536,000000	97,859216
1535,000000	97,860367
1534,000000	97,871002
1533,000000	97,880863
1532,000000	97,882009
1531,000000	97,886391
1530,000000	97,893769
1529,000000	97,888834
1528,000000	97,869820
1527,000000	97,856935
1526,000000	97,858673
1525,000000	97,858082
1524,000000	97,848297
1523,000000	97,842305
1522,000000	97,845084
1521,000000	97,840340
1520,000000	97,827446
1519,000000	97,828757
1518,000000	97,835362
1517,000000	97,821570
1516,000000	97,794076
1515,000000	97,778568
1514,000000	97,770828
1513,000000	97,749429
1512,000000	97,717324
1511,000000	97,698351
1510,000000	97,692016
1509,000000	97,666543
1508,000000	97,613470
1507,000000	97,591878
1506,000000	97,593144
1505,000000	97,550808
1504,000000	97,514339
1503,000000	97,506678
1502,000000	97,502532
1501,000000	97,472365
1500,000000	97,414971
1499,000000	97,350545
1498,000000	97,270275
1497,000000	97,132524
1496,000000	96,940436
1495,000000	96,745090
1494,000000	96,552054
1493,000000	96,320772
1492,000000	96,026387
1491,000000	95,688090
1490,000000	95,368138
1489,000000	95,150966
1488,000000	95,088020
1487,000000	95,158498
1486,000000	95,285161
1485,000000	95,391932
1484,000000	95,456896
1483,000000	95,486678
1482,000000	95,457549
1481,000000	95,332742
1480,000000	95,128055
1479,000000	94,879719
1478,000000	94,563349
1477,000000	94,128035
1476,000000	93,597789
1475,000000	93,035164
1474,000000	92,371361
1473,000000	91,447797
1472,000000	90,344760
1471,000000	89,338968
1470,000000	88,482748
1469,000000	87,686654
1468,000000	86,930043
1467,000000	86,241852
1466,000000	85,629392
1465,000000	85,114941
1464,000000	84,791025
1463,000000	84,695612
1462,000000	84,748000
1461,000000	84,866405
1460,000000	85,031659
1459,000000	85,269458
1458,000000	85,617862
1457,000000	86,068520
1456,000000	86,508223
1455,000000	86,867666
1454,000000	87,170150
1453,000000	87,439509
1452,000000	87,682216
1451,000000	87,885615
1450,000000	88,037672
1449,000000	88,166378
1448,000000	88,345446
1447,000000	88,620183
1446,000000	88,946454
1445,000000	89,248634
1444,000000	89,470267
1443,000000	89,552589
1442,000000	89,438120
1441,000000	89,124245
1440,000000	88,675563
1439,000000	88,144400
1438,000000	87,511887
1437,000000	86,794576
1436,000000	86,224349
1435,000000	86,023806
1434,000000	86,120379
1433,000000	86,353174
1432,000000	86,609215
1431,000000	86,755078
1430,000000	86,614600
1429,000000	86,119534
1428,000000	85,448063
1427,000000	84,916750
1426,000000	84,803919
1425,000000	85,296191
1424,000000	86,358806
1423,000000	87,606948
1422,000000	88,654799
1421,000000	89,466995
1420,000000	90,207880
1419,000000	90,943791
1418,000000	91,554134
1417,000000	91,986719
1416,000000	92,326638
1415,000000	92,642564
1414,000000	92,960630
1413,000000	93,295069
1412,000000	93,644840
1411,000000	93,984248
1410,000000	94,287197
1409,000000	94,547364
1408,000000	94,761821
1407,000000	94,922519
1406,000000	95,034746
1405,000000	95,112482
1404,000000	95,150059
1403,000000	95,132657
1402,000000	95,067754
1401,000000	94,964443
1400,000000	94,804673
1399,000000	94,571726
1398,000000	94,291168
1397,000000	93,982439
1396,000000	93,605432
1395,000000	93,118907
1394,000000	92,564958
1393,000000	92,023506
1392,000000	91,519765
1391,000000	91,041601
1390,000000	90,583873
1389,000000	90,142959
1388,000000	89,705992
1387,000000	89,271803
1386,000000	88,850709
1385,000000	88,425248
1384,000000	87,957508
1383,000000	87,441391
1382,000000	86,927144
1381,000000	86,493825
1380,000000	86,215856
1379,000000	86,151354
1378,000000	86,316783
1377,000000	86,680503
1376,000000	87,210104
1375,000000	87,886542
1374,000000	88,635947
1373,000000	89,317777
1372,000000	89,850719
1371,000000	90,258255
1370,000000	90,585870
1369,000000	90,847792
1368,000000	91,041856
1367,000000	91,176169
1366,000000	91,269228
1365,000000	91,339137
1364,000000	91,399986
1363,000000	91,457460
1362,000000	91,499985
1361,000000	91,507461
1360,000000	91,476090
1359,000000	91,417444
1358,000000	91,341830
1357,000000	91,255352
1356,000000	91,167493
1355,000000	91,093363
1354,000000	91,046460
1353,000000	91,034211
1352,000000	91,060537
1351,000000	91,125066
1350,000000	91,215881
1349,000000	91,307683
1348,000000	91,374484
1347,000000	91,397347
1346,000000	91,358267
1345,000000	91,239298
1344,000000	91,031830
1343,000000	90,734665
1342,000000	90,337793
1341,000000	89,821238
1340,000000	89,194540
1339,000000	88,530959
1338,000000	87,926870
1337,000000	87,437054
1336,000000	87,076542
1335,000000	86,843905
1334,000000	86,717289
1333,000000	86,655948
1332,000000	86,624285
1331,000000	86,608342
1330,000000	86,602465
1329,000000	86,597249
1328,000000	86,588699
1327,000000	86,582405
1326,000000	86,580713
1325,000000	86,576202
1324,000000	86,564254
1323,000000	86,548311
1322,000000	86,527393
1321,000000	86,491654
1320,000000	86,436154
1319,000000	86,365340
1318,000000	86,276534
1317,000000	86,154106
1316,000000	85,984867
1315,000000	85,763584
1314,000000	85,480221
1313,000000	85,117228
1312,000000	84,669436
1311,000000	84,146194
1310,000000	83,548180
1309,000000	82,862550
1308,000000	82,085546
1307,000000	81,235042
1306,000000	80,324669
1305,000000	79,346387
1304,000000	78,295342
1303,000000	77,184649
1302,000000	76,023191
1301,000000	74,799819
1300,000000	73,507985
1299,000000	72,164525
1298,000000	70,783395
1297,000000	69,363070
1296,000000	67,920259
1295,000000	66,505952
1294,000000	65,165680
1293,000000	63,918561
1292,000000	62,791787
1291,000000	61,833255
1290,000000	61,068304
1289,000000	60,476660
1288,000000	60,038475
1287,000000	59,749736
1286,000000	59,576749
1285,000000	59,449348
1284,000000	59,314039
1283,000000	59,158309
1282,000000	58,969870
1281,000000	58,721921
1280,000000	58,415715
1279,000000	58,091861
1278,000000	57,781576
1277,000000	57,488613
1276,000000	57,231670
1275,000000	57,058109
1274,000000	56,994080
1273,000000	57,027132
1272,000000	57,150116
1271,000000	57,372840
1270,000000	57,678050
1269,000000	58,010866
1268,000000	58,331428
1267,000000	58,632711
1266,000000	58,899491
1265,000000	59,098198
1264,000000	59,220605
1263,000000	59,293366
1262,000000	59,331126
1261,000000	59,320338
1260,000000	59,257964
1259,000000	59,168209
1258,000000	59,073476
1257,000000	59,001206
1256,000000	59,030945
1255,000000	59,285240
1254,000000	59,836832
1253,000000	60,654499
1252,000000	61,647030
1251,000000	62,714603
1250,000000	63,766148
1249,000000	64,737248
1248,000000	65,616747
1247,000000	66,434575
1246,000000	67,215618
1245,000000	67,967729
1244,000000	68,706732
1243,000000	69,459843
1242,000000	70,240054
1241,000000	71,044897
1240,000000	71,879340
1239,000000	72,753062
1238,000000	73,655215
1237,000000	74,556426
1236,000000	75,435162
1235,000000	76,279739
1234,000000	77,070402
1233,000000	77,786490
1232,000000	78,434555
1231,000000	79,055451
1230,000000	79,703210
1229,000000	80,426447
1228,000000	81,258080
1227,000000	82,197650
1226,000000	83,199639
1225,000000	84,193748
1224,000000	85,118880
1223,000000	85,937116
1222,000000	86,627821
1221,000000	87,186524
1220,000000	87,624608
1219,000000	87,958994
1218,000000	88,206693
1217,000000	88,383595
1216,000000	88,508392
1215,000000	88,598615
1214,000000	88,663951
1213,000000	88,710916
1212,000000	88,746067
1211,000000	88,773017
1210,000000	88,788809
1209,000000	88,788946
1208,000000	88,775315
1207,000000	88,753180
1206,000000	88,724697
1205,000000	88,690978
1204,000000	88,657492
1203,000000	88,631124
1202,000000	88,613834
1201,000000	88,605988
1200,000000	88,613585
1199,000000	88,645681
1198,000000	88,704715
1197,000000	88,787289
1196,000000	88,892549
1195,000000	89,022057
1194,000000	89,174266
1193,000000	89,344207
1192,000000	89,528840
1191,000000	89,727109
1190,000000	89,936779
1189,000000	90,157230
1188,000000	90,390389
1187,000000	90,633989
1186,000000	90,876853
1185,000000	91,106039
1184,000000	91,313890
1183,000000	91,494664
1182,000000	91,640290
1181,000000	91,745351
1180,000000	91,814207
1179,000000	91,856051
1178,000000	91,877053
1177,000000	91,879969
1176,000000	91,866585
1175,000000	91,837062
1174,000000	91,786418
1173,000000	91,707770
1172,000000	91,597614
1171,000000	91,454466
1170,000000	91,277057
1169,000000	91,066809
1168,000000	90,833421
1167,000000	90,595659
1166,000000	90,379785
1165,000000	90,218375
1164,000000	90,144382
1163,000000	90,172177
1162,000000	90,280038
1161,000000	90,418370
1160,000000	90,534923
1159,000000	90,592359
1158,000000	90,571201
1157,000000	90,469659
1156,000000	90,298223
1155,000000	90,067629
1154,000000	89,776316
1153,000000	89,411200
1152,000000	88,961958
1151,000000	88,421180
1150,000000	87,778528
1149,000000	87,020487
1148,000000	86,140057
1147,000000	85,144491
1146,000000	84,044071
1145,000000	82,851064
1144,000000	81,592794
1143,000000	80,314405
1142,000000	79,060113
1141,000000	77,861493
1140,000000	76,750228
1139,000000	75,758649
1138,000000	74,896630
1137,000000	74,142443
1136,000000	73,470564
1135,000000	72,862938
1134,000000	72,289351
1133,000000	71,709807
1132,000000	71,104721
1131,000000	70,484350
1130,000000	69,860319
1129,000000	69,236155
1128,000000	68,634954
1127,000000	68,100582
1126,000000	67,663045
1125,000000	67,331934
1124,000000	67,129993
1123,000000	67,107962
1122,000000	67,306483
1121,000000	67,745507
1120,000000	68,451997
1119,000000	69,448179
1118,000000	70,715131
1117,000000	72,185696
1116,000000	73,786449
1115,000000	75,451336
1114,000000	77,100907
1113,000000	78,652116
1112,000000	80,048944
1111,000000	81,266994
1110,000000	82,291696
1109,000000	83,120869
1108,000000	83,774917
1107,000000	84,293082
1106,000000	84,712661
1105,000000	85,059146
1104,000000	85,358523
1103,000000	85,632971
1102,000000	85,889254
1101,000000	86,120575
1100,000000	86,320967
1099,000000	86,490089
1098,000000	86,624426
1097,000000	86,718377
1096,000000	86,774815
1095,000000	86,801281
1094,000000	86,797693
1093,000000	86,755086
1092,000000	86,667660
1091,000000	86,534925
1090,000000	86,347291
1089,000000	86,085161
1088,000000	85,729314
1087,000000	85,262033
1086,000000	84,659273
1085,000000	83,888406
1084,000000	82,930384
1083,000000	81,789896
1082,000000	80,483309
1081,000000	79,035092
1080,000000	77,490418
1079,000000	75,922590
1078,000000	74,408910
1077,000000	73,018983
1076,000000	71,829521
1075,000000	70,928424
1074,000000	70,374721
1073,000000	70,182209
1072,000000	70,356617
1071,000000	70,896264
1070,000000	71,769846
1069,000000	72,911915
1068,000000	74,255356
1067,000000	75,739867
1066,000000	77,285228
1065,000000	78,806596
1064,000000	80,247624
1063,000000	81,581143
1062,000000	82,783737
1061,000000	83,836363
1060,000000	84,738135
1059,000000	85,501168
1058,000000	86,136697
1057,000000	86,653497
1056,000000	87,071197
1055,000000	87,411674
1054,000000	87,683921
1053,000000	87,889253
1052,000000	88,032567
1051,000000	88,122605
1050,000000	88,157508
1049,000000	88,123292
1048,000000	88,006317
1047,000000	87,789142
1046,000000	87,445806
1045,000000	86,953397
1044,000000	86,320000
1043,000000	85,600477
1042,000000	84,889534
1041,000000	84,306679
1040,000000	83,976204
1039,000000	83,988497
1038,000000	84,351089
1037,000000	84,989530
1036,000000	85,789132
1035,000000	86,632671
1034,000000	87,421362
1033,000000	88,092696
1032,000000	88,632898
1031,000000	89,058541
1030,000000	89,389170
1029,000000	89,638751
1028,000000	89,826615
1027,000000	89,975129
1026,000000	90,097953
1025,000000	90,199051
1024,000000	90,281490
1023,000000	90,350288
1022,000000	90,405024
1021,000000	90,441640
1020,000000	90,462355
1019,000000	90,475042
1018,000000	90,484103
1017,000000	90,489690
1016,000000	90,495834
1015,000000	90,509303
1014,000000	90,529551
1013,000000	90,548770
1012,000000	90,562361
1011,000000	90,571286
1010,000000	90,574606
1009,000000	90,569019
1008,000000	90,556337
1007,000000	90,542114
1006,000000	90,524984
1005,000000	90,496338
1004,000000	90,451336
1003,000000	90,393162
1002,000000	90,324480
1001,000000	90,242455
1000,000000	90,144900
999,000000	90,032987
998,000000	89,906346
997,000000	89,762026
996,000000	89,600479
995,000000	89,426760
994,000000	89,242921
993,000000	89,045938
992,000000	88,834567
991,000000	88,610507
990,000000	88,372277
989,000000	88,113931
988,000000	87,832177
987,000000	87,527621
986,000000	87,197679
985,000000	86,838419
984,000000	86,453534
983,000000	86,052206
982,000000	85,635576
981,000000	85,194235
980,000000	84,722976
979,000000	84,226960
978,000000	83,711563
977,000000	83,178526
976,000000	82,635231
975,000000	82,096317
974,000000	81,571085
973,000000	81,061570
972,000000	80,574933
971,000000	80,124074
970,000000	79,712398
969,000000	79,334019
968,000000	78,993079
967,000000	78,704426
966,000000	78,476167
965,000000	78,306117
964,000000	78,197268
963,000000	78,155662
962,000000	78,168805
961,000000	78,210693
960,000000	78,271194
959,000000	78,363747
958,000000	78,505089
957,000000	78,705137
956,000000	78,979423
955,000000	79,345263
954,000000	79,799733
953,000000	80,321171
952,000000	80,890507
951,000000	81,496755
950,000000	82,121335
949,000000	82,738021
948,000000	83,330438
947,000000	83,894493
946,000000	84,426051
945,000000	84,919816
944,000000	85,379061
943,000000	85,809979
942,000000	86,208821
941,000000	86,565056
940,000000	86,875928
939,000000	87,146802
938,000000	87,378676
937,000000	87,569960
936,000000	87,727983
935,000000	87,866327
934,000000	87,991998
933,000000	88,105699
932,000000	88,214542
931,000000	88,330536
930,000000	88,455334
929,000000	88,579291
928,000000	88,696438
927,000000	88,809749
926,000000	88,920265
925,000000	89,023242
924,000000	89,117617
923,000000	89,209138
922,000000	89,301912
921,000000	89,395875
920,000000	89,494437
919,000000	89,604991
918,000000	89,730290
917,000000	89,867543
916,000000	90,017139
915,000000	90,183775
914,000000	90,367894
913,000000	90,564444
912,000000	90,769776
911,000000	90,980994
910,000000	91,188878
909,000000	91,380784
908,000000	91,551618
907,000000	91,704363
906,000000	91,840188
905,000000	91,955333
904,000000	92,048149
903,000000	92,120776
902,000000	92,172892
901,000000	92,201929
900,000000	92,210054
899,000000	92,205134
898,000000	92,193118
897,000000	92,176069
896,000000	92,158684
895,000000	92,148307
894,000000	92,146298
893,000000	92,146156
892,000000	92,143016
891,000000	92,138180
890,000000	92,132324
889,000000	92,121450
888,000000	92,103551
887,000000	92,083673
886,000000	92,068842
885,000000	92,062020
884,000000	92,062656
883,000000	92,068340
882,000000	92,074352
881,000000	92,076926
880,000000	92,079237
879,000000	92,089775
878,000000	92,113703
877,000000	92,150406
876,000000	92,198387
875,000000	92,256007
874,000000	92,316893
873,000000	92,371804
872,000000	92,416888
871,000000	92,455516
870,000000	92,492059
869,000000	92,528105
868,000000	92,563654
867,000000	92,595897
866,000000	92,618221
865,000000	92,626804
864,000000	92,627757
863,000000	92,631493
862,000000	92,640627
861,000000	92,649358
860,000000	92,653882
859,000000	92,656030
858,000000	92,657166
857,000000	92,656815
856,000000	92,658151
855,000000	92,666807
854,000000	92,681990
853,000000	92,695600
852,000000	92,701750
851,000000	92,701301
850,000000	92,695741
849,000000	92,683244
848,000000	92,662758
847,000000	92,635899
846,000000	92,603120
845,000000	92,563506
844,000000	92,519259
843,000000	92,474482
842,000000	92,428099
841,000000	92,373903
840,000000	92,309051
839,000000	92,236493
838,000000	92,158716
837,000000	92,076161
836,000000	91,994467
835,000000	91,926699
834,000000	91,886446
833,000000	91,883780
832,000000	91,929276
831,000000	92,034854
830,000000	92,206591
829,000000	92,441578
828,000000	92,729523
827,000000	93,051278
826,000000	93,378168
825,000000	93,683362
824,000000	93,955849
823,000000	94,196373
822,000000	94,402107
821,000000	94,564674
820,000000	94,683568
819,000000	94,770896
818,000000	94,840543
817,000000	94,897965
816,000000	94,942372
815,000000	94,973481
814,000000	94,992741
813,000000	95,002433
812,000000	95,006108
811,000000	95,006647
810,000000	95,001967
809,000000	94,984161
808,000000	94,942770
807,000000	94,866055
806,000000	94,739770
805,000000	94,551359
804,000000	94,297208
803,000000	93,984643
802,000000	93,628708
801,000000	93,252294
800,000000	92,888604
799,000000	92,572738
798,000000	92,324778
797,000000	92,144382
796,000000	92,021332
795,000000	91,941615
794,000000	91,883118
793,000000	91,818904
792,000000	91,732613
791,000000	91,626682
790,000000	91,513293
789,000000	91,404030
788,000000	91,309225
787,000000	91,237187
786,000000	91,187666
785,000000	91,151334
784,000000	91,119541
783,000000	91,090284
782,000000	91,063467
781,000000	91,036694
780,000000	91,007336
779,000000	90,973254
778,000000	90,930760
777,000000	90,877845
776,000000	90,819531
775,000000	90,763896
774,000000	90,713786
773,000000	90,670100
772,000000	90,641077
771,000000	90,637372
770,000000	90,656860
769,000000	90,684427
768,000000	90,708334
767,000000	90,727001
766,000000	90,738168
765,000000	90,731049
764,000000	90,692043
763,000000	90,609128
762,000000	90,469009
761,000000	90,259101
760,000000	89,975088
759,000000	89,619073
758,000000	89,187172
757,000000	88,667620
756,000000	88,051947
755,000000	87,337426
754,000000	86,517517
753,000000	85,581316
752,000000	84,528589
751,000000	83,374902
750,000000	82,140247
749,000000	80,846636
748,000000	79,531007
747,000000	78,248355
746,000000	77,058207
745,000000	76,023506
744,000000	75,221577
743,000000	74,736849
742,000000	74,634689
741,000000	74,948534
740,000000	75,682656
739,000000	76,801289
738,000000	78,216676
737,000000	79,804647
736,000000	81,438449
735,000000	83,008758
734,000000	84,426668
733,000000	85,629841
732,000000	86,593488
731,000000	87,332667
730,000000	87,888305
729,000000	88,308829
728,000000	88,638492
727,000000	88,910097
726,000000	89,141116
725,000000	89,339341
724,000000	89,512097
723,000000	89,663075
722,000000	89,782926
721,000000	89,853977
720,000000	89,866972
719,000000	89,823052
718,000000	89,717122
717,000000	89,531291
716,000000	89,247432
715,000000	88,854275
714,000000	88,337173
713,000000	87,672864
712,000000	86,841809
711,000000	85,839864
710,000000	84,681103
709,000000	83,411552
708,000000	82,128963
707,000000	80,972032
706,000000	80,072048
705,000000	79,509202
704,000000	79,293435
703,000000	79,356230
702,000000	79,568263
701,000000	79,797637
700,000000	79,967005
699,000000	80,058616
698,000000	80,081347
697,000000	80,051322
696,000000	79,998073
695,000000	79,962117
694,000000	79,978921
693,000000	80,073418
692,000000	80,264519
691,000000	80,560422
690,000000	80,946637
689,000000	81,386607
688,000000	81,836206
687,000000	82,258806
686,000000	82,632975
685,000000	82,952080
684,000000	83,219930
683,000000	83,446854
682,000000	83,647245
681,000000	83,838137
680,000000	84,035189
679,000000	84,248423
678,000000	84,483326
677,000000	84,742090
676,000000	85,022961
675,000000	85,319552
674,000000	85,626399
673,000000	85,939847
672,000000	86,255539
671,000000	86,579198
670,000000	86,946140
669,000000	87,414176
668,000000	87,949605
667,000000	88,339975
666,000000	88,520513
665,000000	88,603556
664,000000	88,659689
663,000000	88,692460
662,000000	88,674958
661,000000	88,577495
660,000000	88,375695
659,000000	88,047132
658,000000	87,566808
657,000000	86,904507
656,000000	86,046144
655,000000	85,032489
654,000000	83,967728
653,000000	82,975478
652,000000	82,159897
651,000000	81,580491
650,000000	81,210272
649,000000	80,942197
648,000000	80,677682
647,000000	80,374414
646,000000	80,000891
645,000000	79,509732
644,000000	78,884946
643,000000	78,164689
642,000000	77,382814
641,000000	76,534428
640,000000	75,640663
639,000000	74,799402
638,000000	74,117408
637,000000	73,641649
636,000000	73,397615
635,000000	73,420112
634,000000	73,682873
633,000000	74,073485
632,000000	74,489366
631,000000	74,893663
630,000000	75,260910
629,000000	75,540898
628,000000	75,707655
627,000000	75,784251
626,000000	75,792886
625,000000	75,725350
624,000000	75,585540
623,000000	75,407285
622,000000	75,204072
621,000000	74,952127
620,000000	74,649690
619,000000	74,343483
618,000000	74,069463
617,000000	73,816339
616,000000	73,576899
615,000000	73,380625
614,000000	73,241650
613,000000	73,134839
612,000000	73,051268
611,000000	73,019352
610,000000	73,044000
609,000000	73,085894
608,000000	73,129814
607,000000	73,220232
606,000000	73,403333
605,000000	73,697121
604,000000	74,144035
603,000000	74,820536
602,000000	75,763161
601,000000	76,929720
600,000000	78,244827
599,000000	79,629343
598,000000	80,990587
597,000000	82,242858
596,000000	83,345144
595,000000	84,294931
594,000000	85,095291
593,000000	85,748090
592,000000	86,266779
591,000000	86,675775
590,000000	86,995777
589,000000	87,242245
588,000000	87,437769
587,000000	87,604834
586,000000	87,745766
585,000000	87,847909
584,000000	87,912220
583,000000	87,961059
582,000000	88,010498
581,000000	88,055733
580,000000	88,091435
579,000000	88,127340
578,000000	88,174363
577,000000	88,235832
576,000000	88,321393
575,000000	88,445459
574,000000	88,602464
573,000000	88,765959
572,000000	88,917100
571,000000	89,050888
570,000000	89,158339
569,000000	89,228363
568,000000	89,275569
567,000000	89,340782
566,000000	89,447708
565,000000	89,577892
564,000000	89,699299
563,000000	89,800325
562,000000	89,885564
561,000000	89,957573
560,000000	90,015847
559,000000	90,062491
558,000000	90,098033
557,000000	90,121114
556,000000	90,140041
555,000000	90,173615
554,000000	90,229491
553,000000	90,291468
552,000000	90,337978
551,000000	90,362239
550,000000	90,371424
549,000000	90,376728
548,000000	90,388945
547,000000	90,411736
546,000000	90,433625
545,000000	90,441551
544,000000	90,446575
543,000000	90,474933
542,000000	90,527454
541,000000	90,568788
540,000000	90,570865
539,000000	90,550788
538,000000	90,549476
537,000000	90,586325
536,000000	90,648739
535,000000	90,713779
534,000000	90,764459
533,000000	90,795359
532,000000	90,813338
531,000000	90,830411
530,000000	90,849224
529,000000	90,861329
528,000000	90,862461
527,000000	90,860102
526,000000	90,859874
525,000000	90,854212
524,000000	90,837490
523,000000	90,818532
522,000000	90,809395
521,000000	90,815462
520,000000	90,840456
519,000000	90,885484
518,000000	90,935370
517,000000	90,963498
516,000000	90,963235
515,000000	90,955393
514,000000	90,957989
513,000000	90,969622
512,000000	90,984949
511,000000	91,006062
510,000000	91,029713
509,000000	91,041319
508,000000	91,033247
507,000000	91,020845
506,000000	91,025681
505,000000	91,050625
504,000000	91,083974
503,000000	91,107635
502,000000	91,094844
501,000000	91,026139
500,000000	90,918596
499,000000	90,816395
498,000000	90,747390
497,000000	90,702340
496,000000	90,660246
495,000000	90,619164
494,000000	90,588313
493,000000	90,563266
492,000000	90,529854
491,000000	90,487908
490,000000	90,452213
489,000000	90,437301
488,000000	90,455500
487,000000	90,516532
486,000000	90,612592
485,000000	90,715242
484,000000	90,802565
483,000000	90,878919
482,000000	90,954262
481,000000	91,027081
480,000000	91,101778
479,000000	91,193895
478,000000	91,297676
477,000000	91,375153
476,000000	91,402748
475,000000	91,405390
474,000000	91,424188
473,000000	91,472334
472,000000	91,538798
471,000000	91,615517
470,000000	91,685278
469,000000	91,709040
468,000000	91,666976
467,000000	91,604853
466,000000	91,594946
465,000000	91,642176
464,000000	91,680850
463,000000	91,660021
462,000000	91,604689
461,000000	91,581527
460,000000	91,629450
459,000000	91,739454
458,000000	91,865008
457,000000	91,949768
456,000000	91,978472
455,000000	91,970631
454,000000	91,932854
453,000000	91,858916
452,000000	91,764525
451,000000	91,695217
450,000000	91,676905
