# Supplementary material for: Machine learning-assisted non-destructive plasticizer identification and quantification in historical PVC objects based on IR spectroscopy
Source: Sci Rep. 2022 Mar 23;12:5017. doi: 10.1038/s41598-022-08862-1 (PMC8943100; doi:10.1038/s41598-022-08862-1)
Supplement: Supplementary file 1 — Supplementary Information 1. [file 41598_2022_8862_MOESM1_ESM.zip › Plasticizers_PVC_data/ATR_FTIR_all/HS 124.ASC]

PE IR       SUBTECH     SPECTRUM    ASCII       PEDS        4.00        
   -1
HS 124_001.ASC
21/06/21
15:45:58.00
21/06/21
15:45:58.00
Tja�a Rijavec
Sample 040 By tjasar Date Monday, June 21 2021
450,000000
#HDR
-1
-1
#GR
cm-1
%T
1.0
0.0
4000,000000
-1,000000
3551
8
99,643445
59,600904
#DATA
4000,000000	99,069169
3999,000000	99,068458
3998,000000	99,067430
3997,000000	99,066540
3996,000000	99,066351
3995,000000	99,066941
3994,000000	99,068118
3993,000000	99,069674
3992,000000	99,071550
3991,000000	99,073642
3990,000000	99,075657
3989,000000	99,077256
3988,000000	99,078294
3987,000000	99,078829
3986,000000	99,078961
3985,000000	99,078871
3984,000000	99,079028
3983,000000	99,079926
3982,000000	99,081418
3981,000000	99,082615
3980,000000	99,082630
3979,000000	99,081455
3978,000000	99,079992
3977,000000	99,079274
3976,000000	99,079759
3975,000000	99,081118
3974,000000	99,082520
3973,000000	99,083225
3972,000000	99,083121
3971,000000	99,082903
3970,000000	99,083523
3969,000000	99,085247
3968,000000	99,087358
3967,000000	99,088614
3966,000000	99,088176
3965,000000	99,086260
3964,000000	99,084019
3963,000000	99,082778
3962,000000	99,083123
3961,000000	99,084723
3960,000000	99,086699
3959,000000	99,088187
3958,000000	99,088752
3957,000000	99,088482
3956,000000	99,088152
3955,000000	99,088686
3954,000000	99,090273
3953,000000	99,092080
3952,000000	99,092943
3951,000000	99,092592
3950,000000	99,091841
3949,000000	99,091685
3948,000000	99,092189
3947,000000	99,092486
3946,000000	99,092239
3945,000000	99,092096
3944,000000	99,092984
3943,000000	99,095228
3942,000000	99,097641
3941,000000	99,098795
3940,000000	99,098632
3939,000000	99,097824
3938,000000	99,096552
3937,000000	99,094429
3936,000000	99,091833
3935,000000	99,090137
3934,000000	99,090643
3933,000000	99,093958
3932,000000	99,099499
3931,000000	99,105549
3930,000000	99,109745
3929,000000	99,110959
3928,000000	99,110529
3927,000000	99,110691
3926,000000	99,112618
3925,000000	99,115369
3924,000000	99,117131
3923,000000	99,117051
3922,000000	99,115487
3921,000000	99,112959
3920,000000	99,110036
3919,000000	99,107927
3918,000000	99,108323
3917,000000	99,111483
3916,000000	99,115794
3915,000000	99,119767
3914,000000	99,123152
3913,000000	99,126205
3912,000000	99,128631
3911,000000	99,129757
3910,000000	99,129324
3909,000000	99,127484
3908,000000	99,124928
3907,000000	99,122099
3906,000000	99,118574
3905,000000	99,114086
3904,000000	99,109895
3903,000000	99,109199
3902,000000	99,114477
3901,000000	99,124237
3900,000000	99,133671
3899,000000	99,137987
3898,000000	99,136103
3897,000000	99,130922
3896,000000	99,125481
3895,000000	99,121241
3894,000000	99,119464
3893,000000	99,121610
3892,000000	99,127780
3891,000000	99,133898
3890,000000	99,135706
3889,000000	99,134179
3888,000000	99,132686
3887,000000	99,132990
3886,000000	99,134825
3885,000000	99,136902
3884,000000	99,139283
3883,000000	99,143802
3882,000000	99,151136
3881,000000	99,158894
3880,000000	99,163018
3879,000000	99,162201
3878,000000	99,160200
3877,000000	99,160966
3876,000000	99,164533
3875,000000	99,167458
3874,000000	99,165753
3873,000000	99,158781
3872,000000	99,150857
3871,000000	99,147284
3870,000000	99,148465
3869,000000	99,149646
3868,000000	99,149255
3867,000000	99,149972
3866,000000	99,152874
3865,000000	99,156893
3864,000000	99,161309
3863,000000	99,165659
3862,000000	99,168490
3861,000000	99,168545
3860,000000	99,166673
3859,000000	99,164624
3858,000000	99,163459
3857,000000	99,162498
3856,000000	99,160664
3855,000000	99,159137
3854,000000	99,160033
3853,000000	99,162958
3852,000000	99,165978
3851,000000	99,170084
3850,000000	99,174871
3849,000000	99,178424
3848,000000	99,180011
3847,000000	99,180873
3846,000000	99,182274
3845,000000	99,184164
3844,000000	99,185619
3843,000000	99,185816
3842,000000	99,184928
3841,000000	99,184246
3840,000000	99,185290
3839,000000	99,187927
3838,000000	99,190656
3837,000000	99,192370
3836,000000	99,194037
3835,000000	99,197261
3834,000000	99,201695
3833,000000	99,205745
3832,000000	99,208539
3831,000000	99,210419
3830,000000	99,212252
3829,000000	99,214420
3828,000000	99,216616
3827,000000	99,217459
3826,000000	99,215256
3825,000000	99,210010
3824,000000	99,204414
3823,000000	99,202165
3822,000000	99,204739
3821,000000	99,209027
3820,000000	99,211460
3819,000000	99,214892
3818,000000	99,222692
3817,000000	99,232525
3816,000000	99,239384
3815,000000	99,241325
3814,000000	99,241727
3813,000000	99,243660
3812,000000	99,245765
3811,000000	99,245897
3810,000000	99,244254
3809,000000	99,242818
3808,000000	99,242960
3807,000000	99,244152
3806,000000	99,245659
3805,000000	99,248779
3804,000000	99,254708
3803,000000	99,261148
3802,000000	99,263572
3801,000000	99,259026
3800,000000	99,251502
3799,000000	99,248967
3798,000000	99,252642
3797,000000	99,257633
3796,000000	99,259672
3795,000000	99,259898
3794,000000	99,261892
3793,000000	99,266467
3792,000000	99,271160
3791,000000	99,273797
3790,000000	99,273888
3789,000000	99,272185
3788,000000	99,270524
3787,000000	99,270873
3786,000000	99,273835
3785,000000	99,277937
3784,000000	99,281282
3783,000000	99,283478
3782,000000	99,285053
3781,000000	99,285532
3780,000000	99,284141
3779,000000	99,281574
3778,000000	99,279931
3777,000000	99,280823
3776,000000	99,283693
3775,000000	99,286052
3774,000000	99,285582
3773,000000	99,282103
3772,000000	99,277472
3771,000000	99,274074
3770,000000	99,273414
3769,000000	99,275666
3768,000000	99,280939
3767,000000	99,287979
3766,000000	99,293108
3765,000000	99,292986
3764,000000	99,288711
3763,000000	99,284606
3762,000000	99,283316
3761,000000	99,283914
3760,000000	99,285333
3759,000000	99,287966
3758,000000	99,291229
3757,000000	99,292850
3756,000000	99,292418
3755,000000	99,291632
3754,000000	99,290663
3753,000000	99,286898
3752,000000	99,278969
3751,000000	99,269590
3750,000000	99,261131
3749,000000	99,254534
3748,000000	99,253483
3747,000000	99,261494
3746,000000	99,276930
3745,000000	99,290759
3744,000000	99,293371
3743,000000	99,288763
3742,000000	99,288038
3741,000000	99,292191
3740,000000	99,296584
3739,000000	99,299203
3738,000000	99,301841
3737,000000	99,306317
3736,000000	99,314040
3735,000000	99,325523
3734,000000	99,334939
3733,000000	99,335715
3732,000000	99,328391
3731,000000	99,318798
3730,000000	99,311695
3729,000000	99,307454
3728,000000	99,304757
3727,000000	99,303161
3726,000000	99,303051
3725,000000	99,304580
3724,000000	99,307797
3723,000000	99,312895
3722,000000	99,318850
3721,000000	99,324120
3720,000000	99,328000
3719,000000	99,330095
3718,000000	99,329331
3717,000000	99,325130
3716,000000	99,319276
3715,000000	99,314141
3714,000000	99,309447
3713,000000	99,303022
3712,000000	99,295272
3711,000000	99,289647
3710,000000	99,286983
3709,000000	99,284881
3708,000000	99,282653
3707,000000	99,281190
3706,000000	99,280430
3705,000000	99,279924
3704,000000	99,279806
3703,000000	99,280215
3702,000000	99,279492
3701,000000	99,275261
3700,000000	99,268241
3699,000000	99,261929
3698,000000	99,257436
3697,000000	99,252488
3696,000000	99,245381
3695,000000	99,237384
3694,000000	99,230584
3693,000000	99,225615
3692,000000	99,222545
3691,000000	99,221487
3690,000000	99,220838
3689,000000	99,216381
3688,000000	99,207057
3687,000000	99,198340
3686,000000	99,194512
3685,000000	99,193518
3684,000000	99,190680
3683,000000	99,183984
3682,000000	99,174290
3681,000000	99,161904
3680,000000	99,145451
3679,000000	99,125418
3678,000000	99,105379
3677,000000	99,091002
3676,000000	99,086300
3675,000000	99,087546
3674,000000	99,087052
3673,000000	99,085839
3672,000000	99,085335
3671,000000	99,083721
3670,000000	99,080464
3669,000000	99,075727
3668,000000	99,071757
3667,000000	99,071320
3666,000000	99,072729
3665,000000	99,072424
3664,000000	99,069096
3663,000000	99,064165
3662,000000	99,058784
3661,000000	99,052476
3660,000000	99,045085
3659,000000	99,037574
3658,000000	99,029778
3657,000000	99,019861
3656,000000	99,007489
3655,000000	98,996799
3654,000000	98,991854
3653,000000	98,991260
3652,000000	98,988312
3651,000000	98,975734
3650,000000	98,954359
3649,000000	98,935531
3648,000000	98,926324
3647,000000	98,921641
3646,000000	98,916099
3645,000000	98,909928
3644,000000	98,904850
3643,000000	98,900617
3642,000000	98,895450
3641,000000	98,888194
3640,000000	98,880111
3639,000000	98,872944
3638,000000	98,865784
3637,000000	98,855984
3636,000000	98,842666
3635,000000	98,827650
3634,000000	98,813247
3633,000000	98,800676
3632,000000	98,789820
3631,000000	98,778510
3630,000000	98,762322
3629,000000	98,739569
3628,000000	98,715768
3627,000000	98,698745
3626,000000	98,691007
3625,000000	98,687908
3624,000000	98,684977
3623,000000	98,681785
3622,000000	98,679141
3621,000000	98,675234
3620,000000	98,666613
3619,000000	98,651536
3618,000000	98,631634
3617,000000	98,610630
3616,000000	98,592344
3615,000000	98,578413
3614,000000	98,567051
3613,000000	98,554286
3612,000000	98,537913
3611,000000	98,519915
3610,000000	98,503294
3609,000000	98,489505
3608,000000	98,478730
3607,000000	98,469764
3606,000000	98,460358
3605,000000	98,449236
3604,000000	98,437207
3603,000000	98,425650
3602,000000	98,414543
3601,000000	98,402636
3600,000000	98,389505
3599,000000	98,376103
3598,000000	98,362672
3597,000000	98,347849
3596,000000	98,330871
3595,000000	98,313314
3594,000000	98,296367
3593,000000	98,279688
3592,000000	98,263161
3591,000000	98,247573
3590,000000	98,232352
3589,000000	98,215769
3588,000000	98,198409
3587,000000	98,183278
3586,000000	98,169625
3585,000000	98,155009
3584,000000	98,139558
3583,000000	98,124845
3582,000000	98,111228
3581,000000	98,097853
3580,000000	98,083837
3579,000000	98,069466
3578,000000	98,055212
3577,000000	98,041071
3576,000000	98,026764
3575,000000	98,011757
3574,000000	97,995102
3573,000000	97,976109
3572,000000	97,956071
3571,000000	97,937070
3570,000000	97,918760
3569,000000	97,897342
3568,000000	97,871246
3567,000000	97,845796
3566,000000	97,826095
3565,000000	97,810329
3564,000000	97,796253
3563,000000	97,783856
3562,000000	97,772470
3561,000000	97,760382
3560,000000	97,747056
3559,000000	97,733548
3558,000000	97,720376
3557,000000	97,706710
3556,000000	97,692189
3555,000000	97,677747
3554,000000	97,664245
3553,000000	97,651071
3552,000000	97,637098
3551,000000	97,622043
3550,000000	97,606159
3549,000000	97,589278
3548,000000	97,571515
3547,000000	97,554338
3546,000000	97,539445
3545,000000	97,526565
3544,000000	97,514323
3543,000000	97,502523
3542,000000	97,491672
3541,000000	97,481421
3540,000000	97,471049
3539,000000	97,460256
3538,000000	97,448978
3537,000000	97,437188
3536,000000	97,425307
3535,000000	97,413666
3534,000000	97,401430
3533,000000	97,387473
3532,000000	97,372048
3531,000000	97,356758
3530,000000	97,342314
3529,000000	97,327828
3528,000000	97,313072
3527,000000	97,299989
3526,000000	97,290477
3525,000000	97,284159
3524,000000	97,278970
3523,000000	97,272676
3522,000000	97,263737
3521,000000	97,252205
3520,000000	97,240060
3519,000000	97,229467
3518,000000	97,220667
3517,000000	97,212485
3516,000000	97,204265
3515,000000	97,196038
3514,000000	97,186831
3513,000000	97,175120
3512,000000	97,161134
3511,000000	97,147026
3510,000000	97,134172
3509,000000	97,121974
3508,000000	97,110008
3507,000000	97,099416
3506,000000	97,091041
3505,000000	97,084022
3504,000000	97,077332
3503,000000	97,071028
3502,000000	97,064767
3501,000000	97,057441
3500,000000	97,048919
3499,000000	97,040169
3498,000000	97,031169
3497,000000	97,020704
3496,000000	97,008432
3495,000000	96,995381
3494,000000	96,982066
3493,000000	96,968033
3492,000000	96,953901
3491,000000	96,941793
3490,000000	96,932810
3489,000000	96,925362
3488,000000	96,916746
3487,000000	96,905043
3486,000000	96,889380
3485,000000	96,870521
3484,000000	96,852024
3483,000000	96,838999
3482,000000	96,833634
3481,000000	96,832523
3480,000000	96,829612
3479,000000	96,820974
3478,000000	96,806310
3477,000000	96,787888
3476,000000	96,769436
3475,000000	96,754724
3474,000000	96,745830
3473,000000	96,743274
3472,000000	96,747173
3471,000000	96,756373
3470,000000	96,766276
3469,000000	96,769801
3468,000000	96,761637
3467,000000	96,740952
3466,000000	96,710745
3465,000000	96,676932
3464,000000	96,647804
3463,000000	96,630426
3462,000000	96,624452
3461,000000	96,621113
3460,000000	96,610484
3459,000000	96,589552
3458,000000	96,562878
3457,000000	96,537426
3456,000000	96,517937
3455,000000	96,505163
3454,000000	96,496179
3453,000000	96,487197
3452,000000	96,477060
3451,000000	96,468155
3450,000000	96,463118
3449,000000	96,461314
3448,000000	96,458966
3447,000000	96,452266
3446,000000	96,440149
3445,000000	96,424919
3444,000000	96,410966
3443,000000	96,402584
3442,000000	96,402435
3441,000000	96,411630
3440,000000	96,430259
3439,000000	96,456121
3438,000000	96,482931
3437,000000	96,502012
3436,000000	96,507588
3435,000000	96,500515
3434,000000	96,486950
3433,000000	96,474218
3432,000000	96,466780
3431,000000	96,463895
3430,000000	96,460380
3429,000000	96,451178
3428,000000	96,436015
3427,000000	96,418933
3426,000000	96,404096
3425,000000	96,393725
3424,000000	96,389440
3423,000000	96,392403
3422,000000	96,400817
3421,000000	96,409649
3420,000000	96,414689
3419,000000	96,415999
3418,000000	96,416702
3417,000000	96,419943
3416,000000	96,427343
3415,000000	96,438019
3414,000000	96,447998
3413,000000	96,452684
3412,000000	96,451221
3411,000000	96,446787
3410,000000	96,441974
3409,000000	96,435829
3408,000000	96,426409
3407,000000	96,414057
3406,000000	96,400806
3405,000000	96,388232
3404,000000	96,377285
3403,000000	96,368313
3402,000000	96,359611
3401,000000	96,347564
3400,000000	96,329780
3399,000000	96,307391
3398,000000	96,283560
3397,000000	96,261096
3396,000000	96,242432
3395,000000	96,230046
3394,000000	96,224955
3393,000000	96,225662
3392,000000	96,229816
3391,000000	96,236275
3390,000000	96,245103
3389,000000	96,256629
3388,000000	96,271509
3387,000000	96,290510
3386,000000	96,313024
3385,000000	96,336800
3384,000000	96,359771
3383,000000	96,381301
3382,000000	96,401232
3381,000000	96,419227
3380,000000	96,435567
3379,000000	96,451121
3378,000000	96,465690
3377,000000	96,477811
3376,000000	96,487062
3375,000000	96,495189
3374,000000	96,504155
3373,000000	96,514198
3372,000000	96,524572
3371,000000	96,534841
3370,000000	96,544534
3369,000000	96,552706
3368,000000	96,558760
3367,000000	96,562890
3366,000000	96,565530
3365,000000	96,567533
3364,000000	96,570928
3363,000000	96,577695
3362,000000	96,587166
3361,000000	96,596153
3360,000000	96,602199
3359,000000	96,605352
3358,000000	96,606560
3357,000000	96,606453
3356,000000	96,606578
3355,000000	96,609564
3354,000000	96,616528
3353,000000	96,625653
3352,000000	96,634500
3351,000000	96,642425
3350,000000	96,649989
3349,000000	96,657356
3348,000000	96,664296
3347,000000	96,670616
3346,000000	96,675682
3345,000000	96,678786
3344,000000	96,680790
3343,000000	96,684107
3342,000000	96,690020
3341,000000	96,697256
3340,000000	96,703712
3339,000000	96,708343
3338,000000	96,710940
3337,000000	96,711743
3336,000000	96,712182
3335,000000	96,714446
3334,000000	96,719217
3333,000000	96,724957
3332,000000	96,730047
3331,000000	96,734247
3330,000000	96,737807
3329,000000	96,740902
3328,000000	96,744622
3327,000000	96,750606
3326,000000	96,758506
3325,000000	96,765513
3324,000000	96,769532
3323,000000	96,771302
3322,000000	96,772381
3321,000000	96,772928
3320,000000	96,772744
3319,000000	96,772861
3318,000000	96,774365
3317,000000	96,776644
3316,000000	96,778126
3315,000000	96,778000
3314,000000	96,776487
3313,000000	96,774688
3312,000000	96,774942
3311,000000	96,779833
3310,000000	96,789451
3309,000000	96,800624
3308,000000	96,809754
3307,000000	96,815370
3306,000000	96,817541
3305,000000	96,816718
3304,000000	96,814401
3303,000000	96,813255
3302,000000	96,814958
3301,000000	96,818932
3300,000000	96,824200
3299,000000	96,831020
3298,000000	96,839653
3297,000000	96,849106
3296,000000	96,858493
3295,000000	96,868352
3294,000000	96,879008
3293,000000	96,888820
3292,000000	96,895532
3291,000000	96,898699
3290,000000	96,899724
3289,000000	96,900382
3288,000000	96,902337
3287,000000	96,906942
3286,000000	96,914259
3285,000000	96,923031
3284,000000	96,932338
3283,000000	96,942293
3282,000000	96,952538
3281,000000	96,961731
3280,000000	96,969502
3279,000000	96,977413
3278,000000	96,986791
3277,000000	96,996899
3276,000000	97,006673
3275,000000	97,016756
3274,000000	97,028336
3273,000000	97,040961
3272,000000	97,052913
3271,000000	97,062966
3270,000000	97,070608
3269,000000	97,075756
3268,000000	97,079351
3267,000000	97,083243
3266,000000	97,088346
3265,000000	97,093968
3264,000000	97,099744
3263,000000	97,106702
3262,000000	97,115419
3261,000000	97,124611
3260,000000	97,133087
3259,000000	97,141574
3258,000000	97,151004
3257,000000	97,160214
3256,000000	97,167237
3255,000000	97,172163
3254,000000	97,176989
3253,000000	97,183201
3252,000000	97,190893
3251,000000	97,199858
3250,000000	97,209923
3249,000000	97,220326
3248,000000	97,229722
3247,000000	97,236712
3246,000000	97,240235
3245,000000	97,240411
3244,000000	97,239545
3243,000000	97,241131
3242,000000	97,246816
3241,000000	97,255067
3240,000000	97,263367
3239,000000	97,270671
3238,000000	97,277284
3237,000000	97,283600
3236,000000	97,289993
3235,000000	97,296761
3234,000000	97,303010
3233,000000	97,306554
3232,000000	97,306092
3231,000000	97,302915
3230,000000	97,299732
3229,000000	97,298591
3228,000000	97,300402
3227,000000	97,305089
3226,000000	97,311162
3225,000000	97,316286
3224,000000	97,319410
3223,000000	97,321618
3222,000000	97,324196
3221,000000	97,326888
3220,000000	97,328845
3219,000000	97,330219
3218,000000	97,331833
3217,000000	97,334114
3216,000000	97,337096
3215,000000	97,340568
3214,000000	97,343533
3213,000000	97,344618
3212,000000	97,343721
3211,000000	97,342305
3210,000000	97,341384
3209,000000	97,340375
3208,000000	97,338484
3207,000000	97,335999
3206,000000	97,333507
3205,000000	97,331133
3204,000000	97,329337
3203,000000	97,329041
3202,000000	97,330194
3201,000000	97,331499
3200,000000	97,332557
3199,000000	97,334719
3198,000000	97,338894
3197,000000	97,343911
3196,000000	97,348359
3195,000000	97,352629
3194,000000	97,357728
3193,000000	97,363514
3192,000000	97,369594
3191,000000	97,376765
3190,000000	97,385916
3189,000000	97,396324
3188,000000	97,406551
3187,000000	97,416258
3186,000000	97,425901
3185,000000	97,435350
3184,000000	97,444378
3183,000000	97,453836
3182,000000	97,465008
3181,000000	97,478047
3180,000000	97,492071
3179,000000	97,506385
3178,000000	97,520752
3177,000000	97,535074
3176,000000	97,549669
3175,000000	97,565255
3174,000000	97,581728
3173,000000	97,597662
3172,000000	97,611832
3171,000000	97,624517
3170,000000	97,636436
3169,000000	97,647293
3168,000000	97,656505
3167,000000	97,664614
3166,000000	97,672884
3165,000000	97,681835
3164,000000	97,691107
3163,000000	97,700261
3162,000000	97,709077
3161,000000	97,717613
3160,000000	97,726691
3159,000000	97,737692
3158,000000	97,751187
3157,000000	97,766396
3156,000000	97,782422
3155,000000	97,798998
3154,000000	97,815333
3153,000000	97,829464
3152,000000	97,839888
3151,000000	97,847121
3150,000000	97,852802
3149,000000	97,858026
3148,000000	97,863375
3147,000000	97,869374
3146,000000	97,875887
3145,000000	97,882083
3144,000000	97,888179
3143,000000	97,896269
3142,000000	97,908007
3141,000000	97,921938
3140,000000	97,934328
3139,000000	97,942329
3138,000000	97,945787
3137,000000	97,946667
3136,000000	97,947664
3135,000000	97,950717
3134,000000	97,955972
3133,000000	97,962374
3132,000000	97,969441
3131,000000	97,977550
3130,000000	97,986217
3129,000000	97,993552
3128,000000	97,998256
3127,000000	98,001225
3126,000000	98,004301
3125,000000	98,008477
3124,000000	98,014192
3123,000000	98,021985
3122,000000	98,031345
3121,000000	98,039960
3120,000000	98,045690
3119,000000	98,048805
3118,000000	98,051024
3117,000000	98,053023
3116,000000	98,054074
3115,000000	98,053709
3114,000000	98,052578
3113,000000	98,051969
3112,000000	98,053083
3111,000000	98,056094
3110,000000	98,059081
3109,000000	98,058780
3108,000000	98,053699
3107,000000	98,046125
3106,000000	98,040203
3105,000000	98,038508
3104,000000	98,041145
3103,000000	98,046882
3102,000000	98,053662
3101,000000	98,058715
3100,000000	98,060096
3099,000000	98,058295
3098,000000	98,055459
3097,000000	98,053220
3096,000000	98,052020
3095,000000	98,051839
3094,000000	98,052371
3093,000000	98,052769
3092,000000	98,052071
3091,000000	98,049764
3090,000000	98,045499
3089,000000	98,038961
3088,000000	98,030595
3087,000000	98,021817
3086,000000	98,013521
3085,000000	98,004969
3084,000000	97,994810
3083,000000	97,982470
3082,000000	97,967984
3081,000000	97,951364
3080,000000	97,933184
3079,000000	97,914941
3078,000000	97,897959
3077,000000	97,882620
3076,000000	97,869408
3075,000000	97,859708
3074,000000	97,854444
3073,000000	97,852848
3072,000000	97,853592
3071,000000	97,856559
3070,000000	97,862257
3069,000000	97,870015
3068,000000	97,878062
3067,000000	97,885023
3066,000000	97,890668
3065,000000	97,895518
3064,000000	97,900494
3063,000000	97,906361
3062,000000	97,912858
3061,000000	97,919098
3060,000000	97,925439
3059,000000	97,933821
3058,000000	97,945328
3057,000000	97,958387
3056,000000	97,970583
3055,000000	97,981344
3054,000000	97,991471
3053,000000	98,000804
3052,000000	98,007964
3051,000000	98,012096
3050,000000	98,013753
3049,000000	98,014387
3048,000000	98,015641
3047,000000	98,018529
3046,000000	98,022243
3045,000000	98,024344
3044,000000	98,023061
3043,000000	98,018775
3042,000000	98,012722
3041,000000	98,005224
3040,000000	97,996383
3039,000000	97,987465
3038,000000	97,980088
3037,000000	97,974419
3036,000000	97,969314
3035,000000	97,963811
3034,000000	97,957582
3033,000000	97,950433
3032,000000	97,942404
3031,000000	97,934056
3030,000000	97,925965
3029,000000	97,918306
3028,000000	97,911283
3027,000000	97,905027
3026,000000	97,898566
3025,000000	97,890123
3024,000000	97,879283
3023,000000	97,867666
3022,000000	97,856323
3021,000000	97,843702
3020,000000	97,827522
3019,000000	97,807663
3018,000000	97,785608
3017,000000	97,761953
3016,000000	97,736225
3015,000000	97,708260
3014,000000	97,677955
3013,000000	97,643912
3012,000000	97,604239
3011,000000	97,558882
3010,000000	97,509826
3009,000000	97,459101
3008,000000	97,407571
3007,000000	97,355350
3006,000000	97,302266
3005,000000	97,247739
3004,000000	97,191157
3003,000000	97,132343
3002,000000	97,071055
3001,000000	97,006402
3000,000000	96,937179
2999,000000	96,862350
2998,000000	96,780654
2997,000000	96,690206
2996,000000	96,589490
2995,000000	96,477969
2994,000000	96,355006
2993,000000	96,219038
2992,000000	96,068233
2991,000000	95,901753
2990,000000	95,719122
2989,000000	95,519195
2988,000000	95,300789
2987,000000	95,063161
2986,000000	94,805642
2985,000000	94,527086
2984,000000	94,226642
2983,000000	93,904537
2982,000000	93,560465
2981,000000	93,192590
2980,000000	92,798843
2979,000000	92,378701
2978,000000	91,933155
2977,000000	91,462608
2976,000000	90,966518
2975,000000	90,444107
2974,000000	89,894369
2973,000000	89,316388
2972,000000	88,710180
2971,000000	88,078337
2970,000000	87,425952
2969,000000	86,759696
2968,000000	86,087836
2967,000000	85,420519
2966,000000	84,769728
2965,000000	84,147748
2964,000000	83,566777
2963,000000	83,038630
2962,000000	82,574727
2961,000000	82,185711
2960,000000	81,880406
2959,000000	81,666889
2958,000000	81,551821
2957,000000	81,540008
2956,000000	81,632997
2955,000000	81,827137
2954,000000	82,112645
2953,000000	82,471266
2952,000000	82,877428
2951,000000	83,301262
2950,000000	83,713161
2949,000000	84,087005
2948,000000	84,402021
2947,000000	84,644618
2946,000000	84,807684
2945,000000	84,889248
2944,000000	84,889878
2943,000000	84,811772
2942,000000	84,658426
2941,000000	84,434686
2940,000000	84,148364
2939,000000	83,810416
2938,000000	83,434660
2937,000000	83,035477
2936,000000	82,626904
2935,000000	82,223058
2934,000000	81,837518
2933,000000	81,481951
2932,000000	81,163387
2931,000000	80,883675
2930,000000	80,640292
2929,000000	80,428449
2928,000000	80,243296
2927,000000	80,081112
2926,000000	79,939543
2925,000000	79,817366
2924,000000	79,716549
2923,000000	79,645649
2922,000000	79,620058
2921,000000	79,657662
2920,000000	79,770999
2919,000000	79,962593
2918,000000	80,224693
2917,000000	80,542340
2916,000000	80,898217
2915,000000	81,276328
2914,000000	81,664053
2913,000000	82,051603
2912,000000	82,432018
2911,000000	82,802333
2910,000000	83,163624
2909,000000	83,519706
2908,000000	83,875198
2907,000000	84,234582
2906,000000	84,601045
2905,000000	84,974952
2904,000000	85,353922
2903,000000	85,735074
2902,000000	86,116880
2901,000000	86,499218
2900,000000	86,881422
2899,000000	87,261971
2898,000000	87,638063
2897,000000	88,005764
2896,000000	88,361505
2895,000000	88,703913
2894,000000	89,033567
2893,000000	89,350331
2892,000000	89,651788
2891,000000	89,934238
2890,000000	90,193897
2889,000000	90,426843
2888,000000	90,628451
2887,000000	90,793850
2886,000000	90,918399
2885,000000	90,997217
2884,000000	91,025390
2883,000000	90,998556
2882,000000	90,913613
2881,000000	90,769033
2880,000000	90,566138
2879,000000	90,311010
2878,000000	90,015669
2877,000000	89,698409
2876,000000	89,382514
2875,000000	89,094241
2874,000000	88,857821
2873,000000	88,690317
2872,000000	88,598810
2871,000000	88,580393
2870,000000	88,623745
2869,000000	88,710707
2868,000000	88,819138
2867,000000	88,927092
2866,000000	89,016658
2865,000000	89,075437
2864,000000	89,097137
2863,000000	89,081469
2862,000000	89,032460
2861,000000	88,956555
2860,000000	88,861889
2859,000000	88,758635
2858,000000	88,658127
2857,000000	88,570867
2856,000000	88,504543
2855,000000	88,464061
2854,000000	88,453019
2853,000000	88,477377
2852,000000	88,552243
2851,000000	88,704510
2850,000000	88,965034
2849,000000	89,352032
2848,000000	89,857508
2847,000000	90,447930
2846,000000	91,077602
2845,000000	91,703757
2844,000000	92,296126
2843,000000	92,840272
2842,000000	93,333494
2841,000000	93,778412
2840,000000	94,177743
2839,000000	94,533392
2838,000000	94,848222
2837,000000	95,126524
2836,000000	95,373140
2835,000000	95,592657
2834,000000	95,788552
2833,000000	95,962765
2832,000000	96,116546
2831,000000	96,251443
2830,000000	96,369496
2829,000000	96,472510
2828,000000	96,561973
2827,000000	96,639707
2826,000000	96,707410
2825,000000	96,765763
2824,000000	96,814745
2823,000000	96,855006
2822,000000	96,888400
2821,000000	96,917133
2820,000000	96,943393
2819,000000	96,969785
2818,000000	96,999030
2817,000000	97,033060
2816,000000	97,072919
2815,000000	97,119560
2814,000000	97,173853
2813,000000	97,235391
2812,000000	97,301738
2811,000000	97,369135
2810,000000	97,433898
2809,000000	97,493760
2808,000000	97,548636
2807,000000	97,599754
2806,000000	97,647475
2805,000000	97,690559
2804,000000	97,728169
2803,000000	97,761751
2802,000000	97,793838
2801,000000	97,825414
2800,000000	97,855697
2799,000000	97,883946
2798,000000	97,910054
2797,000000	97,933797
2796,000000	97,955085
2795,000000	97,975063
2794,000000	97,995712
2793,000000	98,018004
2792,000000	98,041199
2791,000000	98,063692
2790,000000	98,083678
2789,000000	98,099560
2788,000000	98,111083
2787,000000	98,120152
2786,000000	98,129383
2785,000000	98,139873
2784,000000	98,151117
2783,000000	98,162581
2782,000000	98,174123
2781,000000	98,185324
2780,000000	98,195870
2779,000000	98,206549
2778,000000	98,218410
2777,000000	98,230762
2776,000000	98,241303
2775,000000	98,248406
2774,000000	98,252362
2773,000000	98,254490
2772,000000	98,256171
2771,000000	98,258549
2770,000000	98,261865
2769,000000	98,265010
2768,000000	98,266837
2767,000000	98,267884
2766,000000	98,269696
2765,000000	98,272590
2764,000000	98,275427
2763,000000	98,277485
2762,000000	98,279217
2761,000000	98,281027
2760,000000	98,282701
2759,000000	98,284276
2758,000000	98,286210
2757,000000	98,288377
2756,000000	98,290059
2755,000000	98,291250
2754,000000	98,292901
2753,000000	98,295536
2752,000000	98,298544
2751,000000	98,300999
2750,000000	98,302233
2749,000000	98,301581
2748,000000	98,298683
2747,000000	98,294262
2746,000000	98,289660
2745,000000	98,285433
2744,000000	98,281347
2743,000000	98,277715
2742,000000	98,275493
2741,000000	98,274803
2740,000000	98,274405
2739,000000	98,273023
2738,000000	98,270360
2737,000000	98,266728
2736,000000	98,262697
2735,000000	98,259256
2734,000000	98,257282
2733,000000	98,256611
2732,000000	98,256608
2731,000000	98,257827
2730,000000	98,262074
2729,000000	98,270383
2728,000000	98,281710
2727,000000	98,293900
2726,000000	98,305090
2725,000000	98,314153
2724,000000	98,320850
2723,000000	98,325997
2722,000000	98,330792
2721,000000	98,335734
2720,000000	98,340738
2719,000000	98,346156
2718,000000	98,352721
2717,000000	98,360454
2716,000000	98,368577
2715,000000	98,376648
2714,000000	98,384873
2713,000000	98,393247
2712,000000	98,401293
2711,000000	98,408808
2710,000000	98,415940
2709,000000	98,422404
2708,000000	98,427498
2707,000000	98,431074
2706,000000	98,433751
2705,000000	98,436142
2704,000000	98,438726
2703,000000	98,442392
2702,000000	98,447862
2701,000000	98,454268
2700,000000	98,459339
2699,000000	98,461620
2698,000000	98,461923
2697,000000	98,462208
2696,000000	98,463572
2695,000000	98,465531
2694,000000	98,466783
2693,000000	98,466418
2692,000000	98,464729
2691,000000	98,463008
2690,000000	98,462377
2689,000000	98,462976
2688,000000	98,464395
2687,000000	98,466302
2686,000000	98,468212
2685,000000	98,469409
2684,000000	98,469885
2683,000000	98,470719
2682,000000	98,472615
2681,000000	98,474593
2680,000000	98,475105
2679,000000	98,473966
2678,000000	98,472203
2677,000000	98,470579
2676,000000	98,469347
2675,000000	98,468899
2674,000000	98,469327
2673,000000	98,469754
2672,000000	98,469399
2671,000000	98,469032
2670,000000	98,470133
2669,000000	98,472912
2668,000000	98,476348
2667,000000	98,479827
2666,000000	98,483403
2665,000000	98,486832
2664,000000	98,489941
2663,000000	98,493773
2662,000000	98,499756
2661,000000	98,507575
2660,000000	98,515298
2659,000000	98,521860
2658,000000	98,528201
2657,000000	98,535862
2656,000000	98,545670
2655,000000	98,557738
2654,000000	98,571323
2653,000000	98,584561
2652,000000	98,595822
2651,000000	98,605639
2650,000000	98,616031
2649,000000	98,627744
2648,000000	98,639428
2647,000000	98,649585
2646,000000	98,657913
2645,000000	98,664726
2644,000000	98,670612
2643,000000	98,676841
2642,000000	98,684479
2641,000000	98,692670
2640,000000	98,699263
2639,000000	98,703403
2638,000000	98,706153
2637,000000	98,708537
2636,000000	98,710615
2635,000000	98,712656
2634,000000	98,715441
2633,000000	98,718985
2632,000000	98,722577
2631,000000	98,726408
2630,000000	98,731438
2629,000000	98,737288
2628,000000	98,741959
2627,000000	98,744176
2626,000000	98,744448
2625,000000	98,743602
2624,000000	98,742031
2623,000000	98,740758
2622,000000	98,741324
2621,000000	98,743892
2620,000000	98,746941
2619,000000	98,749314
2618,000000	98,751021
2617,000000	98,751842
2616,000000	98,750994
2615,000000	98,748613
2614,000000	98,745881
2613,000000	98,743209
2612,000000	98,740107
2611,000000	98,737112
2610,000000	98,735986
2609,000000	98,737488
2608,000000	98,740651
2607,000000	98,744499
2606,000000	98,748494
2605,000000	98,751116
2604,000000	98,750389
2603,000000	98,746773
2602,000000	98,743584
2601,000000	98,743703
2600,000000	98,747163
2599,000000	98,752165
2598,000000	98,756677
2597,000000	98,758800
2596,000000	98,757666
2595,000000	98,754617
2594,000000	98,752003
2593,000000	98,750594
2592,000000	98,749698
2591,000000	98,749357
2590,000000	98,750305
2589,000000	98,751911
2588,000000	98,752683
2587,000000	98,752751
2586,000000	98,753510
2585,000000	98,754836
2584,000000	98,755338
2583,000000	98,755305
2582,000000	98,756512
2581,000000	98,758869
2580,000000	98,760158
2579,000000	98,759619
2578,000000	98,758984
2577,000000	98,759575
2576,000000	98,761159
2575,000000	98,764067
2574,000000	98,769266
2573,000000	98,775566
2572,000000	98,779766
2571,000000	98,780663
2570,000000	98,780334
2569,000000	98,780697
2568,000000	98,781628
2567,000000	98,783174
2566,000000	98,786601
2565,000000	98,791869
2564,000000	98,796762
2563,000000	98,799794
2562,000000	98,801817
2561,000000	98,803760
2560,000000	98,805191
2559,000000	98,806038
2558,000000	98,807437
2557,000000	98,809854
2556,000000	98,812424
2555,000000	98,814816
2554,000000	98,817672
2553,000000	98,820859
2552,000000	98,823586
2551,000000	98,826484
2550,000000	98,830901
2549,000000	98,835989
2548,000000	98,839387
2547,000000	98,841331
2546,000000	98,844939
2545,000000	98,851708
2544,000000	98,859559
2543,000000	98,866018
2542,000000	98,870468
2541,000000	98,872612
2540,000000	98,872052
2539,000000	98,870402
2538,000000	98,870890
2537,000000	98,874563
2536,000000	98,879369
2535,000000	98,883625
2534,000000	98,887613
2533,000000	98,891239
2532,000000	98,893312
2531,000000	98,894107
2530,000000	98,895569
2529,000000	98,898031
2528,000000	98,899734
2527,000000	98,900386
2526,000000	98,901898
2525,000000	98,904618
2524,000000	98,906169
2523,000000	98,905457
2522,000000	98,904480
2521,000000	98,904798
2520,000000	98,905362
2519,000000	98,905483
2518,000000	98,906919
2517,000000	98,911104
2516,000000	98,916882
2515,000000	98,922541
2514,000000	98,927780
2513,000000	98,932412
2512,000000	98,935823
2511,000000	98,938912
2510,000000	98,943847
2509,000000	98,950528
2508,000000	98,955968
2507,000000	98,958518
2506,000000	98,959933
2505,000000	98,962098
2504,000000	98,964555
2503,000000	98,966767
2502,000000	98,969917
2501,000000	98,974726
2500,000000	98,979938
2499,000000	98,984560
2498,000000	98,989071
2497,000000	98,993154
2496,000000	98,995038
2495,000000	98,994849
2494,000000	98,995879
2493,000000	99,000520
2492,000000	99,007166
2491,000000	99,012795
2490,000000	99,016465
2489,000000	99,018565
2488,000000	99,019088
2487,000000	99,018620
2486,000000	99,019129
2485,000000	99,021836
2484,000000	99,025657
2483,000000	99,029006
2482,000000	99,031588
2481,000000	99,033637
2480,000000	99,035166
2479,000000	99,036780
2478,000000	99,039251
2477,000000	99,041681
2476,000000	99,042313
2475,000000	99,041716
2474,000000	99,042662
2473,000000	99,046216
2472,000000	99,050459
2471,000000	99,053862
2470,000000	99,057080
2469,000000	99,060536
2468,000000	99,063196
2467,000000	99,064899
2466,000000	99,067098
2465,000000	99,069982
2464,000000	99,071664
2463,000000	99,071497
2462,000000	99,071501
2461,000000	99,073051
2460,000000	99,074873
2459,000000	99,075705
2458,000000	99,076328
2457,000000	99,077499
2456,000000	99,078343
2455,000000	99,078231
2454,000000	99,077662
2453,000000	99,076123
2452,000000	99,072003
2451,000000	99,066232
2450,000000	99,062897
2449,000000	99,064132
2448,000000	99,067050
2447,000000	99,068052
2446,000000	99,067711
2445,000000	99,068906
2444,000000	99,072099
2443,000000	99,074799
2442,000000	99,074531
2441,000000	99,070518
2440,000000	99,063702
2439,000000	99,056278
2438,000000	99,050095
2437,000000	99,045026
2436,000000	99,040496
2435,000000	99,038307
2434,000000	99,040952
2433,000000	99,046615
2432,000000	99,049442
2431,000000	99,046251
2430,000000	99,040046
2429,000000	99,035417
2428,000000	99,033393
2427,000000	99,032643
2426,000000	99,032704
2425,000000	99,033608
2424,000000	99,034409
2423,000000	99,034204
2422,000000	99,033077
2421,000000	99,030796
2420,000000	99,026660
2419,000000	99,021835
2418,000000	99,019427
2417,000000	99,020566
2416,000000	99,022401
2415,000000	99,021513
2414,000000	99,017620
2413,000000	99,012846
2412,000000	99,009419
2411,000000	99,009113
2410,000000	99,012513
2409,000000	99,017321
2408,000000	99,019517
2407,000000	99,017788
2406,000000	99,015154
2405,000000	99,015093
2404,000000	99,017853
2403,000000	99,021512
2402,000000	99,024393
2401,000000	99,025290
2400,000000	99,023517
2399,000000	99,020266
2398,000000	99,018330
2397,000000	99,019362
2396,000000	99,022671
2395,000000	99,027097
2394,000000	99,032192
2393,000000	99,037106
2392,000000	99,040509
2391,000000	99,042374
2390,000000	99,043755
2389,000000	99,044558
2388,000000	99,043568
2387,000000	99,041167
2386,000000	99,039482
2385,000000	99,038613
2384,000000	99,035764
2383,000000	99,028912
2382,000000	99,019951
2381,000000	99,013049
2380,000000	99,011194
2379,000000	99,015187
2378,000000	99,023391
2377,000000	99,031570
2376,000000	99,035005
2375,000000	99,033334
2374,000000	99,031716
2373,000000	99,035330
2372,000000	99,043752
2371,000000	99,051938
2370,000000	99,055565
2369,000000	99,053154
2368,000000	99,045909
2367,000000	99,037841
2366,000000	99,033450
2365,000000	99,033605
2364,000000	99,034282
2363,000000	99,031361
2362,000000	99,026099
2361,000000	99,023393
2360,000000	99,025038
2359,000000	99,030530
2358,000000	99,039652
2357,000000	99,049024
2356,000000	99,054113
2355,000000	99,050538
2354,000000	99,041514
2353,000000	99,033207
2352,000000	99,029651
2351,000000	99,030766
2350,000000	99,033212
2349,000000	99,034256
2348,000000	99,031340
2347,000000	99,026117
2346,000000	99,024827
2345,000000	99,029898
2344,000000	99,035858
2343,000000	99,035020
2342,000000	99,032284
2341,000000	99,033595
2340,000000	99,036149
2339,000000	99,035659
2338,000000	99,033922
2337,000000	99,034443
2336,000000	99,033769
2335,000000	99,029088
2334,000000	99,022503
2333,000000	99,019598
2332,000000	99,019223
2331,000000	99,021306
2330,000000	99,023764
2329,000000	99,026563
2328,000000	99,022420
2327,000000	99,011857
2326,000000	99,002572
2325,000000	99,004096
2324,000000	99,017093
2323,000000	99,035119
2322,000000	99,052147
2321,000000	99,065009
2320,000000	99,071296
2319,000000	99,073980
2318,000000	99,076999
2317,000000	99,083359
2316,000000	99,088173
2315,000000	99,090196
2314,000000	99,090463
2313,000000	99,092022
2312,000000	99,091450
2311,000000	99,088413
2310,000000	99,086086
2309,000000	99,089580
2308,000000	99,097001
2307,000000	99,105019
2306,000000	99,111694
2305,000000	99,116733
2304,000000	99,117665
2303,000000	99,114669
2302,000000	99,111632
2301,000000	99,113168
2300,000000	99,117393
2299,000000	99,120920
2298,000000	99,122189
2297,000000	99,123498
2296,000000	99,125284
2295,000000	99,128151
2294,000000	99,132122
2293,000000	99,136234
2292,000000	99,137224
2291,000000	99,134494
2290,000000	99,131973
2289,000000	99,133452
2288,000000	99,138381
2287,000000	99,144201
2286,000000	99,150469
2285,000000	99,157007
2284,000000	99,162567
2283,000000	99,166934
2282,000000	99,172377
2281,000000	99,179258
2280,000000	99,185169
2279,000000	99,189908
2278,000000	99,197126
2277,000000	99,207444
2276,000000	99,214991
2275,000000	99,215173
2274,000000	99,210686
2273,000000	99,207058
2272,000000	99,206518
2271,000000	99,210282
2270,000000	99,220178
2269,000000	99,233413
2268,000000	99,241322
2267,000000	99,238959
2266,000000	99,231345
2265,000000	99,226385
2264,000000	99,226733
2263,000000	99,232091
2262,000000	99,242245
2261,000000	99,252975
2260,000000	99,256897
2259,000000	99,253667
2258,000000	99,253175
2257,000000	99,262447
2256,000000	99,276435
2255,000000	99,287103
2254,000000	99,293875
2253,000000	99,298846
2252,000000	99,299795
2251,000000	99,296619
2250,000000	99,296875
2249,000000	99,306844
2248,000000	99,321372
2247,000000	99,330802
2246,000000	99,331762
2245,000000	99,326116
2244,000000	99,315600
2243,000000	99,304344
2242,000000	99,300169
2241,000000	99,305921
2240,000000	99,314920
2239,000000	99,320940
2238,000000	99,326331
2237,000000	99,334570
2236,000000	99,342398
2235,000000	99,345906
2234,000000	99,346643
2233,000000	99,345489
2232,000000	99,339113
2231,000000	99,329600
2230,000000	99,327830
2229,000000	99,338997
2228,000000	99,353264
2227,000000	99,359525
2226,000000	99,359698
2225,000000	99,361110
2224,000000	99,364271
2223,000000	99,367021
2222,000000	99,371146
2221,000000	99,375560
2220,000000	99,372885
2219,000000	99,362032
2218,000000	99,353808
2217,000000	99,354449
2216,000000	99,355588
2215,000000	99,351114
2214,000000	99,350759
2213,000000	99,363134
2212,000000	99,376972
2211,000000	99,374975
2210,000000	99,357204
2209,000000	99,337484
2208,000000	99,325295
2207,000000	99,323942
2206,000000	99,336645
2205,000000	99,359675
2204,000000	99,377746
2203,000000	99,380197
2202,000000	99,373930
2201,000000	99,369545
2200,000000	99,365651
2199,000000	99,358667
2198,000000	99,355693
2197,000000	99,362504
2196,000000	99,370138
2195,000000	99,368563
2194,000000	99,363235
2193,000000	99,362872
2192,000000	99,363164
2191,000000	99,358330
2190,000000	99,357124
2189,000000	99,369756
2188,000000	99,389499
2187,000000	99,404735
2186,000000	99,417732
2185,000000	99,434229
2184,000000	99,446601
2183,000000	99,446975
2182,000000	99,444864
2181,000000	99,451904
2180,000000	99,460731
2179,000000	99,459251
2178,000000	99,452066
2177,000000	99,449313
2176,000000	99,447918
2175,000000	99,443059
2174,000000	99,443701
2173,000000	99,455731
2172,000000	99,464979
2171,000000	99,457936
2170,000000	99,446067
2169,000000	99,448803
2168,000000	99,466183
2167,000000	99,488355
2166,000000	99,518092
2165,000000	99,558916
2164,000000	99,594869
2163,000000	99,610387
2162,000000	99,617049
2161,000000	99,632230
2160,000000	99,643445
2159,000000	99,629885
2158,000000	99,605862
2157,000000	99,600923
2156,000000	99,614126
2155,000000	99,626405
2154,000000	99,633561
2153,000000	99,640342
2152,000000	99,641353
2151,000000	99,629902
2150,000000	99,612499
2149,000000	99,597422
2148,000000	99,581359
2147,000000	99,561703
2146,000000	99,547344
2145,000000	99,541997
2144,000000	99,533199
2143,000000	99,513649
2142,000000	99,497395
2141,000000	99,498297
2140,000000	99,507417
2139,000000	99,508265
2138,000000	99,499981
2137,000000	99,489157
2136,000000	99,472916
2135,000000	99,448418
2134,000000	99,426320
2133,000000	99,416791
2132,000000	99,412246
2131,000000	99,400021
2130,000000	99,381652
2129,000000	99,366550
2128,000000	99,356140
2127,000000	99,347217
2126,000000	99,342518
2125,000000	99,344678
2124,000000	99,346634
2123,000000	99,340348
2122,000000	99,328984
2121,000000	99,319444
2120,000000	99,310003
2119,000000	99,296709
2118,000000	99,285041
2117,000000	99,282476
2116,000000	99,285265
2115,000000	99,284419
2114,000000	99,280090
2113,000000	99,278401
2112,000000	99,279292
2111,000000	99,279413
2110,000000	99,281688
2109,000000	99,289950
2108,000000	99,298708
2107,000000	99,300248
2106,000000	99,296577
2105,000000	99,293224
2104,000000	99,287431
2103,000000	99,274922
2102,000000	99,261903
2101,000000	99,257227
2100,000000	99,257929
2099,000000	99,255492
2098,000000	99,251176
2097,000000	99,251884
2096,000000	99,256454
2095,000000	99,259579
2094,000000	99,264043
2093,000000	99,274948
2092,000000	99,287309
2091,000000	99,292218
2090,000000	99,290790
2089,000000	99,290551
2088,000000	99,293061
2087,000000	99,296086
2086,000000	99,301951
2085,000000	99,312112
2084,000000	99,319633
2083,000000	99,319244
2082,000000	99,318540
2081,000000	99,327286
2080,000000	99,341798
2079,000000	99,352504
2078,000000	99,359357
2077,000000	99,366640
2076,000000	99,370252
2075,000000	99,365337
2074,000000	99,358801
2073,000000	99,358734
2072,000000	99,359116
2071,000000	99,350768
2070,000000	99,339972
2069,000000	99,339047
2068,000000	99,346088
2067,000000	99,350744
2066,000000	99,352372
2065,000000	99,354760
2064,000000	99,351999
2063,000000	99,339677
2062,000000	99,331362
2061,000000	99,342674
2060,000000	99,366208
2059,000000	99,382169
2058,000000	99,386355
2057,000000	99,387780
2056,000000	99,386760
2055,000000	99,377227
2054,000000	99,363928
2053,000000	99,356461
2052,000000	99,352754
2051,000000	99,348604
2050,000000	99,355165
2049,000000	99,383483
2048,000000	99,417450
2047,000000	99,431408
2046,000000	99,427627
2045,000000	99,425171
2044,000000	99,424474
2043,000000	99,415732
2042,000000	99,411022
2041,000000	99,430733
2040,000000	99,464816
2039,000000	99,485462
2038,000000	99,492118
2037,000000	99,505557
2036,000000	99,523833
2035,000000	99,522446
2034,000000	99,496146
2033,000000	99,464427
2032,000000	99,438100
2031,000000	99,415981
2030,000000	99,406886
2029,000000	99,418286
2028,000000	99,432505
2027,000000	99,429665
2026,000000	99,420729
2025,000000	99,425024
2024,000000	99,433413
2023,000000	99,429546
2022,000000	99,426824
2021,000000	99,444212
2020,000000	99,465512
2019,000000	99,464014
2018,000000	99,449122
2017,000000	99,447079
2016,000000	99,452854
2015,000000	99,446865
2014,000000	99,439478
2013,000000	99,450837
2012,000000	99,467470
2011,000000	99,463313
2010,000000	99,447028
2009,000000	99,444699
2008,000000	99,449954
2007,000000	99,437879
2006,000000	99,415133
2005,000000	99,407773
2004,000000	99,413396
2003,000000	99,410099
2002,000000	99,397878
2001,000000	99,392557
2000,000000	99,392387
1999,000000	99,386017
1998,000000	99,380388
1997,000000	99,388542
1996,000000	99,401949
1995,000000	99,405313
1994,000000	99,404281
1993,000000	99,409844
1992,000000	99,410698
1991,000000	99,395388
1990,000000	99,384224
1989,000000	99,397114
1988,000000	99,412402
1987,000000	99,398423
1986,000000	99,366802
1985,000000	99,353270
1984,000000	99,361824
1983,000000	99,370709
1982,000000	99,379085
1981,000000	99,402152
1980,000000	99,429988
1979,000000	99,439188
1978,000000	99,439061
1977,000000	99,456086
1976,000000	99,477958
1975,000000	99,471836
1974,000000	99,444123
1973,000000	99,426107
1972,000000	99,418781
1971,000000	99,402177
1970,000000	99,381755
1969,000000	99,377568
1968,000000	99,382736
1967,000000	99,377206
1966,000000	99,368670
1965,000000	99,372618
1964,000000	99,372710
1963,000000	99,348078
1962,000000	99,316763
1961,000000	99,309880
1960,000000	99,320113
1959,000000	99,319497
1958,000000	99,309669
1957,000000	99,310196
1956,000000	99,316254
1955,000000	99,309293
1954,000000	99,294052
1953,000000	99,286757
1952,000000	99,280589
1951,000000	99,259312
1950,000000	99,233131
1949,000000	99,224356
1948,000000	99,228736
1947,000000	99,226633
1946,000000	99,221463
1945,000000	99,231687
1944,000000	99,252765
1943,000000	99,260727
1942,000000	99,250509
1941,000000	99,237484
1940,000000	99,225874
1939,000000	99,211339
1938,000000	99,202302
1937,000000	99,209322
1936,000000	99,222909
1935,000000	99,227694
1934,000000	99,228589
1933,000000	99,238095
1932,000000	99,249029
1931,000000	99,246339
1930,000000	99,235738
1929,000000	99,231875
1928,000000	99,231241
1927,000000	99,224768
1926,000000	99,222952
1925,000000	99,240643
1924,000000	99,264771
1923,000000	99,268465
1922,000000	99,253583
1921,000000	99,243858
1920,000000	99,242803
1919,000000	99,233723
1918,000000	99,212510
1917,000000	99,193561
1916,000000	99,181586
1915,000000	99,170732
1914,000000	99,165634
1913,000000	99,175054
1912,000000	99,190565
1911,000000	99,195459
1910,000000	99,191424
1909,000000	99,191933
1908,000000	99,194736
1907,000000	99,188893
1906,000000	99,179386
1905,000000	99,178712
1904,000000	99,182072
1903,000000	99,177425
1902,000000	99,171011
1901,000000	99,176249
1900,000000	99,187283
1899,000000	99,189412
1898,000000	99,185765
1897,000000	99,189225
1896,000000	99,194419
1895,000000	99,185941
1894,000000	99,169532
1893,000000	99,163828
1892,000000	99,167632
1891,000000	99,164597
1890,000000	99,152985
1889,000000	99,147135
1888,000000	99,148549
1887,000000	99,146583
1886,000000	99,142194
1885,000000	99,143322
1884,000000	99,144498
1883,000000	99,134191
1882,000000	99,117871
1881,000000	99,109164
1880,000000	99,105554
1879,000000	99,095461
1878,000000	99,081945
1877,000000	99,076266
1876,000000	99,074571
1875,000000	99,065121
1874,000000	99,053232
1873,000000	99,053532
1872,000000	99,063213
1871,000000	99,066494
1870,000000	99,060194
1869,000000	99,054354
1868,000000	99,048191
1867,000000	99,035692
1866,000000	99,028845
1865,000000	99,039352
1864,000000	99,054917
1863,000000	99,056307
1862,000000	99,046036
1861,000000	99,040630
1860,000000	99,040657
1859,000000	99,033849
1858,000000	99,022573
1857,000000	99,019342
1856,000000	99,020735
1855,000000	99,013394
1854,000000	98,999974
1853,000000	98,993253
1852,000000	98,990641
1851,000000	98,980218
1850,000000	98,964032
1849,000000	98,953094
1848,000000	98,943315
1847,000000	98,921184
1846,000000	98,890815
1845,000000	98,870860
1844,000000	98,863755
1843,000000	98,858413
1842,000000	98,861090
1841,000000	98,879466
1840,000000	98,900791
1839,000000	98,908397
1838,000000	98,905990
1837,000000	98,909320
1836,000000	98,915573
1835,000000	98,910108
1834,000000	98,895753
1833,000000	98,887572
1832,000000	98,887329
1831,000000	98,884278
1830,000000	98,877997
1829,000000	98,880884
1828,000000	98,888713
1827,000000	98,884994
1826,000000	98,871444
1825,000000	98,864266
1824,000000	98,864065
1823,000000	98,856898
1822,000000	98,844268
1821,000000	98,838475
1820,000000	98,837547
1819,000000	98,828291
1818,000000	98,812166
1817,000000	98,803572
1816,000000	98,801069
1815,000000	98,791365
1814,000000	98,775999
1813,000000	98,767037
1812,000000	98,761836
1811,000000	98,744463
1810,000000	98,717819
1809,000000	98,701645
1808,000000	98,695456
1807,000000	98,682736
1806,000000	98,664096
1805,000000	98,653552
1804,000000	98,648319
1803,000000	98,631323
1802,000000	98,602716
1801,000000	98,580005
1800,000000	98,564055
1799,000000	98,538249
1798,000000	98,507339
1797,000000	98,488618
1796,000000	98,476020
1795,000000	98,448266
1794,000000	98,405531
1793,000000	98,370326
1792,000000	98,347942
1791,000000	98,321902
1790,000000	98,297947
1789,000000	98,289813
1788,000000	98,284282
1787,000000	98,258785
1786,000000	98,216188
1785,000000	98,179916
1784,000000	98,153256
1783,000000	98,119819
1782,000000	98,080894
1781,000000	98,050472
1780,000000	98,023024
1779,000000	97,980162
1778,000000	97,930871
1777,000000	97,895805
1776,000000	97,866979
1775,000000	97,817363
1774,000000	97,743846
1773,000000	97,669325
1772,000000	97,596988
1771,000000	97,510207
1770,000000	97,423945
1769,000000	97,356746
1768,000000	97,288655
1767,000000	97,194422
1766,000000	97,090723
1765,000000	97,001440
1764,000000	96,904500
1763,000000	96,750393
1762,000000	96,534184
1761,000000	96,312190
1760,000000	96,104551
1759,000000	95,864564
1758,000000	95,553992
1757,000000	95,178643
1756,000000	94,769275
1755,000000	94,349214
1754,000000	93,918636
1753,000000	93,442517
1752,000000	92,847304
1751,000000	92,083463
1750,000000	91,210492
1749,000000	90,323826
1748,000000	89,429846
1747,000000	88,495982
1746,000000	87,519864
1745,000000	86,493979
1744,000000	85,391456
1743,000000	84,218018
1742,000000	83,007439
1741,000000	81,728717
1740,000000	80,312064
1739,000000	78,859367
1738,000000	77,616683
1737,000000	76,632465
1736,000000	75,660231
1735,000000	74,286207
1734,000000	72,417500
1733,000000	70,728662
1732,000000	69,566344
1731,000000	68,602395
1730,000000	67,598520
1729,000000	66,601842
1728,000000	65,730720
1727,000000	64,995323
1726,000000	64,356383
1725,000000	63,827547
1724,000000	63,447072
1723,000000	63,212284
1722,000000	63,113653
1721,000000	63,181064
1720,000000	63,469455
1719,000000	64,048472
1718,000000	65,001639
1717,000000	66,334497
1716,000000	67,875279
1715,000000	69,477839
1714,000000	71,106496
1713,000000	72,752635
1712,000000	74,420111
1711,000000	76,121818
1710,000000	77,830635
1709,000000	79,470429
1708,000000	81,016319
1707,000000	82,563855
1706,000000	84,175069
1705,000000	85,657498
1704,000000	86,765162
1703,000000	87,548452
1702,000000	88,239523
1701,000000	89,072131
1700,000000	90,032951
1699,000000	90,804976
1698,000000	91,316625
1697,000000	91,715763
1696,000000	92,123108
1695,000000	92,523423
1694,000000	92,825142
1693,000000	93,020455
1692,000000	93,171942
1691,000000	93,338094
1690,000000	93,517989
1689,000000	93,662191
1688,000000	93,758265
1687,000000	93,843321
1686,000000	93,939726
1685,000000	94,036191
1684,000000	94,117607
1683,000000	94,200691
1682,000000	94,293510
1681,000000	94,372022
1680,000000	94,435110
1679,000000	94,497766
1678,000000	94,555411
1677,000000	94,591714
1676,000000	94,620065
1675,000000	94,678048
1674,000000	94,758310
1673,000000	94,817658
1672,000000	94,849743
1671,000000	94,883366
1670,000000	94,929133
1669,000000	94,959503
1668,000000	94,974749
1667,000000	95,000563
1666,000000	95,027524
1665,000000	95,031928
1664,000000	95,015183
1663,000000	94,999605
1662,000000	94,990129
1661,000000	94,969100
1660,000000	94,937960
1659,000000	94,912895
1658,000000	94,894198
1657,000000	94,868662
1656,000000	94,833977
1655,000000	94,810146
1654,000000	94,805671
1653,000000	94,773859
1652,000000	94,723918
1651,000000	94,720098
1650,000000	94,716626
1649,000000	94,671651
1648,000000	94,564960
1647,000000	94,422183
1646,000000	94,316501
1645,000000	94,289208
1644,000000	94,333114
1643,000000	94,431792
1642,000000	94,562538
1641,000000	94,692085
1640,000000	94,800241
1639,000000	94,890369
1638,000000	94,967978
1637,000000	95,028109
1636,000000	95,070949
1635,000000	95,114481
1634,000000	95,162524
1633,000000	95,200528
1632,000000	95,221512
1631,000000	95,234589
1630,000000	95,246116
1629,000000	95,252807
1628,000000	95,256260
1627,000000	95,269294
1626,000000	95,294201
1625,000000	95,322234
1624,000000	95,360170
1623,000000	95,424341
1622,000000	95,502039
1621,000000	95,562424
1620,000000	95,600886
1619,000000	95,634467
1618,000000	95,674557
1617,000000	95,712326
1616,000000	95,736346
1615,000000	95,754187
1614,000000	95,765538
1613,000000	95,757430
1612,000000	95,728615
1611,000000	95,689671
1610,000000	95,641301
1609,000000	95,565984
1608,000000	95,450479
1607,000000	95,295622
1606,000000	95,094104
1605,000000	94,826659
1604,000000	94,495110
1603,000000	94,140994
1602,000000	93,823134
1601,000000	93,586337
1600,000000	93,462558
1599,000000	93,475112
1598,000000	93,617887
1597,000000	93,851563
1596,000000	94,138093
1595,000000	94,452323
1594,000000	94,755085
1593,000000	94,998116
1592,000000	95,163451
1591,000000	95,264637
1590,000000	95,307804
1589,000000	95,281303
1588,000000	95,178721
1587,000000	95,004401
1586,000000	94,752139
1585,000000	94,404235
1584,000000	93,965041
1583,000000	93,482772
1582,000000	93,034968
1581,000000	92,692986
1580,000000	92,499738
1579,000000	92,480317
1578,000000	92,669162
1577,000000	93,101662
1576,000000	93,701119
1575,000000	94,237136
1574,000000	94,589751
1573,000000	94,809615
1572,000000	94,971695
1571,000000	95,135321
1570,000000	95,330395
1569,000000	95,521875
1568,000000	95,665358
1567,000000	95,771178
1566,000000	95,860823
1565,000000	95,938447
1564,000000	95,997327
1563,000000	96,034287
1562,000000	96,046618
1561,000000	96,034706
1560,000000	96,028645
1559,000000	96,044291
1558,000000	96,049242
1557,000000	96,047655
1556,000000	96,052504
1555,000000	96,055713
1554,000000	96,050413
1553,000000	96,033690
1552,000000	96,008229
1551,000000	95,973360
1550,000000	95,920673
1549,000000	95,846036
1548,000000	95,758009
1547,000000	95,661789
1546,000000	95,546350
1545,000000	95,397492
1544,000000	95,225620
1543,000000	95,067249
1542,000000	94,954662
1541,000000	94,922966
1540,000000	95,021032
1539,000000	95,211157
1538,000000	95,388127
1537,000000	95,520117
1536,000000	95,630254
1535,000000	95,762898
1534,000000	95,946056
1533,000000	96,141013
1532,000000	96,289116
1531,000000	96,392597
1530,000000	96,469662
1529,000000	96,525010
1528,000000	96,566459
1527,000000	96,609115
1526,000000	96,653342
1525,000000	96,683119
1524,000000	96,698535
1523,000000	96,718564
1522,000000	96,746503
1521,000000	96,760219
1520,000000	96,758824
1519,000000	96,766540
1518,000000	96,780484
1517,000000	96,779136
1516,000000	96,764728
1515,000000	96,761833
1514,000000	96,771238
1513,000000	96,777297
1512,000000	96,781827
1511,000000	96,797196
1510,000000	96,816997
1509,000000	96,818630
1508,000000	96,803902
1507,000000	96,810901
1506,000000	96,825119
1505,000000	96,813213
1504,000000	96,804068
1503,000000	96,800838
1502,000000	96,786441
1501,000000	96,741097
1500,000000	96,669850
1499,000000	96,598988
1498,000000	96,526173
1497,000000	96,413307
1496,000000	96,256612
1495,000000	96,090910
1494,000000	95,915022
1493,000000	95,696492
1492,000000	95,421201
1491,000000	95,106130
1490,000000	94,792743
1489,000000	94,549002
1488,000000	94,432907
1487,000000	94,434706
1486,000000	94,486412
1485,000000	94,519388
1484,000000	94,509542
1483,000000	94,453286
1482,000000	94,316892
1481,000000	94,065238
1480,000000	93,723709
1479,000000	93,331002
1478,000000	92,860214
1477,000000	92,268309
1476,000000	91,599235
1475,000000	90,932291
1474,000000	90,213814
1473,000000	89,310811
1472,000000	88,316017
1471,000000	87,481306
1470,000000	86,836794
1469,000000	86,288762
1468,000000	85,812799
1467,000000	85,442517
1466,000000	85,213848
1465,000000	85,147175
1464,000000	85,229766
1463,000000	85,391319
1462,000000	85,557102
1461,000000	85,703483
1460,000000	85,849178
1459,000000	86,028962
1458,000000	86,278357
1457,000000	86,614541
1456,000000	86,977380
1455,000000	87,292619
1454,000000	87,546814
1453,000000	87,751714
1452,000000	87,909437
1451,000000	88,008149
1450,000000	88,046899
1449,000000	88,066153
1448,000000	88,142530
1447,000000	88,317413
1446,000000	88,543671
1445,000000	88,739697
1444,000000	88,842130
1443,000000	88,793977
1442,000000	88,551547
1441,000000	88,127033
1440,000000	87,587274
1439,000000	86,974845
1438,000000	86,257874
1437,000000	85,446708
1436,000000	84,785143
1435,000000	84,514073
1434,000000	84,558228
1433,000000	84,749733
1432,000000	84,978334
1431,000000	85,115415
1430,000000	84,982055
1429,000000	84,499227
1428,000000	83,831034
1427,000000	83,281357
1426,000000	83,121437
1425,000000	83,534523
1424,000000	84,490248
1423,000000	85,622133
1422,000000	86,562311
1421,000000	87,281211
1420,000000	87,946436
1419,000000	88,629020
1418,000000	89,208875
1417,000000	89,630693
1416,000000	89,975659
1415,000000	90,309195
1414,000000	90,656112
1413,000000	91,034321
1412,000000	91,448984
1411,000000	91,873836
1410,000000	92,273900
1409,000000	92,635422
1408,000000	92,951366
1407,000000	93,207077
1406,000000	93,402596
1405,000000	93,552660
1404,000000	93,652940
1403,000000	93,684293
1402,000000	93,653348
1401,000000	93,581299
1400,000000	93,464955
1399,000000	93,287633
1398,000000	93,063979
1397,000000	92,813479
1396,000000	92,506095
1395,000000	92,105434
1394,000000	91,650383
1393,000000	91,215158
1392,000000	90,812852
1391,000000	90,411180
1390,000000	89,986129
1389,000000	89,523083
1388,000000	89,011331
1387,000000	88,484488
1386,000000	88,025049
1385,000000	87,678221
1384,000000	87,425194
1383,000000	87,240298
1382,000000	87,124633
1381,000000	87,095522
1380,000000	87,169033
1379,000000	87,353573
1378,000000	87,640830
1377,000000	88,009443
1376,000000	88,443784
1375,000000	88,923961
1374,000000	89,388723
1373,000000	89,753282
1372,000000	89,982906
1371,000000	90,096965
1370,000000	90,122850
1369,000000	90,079942
1368,000000	89,993431
1367,000000	89,900753
1366,000000	89,840210
1365,000000	89,840863
1364,000000	89,914548
1363,000000	90,041414
1362,000000	90,169724
1361,000000	90,251907
1360,000000	90,273790
1359,000000	90,242951
1358,000000	90,175198
1357,000000	90,092591
1356,000000	90,018269
1355,000000	89,969797
1354,000000	89,959933
1353,000000	89,997263
1352,000000	90,079833
1351,000000	90,192030
1350,000000	90,312005
1349,000000	90,416324
1348,000000	90,481850
1347,000000	90,486228
1346,000000	90,411265
1345,000000	90,248279
1344,000000	89,998528
1343,000000	89,665780
1342,000000	89,247271
1341,000000	88,733521
1340,000000	88,133834
1339,000000	87,506459
1338,000000	86,937756
1337,000000	86,486552
1336,000000	86,168756
1335,000000	85,973111
1334,000000	85,870527
1333,000000	85,821070
1332,000000	85,786036
1331,000000	85,740708
1330,000000	85,677188
1329,000000	85,600534
1328,000000	85,525105
1327,000000	85,469789
1326,000000	85,452122
1325,000000	85,480862
1324,000000	85,553124
1323,000000	85,654390
1322,000000	85,762019
1321,000000	85,853598
1320,000000	85,913433
1319,000000	85,932179
1318,000000	85,903234
1317,000000	85,821916
1316,000000	85,683160
1315,000000	85,478452
1314,000000	85,197122
1313,000000	84,831872
1312,000000	84,386505
1311,000000	83,871714
1310,000000	83,294739
1309,000000	82,658720
1308,000000	81,968427
1307,000000	81,232014
1306,000000	80,448987
1305,000000	79,604907
1304,000000	78,688900
1303,000000	77,704855
1302,000000	76,662717
1301,000000	75,566656
1300,000000	74,420622
1299,000000	73,234143
1298,000000	72,007500
1297,000000	70,729443
1296,000000	69,402447
1295,000000	68,056564
1294,000000	66,727977
1293,000000	65,446005
1292,000000	64,252613
1291,000000	63,205620
1290,000000	62,343715
1289,000000	61,664954
1288,000000	61,157250
1287,000000	60,810952
1286,000000	60,591184
1285,000000	60,438433
1284,000000	60,306670
1283,000000	60,182171
1282,000000	60,057099
1281,000000	59,919052
1280,000000	59,777589
1279,000000	59,666004
1278,000000	59,606930
1277,000000	59,600904
1276,000000	59,653380
1275,000000	59,783144
1274,000000	59,991430
1273,000000	60,253204
1272,000000	60,543335
1271,000000	60,843040
1270,000000	61,117835
1269,000000	61,320208
1268,000000	61,423139
1267,000000	61,428924
1266,000000	61,347384
1265,000000	61,189467
1264,000000	60,987863
1263,000000	60,792050
1262,000000	60,631816
1261,000000	60,504763
1260,000000	60,400648
1259,000000	60,314623
1258,000000	60,239365
1257,000000	60,185762
1256,000000	60,219337
1255,000000	60,448257
1254,000000	60,944939
1253,000000	61,692712
1252,000000	62,608085
1251,000000	63,584903
1250,000000	64,530733
1249,000000	65,393655
1248,000000	66,171850
1247,000000	66,891807
1246,000000	67,576805
1245,000000	68,243228
1244,000000	68,911369
1243,000000	69,600149
1242,000000	70,313582
1241,000000	71,046935
1240,000000	71,799500
1239,000000	72,570062
1238,000000	73,346995
1237,000000	74,113370
1236,000000	74,855586
1235,000000	75,558521
1234,000000	76,202987
1233,000000	76,779686
1232,000000	77,303076
1231,000000	77,811797
1230,000000	78,361159
1229,000000	79,010672
1228,000000	79,799367
1227,000000	80,721427
1226,000000	81,726036
1225,000000	82,742992
1224,000000	83,704787
1223,000000	84,557450
1222,000000	85,271806
1221,000000	85,848494
1220,000000	86,301209
1219,000000	86,638346
1218,000000	86,872728
1217,000000	87,028482
1216,000000	87,130758
1215,000000	87,194170
1214,000000	87,229299
1213,000000	87,253092
1212,000000	87,276493
1211,000000	87,294588
1210,000000	87,298764
1209,000000	87,289886
1208,000000	87,271689
1207,000000	87,240583
1206,000000	87,194006
1205,000000	87,139232
1204,000000	87,082921
1203,000000	87,021666
1202,000000	86,953214
1201,000000	86,888854
1200,000000	86,843762
1199,000000	86,822888
1198,000000	86,824776
1197,000000	86,852218
1196,000000	86,908567
1195,000000	86,989739
1194,000000	87,091266
1193,000000	87,214975
1192,000000	87,361046
1191,000000	87,520787
1190,000000	87,686301
1189,000000	87,859797
1188,000000	88,042001
1187,000000	88,221277
1186,000000	88,385041
1185,000000	88,533207
1184,000000	88,668443
1183,000000	88,783934
1182,000000	88,872371
1181,000000	88,936440
1180,000000	88,979763
1179,000000	88,995927
1178,000000	88,979710
1177,000000	88,937501
1176,000000	88,874598
1175,000000	88,785269
1174,000000	88,664812
1173,000000	88,522679
1172,000000	88,372286
1171,000000	88,216757
1170,000000	88,054631
1169,000000	87,887958
1168,000000	87,717220
1167,000000	87,540215
1166,000000	87,368587
1165,000000	87,234285
1164,000000	87,168191
1163,000000	87,175155
1162,000000	87,234137
1161,000000	87,312534
1160,000000	87,372013
1159,000000	87,375824
1158,000000	87,307536
1157,000000	87,178386
1156,000000	87,005837
1155,000000	86,794950
1154,000000	86,544259
1153,000000	86,253970
1152,000000	85,918794
1151,000000	85,518376
1150,000000	85,031020
1149,000000	84,446603
1148,000000	83,759754
1147,000000	82,966022
1146,000000	82,068087
1145,000000	81,084201
1144,000000	80,042759
1143,000000	78,976104
1142,000000	77,922586
1141,000000	76,924365
1140,000000	76,017033
1139,000000	75,218873
1138,000000	74,531863
1137,000000	73,946637
1136,000000	73,447577
1135,000000	73,009719
1134,000000	72,600209
1133,000000	72,192341
1132,000000	71,772197
1131,000000	71,333939
1130,000000	70,874036
1129,000000	70,396319
1128,000000	69,916982
1127,000000	69,455567
1126,000000	69,026478
1125,000000	68,647530
1124,000000	68,351189
1123,000000	68,184405
1122,000000	68,191723
1121,000000	68,410151
1120,000000	68,867983
1119,000000	69,566034
1118,000000	70,473970
1117,000000	71,543180
1116,000000	72,723725
1115,000000	73,959567
1114,000000	75,184482
1113,000000	76,339489
1112,000000	77,381135
1111,000000	78,276972
1110,000000	79,008930
1109,000000	79,586711
1108,000000	80,035117
1107,000000	80,376405
1106,000000	80,632900
1105,000000	80,834864
1104,000000	81,012934
1103,000000	81,179344
1102,000000	81,333662
1101,000000	81,477768
1100,000000	81,612762
1099,000000	81,730053
1098,000000	81,820884
1097,000000	81,889639
1096,000000	81,945419
1095,000000	81,986923
1094,000000	82,008945
1093,000000	82,013521
1092,000000	82,001798
1091,000000	81,963226
1090,000000	81,882609
1089,000000	81,751637
1088,000000	81,558085
1087,000000	81,273018
1086,000000	80,863425
1085,000000	80,300806
1084,000000	79,557398
1083,000000	78,602780
1082,000000	77,423296
1081,000000	76,044879
1080,000000	74,528001
1079,000000	72,959158
1078,000000	71,444007
1077,000000	70,101135
1076,000000	69,042473
1075,000000	68,356346
1074,000000	68,088943
1073,000000	68,243754
1072,000000	68,794737
1071,000000	69,676032
1070,000000	70,795374
1069,000000	72,059029
1068,000000	73,387575
1067,000000	74,710315
1066,000000	75,964570
1065,000000	77,115005
1064,000000	78,149487
1063,000000	79,061179
1062,000000	79,848989
1061,000000	80,531426
1060,000000	81,131843
1059,000000	81,659877
1058,000000	82,124019
1057,000000	82,544218
1056,000000	82,936673
1055,000000	83,292502
1054,000000	83,594627
1053,000000	83,844374
1052,000000	84,049141
1051,000000	84,202588
1050,000000	84,294324
1049,000000	84,324649
1048,000000	84,289596
1047,000000	84,162833
1046,000000	83,918947
1045,000000	83,557177
1044,000000	83,093206
1043,000000	82,552932
1042,000000	81,993333
1041,000000	81,513308
1040,000000	81,218788
1039,000000	81,175870
1038,000000	81,392110
1037,000000	81,828602
1036,000000	82,407850
1035,000000	83,027934
1034,000000	83,602631
1033,000000	84,090651
1032,000000	84,483491
1031,000000	84,778574
1030,000000	84,983714
1029,000000	85,124752
1028,000000	85,227308
1027,000000	85,297135
1026,000000	85,334803
1025,000000	85,352895
1024,000000	85,361737
1023,000000	85,357287
1022,000000	85,337171
1021,000000	85,314987
1020,000000	85,303336
1019,000000	85,301131
1018,000000	85,311853
1017,000000	85,356676
1016,000000	85,452023
1015,000000	85,589858
1014,000000	85,756428
1013,000000	85,950963
1012,000000	86,170888
1011,000000	86,396758
1010,000000	86,611023
1009,000000	86,815186
1008,000000	87,011629
1007,000000	87,187437
1006,000000	87,333526
1005,000000	87,460324
1004,000000	87,575845
1003,000000	87,667919
1002,000000	87,725182
1001,000000	87,756259
1000,000000	87,772053
999,000000	87,767411
998,000000	87,737704
997,000000	87,694074
996,000000	87,645505
995,000000	87,586199
994,000000	87,514164
993,000000	87,443529
992,000000	87,382675
991,000000	87,320394
990,000000	87,247869
989,000000	87,172938
988,000000	87,097535
987,000000	87,002889
986,000000	86,873366
985,000000	86,715334
984,000000	86,536404
983,000000	86,327093
982,000000	86,080185
981,000000	85,805395
980,000000	85,510453
979,000000	85,185291
978,000000	84,821872
977,000000	84,431059
976,000000	84,023934
975,000000	83,596828
974,000000	83,148044
973,000000	82,691292
972,000000	82,237505
971,000000	81,781445
970,000000	81,321391
969,000000	80,875243
968,000000	80,461237
967,000000	80,078036
966,000000	79,720842
965,000000	79,402659
964,000000	79,142627
963,000000	78,944037
962,000000	78,796828
961,000000	78,694117
960,000000	78,631753
959,000000	78,604154
958,000000	78,618635
957,000000	78,700394
956,000000	78,870983
955,000000	79,126453
954,000000	79,448985
953,000000	79,827358
952,000000	80,248111
951,000000	80,683706
950,000000	81,108254
949,000000	81,514977
948,000000	81,902151
947,000000	82,257868
946,000000	82,577163
945,000000	82,877655
944,000000	83,178148
943,000000	83,477604
942,000000	83,772807
941,000000	84,077918
940,000000	84,404542
939,000000	84,739565
938,000000	85,063727
937,000000	85,376753
936,000000	85,683975
935,000000	85,975346
934,000000	86,240515
933,000000	86,488054
932,000000	86,730233
931,000000	86,963254
930,000000	87,181032
929,000000	87,391399
928,000000	87,600743
927,000000	87,800348
926,000000	87,984462
925,000000	88,162480
924,000000	88,338415
923,000000	88,499225
922,000000	88,639747
921,000000	88,776704
920,000000	88,921505
919,000000	89,064146
918,000000	89,199665
917,000000	89,345554
916,000000	89,513178
915,000000	89,687982
914,000000	89,856378
913,000000	90,027459
912,000000	90,207771
911,000000	90,380674
910,000000	90,531609
909,000000	90,668722
908,000000	90,798323
907,000000	90,906032
906,000000	90,984409
905,000000	91,051654
904,000000	91,123179
903,000000	91,189291
902,000000	91,240901
901,000000	91,289253
900,000000	91,340240
899,000000	91,377591
898,000000	91,392245
897,000000	91,400606
896,000000	91,413997
895,000000	91,418828
894,000000	91,406209
893,000000	91,392151
892,000000	91,387230
891,000000	91,377049
890,000000	91,352170
889,000000	91,328281
888,000000	91,315320
887,000000	91,298118
886,000000	91,268766
885,000000	91,246673
884,000000	91,243196
883,000000	91,236790
882,000000	91,207710
881,000000	91,167086
880,000000	91,129316
879,000000	91,086292
878,000000	91,033773
877,000000	90,990833
876,000000	90,969075
875,000000	90,953013
874,000000	90,934084
873,000000	90,930745
872,000000	90,952669
871,000000	90,979280
870,000000	90,996301
869,000000	91,018900
868,000000	91,054714
867,000000	91,080962
866,000000	91,082451
865,000000	91,079069
864,000000	91,089173
863,000000	91,099717
862,000000	91,096703
861,000000	91,092249
860,000000	91,095297
859,000000	91,087269
858,000000	91,053451
857,000000	91,008255
856,000000	90,966587
855,000000	90,920754
854,000000	90,868536
853,000000	90,829207
852,000000	90,806484
851,000000	90,767894
850,000000	90,687773
849,000000	90,579616
848,000000	90,463798
847,000000	90,337217
846,000000	90,198675
845,000000	90,069894
844,000000	89,964629
843,000000	89,868771
842,000000	89,773507
841,000000	89,695830
840,000000	89,642318
839,000000	89,588133
838,000000	89,516067
837,000000	89,443415
836,000000	89,385661
835,000000	89,329637
834,000000	89,269409
833,000000	89,232835
832,000000	89,243800
831,000000	89,289813
830,000000	89,354889
829,000000	89,450156
828,000000	89,580761
827,000000	89,715816
826,000000	89,825721
825,000000	89,917529
824,000000	90,002538
823,000000	90,065453
822,000000	90,098027
821,000000	90,124257
820,000000	90,161826
819,000000	90,196153
818,000000	90,216349
817,000000	90,237200
816,000000	90,260629
815,000000	90,256310
814,000000	90,206660
813,000000	90,133631
812,000000	90,054122
811,000000	89,948701
810,000000	89,802696
809,000000	89,637381
808,000000	89,469794
807,000000	89,279877
806,000000	89,048805
805,000000	88,793479
804,000000	88,532181
803,000000	88,253676
802,000000	87,953440
801,000000	87,665889
800,000000	87,427920
799,000000	87,241532
798,000000	87,101288
797,000000	87,024093
796,000000	87,019937
795,000000	87,063361
794,000000	87,125594
793,000000	87,207016
792,000000	87,311163
791,000000	87,420773
790,000000	87,527367
789,000000	87,651768
788,000000	87,805993
787,000000	87,967164
786,000000	88,116394
785,000000	88,268861
784,000000	88,437133
783,000000	88,599706
782,000000	88,735563
781,000000	88,856097
780,000000	88,974115
779,000000	89,076342
778,000000	89,155458
777,000000	89,234330
776,000000	89,327761
775,000000	89,414177
774,000000	89,474226
773,000000	89,522816
772,000000	89,574482
771,000000	89,613365
770,000000	89,627629
769,000000	89,637237
768,000000	89,656129
767,000000	89,661892
766,000000	89,634070
765,000000	89,586548
764,000000	89,530532
763,000000	89,439450
762,000000	89,283407
761,000000	89,065144
760,000000	88,791251
759,000000	88,442045
758,000000	88,000160
757,000000	87,476982
756,000000	86,879844
755,000000	86,184980
754,000000	85,372963
753,000000	84,460301
752,000000	83,469480
751,000000	82,400532
750,000000	81,261037
749,000000	80,094154
748,000000	78,948841
747,000000	77,854425
746,000000	76,852670
745,000000	76,023953
744,000000	75,445355
743,000000	75,146225
742,000000	75,131506
741,000000	75,413311
740,000000	75,984080
739,000000	76,786880
738,000000	77,753961
737,000000	78,847449
736,000000	80,031407
735,000000	81,239296
734,000000	82,406338
733,000000	83,502922
732,000000	84,502548
731,000000	85,356868
730,000000	86,038159
729,000000	86,572145
728,000000	86,994163
727,000000	87,307372
726,000000	87,512657
725,000000	87,643042
724,000000	87,734017
723,000000	87,790932
722,000000	87,814643
721,000000	87,825627
720,000000	87,832022
719,000000	87,804782
718,000000	87,715689
717,000000	87,564674
716,000000	87,345212
715,000000	87,021436
714,000000	86,566437
713,000000	85,985692
712,000000	85,277676
711,000000	84,411569
710,000000	83,378824
709,000000	82,237851
708,000000	81,083818
707,000000	80,009236
706,000000	79,112229
705,000000	78,493221
704,000000	78,189095
703,000000	78,130804
702,000000	78,202147
701,000000	78,317756
700,000000	78,420490
699,000000	78,458601
698,000000	78,416177
697,000000	78,333382
696,000000	78,255323
695,000000	78,190632
694,000000	78,152724
693,000000	78,191172
692,000000	78,336973
691,000000	78,559982
690,000000	78,824839
689,000000	79,139510
688,000000	79,503289
687,000000	79,859742
686,000000	80,161718
685,000000	80,426620
684,000000	80,676907
683,000000	80,887825
682,000000	81,043226
681,000000	81,185259
680,000000	81,355128
679,000000	81,540943
678,000000	81,731094
677,000000	81,957960
676,000000	82,239458
675,000000	82,538266
674,000000	82,829144
673,000000	83,140192
672,000000	83,484695
671,000000	83,830937
670,000000	84,183016
669,000000	84,630540
668,000000	85,186899
667,000000	85,601427
666,000000	85,778213
665,000000	85,869534
664,000000	85,963339
663,000000	86,024758
662,000000	85,998848
661,000000	85,894119
660,000000	85,730878
659,000000	85,472550
658,000000	85,071166
657,000000	84,520359
656,000000	83,821300
655,000000	82,966040
654,000000	82,004286
653,000000	81,065781
652,000000	80,274562
651,000000	79,675088
650,000000	79,240838
649,000000	78,916647
648,000000	78,636512
647,000000	78,327635
646,000000	77,934862
645,000000	77,440143
644,000000	76,842199
643,000000	76,136448
642,000000	75,329590
641,000000	74,450804
640,000000	73,543306
639,000000	72,666493
638,000000	71,904101
637,000000	71,346402
636,000000	71,054590
635,000000	71,035689
634,000000	71,241372
633,000000	71,595882
632,000000	72,021159
631,000000	72,441799
630,000000	72,801685
629,000000	73,081693
628,000000	73,277213
627,000000	73,371016
626,000000	73,356052
625,000000	73,265870
624,000000	73,142169
623,000000	72,990012
622,000000	72,794883
621,000000	72,562406
620,000000	72,309204
619,000000	72,036628
618,000000	71,747428
617,000000	71,469667
616,000000	71,232172
615,000000	71,032423
614,000000	70,860634
613,000000	70,732495
612,000000	70,666688
611,000000	70,647010
610,000000	70,641765
609,000000	70,646133
608,000000	70,673949
607,000000	70,731982
606,000000	70,838325
605,000000	71,051427
604,000000	71,440664
603,000000	72,043357
602,000000	72,882171
601,000000	73,982318
600,000000	75,312687
599,000000	76,744626
598,000000	78,138274
597,000000	79,440742
596,000000	80,634991
595,000000	81,665183
594,000000	82,496037
593,000000	83,179315
592,000000	83,773278
591,000000	84,259333
590,000000	84,619250
589,000000	84,909908
588,000000	85,185124
587,000000	85,423490
586,000000	85,604551
585,000000	85,774729
584,000000	85,964116
583,000000	86,119838
582,000000	86,198336
581,000000	86,244337
580,000000	86,302036
579,000000	86,336125
578,000000	86,317306
577,000000	86,296320
576,000000	86,312681
575,000000	86,320387
574,000000	86,286272
573,000000	86,268821
572,000000	86,312066
571,000000	86,361776
570,000000	86,364087
569,000000	86,365027
568,000000	86,422721
567,000000	86,508724
566,000000	86,591040
565,000000	86,717028
564,000000	86,919360
563,000000	87,130825
562,000000	87,286098
561,000000	87,420010
560,000000	87,573103
559,000000	87,697533
558,000000	87,757251
557,000000	87,818124
556,000000	87,934008
555,000000	88,045487
554,000000	88,091526
553,000000	88,120777
552,000000	88,183500
551,000000	88,227214
550,000000	88,204596
549,000000	88,180286
548,000000	88,215579
547,000000	88,260287
546,000000	88,262308
545,000000	88,274176
544,000000	88,337552
543,000000	88,385191
542,000000	88,365332
541,000000	88,343164
540,000000	88,377766
539,000000	88,416080
538,000000	88,413542
537,000000	88,434407
536,000000	88,524559
535,000000	88,609159
534,000000	88,632730
533,000000	88,670091
532,000000	88,780091
531,000000	88,885833
530,000000	88,917455
529,000000	88,940988
528,000000	89,019482
527,000000	89,081672
526,000000	89,052397
525,000000	89,003921
524,000000	89,017840
523,000000	89,044143
522,000000	89,033297
521,000000	89,048973
520,000000	89,136108
519,000000	89,207463
518,000000	89,192876
517,000000	89,176455
516,000000	89,228202
515,000000	89,267675
514,000000	89,238746
513,000000	89,226552
512,000000	89,289166
511,000000	89,335322
510,000000	89,291774
509,000000	89,239504
508,000000	89,249346
507,000000	89,241782
506,000000	89,151052
505,000000	89,061931
504,000000	89,032815
503,000000	88,968783
502,000000	88,812467
501,000000	88,694465
500,000000	88,705012
499,000000	88,736071
498,000000	88,691460
497,000000	88,643282
496,000000	88,660759
495,000000	88,664522
494,000000	88,596309
493,000000	88,561514
492,000000	88,635036
491,000000	88,700709
490,000000	88,662845
489,000000	88,624746
488,000000	88,684225
487,000000	88,760181
486,000000	88,780490
485,000000	88,850048
484,000000	89,045623
483,000000	89,226533
482,000000	89,275234
481,000000	89,303192
480,000000	89,417229
479,000000	89,524170
478,000000	89,538551
477,000000	89,569882
476,000000	89,702832
475,000000	89,810115
474,000000	89,781352
473,000000	89,744537
472,000000	89,822834
471,000000	89,877849
470,000000	89,803423
469,000000	89,746434
468,000000	89,810463
467,000000	89,867114
466,000000	89,835448
465,000000	89,872306
464,000000	90,050890
463,000000	90,160933
462,000000	90,055234
461,000000	89,919253
460,000000	89,933723
459,000000	89,975753
458,000000	89,903784
457,000000	89,889741
456,000000	90,054929
455,000000	90,174066
454,000000	90,105598
453,000000	90,025715
452,000000	90,080416
451,000000	90,114597
450,000000	90,001639
