# Supplementary material for: Machine learning-assisted non-destructive plasticizer identification and quantification in historical PVC objects based on IR spectroscopy
Source: Sci Rep. 2022 Mar 23;12:5017. doi: 10.1038/s41598-022-08862-1 (PMC8943100; doi:10.1038/s41598-022-08862-1)
Supplement: Supplementary file 1 — Supplementary Information 1. [file 41598_2022_8862_MOESM1_ESM.zip › Plasticizers_PVC_data/ATR_FTIR_all/HS 125.ASC]

PE IR       SUBTECH     SPECTRUM    ASCII       PEDS        4.00        
   -1
HS 125_001.ASC
21/06/21
15:44:29.00
21/06/21
15:44:29.00
Tja�a Rijavec
Sample 039 By tjasar Date Monday, June 21 2021
450,000000
#HDR
-1
-1
#GR
cm-1
%T
1.0
0.0
4000,000000
-1,000000
3551
8
99,848859
58,017511
#DATA
4000,000000	99,246602
3999,000000	99,245092
3998,000000	99,244710
3997,000000	99,244831
3996,000000	99,244943
3995,000000	99,244763
3994,000000	99,244547
3993,000000	99,244769
3992,000000	99,245714
3991,000000	99,247207
3990,000000	99,248832
3989,000000	99,250400
3988,000000	99,252106
3987,000000	99,254214
3986,000000	99,256631
3985,000000	99,258919
3984,000000	99,260705
3983,000000	99,261903
3982,000000	99,262553
3981,000000	99,262643
3980,000000	99,262149
3979,000000	99,261212
3978,000000	99,260217
3977,000000	99,259663
3976,000000	99,259963
3975,000000	99,261172
3974,000000	99,262851
3973,000000	99,264285
3972,000000	99,264961
3971,000000	99,265031
3970,000000	99,265156
3969,000000	99,265791
3968,000000	99,266809
3967,000000	99,267695
3966,000000	99,268175
3965,000000	99,268425
3964,000000	99,268621
3963,000000	99,268510
3962,000000	99,267624
3961,000000	99,266060
3960,000000	99,264584
3959,000000	99,263960
3958,000000	99,264358
3957,000000	99,265347
3956,000000	99,266631
3955,000000	99,268217
3954,000000	99,270063
3953,000000	99,271740
3952,000000	99,272579
3951,000000	99,272451
3950,000000	99,271952
3949,000000	99,271832
3948,000000	99,272190
3947,000000	99,272621
3946,000000	99,273466
3945,000000	99,275608
3944,000000	99,279159
3943,000000	99,282910
3942,000000	99,284849
3941,000000	99,284075
3940,000000	99,281538
3939,000000	99,278537
3938,000000	99,275513
3937,000000	99,272266
3936,000000	99,269154
3935,000000	99,267199
3934,000000	99,267434
3933,000000	99,270628
3932,000000	99,276505
3931,000000	99,283236
3930,000000	99,287968
3929,000000	99,289223
3928,000000	99,288322
3927,000000	99,287651
3926,000000	99,288413
3925,000000	99,289681
3924,000000	99,290046
3923,000000	99,289270
3922,000000	99,287820
3921,000000	99,285656
3920,000000	99,282803
3919,000000	99,280662
3918,000000	99,281636
3917,000000	99,286263
3916,000000	99,292371
3915,000000	99,297792
3914,000000	99,302074
3913,000000	99,305423
3912,000000	99,307300
3911,000000	99,306758
3910,000000	99,303753
3909,000000	99,299092
3908,000000	99,294060
3907,000000	99,289253
3906,000000	99,284187
3905,000000	99,278556
3904,000000	99,273837
3903,000000	99,273698
3902,000000	99,281028
3901,000000	99,294271
3900,000000	99,307769
3899,000000	99,315629
3898,000000	99,316149
3897,000000	99,311856
3896,000000	99,305439
3895,000000	99,298682
3894,000000	99,294349
3893,000000	99,295665
3892,000000	99,302683
3891,000000	99,309206
3890,000000	99,309708
3889,000000	99,306400
3888,000000	99,304604
3887,000000	99,306370
3886,000000	99,309774
3885,000000	99,311941
3884,000000	99,313181
3883,000000	99,316707
3882,000000	99,324163
3881,000000	99,333074
3880,000000	99,338392
3879,000000	99,337917
3878,000000	99,335585
3877,000000	99,336209
3876,000000	99,340164
3875,000000	99,343143
3874,000000	99,340394
3873,000000	99,332473
3872,000000	99,325831
3871,000000	99,326019
3870,000000	99,331081
3869,000000	99,333880
3868,000000	99,332735
3867,000000	99,331446
3866,000000	99,331775
3865,000000	99,333330
3864,000000	99,336763
3863,000000	99,342444
3862,000000	99,348093
3861,000000	99,350567
3860,000000	99,348990
3859,000000	99,344263
3858,000000	99,338240
3857,000000	99,332488
3856,000000	99,328668
3855,000000	99,329867
3854,000000	99,337703
3853,000000	99,348561
3852,000000	99,357027
3851,000000	99,363543
3850,000000	99,368798
3849,000000	99,371446
3848,000000	99,370739
3847,000000	99,368208
3846,000000	99,366036
3845,000000	99,365287
3844,000000	99,365354
3843,000000	99,364682
3842,000000	99,363157
3841,000000	99,362829
3840,000000	99,365687
3839,000000	99,370918
3838,000000	99,376130
3837,000000	99,379503
3836,000000	99,381435
3835,000000	99,383770
3834,000000	99,387482
3833,000000	99,391965
3832,000000	99,395620
3831,000000	99,397346
3830,000000	99,398059
3829,000000	99,399601
3828,000000	99,402286
3827,000000	99,403283
3826,000000	99,399144
3825,000000	99,390245
3824,000000	99,381299
3823,000000	99,377400
3822,000000	99,379800
3821,000000	99,384312
3820,000000	99,386894
3819,000000	99,390950
3818,000000	99,400565
3817,000000	99,412848
3816,000000	99,420960
3815,000000	99,422218
3814,000000	99,421420
3813,000000	99,422772
3812,000000	99,424033
3811,000000	99,421857
3810,000000	99,417320
3809,000000	99,415137
3808,000000	99,418001
3807,000000	99,422921
3806,000000	99,425639
3805,000000	99,427220
3804,000000	99,431129
3803,000000	99,436554
3802,000000	99,438963
3801,000000	99,435206
3800,000000	99,429131
3799,000000	99,428564
3798,000000	99,434848
3797,000000	99,442807
3796,000000	99,446794
3795,000000	99,446478
3794,000000	99,445383
3793,000000	99,445803
3792,000000	99,447277
3791,000000	99,449217
3790,000000	99,451641
3789,000000	99,454419
3788,000000	99,457529
3787,000000	99,461178
3786,000000	99,464962
3785,000000	99,467095
3784,000000	99,466062
3783,000000	99,463054
3782,000000	99,461264
3781,000000	99,462320
3780,000000	99,464817
3779,000000	99,466217
3778,000000	99,466102
3777,000000	99,466159
3776,000000	99,466714
3775,000000	99,465614
3774,000000	99,461407
3773,000000	99,455792
3772,000000	99,451772
3771,000000	99,450245
3770,000000	99,449905
3769,000000	99,450251
3768,000000	99,453465
3767,000000	99,460793
3766,000000	99,469532
3765,000000	99,475168
3764,000000	99,476374
3763,000000	99,475696
3762,000000	99,475368
3761,000000	99,474618
3760,000000	99,472729
3759,000000	99,471107
3758,000000	99,471022
3757,000000	99,471734
3756,000000	99,472878
3755,000000	99,474891
3754,000000	99,476042
3753,000000	99,472146
3752,000000	99,461948
3751,000000	99,450908
3750,000000	99,444275
3749,000000	99,441720
3748,000000	99,443664
3747,000000	99,452533
3746,000000	99,467316
3745,000000	99,479968
3744,000000	99,481918
3743,000000	99,477581
3742,000000	99,477873
3741,000000	99,483215
3740,000000	99,487915
3739,000000	99,489417
3738,000000	99,490435
3737,000000	99,493729
3736,000000	99,499829
3735,000000	99,508022
3734,000000	99,514577
3733,000000	99,515868
3732,000000	99,511516
3731,000000	99,504348
3730,000000	99,498262
3729,000000	99,494890
3728,000000	99,493162
3727,000000	99,491220
3726,000000	99,489000
3725,000000	99,488502
3724,000000	99,491004
3723,000000	99,495555
3722,000000	99,499800
3721,000000	99,502467
3720,000000	99,503825
3719,000000	99,504006
3718,000000	99,502178
3717,000000	99,497856
3716,000000	99,492771
3715,000000	99,489322
3714,000000	99,487817
3713,000000	99,486685
3712,000000	99,484859
3711,000000	99,482255
3710,000000	99,478584
3709,000000	99,474106
3708,000000	99,470239
3707,000000	99,467583
3706,000000	99,465349
3705,000000	99,463043
3704,000000	99,460701
3703,000000	99,457976
3702,000000	99,453309
3701,000000	99,445184
3700,000000	99,434583
3699,000000	99,424775
3698,000000	99,417465
3697,000000	99,411519
3696,000000	99,405405
3695,000000	99,399317
3694,000000	99,394203
3693,000000	99,390255
3692,000000	99,387203
3691,000000	99,384743
3690,000000	99,382432
3689,000000	99,378856
3688,000000	99,373029
3687,000000	99,366788
3686,000000	99,362387
3685,000000	99,358477
3684,000000	99,351485
3683,000000	99,340134
3682,000000	99,326535
3681,000000	99,312256
3680,000000	99,295945
3679,000000	99,277564
3678,000000	99,261192
3677,000000	99,252612
3676,000000	99,252114
3675,000000	99,251665
3674,000000	99,246034
3673,000000	99,241765
3672,000000	99,241990
3671,000000	99,242456
3670,000000	99,239740
3669,000000	99,234126
3668,000000	99,228714
3667,000000	99,225559
3666,000000	99,222518
3665,000000	99,216900
3664,000000	99,208694
3663,000000	99,199955
3662,000000	99,191736
3661,000000	99,182918
3660,000000	99,172307
3659,000000	99,160293
3658,000000	99,147617
3657,000000	99,133962
3656,000000	99,118609
3655,000000	99,103421
3654,000000	99,091701
3653,000000	99,083827
3652,000000	99,075271
3651,000000	99,060084
3650,000000	99,040008
3649,000000	99,026146
3648,000000	99,022357
3647,000000	99,020004
3646,000000	99,013581
3645,000000	99,005349
3644,000000	98,998468
3643,000000	98,992928
3642,000000	98,986667
3641,000000	98,977894
3640,000000	98,966760
3639,000000	98,954484
3638,000000	98,941812
3637,000000	98,928870
3636,000000	98,915282
3635,000000	98,900179
3634,000000	98,883261
3633,000000	98,866414
3632,000000	98,852193
3631,000000	98,840004
3630,000000	98,824716
3629,000000	98,802438
3628,000000	98,777198
3627,000000	98,757343
3626,000000	98,746762
3625,000000	98,741438
3624,000000	98,736206
3623,000000	98,729729
3622,000000	98,723528
3621,000000	98,717701
3620,000000	98,709162
3619,000000	98,693993
3618,000000	98,672354
3617,000000	98,648949
3616,000000	98,628360
3615,000000	98,611469
3614,000000	98,596216
3613,000000	98,580199
3612,000000	98,562412
3611,000000	98,543781
3610,000000	98,525931
3609,000000	98,510699
3608,000000	98,499439
3607,000000	98,491045
3606,000000	98,482601
3605,000000	98,472308
3604,000000	98,460363
3603,000000	98,447437
3602,000000	98,433504
3601,000000	98,417987
3600,000000	98,400833
3599,000000	98,383085
3598,000000	98,365789
3597,000000	98,348807
3596,000000	98,331127
3595,000000	98,312371
3594,000000	98,292847
3593,000000	98,273668
3592,000000	98,255922
3591,000000	98,240014
3590,000000	98,224936
3589,000000	98,209332
3588,000000	98,193277
3587,000000	98,177804
3586,000000	98,161818
3585,000000	98,144704
3584,000000	98,127654
3583,000000	98,111540
3582,000000	98,095796
3581,000000	98,079501
3580,000000	98,062132
3579,000000	98,044303
3578,000000	98,027082
3577,000000	98,011077
3576,000000	97,995538
3575,000000	97,978628
3574,000000	97,958889
3573,000000	97,936463
3572,000000	97,913373
3571,000000	97,891811
3570,000000	97,872161
3569,000000	97,852170
3568,000000	97,830210
3567,000000	97,808449
3566,000000	97,789166
3565,000000	97,771053
3564,000000	97,753243
3563,000000	97,736218
3562,000000	97,719844
3561,000000	97,703169
3560,000000	97,685690
3559,000000	97,668046
3558,000000	97,651269
3557,000000	97,635483
3556,000000	97,619686
3555,000000	97,602645
3554,000000	97,583985
3553,000000	97,564177
3552,000000	97,543969
3551,000000	97,523932
3550,000000	97,504565
3549,000000	97,486058
3548,000000	97,468298
3547,000000	97,451622
3546,000000	97,436912
3545,000000	97,423914
3544,000000	97,410794
3543,000000	97,396164
3542,000000	97,380325
3541,000000	97,364247
3540,000000	97,348428
3539,000000	97,332708
3538,000000	97,316999
3537,000000	97,301674
3536,000000	97,287228
3535,000000	97,273602
3534,000000	97,260188
3533,000000	97,246583
3532,000000	97,232601
3531,000000	97,218012
3530,000000	97,202194
3529,000000	97,184543
3528,000000	97,165510
3527,000000	97,147269
3526,000000	97,132479
3525,000000	97,122267
3524,000000	97,115169
3523,000000	97,108105
3522,000000	97,098813
3521,000000	97,087367
3520,000000	97,075140
3519,000000	97,062752
3518,000000	97,049747
3517,000000	97,035970
3516,000000	97,022036
3515,000000	97,008468
3514,000000	96,994955
3513,000000	96,981145
3512,000000	96,967311
3511,000000	96,953798
3510,000000	96,940094
3509,000000	96,925310
3508,000000	96,909591
3507,000000	96,894516
3506,000000	96,881723
3505,000000	96,871577
3504,000000	96,863289
3503,000000	96,855695
3502,000000	96,847702
3501,000000	96,838953
3500,000000	96,829909
3499,000000	96,820843
3498,000000	96,810869
3497,000000	96,798674
3496,000000	96,783934
3495,000000	96,767456
3494,000000	96,750142
3493,000000	96,732540
3492,000000	96,715495
3491,000000	96,700368
3490,000000	96,688103
3489,000000	96,678092
3488,000000	96,668107
3487,000000	96,655495
3486,000000	96,638978
3485,000000	96,619979
3484,000000	96,602213
3483,000000	96,589527
3482,000000	96,582947
3481,000000	96,579480
3480,000000	96,574178
3479,000000	96,563685
3478,000000	96,547880
3477,000000	96,528905
3476,000000	96,509443
3475,000000	96,491885
3474,000000	96,478539
3473,000000	96,471812
3472,000000	96,472942
3471,000000	96,479885
3470,000000	96,486890
3469,000000	96,486991
3468,000000	96,475487
3467,000000	96,451669
3466,000000	96,418661
3465,000000	96,382840
3464,000000	96,352589
3463,000000	96,334612
3462,000000	96,328701
3461,000000	96,326478
3460,000000	96,317268
3459,000000	96,296511
3458,000000	96,268466
3457,000000	96,241286
3456,000000	96,220358
3455,000000	96,205860
3454,000000	96,194765
3453,000000	96,184156
3452,000000	96,172895
3451,000000	96,162011
3450,000000	96,153581
3449,000000	96,148444
3448,000000	96,144530
3447,000000	96,138104
3446,000000	96,127289
3445,000000	96,113831
3444,000000	96,101276
3443,000000	96,092653
3442,000000	96,090516
3441,000000	96,097651
3440,000000	96,115764
3439,000000	96,142736
3438,000000	96,171599
3437,000000	96,193054
3436,000000	96,200346
3435,000000	96,193261
3434,000000	96,178268
3433,000000	96,164416
3432,000000	96,157204
3431,000000	96,155323
3430,000000	96,152957
3429,000000	96,145352
3428,000000	96,132365
3427,000000	96,117377
3426,000000	96,104290
3425,000000	96,095912
3424,000000	96,093875
3423,000000	96,098203
3422,000000	96,106450
3421,000000	96,114580
3420,000000	96,119924
3419,000000	96,123392
3418,000000	96,128410
3417,000000	96,137813
3416,000000	96,151672
3415,000000	96,167268
3414,000000	96,180728
3413,000000	96,189487
3412,000000	96,194031
3411,000000	96,197171
3410,000000	96,201232
3409,000000	96,206058
3408,000000	96,209934
3407,000000	96,212047
3406,000000	96,213593
3405,000000	96,216778
3404,000000	96,223258
3403,000000	96,233163
3402,000000	96,244796
3401,000000	96,255312
3400,000000	96,262242
3399,000000	96,264861
3398,000000	96,264183
3397,000000	96,262024
3396,000000	96,260258
3395,000000	96,260489
3394,000000	96,263447
3393,000000	96,268234
3392,000000	96,272577
3391,000000	96,274367
3390,000000	96,273154
3389,000000	96,270179
3388,000000	96,267336
3387,000000	96,266146
3386,000000	96,267211
3385,000000	96,270149
3384,000000	96,273984
3383,000000	96,277854
3382,000000	96,281472
3381,000000	96,285066
3380,000000	96,288902
3379,000000	96,292871
3378,000000	96,296436
3377,000000	96,299070
3376,000000	96,300894
3375,000000	96,302863
3374,000000	96,306127
3373,000000	96,311049
3372,000000	96,316911
3371,000000	96,322612
3370,000000	96,327426
3369,000000	96,330892
3368,000000	96,332418
3367,000000	96,331723
3366,000000	96,329874
3365,000000	96,329219
3364,000000	96,331681
3363,000000	96,337190
3362,000000	96,343953
3361,000000	96,349961
3360,000000	96,354054
3359,000000	96,356052
3358,000000	96,356667
3357,000000	96,357440
3356,000000	96,360045
3355,000000	96,365029
3354,000000	96,371281
3353,000000	96,376932
3352,000000	96,380848
3351,000000	96,383377
3350,000000	96,385962
3349,000000	96,390001
3348,000000	96,395784
3347,000000	96,402263
3346,000000	96,407967
3345,000000	96,412353
3344,000000	96,416185
3343,000000	96,420634
3342,000000	96,426083
3341,000000	96,431887
3340,000000	96,436964
3339,000000	96,440451
3338,000000	96,442062
3337,000000	96,442200
3336,000000	96,441821
3335,000000	96,442004
3334,000000	96,443565
3333,000000	96,446906
3332,000000	96,451977
3331,000000	96,458232
3330,000000	96,464847
3329,000000	96,471204
3328,000000	96,477155
3327,000000	96,482725
3326,000000	96,487689
3325,000000	96,491681
3324,000000	96,494596
3323,000000	96,496716
3322,000000	96,498387
3321,000000	96,499825
3320,000000	96,501181
3319,000000	96,502650
3318,000000	96,504476
3317,000000	96,506908
3316,000000	96,510016
3315,000000	96,513482
3314,000000	96,516777
3313,000000	96,519852
3312,000000	96,523537
3311,000000	96,528873
3310,000000	96,535936
3309,000000	96,543620
3308,000000	96,550598
3307,000000	96,556212
3306,000000	96,560386
3305,000000	96,563120
3304,000000	96,564507
3303,000000	96,565085
3302,000000	96,565776
3301,000000	96,567407
3300,000000	96,570403
3299,000000	96,574875
3298,000000	96,580714
3297,000000	96,587615
3296,000000	96,595061
3295,000000	96,602394
3294,000000	96,608963
3293,000000	96,614362
3292,000000	96,618645
3291,000000	96,622202
3290,000000	96,625348
3289,000000	96,628221
3288,000000	96,631149
3287,000000	96,634855
3286,000000	96,640066
3285,000000	96,647017
3284,000000	96,655402
3283,000000	96,664508
3282,000000	96,673259
3281,000000	96,680590
3280,000000	96,686351
3279,000000	96,691736
3278,000000	96,698367
3277,000000	96,706933
3276,000000	96,717092
3275,000000	96,728473
3274,000000	96,741125
3273,000000	96,754842
3272,000000	96,768591
3271,000000	96,781122
3270,000000	96,791826
3269,000000	96,800780
3268,000000	96,808298
3267,000000	96,814777
3266,000000	96,820873
3265,000000	96,827468
3264,000000	96,835290
3263,000000	96,844529
3262,000000	96,854914
3261,000000	96,866229
3260,000000	96,878781
3259,000000	96,892999
3258,000000	96,908365
3257,000000	96,922971
3256,000000	96,934765
3255,000000	96,943439
3254,000000	96,950724
3253,000000	96,958784
3252,000000	96,968646
3251,000000	96,980259
3250,000000	96,993204
3249,000000	97,006688
3248,000000	97,019251
3247,000000	97,029337
3246,000000	97,036545
3245,000000	97,042136
3244,000000	97,048189
3243,000000	97,056226
3242,000000	97,066342
3241,000000	97,077254
3240,000000	97,087264
3239,000000	97,095700
3238,000000	97,103685
3237,000000	97,113229
3236,000000	97,125374
3235,000000	97,139222
3234,000000	97,152572
3233,000000	97,163335
3232,000000	97,170627
3231,000000	97,175214
3230,000000	97,179103
3229,000000	97,184270
3228,000000	97,191289
3227,000000	97,199155
3226,000000	97,206468
3225,000000	97,212663
3224,000000	97,218151
3223,000000	97,223588
3222,000000	97,229279
3221,000000	97,235132
3220,000000	97,240967
3219,000000	97,246862
3218,000000	97,253328
3217,000000	97,260917
3216,000000	97,269510
3215,000000	97,278017
3214,000000	97,285028
3213,000000	97,289840
3212,000000	97,292923
3211,000000	97,295673
3210,000000	97,299815
3209,000000	97,306597
3208,000000	97,315931
3207,000000	97,326221
3206,000000	97,335382
3205,000000	97,342280
3204,000000	97,347371
3203,000000	97,351932
3202,000000	97,356918
3201,000000	97,362570
3200,000000	97,368941
3199,000000	97,376310
3198,000000	97,384880
3197,000000	97,394211
3196,000000	97,403336
3195,000000	97,411612
3194,000000	97,419309
3193,000000	97,427373
3192,000000	97,436704
3191,000000	97,447597
3190,000000	97,459443
3189,000000	97,470854
3188,000000	97,480479
3187,000000	97,488174
3186,000000	97,495364
3185,000000	97,503686
3184,000000	97,513295
3183,000000	97,522705
3182,000000	97,530460
3181,000000	97,536591
3180,000000	97,542383
3179,000000	97,549162
3178,000000	97,557467
3177,000000	97,567233
3176,000000	97,578312
3175,000000	97,590605
3174,000000	97,603584
3173,000000	97,615953
3172,000000	97,626327
3171,000000	97,634501
3170,000000	97,641743
3169,000000	97,649451
3168,000000	97,657748
3167,000000	97,665799
3166,000000	97,673215
3165,000000	97,680362
3164,000000	97,687449
3163,000000	97,694210
3162,000000	97,700775
3161,000000	97,708045
3160,000000	97,716814
3159,000000	97,727165
3158,000000	97,739135
3157,000000	97,753228
3156,000000	97,769413
3155,000000	97,786061
3154,000000	97,800712
3153,000000	97,811938
3152,000000	97,819876
3151,000000	97,825292
3150,000000	97,829015
3149,000000	97,832425
3148,000000	97,837506
3147,000000	97,845480
3146,000000	97,855626
3145,000000	97,865953
3144,000000	97,875186
3143,000000	97,883783
3142,000000	97,892991
3141,000000	97,903190
3140,000000	97,913290
3139,000000	97,921608
3138,000000	97,927299
3137,000000	97,930977
3136,000000	97,934107
3135,000000	97,937818
3134,000000	97,942411
3133,000000	97,947868
3132,000000	97,954407
3131,000000	97,962194
3130,000000	97,970604
3129,000000	97,978147
3128,000000	97,983387
3127,000000	97,986126
3126,000000	97,987762
3125,000000	97,990617
3124,000000	97,996737
3123,000000	98,006695
3122,000000	98,018754
3121,000000	98,029367
3120,000000	98,035372
3119,000000	98,036367
3118,000000	98,034709
3117,000000	98,033044
3116,000000	98,031921
3115,000000	98,030224
3114,000000	98,027528
3113,000000	98,025335
3112,000000	98,025712
3111,000000	98,029120
3110,000000	98,033733
3109,000000	98,036717
3108,000000	98,036263
3107,000000	98,032780
3106,000000	98,028400
3105,000000	98,025396
3104,000000	98,025044
3103,000000	98,027431
3102,000000	98,031607
3101,000000	98,035667
3100,000000	98,037621
3099,000000	98,036892
3098,000000	98,034789
3097,000000	98,033098
3096,000000	98,032522
3095,000000	98,032754
3094,000000	98,033523
3093,000000	98,034735
3092,000000	98,035665
3091,000000	98,034848
3090,000000	98,031108
3089,000000	98,024475
3088,000000	98,015935
3087,000000	98,006624
3086,000000	97,997070
3085,000000	97,986841
3084,000000	97,974740
3083,000000	97,959711
3082,000000	97,941901
3081,000000	97,922700
3080,000000	97,903879
3079,000000	97,886652
3078,000000	97,871391
3077,000000	97,857823
3076,000000	97,845553
3075,000000	97,834827
3074,000000	97,826705
3073,000000	97,822214
3072,000000	97,821221
3071,000000	97,822724
3070,000000	97,826159
3069,000000	97,831812
3068,000000	97,839785
3067,000000	97,849029
3066,000000	97,858020
3065,000000	97,866151
3064,000000	97,874026
3063,000000	97,882448
3062,000000	97,891481
3061,000000	97,900723
3060,000000	97,910219
3059,000000	97,920688
3058,000000	97,932739
3057,000000	97,945961
3056,000000	97,959044
3055,000000	97,970861
3054,000000	97,981189
3053,000000	97,990303
3052,000000	97,998162
3051,000000	98,004274
3050,000000	98,008291
3049,000000	98,010594
3048,000000	98,012256
3047,000000	98,014384
3046,000000	98,017216
3045,000000	98,019668
3044,000000	98,020027
3043,000000	98,017267
3042,000000	98,011802
3041,000000	98,004868
3040,000000	97,997492
3039,000000	97,990241
3038,000000	97,983587
3037,000000	97,977971
3036,000000	97,973404
3035,000000	97,969314
3034,000000	97,964864
3033,000000	97,959376
3032,000000	97,952693
3031,000000	97,945497
3030,000000	97,939227
3029,000000	97,935052
3028,000000	97,932576
3027,000000	97,929761
3026,000000	97,924511
3025,000000	97,916447
3024,000000	97,907065
3023,000000	97,898072
3022,000000	97,889487
3021,000000	97,879327
3020,000000	97,865157
3019,000000	97,846111
3018,000000	97,823385
3017,000000	97,798819
3016,000000	97,773301
3015,000000	97,746377
3014,000000	97,716946
3013,000000	97,683737
3012,000000	97,645530
3011,000000	97,601920
3010,000000	97,554105
3009,000000	97,504468
3008,000000	97,454782
3007,000000	97,404846
3006,000000	97,353067
3005,000000	97,298047
3004,000000	97,239512
3003,000000	97,177904
3002,000000	97,113451
3001,000000	97,045764
3000,000000	96,973850
2999,000000	96,896239
2998,000000	96,811209
2997,000000	96,716917
2996,000000	96,611851
2995,000000	96,495092
2994,000000	96,366188
2993,000000	96,224773
2992,000000	96,069803
2991,000000	95,899647
2990,000000	95,712436
2989,000000	95,506439
2988,000000	95,280390
2987,000000	95,033391
2986,000000	94,765358
2985,000000	94,476937
2984,000000	94,168640
2983,000000	93,840083
2982,000000	93,489388
2981,000000	93,114110
2980,000000	92,712521
2979,000000	92,284264
2978,000000	91,830188
2977,000000	91,350436
2976,000000	90,843360
2975,000000	90,306210
2974,000000	89,737046
2973,000000	89,136394
2972,000000	88,506620
2971,000000	87,851644
2970,000000	87,177313
2969,000000	86,491654
2968,000000	85,804061
2967,000000	85,124232
2966,000000	84,462949
2965,000000	83,832072
2964,000000	83,243729
2963,000000	82,708864
2962,000000	82,238070
2961,000000	81,842668
2960,000000	81,532842
2959,000000	81,316972
2958,000000	81,201431
2957,000000	81,192054
2956,000000	81,292683
2955,000000	81,501235
2954,000000	81,807997
2953,000000	82,194183
2952,000000	82,633782
2951,000000	83,096373
2950,000000	83,551615
2949,000000	83,972435
2948,000000	84,336047
2947,000000	84,625472
2946,000000	84,829862
2945,000000	84,944381
2944,000000	84,967483
2943,000000	84,900063
2942,000000	84,746450
2941,000000	84,515060
2940,000000	84,218253
2939,000000	83,870262
2938,000000	83,487015
2937,000000	83,084798
2936,000000	82,679060
2935,000000	82,283935
2934,000000	81,912197
2933,000000	81,575051
2932,000000	81,279351
2931,000000	81,026993
2930,000000	80,816699
2929,000000	80,646495
2928,000000	80,513906
2927,000000	80,415228
2926,000000	80,346620
2925,000000	80,305363
2924,000000	80,290913
2923,000000	80,305576
2922,000000	80,354429
2921,000000	80,442794
2920,000000	80,571387
2919,000000	80,735115
2918,000000	80,927104
2917,000000	81,143561
2916,000000	81,384828
2915,000000	81,652383
2914,000000	81,945764
2913,000000	82,260742
2912,000000	82,589587
2911,000000	82,924126
2910,000000	83,259370
2909,000000	83,595097
2908,000000	83,933989
2907,000000	84,279190
2906,000000	84,633096
2905,000000	84,996422
2904,000000	85,367500
2903,000000	85,742937
2902,000000	86,119620
2901,000000	86,496342
2900,000000	86,872513
2899,000000	87,247233
2898,000000	87,618512
2897,000000	87,983247
2896,000000	88,337922
2895,000000	88,680140
2894,000000	89,009679
2893,000000	89,327029
2892,000000	89,630824
2891,000000	89,917103
2890,000000	90,180658
2889,000000	90,416512
2888,000000	90,619779
2887,000000	90,785367
2886,000000	90,908297
2885,000000	90,983666
2884,000000	91,006707
2883,000000	90,972926
2882,000000	90,879076
2881,000000	90,723774
2880,000000	90,508363
2879,000000	90,238786
2878,000000	89,927865
2877,000000	89,596072
2876,000000	89,268650
2875,000000	88,972337
2874,000000	88,731494
2873,000000	88,564467
2872,000000	88,479859
2871,000000	88,474530
2870,000000	88,535397
2869,000000	88,642835
2868,000000	88,774236
2867,000000	88,907496
2866,000000	89,024501
2865,000000	89,112523
2864,000000	89,164167
2863,000000	89,177114
2862,000000	89,153856
2861,000000	89,101175
2860,000000	89,028789
2859,000000	88,948348
2858,000000	88,872548
2857,000000	88,813464
2856,000000	88,779712
2855,000000	88,775867
2854,000000	88,804832
2853,000000	88,871699
2852,000000	88,988019
2851,000000	89,172696
2850,000000	89,447052
2849,000000	89,823670
2848,000000	90,295522
2847,000000	90,835117
2846,000000	91,405333
2845,000000	91,972554
2844,000000	92,513970
2843,000000	93,018674
2842,000000	93,483840
2841,000000	93,910232
2840,000000	94,298288
2839,000000	94,647463
2838,000000	94,958670
2837,000000	95,235533
2836,000000	95,482803
2835,000000	95,704100
2834,000000	95,901263
2833,000000	96,075476
2832,000000	96,228466
2831,000000	96,362501
2830,000000	96,480076
2829,000000	96,583479
2828,000000	96,674502
2827,000000	96,754496
2826,000000	96,824340
2825,000000	96,884493
2824,000000	96,935152
2823,000000	96,976704
2822,000000	97,010371
2821,000000	97,038291
2820,000000	97,063249
2819,000000	97,088426
2818,000000	97,116961
2817,000000	97,151316
2816,000000	97,192808
2815,000000	97,241904
2814,000000	97,298724
2813,000000	97,362582
2812,000000	97,430949
2811,000000	97,499617
2810,000000	97,564584
2809,000000	97,624003
2808,000000	97,678430
2807,000000	97,729320
2806,000000	97,777332
2805,000000	97,821973
2804,000000	97,862529
2803,000000	97,899190
2802,000000	97,933173
2801,000000	97,965679
2800,000000	97,996897
2799,000000	98,026130
2798,000000	98,052693
2797,000000	98,076605
2796,000000	98,098583
2795,000000	98,119699
2794,000000	98,141050
2793,000000	98,163327
2792,000000	98,186380
2791,000000	98,209050
2790,000000	98,229584
2789,000000	98,246558
2788,000000	98,259779
2787,000000	98,270539
2786,000000	98,280816
2785,000000	98,292080
2784,000000	98,304682
2783,000000	98,318035
2782,000000	98,331029
2781,000000	98,342440
2780,000000	98,351650
2779,000000	98,359409
2778,000000	98,367464
2777,000000	98,376930
2776,000000	98,387102
2775,000000	98,396166
2774,000000	98,402906
2773,000000	98,407436
2772,000000	98,410574
2771,000000	98,413020
2770,000000	98,415137
2769,000000	98,417083
2768,000000	98,418893
2767,000000	98,420566
2766,000000	98,422130
2765,000000	98,423617
2764,000000	98,425119
2763,000000	98,426962
2762,000000	98,429564
2761,000000	98,432857
2760,000000	98,436057
2759,000000	98,438377
2758,000000	98,439814
2757,000000	98,440859
2756,000000	98,441679
2755,000000	98,442146
2754,000000	98,442638
2753,000000	98,444086
2752,000000	98,446874
2751,000000	98,450081
2750,000000	98,452150
2749,000000	98,452095
2748,000000	98,449913
2747,000000	98,446185
2746,000000	98,441692
2745,000000	98,437272
2744,000000	98,433663
2743,000000	98,431276
2742,000000	98,430062
2741,000000	98,429456
2740,000000	98,428475
2739,000000	98,426203
2738,000000	98,422495
2737,000000	98,418129
2736,000000	98,414121
2735,000000	98,410973
2734,000000	98,408648
2733,000000	98,407183
2732,000000	98,407141
2731,000000	98,409514
2730,000000	98,415208
2729,000000	98,424319
2728,000000	98,435699
2727,000000	98,447382
2726,000000	98,457704
2725,000000	98,466199
2724,000000	98,473440
2723,000000	98,480147
2722,000000	98,486585
2721,000000	98,492672
2720,000000	98,498377
2719,000000	98,503890
2718,000000	98,509542
2717,000000	98,515684
2716,000000	98,522624
2715,000000	98,530551
2714,000000	98,539427
2713,000000	98,548896
2712,000000	98,558291
2711,000000	98,566869
2710,000000	98,574223
2709,000000	98,580555
2708,000000	98,586411
2707,000000	98,592042
2706,000000	98,597114
2705,000000	98,601261
2704,000000	98,604865
2703,000000	98,608964
2702,000000	98,614112
2701,000000	98,619479
2700,000000	98,623481
2699,000000	98,625415
2698,000000	98,626282
2697,000000	98,627700
2696,000000	98,630116
2695,000000	98,632298
2694,000000	98,632683
2693,000000	98,631051
2692,000000	98,628759
2691,000000	98,627465
2690,000000	98,627830
2689,000000	98,629353
2688,000000	98,631083
2687,000000	98,632298
2686,000000	98,632793
2685,000000	98,632966
2684,000000	98,633634
2683,000000	98,635314
2682,000000	98,637468
2681,000000	98,638656
2680,000000	98,637717
2679,000000	98,634867
2678,000000	98,631638
2677,000000	98,629821
2676,000000	98,630346
2675,000000	98,632720
2674,000000	98,635292
2673,000000	98,636348
2672,000000	98,635474
2671,000000	98,633915
2670,000000	98,633415
2669,000000	98,634756
2668,000000	98,637525
2667,000000	98,641065
2666,000000	98,645192
2665,000000	98,649986
2664,000000	98,655389
2663,000000	98,661249
2662,000000	98,667558
2661,000000	98,674402
2660,000000	98,681739
2659,000000	98,689457
2658,000000	98,697626
2657,000000	98,706602
2656,000000	98,716783
2655,000000	98,728080
2654,000000	98,739635
2653,000000	98,750251
2652,000000	98,759394
2651,000000	98,767687
2650,000000	98,776254
2649,000000	98,785616
2648,000000	98,795384
2647,000000	98,804796
2646,000000	98,813231
2645,000000	98,820459
2644,000000	98,826912
2643,000000	98,833719
2642,000000	98,841824
2641,000000	98,850730
2640,000000	98,858492
2639,000000	98,863372
2638,000000	98,865541
2637,000000	98,867034
2636,000000	98,870021
2635,000000	98,875048
2634,000000	98,880719
2633,000000	98,885078
2632,000000	98,887427
2631,000000	98,888730
2630,000000	98,890226
2629,000000	98,892018
2628,000000	98,893357
2627,000000	98,893989
2626,000000	98,894523
2625,000000	98,895587
2624,000000	98,897304
2623,000000	98,899725
2622,000000	98,903067
2621,000000	98,907070
2620,000000	98,910538
2619,000000	98,911963
2618,000000	98,910586
2617,000000	98,906876
2616,000000	98,902206
2615,000000	98,898001
2614,000000	98,894788
2613,000000	98,892022
2612,000000	98,889268
2611,000000	98,887437
2610,000000	98,888178
2609,000000	98,891821
2608,000000	98,896571
2607,000000	98,900096
2606,000000	98,901433
2605,000000	98,901148
2604,000000	98,900319
2603,000000	98,900010
2602,000000	98,901160
2601,000000	98,904048
2600,000000	98,907793
2599,000000	98,910902
2598,000000	98,912451
2597,000000	98,912501
2596,000000	98,911541
2595,000000	98,910050
2594,000000	98,908670
2593,000000	98,908248
2592,000000	98,909205
2591,000000	98,910914
2590,000000	98,912051
2589,000000	98,911734
2588,000000	98,910257
2587,000000	98,908723
2586,000000	98,908223
2585,000000	98,909380
2584,000000	98,912152
2583,000000	98,915441
2582,000000	98,917213
2581,000000	98,915971
2580,000000	98,912490
2579,000000	98,909447
2578,000000	98,909069
2577,000000	98,911634
2576,000000	98,916377
2575,000000	98,922707
2574,000000	98,929703
2573,000000	98,935378
2572,000000	98,937902
2571,000000	98,937493
2570,000000	98,936203
2569,000000	98,935972
2568,000000	98,937635
2567,000000	98,941305
2566,000000	98,946416
2565,000000	98,951479
2564,000000	98,955208
2563,000000	98,958172
2562,000000	98,962149
2561,000000	98,967326
2560,000000	98,971344
2559,000000	98,971950
2558,000000	98,969873
2557,000000	98,968116
2556,000000	98,968724
2555,000000	98,971003
2554,000000	98,972905
2553,000000	98,973554
2552,000000	98,974209
2551,000000	98,976885
2550,000000	98,982391
2549,000000	98,989922
2548,000000	98,998414
2547,000000	99,007518
2546,000000	99,016705
2545,000000	99,024181
2544,000000	99,027906
2543,000000	99,027741
2542,000000	99,025783
2541,000000	99,024407
2540,000000	99,024651
2539,000000	99,026447
2538,000000	99,029472
2537,000000	99,033189
2536,000000	99,036645
2535,000000	99,038898
2534,000000	99,039813
2533,000000	99,040471
2532,000000	99,042729
2531,000000	99,047841
2530,000000	99,055041
2529,000000	99,061810
2528,000000	99,066077
2527,000000	99,067899
2526,000000	99,068583
2525,000000	99,068917
2524,000000	99,069053
2523,000000	99,069447
2522,000000	99,070451
2521,000000	99,071215
2520,000000	99,070373
2519,000000	99,068165
2518,000000	99,066830
2517,000000	99,068539
2516,000000	99,073641
2515,000000	99,080953
2514,000000	99,088791
2513,000000	99,095446
2512,000000	99,099798
2511,000000	99,102186
2510,000000	99,104274
2509,000000	99,107627
2508,000000	99,112550
2507,000000	99,118187
2506,000000	99,123260
2505,000000	99,126955
2504,000000	99,129808
2503,000000	99,133631
2502,000000	99,139763
2501,000000	99,147423
2500,000000	99,154447
2499,000000	99,159609
2498,000000	99,163454
2497,000000	99,167010
2496,000000	99,170533
2495,000000	99,173533
2494,000000	99,175390
2493,000000	99,176092
2492,000000	99,176908
2491,000000	99,179767
2490,000000	99,184996
2489,000000	99,190285
2488,000000	99,193130
2487,000000	99,193812
2486,000000	99,194531
2485,000000	99,196008
2484,000000	99,196831
2483,000000	99,196144
2482,000000	99,195091
2481,000000	99,195300
2480,000000	99,197497
2479,000000	99,201922
2478,000000	99,208286
2477,000000	99,214692
2476,000000	99,218456
2475,000000	99,219099
2474,000000	99,219254
2473,000000	99,221705
2472,000000	99,226532
2471,000000	99,231876
2470,000000	99,236193
2469,000000	99,238773
2468,000000	99,239429
2467,000000	99,238960
2466,000000	99,239086
2465,000000	99,240653
2464,000000	99,242426
2463,000000	99,242760
2462,000000	99,242088
2461,000000	99,242730
2460,000000	99,246243
2459,000000	99,251476
2458,000000	99,255318
2457,000000	99,255459
2456,000000	99,252740
2455,000000	99,250531
2454,000000	99,251084
2453,000000	99,252655
2452,000000	99,251428
2451,000000	99,246186
2450,000000	99,239582
2449,000000	99,234517
2448,000000	99,231149
2447,000000	99,228497
2446,000000	99,227283
2445,000000	99,229183
2444,000000	99,233690
2443,000000	99,237261
2442,000000	99,236081
2441,000000	99,229349
2440,000000	99,220110
2439,000000	99,212981
2438,000000	99,210480
2437,000000	99,211241
2436,000000	99,212135
2435,000000	99,211949
2434,000000	99,212015
2433,000000	99,213202
2432,000000	99,213923
2431,000000	99,212131
2430,000000	99,208264
2429,000000	99,205067
2428,000000	99,204690
2427,000000	99,206632
2426,000000	99,208203
2425,000000	99,206726
2424,000000	99,201792
2423,000000	99,195647
2422,000000	99,190966
2421,000000	99,188287
2420,000000	99,186280
2419,000000	99,184314
2418,000000	99,183286
2417,000000	99,183614
2416,000000	99,183985
2415,000000	99,183117
2414,000000	99,181713
2413,000000	99,181493
2412,000000	99,182927
2411,000000	99,184904
2410,000000	99,186179
2409,000000	99,186295
2408,000000	99,185394
2407,000000	99,183993
2406,000000	99,182922
2405,000000	99,183003
2404,000000	99,184691
2403,000000	99,187973
2402,000000	99,192187
2401,000000	99,195950
2400,000000	99,198043
2399,000000	99,198725
2398,000000	99,199633
2397,000000	99,202057
2396,000000	99,205744
2395,000000	99,209573
2394,000000	99,212793
2393,000000	99,215282
2392,000000	99,217162
2391,000000	99,218592
2390,000000	99,219493
2389,000000	99,219515
2388,000000	99,218432
2387,000000	99,216637
2386,000000	99,214717
2385,000000	99,212261
2384,000000	99,208253
2383,000000	99,202467
2382,000000	99,196357
2381,000000	99,192274
2380,000000	99,191845
2379,000000	99,195258
2378,000000	99,201332
2377,000000	99,208454
2376,000000	99,215477
2375,000000	99,222159
2374,000000	99,228594
2373,000000	99,234496
2372,000000	99,239083
2371,000000	99,241010
2370,000000	99,238834
2369,000000	99,231964
2368,000000	99,222445
2367,000000	99,215103
2366,000000	99,214111
2365,000000	99,219682
2364,000000	99,227344
2363,000000	99,230997
2362,000000	99,228598
2361,000000	99,224327
2360,000000	99,223291
2359,000000	99,227263
2358,000000	99,234347
2357,000000	99,240392
2356,000000	99,242751
2355,000000	99,238727
2354,000000	99,230164
2353,000000	99,221926
2352,000000	99,218525
2351,000000	99,220146
2350,000000	99,223028
2349,000000	99,224424
2348,000000	99,223087
2347,000000	99,221109
2346,000000	99,222208
2345,000000	99,226416
2344,000000	99,229451
2343,000000	99,226691
2342,000000	99,222505
2341,000000	99,221723
2340,000000	99,223218
2339,000000	99,224049
2338,000000	99,224295
2337,000000	99,225041
2336,000000	99,223394
2335,000000	99,217668
2334,000000	99,209911
2333,000000	99,204669
2332,000000	99,201127
2331,000000	99,198526
2330,000000	99,195270
2329,000000	99,193887
2328,000000	99,192159
2327,000000	99,190799
2326,000000	99,191815
2325,000000	99,198380
2324,000000	99,210092
2323,000000	99,223934
2322,000000	99,237090
2321,000000	99,247214
2320,000000	99,251705
2319,000000	99,252300
2318,000000	99,252733
2317,000000	99,257364
2316,000000	99,264012
2315,000000	99,270494
2314,000000	99,274707
2313,000000	99,278349
2312,000000	99,281163
2311,000000	99,284150
2310,000000	99,287062
2309,000000	99,290399
2308,000000	99,292896
2307,000000	99,295402
2306,000000	99,299272
2305,000000	99,304649
2304,000000	99,308026
2303,000000	99,306800
2302,000000	99,301511
2301,000000	99,296024
2300,000000	99,292706
2299,000000	99,293151
2298,000000	99,297095
2297,000000	99,304075
2296,000000	99,311557
2295,000000	99,318032
2294,000000	99,322555
2293,000000	99,325108
2292,000000	99,325617
2291,000000	99,325718
2290,000000	99,327850
2289,000000	99,332113
2288,000000	99,335544
2287,000000	99,335781
2286,000000	99,334694
2285,000000	99,336137
2284,000000	99,342190
2283,000000	99,351519
2282,000000	99,361077
2281,000000	99,367569
2280,000000	99,370035
2279,000000	99,371277
2278,000000	99,375589
2277,000000	99,383859
2276,000000	99,392636
2275,000000	99,398723
2274,000000	99,401647
2273,000000	99,401956
2272,000000	99,400162
2271,000000	99,399390
2270,000000	99,404603
2269,000000	99,416438
2268,000000	99,428012
2267,000000	99,430931
2266,000000	99,423151
2265,000000	99,410074
2264,000000	99,399834
2263,000000	99,398208
2262,000000	99,404798
2261,000000	99,412580
2260,000000	99,414810
2259,000000	99,413629
2258,000000	99,419045
2257,000000	99,437187
2256,000000	99,462931
2255,000000	99,485085
2254,000000	99,495177
2253,000000	99,490508
2252,000000	99,474166
2251,000000	99,455493
2250,000000	99,445421
2249,000000	99,447991
2248,000000	99,458060
2247,000000	99,469919
2246,000000	99,482585
2245,000000	99,495195
2244,000000	99,502791
2243,000000	99,501652
2242,000000	99,495153
2241,000000	99,490259
2240,000000	99,490638
2239,000000	99,495781
2238,000000	99,503365
2237,000000	99,509695
2236,000000	99,511563
2235,000000	99,510591
2234,000000	99,512038
2233,000000	99,517129
2232,000000	99,520973
2231,000000	99,520612
2230,000000	99,519789
2229,000000	99,522735
2228,000000	99,528296
2227,000000	99,533558
2226,000000	99,538092
2225,000000	99,541453
2224,000000	99,541997
2223,000000	99,541166
2222,000000	99,542629
2221,000000	99,544087
2220,000000	99,537537
2219,000000	99,522076
2218,000000	99,508504
2217,000000	99,505301
2216,000000	99,507683
2215,000000	99,507260
2214,000000	99,505155
2213,000000	99,507341
2212,000000	99,512920
2211,000000	99,515786
2210,000000	99,513703
2209,000000	99,508867
2208,000000	99,503673
2207,000000	99,502054
2206,000000	99,509874
2205,000000	99,527246
2204,000000	99,544658
2203,000000	99,552447
2202,000000	99,548859
2201,000000	99,534907
2200,000000	99,510346
2199,000000	99,481703
2198,000000	99,465599
2197,000000	99,473319
2196,000000	99,496813
2195,000000	99,518587
2194,000000	99,530478
2193,000000	99,534257
2192,000000	99,531517
2191,000000	99,523463
2190,000000	99,516144
2189,000000	99,515993
2188,000000	99,523058
2187,000000	99,535410
2186,000000	99,554053
2185,000000	99,575736
2184,000000	99,589278
2183,000000	99,589660
2182,000000	99,587565
2181,000000	99,593627
2180,000000	99,601288
2179,000000	99,599007
2178,000000	99,591271
2177,000000	99,593656
2176,000000	99,611816
2175,000000	99,637834
2174,000000	99,663082
2173,000000	99,680962
2172,000000	99,682327
2171,000000	99,663124
2170,000000	99,635654
2169,000000	99,620017
2168,000000	99,623824
2167,000000	99,638694
2166,000000	99,655365
2165,000000	99,671840
2164,000000	99,688091
2163,000000	99,703981
2162,000000	99,722676
2161,000000	99,747085
2160,000000	99,773453
2159,000000	99,796504
2158,000000	99,817220
2157,000000	99,836680
2156,000000	99,848859
2155,000000	99,848315
2154,000000	99,838355
2153,000000	99,826432
2152,000000	99,816760
2151,000000	99,811324
2150,000000	99,811648
2149,000000	99,813763
2148,000000	99,807655
2147,000000	99,787952
2146,000000	99,760026
2145,000000	99,731347
2144,000000	99,703808
2143,000000	99,679149
2142,000000	99,663699
2141,000000	99,660140
2140,000000	99,661140
2139,000000	99,658759
2138,000000	99,654087
2137,000000	99,650834
2136,000000	99,646247
2135,000000	99,636913
2134,000000	99,626908
2133,000000	99,620863
2132,000000	99,613663
2131,000000	99,596414
2130,000000	99,569268
2129,000000	99,541513
2128,000000	99,521347
2127,000000	99,511110
2126,000000	99,509772
2125,000000	99,513534
2124,000000	99,515749
2123,000000	99,512021
2122,000000	99,504099
2121,000000	99,495161
2120,000000	99,484593
2119,000000	99,472159
2118,000000	99,463395
2117,000000	99,463995
2116,000000	99,470960
2115,000000	99,475597
2114,000000	99,474086
2113,000000	99,469323
2112,000000	99,463958
2111,000000	99,458005
2110,000000	99,452743
2109,000000	99,450976
2108,000000	99,452890
2107,000000	99,456124
2106,000000	99,459270
2105,000000	99,461297
2104,000000	99,459236
2103,000000	99,451335
2102,000000	99,441001
2101,000000	99,433213
2100,000000	99,428484
2099,000000	99,424713
2098,000000	99,422863
2097,000000	99,425512
2096,000000	99,431879
2095,000000	99,439669
2094,000000	99,449925
2093,000000	99,464075
2092,000000	99,477829
2091,000000	99,483573
2090,000000	99,479013
2089,000000	99,470151
2088,000000	99,465756
2087,000000	99,470667
2086,000000	99,482547
2085,000000	99,493250
2084,000000	99,496231
2083,000000	99,494390
2082,000000	99,496671
2081,000000	99,505284
2080,000000	99,512201
2079,000000	99,511825
2078,000000	99,510223
2077,000000	99,516456
2076,000000	99,530396
2075,000000	99,545271
2074,000000	99,556535
2073,000000	99,561480
2072,000000	99,556081
2071,000000	99,540120
2070,000000	99,521643
2069,000000	99,509836
2068,000000	99,506579
2067,000000	99,509209
2066,000000	99,515529
2065,000000	99,520301
2064,000000	99,515408
2063,000000	99,502550
2062,000000	99,497646
2061,000000	99,512229
2060,000000	99,536460
2059,000000	99,551055
2058,000000	99,551375
2057,000000	99,549523
2056,000000	99,556084
2055,000000	99,569101
2054,000000	99,578378
2053,000000	99,573910
2052,000000	99,554810
2051,000000	99,536306
2050,000000	99,541407
2049,000000	99,574577
2048,000000	99,608843
2047,000000	99,615218
2046,000000	99,596167
2045,000000	99,574940
2044,000000	99,564229
2043,000000	99,561609
2042,000000	99,566767
2041,000000	99,582896
2040,000000	99,604673
2039,000000	99,622875
2038,000000	99,638782
2037,000000	99,660011
2036,000000	99,685900
2035,000000	99,708076
2034,000000	99,719450
2033,000000	99,713373
2032,000000	99,685112
2031,000000	99,644621
2030,000000	99,614936
2029,000000	99,606465
2028,000000	99,605455
2027,000000	99,600559
2026,000000	99,602042
2025,000000	99,618405
2024,000000	99,633135
2023,000000	99,627107
2022,000000	99,608431
2021,000000	99,598496
2020,000000	99,601277
2019,000000	99,606884
2018,000000	99,613786
2017,000000	99,625661
2016,000000	99,636551
2015,000000	99,640976
2014,000000	99,647938
2013,000000	99,665330
2012,000000	99,682605
2011,000000	99,686140
2010,000000	99,680441
2009,000000	99,678018
2008,000000	99,679753
2007,000000	99,681526
2006,000000	99,686622
2005,000000	99,693981
2004,000000	99,689270
2003,000000	99,664928
2002,000000	99,634230
2001,000000	99,611490
2000,000000	99,592596
1999,000000	99,570459
1998,000000	99,555186
1997,000000	99,560187
1996,000000	99,579759
1995,000000	99,598289
1994,000000	99,610123
1993,000000	99,614643
1992,000000	99,605663
1991,000000	99,584764
1990,000000	99,571596
1989,000000	99,578115
1988,000000	99,586262
1987,000000	99,572342
1986,000000	99,541892
1985,000000	99,519065
1984,000000	99,512217
1983,000000	99,513069
1982,000000	99,520577
1981,000000	99,540643
1980,000000	99,567531
1979,000000	99,588757
1978,000000	99,604456
1977,000000	99,619840
1976,000000	99,626192
1975,000000	99,614613
1974,000000	99,597959
1973,000000	99,595624
1972,000000	99,607065
1971,000000	99,619559
1970,000000	99,629414
1969,000000	99,636574
1968,000000	99,632236
1967,000000	99,611542
1966,000000	99,586113
1965,000000	99,565914
1964,000000	99,545077
1963,000000	99,521495
1962,000000	99,510260
1961,000000	99,519708
1960,000000	99,531610
1959,000000	99,526822
1958,000000	99,512629
1957,000000	99,504255
1956,000000	99,497741
1955,000000	99,481926
1954,000000	99,461910
1953,000000	99,449528
1952,000000	99,442493
1951,000000	99,432959
1950,000000	99,425306
1949,000000	99,426511
1948,000000	99,430277
1947,000000	99,429309
1946,000000	99,431481
1945,000000	99,444833
1944,000000	99,457586
1943,000000	99,453368
1942,000000	99,437930
1941,000000	99,427941
1940,000000	99,424065
1939,000000	99,418443
1938,000000	99,413759
1937,000000	99,417314
1936,000000	99,425590
1935,000000	99,430521
1934,000000	99,433606
1933,000000	99,438966
1932,000000	99,440842
1931,000000	99,433930
1930,000000	99,426692
1929,000000	99,428609
1928,000000	99,434580
1927,000000	99,437466
1926,000000	99,444273
1925,000000	99,461578
1924,000000	99,476627
1923,000000	99,472903
1922,000000	99,457493
1921,000000	99,448785
1920,000000	99,446383
1919,000000	99,436113
1918,000000	99,416395
1917,000000	99,399107
1916,000000	99,386738
1915,000000	99,374067
1914,000000	99,364860
1913,000000	99,366891
1912,000000	99,375951
1911,000000	99,381382
1910,000000	99,384060
1909,000000	99,391623
1908,000000	99,399754
1907,000000	99,398418
1906,000000	99,390628
1905,000000	99,385710
1904,000000	99,382290
1903,000000	99,374328
1902,000000	99,367001
1901,000000	99,369121
1900,000000	99,376291
1899,000000	99,377884
1898,000000	99,374610
1897,000000	99,373332
1896,000000	99,371190
1895,000000	99,361833
1894,000000	99,351882
1893,000000	99,351788
1892,000000	99,356680
1891,000000	99,353662
1890,000000	99,342529
1889,000000	99,333621
1888,000000	99,327117
1887,000000	99,317824
1886,000000	99,310589
1885,000000	99,311356
1884,000000	99,312446
1883,000000	99,303203
1882,000000	99,288913
1881,000000	99,281675
1880,000000	99,279932
1879,000000	99,273868
1878,000000	99,264886
1877,000000	99,261216
1876,000000	99,260136
1875,000000	99,253789
1874,000000	99,247711
1873,000000	99,253996
1872,000000	99,270104
1871,000000	99,281178
1870,000000	99,280082
1869,000000	99,271875
1868,000000	99,257598
1867,000000	99,235979
1866,000000	99,219286
1865,000000	99,218400
1864,000000	99,224608
1863,000000	99,223525
1862,000000	99,216813
1861,000000	99,215233
1860,000000	99,216382
1859,000000	99,209616
1858,000000	99,198386
1857,000000	99,195042
1856,000000	99,197773
1855,000000	99,194275
1854,000000	99,183399
1853,000000	99,173899
1852,000000	99,166742
1851,000000	99,155242
1850,000000	99,141410
1849,000000	99,134091
1848,000000	99,132198
1847,000000	99,125820
1846,000000	99,113675
1845,000000	99,102762
1844,000000	99,091389
1843,000000	99,075254
1842,000000	99,065668
1841,000000	99,070249
1840,000000	99,077433
1839,000000	99,074638
1838,000000	99,067796
1837,000000	99,070232
1836,000000	99,078264
1835,000000	99,079923
1834,000000	99,079122
1833,000000	99,088494
1832,000000	99,105764
1831,000000	99,114900
1830,000000	99,112812
1829,000000	99,113303
1828,000000	99,117572
1827,000000	99,114033
1826,000000	99,100980
1825,000000	99,087590
1824,000000	99,074825
1823,000000	99,055768
1822,000000	99,035515
1821,000000	99,024388
1820,000000	99,018564
1819,000000	99,005721
1818,000000	98,987521
1817,000000	98,976096
1816,000000	98,970336
1815,000000	98,959831
1814,000000	98,946135
1813,000000	98,938161
1812,000000	98,931207
1811,000000	98,911967
1810,000000	98,885224
1809,000000	98,868613
1808,000000	98,861244
1807,000000	98,849124
1806,000000	98,833994
1805,000000	98,828976
1804,000000	98,831237
1803,000000	98,823165
1802,000000	98,800578
1801,000000	98,777486
1800,000000	98,755833
1799,000000	98,723294
1798,000000	98,686635
1797,000000	98,664997
1796,000000	98,656705
1795,000000	98,642482
1794,000000	98,615534
1793,000000	98,586677
1792,000000	98,557808
1791,000000	98,520124
1790,000000	98,484355
1789,000000	98,466382
1788,000000	98,456974
1787,000000	98,435447
1786,000000	98,399781
1785,000000	98,365928
1784,000000	98,336443
1783,000000	98,299083
1782,000000	98,255155
1781,000000	98,218835
1780,000000	98,187712
1779,000000	98,146577
1778,000000	98,102193
1777,000000	98,072088
1776,000000	98,048572
1775,000000	98,005086
1774,000000	97,935142
1773,000000	97,858202
1772,000000	97,783513
1771,000000	97,702081
1770,000000	97,623456
1769,000000	97,556825
1768,000000	97,481600
1767,000000	97,379553
1766,000000	97,273664
1765,000000	97,189912
1764,000000	97,104229
1763,000000	96,962930
1762,000000	96,757153
1761,000000	96,543890
1760,000000	96,347811
1759,000000	96,126799
1758,000000	95,839509
1757,000000	95,487482
1756,000000	95,102258
1755,000000	94,709715
1754,000000	94,311005
1753,000000	93,870502
1752,000000	93,313183
1751,000000	92,585004
1750,000000	91,738825
1749,000000	90,865394
1748,000000	89,973895
1747,000000	89,036478
1746,000000	88,051296
1745,000000	87,007578
1744,000000	85,876536
1743,000000	84,668715
1742,000000	83,420107
1741,000000	82,088701
1740,000000	80,593854
1739,000000	79,053751
1738,000000	77,742967
1737,000000	76,712186
1736,000000	75,689598
1735,000000	74,227069
1734,000000	72,227868
1733,000000	70,418383
1732,000000	69,173521
1731,000000	68,144315
1730,000000	67,068329
1729,000000	65,989485
1728,000000	65,036653
1727,000000	64,227326
1726,000000	63,521166
1725,000000	62,926668
1724,000000	62,479328
1723,000000	62,184019
1722,000000	62,043025
1721,000000	62,087509
1720,000000	62,357666
1719,000000	62,901978
1718,000000	63,800048
1717,000000	65,085973
1716,000000	66,614006
1715,000000	68,231241
1714,000000	69,884587
1713,000000	71,559018
1712,000000	73,264379
1711,000000	75,019857
1710,000000	76,796950
1709,000000	78,513769
1708,000000	80,141178
1707,000000	81,772391
1706,000000	83,468147
1705,000000	85,031431
1704,000000	86,213665
1703,000000	87,071614
1702,000000	87,842598
1701,000000	88,745028
1700,000000	89,735996
1699,000000	90,499936
1698,000000	90,992149
1697,000000	91,372562
1696,000000	91,772205
1695,000000	92,182306
1694,000000	92,502018
1693,000000	92,713898
1692,000000	92,873855
1691,000000	93,044980
1690,000000	93,232072
1689,000000	93,381551
1688,000000	93,475821
1687,000000	93,555856
1686,000000	93,653624
1685,000000	93,757068
1684,000000	93,855566
1683,000000	93,960938
1682,000000	94,056563
1681,000000	94,120063
1680,000000	94,168493
1679,000000	94,234229
1678,000000	94,312466
1677,000000	94,371929
1676,000000	94,411900
1675,000000	94,468479
1674,000000	94,540629
1673,000000	94,592664
1672,000000	94,620996
1671,000000	94,653747
1670,000000	94,697847
1669,000000	94,718351
1668,000000	94,713494
1667,000000	94,720503
1666,000000	94,739441
1665,000000	94,743355
1664,000000	94,727148
1663,000000	94,714920
1662,000000	94,712065
1661,000000	94,692902
1660,000000	94,657858
1659,000000	94,632583
1658,000000	94,625877
1657,000000	94,622326
1656,000000	94,609257
1655,000000	94,601445
1654,000000	94,623989
1653,000000	94,653461
1652,000000	94,648858
1651,000000	94,684845
1650,000000	94,754804
1649,000000	94,800321
1648,000000	94,810290
1647,000000	94,831803
1646,000000	94,876508
1645,000000	94,901321
1644,000000	94,915279
1643,000000	94,943242
1642,000000	94,979616
1641,000000	95,006775
1640,000000	95,025181
1639,000000	95,049069
1638,000000	95,077022
1637,000000	95,089389
1636,000000	95,087757
1635,000000	95,100625
1634,000000	95,122700
1633,000000	95,134606
1632,000000	95,135296
1631,000000	95,138068
1630,000000	95,146638
1629,000000	95,145832
1628,000000	95,129144
1627,000000	95,114633
1626,000000	95,110720
1625,000000	95,106030
1624,000000	95,104145
1623,000000	95,133384
1622,000000	95,194179
1621,000000	95,252457
1620,000000	95,293913
1619,000000	95,328260
1618,000000	95,366001
1617,000000	95,402477
1616,000000	95,429865
1615,000000	95,452489
1614,000000	95,460409
1613,000000	95,429575
1612,000000	95,358971
1611,000000	95,271762
1610,000000	95,180998
1609,000000	95,075300
1608,000000	94,944671
1607,000000	94,789472
1606,000000	94,591132
1605,000000	94,315358
1604,000000	93,956016
1603,000000	93,555344
1602,000000	93,173530
1601,000000	92,851310
1600,000000	92,617071
1599,000000	92,499195
1598,000000	92,507209
1597,000000	92,627184
1596,000000	92,856116
1595,000000	93,202068
1594,000000	93,627031
1593,000000	94,044660
1592,000000	94,393673
1591,000000	94,666086
1590,000000	94,861269
1589,000000	94,964181
1588,000000	94,971688
1587,000000	94,898996
1586,000000	94,749096
1585,000000	94,507113
1584,000000	94,180096
1583,000000	93,817855
1582,000000	93,495638
1581,000000	93,277689
1580,000000	93,196734
1579,000000	93,263746
1578,000000	93,498157
1577,000000	93,927202
1576,000000	94,487233
1575,000000	94,979119
1574,000000	95,298001
1573,000000	95,486357
1572,000000	95,607002
1571,000000	95,710658
1570,000000	95,820405
1569,000000	95,913004
1568,000000	95,969261
1567,000000	96,010206
1566,000000	96,051027
1565,000000	96,085863
1564,000000	96,111191
1563,000000	96,132349
1562,000000	96,149267
1561,000000	96,155436
1560,000000	96,145898
1559,000000	96,144802
1558,000000	96,158237
1557,000000	96,134290
1556,000000	96,105242
1555,000000	96,090331
1554,000000	96,086128
1553,000000	96,083426
1552,000000	96,084226
1551,000000	96,095359
1550,000000	96,112010
1549,000000	96,117441
1548,000000	96,111854
1547,000000	96,113918
1546,000000	96,128755
1545,000000	96,141381
1544,000000	96,144686
1543,000000	96,151455
1542,000000	96,166597
1541,000000	96,180489
1540,000000	96,208116
1539,000000	96,256208
1538,000000	96,299425
1537,000000	96,334066
1536,000000	96,361864
1535,000000	96,395733
1534,000000	96,447188
1533,000000	96,498919
1532,000000	96,529031
1531,000000	96,550491
1530,000000	96,576158
1529,000000	96,598594
1528,000000	96,612377
1527,000000	96,629007
1526,000000	96,652794
1525,000000	96,669861
1524,000000	96,677844
1523,000000	96,693112
1522,000000	96,720524
1521,000000	96,737163
1520,000000	96,737037
1519,000000	96,746948
1518,000000	96,763717
1517,000000	96,763549
1516,000000	96,750478
1515,000000	96,748179
1514,000000	96,757320
1513,000000	96,764092
1512,000000	96,772384
1511,000000	96,799123
1510,000000	96,835494
1509,000000	96,844430
1508,000000	96,814022
1507,000000	96,807210
1506,000000	96,821899
1505,000000	96,785185
1504,000000	96,748850
1503,000000	96,738842
1502,000000	96,732044
1501,000000	96,702844
1500,000000	96,651496
1499,000000	96,594899
1498,000000	96,521339
1497,000000	96,389120
1496,000000	96,202349
1495,000000	96,014618
1494,000000	95,835458
1493,000000	95,627364
1492,000000	95,365466
1491,000000	95,061350
1490,000000	94,761073
1489,000000	94,537723
1488,000000	94,447333
1487,000000	94,483928
1486,000000	94,582098
1485,000000	94,668434
1484,000000	94,717588
1483,000000	94,729923
1482,000000	94,675628
1481,000000	94,514966
1480,000000	94,266176
1479,000000	93,969117
1478,000000	93,599881
1477,000000	93,106817
1476,000000	92,518808
1475,000000	91,909607
1474,000000	91,224535
1473,000000	90,323235
1472,000000	89,293480
1471,000000	88,394851
1470,000000	87,666299
1469,000000	87,019395
1468,000000	86,437768
1467,000000	85,964803
1466,000000	85,636476
1465,000000	85,470967
1464,000000	85,468077
1463,000000	85,573216
1462,000000	85,711360
1461,000000	85,846287
1460,000000	85,984428
1459,000000	86,155143
1458,000000	86,392654
1457,000000	86,706638
1456,000000	87,030962
1455,000000	87,308561
1454,000000	87,536816
1453,000000	87,715232
1452,000000	87,842774
1451,000000	87,918038
1450,000000	87,942952
1449,000000	87,949412
1448,000000	88,012748
1447,000000	88,183775
1446,000000	88,414899
1445,000000	88,617736
1444,000000	88,727054
1443,000000	88,686936
1442,000000	88,450305
1441,000000	88,025690
1440,000000	87,485766
1439,000000	86,883270
1438,000000	86,186692
1437,000000	85,392895
1436,000000	84,737137
1435,000000	84,465995
1434,000000	84,511716
1433,000000	84,705259
1432,000000	84,932478
1431,000000	85,062286
1430,000000	84,910570
1429,000000	84,393631
1428,000000	83,686217
1427,000000	83,115867
1426,000000	82,969427
1425,000000	83,433281
1424,000000	84,469528
1423,000000	85,690678
1422,000000	86,705125
1421,000000	87,466123
1420,000000	88,119107
1419,000000	88,716812
1418,000000	89,158292
1417,000000	89,423113
1416,000000	89,613583
1415,000000	89,813053
1414,000000	90,062516
1413,000000	90,388151
1412,000000	90,798857
1411,000000	91,266753
1410,000000	91,739623
1409,000000	92,177457
1408,000000	92,559807
1407,000000	92,874762
1406,000000	93,123011
1405,000000	93,311552
1404,000000	93,432161
1403,000000	93,474022
1402,000000	93,452231
1401,000000	93,384424
1400,000000	93,259789
1399,000000	93,064602
1398,000000	92,822573
1397,000000	92,554643
1396,000000	92,230761
1395,000000	91,818105
1394,000000	91,351952
1393,000000	90,898263
1392,000000	90,475567
1391,000000	90,065009
1390,000000	89,644892
1389,000000	89,189999
1388,000000	88,680985
1387,000000	88,154490
1386,000000	87,695769
1385,000000	87,347238
1384,000000	87,093774
1383,000000	86,918994
1382,000000	86,825438
1381,000000	86,821336
1380,000000	86,917535
1379,000000	87,127283
1378,000000	87,445019
1377,000000	87,843686
1376,000000	88,303266
1375,000000	88,806329
1374,000000	89,291919
1373,000000	89,668334
1372,000000	89,900034
1371,000000	90,015918
1370,000000	90,047460
1369,000000	90,009427
1368,000000	89,926534
1367,000000	89,843604
1366,000000	89,801922
1365,000000	89,823337
1364,000000	89,911336
1363,000000	90,044501
1362,000000	90,169976
1361,000000	90,235535
1360,000000	90,230598
1359,000000	90,174175
1358,000000	90,086945
1357,000000	89,987715
1356,000000	89,899336
1355,000000	89,844692
1354,000000	89,836915
1353,000000	89,878016
1352,000000	89,963992
1351,000000	90,084466
1350,000000	90,217503
1349,000000	90,332350
1348,000000	90,403670
1347,000000	90,415272
1346,000000	90,350601
1345,000000	90,193938
1344,000000	89,942380
1343,000000	89,602264
1342,000000	89,169376
1341,000000	88,626393
1340,000000	87,983670
1339,000000	87,314647
1338,000000	86,715381
1337,000000	86,240392
1336,000000	85,903532
1335,000000	85,698463
1334,000000	85,595146
1333,000000	85,544742
1332,000000	85,505191
1331,000000	85,457647
1330,000000	85,395719
1329,000000	85,317379
1328,000000	85,234784
1327,000000	85,174655
1326,000000	85,158981
1325,000000	85,191621
1324,000000	85,266407
1323,000000	85,372368
1322,000000	85,487222
1321,000000	85,582517
1320,000000	85,641405
1319,000000	85,660941
1318,000000	85,634770
1317,000000	85,548606
1316,000000	85,393423
1315,000000	85,167335
1314,000000	84,863324
1313,000000	84,469018
1312,000000	83,986910
1311,000000	83,434963
1310,000000	82,823610
1309,000000	82,150557
1308,000000	81,418708
1307,000000	80,642639
1306,000000	79,823909
1305,000000	78,941466
1304,000000	77,981676
1303,000000	76,953929
1302,000000	75,869261
1301,000000	74,724988
1300,000000	73,523995
1299,000000	72,284545
1298,000000	71,010174
1297,000000	69,681749
1296,000000	68,297818
1295,000000	66,895330
1294,000000	65,514570
1293,000000	64,179838
1292,000000	62,932468
1291,000000	61,839633
1290,000000	60,945333
1289,000000	60,241949
1288,000000	59,713751
1287,000000	59,354797
1286,000000	59,128132
1285,000000	58,963249
1284,000000	58,810517
1283,000000	58,665627
1282,000000	58,526779
1281,000000	58,375988
1280,000000	58,219140
1279,000000	58,095142
1278,000000	58,029428
1277,000000	58,017511
1276,000000	58,064910
1275,000000	58,199659
1274,000000	58,426289
1273,000000	58,712352
1272,000000	59,030199
1271,000000	59,369585
1270,000000	59,701200
1269,000000	59,972697
1268,000000	60,155472
1267,000000	60,256869
1266,000000	60,283044
1265,000000	60,229278
1264,000000	60,118186
1263,000000	60,001211
1262,000000	59,906821
1261,000000	59,821987
1260,000000	59,731011
1259,000000	59,635313
1258,000000	59,531458
1257,000000	59,426888
1256,000000	59,392986
1255,000000	59,558572
1254,000000	60,012371
1253,000000	60,737088
1252,000000	61,643599
1251,000000	62,624601
1250,000000	63,582406
1249,000000	64,453796
1248,000000	65,234551
1247,000000	65,961599
1246,000000	66,663722
1245,000000	67,350217
1244,000000	68,036912
1243,000000	68,748636
1242,000000	69,492042
1241,000000	70,255121
1240,000000	71,034040
1239,000000	71,834482
1238,000000	72,647211
1237,000000	73,446656
1236,000000	74,213968
1235,000000	74,938878
1234,000000	75,603954
1233,000000	76,193469
1232,000000	76,721617
1231,000000	77,237983
1230,000000	77,804211
1229,000000	78,474717
1228,000000	79,286303
1227,000000	80,239491
1226,000000	81,283442
1225,000000	82,336889
1224,000000	83,327566
1223,000000	84,210047
1222,000000	84,959842
1221,000000	85,569614
1220,000000	86,047649
1219,000000	86,408091
1218,000000	86,666920
1217,000000	86,841255
1216,000000	86,953241
1215,000000	87,025521
1214,000000	87,073103
1213,000000	87,106381
1212,000000	87,132976
1211,000000	87,154960
1210,000000	87,166601
1209,000000	87,160789
1208,000000	87,137596
1207,000000	87,101096
1206,000000	87,052775
1205,000000	86,993464
1204,000000	86,928067
1203,000000	86,862609
1202,000000	86,798821
1201,000000	86,738527
1200,000000	86,690562
1199,000000	86,666787
1198,000000	86,672005
1197,000000	86,705542
1196,000000	86,769624
1195,000000	86,867258
1194,000000	86,995796
1193,000000	87,148591
1192,000000	87,322597
1191,000000	87,516940
1190,000000	87,726601
1189,000000	87,945619
1188,000000	88,171206
1187,000000	88,398838
1186,000000	88,617432
1185,000000	88,816737
1184,000000	88,994669
1183,000000	89,152015
1182,000000	89,284932
1181,000000	89,388285
1180,000000	89,462977
1179,000000	89,511117
1178,000000	89,529542
1177,000000	89,513393
1176,000000	89,461746
1175,000000	89,376699
1174,000000	89,258610
1173,000000	89,110460
1172,000000	88,943349
1171,000000	88,769413
1170,000000	88,591277
1169,000000	88,402874
1168,000000	88,201716
1167,000000	87,995642
1166,000000	87,802135
1165,000000	87,646888
1164,000000	87,559528
1163,000000	87,555389
1162,000000	87,616494
1161,000000	87,697834
1160,000000	87,752508
1159,000000	87,748652
1158,000000	87,671144
1157,000000	87,521864
1156,000000	87,316769
1155,000000	87,073745
1154,000000	86,797264
1153,000000	86,477490
1152,000000	86,103689
1151,000000	85,664054
1150,000000	85,140031
1149,000000	84,510354
1148,000000	83,764060
1147,000000	82,905514
1146,000000	81,941170
1145,000000	80,881244
1144,000000	79,755588
1143,000000	78,613013
1142,000000	77,497572
1141,000000	76,437760
1140,000000	75,463552
1139,000000	74,607936
1138,000000	73,882052
1137,000000	73,265555
1136,000000	72,734445
1135,000000	72,270851
1134,000000	71,842763
1133,000000	71,408521
1132,000000	70,948643
1131,000000	70,472844
1130,000000	69,987597
1129,000000	69,485720
1128,000000	68,975398
1127,000000	68,486660
1126,000000	68,041839
1125,000000	67,651456
1124,000000	67,347135
1123,000000	67,191815
1122,000000	67,236977
1121,000000	67,505324
1120,000000	68,017126
1119,000000	68,786893
1118,000000	69,795862
1117,000000	70,987688
1116,000000	72,305206
1115,000000	73,697437
1114,000000	75,094111
1113,000000	76,415210
1112,000000	77,605484
1111,000000	78,641898
1110,000000	79,510710
1109,000000	80,207581
1108,000000	80,749842
1107,000000	81,173811
1106,000000	81,513106
1105,000000	81,789921
1104,000000	82,029130
1103,000000	82,253332
1102,000000	82,467659
1101,000000	82,662487
1100,000000	82,832548
1099,000000	82,980405
1098,000000	83,102709
1097,000000	83,191365
1096,000000	83,249805
1095,000000	83,290169
1094,000000	83,314521
1093,000000	83,311781
1092,000000	83,275514
1091,000000	83,208585
1090,000000	83,104123
1089,000000	82,940575
1088,000000	82,695274
1087,000000	82,348678
1086,000000	81,874228
1085,000000	81,231181
1084,000000	80,384022
1083,000000	79,313269
1082,000000	78,010889
1081,000000	76,491526
1080,000000	74,815593
1079,000000	73,094442
1078,000000	71,451311
1077,000000	69,996408
1076,000000	68,836923
1075,000000	68,079505
1074,000000	67,782574
1073,000000	67,935991
1072,000000	68,502867
1071,000000	69,427001
1070,000000	70,620303
1069,000000	71,970984
1068,000000	73,387146
1067,000000	74,807369
1066,000000	76,171879
1065,000000	77,426918
1064,000000	78,549393
1063,000000	79,544605
1062,000000	80,417297
1061,000000	81,169927
1060,000000	81,817646
1059,000000	82,387682
1058,000000	82,902655
1057,000000	83,373172
1056,000000	83,807684
1055,000000	84,208510
1054,000000	84,564397
1053,000000	84,862343
1052,000000	85,101647
1051,000000	85,288584
1050,000000	85,417022
1049,000000	85,468481
1048,000000	85,429834
1047,000000	85,290761
1046,000000	85,035068
1045,000000	84,646839
1044,000000	84,133110
1043,000000	83,536605
1042,000000	82,930873
1041,000000	82,414293
1040,000000	82,098640
1039,000000	82,072851
1038,000000	82,353192
1037,000000	82,880912
1036,000000	83,560050
1035,000000	84,289281
1034,000000	84,977298
1033,000000	85,560977
1032,000000	86,023241
1031,000000	86,379479
1030,000000	86,649776
1029,000000	86,848162
1028,000000	86,992147
1027,000000	87,100095
1026,000000	87,180395
1025,000000	87,234005
1024,000000	87,266155
1023,000000	87,286701
1022,000000	87,297983
1021,000000	87,296754
1020,000000	87,288771
1019,000000	87,290119
1018,000000	87,313413
1017,000000	87,362825
1016,000000	87,442203
1015,000000	87,554864
1014,000000	87,695234
1013,000000	87,850606
1012,000000	88,012922
1011,000000	88,179264
1010,000000	88,342442
1009,000000	88,491699
1008,000000	88,621421
1007,000000	88,730371
1006,000000	88,813830
1005,000000	88,866993
1004,000000	88,893110
1003,000000	88,899780
1002,000000	88,887101
1001,000000	88,848819
1000,000000	88,785402
999,000000	88,704812
998,000000	88,611371
997,000000	88,503152
996,000000	88,381743
995,000000	88,255399
994,000000	88,129857
993,000000	88,004932
992,000000	87,881678
991,000000	87,763543
990,000000	87,648655
989,000000	87,528740
988,000000	87,397566
987,000000	87,252896
986,000000	87,089702
985,000000	86,901431
984,000000	86,687948
983,000000	86,453234
982,000000	86,194439
981,000000	85,901435
980,000000	85,569983
979,000000	85,205314
978,000000	84,812374
977,000000	84,393047
976,000000	83,952120
975,000000	83,496381
974,000000	83,025436
973,000000	82,536087
972,000000	82,036628
971,000000	81,542788
970,000000	81,059525
969,000000	80,582138
968,000000	80,117819
967,000000	79,686953
966,000000	79,302164
965,000000	78,962840
964,000000	78,673438
963,000000	78,445870
962,000000	78,277226
961,000000	78,148804
960,000000	78,052106
959,000000	77,998855
958,000000	78,004090
957,000000	78,076454
956,000000	78,229868
955,000000	78,478697
954,000000	78,814780
953,000000	79,209241
952,000000	79,636552
951,000000	80,082533
950,000000	80,528449
949,000000	80,949924
948,000000	81,335271
947,000000	81,688869
946,000000	82,016616
945,000000	82,322733
944,000000	82,620186
943,000000	82,925927
942,000000	83,244586
941,000000	83,569868
940,000000	83,901404
939,000000	84,244061
938,000000	84,591814
937,000000	84,928614
936,000000	85,246087
935,000000	85,546046
934,000000	85,827180
933,000000	86,084656
932,000000	86,323874
931,000000	86,559428
930,000000	86,797342
929,000000	87,031503
928,000000	87,257601
927,000000	87,478149
926,000000	87,691350
925,000000	87,888247
924,000000	88,065061
923,000000	88,227917
922,000000	88,383124
921,000000	88,531997
920,000000	88,677396
919,000000	88,825913
918,000000	88,980768
917,000000	89,140636
916,000000	89,306827
915,000000	89,482908
914,000000	89,666340
913,000000	89,848992
912,000000	90,027068
911,000000	90,202098
910,000000	90,371269
909,000000	90,525739
908,000000	90,660039
907,000000	90,775894
906,000000	90,875862
905,000000	90,960475
904,000000	91,033378
903,000000	91,101376
902,000000	91,166647
901,000000	91,225227
900,000000	91,274229
899,000000	91,315074
898,000000	91,348279
897,000000	91,371497
896,000000	91,385043
895,000000	91,393461
894,000000	91,400090
893,000000	91,404679
892,000000	91,407174
891,000000	91,408374
890,000000	91,406280
889,000000	91,398049
888,000000	91,386664
887,000000	91,379718
886,000000	91,380700
885,000000	91,386671
884,000000	91,394161
883,000000	91,400336
882,000000	91,398328
881,000000	91,380251
880,000000	91,347308
879,000000	91,310668
878,000000	91,280102
877,000000	91,257724
876,000000	91,243214
875,000000	91,237573
874,000000	91,240235
873,000000	91,249871
872,000000	91,269757
871,000000	91,304716
870,000000	91,351297
869,000000	91,397825
868,000000	91,435313
867,000000	91,461750
866,000000	91,476493
865,000000	91,478855
864,000000	91,473502
863,000000	91,469000
862,000000	91,467734
861,000000	91,463304
860,000000	91,449566
859,000000	91,425554
858,000000	91,390354
857,000000	91,341307
856,000000	91,281292
855,000000	91,221440
854,000000	91,171510
853,000000	91,130979
852,000000	91,090603
851,000000	91,038385
850,000000	90,963652
849,000000	90,862004
848,000000	90,739748
847,000000	90,609702
846,000000	90,481394
845,000000	90,358907
844,000000	90,246544
843,000000	90,149007
842,000000	90,065660
841,000000	89,992135
840,000000	89,928013
839,000000	89,875731
838,000000	89,832288
837,000000	89,791417
836,000000	89,755018
835,000000	89,733503
834,000000	89,735118
833,000000	89,763803
832,000000	89,828430
831,000000	89,942678
830,000000	90,111471
829,000000	90,326546
828,000000	90,575655
827,000000	90,846785
826,000000	91,122076
825,000000	91,379879
824,000000	91,608183
823,000000	91,808543
822,000000	91,985518
821,000000	92,140584
820,000000	92,277881
819,000000	92,405243
818,000000	92,525398
817,000000	92,631458
816,000000	92,713523
815,000000	92,766167
814,000000	92,788797
813,000000	92,784468
812,000000	92,759643
811,000000	92,720143
810,000000	92,666148
809,000000	92,593523
808,000000	92,498949
807,000000	92,378586
806,000000	92,222879
805,000000	92,021077
804,000000	91,771977
803,000000	91,486327
802,000000	91,180174
801,000000	90,873130
800,000000	90,591220
799,000000	90,359377
798,000000	90,187833
797,000000	90,073020
796,000000	90,010462
795,000000	89,994077
794,000000	90,004083
793,000000	90,012171
792,000000	90,004325
791,000000	89,989049
790,000000	89,980120
789,000000	89,981852
788,000000	89,992820
787,000000	90,010827
786,000000	90,028585
785,000000	90,035504
784,000000	90,030148
783,000000	90,022829
782,000000	90,021133
781,000000	90,020396
780,000000	90,012211
779,000000	89,994703
778,000000	89,970958
777,000000	89,944757
776,000000	89,920946
775,000000	89,902841
774,000000	89,886728
773,000000	89,865473
772,000000	89,838534
771,000000	89,810901
770,000000	89,782562
769,000000	89,748423
768,000000	89,708658
767,000000	89,668076
766,000000	89,623274
765,000000	89,560419
764,000000	89,467358
763,000000	89,337239
762,000000	89,159292
761,000000	88,917913
760,000000	88,603950
759,000000	88,217046
758,000000	87,753371
757,000000	87,202236
756,000000	86,556839
755,000000	85,816405
754,000000	84,976457
753,000000	84,030012
752,000000	82,983877
751,000000	81,860432
750,000000	80,682005
749,000000	79,470155
748,000000	78,264223
747,000000	77,123992
746,000000	76,108591
745,000000	75,269609
744,000000	74,662084
743,000000	74,338125
742,000000	74,321406
741,000000	74,602300
740,000000	75,157743
739,000000	75,956691
738,000000	76,950520
737,000000	78,078804
736,000000	79,288966
735,000000	80,538518
734,000000	81,778807
733,000000	82,952070
732,000000	84,008038
731,000000	84,917282
730,000000	85,668902
729,000000	86,265820
728,000000	86,725046
727,000000	87,070764
726,000000	87,321274
725,000000	87,489853
724,000000	87,597882
723,000000	87,671202
722,000000	87,719833
721,000000	87,734536
720,000000	87,707274
719,000000	87,639846
718,000000	87,526964
717,000000	87,348477
716,000000	87,085544
715,000000	86,729402
714,000000	86,266586
713,000000	85,671953
712,000000	84,926447
711,000000	84,030051
710,000000	82,994206
709,000000	81,846602
708,000000	80,658083
707,000000	79,547051
706,000000	78,636990
705,000000	78,009523
704,000000	77,685644
703,000000	77,619739
702,000000	77,709763
701,000000	77,841490
700,000000	77,939628
699,000000	77,978242
698,000000	77,955231
697,000000	77,877966
696,000000	77,773269
695,000000	77,684808
694,000000	77,650497
693,000000	77,690699
692,000000	77,814945
691,000000	78,025808
690,000000	78,312391
689,000000	78,650503
688,000000	79,012222
687,000000	79,372283
686,000000	79,709900
685,000000	80,011121
684,000000	80,270308
683,000000	80,488415
682,000000	80,671193
681,000000	80,832176
680,000000	80,992650
679,000000	81,172716
678,000000	81,383312
677,000000	81,626625
676,000000	81,902638
675,000000	82,209233
674,000000	82,541115
673,000000	82,886528
672,000000	83,229797
671,000000	83,570874
670,000000	83,947985
669,000000	84,428440
668,000000	84,985953
667,000000	85,408737
666,000000	85,626245
665,000000	85,743235
664,000000	85,829811
663,000000	85,889489
662,000000	85,891561
661,000000	85,804409
660,000000	85,610942
659,000000	85,302131
658,000000	84,861666
657,000000	84,257948
656,000000	83,469748
655,000000	82,525866
654,000000	81,512638
653,000000	80,537344
652,000000	79,700347
651,000000	79,071821
650,000000	78,641412
649,000000	78,314828
648,000000	78,001127
647,000000	77,662884
646,000000	77,267258
645,000000	76,757344
644,000000	76,107262
643,000000	75,353024
642,000000	74,530557
641,000000	73,632214
640,000000	72,671426
639,000000	71,742557
638,000000	70,958623
637,000000	70,379816
636,000000	70,047165
635,000000	70,007871
634,000000	70,237272
633,000000	70,614547
632,000000	71,029933
631,000000	71,444728
630,000000	71,829111
629,000000	72,124335
628,000000	72,302766
627,000000	72,396062
626,000000	72,430939
625,000000	72,388454
624,000000	72,257776
623,000000	72,071487
622,000000	71,854995
621,000000	71,595773
620,000000	71,293944
619,000000	70,989298
618,000000	70,705827
617,000000	70,423868
616,000000	70,142804
615,000000	69,911181
614,000000	69,754838
613,000000	69,640612
612,000000	69,542620
611,000000	69,481265
610,000000	69,465698
609,000000	69,463754
608,000000	69,463340
607,000000	69,505064
606,000000	69,621847
605,000000	69,817206
604,000000	70,137291
603,000000	70,687219
602,000000	71,536948
601,000000	72,658531
600,000000	73,973166
599,000000	75,395411
598,000000	76,826513
597,000000	78,170687
596,000000	79,374013
595,000000	80,422282
594,000000	81,309444
593,000000	82,033116
592,000000	82,611273
591,000000	83,078077
590,000000	83,457924
589,000000	83,761641
588,000000	84,011484
587,000000	84,241941
586,000000	84,468045
585,000000	84,673252
584,000000	84,837964
583,000000	84,963639
582,000000	85,056963
581,000000	85,114356
580,000000	85,136694
579,000000	85,140060
578,000000	85,136313
577,000000	85,121202
576,000000	85,096667
575,000000	85,083395
574,000000	85,095286
573,000000	85,122810
572,000000	85,156388
571,000000	85,198912
570,000000	85,245700
569,000000	85,279573
568,000000	85,304034
567,000000	85,355191
566,000000	85,460449
565,000000	85,609115
564,000000	85,778135
563,000000	85,958538
562,000000	86,141612
561,000000	86,306716
560,000000	86,437862
559,000000	86,537109
558,000000	86,615285
557,000000	86,685358
556,000000	86,767783
555,000000	86,880472
554,000000	87,009977
553,000000	87,113119
552,000000	87,158308
551,000000	87,149895
550,000000	87,114082
549,000000	87,076368
548,000000	87,057454
547,000000	87,068331
546,000000	87,094639
545,000000	87,107274
544,000000	87,101889
543,000000	87,104091
542,000000	87,127511
541,000000	87,153143
540,000000	87,162949
539,000000	87,168872
538,000000	87,190109
537,000000	87,225032
536,000000	87,264065
535,000000	87,309824
534,000000	87,365258
533,000000	87,423218
532,000000	87,480538
531,000000	87,544747
530,000000	87,613283
529,000000	87,665352
528,000000	87,687086
527,000000	87,689858
526,000000	87,691891
525,000000	87,692957
524,000000	87,687400
523,000000	87,683651
522,000000	87,691892
521,000000	87,709641
520,000000	87,732743
519,000000	87,765449
518,000000	87,805292
517,000000	87,833518
516,000000	87,839618
515,000000	87,836184
514,000000	87,836504
513,000000	87,838974
512,000000	87,841775
511,000000	87,854370
510,000000	87,879219
509,000000	87,896201
508,000000	87,876242
507,000000	87,808355
506,000000	87,707078
505,000000	87,597517
504,000000	87,503020
503,000000	87,436748
502,000000	87,390520
501,000000	87,342523
500,000000	87,290901
499,000000	87,257982
498,000000	87,254955
497,000000	87,266765
496,000000	87,276380
495,000000	87,279272
494,000000	87,266641
493,000000	87,223190
492,000000	87,159028
491,000000	87,117122
490,000000	87,126468
489,000000	87,178417
488,000000	87,259631
487,000000	87,372316
486,000000	87,509682
485,000000	87,644179
484,000000	87,759003
483,000000	87,861675
482,000000	87,949226
481,000000	88,004738
480,000000	88,042645
479,000000	88,110200
478,000000	88,220658
477,000000	88,326287
476,000000	88,389206
475,000000	88,433997
474,000000	88,495854
473,000000	88,559586
472,000000	88,593040
471,000000	88,611207
470,000000	88,641190
469,000000	88,670560
468,000000	88,685781
467,000000	88,715613
466,000000	88,786353
465,000000	88,863385
464,000000	88,887755
463,000000	88,844885
462,000000	88,771413
461,000000	88,704388
460,000000	88,665352
459,000000	88,686894
458,000000	88,798500
457,000000	88,964128
456,000000	89,106503
455,000000	89,194421
454,000000	89,228410
453,000000	89,198733
452,000000	89,108251
451,000000	89,006098
450,000000	88,943777
