# Supplementary material for: Machine learning-assisted non-destructive plasticizer identification and quantification in historical PVC objects based on IR spectroscopy
Source: Sci Rep. 2022 Mar 23;12:5017. doi: 10.1038/s41598-022-08862-1 (PMC8943100; doi:10.1038/s41598-022-08862-1)
Supplement: Supplementary file 1 — Supplementary Information 1. [file 41598_2022_8862_MOESM1_ESM.zip › Plasticizers_PVC_data/ATR_FTIR_all/HS 126.ASC]

PE IR       SUBTECH     SPECTRUM    ASCII       PEDS        4.00        
   -1
HS 126_001.ASC
21/06/21
15:55:56.00
21/06/21
15:55:56.00
Tja�a Rijavec
Sample 046 By tjasar Date Monday, June 21 2021
450,000000
#HDR
-1
-1
#GR
cm-1
%T
1.0
0.0
4000,000000
-1,000000
3551
8
99,224713
61,879826
#DATA
4000,000000	98,940137
3999,000000	98,939650
3998,000000	98,940003
3997,000000	98,941235
3996,000000	98,942986
3995,000000	98,944216
3994,000000	98,944120
3993,000000	98,942890
3992,000000	98,941730
3991,000000	98,941859
3990,000000	98,943488
3989,000000	98,945782
3988,000000	98,947747
3987,000000	98,949055
3986,000000	98,949965
3985,000000	98,950796
3984,000000	98,951746
3983,000000	98,952882
3982,000000	98,953984
3981,000000	98,954451
3980,000000	98,953551
3979,000000	98,951089
3978,000000	98,947927
3977,000000	98,945663
3976,000000	98,945563
3975,000000	98,947625
3974,000000	98,950710
3973,000000	98,953497
3972,000000	98,955222
3971,000000	98,955929
3970,000000	98,956252
3969,000000	98,956834
3968,000000	98,957983
3967,000000	98,959449
3966,000000	98,960588
3965,000000	98,960809
3964,000000	98,959940
3963,000000	98,958290
3962,000000	98,956440
3961,000000	98,955168
3960,000000	98,955016
3959,000000	98,956041
3958,000000	98,957920
3957,000000	98,959959
3956,000000	98,961648
3955,000000	98,962840
3954,000000	98,963325
3953,000000	98,962481
3952,000000	98,959564
3951,000000	98,954958
3950,000000	98,950387
3949,000000	98,947590
3948,000000	98,946774
3947,000000	98,946789
3946,000000	98,947424
3945,000000	98,950067
3944,000000	98,956157
3943,000000	98,965034
3942,000000	98,972862
3941,000000	98,975916
3940,000000	98,974001
3939,000000	98,969516
3938,000000	98,964708
3937,000000	98,959970
3936,000000	98,954847
3935,000000	98,949723
3934,000000	98,946420
3933,000000	98,947746
3932,000000	98,954860
3931,000000	98,965422
3930,000000	98,974631
3929,000000	98,979274
3928,000000	98,980237
3927,000000	98,980250
3926,000000	98,981261
3925,000000	98,982890
3924,000000	98,983129
3923,000000	98,980427
3922,000000	98,975039
3921,000000	98,968127
3920,000000	98,960830
3919,000000	98,954779
3918,000000	98,953036
3917,000000	98,957771
3916,000000	98,967334
3915,000000	98,977659
3914,000000	98,985872
3913,000000	98,991699
3912,000000	98,995513
3911,000000	98,997016
3910,000000	98,995878
3909,000000	98,992396
3908,000000	98,987569
3907,000000	98,982102
3906,000000	98,975556
3905,000000	98,967625
3904,000000	98,959325
3903,000000	98,953936
3902,000000	98,955448
3901,000000	98,964727
3900,000000	98,978370
3899,000000	98,990192
3898,000000	98,995601
3897,000000	98,994735
3896,000000	98,989910
3895,000000	98,983450
3894,000000	98,978469
3893,000000	98,978607
3892,000000	98,985387
3891,000000	98,994200
3890,000000	98,998404
3889,000000	98,996464
3888,000000	98,990714
3887,000000	98,985071
3886,000000	98,983324
3885,000000	98,985886
3884,000000	98,990566
3883,000000	98,997087
3882,000000	99,007518
3881,000000	99,021088
3880,000000	99,031134
3879,000000	99,032329
3878,000000	99,028082
3877,000000	99,025016
3876,000000	99,026291
3875,000000	99,029884
3874,000000	99,030026
3873,000000	99,022928
3872,000000	99,012452
3871,000000	99,007454
3870,000000	99,011499
3869,000000	99,017058
3868,000000	99,016733
3867,000000	99,011503
3866,000000	99,007122
3865,000000	99,009166
3864,000000	99,018005
3863,000000	99,028172
3862,000000	99,034313
3861,000000	99,035741
3860,000000	99,035124
3859,000000	99,035078
3858,000000	99,036519
3857,000000	99,038256
3856,000000	99,038192
3855,000000	99,037135
3854,000000	99,037231
3853,000000	99,037980
3852,000000	99,038938
3851,000000	99,041162
3850,000000	99,043555
3849,000000	99,045342
3848,000000	99,046557
3847,000000	99,047758
3846,000000	99,049631
3845,000000	99,052470
3844,000000	99,055542
3843,000000	99,057776
3842,000000	99,059247
3841,000000	99,061592
3840,000000	99,066662
3839,000000	99,073467
3838,000000	99,078201
3837,000000	99,078310
3836,000000	99,075120
3835,000000	99,071869
3834,000000	99,070122
3833,000000	99,069741
3832,000000	99,070285
3831,000000	99,071346
3830,000000	99,072958
3829,000000	99,075680
3828,000000	99,080041
3827,000000	99,084972
3826,000000	99,087719
3825,000000	99,086126
3824,000000	99,081337
3823,000000	99,078605
3822,000000	99,082716
3821,000000	99,090623
3820,000000	99,094631
3819,000000	99,094871
3818,000000	99,095828
3817,000000	99,099514
3816,000000	99,104764
3815,000000	99,107975
3814,000000	99,108115
3813,000000	99,107083
3812,000000	99,106025
3811,000000	99,104926
3810,000000	99,103747
3809,000000	99,103651
3808,000000	99,106563
3807,000000	99,112586
3806,000000	99,119748
3805,000000	99,126939
3804,000000	99,134338
3803,000000	99,141201
3802,000000	99,145206
3801,000000	99,142677
3800,000000	99,134251
3799,000000	99,126697
3798,000000	99,123886
3797,000000	99,124885
3796,000000	99,126436
3795,000000	99,127327
3794,000000	99,128994
3793,000000	99,132272
3792,000000	99,135856
3791,000000	99,138142
3790,000000	99,138554
3789,000000	99,137815
3788,000000	99,137799
3787,000000	99,140093
3786,000000	99,144918
3785,000000	99,150634
3784,000000	99,155022
3783,000000	99,157212
3782,000000	99,158255
3781,000000	99,159158
3780,000000	99,159431
3779,000000	99,157614
3778,000000	99,153826
3777,000000	99,150406
3776,000000	99,148901
3775,000000	99,148636
3774,000000	99,148029
3773,000000	99,146461
3772,000000	99,144546
3771,000000	99,143200
3770,000000	99,142434
3769,000000	99,141749
3768,000000	99,142339
3767,000000	99,145301
3766,000000	99,149138
3765,000000	99,150884
3764,000000	99,149390
3763,000000	99,146326
3762,000000	99,144716
3761,000000	99,146493
3760,000000	99,151658
3759,000000	99,157732
3758,000000	99,161534
3757,000000	99,161865
3756,000000	99,159664
3755,000000	99,156109
3754,000000	99,150479
3753,000000	99,140511
3752,000000	99,125887
3751,000000	99,110584
3750,000000	99,099970
3749,000000	99,097133
3748,000000	99,102468
3747,000000	99,113351
3746,000000	99,125802
3745,000000	99,135087
3744,000000	99,137033
3743,000000	99,135032
3742,000000	99,135563
3741,000000	99,138188
3740,000000	99,140245
3739,000000	99,140051
3738,000000	99,137990
3737,000000	99,137157
3736,000000	99,142901
3735,000000	99,156937
3734,000000	99,169204
3733,000000	99,169902
3732,000000	99,160963
3731,000000	99,149707
3730,000000	99,139849
3729,000000	99,130210
3728,000000	99,120580
3727,000000	99,114286
3726,000000	99,114727
3725,000000	99,121274
3724,000000	99,130621
3723,000000	99,140414
3722,000000	99,149032
3721,000000	99,155380
3720,000000	99,159304
3719,000000	99,160863
3718,000000	99,159903
3717,000000	99,156835
3716,000000	99,153033
3715,000000	99,149908
3714,000000	99,147765
3713,000000	99,145936
3712,000000	99,143755
3711,000000	99,140466
3710,000000	99,135028
3709,000000	99,127472
3708,000000	99,119925
3707,000000	99,114354
3706,000000	99,110598
3705,000000	99,108420
3704,000000	99,108204
3703,000000	99,109418
3702,000000	99,108422
3701,000000	99,100890
3700,000000	99,087174
3699,000000	99,072536
3698,000000	99,061408
3697,000000	99,054654
3696,000000	99,050219
3695,000000	99,045445
3694,000000	99,040084
3693,000000	99,036954
3692,000000	99,039393
3691,000000	99,046668
3690,000000	99,052557
3689,000000	99,049306
3688,000000	99,036112
3687,000000	99,020290
3686,000000	99,007479
3685,000000	98,997921
3684,000000	98,990011
3683,000000	98,983178
3682,000000	98,977131
3681,000000	98,969522
3680,000000	98,955990
3679,000000	98,934759
3678,000000	98,910022
3677,000000	98,893079
3676,000000	98,894217
3675,000000	98,905306
3674,000000	98,908834
3673,000000	98,904042
3672,000000	98,895920
3671,000000	98,887440
3670,000000	98,881166
3669,000000	98,875083
3668,000000	98,868311
3667,000000	98,864024
3666,000000	98,862340
3665,000000	98,860691
3664,000000	98,857161
3663,000000	98,851882
3662,000000	98,845618
3661,000000	98,838121
3660,000000	98,828407
3659,000000	98,816012
3658,000000	98,801269
3657,000000	98,785099
3656,000000	98,768916
3655,000000	98,755357
3654,000000	98,746542
3653,000000	98,741562
3652,000000	98,735997
3651,000000	98,722636
3650,000000	98,699254
3649,000000	98,676789
3648,000000	98,664980
3647,000000	98,658095
3646,000000	98,649165
3645,000000	98,638900
3644,000000	98,630250
3643,000000	98,624031
3642,000000	98,619331
3641,000000	98,614526
3640,000000	98,608307
3639,000000	98,599893
3638,000000	98,588377
3637,000000	98,573145
3636,000000	98,554736
3635,000000	98,534711
3634,000000	98,514656
3633,000000	98,494827
3632,000000	98,473604
3631,000000	98,448459
3630,000000	98,418457
3629,000000	98,387530
3628,000000	98,361878
3627,000000	98,345041
3626,000000	98,337105
3625,000000	98,334032
3624,000000	98,332161
3623,000000	98,330095
3622,000000	98,327168
3621,000000	98,321569
3620,000000	98,310494
3619,000000	98,291659
3618,000000	98,266647
3617,000000	98,240291
3616,000000	98,216107
3615,000000	98,194268
3614,000000	98,172964
3613,000000	98,149367
3612,000000	98,121238
3611,000000	98,089872
3610,000000	98,060206
3609,000000	98,038693
3608,000000	98,028213
3607,000000	98,023956
3606,000000	98,018258
3605,000000	98,007918
3604,000000	97,994203
3603,000000	97,978577
3602,000000	97,960873
3601,000000	97,940837
3600,000000	97,919327
3599,000000	97,897247
3598,000000	97,874588
3597,000000	97,850516
3596,000000	97,824462
3595,000000	97,797307
3594,000000	97,770132
3593,000000	97,743581
3592,000000	97,718178
3591,000000	97,694232
3590,000000	97,670876
3589,000000	97,647269
3588,000000	97,624436
3587,000000	97,604059
3586,000000	97,584064
3585,000000	97,562533
3584,000000	97,540152
3583,000000	97,518127
3582,000000	97,496753
3581,000000	97,476258
3580,000000	97,456378
3579,000000	97,436555
3578,000000	97,416146
3577,000000	97,395022
3576,000000	97,373150
3575,000000	97,349989
3574,000000	97,325271
3573,000000	97,299393
3572,000000	97,273527
3571,000000	97,247916
3570,000000	97,220639
3569,000000	97,188502
3568,000000	97,152701
3567,000000	97,121015
3566,000000	97,097957
3565,000000	97,078534
3564,000000	97,058165
3563,000000	97,036829
3562,000000	97,015703
3561,000000	96,995218
3560,000000	96,975473
3559,000000	96,956589
3558,000000	96,938369
3557,000000	96,920155
3556,000000	96,901172
3555,000000	96,880851
3554,000000	96,859235
3553,000000	96,836788
3552,000000	96,813940
3551,000000	96,790848
3550,000000	96,767483
3549,000000	96,743377
3548,000000	96,717966
3547,000000	96,692075
3546,000000	96,668571
3545,000000	96,649786
3544,000000	96,635029
3543,000000	96,621854
3542,000000	96,608288
3541,000000	96,593240
3540,000000	96,576298
3539,000000	96,557614
3538,000000	96,538082
3537,000000	96,519051
3536,000000	96,501412
3535,000000	96,484942
3534,000000	96,468791
3533,000000	96,452698
3532,000000	96,436766
3531,000000	96,420642
3530,000000	96,403026
3529,000000	96,382452
3528,000000	96,358854
3527,000000	96,334491
3526,000000	96,312884
3525,000000	96,297013
3524,000000	96,287524
3523,000000	96,281756
3522,000000	96,275288
3521,000000	96,265421
3520,000000	96,252818
3519,000000	96,239747
3518,000000	96,227658
3517,000000	96,216637
3516,000000	96,205738
3515,000000	96,193561
3514,000000	96,178695
3513,000000	96,160952
3512,000000	96,142021
3511,000000	96,124331
3510,000000	96,108751
3509,000000	96,093999
3508,000000	96,078686
3507,000000	96,063234
3506,000000	96,049039
3505,000000	96,036633
3504,000000	96,025592
3503,000000	96,015647
3502,000000	96,006728
3501,000000	95,998563
3500,000000	95,990424
3499,000000	95,981216
3498,000000	95,969877
3497,000000	95,956330
3496,000000	95,941506
3495,000000	95,925976
3494,000000	95,909218
3493,000000	95,890716
3492,000000	95,871527
3491,000000	95,853980
3490,000000	95,839757
3489,000000	95,828336
3488,000000	95,817143
3487,000000	95,803065
3486,000000	95,784630
3485,000000	95,763659
3484,000000	95,744659
3483,000000	95,732031
3482,000000	95,726593
3481,000000	95,724521
3480,000000	95,720071
3479,000000	95,709662
3478,000000	95,693492
3477,000000	95,674078
3476,000000	95,654012
3475,000000	95,635188
3474,000000	95,619870
3473,000000	95,611513
3472,000000	95,612698
3471,000000	95,621526
3470,000000	95,630880
3469,000000	95,632345
3468,000000	95,621163
3467,000000	95,597773
3466,000000	95,566278
3465,000000	95,532984
3464,000000	95,505259
3463,000000	95,488490
3462,000000	95,481713
3461,000000	95,477080
3460,000000	95,465417
3459,000000	95,443316
3458,000000	95,415043
3457,000000	95,388174
3456,000000	95,367810
3455,000000	95,354169
3454,000000	95,344035
3453,000000	95,334306
3452,000000	95,324029
3451,000000	95,314430
3450,000000	95,307219
3449,000000	95,302711
3448,000000	95,299042
3447,000000	95,293320
3446,000000	95,283938
3445,000000	95,271944
3444,000000	95,260077
3443,000000	95,251049
3442,000000	95,247426
3441,000000	95,252146
3440,000000	95,267296
3439,000000	95,291224
3438,000000	95,317105
3437,000000	95,335602
3436,000000	95,340374
3435,000000	95,332113
3434,000000	95,317652
3433,000000	95,305190
3432,000000	95,298709
3431,000000	95,295826
3430,000000	95,290596
3429,000000	95,278861
3428,000000	95,261435
3427,000000	95,242597
3426,000000	95,226569
3425,000000	95,215729
3424,000000	95,211066
3423,000000	95,212485
3422,000000	95,217977
3421,000000	95,223835
3420,000000	95,227131
3419,000000	95,228194
3418,000000	95,230121
3417,000000	95,235897
3416,000000	95,245989
3415,000000	95,257944
3414,000000	95,267848
3413,000000	95,272900
3412,000000	95,273451
3411,000000	95,272341
3410,000000	95,271917
3409,000000	95,272025
3408,000000	95,271306
3407,000000	95,269795
3406,000000	95,269506
3405,000000	95,272540
3404,000000	95,279236
3403,000000	95,287904
3402,000000	95,295625
3401,000000	95,299640
3400,000000	95,298738
3399,000000	95,293957
3398,000000	95,287737
3397,000000	95,282335
3396,000000	95,278995
3395,000000	95,278158
3394,000000	95,279594
3393,000000	95,282090
3392,000000	95,283707
3391,000000	95,283040
3390,000000	95,280430
3389,000000	95,277641
3388,000000	95,276338
3387,000000	95,277006
3386,000000	95,279178
3385,000000	95,282375
3384,000000	95,286356
3383,000000	95,290707
3382,000000	95,294708
3381,000000	95,298074
3380,000000	95,301246
3379,000000	95,304479
3378,000000	95,306838
3377,000000	95,306877
3376,000000	95,304534
3375,000000	95,301811
3374,000000	95,301323
3373,000000	95,304261
3372,000000	95,309769
3371,000000	95,315845
3370,000000	95,320583
3369,000000	95,322834
3368,000000	95,322290
3367,000000	95,319371
3366,000000	95,315237
3365,000000	95,311714
3364,000000	95,310620
3363,000000	95,312640
3362,000000	95,316766
3361,000000	95,320965
3360,000000	95,323513
3359,000000	95,323883
3358,000000	95,322809
3357,000000	95,321924
3356,000000	95,323161
3355,000000	95,327895
3354,000000	95,336224
3353,000000	95,346881
3352,000000	95,357877
3351,000000	95,367423
3350,000000	95,374831
3349,000000	95,380789
3348,000000	95,386724
3347,000000	95,393632
3346,000000	95,401508
3345,000000	95,409882
3344,000000	95,418419
3343,000000	95,426987
3342,000000	95,435414
3341,000000	95,443541
3340,000000	95,451151
3339,000000	95,457610
3338,000000	95,462084
3337,000000	95,464652
3336,000000	95,466931
3335,000000	95,471053
3334,000000	95,478089
3333,000000	95,487712
3332,000000	95,498877
3331,000000	95,510276
3330,000000	95,520640
3329,000000	95,529459
3328,000000	95,537397
3327,000000	95,545286
3326,000000	95,552708
3325,000000	95,558388
3324,000000	95,561993
3323,000000	95,564798
3322,000000	95,568241
3321,000000	95,572609
3320,000000	95,577442
3319,000000	95,582591
3318,000000	95,588260
3317,000000	95,594327
3316,000000	95,600105
3315,000000	95,604847
3314,000000	95,608436
3313,000000	95,611790
3312,000000	95,616521
3311,000000	95,623719
3310,000000	95,632885
3309,000000	95,642361
3308,000000	95,650750
3307,000000	95,657501
3306,000000	95,662232
3305,000000	95,664443
3304,000000	95,664465
3303,000000	95,664115
3302,000000	95,665648
3301,000000	95,670199
3300,000000	95,677533
3299,000000	95,686851
3298,000000	95,697282
3297,000000	95,707966
3296,000000	95,718226
3295,000000	95,727756
3294,000000	95,736206
3293,000000	95,742710
3292,000000	95,746412
3291,000000	95,747658
3290,000000	95,748365
3289,000000	95,751007
3288,000000	95,757120
3287,000000	95,766477
3286,000000	95,777438
3285,000000	95,788157
3284,000000	95,797696
3283,000000	95,805979
3282,000000	95,812956
3281,000000	95,818453
3280,000000	95,823180
3279,000000	95,829247
3278,000000	95,838855
3277,000000	95,852341
3276,000000	95,867971
3275,000000	95,883628
3274,000000	95,898353
3273,000000	95,912221
3272,000000	95,925199
3271,000000	95,936663
3270,000000	95,946024
3269,000000	95,953587
3268,000000	95,960558
3267,000000	95,968067
3266,000000	95,976288
3265,000000	95,984842
3264,000000	95,993816
3263,000000	96,003786
3262,000000	96,014883
3261,000000	96,026431
3260,000000	96,038042
3259,000000	96,050262
3258,000000	96,063486
3257,000000	96,076563
3256,000000	96,087411
3255,000000	96,095267
3254,000000	96,101781
3253,000000	96,109788
3252,000000	96,121170
3251,000000	96,135958
3250,000000	96,152698
3249,000000	96,169187
3248,000000	96,183161
3247,000000	96,193006
3246,000000	96,198481
3245,000000	96,201065
3244,000000	96,203472
3243,000000	96,208274
3242,000000	96,216405
3241,000000	96,226774
3240,000000	96,237474
3239,000000	96,247570
3238,000000	96,257858
3237,000000	96,269773
3236,000000	96,283630
3235,000000	96,297896
3234,000000	96,310053
3233,000000	96,318223
3232,000000	96,322185
3231,000000	96,323328
3230,000000	96,323863
3229,000000	96,325897
3228,000000	96,330768
3227,000000	96,338689
3226,000000	96,348778
3225,000000	96,359469
3224,000000	96,369171
3223,000000	96,376918
3222,000000	96,382764
3221,000000	96,387624
3220,000000	96,392541
3219,000000	96,397915
3218,000000	96,403606
3217,000000	96,409534
3216,000000	96,415835
3215,000000	96,422252
3214,000000	96,427887
3213,000000	96,432035
3212,000000	96,435067
3211,000000	96,438200
3210,000000	96,442456
3209,000000	96,448013
3208,000000	96,454347
3207,000000	96,460663
3206,000000	96,466373
3205,000000	96,471521
3204,000000	96,476841
3203,000000	96,482974
3202,000000	96,489722
3201,000000	96,496310
3200,000000	96,502538
3199,000000	96,509168
3198,000000	96,517090
3197,000000	96,526270
3196,000000	96,535763
3195,000000	96,544693
3194,000000	96,552984
3193,000000	96,561353
3192,000000	96,570571
3191,000000	96,580646
3190,000000	96,590628
3189,000000	96,599396
3188,000000	96,606682
3187,000000	96,613168
3186,000000	96,619735
3185,000000	96,626678
3184,000000	96,633830
3183,000000	96,641018
3182,000000	96,648351
3181,000000	96,656089
3180,000000	96,664318
3179,000000	96,672760
3178,000000	96,680972
3177,000000	96,688970
3176,000000	96,697558
3175,000000	96,707681
3174,000000	96,719212
3173,000000	96,730680
3172,000000	96,740521
3171,000000	96,748560
3170,000000	96,756068
3169,000000	96,764425
3168,000000	96,773964
3167,000000	96,784015
3166,000000	96,793754
3165,000000	96,802657
3164,000000	96,810369
3163,000000	96,816564
3162,000000	96,821310
3161,000000	96,825550
3160,000000	96,831039
3159,000000	96,839666
3158,000000	96,852643
3157,000000	96,870066
3156,000000	96,890832
3155,000000	96,912774
3154,000000	96,932990
3153,000000	96,948581
3152,000000	96,957663
3151,000000	96,960358
3150,000000	96,959060
3149,000000	96,957519
3148,000000	96,959088
3147,000000	96,964987
3146,000000	96,974102
3145,000000	96,984572
3144,000000	96,995902
3143,000000	97,009292
3142,000000	97,025699
3141,000000	97,043621
3140,000000	97,059123
3139,000000	97,068414
3138,000000	97,070780
3137,000000	97,069174
3136,000000	97,068118
3135,000000	97,070731
3134,000000	97,077397
3133,000000	97,086589
3132,000000	97,096409
3131,000000	97,105409
3130,000000	97,112680
3129,000000	97,117921
3128,000000	97,121644
3127,000000	97,125101
3126,000000	97,129784
3125,000000	97,136886
3124,000000	97,146972
3123,000000	97,159570
3122,000000	97,172822
3121,000000	97,184030
3120,000000	97,191227
3119,000000	97,194573
3118,000000	97,195882
3117,000000	97,196692
3116,000000	97,196835
3115,000000	97,195216
3114,000000	97,191898
3113,000000	97,189073
3112,000000	97,189468
3111,000000	97,193638
3110,000000	97,198875
3109,000000	97,201111
3108,000000	97,198288
3107,000000	97,192084
3106,000000	97,186295
3105,000000	97,183736
3104,000000	97,184892
3103,000000	97,188776
3102,000000	97,193982
3101,000000	97,198567
3100,000000	97,200306
3099,000000	97,198234
3098,000000	97,193861
3097,000000	97,190112
3096,000000	97,189105
3095,000000	97,191090
3094,000000	97,195013
3093,000000	97,199271
3092,000000	97,201928
3091,000000	97,201297
3090,000000	97,196987
3089,000000	97,190286
3088,000000	97,183055
3087,000000	97,176425
3086,000000	97,170517
3085,000000	97,165026
3084,000000	97,159562
3083,000000	97,153469
3082,000000	97,145861
3081,000000	97,136032
3080,000000	97,123853
3079,000000	97,109639
3078,000000	97,093797
3077,000000	97,076941
3076,000000	97,060388
3075,000000	97,046305
3074,000000	97,036739
3073,000000	97,032495
3072,000000	97,033033
3071,000000	97,037619
3070,000000	97,045915
3069,000000	97,057014
3068,000000	97,068572
3067,000000	97,077807
3066,000000	97,083707
3065,000000	97,087610
3064,000000	97,091430
3063,000000	97,095909
3062,000000	97,100917
3061,000000	97,106812
3060,000000	97,114714
3059,000000	97,125328
3058,000000	97,137968
3057,000000	97,150894
3056,000000	97,162459
3055,000000	97,171999
3054,000000	97,179863
3053,000000	97,186758
3052,000000	97,192959
3051,000000	97,197992
3050,000000	97,201248
3049,000000	97,202930
3048,000000	97,204193
3047,000000	97,206086
3046,000000	97,208359
3045,000000	97,209493
3044,000000	97,207991
3043,000000	97,203433
3042,000000	97,196548
3041,000000	97,188520
3040,000000	97,180507
3039,000000	97,173534
3038,000000	97,168302
3037,000000	97,164754
3036,000000	97,161850
3035,000000	97,158132
3034,000000	97,152821
3033,000000	97,146309
3032,000000	97,139534
3031,000000	97,133038
3030,000000	97,126984
3029,000000	97,121804
3028,000000	97,118021
3027,000000	97,115174
3026,000000	97,111559
3025,000000	97,105685
3024,000000	97,097792
3023,000000	97,089367
3022,000000	97,081157
3021,000000	97,072187
3020,000000	97,060855
3019,000000	97,046566
3018,000000	97,029968
3017,000000	97,011791
3016,000000	96,991952
3015,000000	96,969579
3014,000000	96,943644
3013,000000	96,913385
3012,000000	96,878488
3011,000000	96,839367
3010,000000	96,797180
3009,000000	96,753383
3008,000000	96,708850
3007,000000	96,663376
3006,000000	96,616207
3005,000000	96,566902
3004,000000	96,515561
3003,000000	96,462280
3002,000000	96,406652
3001,000000	96,347936
3000,000000	96,285168
2999,000000	96,216901
2998,000000	96,141315
2997,000000	96,056907
2996,000000	95,963262
2995,000000	95,860590
2994,000000	95,748581
2993,000000	95,626047
2992,000000	95,491221
2991,000000	95,342563
2990,000000	95,179007
2989,000000	94,999957
2988,000000	94,805176
2987,000000	94,594102
2986,000000	94,365808
2985,000000	94,119453
2984,000000	93,854702
2983,000000	93,571623
2982,000000	93,269596
2981,000000	92,947139
2980,000000	92,602463
2979,000000	92,234160
2978,000000	91,841791
2977,000000	91,425158
2976,000000	90,983600
2975,000000	90,515729
2974,000000	90,020005
2973,000000	89,496098
2972,000000	88,944970
2971,000000	88,368910
2970,000000	87,771686
2969,000000	87,158929
2968,000000	86,538120
2967,000000	85,917866
2966,000000	85,308095
2965,000000	84,719564
2964,000000	84,163041
2963,000000	83,648179
2962,000000	83,184367
2961,000000	82,782093
2960,000000	82,451535
2959,000000	82,201358
2958,000000	82,037599
2957,000000	81,964662
2956,000000	81,984643
2955,000000	82,094529
2954,000000	82,284549
2953,000000	82,536346
2952,000000	82,824115
2951,000000	83,117295
2950,000000	83,385970
2949,000000	83,605208
2948,000000	83,756597
2947,000000	83,828548
2946,000000	83,815553
2945,000000	83,718037
2944,000000	83,539835
2943,000000	83,286357
2942,000000	82,964066
2941,000000	82,581085
2940,000000	82,147764
2939,000000	81,674954
2938,000000	81,173578
2937,000000	80,654272
2936,000000	80,128091
2935,000000	79,607072
2934,000000	79,103629
2933,000000	78,629098
2932,000000	78,190510
2931,000000	77,789740
2930,000000	77,425037
2929,000000	77,093195
2928,000000	76,789934
2927,000000	76,509989
2926,000000	76,248853
2925,000000	76,003790
2924,000000	75,773421
2923,000000	75,557927
2922,000000	75,361469
2921,000000	75,195440
2920,000000	75,079095
2919,000000	75,040338
2918,000000	75,117948
2917,000000	75,356741
2916,000000	75,792221
2915,000000	76,427985
2914,000000	77,224280
2913,000000	78,106939
2912,000000	78,993137
2911,000000	79,820328
2910,000000	80,558955
2909,000000	81,209376
2908,000000	81,787343
2907,000000	82,312468
2906,000000	82,801885
2905,000000	83,267542
2904,000000	83,716049
2903,000000	84,150265
2902,000000	84,571687
2901,000000	84,981897
2900,000000	85,381605
2899,000000	85,770804
2898,000000	86,148952
2897,000000	86,515143
2896,000000	86,868355
2895,000000	87,208352
2894,000000	87,536120
2893,000000	87,852555
2892,000000	88,156705
2891,000000	88,445594
2890,000000	88,715310
2889,000000	88,961719
2888,000000	89,179990
2887,000000	89,364449
2886,000000	89,509114
2885,000000	89,607767
2884,000000	89,654201
2883,000000	89,642576
2882,000000	89,568663
2881,000000	89,430827
2880,000000	89,230943
2879,000000	88,975584
2878,000000	88,677279
2877,000000	88,355270
2876,000000	88,034047
2875,000000	87,741329
2874,000000	87,503609
2873,000000	87,340365
2872,000000	87,258144
2871,000000	87,247860
2870,000000	87,286960
2869,000000	87,344576
2868,000000	87,387781
2867,000000	87,387974
2866,000000	87,326163
2865,000000	87,194317
2864,000000	86,993979
2863,000000	86,733932
2862,000000	86,428302
2861,000000	86,094539
2860,000000	85,751123
2859,000000	85,415251
2858,000000	85,100811
2857,000000	84,816409
2856,000000	84,562981
2855,000000	84,334593
2854,000000	84,124263
2853,000000	83,935386
2852,000000	83,799650
2851,000000	83,787387
2850,000000	83,994523
2849,000000	84,499752
2848,000000	85,313729
2847,000000	86,361548
2846,000000	87,515859
2845,000000	88,653114
2844,000000	89,692897
2843,000000	90,605277
2842,000000	91,392657
2841,000000	92,070010
2840,000000	92,651681
2839,000000	93,147900
2838,000000	93,568298
2837,000000	93,924553
2836,000000	94,228833
2835,000000	94,490860
2834,000000	94,717118
2833,000000	94,912647
2832,000000	95,082820
2831,000000	95,232405
2830,000000	95,364857
2829,000000	95,482750
2828,000000	95,588121
2827,000000	95,682243
2826,000000	95,765556
2825,000000	95,838853
2824,000000	95,903949
2823,000000	95,962624
2822,000000	96,015672
2821,000000	96,063543
2820,000000	96,107574
2819,000000	96,149832
2818,000000	96,191999
2817,000000	96,235399
2816,000000	96,281857
2815,000000	96,333543
2814,000000	96,391457
2813,000000	96,454287
2812,000000	96,518860
2811,000000	96,581680
2810,000000	96,640401
2809,000000	96,694590
2808,000000	96,745318
2807,000000	96,793674
2806,000000	96,839582
2805,000000	96,882320
2804,000000	96,921837
2803,000000	96,958920
2802,000000	96,994099
2801,000000	97,027072
2800,000000	97,057560
2799,000000	97,086147
2798,000000	97,113836
2797,000000	97,141094
2796,000000	97,167674
2795,000000	97,193243
2794,000000	97,217985
2793,000000	97,242625
2792,000000	97,267805
2791,000000	97,293052
2790,000000	97,316410
2789,000000	97,335683
2788,000000	97,350421
2787,000000	97,362557
2786,000000	97,374850
2785,000000	97,388880
2784,000000	97,404474
2783,000000	97,420454
2782,000000	97,435602
2781,000000	97,449341
2780,000000	97,462069
2779,000000	97,474884
2778,000000	97,488603
2777,000000	97,502943
2776,000000	97,516648
2775,000000	97,528376
2774,000000	97,537467
2773,000000	97,544108
2772,000000	97,549007
2771,000000	97,552881
2770,000000	97,556220
2769,000000	97,559559
2768,000000	97,563675
2767,000000	97,569066
2766,000000	97,575195
2765,000000	97,580649
2764,000000	97,584314
2763,000000	97,586253
2762,000000	97,587465
2761,000000	97,589054
2760,000000	97,591633
2759,000000	97,595100
2758,000000	97,598739
2757,000000	97,601784
2756,000000	97,604113
2755,000000	97,606282
2754,000000	97,608889
2753,000000	97,612130
2752,000000	97,615903
2751,000000	97,619837
2750,000000	97,622996
2749,000000	97,624071
2748,000000	97,622402
2747,000000	97,618746
2746,000000	97,614725
2745,000000	97,611508
2744,000000	97,609217
2743,000000	97,607479
2742,000000	97,606182
2741,000000	97,605512
2740,000000	97,605348
2739,000000	97,604863
2738,000000	97,602998
2737,000000	97,599473
2736,000000	97,595206
2735,000000	97,591614
2734,000000	97,589582
2733,000000	97,589325
2732,000000	97,591108
2731,000000	97,595639
2730,000000	97,603630
2729,000000	97,615020
2728,000000	97,628624
2727,000000	97,642371
2726,000000	97,654029
2725,000000	97,662326
2724,000000	97,667790
2723,000000	97,672345
2722,000000	97,677828
2721,000000	97,684783
2720,000000	97,692588
2719,000000	97,700498
2718,000000	97,708408
2717,000000	97,716711
2716,000000	97,725574
2715,000000	97,734460
2714,000000	97,742516
2713,000000	97,749485
2712,000000	97,756002
2711,000000	97,762758
2710,000000	97,769567
2709,000000	97,775606
2708,000000	97,780428
2707,000000	97,784268
2706,000000	97,787398
2705,000000	97,789733
2704,000000	97,791344
2703,000000	97,792948
2702,000000	97,795427
2701,000000	97,798871
2700,000000	97,802360
2699,000000	97,804855
2698,000000	97,806307
2697,000000	97,807723
2696,000000	97,809935
2695,000000	97,812346
2694,000000	97,813282
2693,000000	97,811721
2692,000000	97,808428
2691,000000	97,805295
2690,000000	97,803933
2689,000000	97,804944
2688,000000	97,807791
2687,000000	97,810850
2686,000000	97,812219
2685,000000	97,811375
2684,000000	97,809800
2683,000000	97,809316
2682,000000	97,810047
2681,000000	97,810687
2680,000000	97,810395
2679,000000	97,809472
2678,000000	97,808372
2677,000000	97,807139
2676,000000	97,805950
2675,000000	97,805176
2674,000000	97,804589
2673,000000	97,803439
2672,000000	97,801795
2671,000000	97,801045
2670,000000	97,802509
2669,000000	97,806119
2668,000000	97,810834
2667,000000	97,815790
2666,000000	97,820597
2665,000000	97,825150
2664,000000	97,829865
2663,000000	97,835767
2662,000000	97,843729
2661,000000	97,853656
2660,000000	97,864603
2659,000000	97,875524
2658,000000	97,885755
2657,000000	97,895324
2656,000000	97,905135
2655,000000	97,916381
2654,000000	97,929254
2653,000000	97,942470
2652,000000	97,954452
2651,000000	97,964786
2650,000000	97,974248
2649,000000	97,983790
2648,000000	97,993816
2647,000000	98,004012
2646,000000	98,013422
2645,000000	98,021155
2644,000000	98,027548
2643,000000	98,034348
2642,000000	98,043033
2641,000000	98,052978
2640,000000	98,061856
2639,000000	98,067899
2638,000000	98,071545
2637,000000	98,074899
2636,000000	98,079851
2635,000000	98,086658
2634,000000	98,094029
2633,000000	98,100435
2632,000000	98,105325
2631,000000	98,109077
2630,000000	98,112184
2629,000000	98,114906
2628,000000	98,117554
2627,000000	98,120413
2626,000000	98,123267
2625,000000	98,125682
2624,000000	98,127921
2623,000000	98,130945
2622,000000	98,135163
2621,000000	98,139698
2620,000000	98,143273
2619,000000	98,145440
2618,000000	98,146701
2617,000000	98,147863
2616,000000	98,149448
2615,000000	98,151251
2614,000000	98,152252
2613,000000	98,151507
2612,000000	98,149475
2611,000000	98,148022
2610,000000	98,148892
2609,000000	98,152412
2608,000000	98,157616
2607,000000	98,162950
2606,000000	98,166861
2605,000000	98,168562
2604,000000	98,168713
2603,000000	98,168910
2602,000000	98,170313
2601,000000	98,173063
2600,000000	98,176658
2599,000000	98,180076
2598,000000	98,181764
2597,000000	98,180887
2596,000000	98,178785
2595,000000	98,178020
2594,000000	98,179539
2593,000000	98,181850
2592,000000	98,183340
2591,000000	98,184239
2590,000000	98,185705
2589,000000	98,188018
2588,000000	98,190514
2587,000000	98,192497
2586,000000	98,193571
2585,000000	98,193699
2584,000000	98,193460
2583,000000	98,193620
2582,000000	98,194140
2581,000000	98,194341
2580,000000	98,194304
2579,000000	98,195132
2578,000000	98,197539
2577,000000	98,201139
2576,000000	98,205461
2575,000000	98,210459
2574,000000	98,215475
2573,000000	98,219029
2572,000000	98,220624
2571,000000	98,221798
2570,000000	98,224300
2569,000000	98,227808
2568,000000	98,230456
2567,000000	98,231336
2566,000000	98,231766
2565,000000	98,234121
2564,000000	98,239632
2563,000000	98,247072
2562,000000	98,253602
2561,000000	98,257345
2560,000000	98,258999
2559,000000	98,260516
2558,000000	98,262617
2557,000000	98,264523
2556,000000	98,265557
2555,000000	98,265690
2554,000000	98,264964
2553,000000	98,264081
2552,000000	98,265361
2551,000000	98,271021
2550,000000	98,280097
2549,000000	98,288858
2548,000000	98,294883
2547,000000	98,299183
2546,000000	98,303777
2545,000000	98,309045
2544,000000	98,314230
2543,000000	98,318817
2542,000000	98,322295
2541,000000	98,323922
2540,000000	98,323694
2539,000000	98,322564
2538,000000	98,321153
2537,000000	98,319608
2536,000000	98,319134
2535,000000	98,321790
2534,000000	98,327881
2533,000000	98,335065
2532,000000	98,340945
2531,000000	98,344902
2530,000000	98,346793
2529,000000	98,346095
2528,000000	98,343873
2527,000000	98,343570
2526,000000	98,347665
2525,000000	98,354785
2524,000000	98,361692
2523,000000	98,367027
2522,000000	98,371213
2521,000000	98,373929
2520,000000	98,374006
2519,000000	98,371685
2518,000000	98,369320
2517,000000	98,369644
2516,000000	98,374011
2515,000000	98,381728
2514,000000	98,390261
2513,000000	98,396795
2512,000000	98,400614
2511,000000	98,403433
2510,000000	98,406828
2509,000000	98,410380
2508,000000	98,413215
2507,000000	98,416119
2506,000000	98,420686
2505,000000	98,427093
2504,000000	98,434001
2503,000000	98,440156
2502,000000	98,445104
2501,000000	98,448991
2500,000000	98,452725
2499,000000	98,457772
2498,000000	98,464702
2497,000000	98,472332
2496,000000	98,478848
2495,000000	98,483348
2494,000000	98,485849
2493,000000	98,486906
2492,000000	98,487867
2491,000000	98,490291
2490,000000	98,494065
2489,000000	98,497111
2488,000000	98,498055
2487,000000	98,498322
2486,000000	98,500640
2485,000000	98,506274
2484,000000	98,514539
2483,000000	98,523728
2482,000000	98,531314
2481,000000	98,534640
2480,000000	98,533376
2479,000000	98,530822
2478,000000	98,531090
2477,000000	98,535149
2476,000000	98,540646
2475,000000	98,545210
2474,000000	98,548584
2473,000000	98,551779
2472,000000	98,555408
2471,000000	98,559141
2470,000000	98,562158
2469,000000	98,564009
2468,000000	98,565246
2467,000000	98,566833
2466,000000	98,568791
2465,000000	98,570163
2464,000000	98,570542
2463,000000	98,570741
2462,000000	98,571518
2461,000000	98,572716
2460,000000	98,574300
2459,000000	98,577069
2458,000000	98,581348
2457,000000	98,585823
2456,000000	98,588634
2455,000000	98,588986
2454,000000	98,587010
2453,000000	98,583092
2452,000000	98,578370
2451,000000	98,574999
2450,000000	98,574595
2449,000000	98,576724
2448,000000	98,579638
2447,000000	98,582055
2446,000000	98,583623
2445,000000	98,584431
2444,000000	98,584963
2443,000000	98,585939
2442,000000	98,587530
2441,000000	98,589278
2440,000000	98,591078
2439,000000	98,593195
2438,000000	98,594814
2437,000000	98,593983
2436,000000	98,590037
2435,000000	98,584934
2434,000000	98,580899
2433,000000	98,577650
2432,000000	98,573365
2431,000000	98,567778
2430,000000	98,562994
2429,000000	98,561322
2428,000000	98,563065
2427,000000	98,566280
2426,000000	98,568168
2425,000000	98,567126
2424,000000	98,564032
2423,000000	98,561225
2422,000000	98,560076
2421,000000	98,560211
2420,000000	98,561020
2419,000000	98,562578
2418,000000	98,564347
2417,000000	98,564293
2416,000000	98,560535
2415,000000	98,553495
2414,000000	98,545693
2413,000000	98,539894
2412,000000	98,537805
2411,000000	98,539633
2410,000000	98,544077
2409,000000	98,549176
2408,000000	98,553750
2407,000000	98,557713
2406,000000	98,561010
2405,000000	98,563184
2404,000000	98,564291
2403,000000	98,565203
2402,000000	98,566452
2401,000000	98,567568
2400,000000	98,568059
2399,000000	98,568270
2398,000000	98,568773
2397,000000	98,569608
2396,000000	98,570524
2395,000000	98,571336
2394,000000	98,571876
2393,000000	98,572269
2392,000000	98,573310
2391,000000	98,575776
2390,000000	98,579071
2389,000000	98,581694
2388,000000	98,582738
2387,000000	98,582194
2386,000000	98,580041
2385,000000	98,575811
2384,000000	98,569730
2383,000000	98,562386
2382,000000	98,554042
2381,000000	98,545845
2380,000000	98,541014
2379,000000	98,542782
2378,000000	98,549973
2377,000000	98,557334
2376,000000	98,560890
2375,000000	98,561442
2374,000000	98,561675
2373,000000	98,562328
2372,000000	98,562555
2371,000000	98,561475
2370,000000	98,558977
2369,000000	98,555763
2368,000000	98,553871
2367,000000	98,554913
2366,000000	98,557321
2365,000000	98,559161
2364,000000	98,560583
2363,000000	98,560586
2362,000000	98,556587
2361,000000	98,550975
2360,000000	98,550592
2359,000000	98,558739
2358,000000	98,570302
2357,000000	98,575612
2356,000000	98,573453
2355,000000	98,564488
2354,000000	98,551608
2353,000000	98,539532
2352,000000	98,535894
2351,000000	98,544014
2350,000000	98,557120
2349,000000	98,566699
2348,000000	98,566965
2347,000000	98,560491
2346,000000	98,557245
2345,000000	98,562293
2344,000000	98,570628
2343,000000	98,571837
2342,000000	98,569399
2341,000000	98,570087
2340,000000	98,573321
2339,000000	98,575370
2338,000000	98,574950
2337,000000	98,573730
2336,000000	98,569717
2335,000000	98,563030
2334,000000	98,555088
2333,000000	98,550848
2332,000000	98,549277
2331,000000	98,552628
2330,000000	98,558122
2329,000000	98,567577
2328,000000	98,574755
2327,000000	98,578696
2326,000000	98,579523
2325,000000	98,580547
2324,000000	98,584426
2323,000000	98,593004
2322,000000	98,606103
2321,000000	98,620367
2320,000000	98,629808
2319,000000	98,635697
2318,000000	98,640361
2317,000000	98,647677
2316,000000	98,653422
2315,000000	98,657351
2314,000000	98,658988
2313,000000	98,662317
2312,000000	98,665595
2311,000000	98,668495
2310,000000	98,669243
2309,000000	98,670347
2308,000000	98,672699
2307,000000	98,677916
2306,000000	98,684654
2305,000000	98,691512
2304,000000	98,696607
2303,000000	98,700852
2302,000000	98,704392
2301,000000	98,708007
2300,000000	98,710663
2299,000000	98,713627
2298,000000	98,716138
2297,000000	98,718409
2296,000000	98,720041
2295,000000	98,723828
2294,000000	98,730573
2293,000000	98,738699
2292,000000	98,745223
2291,000000	98,750299
2290,000000	98,756249
2289,000000	98,764158
2288,000000	98,773520
2287,000000	98,783699
2286,000000	98,794634
2285,000000	98,804694
2284,000000	98,811553
2283,000000	98,813255
2282,000000	98,809630
2281,000000	98,802316
2280,000000	98,796177
2279,000000	98,796941
2278,000000	98,805939
2277,000000	98,818224
2276,000000	98,827696
2275,000000	98,832912
2274,000000	98,834835
2273,000000	98,833145
2272,000000	98,827396
2271,000000	98,821148
2270,000000	98,820039
2269,000000	98,826223
2268,000000	98,836287
2267,000000	98,844127
2266,000000	98,844521
2265,000000	98,836970
2264,000000	98,827849
2263,000000	98,825793
2262,000000	98,832247
2261,000000	98,839464
2260,000000	98,841352
2259,000000	98,841438
2258,000000	98,846851
2257,000000	98,857662
2256,000000	98,868064
2255,000000	98,874576
2254,000000	98,876788
2253,000000	98,873410
2252,000000	98,864152
2251,000000	98,855079
2250,000000	98,854355
2249,000000	98,863533
2248,000000	98,876755
2247,000000	98,889193
2246,000000	98,899712
2245,000000	98,907090
2244,000000	98,909252
2243,000000	98,907004
2242,000000	98,904097
2241,000000	98,903291
2240,000000	98,905582
2239,000000	98,911766
2238,000000	98,920673
2237,000000	98,927402
2236,000000	98,928257
2235,000000	98,926049
2234,000000	98,925764
2233,000000	98,926585
2232,000000	98,923620
2231,000000	98,916405
2230,000000	98,910002
2229,000000	98,908275
2228,000000	98,911049
2227,000000	98,917380
2226,000000	98,926620
2225,000000	98,936729
2224,000000	98,945928
2223,000000	98,955077
2222,000000	98,964132
2221,000000	98,968552
2220,000000	98,964381
2219,000000	98,954664
2218,000000	98,944877
2217,000000	98,934496
2216,000000	98,920155
2215,000000	98,905480
2214,000000	98,899846
2213,000000	98,906491
2212,000000	98,918332
2211,000000	98,927040
2210,000000	98,931192
2209,000000	98,934611
2208,000000	98,940978
2207,000000	98,950291
2206,000000	98,957393
2205,000000	98,955009
2204,000000	98,941776
2203,000000	98,924999
2202,000000	98,912007
2201,000000	98,902723
2200,000000	98,895167
2199,000000	98,893803
2198,000000	98,905170
2197,000000	98,927489
2196,000000	98,951026
2195,000000	98,966899
2194,000000	98,970256
2193,000000	98,959426
2192,000000	98,940082
2191,000000	98,925885
2190,000000	98,926321
2189,000000	98,936452
2188,000000	98,946674
2187,000000	98,958334
2186,000000	98,978786
2185,000000	99,003493
2184,000000	99,016009
2183,000000	99,007493
2182,000000	98,986668
2181,000000	98,970022
2180,000000	98,969866
2179,000000	98,990146
2178,000000	99,023734
2177,000000	99,053278
2176,000000	99,064765
2175,000000	99,061430
2174,000000	99,055787
2173,000000	99,051203
2172,000000	99,041659
2171,000000	99,027601
2170,000000	99,020450
2169,000000	99,029609
2168,000000	99,053321
2167,000000	99,083844
2166,000000	99,115053
2165,000000	99,144200
2164,000000	99,172355
2163,000000	99,201587
2162,000000	99,224713
2161,000000	99,222566
2160,000000	99,184426
2159,000000	99,128151
2158,000000	99,084581
2157,000000	99,066752
2156,000000	99,067971
2155,000000	99,078898
2154,000000	99,091809
2153,000000	99,098678
2152,000000	99,098488
2151,000000	99,100715
2150,000000	99,111401
2149,000000	99,121356
2148,000000	99,117736
2147,000000	99,102307
2146,000000	99,086896
2145,000000	99,075871
2144,000000	99,064387
2143,000000	99,050420
2142,000000	99,036960
2141,000000	99,023944
2140,000000	99,008651
2139,000000	98,993545
2138,000000	98,984307
2137,000000	98,979834
2136,000000	98,972960
2135,000000	98,961575
2134,000000	98,950631
2133,000000	98,942699
2132,000000	98,934831
2131,000000	98,925614
2130,000000	98,917509
2129,000000	98,910908
2128,000000	98,902550
2127,000000	98,892167
2126,000000	98,884928
2125,000000	98,884381
2124,000000	98,886996
2123,000000	98,886439
2122,000000	98,880058
2121,000000	98,869185
2120,000000	98,856491
2119,000000	98,845299
2118,000000	98,838993
2117,000000	98,838842
2116,000000	98,843593
2115,000000	98,851745
2114,000000	98,862210
2113,000000	98,872469
2112,000000	98,879073
2111,000000	98,880979
2110,000000	98,880131
2109,000000	98,878290
2108,000000	98,875338
2107,000000	98,870676
2106,000000	98,864100
2105,000000	98,855781
2104,000000	98,847554
2103,000000	98,843022
2102,000000	98,843514
2101,000000	98,844998
2100,000000	98,842265
2099,000000	98,835152
2098,000000	98,827174
2097,000000	98,819958
2096,000000	98,813462
2095,000000	98,810417
2094,000000	98,815028
2093,000000	98,826979
2092,000000	98,841102
2091,000000	98,853008
2090,000000	98,861717
2089,000000	98,867698
2088,000000	98,872126
2087,000000	98,876976
2086,000000	98,881910
2085,000000	98,882472
2084,000000	98,875837
2083,000000	98,866877
2082,000000	98,863933
2081,000000	98,870049
2080,000000	98,882874
2079,000000	98,900690
2078,000000	98,921593
2077,000000	98,938402
2076,000000	98,942611
2075,000000	98,934372
2074,000000	98,921890
2073,000000	98,911448
2072,000000	98,904296
2071,000000	98,901601
2070,000000	98,904211
2069,000000	98,907808
2068,000000	98,906903
2067,000000	98,903969
2066,000000	98,906056
2065,000000	98,911594
2064,000000	98,910456
2063,000000	98,899700
2062,000000	98,889555
2061,000000	98,890447
2060,000000	98,902204
2059,000000	98,918454
2058,000000	98,933847
2057,000000	98,944011
2056,000000	98,946259
2055,000000	98,943707
2054,000000	98,941907
2053,000000	98,939752
2052,000000	98,931742
2051,000000	98,920891
2050,000000	98,919940
2049,000000	98,934680
2048,000000	98,952790
2047,000000	98,957417
2046,000000	98,945410
2045,000000	98,926738
2044,000000	98,914921
2043,000000	98,922011
2042,000000	98,953578
2041,000000	99,000862
2040,000000	99,043915
2039,000000	99,069166
2038,000000	99,079060
2037,000000	99,083458
2036,000000	99,088611
2035,000000	99,093298
2034,000000	99,089007
2033,000000	99,067033
2032,000000	99,033556
2031,000000	99,011278
2030,000000	99,015660
2029,000000	99,035459
2028,000000	99,048986
2027,000000	99,053415
2026,000000	99,059933
2025,000000	99,066240
2024,000000	99,056328
2023,000000	99,027826
2022,000000	98,997818
2021,000000	98,979108
2020,000000	98,968389
2019,000000	98,961656
2018,000000	98,963604
2017,000000	98,974262
2016,000000	98,982154
2015,000000	98,980444
2014,000000	98,975466
2013,000000	98,972476
2012,000000	98,966836
2011,000000	98,954380
2010,000000	98,939588
2009,000000	98,929281
2008,000000	98,927323
2007,000000	98,937305
2006,000000	98,958976
2005,000000	98,979775
2004,000000	98,983314
2003,000000	98,967726
2002,000000	98,944166
2001,000000	98,919488
2000,000000	98,893418
1999,000000	98,872866
1998,000000	98,871866
1997,000000	98,891508
1996,000000	98,913236
1995,000000	98,919894
1994,000000	98,912693
1993,000000	98,904405
1992,000000	98,906191
1991,000000	98,923122
1990,000000	98,952324
1989,000000	98,978904
1988,000000	98,984086
1987,000000	98,964461
1986,000000	98,934462
1985,000000	98,907320
1984,000000	98,885447
1983,000000	98,872450
1982,000000	98,879453
1981,000000	98,909961
1980,000000	98,948472
1979,000000	98,974287
1978,000000	98,979592
1977,000000	98,969456
1976,000000	98,952670
1975,000000	98,936853
1974,000000	98,924285
1973,000000	98,910000
1972,000000	98,891546
1971,000000	98,878164
1970,000000	98,879800
1969,000000	98,890141
1968,000000	98,892502
1967,000000	98,881468
1966,000000	98,865634
1965,000000	98,850606
1964,000000	98,836104
1963,000000	98,827854
1962,000000	98,833657
1961,000000	98,846617
1960,000000	98,849119
1959,000000	98,836578
1958,000000	98,821505
1957,000000	98,813598
1956,000000	98,810483
1955,000000	98,808519
1954,000000	98,808403
1953,000000	98,807660
1952,000000	98,800180
1951,000000	98,785547
1950,000000	98,769463
1949,000000	98,754183
1948,000000	98,738529
1947,000000	98,726867
1946,000000	98,725400
1945,000000	98,729056
1944,000000	98,725519
1943,000000	98,714470
1942,000000	98,709438
1941,000000	98,716646
1940,000000	98,728356
1939,000000	98,739050
1938,000000	98,750744
1937,000000	98,762122
1936,000000	98,767180
1935,000000	98,767558
1934,000000	98,772130
1933,000000	98,781390
1932,000000	98,785527
1931,000000	98,781815
1930,000000	98,780761
1929,000000	98,788307
1928,000000	98,795116
1927,000000	98,791920
1926,000000	98,782330
1925,000000	98,773858
1924,000000	98,767249
1923,000000	98,762170
1922,000000	98,762825
1921,000000	98,767807
1920,000000	98,765022
1919,000000	98,746743
1918,000000	98,722166
1917,000000	98,706213
1916,000000	98,700621
1915,000000	98,699648
1914,000000	98,703108
1913,000000	98,712483
1912,000000	98,722593
1911,000000	98,727426
1910,000000	98,729498
1909,000000	98,733619
1908,000000	98,736954
1907,000000	98,735614
1906,000000	98,732305
1905,000000	98,729821
1904,000000	98,724807
1903,000000	98,715754
1902,000000	98,709077
1901,000000	98,708729
1900,000000	98,708870
1899,000000	98,704640
1898,000000	98,700236
1897,000000	98,700050
1896,000000	98,699954
1895,000000	98,696097
1894,000000	98,694041
1893,000000	98,697723
1892,000000	98,699536
1891,000000	98,692426
1890,000000	98,682470
1889,000000	98,679749
1888,000000	98,682713
1887,000000	98,684899
1886,000000	98,686102
1885,000000	98,687439
1884,000000	98,684286
1883,000000	98,673062
1882,000000	98,659397
1881,000000	98,649452
1880,000000	98,640912
1879,000000	98,631074
1878,000000	98,625110
1877,000000	98,626888
1876,000000	98,629534
1875,000000	98,625359
1874,000000	98,617861
1873,000000	98,613328
1872,000000	98,608029
1871,000000	98,595211
1870,000000	98,578991
1869,000000	98,569762
1868,000000	98,567314
1867,000000	98,566445
1866,000000	98,570658
1865,000000	98,580794
1864,000000	98,587048
1863,000000	98,581753
1862,000000	98,570182
1861,000000	98,562019
1860,000000	98,557586
1859,000000	98,551961
1858,000000	98,546652
1857,000000	98,544992
1856,000000	98,542823
1855,000000	98,536148
1854,000000	98,529745
1853,000000	98,527999
1852,000000	98,524693
1851,000000	98,512738
1850,000000	98,495669
1849,000000	98,480050
1848,000000	98,462746
1847,000000	98,436749
1846,000000	98,405706
1845,000000	98,382408
1844,000000	98,373668
1843,000000	98,378021
1842,000000	98,395345
1841,000000	98,418419
1840,000000	98,432418
1839,000000	98,430848
1838,000000	98,422945
1837,000000	98,419791
1836,000000	98,418752
1835,000000	98,413386
1834,000000	98,406097
1833,000000	98,400095
1832,000000	98,392037
1831,000000	98,381940
1830,000000	98,378342
1829,000000	98,383436
1828,000000	98,384774
1827,000000	98,372623
1826,000000	98,355501
1825,000000	98,349505
1824,000000	98,354128
1823,000000	98,356363
1822,000000	98,352798
1821,000000	98,346832
1820,000000	98,335980
1819,000000	98,315478
1818,000000	98,291158
1817,000000	98,274649
1816,000000	98,265256
1815,000000	98,253408
1814,000000	98,237614
1813,000000	98,223497
1812,000000	98,211000
1811,000000	98,193068
1810,000000	98,170049
1809,000000	98,150224
1808,000000	98,132151
1807,000000	98,107826
1806,000000	98,078521
1805,000000	98,049875
1804,000000	98,017528
1803,000000	97,974049
1802,000000	97,926632
1801,000000	97,889904
1800,000000	97,860668
1799,000000	97,822640
1798,000000	97,777236
1797,000000	97,737060
1796,000000	97,699027
1795,000000	97,646935
1794,000000	97,575589
1793,000000	97,499307
1792,000000	97,434269
1791,000000	97,385948
1790,000000	97,359343
1789,000000	97,349676
1788,000000	97,334086
1787,000000	97,294138
1786,000000	97,238251
1785,000000	97,189921
1784,000000	97,153815
1783,000000	97,117592
1782,000000	97,080509
1781,000000	97,050280
1780,000000	97,020724
1779,000000	96,978837
1778,000000	96,931745
1777,000000	96,893913
1776,000000	96,860691
1775,000000	96,814385
1774,000000	96,749103
1773,000000	96,672247
1772,000000	96,580007
1771,000000	96,467440
1770,000000	96,357688
1769,000000	96,265940
1768,000000	96,175661
1767,000000	96,071682
1766,000000	95,964697
1765,000000	95,857377
1764,000000	95,715705
1763,000000	95,497727
1762,000000	95,212998
1761,000000	94,922686
1760,000000	94,646935
1759,000000	94,337405
1758,000000	93,942256
1757,000000	93,453514
1756,000000	92,915512
1755,000000	92,380512
1754,000000	91,846044
1753,000000	91,245610
1752,000000	90,490821
1751,000000	89,563140
1750,000000	88,560092
1749,000000	87,576351
1748,000000	86,615553
1747,000000	85,659814
1746,000000	84,705055
1745,000000	83,728875
1744,000000	82,705901
1743,000000	81,654920
1742,000000	80,606792
1741,000000	79,522541
1740,000000	78,343741
1739,000000	77,166022
1738,000000	76,184804
1737,000000	75,419687
1736,000000	74,661944
1735,000000	73,590463
1734,000000	72,149045
1733,000000	70,861572
1732,000000	69,982792
1731,000000	69,252083
1730,000000	68,485744
1729,000000	67,722254
1728,000000	67,055561
1727,000000	66,492283
1726,000000	65,996756
1725,000000	65,578882
1724,000000	65,276088
1723,000000	65,093379
1722,000000	65,020999
1721,000000	65,076542
1720,000000	65,298142
1719,000000	65,729704
1718,000000	66,422298
1717,000000	67,391345
1716,000000	68,533560
1715,000000	69,737884
1714,000000	70,971625
1713,000000	72,235880
1712,000000	73,538274
1711,000000	74,882348
1710,000000	76,243282
1709,000000	77,569577
1708,000000	78,851307
1707,000000	80,167346
1706,000000	81,567922
1705,000000	82,890282
1704,000000	83,913303
1703,000000	84,660141
1702,000000	85,325809
1701,000000	86,148905
1700,000000	87,154729
1699,000000	88,007605
1698,000000	88,598580
1697,000000	89,083899
1696,000000	89,590311
1695,000000	90,073332
1694,000000	90,427906
1693,000000	90,666624
1692,000000	90,868171
1691,000000	91,089890
1690,000000	91,324529
1689,000000	91,526010
1688,000000	91,686762
1687,000000	91,836871
1686,000000	91,981985
1685,000000	92,111997
1684,000000	92,227604
1683,000000	92,326951
1682,000000	92,421712
1681,000000	92,511346
1680,000000	92,598137
1679,000000	92,686572
1678,000000	92,759671
1677,000000	92,796916
1676,000000	92,817648
1675,000000	92,872236
1674,000000	92,958463
1673,000000	93,025850
1672,000000	93,058497
1671,000000	93,081280
1670,000000	93,108647
1669,000000	93,123291
1668,000000	93,133576
1667,000000	93,163428
1666,000000	93,193812
1665,000000	93,191829
1664,000000	93,156972
1663,000000	93,120320
1662,000000	93,098214
1661,000000	93,077919
1660,000000	93,058286
1659,000000	93,049187
1658,000000	93,045152
1657,000000	93,031636
1656,000000	93,011157
1655,000000	93,003809
1654,000000	93,030089
1653,000000	93,052436
1652,000000	93,045423
1651,000000	93,063890
1650,000000	93,076898
1649,000000	93,070291
1648,000000	93,054818
1647,000000	93,056590
1646,000000	93,080558
1645,000000	93,104760
1644,000000	93,129499
1643,000000	93,161821
1642,000000	93,196364
1641,000000	93,215864
1640,000000	93,218143
1639,000000	93,220810
1638,000000	93,228282
1637,000000	93,218629
1636,000000	93,179568
1635,000000	93,142601
1634,000000	93,137925
1633,000000	93,152362
1632,000000	93,167532
1631,000000	93,185415
1630,000000	93,207723
1629,000000	93,229069
1628,000000	93,251052
1627,000000	93,283705
1626,000000	93,323511
1625,000000	93,356731
1624,000000	93,391035
1623,000000	93,449326
1622,000000	93,523736
1621,000000	93,586309
1620,000000	93,635785
1619,000000	93,690972
1618,000000	93,758461
1617,000000	93,821250
1616,000000	93,862717
1615,000000	93,893621
1614,000000	93,922791
1613,000000	93,943948
1612,000000	93,956281
1611,000000	93,965329
1610,000000	93,964371
1609,000000	93,930603
1608,000000	93,850928
1607,000000	93,730465
1606,000000	93,566274
1605,000000	93,343054
1604,000000	93,066317
1603,000000	92,777939
1602,000000	92,530325
1601,000000	92,359891
1600,000000	92,293872
1599,000000	92,350274
1598,000000	92,510834
1597,000000	92,722063
1596,000000	92,938863
1595,000000	93,139851
1594,000000	93,300259
1593,000000	93,390971
1592,000000	93,409619
1591,000000	93,377195
1590,000000	93,299696
1589,000000	93,161538
1588,000000	92,953299
1587,000000	92,678306
1586,000000	92,327350
1585,000000	91,876928
1584,000000	91,326814
1583,000000	90,721306
1582,000000	90,132228
1581,000000	89,630006
1580,000000	89,271474
1579,000000	89,101387
1578,000000	89,156871
1577,000000	89,457661
1576,000000	89,938935
1575,000000	90,425705
1574,000000	90,812047
1573,000000	91,116734
1572,000000	91,392092
1571,000000	91,699095
1570,000000	92,077383
1569,000000	92,459320
1568,000000	92,750702
1567,000000	92,962283
1566,000000	93,141135
1565,000000	93,303688
1564,000000	93,439550
1563,000000	93,542155
1562,000000	93,609368
1561,000000	93,631332
1560,000000	93,626793
1559,000000	93,628336
1558,000000	93,612125
1557,000000	93,597695
1556,000000	93,592812
1555,000000	93,574899
1554,000000	93,538212
1553,000000	93,481054
1552,000000	93,397392
1551,000000	93,276883
1550,000000	93,115417
1549,000000	92,924672
1548,000000	92,716755
1547,000000	92,476557
1546,000000	92,172949
1545,000000	91,800087
1544,000000	91,407160
1543,000000	91,067360
1542,000000	90,826792
1541,000000	90,746631
1540,000000	90,936712
1539,000000	91,333877
1538,000000	91,727456
1537,000000	92,052565
1536,000000	92,352069
1535,000000	92,703916
1534,000000	93,156072
1533,000000	93,627078
1532,000000	93,987195
1531,000000	94,238100
1530,000000	94,427281
1529,000000	94,571854
1528,000000	94,686536
1527,000000	94,795685
1526,000000	94,904517
1525,000000	94,992357
1524,000000	95,055846
1523,000000	95,117474
1522,000000	95,184955
1521,000000	95,230003
1520,000000	95,244920
1519,000000	95,261035
1518,000000	95,284888
1517,000000	95,300589
1516,000000	95,312312
1515,000000	95,341801
1514,000000	95,379407
1513,000000	95,397524
1512,000000	95,398314
1511,000000	95,407954
1510,000000	95,428253
1509,000000	95,434503
1508,000000	95,435094
1507,000000	95,494799
1506,000000	95,567228
1505,000000	95,577198
1504,000000	95,569210
1503,000000	95,561417
1502,000000	95,544888
1501,000000	95,497738
1500,000000	95,423365
1499,000000	95,353906
1498,000000	95,286363
1497,000000	95,171934
1496,000000	95,008730
1495,000000	94,844614
1494,000000	94,674883
1493,000000	94,453186
1492,000000	94,161059
1491,000000	93,827384
1490,000000	93,503857
1489,000000	93,244402
1488,000000	93,090985
1487,000000	93,034442
1486,000000	93,009218
1485,000000	92,946195
1484,000000	92,820851
1483,000000	92,628785
1482,000000	92,341183
1481,000000	91,943253
1480,000000	91,488617
1479,000000	91,028720
1478,000000	90,535260
1477,000000	89,962113
1476,000000	89,342897
1475,000000	88,733951
1474,000000	88,065128
1473,000000	87,211727
1472,000000	86,276794
1471,000000	85,496516
1470,000000	84,882055
1469,000000	84,335326
1468,000000	83,834237
1467,000000	83,410530
1466,000000	83,092670
1465,000000	82,914525
1464,000000	82,916877
1463,000000	83,067741
1462,000000	83,273005
1461,000000	83,470540
1460,000000	83,656220
1459,000000	83,856002
1458,000000	84,105578
1457,000000	84,436174
1456,000000	84,813014
1455,000000	85,166765
1454,000000	85,471116
1453,000000	85,732368
1452,000000	85,951813
1451,000000	86,113537
1450,000000	86,210288
1449,000000	86,274707
1448,000000	86,377091
1447,000000	86,560970
1446,000000	86,790650
1445,000000	86,997558
1444,000000	87,129689
1443,000000	87,142611
1442,000000	86,999017
1441,000000	86,701137
1440,000000	86,295531
1439,000000	85,813039
1438,000000	85,228197
1437,000000	84,560482
1436,000000	84,029676
1435,000000	83,840492
1434,000000	83,915991
1433,000000	84,103585
1432,000000	84,314643
1431,000000	84,461221
1430,000000	84,410153
1429,000000	84,084816
1428,000000	83,591149
1427,000000	83,154606
1426,000000	82,981747
1425,000000	83,216651
1424,000000	83,857872
1423,000000	84,658892
1422,000000	85,346339
1421,000000	85,876769
1420,000000	86,367747
1419,000000	86,893727
1418,000000	87,378197
1417,000000	87,765671
1416,000000	88,104870
1415,000000	88,438148
1414,000000	88,774450
1413,000000	89,119400
1412,000000	89,478525
1411,000000	89,839972
1410,000000	90,180217
1409,000000	90,484981
1408,000000	90,747487
1407,000000	90,961211
1406,000000	91,130995
1405,000000	91,269742
1404,000000	91,374180
1403,000000	91,427404
1402,000000	91,426069
1401,000000	91,378717
1400,000000	91,287548
1399,000000	91,154277
1398,000000	90,994771
1397,000000	90,813741
1396,000000	90,582306
1395,000000	90,278506
1394,000000	89,936078
1393,000000	89,606108
1392,000000	89,294420
1391,000000	88,978936
1390,000000	88,646630
1389,000000	88,292112
1388,000000	87,914909
1387,000000	87,541045
1386,000000	87,211356
1385,000000	86,928502
1384,000000	86,661349
1383,000000	86,395870
1382,000000	86,155420
1381,000000	85,981057
1380,000000	85,910519
1379,000000	85,970967
1378,000000	86,163159
1377,000000	86,459814
1376,000000	86,836286
1375,000000	87,277082
1374,000000	87,735375
1373,000000	88,132168
1372,000000	88,429784
1371,000000	88,648767
1370,000000	88,820975
1369,000000	88,962303
1368,000000	89,075895
1367,000000	89,162473
1366,000000	89,224873
1365,000000	89,270347
1364,000000	89,309630
1363,000000	89,347692
1362,000000	89,375965
1361,000000	89,380398
1360,000000	89,355701
1359,000000	89,304862
1358,000000	89,234156
1357,000000	89,153960
1356,000000	89,080003
1355,000000	89,029775
1354,000000	89,015909
1353,000000	89,042909
1352,000000	89,108162
1351,000000	89,202692
1350,000000	89,311267
1349,000000	89,412578
1348,000000	89,485785
1347,000000	89,514290
1346,000000	89,483217
1345,000000	89,380702
1344,000000	89,202894
1343,000000	88,950428
1342,000000	88,618612
1341,000000	88,199929
1340,000000	87,712081
1339,000000	87,216810
1338,000000	86,783999
1337,000000	86,445785
1336,000000	86,204511
1335,000000	86,052322
1334,000000	85,967743
1333,000000	85,916144
1332,000000	85,867087
1331,000000	85,807618
1330,000000	85,735261
1329,000000	85,650087
1328,000000	85,560113
1327,000000	85,482777
1326,000000	85,432740
1325,000000	85,411825
1324,000000	85,415513
1323,000000	85,437814
1322,000000	85,465646
1321,000000	85,480692
1320,000000	85,472997
1319,000000	85,444117
1318,000000	85,392083
1317,000000	85,304080
1316,000000	85,167273
1315,000000	84,975194
1314,000000	84,721074
1313,000000	84,396289
1312,000000	84,002942
1311,000000	83,552943
1310,000000	83,050743
1309,000000	82,491143
1308,000000	81,875737
1307,000000	81,218863
1306,000000	80,526348
1305,000000	79,784913
1304,000000	78,986144
1303,000000	78,140139
1302,000000	77,257004
1301,000000	76,331883
1300,000000	75,361165
1299,000000	74,354389
1298,000000	73,312892
1297,000000	72,222688
1296,000000	71,084693
1295,000000	69,929961
1294,000000	68,790460
1293,000000	67,683161
1292,000000	66,638581
1291,000000	65,710674
1290,000000	64,937810
1289,000000	64,317996
1288,000000	63,842282
1287,000000	63,508591
1286,000000	63,287881
1285,000000	63,121436
1284,000000	62,965839
1283,000000	62,813801
1282,000000	62,659626
1281,000000	62,485032
1280,000000	62,293963
1279,000000	62,121367
1278,000000	61,993146
1277,000000	61,909986
1276,000000	61,879826
1275,000000	61,928786
1274,000000	62,062219
1273,000000	62,252919
1272,000000	62,477496
1271,000000	62,727805
1270,000000	62,977810
1269,000000	63,177327
1268,000000	63,294051
1267,000000	63,330250
1266,000000	63,294264
1265,000000	63,189363
1264,000000	63,041969
1263,000000	62,902248
1262,000000	62,800828
1261,000000	62,731692
1260,000000	62,683633
1259,000000	62,656094
1258,000000	62,639848
1257,000000	62,629733
1256,000000	62,670374
1255,000000	62,855681
1254,000000	63,253859
1253,000000	63,855291
1252,000000	64,597097
1251,000000	65,400728
1250,000000	66,190025
1249,000000	66,912220
1248,000000	67,561777
1247,000000	68,167642
1246,000000	68,752044
1245,000000	69,320731
1244,000000	69,885562
1243,000000	70,466964
1242,000000	71,070483
1241,000000	71,686351
1240,000000	72,312847
1239,000000	72,957155
1238,000000	73,612953
1237,000000	74,258770
1236,000000	74,879763
1235,000000	75,470611
1234,000000	76,019306
1233,000000	76,510569
1232,000000	76,949260
1231,000000	77,368193
1230,000000	77,811618
1229,000000	78,321252
1228,000000	78,929658
1227,000000	79,644420
1226,000000	80,432199
1225,000000	81,231986
1224,000000	81,986918
1223,000000	82,660504
1222,000000	83,232599
1221,000000	83,696903
1220,000000	84,060735
1219,000000	84,336593
1218,000000	84,536506
1217,000000	84,671660
1216,000000	84,758007
1215,000000	84,812860
1214,000000	84,846002
1213,000000	84,862330
1212,000000	84,867122
1211,000000	84,865122
1210,000000	84,855498
1209,000000	84,834473
1208,000000	84,803135
1207,000000	84,765138
1206,000000	84,719638
1205,000000	84,663692
1204,000000	84,599788
1203,000000	84,533967
1202,000000	84,467404
1201,000000	84,398493
1200,000000	84,332393
1199,000000	84,280183
1198,000000	84,247716
1197,000000	84,233816
1196,000000	84,238814
1195,000000	84,265210
1194,000000	84,310814
1193,000000	84,368930
1192,000000	84,436884
1191,000000	84,516876
1190,000000	84,608903
1189,000000	84,711262
1188,000000	84,824772
1187,000000	84,948553
1186,000000	85,073170
1185,000000	85,186596
1184,000000	85,284564
1183,000000	85,367339
1182,000000	85,429989
1181,000000	85,465205
1180,000000	85,474651
1179,000000	85,466407
1178,000000	85,443152
1177,000000	85,401562
1176,000000	85,341834
1175,000000	85,269265
1174,000000	85,185050
1173,000000	85,086082
1172,000000	84,974378
1171,000000	84,856539
1170,000000	84,732964
1169,000000	84,596153
1168,000000	84,443800
1167,000000	84,286640
1166,000000	84,143608
1165,000000	84,035824
1164,000000	83,984542
1163,000000	84,000192
1162,000000	84,067923
1161,000000	84,153431
1160,000000	84,224670
1159,000000	84,263227
1158,000000	84,259236
1157,000000	84,209251
1156,000000	84,119171
1155,000000	83,998894
1154,000000	83,849382
1153,000000	83,661446
1152,000000	83,428407
1151,000000	83,144886
1150,000000	82,796673
1149,000000	82,361805
1148,000000	81,825987
1147,000000	81,191703
1146,000000	80,465929
1145,000000	79,657542
1144,000000	78,789774
1143,000000	77,901579
1142,000000	77,029055
1141,000000	76,195738
1140,000000	75,426732
1139,000000	74,750572
1138,000000	74,178152
1137,000000	73,694040
1136,000000	73,278850
1135,000000	72,916860
1134,000000	72,578969
1133,000000	72,227483
1132,000000	71,845107
1131,000000	71,441444
1130,000000	71,024183
1129,000000	70,588617
1128,000000	70,142042
1127,000000	69,710568
1126,000000	69,314199
1125,000000	68,961968
1124,000000	68,678655
1123,000000	68,513055
1122,000000	68,503408
1121,000000	68,665066
1120,000000	69,014123
1119,000000	69,563843
1118,000000	70,299288
1117,000000	71,174993
1116,000000	72,149631
1115,000000	73,192358
1114,000000	74,255940
1113,000000	75,280198
1112,000000	76,221190
1111,000000	77,058000
1110,000000	77,772231
1109,000000	78,349776
1108,000000	78,797665
1107,000000	79,143674
1106,000000	79,413959
1105,000000	79,624188
1104,000000	79,795537
1103,000000	79,952516
1102,000000	80,105074
1101,000000	80,246321
1100,000000	80,371745
1099,000000	80,485560
1098,000000	80,588027
1097,000000	80,672947
1096,000000	80,741201
1095,000000	80,800233
1094,000000	80,849115
1093,000000	80,877569
1092,000000	80,881608
1091,000000	80,864197
1090,000000	80,815988
1089,000000	80,714312
1088,000000	80,540794
1087,000000	80,284046
1086,000000	79,923993
1085,000000	79,424291
1084,000000	78,754912
1083,000000	77,904650
1082,000000	76,871656
1081,000000	75,666436
1080,000000	74,331473
1079,000000	72,949710
1078,000000	71,615043
1077,000000	70,413394
1076,000000	69,432362
1075,000000	68,760895
1074,000000	68,447156
1073,000000	68,483351
1072,000000	68,845158
1071,000000	69,498347
1070,000000	70,382147
1069,000000	71,412352
1068,000000	72,519756
1067,000000	73,659686
1066,000000	74,782911
1065,000000	75,837980
1064,000000	76,797316
1063,000000	77,659837
1062,000000	78,426842
1061,000000	79,099704
1060,000000	79,692450
1059,000000	80,226705
1058,000000	80,713324
1057,000000	81,151158
1056,000000	81,544893
1055,000000	81,902001
1054,000000	82,217245
1053,000000	82,478756
1052,000000	82,686171
1051,000000	82,850416
1050,000000	82,971971
1049,000000	83,035909
1048,000000	83,029910
1047,000000	82,945004
1046,000000	82,765215
1045,000000	82,471514
1044,000000	82,065503
1043,000000	81,582443
1042,000000	81,082902
1041,000000	80,645488
1040,000000	80,361981
1039,000000	80,310604
1038,000000	80,510657
1037,000000	80,916103
1036,000000	81,449362
1035,000000	82,030684
1034,000000	82,587436
1033,000000	83,065252
1032,000000	83,445442
1031,000000	83,738050
1030,000000	83,958461
1029,000000	84,116994
1028,000000	84,228363
1027,000000	84,310036
1026,000000	84,369368
1025,000000	84,403684
1024,000000	84,414414
1023,000000	84,411662
1022,000000	84,401948
1021,000000	84,385808
1020,000000	84,370572
1019,000000	84,374049
1018,000000	84,411595
1017,000000	84,489356
1016,000000	84,610610
1015,000000	84,775113
1014,000000	84,971706
1013,000000	85,182453
1012,000000	85,398029
1011,000000	85,618865
1010,000000	85,841460
1009,000000	86,054986
1008,000000	86,250920
1007,000000	86,426259
1006,000000	86,576558
1005,000000	86,696751
1004,000000	86,788389
1003,000000	86,858313
1002,000000	86,908428
1001,000000	86,934634
1000,000000	86,937154
999,000000	86,921889
998,000000	86,891853
997,000000	86,845206
996,000000	86,783382
995,000000	86,713521
994,000000	86,640278
993,000000	86,563219
992,000000	86,483592
991,000000	86,405302
990,000000	86,327884
989,000000	86,245287
988,000000	86,153085
987,000000	86,049598
986,000000	85,929639
985,000000	85,786511
984,000000	85,619822
983,000000	85,432984
982,000000	85,223242
981,000000	84,983064
980,000000	84,713081
979,000000	84,422173
978,000000	84,113691
977,000000	83,783452
976,000000	83,432458
975,000000	83,071234
974,000000	82,707632
973,000000	82,342037
972,000000	81,977012
971,000000	81,618412
970,000000	81,264998
969,000000	80,910953
968,000000	80,563005
967,000000	80,239813
966,000000	79,953126
965,000000	79,703228
964,000000	79,495225
963,000000	79,340535
962,000000	79,236204
961,000000	79,163703
960,000000	79,113572
959,000000	79,096233
958,000000	79,126605
957,000000	79,213656
956,000000	79,370444
955,000000	79,611339
954,000000	79,931452
953,000000	80,305897
952,000000	80,710544
951,000000	81,130983
950,000000	81,549246
949,000000	81,941676
948,000000	82,295480
947,000000	82,614105
946,000000	82,903661
945,000000	83,165971
944,000000	83,407954
943,000000	83,643524
942,000000	83,882501
941,000000	84,125546
940,000000	84,371921
939,000000	84,621759
938,000000	84,869643
937,000000	85,107182
936,000000	85,333305
935,000000	85,552568
934,000000	85,764027
933,000000	85,962393
932,000000	86,150531
931,000000	86,339341
930,000000	86,533213
929,000000	86,726231
928,000000	86,913401
927,000000	87,095843
926,000000	87,272691
925,000000	87,437998
924,000000	87,589079
923,000000	87,729732
922,000000	87,863280
921,000000	87,989674
920,000000	88,111069
919,000000	88,232822
918,000000	88,356940
917,000000	88,481500
916,000000	88,607921
915,000000	88,741642
914,000000	88,884419
913,000000	89,032560
912,000000	89,183601
911,000000	89,337528
910,000000	89,490325
909,000000	89,633461
908,000000	89,761235
907,000000	89,873207
906,000000	89,969641
905,000000	90,050760
904,000000	90,120926
903,000000	90,186455
902,000000	90,248118
901,000000	90,302161
900,000000	90,348076
899,000000	90,388557
898,000000	90,421291
897,000000	90,439159
896,000000	90,441515
895,000000	90,437572
894,000000	90,435752
893,000000	90,435543
892,000000	90,433036
891,000000	90,427959
890,000000	90,421713
889,000000	90,414188
888,000000	90,406100
887,000000	90,399610
886,000000	90,393880
885,000000	90,384657
884,000000	90,370273
883,000000	90,352397
882,000000	90,328817
881,000000	90,292450
880,000000	90,241046
879,000000	90,183007
878,000000	90,130258
877,000000	90,090951
876,000000	90,071082
875,000000	90,075971
874,000000	90,105363
873,000000	90,152555
872,000000	90,212040
871,000000	90,282036
870,000000	90,357308
869,000000	90,425700
868,000000	90,476091
867,000000	90,505973
866,000000	90,519899
865,000000	90,524899
864,000000	90,528697
863,000000	90,536969
862,000000	90,548633
861,000000	90,557490
860,000000	90,560217
859,000000	90,558860
858,000000	90,554968
857,000000	90,546833
856,000000	90,534337
855,000000	90,521156
854,000000	90,509081
853,000000	90,494270
852,000000	90,470432
851,000000	90,432141
850,000000	90,374920
849,000000	90,297770
848,000000	90,207343
847,000000	90,114124
846,000000	90,022898
845,000000	89,932177
844,000000	89,843767
843,000000	89,765675
842,000000	89,703204
841,000000	89,653379
840,000000	89,610724
839,000000	89,572269
838,000000	89,534829
837,000000	89,494549
836,000000	89,452589
835,000000	89,415945
834,000000	89,391494
833,000000	89,384769
832,000000	89,405534
831,000000	89,465964
830,000000	89,569151
829,000000	89,705625
828,000000	89,862133
827,000000	90,027568
826,000000	90,189880
825,000000	90,336868
824,000000	90,463725
823,000000	90,572904
822,000000	90,665310
821,000000	90,739333
820,000000	90,799742
819,000000	90,857943
818,000000	90,919781
817,000000	90,978484
816,000000	91,021655
815,000000	91,040634
814,000000	91,032426
813,000000	90,999376
812,000000	90,949106
811,000000	90,888653
810,000000	90,816464
809,000000	90,724130
808,000000	90,607030
807,000000	90,467275
806,000000	90,305023
805,000000	90,114883
804,000000	89,893483
803,000000	89,645864
802,000000	89,383598
801,000000	89,124156
800,000000	88,892609
799,000000	88,713018
798,000000	88,593244
797,000000	88,525147
796,000000	88,500756
795,000000	88,516456
794,000000	88,559991
793,000000	88,607881
792,000000	88,643385
791,000000	88,669158
790,000000	88,696792
789,000000	88,731866
788,000000	88,773248
787,000000	88,818432
786,000000	88,863577
785,000000	88,904432
784,000000	88,941831
783,000000	88,981294
782,000000	89,024664
781,000000	89,067899
780,000000	89,108359
779,000000	89,147161
778,000000	89,182860
777,000000	89,210676
776,000000	89,229988
775,000000	89,245004
774,000000	89,256406
773,000000	89,260719
772,000000	89,260145
771,000000	89,263990
770,000000	89,277085
769,000000	89,294660
768,000000	89,310656
767,000000	89,322194
766,000000	89,323110
765,000000	89,302043
764,000000	89,250470
763,000000	89,164126
762,000000	89,034108
761,000000	88,845678
760,000000	88,588995
759,000000	88,263003
758,000000	87,865256
757,000000	87,388094
756,000000	86,827830
755,000000	86,186456
754,000000	85,460797
753,000000	84,641282
752,000000	83,729257
751,000000	82,744848
750,000000	81,713835
749,000000	80,659747
748,000000	79,614329
747,000000	78,623181
746,000000	77,734800
745,000000	76,997010
744,000000	76,463105
743,000000	76,182458
742,000000	76,176595
741,000000	76,434678
740,000000	76,932107
739,000000	77,638023
738,000000	78,508365
737,000000	79,489048
736,000000	80,530577
735,000000	81,589860
734,000000	82,617933
733,000000	83,559895
732,000000	84,373115
731,000000	85,042022
730,000000	85,574285
729,000000	85,989619
728,000000	86,314461
727,000000	86,574907
726,000000	86,784360
725,000000	86,943097
724,000000	87,053932
723,000000	87,130160
722,000000	87,187113
721,000000	87,236554
720,000000	87,290105
719,000000	87,350432
718,000000	87,392330
717,000000	87,366955
716,000000	87,233022
715,000000	86,977399
714,000000	86,601782
713,000000	86,101835
712,000000	85,468155
711,000000	84,697291
710,000000	83,795058
709,000000	82,786886
708,000000	81,740189
707,000000	80,765991
706,000000	79,978948
705,000000	79,452215
704,000000	79,198946
703,000000	79,170054
702,000000	79,269197
701,000000	79,394641
700,000000	79,482566
699,000000	79,514729
698,000000	79,494414
697,000000	79,430999
696,000000	79,347125
695,000000	79,277856
694,000000	79,254266
693,000000	79,294166
692,000000	79,406910
691,000000	79,597389
690,000000	79,859843
689,000000	80,174418
688,000000	80,512423
687,000000	80,844023
686,000000	81,146056
685,000000	81,406434
684,000000	81,623242
683,000000	81,801731
682,000000	81,951572
681,000000	82,086450
680,000000	82,222340
679,000000	82,373097
678,000000	82,546878
677,000000	82,743686
676,000000	82,960744
675,000000	83,195401
674,000000	83,447530
673,000000	83,715559
672,000000	83,994514
671,000000	84,290452
670,000000	84,638803
669,000000	85,093070
668,000000	85,607896
667,000000	85,970482
666,000000	86,134179
665,000000	86,218195
664,000000	86,293291
663,000000	86,357709
662,000000	86,376524
661,000000	86,321210
660,000000	86,182491
659,000000	85,954494
658,000000	85,616247
657,000000	85,130492
656,000000	84,475994
655,000000	83,680066
654,000000	82,817955
653,000000	81,980879
652,000000	81,257563
651,000000	80,714454
650,000000	80,346646
649,000000	80,071612
648,000000	79,808419
647,000000	79,524640
646,000000	79,191750
645,000000	78,758639
644,000000	78,200563
643,000000	77,546706
642,000000	76,826791
641,000000	76,034483
640,000000	75,185031
639,000000	74,365271
638,000000	73,673130
637,000000	73,153952
636,000000	72,838365
635,000000	72,772626
634,000000	72,946963
633,000000	73,262130
632,000000	73,618182
631,000000	73,973803
630,000000	74,300274
629,000000	74,549598
628,000000	74,703181
627,000000	74,792399
626,000000	74,837897
625,000000	74,813743
624,000000	74,701685
623,000000	74,530538
622,000000	74,331046
621,000000	74,098417
620,000000	73,829316
619,000000	73,551478
618,000000	73,286224
617,000000	73,024853
616,000000	72,772379
615,000000	72,566348
614,000000	72,420958
613,000000	72,306700
612,000000	72,209440
611,000000	72,153950
610,000000	72,143562
609,000000	72,136824
608,000000	72,114682
607,000000	72,119065
606,000000	72,194918
605,000000	72,355782
604,000000	72,637457
603,000000	73,118689
602,000000	73,853542
601,000000	74,823392
600,000000	75,970223
599,000000	77,223446
598,000000	78,490614
597,000000	79,679288
596,000000	80,739319
595,000000	81,660709
594,000000	82,440689
593,000000	83,077121
592,000000	83,586028
591,000000	84,000847
590,000000	84,346476
589,000000	84,629721
588,000000	84,860774
587,000000	85,060899
586,000000	85,243233
585,000000	85,404397
584,000000	85,541564
583,000000	85,661640
582,000000	85,762247
581,000000	85,825879
580,000000	85,846863
579,000000	85,848070
578,000000	85,855159
577,000000	85,871362
576,000000	85,891550
575,000000	85,920366
574,000000	85,962579
573,000000	86,011627
572,000000	86,061639
571,000000	86,112629
570,000000	86,158377
569,000000	86,190148
568,000000	86,222856
567,000000	86,292580
566,000000	86,414204
565,000000	86,564830
564,000000	86,717011
563,000000	86,863026
562,000000	86,999796
561,000000	87,118446
560,000000	87,218225
559,000000	87,309353
558,000000	87,393332
557,000000	87,461180
556,000000	87,517062
555,000000	87,581412
554,000000	87,659788
553,000000	87,730585
552,000000	87,775404
551,000000	87,797817
550,000000	87,805224
549,000000	87,794329
548,000000	87,769883
547,000000	87,754300
546,000000	87,759656
545,000000	87,770230
544,000000	87,773455
543,000000	87,783538
542,000000	87,813086
541,000000	87,844674
540,000000	87,854831
539,000000	87,851205
538,000000	87,861329
537,000000	87,897735
536,000000	87,953745
535,000000	88,021500
534,000000	88,093900
533,000000	88,162774
532,000000	88,228293
531,000000	88,300281
530,000000	88,378478
529,000000	88,444215
528,000000	88,482133
527,000000	88,498285
526,000000	88,505652
525,000000	88,502575
524,000000	88,484995
523,000000	88,464205
522,000000	88,455657
521,000000	88,462941
520,000000	88,482495
519,000000	88,512949
518,000000	88,548843
517,000000	88,577171
516,000000	88,596343
515,000000	88,620930
514,000000	88,656488
513,000000	88,687483
512,000000	88,697248
511,000000	88,687400
510,000000	88,668785
509,000000	88,644480
508,000000	88,610756
507,000000	88,567933
506,000000	88,514221
505,000000	88,438277
504,000000	88,334342
503,000000	88,216741
502,000000	88,111129
501,000000	88,031552
500,000000	87,977404
499,000000	87,945322
498,000000	87,924903
497,000000	87,897897
496,000000	87,858217
495,000000	87,820309
494,000000	87,796827
493,000000	87,782942
492,000000	87,775523
491,000000	87,788156
490,000000	87,825126
489,000000	87,867085
488,000000	87,900408
487,000000	87,937287
486,000000	87,992631
485,000000	88,062895
484,000000	88,142162
483,000000	88,233630
482,000000	88,322910
481,000000	88,376654
480,000000	88,392484
479,000000	88,414677
478,000000	88,472340
477,000000	88,532847
476,000000	88,555572
475,000000	88,561264
474,000000	88,606038
473,000000	88,702907
472,000000	88,801179
471,000000	88,851672
470,000000	88,841634
469,000000	88,770473
468,000000	88,658498
467,000000	88,573107
466,000000	88,578919
465,000000	88,660871
464,000000	88,749078
463,000000	88,792668
462,000000	88,793436
461,000000	88,783953
460,000000	88,798093
459,000000	88,857740
458,000000	88,950288
457,000000	89,024371
456,000000	89,055142
455,000000	89,057548
454,000000	89,031239
453,000000	88,965948
452,000000	88,891804
451,000000	88,875725
450,000000	88,936436
