# Supplementary material for: Machine learning-assisted non-destructive plasticizer identification and quantification in historical PVC objects based on IR spectroscopy
Source: Sci Rep. 2022 Mar 23;12:5017. doi: 10.1038/s41598-022-08862-1 (PMC8943100; doi:10.1038/s41598-022-08862-1)
Supplement: Supplementary file 1 — Supplementary Information 1. [file 41598_2022_8862_MOESM1_ESM.zip › Plasticizers_PVC_data/ATR_FTIR_all/HS 127.ASC]

PE IR       SUBTECH     SPECTRUM    ASCII       PEDS        4.00        
   -1
HS 127_001.ASC
21/06/21
15:52:39.00
21/06/21
15:52:39.00
Tja�a Rijavec
Sample 044 By tjasar Date Monday, June 21 2021
450,000000
#HDR
-1
-1
#GR
cm-1
%T
1.0
0.0
4000,000000
-1,000000
3551
8
99,679403
82,476773
#DATA
4000,000000	99,382473
3999,000000	99,381083
3998,000000	99,379638
3997,000000	99,378013
3996,000000	99,376625
3995,000000	99,375747
3994,000000	99,375518
3993,000000	99,375669
3992,000000	99,375807
3991,000000	99,375674
3990,000000	99,375290
3989,000000	99,374895
3988,000000	99,374837
3987,000000	99,375480
3986,000000	99,377035
3985,000000	99,379377
3984,000000	99,382029
3983,000000	99,384189
3982,000000	99,384995
3981,000000	99,384151
3980,000000	99,382310
3979,000000	99,380725
3978,000000	99,380391
3977,000000	99,381295
3976,000000	99,382500
3975,000000	99,382964
3974,000000	99,382392
3973,000000	99,381392
3972,000000	99,380818
3971,000000	99,381203
3970,000000	99,382566
3969,000000	99,384452
3968,000000	99,386295
3967,000000	99,387614
3966,000000	99,388168
3965,000000	99,388014
3964,000000	99,387425
3963,000000	99,386783
3962,000000	99,386348
3961,000000	99,386096
3960,000000	99,385467
3959,000000	99,383824
3958,000000	99,381273
3957,000000	99,378755
3956,000000	99,377570
3955,000000	99,378344
3954,000000	99,380574
3953,000000	99,383033
3952,000000	99,384527
3951,000000	99,384727
3950,000000	99,384072
3949,000000	99,383293
3948,000000	99,382945
3947,000000	99,383295
3946,000000	99,385050
3945,000000	99,388773
3944,000000	99,393711
3943,000000	99,397949
3942,000000	99,399424
3941,000000	99,397792
3940,000000	99,394644
3939,000000	99,391772
3938,000000	99,389851
3937,000000	99,388405
3936,000000	99,387055
3935,000000	99,385850
3934,000000	99,384963
3933,000000	99,385017
3932,000000	99,386736
3931,000000	99,390157
3930,000000	99,393929
3929,000000	99,397017
3928,000000	99,400178
3927,000000	99,404094
3926,000000	99,407833
3925,000000	99,409398
3924,000000	99,408159
3923,000000	99,405422
3922,000000	99,402691
3921,000000	99,400101
3920,000000	99,396847
3919,000000	99,392888
3918,000000	99,390169
3917,000000	99,390677
3916,000000	99,394152
3915,000000	99,398906
3914,000000	99,403630
3913,000000	99,407965
3912,000000	99,411565
3911,000000	99,414063
3910,000000	99,415743
3909,000000	99,417115
3908,000000	99,418376
3907,000000	99,418423
3906,000000	99,414612
3905,000000	99,405282
3904,000000	99,392982
3903,000000	99,384588
3902,000000	99,385289
3901,000000	99,393363
3900,000000	99,402579
3899,000000	99,407465
3898,000000	99,407094
3897,000000	99,404329
3896,000000	99,401634
3895,000000	99,399972
3894,000000	99,400108
3893,000000	99,402306
3892,000000	99,405609
3891,000000	99,407470
3890,000000	99,406509
3889,000000	99,404699
3888,000000	99,404676
3887,000000	99,406634
3886,000000	99,408292
3885,000000	99,408473
3884,000000	99,409088
3883,000000	99,412824
3882,000000	99,420094
3881,000000	99,427352
3880,000000	99,430050
3879,000000	99,428124
3878,000000	99,426643
3877,000000	99,430350
3876,000000	99,439129
3875,000000	99,447054
3874,000000	99,447254
3873,000000	99,438854
3872,000000	99,427568
3871,000000	99,419486
3870,000000	99,415854
3869,000000	99,413772
3868,000000	99,412056
3867,000000	99,412244
3866,000000	99,415269
3865,000000	99,420230
3864,000000	99,425256
3863,000000	99,428907
3862,000000	99,430537
3861,000000	99,430570
3860,000000	99,430204
3859,000000	99,429783
3858,000000	99,428848
3857,000000	99,427272
3856,000000	99,426171
3855,000000	99,427803
3854,000000	99,428626
3853,000000	99,427223
3852,000000	99,428835
3851,000000	99,433736
3850,000000	99,438093
3849,000000	99,440854
3848,000000	99,442635
3847,000000	99,444673
3846,000000	99,447710
3845,000000	99,451675
3844,000000	99,455468
3843,000000	99,457775
3842,000000	99,458477
3841,000000	99,458725
3840,000000	99,459818
3839,000000	99,461440
3838,000000	99,462454
3837,000000	99,462201
3836,000000	99,460985
3835,000000	99,459940
3834,000000	99,459717
3833,000000	99,460337
3832,000000	99,461777
3831,000000	99,464108
3830,000000	99,467496
3829,000000	99,471833
3828,000000	99,475897
3827,000000	99,476777
3826,000000	99,472302
3825,000000	99,463720
3824,000000	99,455537
3823,000000	99,452653
3822,000000	99,454575
3821,000000	99,456220
3820,000000	99,456519
3819,000000	99,459518
3818,000000	99,467358
3817,000000	99,477741
3816,000000	99,486144
3815,000000	99,490265
3814,000000	99,491884
3813,000000	99,492769
3812,000000	99,492270
3811,000000	99,489658
3810,000000	99,486263
3809,000000	99,484953
3808,000000	99,486662
3807,000000	99,489356
3806,000000	99,491746
3805,000000	99,495115
3804,000000	99,500810
3803,000000	99,506846
3802,000000	99,508459
3801,000000	99,503964
3800,000000	99,497681
3799,000000	99,494654
3798,000000	99,495094
3797,000000	99,496647
3796,000000	99,497430
3795,000000	99,498497
3794,000000	99,501549
3793,000000	99,506258
3792,000000	99,510682
3791,000000	99,513590
3790,000000	99,515093
3789,000000	99,516225
3788,000000	99,518394
3787,000000	99,522140
3786,000000	99,526424
3785,000000	99,529306
3784,000000	99,530219
3783,000000	99,530959
3782,000000	99,533948
3781,000000	99,538862
3780,000000	99,541887
3779,000000	99,539694
3778,000000	99,533820
3777,000000	99,528703
3776,000000	99,526644
3775,000000	99,526591
3774,000000	99,526400
3773,000000	99,525147
3772,000000	99,522787
3771,000000	99,519173
3770,000000	99,515030
3769,000000	99,512915
3768,000000	99,515490
3767,000000	99,521948
3766,000000	99,528149
3765,000000	99,530379
3764,000000	99,528753
3763,000000	99,526323
3762,000000	99,525920
3761,000000	99,527668
3760,000000	99,530311
3759,000000	99,532743
3758,000000	99,533900
3757,000000	99,532405
3756,000000	99,528190
3755,000000	99,522924
3754,000000	99,517113
3753,000000	99,508575
3752,000000	99,495405
3751,000000	99,480712
3750,000000	99,471274
3749,000000	99,469525
3748,000000	99,474610
3747,000000	99,486067
3746,000000	99,502181
3745,000000	99,515797
3744,000000	99,520014
3743,000000	99,518321
3742,000000	99,517408
3741,000000	99,517551
3740,000000	99,517680
3739,000000	99,518424
3738,000000	99,521336
3737,000000	99,525680
3736,000000	99,530117
3735,000000	99,535991
3734,000000	99,540478
3733,000000	99,538804
3732,000000	99,531770
3731,000000	99,523904
3730,000000	99,518272
3729,000000	99,514584
3728,000000	99,511690
3727,000000	99,509366
3726,000000	99,508748
3725,000000	99,511224
3724,000000	99,516859
3723,000000	99,524561
3722,000000	99,532457
3721,000000	99,539341
3720,000000	99,545054
3719,000000	99,548997
3718,000000	99,549745
3717,000000	99,546780
3716,000000	99,541896
3715,000000	99,537853
3714,000000	99,535730
3713,000000	99,534173
3712,000000	99,531505
3711,000000	99,528565
3710,000000	99,526770
3709,000000	99,525835
3708,000000	99,525743
3707,000000	99,526737
3706,000000	99,528480
3705,000000	99,531263
3704,000000	99,535537
3703,000000	99,540015
3702,000000	99,541385
3701,000000	99,537750
3700,000000	99,531261
3699,000000	99,526019
3698,000000	99,523663
3697,000000	99,522577
3696,000000	99,520171
3695,000000	99,515501
3694,000000	99,509958
3693,000000	99,506218
3692,000000	99,506170
3691,000000	99,508969
3690,000000	99,511618
3689,000000	99,511807
3688,000000	99,509644
3687,000000	99,506594
3686,000000	99,503778
3685,000000	99,501136
3684,000000	99,498026
3683,000000	99,494421
3682,000000	99,490258
3681,000000	99,482907
3680,000000	99,467814
3679,000000	99,444767
3678,000000	99,420617
3677,000000	99,406473
3676,000000	99,408186
3675,000000	99,419126
3674,000000	99,426876
3673,000000	99,430036
3672,000000	99,431817
3671,000000	99,433583
3670,000000	99,435984
3669,000000	99,438899
3668,000000	99,442221
3667,000000	99,446371
3666,000000	99,450468
3665,000000	99,453474
3664,000000	99,455255
3663,000000	99,456363
3662,000000	99,456456
3661,000000	99,454137
3660,000000	99,448794
3659,000000	99,441642
3658,000000	99,434033
3657,000000	99,425662
3656,000000	99,416055
3655,000000	99,407420
3654,000000	99,402886
3653,000000	99,403641
3652,000000	99,406866
3651,000000	99,404558
3650,000000	99,391814
3649,000000	99,378845
3648,000000	99,376387
3647,000000	99,378595
3646,000000	99,377743
3645,000000	99,374679
3644,000000	99,373229
3643,000000	99,374810
3642,000000	99,378068
3641,000000	99,380378
3640,000000	99,380199
3639,000000	99,377846
3638,000000	99,374451
3637,000000	99,370825
3636,000000	99,366550
3635,000000	99,360084
3634,000000	99,350383
3633,000000	99,338616
3632,000000	99,327327
3631,000000	99,317808
3630,000000	99,307734
3629,000000	99,295166
3628,000000	99,284509
3627,000000	99,279807
3626,000000	99,280999
3625,000000	99,285127
3624,000000	99,289668
3623,000000	99,294089
3622,000000	99,299271
3621,000000	99,304771
3620,000000	99,307204
3619,000000	99,302168
3618,000000	99,289424
3617,000000	99,272916
3616,000000	99,257026
3615,000000	99,244051
3614,000000	99,234043
3613,000000	99,225545
3612,000000	99,216793
3611,000000	99,207915
3610,000000	99,201054
3609,000000	99,198717
3608,000000	99,200994
3607,000000	99,204157
3606,000000	99,204075
3605,000000	99,200358
3604,000000	99,195732
3603,000000	99,192338
3602,000000	99,190330
3601,000000	99,188817
3600,000000	99,186828
3599,000000	99,183480
3598,000000	99,178372
3597,000000	99,171648
3596,000000	99,163597
3595,000000	99,154771
3594,000000	99,145243
3593,000000	99,135168
3592,000000	99,125263
3591,000000	99,116974
3590,000000	99,110905
3589,000000	99,106484
3588,000000	99,103230
3587,000000	99,101674
3586,000000	99,099659
3585,000000	99,095220
3584,000000	99,089433
3583,000000	99,083988
3582,000000	99,079089
3581,000000	99,074463
3580,000000	99,069806
3579,000000	99,065083
3578,000000	99,059993
3577,000000	99,054417
3576,000000	99,048394
3575,000000	99,041924
3574,000000	99,034864
3573,000000	99,026804
3572,000000	99,017976
3571,000000	99,009297
3570,000000	99,001117
3569,000000	98,991548
3568,000000	98,979482
3567,000000	98,968663
3566,000000	98,962266
3565,000000	98,956974
3564,000000	98,950404
3563,000000	98,944102
3562,000000	98,939769
3561,000000	98,937213
3560,000000	98,935207
3559,000000	98,932881
3558,000000	98,930080
3557,000000	98,926739
3556,000000	98,922392
3555,000000	98,916364
3554,000000	98,908635
3553,000000	98,899862
3552,000000	98,890779
3551,000000	98,881659
3550,000000	98,872600
3549,000000	98,863576
3548,000000	98,854431
3547,000000	98,845766
3546,000000	98,839408
3545,000000	98,836103
3544,000000	98,834000
3543,000000	98,831123
3542,000000	98,827590
3541,000000	98,824502
3540,000000	98,822045
3539,000000	98,819101
3538,000000	98,814755
3537,000000	98,809418
3536,000000	98,804322
3535,000000	98,799836
3534,000000	98,795110
3533,000000	98,789454
3532,000000	98,782865
3531,000000	98,775619
3530,000000	98,767532
3529,000000	98,758122
3528,000000	98,747683
3527,000000	98,738086
3526,000000	98,731726
3525,000000	98,729913
3524,000000	98,731825
3523,000000	98,734788
3522,000000	98,736050
3521,000000	98,734635
3520,000000	98,731314
3519,000000	98,727003
3518,000000	98,722128
3517,000000	98,717382
3516,000000	98,713602
3515,000000	98,710684
3514,000000	98,707026
3513,000000	98,701194
3512,000000	98,693819
3511,000000	98,687245
3510,000000	98,682949
3509,000000	98,679799
3508,000000	98,675473
3507,000000	98,669250
3506,000000	98,662509
3505,000000	98,656920
3504,000000	98,653258
3503,000000	98,651488
3502,000000	98,650781
3501,000000	98,650015
3500,000000	98,648440
3499,000000	98,645840
3498,000000	98,642228
3497,000000	98,638017
3496,000000	98,633758
3495,000000	98,629215
3494,000000	98,623249
3493,000000	98,615105
3492,000000	98,605724
3491,000000	98,597295
3490,000000	98,591638
3489,000000	98,588960
3488,000000	98,587754
3487,000000	98,585436
3486,000000	98,579699
3485,000000	98,570212
3484,000000	98,559208
3483,000000	98,550283
3482,000000	98,545848
3481,000000	98,545221
3480,000000	98,545245
3479,000000	98,542977
3478,000000	98,537674
3477,000000	98,530528
3476,000000	98,523102
3475,000000	98,516305
3474,000000	98,510758
3473,000000	98,507668
3472,000000	98,508285
3471,000000	98,512176
3470,000000	98,516531
3469,000000	98,517795
3468,000000	98,513813
3467,000000	98,504268
3466,000000	98,490131
3465,000000	98,473885
3464,000000	98,459794
3463,000000	98,451967
3462,000000	98,450663
3461,000000	98,451161
3460,000000	98,447332
3459,000000	98,436737
3458,000000	98,422098
3457,000000	98,408174
3456,000000	98,397903
3455,000000	98,391110
3454,000000	98,385611
3453,000000	98,379427
3452,000000	98,372066
3451,000000	98,364872
3450,000000	98,359912
3449,000000	98,358190
3448,000000	98,358543
3447,000000	98,358368
3446,000000	98,355537
3445,000000	98,349925
3444,000000	98,343348
3443,000000	98,338345
3442,000000	98,337193
3441,000000	98,341348
3440,000000	98,351029
3439,000000	98,364706
3438,000000	98,378845
3437,000000	98,388751
3436,000000	98,390952
3435,000000	98,385641
3434,000000	98,376683
3433,000000	98,368971
3432,000000	98,364957
3431,000000	98,363481
3430,000000	98,361393
3429,000000	98,356353
3428,000000	98,348530
3427,000000	98,340005
3426,000000	98,332945
3425,000000	98,328427
3424,000000	98,326814
3423,000000	98,328397
3422,000000	98,332854
3421,000000	98,338416
3420,000000	98,342612
3419,000000	98,344402
3418,000000	98,345171
3417,000000	98,347260
3416,000000	98,351726
3415,000000	98,357459
3414,000000	98,362102
3413,000000	98,363886
3412,000000	98,363049
3411,000000	98,361489
3410,000000	98,360834
3409,000000	98,360961
3408,000000	98,360606
3407,000000	98,359111
3406,000000	98,357161
3405,000000	98,355930
3404,000000	98,356092
3403,000000	98,357585
3402,000000	98,359773
3401,000000	98,361845
3400,000000	98,363220
3399,000000	98,363732
3398,000000	98,363295
3397,000000	98,361790
3396,000000	98,359564
3395,000000	98,357692
3394,000000	98,357119
3393,000000	98,357598
3392,000000	98,357927
3391,000000	98,357199
3390,000000	98,355563
3389,000000	98,353715
3388,000000	98,352220
3387,000000	98,351417
3386,000000	98,351504
3385,000000	98,352313
3384,000000	98,353196
3383,000000	98,353540
3382,000000	98,353383
3381,000000	98,353498
3380,000000	98,354588
3379,000000	98,356360
3378,000000	98,357351
3377,000000	98,356063
3376,000000	98,352528
3375,000000	98,348661
3374,000000	98,346851
3373,000000	98,348011
3372,000000	98,350926
3371,000000	98,353354
3370,000000	98,353696
3369,000000	98,351841
3368,000000	98,348821
3367,000000	98,345792
3366,000000	98,343205
3365,000000	98,340856
3364,000000	98,338658
3363,000000	98,337240
3362,000000	98,337479
3361,000000	98,339341
3360,000000	98,341436
3359,000000	98,342094
3358,000000	98,340955
3357,000000	98,339338
3356,000000	98,339013
3355,000000	98,340759
3354,000000	98,344081
3353,000000	98,348004
3352,000000	98,351928
3351,000000	98,355864
3350,000000	98,360226
3349,000000	98,365322
3348,000000	98,370881
3347,000000	98,375926
3346,000000	98,379350
3345,000000	98,380851
3344,000000	98,381169
3343,000000	98,381493
3342,000000	98,382543
3341,000000	98,384268
3340,000000	98,386072
3339,000000	98,387218
3338,000000	98,387304
3337,000000	98,386658
3336,000000	98,386276
3335,000000	98,387147
3334,000000	98,389634
3333,000000	98,393398
3332,000000	98,397686
3331,000000	98,401630
3330,000000	98,404676
3329,000000	98,407085
3328,000000	98,409834
3327,000000	98,413623
3326,000000	98,418032
3325,000000	98,422034
3324,000000	98,425185
3323,000000	98,427882
3322,000000	98,430422
3321,000000	98,432436
3320,000000	98,433472
3319,000000	98,433791
3318,000000	98,434263
3317,000000	98,435675
3316,000000	98,438246
3315,000000	98,441576
3314,000000	98,444844
3313,000000	98,447330
3312,000000	98,449082
3311,000000	98,451050
3310,000000	98,454339
3309,000000	98,459280
3308,000000	98,465075
3307,000000	98,470266
3306,000000	98,473686
3305,000000	98,475269
3304,000000	98,476097
3303,000000	98,477363
3302,000000	98,479153
3301,000000	98,480481
3300,000000	98,480623
3299,000000	98,480111
3298,000000	98,480256
3297,000000	98,481982
3296,000000	98,485178
3295,000000	98,488946
3294,000000	98,492137
3293,000000	98,493946
3292,000000	98,494410
3291,000000	98,494317
3290,000000	98,494468
3289,000000	98,495194
3288,000000	98,496526
3287,000000	98,498361
3286,000000	98,500246
3285,000000	98,501540
3284,000000	98,502226
3283,000000	98,503215
3282,000000	98,505363
3281,000000	98,508467
3280,000000	98,511738
3279,000000	98,514878
3278,000000	98,518123
3277,000000	98,521406
3276,000000	98,524290
3275,000000	98,526837
3274,000000	98,529947
3273,000000	98,534489
3272,000000	98,540309
3271,000000	98,546295
3270,000000	98,551185
3269,000000	98,554353
3268,000000	98,556130
3267,000000	98,557437
3266,000000	98,558962
3265,000000	98,560754
3264,000000	98,562594
3263,000000	98,564399
3262,000000	98,566200
3261,000000	98,568072
3260,000000	98,570585
3259,000000	98,574679
3258,000000	98,580422
3257,000000	98,586135
3256,000000	98,589786
3255,000000	98,591475
3254,000000	98,593655
3253,000000	98,598550
3252,000000	98,605822
3251,000000	98,613300
3250,000000	98,619282
3249,000000	98,623487
3248,000000	98,626198
3247,000000	98,627343
3246,000000	98,626773
3245,000000	98,625116
3244,000000	98,624006
3243,000000	98,625289
3242,000000	98,629747
3241,000000	98,636342
3240,000000	98,642804
3239,000000	98,647355
3238,000000	98,650084
3237,000000	98,652465
3236,000000	98,655628
3235,000000	98,659417
3234,000000	98,663042
3233,000000	98,666116
3232,000000	98,668616
3231,000000	98,670282
3230,000000	98,670664
3229,000000	98,669954
3228,000000	98,669421
3227,000000	98,670650
3226,000000	98,674315
3225,000000	98,679576
3224,000000	98,684466
3223,000000	98,686958
3222,000000	98,686185
3221,000000	98,683125
3220,000000	98,680038
3219,000000	98,678744
3218,000000	98,679542
3217,000000	98,681716
3216,000000	98,684779
3215,000000	98,688642
3214,000000	98,692704
3213,000000	98,695584
3212,000000	98,696190
3211,000000	98,694979
3210,000000	98,693734
3209,000000	98,694127
3208,000000	98,696499
3207,000000	98,699903
3206,000000	98,703040
3205,000000	98,705092
3204,000000	98,706046
3203,000000	98,706411
3202,000000	98,706776
3201,000000	98,707532
3200,000000	98,708982
3199,000000	98,711347
3198,000000	98,714562
3197,000000	98,718081
3196,000000	98,721192
3195,000000	98,723560
3194,000000	98,725392
3193,000000	98,727228
3192,000000	98,729672
3191,000000	98,733103
3190,000000	98,737184
3189,000000	98,740691
3188,000000	98,742334
3187,000000	98,742077
3186,000000	98,741556
3185,000000	98,742657
3184,000000	98,745827
3183,000000	98,749804
3182,000000	98,753080
3181,000000	98,755236
3180,000000	98,756850
3179,000000	98,758529
3178,000000	98,760349
3177,000000	98,762295
3176,000000	98,764893
3175,000000	98,769081
3174,000000	98,775226
3173,000000	98,782464
3172,000000	98,789271
3171,000000	98,794651
3170,000000	98,798580
3169,000000	98,801509
3168,000000	98,803991
3167,000000	98,806861
3166,000000	98,811062
3165,000000	98,816607
3164,000000	98,822055
3163,000000	98,825630
3162,000000	98,826864
3161,000000	98,826788
3160,000000	98,826895
3159,000000	98,828512
3158,000000	98,832835
3157,000000	98,840415
3156,000000	98,850265
3155,000000	98,860223
3154,000000	98,868631
3153,000000	98,875215
3152,000000	98,880080
3151,000000	98,882710
3150,000000	98,882731
3149,000000	98,881294
3148,000000	98,880801
3147,000000	98,882975
3146,000000	98,887611
3145,000000	98,893235
3144,000000	98,898698
3143,000000	98,903908
3142,000000	98,909263
3141,000000	98,914675
3140,000000	98,919261
3139,000000	98,922019
3138,000000	98,922764
3137,000000	98,922268
3136,000000	98,921538
3135,000000	98,921223
3134,000000	98,921860
3133,000000	98,924194
3132,000000	98,928580
3131,000000	98,934160
3130,000000	98,939175
3129,000000	98,942257
3128,000000	98,943241
3127,000000	98,942924
3126,000000	98,942395
3125,000000	98,942654
3124,000000	98,944538
3123,000000	98,948500
3122,000000	98,954164
3121,000000	98,960082
3120,000000	98,964225
3119,000000	98,965231
3118,000000	98,963408
3117,000000	98,960536
3116,000000	98,958500
3115,000000	98,958105
3114,000000	98,959136
3113,000000	98,961192
3112,000000	98,963962
3111,000000	98,966836
3110,000000	98,968645
3109,000000	98,968244
3108,000000	98,965521
3107,000000	98,961877
3106,000000	98,959342
3105,000000	98,959020
3104,000000	98,960415
3103,000000	98,962254
3102,000000	98,963669
3101,000000	98,964464
3100,000000	98,964827
3099,000000	98,965222
3098,000000	98,966266
3097,000000	98,968077
3096,000000	98,969870
3095,000000	98,970665
3094,000000	98,970422
3093,000000	98,969963
3092,000000	98,969729
3091,000000	98,969181
3090,000000	98,967562
3089,000000	98,964889
3088,000000	98,961894
3087,000000	98,959387
3086,000000	98,957724
3085,000000	98,956531
3084,000000	98,954528
3083,000000	98,949972
3082,000000	98,941983
3081,000000	98,931550
3080,000000	98,921047
3079,000000	98,912443
3078,000000	98,906056
3077,000000	98,900962
3076,000000	98,896361
3075,000000	98,892403
3074,000000	98,889715
3073,000000	98,888494
3072,000000	98,888267
3071,000000	98,888636
3070,000000	98,889839
3069,000000	98,892246
3068,000000	98,895570
3067,000000	98,898952
3066,000000	98,901908
3065,000000	98,904810
3064,000000	98,908335
3063,000000	98,912716
3062,000000	98,917652
3061,000000	98,922715
3060,000000	98,927649
3059,000000	98,932329
3058,000000	98,936625
3057,000000	98,940406
3056,000000	98,943687
3055,000000	98,946834
3054,000000	98,950401
3053,000000	98,954526
3052,000000	98,958473
3051,000000	98,961049
3050,000000	98,961812
3049,000000	98,961734
3048,000000	98,962462
3047,000000	98,964873
3046,000000	98,968399
3045,000000	98,971560
3044,000000	98,972974
3043,000000	98,971960
3042,000000	98,968791
3041,000000	98,964611
3040,000000	98,960989
3039,000000	98,959049
3038,000000	98,958736
3037,000000	98,958911
3036,000000	98,958255
3035,000000	98,956280
3034,000000	98,953540
3033,000000	98,950831
3032,000000	98,948301
3031,000000	98,945514
3030,000000	98,942359
3029,000000	98,939370
3028,000000	98,936792
3027,000000	98,933868
3026,000000	98,929764
3025,000000	98,925165
3024,000000	98,922108
3023,000000	98,921777
3022,000000	98,922867
3021,000000	98,922573
3020,000000	98,919106
3019,000000	98,912921
3018,000000	98,905629
3017,000000	98,898092
3016,000000	98,889764
3015,000000	98,879523
3014,000000	98,866929
3013,000000	98,852579
3012,000000	98,837368
3011,000000	98,821611
3010,000000	98,805025
3009,000000	98,787511
3008,000000	98,769530
3007,000000	98,751547
3006,000000	98,733435
3005,000000	98,714673
3004,000000	98,694967
3003,000000	98,674317
3002,000000	98,652529
3001,000000	98,629130
3000,000000	98,603781
2999,000000	98,576388
2998,000000	98,546689
2997,000000	98,513891
2996,000000	98,477058
2995,000000	98,435608
2994,000000	98,389307
2993,000000	98,337963
2992,000000	98,281194
2991,000000	98,218667
2990,000000	98,150197
2989,000000	98,075540
2988,000000	97,994142
2987,000000	97,905097
2986,000000	97,807835
2985,000000	97,702724
2984,000000	97,590624
2983,000000	97,471671
2982,000000	97,344356
2981,000000	97,206398
2980,000000	97,056388
2979,000000	96,894480
2978,000000	96,721762
2977,000000	96,538877
2976,000000	96,345476
2975,000000	96,140444
2974,000000	95,922377
2973,000000	95,690345
2972,000000	95,444415
2971,000000	95,186245
2970,000000	94,919036
2969,000000	94,646842
2968,000000	94,373836
2967,000000	94,104127
2966,000000	93,842459
2965,000000	93,594200
2964,000000	93,364804
2963,000000	93,159158
2962,000000	92,982047
2961,000000	92,838453
2960,000000	92,732252
2959,000000	92,665579
2958,000000	92,639142
2957,000000	92,653636
2956,000000	92,709403
2955,000000	92,804552
2954,000000	92,934271
2953,000000	93,090864
2952,000000	93,264673
2951,000000	93,444409
2950,000000	93,618232
2949,000000	93,775215
2948,000000	93,906242
2947,000000	94,004366
2946,000000	94,064536
2945,000000	94,084066
2944,000000	94,062330
2943,000000	94,000454
2942,000000	93,901201
2941,000000	93,769353
2940,000000	93,611920
2939,000000	93,436409
2938,000000	93,249393
2937,000000	93,056147
2936,000000	92,861987
2935,000000	92,673049
2934,000000	92,495306
2933,000000	92,333416
2932,000000	92,190062
2931,000000	92,066693
2930,000000	91,964023
2929,000000	91,882202
2928,000000	91,821042
2927,000000	91,780523
2926,000000	91,761208
2925,000000	91,763329
2924,000000	91,785998
2923,000000	91,827591
2922,000000	91,886978
2921,000000	91,963957
2920,000000	92,058021
2919,000000	92,167406
2918,000000	92,289020
2917,000000	92,418965
2916,000000	92,553014
2915,000000	92,687122
2914,000000	92,818387
2913,000000	92,945525
2912,000000	93,068845
2911,000000	93,189906
2910,000000	93,310962
2909,000000	93,434229
2908,000000	93,561166
2907,000000	93,692469
2906,000000	93,828440
2905,000000	93,969070
2904,000000	94,113680
2903,000000	94,260908
2902,000000	94,409082
2901,000000	94,557153
2900,000000	94,703683
2899,000000	94,847272
2898,000000	94,986522
2897,000000	95,120386
2896,000000	95,248544
2895,000000	95,371578
2894,000000	95,490664
2893,000000	95,606610
2892,000000	95,719069
2891,000000	95,826597
2890,000000	95,927199
2889,000000	96,018762
2888,000000	96,099081
2887,000000	96,165889
2886,000000	96,216815
2885,000000	96,248893
2884,000000	96,258520
2883,000000	96,242136
2882,000000	96,197641
2881,000000	96,125124
2880,000000	96,026613
2879,000000	95,905622
2878,000000	95,767522
2877,000000	95,620680
2876,000000	95,476543
2875,000000	95,348497
2874,000000	95,248998
2873,000000	95,186693
2872,000000	95,164414
2871,000000	95,178655
2870,000000	95,220379
2869,000000	95,276474
2868,000000	95,331895
2867,000000	95,372613
2866,000000	95,388648
2865,000000	95,375361
2864,000000	95,333115
2863,000000	95,266020
2862,000000	95,180710
2861,000000	95,085349
2860,000000	94,988939
2859,000000	94,900771
2858,000000	94,829858
2857,000000	94,784335
2856,000000	94,770272
2855,000000	94,791363
2854,000000	94,849134
2853,000000	94,943127
2852,000000	95,071120
2851,000000	95,229536
2850,000000	95,414014
2849,000000	95,619522
2848,000000	95,840255
2847,000000	96,069730
2846,000000	96,301496
2845,000000	96,529390
2844,000000	96,747817
2843,000000	96,952820
2842,000000	97,142599
2841,000000	97,316951
2840,000000	97,475845
2839,000000	97,618840
2838,000000	97,745790
2837,000000	97,857248
2836,000000	97,954040
2835,000000	98,037015
2834,000000	98,107478
2833,000000	98,167549
2832,000000	98,219697
2831,000000	98,265804
2830,000000	98,306978
2829,000000	98,343922
2828,000000	98,377105
2827,000000	98,406727
2826,000000	98,432886
2825,000000	98,455937
2824,000000	98,476325
2823,000000	98,494000
2822,000000	98,508538
2821,000000	98,520176
2820,000000	98,530506
2819,000000	98,541645
2818,000000	98,554673
2817,000000	98,569291
2816,000000	98,585022
2815,000000	98,602338
2814,000000	98,622292
2813,000000	98,645161
2812,000000	98,669732
2811,000000	98,693977
2810,000000	98,716385
2809,000000	98,736746
2808,000000	98,755834
2807,000000	98,774404
2806,000000	98,792461
2805,000000	98,809500
2804,000000	98,825193
2803,000000	98,839533
2802,000000	98,852375
2801,000000	98,863333
2800,000000	98,872492
2799,000000	98,880906
2798,000000	98,889850
2797,000000	98,899584
2796,000000	98,909215
2795,000000	98,917872
2794,000000	98,925748
2793,000000	98,933881
2792,000000	98,943052
2791,000000	98,952944
2790,000000	98,962206
2789,000000	98,969316
2788,000000	98,973639
2787,000000	98,975938
2786,000000	98,977865
2785,000000	98,980868
2784,000000	98,985395
2783,000000	98,990878
2782,000000	98,996322
2781,000000	99,001023
2780,000000	99,004942
2779,000000	99,008494
2778,000000	99,011994
2777,000000	99,015387
2776,000000	99,018550
2775,000000	99,021564
2774,000000	99,024500
2773,000000	99,027129
2772,000000	99,029124
2771,000000	99,030397
2770,000000	99,030971
2769,000000	99,030784
2768,000000	99,030086
2767,000000	99,029843
2766,000000	99,031068
2765,000000	99,033627
2764,000000	99,036255
2763,000000	99,037934
2762,000000	99,038761
2761,000000	99,039255
2760,000000	99,039500
2759,000000	99,039446
2758,000000	99,039509
2757,000000	99,040162
2756,000000	99,041209
2755,000000	99,042170
2754,000000	99,043248
2753,000000	99,045162
2752,000000	99,047947
2751,000000	99,050555
2750,000000	99,051808
2749,000000	99,051252
2748,000000	99,049017
2747,000000	99,045573
2746,000000	99,042014
2745,000000	99,039910
2744,000000	99,040089
2743,000000	99,041737
2742,000000	99,043146
2741,000000	99,043250
2740,000000	99,042085
2739,000000	99,040133
2738,000000	99,037922
2737,000000	99,036170
2736,000000	99,035501
2735,000000	99,035651
2734,000000	99,035451
2733,000000	99,034085
2732,000000	99,032226
2731,000000	99,031642
2730,000000	99,033767
2729,000000	99,038669
2728,000000	99,045083
2727,000000	99,051133
2726,000000	99,055209
2725,000000	99,056768
2724,000000	99,056642
2723,000000	99,056568
2722,000000	99,058194
2721,000000	99,062192
2720,000000	99,067992
2719,000000	99,074211
2718,000000	99,079519
2717,000000	99,083342
2716,000000	99,085897
2715,000000	99,087709
2714,000000	99,089274
2713,000000	99,091099
2712,000000	99,093684
2711,000000	99,097177
2710,000000	99,101144
2709,000000	99,104843
2708,000000	99,107603
2707,000000	99,108893
2706,000000	99,108387
2705,000000	99,106397
2704,000000	99,104171
2703,000000	99,103328
2702,000000	99,104699
2701,000000	99,107707
2700,000000	99,110882
2699,000000	99,113022
2698,000000	99,114096
2697,000000	99,115153
2696,000000	99,117207
2695,000000	99,120055
2694,000000	99,122362
2693,000000	99,123018
2692,000000	99,122173
2691,000000	99,120787
2690,000000	99,119611
2689,000000	99,119010
2688,000000	99,119333
2687,000000	99,120656
2686,000000	99,122260
2685,000000	99,123114
2684,000000	99,123065
2683,000000	99,122912
2682,000000	99,123088
2681,000000	99,122885
2680,000000	99,121376
2679,000000	99,118686
2678,000000	99,115946
2677,000000	99,114290
2676,000000	99,114190
2675,000000	99,115450
2674,000000	99,117394
2673,000000	99,119234
2672,000000	99,120625
2671,000000	99,121837
2670,000000	99,123256
2669,000000	99,124985
2668,000000	99,127049
2667,000000	99,129663
2666,000000	99,132909
2665,000000	99,136405
2664,000000	99,139676
2663,000000	99,142709
2662,000000	99,145885
2661,000000	99,149535
2660,000000	99,153856
2659,000000	99,158994
2658,000000	99,164796
2657,000000	99,170681
2656,000000	99,176239
2655,000000	99,181899
2654,000000	99,188584
2653,000000	99,196665
2652,000000	99,205553
2651,000000	99,214244
2650,000000	99,221975
2649,000000	99,228471
2648,000000	99,233996
2647,000000	99,239140
2646,000000	99,244242
2645,000000	99,249199
2644,000000	99,254112
2643,000000	99,259721
2642,000000	99,266403
2641,000000	99,272849
2640,000000	99,276813
2639,000000	99,277561
2638,000000	99,276906
2637,000000	99,277309
2636,000000	99,279370
2635,000000	99,281703
2634,000000	99,282904
2633,000000	99,283073
2632,000000	99,283458
2631,000000	99,285033
2630,000000	99,287555
2629,000000	99,289947
2628,000000	99,291558
2627,000000	99,292875
2626,000000	99,294736
2625,000000	99,297050
2624,000000	99,298899
2623,000000	99,300044
2622,000000	99,301600
2621,000000	99,304606
2620,000000	99,308292
2619,000000	99,310509
2618,000000	99,309984
2617,000000	99,307710
2616,000000	99,305857
2615,000000	99,305529
2614,000000	99,305785
2613,000000	99,304875
2612,000000	99,302326
2611,000000	99,299625
2610,000000	99,298808
2609,000000	99,300510
2608,000000	99,303576
2607,000000	99,306325
2606,000000	99,307728
2605,000000	99,307451
2604,000000	99,305618
2603,000000	99,303195
2602,000000	99,302094
2601,000000	99,303891
2600,000000	99,308100
2599,000000	99,312226
2598,000000	99,314009
2597,000000	99,313401
2596,000000	99,312004
2595,000000	99,310804
2594,000000	99,309037
2593,000000	99,305420
2592,000000	99,300002
2591,000000	99,294499
2590,000000	99,291043
2589,000000	99,290792
2588,000000	99,293265
2587,000000	99,296502
2586,000000	99,298257
2585,000000	99,297897
2584,000000	99,297140
2583,000000	99,298171
2582,000000	99,300892
2581,000000	99,302801
2580,000000	99,301940
2579,000000	99,299091
2578,000000	99,296565
2577,000000	99,295692
2576,000000	99,296402
2575,000000	99,298593
2574,000000	99,302406
2573,000000	99,307117
2572,000000	99,310981
2571,000000	99,312827
2570,000000	99,313160
2569,000000	99,313241
2568,000000	99,313621
2567,000000	99,314034
2566,000000	99,314250
2565,000000	99,314311
2564,000000	99,314123
2563,000000	99,313545
2562,000000	99,313125
2561,000000	99,314253
2560,000000	99,317952
2559,000000	99,323406
2558,000000	99,328020
2557,000000	99,329356
2556,000000	99,327113
2555,000000	99,323154
2554,000000	99,319727
2553,000000	99,317971
2552,000000	99,317937
2551,000000	99,319372
2550,000000	99,321955
2549,000000	99,325095
2548,000000	99,328175
2547,000000	99,331210
2546,000000	99,334893
2545,000000	99,339670
2544,000000	99,344738
2543,000000	99,348243
2542,000000	99,348797
2541,000000	99,346919
2540,000000	99,344687
2539,000000	99,343818
2538,000000	99,344338
2537,000000	99,345390
2536,000000	99,346690
2535,000000	99,348492
2534,000000	99,350614
2533,000000	99,352623
2532,000000	99,354834
2531,000000	99,357738
2530,000000	99,360319
2529,000000	99,360584
2528,000000	99,358639
2527,000000	99,357690
2526,000000	99,360396
2525,000000	99,365291
2524,000000	99,368470
2523,000000	99,368454
2522,000000	99,367324
2521,000000	99,367098
2520,000000	99,366993
2519,000000	99,365274
2518,000000	99,362483
2517,000000	99,361330
2516,000000	99,363789
2515,000000	99,369148
2514,000000	99,374833
2513,000000	99,378457
2512,000000	99,379238
2511,000000	99,378262
2510,000000	99,377814
2509,000000	99,380079
2508,000000	99,385663
2507,000000	99,392854
2506,000000	99,398548
2505,000000	99,400684
2504,000000	99,400190
2503,000000	99,400127
2502,000000	99,402504
2501,000000	99,406354
2500,000000	99,409336
2499,000000	99,410701
2498,000000	99,411765
2497,000000	99,413706
2496,000000	99,415900
2495,000000	99,416747
2494,000000	99,415511
2493,000000	99,412986
2492,000000	99,410808
2491,000000	99,410430
2490,000000	99,412327
2489,000000	99,415773
2488,000000	99,419347
2487,000000	99,421830
2486,000000	99,422749
2485,000000	99,422310
2484,000000	99,421145
2483,000000	99,420053
2482,000000	99,419757
2481,000000	99,420806
2480,000000	99,423531
2479,000000	99,427617
2478,000000	99,431575
2477,000000	99,433332
2476,000000	99,432067
2475,000000	99,429187
2474,000000	99,426847
2473,000000	99,425850
2472,000000	99,425558
2471,000000	99,425538
2470,000000	99,426159
2469,000000	99,427498
2468,000000	99,428728
2467,000000	99,429138
2466,000000	99,429131
2465,000000	99,429625
2464,000000	99,430887
2463,000000	99,432481
2462,000000	99,434114
2461,000000	99,435951
2460,000000	99,437995
2459,000000	99,439559
2458,000000	99,439799
2457,000000	99,438906
2456,000000	99,438376
2455,000000	99,439422
2454,000000	99,441082
2453,000000	99,440736
2452,000000	99,437125
2451,000000	99,432193
2450,000000	99,429036
2449,000000	99,428481
2448,000000	99,428913
2447,000000	99,429449
2446,000000	99,431750
2445,000000	99,437769
2444,000000	99,446477
2443,000000	99,453762
2442,000000	99,455662
2441,000000	99,451368
2440,000000	99,443501
2439,000000	99,435831
2438,000000	99,430584
2437,000000	99,427566
2436,000000	99,425560
2435,000000	99,424157
2434,000000	99,423725
2433,000000	99,423848
2432,000000	99,422981
2431,000000	99,420455
2430,000000	99,418120
2429,000000	99,418805
2428,000000	99,422877
2427,000000	99,427221
2426,000000	99,428179
2425,000000	99,425177
2424,000000	99,420896
2423,000000	99,418013
2422,000000	99,416549
2421,000000	99,414719
2420,000000	99,411707
2419,000000	99,408816
2418,000000	99,407776
2417,000000	99,408573
2416,000000	99,409237
2415,000000	99,407533
2414,000000	99,402834
2413,000000	99,396783
2412,000000	99,392357
2411,000000	99,391752
2410,000000	99,394585
2409,000000	99,398230
2408,000000	99,400221
2407,000000	99,400272
2406,000000	99,399807
2405,000000	99,399976
2404,000000	99,400751
2403,000000	99,401817
2402,000000	99,403372
2401,000000	99,405555
2400,000000	99,407607
2399,000000	99,408443
2398,000000	99,408130
2397,000000	99,408058
2396,000000	99,409093
2395,000000	99,409998
2394,000000	99,408689
2393,000000	99,405197
2392,000000	99,402434
2391,000000	99,403347
2390,000000	99,407721
2389,000000	99,412831
2388,000000	99,416511
2387,000000	99,418721
2386,000000	99,420304
2385,000000	99,420907
2384,000000	99,419182
2383,000000	99,413758
2382,000000	99,404470
2381,000000	99,393477
2380,000000	99,384948
2379,000000	99,382846
2378,000000	99,387739
2377,000000	99,396546
2376,000000	99,405189
2375,000000	99,411629
2374,000000	99,416629
2373,000000	99,422594
2372,000000	99,431019
2371,000000	99,439494
2370,000000	99,442961
2369,000000	99,438630
2368,000000	99,429328
2367,000000	99,420374
2366,000000	99,413992
2365,000000	99,409866
2364,000000	99,407497
2363,000000	99,405664
2362,000000	99,402963
2361,000000	99,401176
2360,000000	99,404209
2359,000000	99,412493
2358,000000	99,421763
2357,000000	99,427085
2356,000000	99,428031
2355,000000	99,424381
2354,000000	99,417632
2353,000000	99,409909
2352,000000	99,403984
2351,000000	99,401436
2350,000000	99,400746
2349,000000	99,399830
2348,000000	99,396918
2347,000000	99,394084
2346,000000	99,396861
2345,000000	99,406789
2344,000000	99,418471
2343,000000	99,424457
2342,000000	99,425677
2341,000000	99,424348
2340,000000	99,419781
2339,000000	99,412114
2338,000000	99,404303
2337,000000	99,399133
2336,000000	99,394342
2335,000000	99,388991
2334,000000	99,385132
2333,000000	99,385634
2332,000000	99,386303
2331,000000	99,385581
2330,000000	99,384835
2329,000000	99,390006
2328,000000	99,397598
2327,000000	99,403502
2326,000000	99,405967
2325,000000	99,408355
2324,000000	99,413238
2323,000000	99,420722
2322,000000	99,428961
2321,000000	99,435016
2320,000000	99,435270
2319,000000	99,431772
2318,000000	99,429051
2317,000000	99,432017
2316,000000	99,437225
2315,000000	99,440615
2314,000000	99,439358
2313,000000	99,437078
2312,000000	99,435803
2311,000000	99,436978
2310,000000	99,439236
2309,000000	99,442932
2308,000000	99,447623
2307,000000	99,453584
2306,000000	99,459443
2305,000000	99,463550
2304,000000	99,464270
2303,000000	99,462950
2302,000000	99,461828
2301,000000	99,462679
2300,000000	99,464168
2299,000000	99,465879
2298,000000	99,468178
2297,000000	99,472809
2296,000000	99,478599
2295,000000	99,483497
2294,000000	99,485214
2293,000000	99,483771
2292,000000	99,480455
2291,000000	99,477818
2290,000000	99,478475
2289,000000	99,483469
2288,000000	99,491166
2287,000000	99,497737
2286,000000	99,499975
2285,000000	99,497470
2284,000000	99,493461
2283,000000	99,491580
2282,000000	99,492319
2281,000000	99,492352
2280,000000	99,489398
2279,000000	99,485765
2278,000000	99,486069
2277,000000	99,491722
2276,000000	99,499428
2275,000000	99,505240
2274,000000	99,507799
2273,000000	99,508508
2272,000000	99,509714
2271,000000	99,513355
2270,000000	99,519009
2269,000000	99,523515
2268,000000	99,523762
2267,000000	99,519933
2266,000000	99,514540
2265,000000	99,509586
2264,000000	99,506362
2263,000000	99,506297
2262,000000	99,508726
2261,000000	99,509085
2260,000000	99,504042
2259,000000	99,497570
2258,000000	99,497800
2257,000000	99,506983
2256,000000	99,519146
2255,000000	99,528018
2254,000000	99,532253
2253,000000	99,532259
2252,000000	99,527725
2251,000000	99,521672
2250,000000	99,521094
2249,000000	99,530023
2248,000000	99,544073
2247,000000	99,556282
2246,000000	99,563894
2245,000000	99,567678
2244,000000	99,567841
2243,000000	99,564668
2242,000000	99,560826
2241,000000	99,559350
2240,000000	99,560392
2239,000000	99,562088
2238,000000	99,562922
2237,000000	99,561655
2236,000000	99,557550
2235,000000	99,552553
2234,000000	99,550278
2233,000000	99,550651
2232,000000	99,548628
2231,000000	99,540806
2230,000000	99,530231
2229,000000	99,522167
2228,000000	99,518415
2227,000000	99,518719
2226,000000	99,524273
2225,000000	99,535784
2224,000000	99,550316
2223,000000	99,563139
2222,000000	99,570395
2221,000000	99,568236
2220,000000	99,554121
2219,000000	99,532401
2218,000000	99,514154
2217,000000	99,506664
2216,000000	99,506351
2215,000000	99,506633
2214,000000	99,508607
2213,000000	99,517666
2212,000000	99,532635
2211,000000	99,545907
2210,000000	99,553392
2209,000000	99,557965
2208,000000	99,562777
2207,000000	99,566403
2206,000000	99,565720
2205,000000	99,559697
2204,000000	99,549468
2203,000000	99,537167
2202,000000	99,525331
2201,000000	99,515700
2200,000000	99,508742
2199,000000	99,505320
2198,000000	99,507392
2197,000000	99,515485
2196,000000	99,527351
2195,000000	99,540343
2194,000000	99,551898
2193,000000	99,556345
2192,000000	99,546975
2191,000000	99,525249
2190,000000	99,504137
2189,000000	99,497704
2188,000000	99,509318
2187,000000	99,532754
2186,000000	99,559912
2185,000000	99,582142
2184,000000	99,589897
2183,000000	99,580055
2182,000000	99,562201
2181,000000	99,550744
2180,000000	99,550393
2179,000000	99,554516
2178,000000	99,556503
2177,000000	99,557164
2176,000000	99,561554
2175,000000	99,572425
2174,000000	99,586948
2173,000000	99,597587
2172,000000	99,597452
2171,000000	99,587122
2170,000000	99,575014
2169,000000	99,570049
2168,000000	99,575973
2167,000000	99,592763
2166,000000	99,618497
2165,000000	99,646601
2164,000000	99,666929
2163,000000	99,674307
2162,000000	99,671978
2161,000000	99,664314
2160,000000	99,652519
2159,000000	99,640630
2158,000000	99,636316
2157,000000	99,639774
2156,000000	99,641474
2155,000000	99,635711
2154,000000	99,627564
2153,000000	99,624266
2152,000000	99,626603
2151,000000	99,632033
2150,000000	99,639877
2149,000000	99,648870
2148,000000	99,655256
2147,000000	99,657445
2146,000000	99,657126
2145,000000	99,652421
2144,000000	99,636730
2143,000000	99,609248
2142,000000	99,580817
2141,000000	99,563799
2140,000000	99,560052
2139,000000	99,563413
2138,000000	99,568661
2137,000000	99,572055
2136,000000	99,568602
2135,000000	99,556933
2134,000000	99,544059
2133,000000	99,538386
2132,000000	99,539583
2131,000000	99,540577
2130,000000	99,536890
2129,000000	99,529344
2128,000000	99,520291
2127,000000	99,512356
2126,000000	99,509286
2125,000000	99,512802
2124,000000	99,518925
2123,000000	99,521564
2122,000000	99,519154
2121,000000	99,514312
2120,000000	99,508631
2119,000000	99,502274
2118,000000	99,497726
2117,000000	99,498674
2116,000000	99,504459
2115,000000	99,509797
2114,000000	99,511149
2113,000000	99,510296
2112,000000	99,510981
2111,000000	99,515022
2110,000000	99,522192
2109,000000	99,530807
2108,000000	99,537567
2107,000000	99,539432
2106,000000	99,536639
2105,000000	99,532425
2104,000000	99,529722
2103,000000	99,529406
2102,000000	99,530796
2101,000000	99,531325
2100,000000	99,526637
2099,000000	99,514084
2098,000000	99,496596
2097,000000	99,481412
2096,000000	99,475128
2095,000000	99,480735
2094,000000	99,497127
2093,000000	99,518069
2092,000000	99,533422
2091,000000	99,535982
2090,000000	99,527840
2089,000000	99,518068
2088,000000	99,513979
2087,000000	99,516197
2086,000000	99,520827
2085,000000	99,523681
2084,000000	99,523182
2083,000000	99,521659
2082,000000	99,523197
2081,000000	99,528666
2080,000000	99,534456
2079,000000	99,537900
2078,000000	99,540880
2077,000000	99,545001
2076,000000	99,546175
2075,000000	99,539104
2074,000000	99,525520
2073,000000	99,513481
2072,000000	99,509034
2071,000000	99,511728
2070,000000	99,517594
2069,000000	99,522945
2068,000000	99,526371
2067,000000	99,529944
2066,000000	99,536658
2065,000000	99,544253
2064,000000	99,545411
2063,000000	99,538368
2062,000000	99,532591
2061,000000	99,537642
2060,000000	99,549712
2059,000000	99,555820
2058,000000	99,549683
2057,000000	99,537456
2056,000000	99,529220
2055,000000	99,530326
2054,000000	99,539501
2053,000000	99,549773
2052,000000	99,552764
2051,000000	99,547049
2050,000000	99,540973
2049,000000	99,542691
2048,000000	99,549450
2047,000000	99,554362
2046,000000	99,559341
2045,000000	99,569308
2044,000000	99,578393
2043,000000	99,576420
2042,000000	99,567703
2041,000000	99,568610
2040,000000	99,584605
2039,000000	99,604504
2038,000000	99,620861
2037,000000	99,639593
2036,000000	99,663402
2035,000000	99,679403
2034,000000	99,672985
2033,000000	99,646262
2032,000000	99,613310
2031,000000	99,582942
2030,000000	99,555881
2029,000000	99,534295
2028,000000	99,524887
2027,000000	99,532191
2026,000000	99,551473
2025,000000	99,567568
2024,000000	99,565096
2023,000000	99,545382
2022,000000	99,529420
2021,000000	99,537787
2020,000000	99,568226
2019,000000	99,599545
2018,000000	99,614720
2017,000000	99,612876
2016,000000	99,602720
2015,000000	99,593573
2014,000000	99,592087
2013,000000	99,597383
2012,000000	99,598438
2011,000000	99,584415
2010,000000	99,557881
2009,000000	99,532180
2008,000000	99,517097
2007,000000	99,513563
2006,000000	99,519409
2005,000000	99,529556
2004,000000	99,533572
2003,000000	99,524394
2002,000000	99,508524
2001,000000	99,499377
2000,000000	99,501485
1999,000000	99,509203
1998,000000	99,518392
1997,000000	99,529668
1996,000000	99,541018
1995,000000	99,546153
1994,000000	99,541572
1993,000000	99,530999
1992,000000	99,522493
1991,000000	99,522999
1990,000000	99,534928
1989,000000	99,552249
1988,000000	99,561301
1987,000000	99,553277
1986,000000	99,534492
1985,000000	99,517753
1984,000000	99,507117
1983,000000	99,499806
1982,000000	99,499920
1981,000000	99,517691
1980,000000	99,552671
1979,000000	99,587514
1978,000000	99,603125
1977,000000	99,596171
1976,000000	99,578350
1975,000000	99,562129
1974,000000	99,552343
1973,000000	99,547876
1972,000000	99,546615
1971,000000	99,548887
1970,000000	99,555047
1969,000000	99,559915
1968,000000	99,555240
1967,000000	99,540888
1966,000000	99,526697
1965,000000	99,517639
1964,000000	99,505621
1963,000000	99,482734
1962,000000	99,455420
1961,000000	99,438789
1960,000000	99,439930
1959,000000	99,453618
1958,000000	99,471209
1957,000000	99,485756
1956,000000	99,492338
1955,000000	99,491049
1954,000000	99,487652
1953,000000	99,486353
1952,000000	99,484670
1951,000000	99,479478
1950,000000	99,473926
1949,000000	99,472268
1948,000000	99,472385
1947,000000	99,470846
1946,000000	99,470739
1945,000000	99,476583
1944,000000	99,484884
1943,000000	99,487484
1942,000000	99,482263
1941,000000	99,472716
1940,000000	99,460579
1939,000000	99,447265
1938,000000	99,437995
1937,000000	99,437403
1936,000000	99,442749
1935,000000	99,447612
1934,000000	99,450363
1933,000000	99,453408
1932,000000	99,456396
1931,000000	99,457139
1930,000000	99,457881
1929,000000	99,462246
1928,000000	99,468776
1927,000000	99,475089
1926,000000	99,483890
1925,000000	99,497089
1924,000000	99,507296
1923,000000	99,505689
1922,000000	99,496442
1921,000000	99,490549
1920,000000	99,488671
1919,000000	99,482034
1918,000000	99,467744
1917,000000	99,453231
1916,000000	99,442740
1915,000000	99,434333
1914,000000	99,429442
1913,000000	99,433210
1912,000000	99,444748
1911,000000	99,455793
1910,000000	99,461470
1909,000000	99,464191
1908,000000	99,465865
1907,000000	99,465536
1906,000000	99,464643
1905,000000	99,466207
1904,000000	99,468918
1903,000000	99,470004
1902,000000	99,471815
1901,000000	99,477260
1900,000000	99,482537
1899,000000	99,482565
1898,000000	99,480280
1897,000000	99,483123
1896,000000	99,491181
1895,000000	99,497661
1894,000000	99,500509
1893,000000	99,502648
1892,000000	99,502081
1891,000000	99,492756
1890,000000	99,476213
1889,000000	99,463452
1888,000000	99,459171
1887,000000	99,458336
1886,000000	99,458296
1885,000000	99,461276
1884,000000	99,466448
1883,000000	99,468313
1882,000000	99,464909
1881,000000	99,459692
1880,000000	99,455689
1879,000000	99,453192
1878,000000	99,452289
1877,000000	99,452167
1876,000000	99,449003
1875,000000	99,441019
1874,000000	99,434546
1873,000000	99,437525
1872,000000	99,447507
1871,000000	99,452968
1870,000000	99,445507
1869,000000	99,427961
1868,000000	99,408539
1867,000000	99,392844
1866,000000	99,386774
1865,000000	99,392641
1864,000000	99,403082
1863,000000	99,408188
1862,000000	99,406997
1861,000000	99,405810
1860,000000	99,406354
1859,000000	99,404584
1858,000000	99,400824
1857,000000	99,399533
1856,000000	99,399695
1855,000000	99,396229
1854,000000	99,389304
1853,000000	99,383612
1852,000000	99,379792
1851,000000	99,374724
1850,000000	99,368896
1849,000000	99,366119
1848,000000	99,365280
1847,000000	99,360156
1846,000000	99,349037
1845,000000	99,337630
1844,000000	99,331031
1843,000000	99,329627
1842,000000	99,334789
1841,000000	99,345393
1840,000000	99,354242
1839,000000	99,354859
1838,000000	99,349740
1837,000000	99,347204
1836,000000	99,348748
1835,000000	99,349547
1834,000000	99,349081
1833,000000	99,351706
1832,000000	99,358507
1831,000000	99,364509
1830,000000	99,366382
1829,000000	99,368971
1828,000000	99,375019
1827,000000	99,379335
1826,000000	99,377550
1825,000000	99,372206
1824,000000	99,366917
1823,000000	99,360051
1822,000000	99,350659
1821,000000	99,341153
1820,000000	99,332418
1819,000000	99,322590
1818,000000	99,313302
1817,000000	99,310411
1816,000000	99,313847
1815,000000	99,317401
1814,000000	99,318806
1813,000000	99,320628
1812,000000	99,321818
1811,000000	99,315453
1810,000000	99,301645
1809,000000	99,291017
1808,000000	99,287550
1807,000000	99,284997
1806,000000	99,281347
1805,000000	99,281494
1804,000000	99,284814
1803,000000	99,282606
1802,000000	99,271345
1801,000000	99,258838
1800,000000	99,249204
1799,000000	99,235262
1798,000000	99,217372
1797,000000	99,205441
1796,000000	99,201617
1795,000000	99,197287
1794,000000	99,186323
1793,000000	99,172393
1792,000000	99,160854
1791,000000	99,150864
1790,000000	99,144255
1789,000000	99,144909
1788,000000	99,148027
1787,000000	99,144000
1786,000000	99,131254
1785,000000	99,118100
1784,000000	99,108185
1783,000000	99,096645
1782,000000	99,081835
1781,000000	99,067259
1780,000000	99,053108
1779,000000	99,034678
1778,000000	99,015324
1777,000000	99,002877
1776,000000	98,995403
1775,000000	98,981985
1774,000000	98,956075
1773,000000	98,921643
1772,000000	98,885350
1771,000000	98,849141
1770,000000	98,817718
1769,000000	98,794373
1768,000000	98,771676
1767,000000	98,741187
1766,000000	98,708087
1765,000000	98,680864
1764,000000	98,652228
1763,000000	98,603842
1762,000000	98,532506
1761,000000	98,458677
1760,000000	98,391981
1759,000000	98,316771
1758,000000	98,218049
1757,000000	98,096727
1756,000000	97,962916
1755,000000	97,822480
1754,000000	97,673854
1753,000000	97,504748
1752,000000	97,291155
1751,000000	97,018072
1750,000000	96,704573
1749,000000	96,380255
1748,000000	96,046058
1747,000000	95,687493
1746,000000	95,298366
1745,000000	94,874782
1744,000000	94,411401
1743,000000	93,913883
1742,000000	93,392700
1741,000000	92,837735
1740,000000	92,233275
1739,000000	91,620917
1738,000000	91,077554
1737,000000	90,608598
1736,000000	90,131826
1735,000000	89,531295
1734,000000	88,809794
1733,000000	88,172165
1732,000000	87,687756
1731,000000	87,250542
1730,000000	86,804896
1729,000000	86,375439
1728,000000	85,993624
1727,000000	85,656777
1726,000000	85,358178
1725,000000	85,116519
1724,000000	84,953170
1723,000000	84,855896
1722,000000	84,796605
1721,000000	84,774091
1720,000000	84,827418
1719,000000	85,034224
1718,000000	85,480335
1717,000000	86,142632
1716,000000	86,858059
1715,000000	87,544974
1714,000000	88,223052
1713,000000	88,902826
1712,000000	89,583932
1711,000000	90,279389
1710,000000	90,989680
1709,000000	91,681606
1708,000000	92,333648
1707,000000	92,984641
1706,000000	93,671393
1705,000000	94,311423
1704,000000	94,780142
1703,000000	95,088442
1702,000000	95,341061
1701,000000	95,653031
1700,000000	96,035170
1699,000000	96,347676
1698,000000	96,550996
1697,000000	96,701933
1696,000000	96,847932
1695,000000	96,983131
1694,000000	97,077638
1693,000000	97,134130
1692,000000	97,176061
1691,000000	97,225695
1690,000000	97,283357
1689,000000	97,329206
1688,000000	97,358073
1687,000000	97,384841
1686,000000	97,417606
1685,000000	97,449380
1684,000000	97,472361
1683,000000	97,487526
1682,000000	97,504081
1681,000000	97,520300
1680,000000	97,537184
1679,000000	97,559013
1678,000000	97,579808
1677,000000	97,587576
1676,000000	97,587343
1675,000000	97,603436
1674,000000	97,637499
1673,000000	97,664693
1672,000000	97,674168
1671,000000	97,677557
1670,000000	97,686115
1669,000000	97,691488
1668,000000	97,690100
1667,000000	97,693259
1666,000000	97,697612
1665,000000	97,691055
1664,000000	97,674176
1663,000000	97,661859
1662,000000	97,660205
1661,000000	97,656069
1660,000000	97,645177
1659,000000	97,637059
1658,000000	97,635316
1657,000000	97,633754
1656,000000	97,627057
1655,000000	97,623633
1654,000000	97,639394
1653,000000	97,665827
1652,000000	97,663066
1651,000000	97,665293
1650,000000	97,672598
1649,000000	97,672171
1648,000000	97,656903
1647,000000	97,641701
1646,000000	97,640203
1645,000000	97,640359
1644,000000	97,640125
1643,000000	97,644784
1642,000000	97,653709
1641,000000	97,659513
1640,000000	97,659054
1639,000000	97,656562
1638,000000	97,652525
1637,000000	97,639758
1636,000000	97,618121
1635,000000	97,602322
1634,000000	97,597105
1633,000000	97,596775
1632,000000	97,595115
1631,000000	97,595506
1630,000000	97,602058
1629,000000	97,611850
1628,000000	97,620092
1627,000000	97,628609
1626,000000	97,637860
1625,000000	97,643407
1624,000000	97,648225
1623,000000	97,664301
1622,000000	97,690031
1621,000000	97,709055
1620,000000	97,716726
1619,000000	97,721404
1618,000000	97,731004
1617,000000	97,743530
1616,000000	97,750786
1615,000000	97,753203
1614,000000	97,753207
1613,000000	97,746232
1612,000000	97,732148
1611,000000	97,717634
1610,000000	97,703449
1609,000000	97,676538
1608,000000	97,625514
1607,000000	97,552774
1606,000000	97,460842
1605,000000	97,343926
1604,000000	97,203921
1603,000000	97,062239
1602,000000	96,946747
1601,000000	96,874235
1600,000000	96,854775
1599,000000	96,896994
1598,000000	96,993835
1597,000000	97,117961
1596,000000	97,243338
1595,000000	97,359019
1594,000000	97,457638
1593,000000	97,528393
1592,000000	97,569671
1591,000000	97,592590
1590,000000	97,603890
1589,000000	97,596838
1588,000000	97,564190
1587,000000	97,508084
1586,000000	97,429272
1585,000000	97,319772
1584,000000	97,178465
1583,000000	97,025739
1582,000000	96,894482
1581,000000	96,808321
1580,000000	96,775404
1579,000000	96,800883
1578,000000	96,899183
1577,000000	97,087351
1576,000000	97,336192
1575,000000	97,548224
1574,000000	97,673506
1573,000000	97,736350
1572,000000	97,770631
1571,000000	97,803425
1570,000000	97,851385
1569,000000	97,902607
1568,000000	97,938743
1567,000000	97,965300
1566,000000	97,989906
1565,000000	98,011112
1564,000000	98,026529
1563,000000	98,039608
1562,000000	98,050905
1561,000000	98,054478
1560,000000	98,054245
1559,000000	98,058800
1558,000000	98,065541
1557,000000	98,056610
1556,000000	98,052374
1555,000000	98,058644
1554,000000	98,070585
1553,000000	98,081290
1552,000000	98,090716
1551,000000	98,101726
1550,000000	98,112480
1549,000000	98,116379
1548,000000	98,114220
1547,000000	98,114682
1546,000000	98,119570
1545,000000	98,120985
1544,000000	98,115686
1543,000000	98,112486
1542,000000	98,121295
1541,000000	98,149639
1540,000000	98,201670
1539,000000	98,249248
1538,000000	98,269121
1537,000000	98,272086
1536,000000	98,268446
1535,000000	98,269034
1534,000000	98,281493
1533,000000	98,301361
1532,000000	98,317886
1531,000000	98,330529
1530,000000	98,341128
1529,000000	98,346246
1528,000000	98,342332
1527,000000	98,332516
1526,000000	98,323307
1525,000000	98,318664
1524,000000	98,320448
1523,000000	98,329034
1522,000000	98,340135
1521,000000	98,348543
1520,000000	98,351810
1519,000000	98,355949
1518,000000	98,359872
1517,000000	98,355445
1516,000000	98,344767
1515,000000	98,338023
1514,000000	98,336445
1513,000000	98,334836
1512,000000	98,335080
1511,000000	98,344138
1510,000000	98,358628
1509,000000	98,362181
1508,000000	98,349068
1507,000000	98,351641
1506,000000	98,364300
1505,000000	98,347086
1504,000000	98,331424
1503,000000	98,325456
1502,000000	98,319490
1501,000000	98,303056
1500,000000	98,276983
1499,000000	98,249838
1498,000000	98,217118
1497,000000	98,164752
1496,000000	98,096940
1495,000000	98,027618
1494,000000	97,953588
1493,000000	97,861112
1492,000000	97,744197
1491,000000	97,610671
1490,000000	97,482993
1489,000000	97,395354
1488,000000	97,365210
1487,000000	97,382643
1486,000000	97,425707
1485,000000	97,469808
1484,000000	97,503282
1483,000000	97,525552
1482,000000	97,526392
1481,000000	97,490205
1480,000000	97,420088
1479,000000	97,329055
1478,000000	97,210145
1477,000000	97,044349
1476,000000	96,837442
1475,000000	96,611457
1474,000000	96,349455
1473,000000	96,008785
1472,000000	95,620779
1471,000000	95,264150
1470,000000	94,948184
1469,000000	94,646590
1468,000000	94,359767
1467,000000	94,107552
1466,000000	93,907103
1465,000000	93,772755
1464,000000	93,713915
1463,000000	93,710075
1462,000000	93,724776
1461,000000	93,740555
1460,000000	93,762861
1459,000000	93,808989
1458,000000	93,901668
1457,000000	94,058461
1456,000000	94,232307
1455,000000	94,365756
1454,000000	94,460101
1453,000000	94,535053
1452,000000	94,600335
1451,000000	94,651044
1450,000000	94,681585
1449,000000	94,707332
1448,000000	94,762982
1447,000000	94,864424
1446,000000	94,987075
1445,000000	95,099988
1444,000000	95,186159
1443,000000	95,226723
1442,000000	95,198832
1441,000000	95,096556
1440,000000	94,939751
1439,000000	94,748453
1438,000000	94,521259
1437,000000	94,270141
1436,000000	94,073611
1435,000000	93,996403
1434,000000	94,008405
1433,000000	94,062739
1432,000000	94,134060
1431,000000	94,186378
1430,000000	94,155821
1429,000000	94,004416
1428,000000	93,780781
1427,000000	93,590960
1426,000000	93,536308
1425,000000	93,689893
1424,000000	94,047341
1423,000000	94,474264
1422,000000	94,827963
1421,000000	95,094926
1420,000000	95,343593
1419,000000	95,606990
1418,000000	95,831616
1417,000000	95,984309
1416,000000	96,100341
1415,000000	96,213136
1414,000000	96,331942
1413,000000	96,457068
1412,000000	96,587086
1411,000000	96,714775
1410,000000	96,829134
1409,000000	96,925640
1408,000000	97,006121
1407,000000	97,071761
1406,000000	97,123630
1405,000000	97,162803
1404,000000	97,186454
1403,000000	97,189204
1402,000000	97,171681
1401,000000	97,138184
1400,000000	97,087806
1399,000000	97,020065
1398,000000	96,941306
1397,000000	96,852508
1396,000000	96,740615
1395,000000	96,594414
1394,000000	96,423430
1393,000000	96,247274
1392,000000	96,076391
1391,000000	95,910900
1390,000000	95,749872
1389,000000	95,592253
1388,000000	95,437323
1387,000000	95,289936
1386,000000	95,153281
1385,000000	95,018493
1384,000000	94,874896
1383,000000	94,723956
1382,000000	94,581281
1381,000000	94,469013
1380,000000	94,407909
1379,000000	94,413512
1378,000000	94,487487
1377,000000	94,618428
1376,000000	94,798717
1375,000000	95,025084
1374,000000	95,271756
1373,000000	95,488423
1372,000000	95,650677
1371,000000	95,775794
1370,000000	95,887326
1369,000000	95,990007
1368,000000	96,075611
1367,000000	96,138004
1366,000000	96,178576
1365,000000	96,202565
1364,000000	96,214315
1363,000000	96,215867
1362,000000	96,206739
1361,000000	96,182900
1360,000000	96,143799
1359,000000	96,095894
1358,000000	96,046332
1357,000000	95,999276
1356,000000	95,958348
1355,000000	95,928960
1354,000000	95,916300
1353,000000	95,922462
1352,000000	95,945915
1351,000000	95,982827
1350,000000	96,028047
1349,000000	96,072024
1348,000000	96,104072
1347,000000	96,116181
1346,000000	96,102466
1345,000000	96,057720
1344,000000	95,979308
1343,000000	95,867198
1342,000000	95,720092
1341,000000	95,535285
1340,000000	95,320906
1339,000000	95,103406
1338,000000	94,909389
1337,000000	94,749196
1336,000000	94,626236
1335,000000	94,542894
1334,000000	94,493369
1333,000000	94,462543
1332,000000	94,436161
1331,000000	94,408739
1330,000000	94,379209
1329,000000	94,345672
1328,000000	94,309208
1327,000000	94,276965
1326,000000	94,256473
1325,000000	94,248795
1324,000000	94,252003
1323,000000	94,263884
1322,000000	94,278295
1321,000000	94,285685
1320,000000	94,281063
1319,000000	94,265985
1318,000000	94,239519
1317,000000	94,194332
1316,000000	94,124520
1315,000000	94,029410
1314,000000	93,907443
1313,000000	93,753672
1312,000000	93,567424
1311,000000	93,354068
1310,000000	93,116314
1309,000000	92,851698
1308,000000	92,560314
1307,000000	92,247894
1306,000000	91,915602
1305,000000	91,555310
1304,000000	91,162931
1303,000000	90,744283
1302,000000	90,303747
1301,000000	89,836771
1300,000000	89,340720
1299,000000	88,822501
1298,000000	88,286159
1297,000000	87,727214
1296,000000	87,147759
1295,000000	86,564737
1294,000000	85,994422
1293,000000	85,443916
1292,000000	84,926531
1291,000000	84,467730
1290,000000	84,085697
1289,000000	83,779315
1288,000000	83,545510
1287,000000	83,384809
1286,000000	83,281930
1285,000000	83,204932
1284,000000	83,131189
1283,000000	83,058640
1282,000000	82,985101
1281,000000	82,898609
1280,000000	82,796780
1279,000000	82,694990
1278,000000	82,606837
1277,000000	82,534624
1276,000000	82,485397
1275,000000	82,476773
1274,000000	82,515928
1273,000000	82,592184
1272,000000	82,696288
1271,000000	82,827154
1270,000000	82,973777
1269,000000	83,110229
1268,000000	83,218028
1267,000000	83,295531
1266,000000	83,341579
1265,000000	83,349596
1264,000000	83,325931
1263,000000	83,294834
1262,000000	83,275917
1261,000000	83,270338
1260,000000	83,273464
1259,000000	83,285070
1258,000000	83,302282
1257,000000	83,325061
1256,000000	83,376729
1255,000000	83,503329
1254,000000	83,737598
1253,000000	84,074055
1252,000000	84,481344
1251,000000	84,920620
1250,000000	85,353596
1249,000000	85,751814
1248,000000	86,108977
1247,000000	86,437197
1246,000000	86,748514
1245,000000	87,048829
1244,000000	87,346456
1243,000000	87,652653
1242,000000	87,971004
1241,000000	88,297554
1240,000000	88,631537
1239,000000	88,975724
1238,000000	89,326190
1237,000000	89,671557
1236,000000	90,002983
1235,000000	90,315909
1234,000000	90,603610
1233,000000	90,859450
1232,000000	91,086915
1231,000000	91,302159
1230,000000	91,525909
1229,000000	91,777191
1228,000000	92,070671
1227,000000	92,409476
1226,000000	92,778250
1225,000000	93,149570
1224,000000	93,498741
1223,000000	93,810991
1222,000000	94,078330
1221,000000	94,297180
1220,000000	94,469017
1219,000000	94,599128
1218,000000	94,695223
1217,000000	94,765155
1216,000000	94,816750
1215,000000	94,856660
1214,000000	94,888842
1213,000000	94,916220
1212,000000	94,940807
1211,000000	94,961950
1210,000000	94,976188
1209,000000	94,981221
1208,000000	94,979223
1207,000000	94,973714
1206,000000	94,965562
1205,000000	94,954594
1204,000000	94,942822
1203,000000	94,932703
1202,000000	94,923372
1201,000000	94,912775
1200,000000	94,902983
1199,000000	94,899909
1198,000000	94,907362
1197,000000	94,924922
1196,000000	94,951251
1195,000000	94,985748
1194,000000	95,027791
1193,000000	95,076855
1192,000000	95,133611
1191,000000	95,198105
1190,000000	95,267462
1189,000000	95,338217
1188,000000	95,409094
1187,000000	95,479288
1186,000000	95,546071
1185,000000	95,607358
1184,000000	95,664350
1183,000000	95,718338
1182,000000	95,766467
1181,000000	95,803666
1180,000000	95,827876
1179,000000	95,839797
1178,000000	95,839742
1177,000000	95,827963
1176,000000	95,806773
1175,000000	95,779479
1174,000000	95,746486
1173,000000	95,705407
1172,000000	95,654436
1171,000000	95,592657
1170,000000	95,518555
1169,000000	95,430846
1168,000000	95,331887
1167,000000	95,228412
1166,000000	95,130018
1165,000000	95,048713
1164,000000	94,997703
1163,000000	94,984225
1162,000000	95,001793
1161,000000	95,032834
1160,000000	95,058273
1159,000000	95,063529
1158,000000	95,039716
1157,000000	94,985895
1156,000000	94,908640
1155,000000	94,814841
1154,000000	94,703878
1153,000000	94,569373
1152,000000	94,407378
1151,000000	94,214859
1150,000000	93,984364
1149,000000	93,706220
1148,000000	93,377020
1147,000000	93,001781
1146,000000	92,584885
1145,000000	92,129455
1144,000000	91,646607
1143,000000	91,156977
1142,000000	90,679171
1141,000000	90,223768
1140,000000	89,801808
1139,000000	89,426926
1138,000000	89,104332
1137,000000	88,826042
1136,000000	88,582690
1135,000000	88,367017
1134,000000	88,164348
1133,000000	87,955805
1132,000000	87,734317
1131,000000	87,506903
1130,000000	87,277645
1129,000000	87,042858
1128,000000	86,806489
1127,000000	86,583325
1126,000000	86,382973
1125,000000	86,206838
1124,000000	86,065441
1123,000000	85,984999
1122,000000	85,987505
1121,000000	86,082685
1120,000000	86,281912
1119,000000	86,597066
1118,000000	87,024366
1117,000000	87,539442
1116,000000	88,115671
1115,000000	88,730143
1114,000000	89,351466
1113,000000	89,942771
1112,000000	90,478311
1111,000000	90,947635
1110,000000	91,343458
1109,000000	91,661022
1108,000000	91,906988
1107,000000	92,099711
1106,000000	92,255754
1105,000000	92,382582
1104,000000	92,487754
1103,000000	92,581320
1102,000000	92,668464
1101,000000	92,746478
1100,000000	92,813069
1099,000000	92,869297
1098,000000	92,915196
1097,000000	92,949251
1096,000000	92,974662
1095,000000	92,996531
1094,000000	93,011701
1093,000000	93,008976
1092,000000	92,982380
1091,000000	92,935645
1090,000000	92,869668
1089,000000	92,776304
1088,000000	92,646413
1087,000000	92,474874
1086,000000	92,253501
1085,000000	91,965100
1084,000000	91,595847
1083,000000	91,145639
1082,000000	90,622507
1081,000000	90,036788
1080,000000	89,406912
1079,000000	88,766316
1078,000000	88,153400
1077,000000	87,603250
1076,000000	87,152033
1075,000000	86,838420
1074,000000	86,684547
1073,000000	86,687635
1072,000000	86,837574
1071,000000	87,120986
1070,000000	87,513578
1069,000000	87,979785
1068,000000	88,489338
1067,000000	89,022215
1066,000000	89,555442
1065,000000	90,064121
1064,000000	90,533810
1063,000000	90,962119
1062,000000	91,347116
1061,000000	91,685630
1060,000000	91,979687
1059,000000	92,235872
1058,000000	92,458213
1057,000000	92,646908
1056,000000	92,805035
1055,000000	92,935818
1054,000000	93,036132
1053,000000	93,101710
1052,000000	93,136819
1051,000000	93,152571
1050,000000	93,153230
1049,000000	93,133157
1048,000000	93,087691
1047,000000	93,014231
1046,000000	92,904757
1045,000000	92,746893
1044,000000	92,538204
1043,000000	92,294297
1042,000000	92,043415
1041,000000	91,821773
1040,000000	91,673527
1039,000000	91,639937
1038,000000	91,734971
1037,000000	91,938274
1036,000000	92,210573
1035,000000	92,509879
1034,000000	92,797877
1033,000000	93,046096
1032,000000	93,244213
1031,000000	93,395367
1030,000000	93,503691
1029,000000	93,570698
1028,000000	93,603404
1027,000000	93,614407
1026,000000	93,612329
1025,000000	93,598132
1024,000000	93,571549
1023,000000	93,535402
1022,000000	93,491136
1021,000000	93,439004
1020,000000	93,385397
1019,000000	93,343885
1018,000000	93,326383
1017,000000	93,339316
1016,000000	93,388488
1015,000000	93,477890
1014,000000	93,602247
1013,000000	93,747131
1012,000000	93,899644
1011,000000	94,052610
1010,000000	94,198943
1009,000000	94,330884
1008,000000	94,445654
1007,000000	94,545642
1006,000000	94,631340
1005,000000	94,700579
1004,000000	94,754017
1003,000000	94,795596
1002,000000	94,825860
1001,000000	94,841103
1000,000000	94,841066
999,000000	94,830417
998,000000	94,811674
997,000000	94,782469
996,000000	94,742131
995,000000	94,695451
994,000000	94,647119
993,000000	94,598094
992,000000	94,549579
991,000000	94,504151
990,000000	94,460242
989,000000	94,410674
988,000000	94,350174
987,000000	94,279811
986,000000	94,201856
985,000000	94,116104
984,000000	94,023260
983,000000	93,926341
982,000000	93,825283
981,000000	93,714538
980,000000	93,589498
979,000000	93,450940
978,000000	93,301577
977,000000	93,143287
976,000000	92,979053
975,000000	92,812686
974,000000	92,644482
973,000000	92,472804
972,000000	92,300850
971,000000	92,135546
970,000000	91,979155
969,000000	91,829268
968,000000	91,687939
967,000000	91,561724
966,000000	91,453270
965,000000	91,361792
964,000000	91,292666
963,000000	91,254756
962,000000	91,245388
961,000000	91,250364
960,000000	91,261330
959,000000	91,283242
958,000000	91,323663
957,000000	91,385884
956,000000	91,476174
955,000000	91,603811
954,000000	91,768190
953,000000	91,956563
952,000000	92,157104
951,000000	92,365541
950,000000	92,575410
949,000000	92,773239
948,000000	92,948921
947,000000	93,103311
946,000000	93,241877
945,000000	93,367373
944,000000	93,482836
943,000000	93,594214
942,000000	93,705828
941,000000	93,816872
940,000000	93,925037
939,000000	94,028974
938,000000	94,126222
937,000000	94,215075
936,000000	94,299431
935,000000	94,385100
934,000000	94,470419
933,000000	94,547755
932,000000	94,616254
931,000000	94,685108
930,000000	94,760851
929,000000	94,839431
928,000000	94,914484
927,000000	94,986375
926,000000	95,057780
925,000000	95,126452
924,000000	95,188406
923,000000	95,243975
922,000000	95,295943
921,000000	95,344845
920,000000	95,390445
919,000000	95,434946
918,000000	95,480999
917,000000	95,528968
916,000000	95,578866
915,000000	95,632021
914,000000	95,688498
913,000000	95,746088
912,000000	95,804133
911,000000	95,864845
910,000000	95,928520
909,000000	95,990865
908,000000	96,047101
907,000000	96,095402
906,000000	96,134612
905,000000	96,162713
904,000000	96,180495
903,000000	96,193218
902,000000	96,205445
901,000000	96,216923
900,000000	96,225298
899,000000	96,229707
898,000000	96,229794
897,000000	96,224864
896,000000	96,216884
895,000000	96,210476
894,000000	96,207337
893,000000	96,204212
892,000000	96,199080
891,000000	96,194899
890,000000	96,194012
889,000000	96,192949
888,000000	96,187212
887,000000	96,178022
886,000000	96,170161
885,000000	96,165339
884,000000	96,160818
883,000000	96,152391
882,000000	96,135971
881,000000	96,109442
880,000000	96,076110
879,000000	96,043751
878,000000	96,017233
877,000000	95,995145
876,000000	95,975965
875,000000	95,963497
874,000000	95,962551
873,000000	95,972801
872,000000	95,990819
871,000000	96,014407
870,000000	96,041562
869,000000	96,068196
868,000000	96,090521
867,000000	96,107505
866,000000	96,118867
865,000000	96,123623
864,000000	96,122965
863,000000	96,121373
862,000000	96,122002
861,000000	96,123417
860,000000	96,123061
859,000000	96,120892
858,000000	96,117429
857,000000	96,112030
856,000000	96,105883
855,000000	96,103132
854,000000	96,105389
853,000000	96,107962
852,000000	96,104399
851,000000	96,092427
850,000000	96,073079
849,000000	96,047264
848,000000	96,016521
847,000000	95,984230
846,000000	95,952755
845,000000	95,921658
844,000000	95,891272
843,000000	95,864948
842,000000	95,844792
841,000000	95,827825
840,000000	95,809284
839,000000	95,787050
838,000000	95,760635
837,000000	95,729407
836,000000	95,695373
835,000000	95,665083
834,000000	95,645626
833,000000	95,640468
832,000000	95,651110
831,000000	95,679374
830,000000	95,724636
829,000000	95,781715
828,000000	95,844152
827,000000	95,907876
826,000000	95,969961
825,000000	96,026845
824,000000	96,075998
823,000000	96,116663
822,000000	96,147739
821,000000	96,168434
820,000000	96,182558
819,000000	96,197918
818,000000	96,218753
817,000000	96,240912
816,000000	96,255995
815,000000	96,257986
814,000000	96,245121
813,000000	96,219300
812,000000	96,185842
811,000000	96,150570
810,000000	96,114587
809,000000	96,073397
808,000000	96,022202
807,000000	95,959038
806,000000	95,881670
805,000000	95,786146
804,000000	95,671281
803,000000	95,542163
802,000000	95,407078
801,000000	95,274121
800,000000	95,152436
799,000000	95,052014
798,000000	94,978760
797,000000	94,932439
796,000000	94,911206
795,000000	94,913364
794,000000	94,933077
793,000000	94,959855
792,000000	94,985673
791,000000	95,009629
790,000000	95,033805
789,000000	95,058875
788,000000	95,085609
787,000000	95,116070
786,000000	95,150222
785,000000	95,184434
784,000000	95,215596
783,000000	95,243605
782,000000	95,268114
781,000000	95,286505
780,000000	95,297437
779,000000	95,303432
778,000000	95,307933
777,000000	95,312393
776,000000	95,317425
775,000000	95,323767
774,000000	95,330751
773,000000	95,336824
772,000000	95,342625
771,000000	95,350499
770,000000	95,360391
769,000000	95,369459
768,000000	95,375739
767,000000	95,378295
766,000000	95,373740
765,000000	95,356905
764,000000	95,325300
763,000000	95,278175
762,000000	95,210868
761,000000	95,115148
760,000000	94,986206
759,000000	94,825071
758,000000	94,632978
757,000000	94,408461
756,000000	94,150272
755,000000	93,857120
754,000000	93,523801
753,000000	93,143727
752,000000	92,718196
751,000000	92,257414
750,000000	91,771738
749,000000	91,269197
748,000000	90,762840
747,000000	90,272957
746,000000	89,820486
745,000000	89,426763
744,000000	89,119546
743,000000	88,929256
742,000000	88,875678
741,000000	88,963412
740,000000	89,187735
739,000000	89,534444
738,000000	89,976186
737,000000	90,478993
736,000000	91,013744
735,000000	91,555951
734,000000	92,077291
733,000000	92,547509
732,000000	92,946628
731,000000	93,270634
730,000000	93,525528
729,000000	93,722056
728,000000	93,877012
727,000000	94,008558
726,000000	94,123288
725,000000	94,215265
724,000000	94,282025
723,000000	94,333175
722,000000	94,379004
721,000000	94,418338
720,000000	94,442823
719,000000	94,446387
718,000000	94,424937
717,000000	94,372981
716,000000	94,286210
715,000000	94,162367
714,000000	93,994962
713,000000	93,772331
712,000000	93,487026
711,000000	93,139800
710,000000	92,732923
709,000000	92,272372
708,000000	91,785014
707,000000	91,325581
706,000000	90,954526
705,000000	90,710855
704,000000	90,602709
703,000000	90,606749
702,000000	90,674618
701,000000	90,754801
700,000000	90,817026
699,000000	90,855703
698,000000	90,871658
697,000000	90,862123
696,000000	90,832265
695,000000	90,801308
694,000000	90,790675
693,000000	90,811944
692,000000	90,869179
691,000000	90,966757
690,000000	91,104976
689,000000	91,272064
688,000000	91,447086
687,000000	91,611125
686,000000	91,755485
685,000000	91,879220
684,000000	91,983766
683,000000	92,072740
682,000000	92,151687
681,000000	92,225337
680,000000	92,296345
679,000000	92,368273
678,000000	92,446509
677,000000	92,532083
676,000000	92,623282
675,000000	92,718147
674,000000	92,816329
673,000000	92,916020
672,000000	93,016171
671,000000	93,127806
670,000000	93,281321
669,000000	93,510864
668,000000	93,774131
667,000000	93,933136
666,000000	93,970210
665,000000	93,961675
664,000000	93,959820
663,000000	93,973937
662,000000	93,984712
661,000000	93,967143
660,000000	93,909642
659,000000	93,809473
658,000000	93,656015
657,000000	93,427958
656,000000	93,118340
655,000000	92,748812
654,000000	92,357967
653,000000	91,984053
652,000000	91,667156
651,000000	91,442605
650,000000	91,309142
649,000000	91,222925
648,000000	91,143939
647,000000	91,061348
646,000000	90,963326
645,000000	90,821299
644,000000	90,619531
643,000000	90,371355
642,000000	90,090767
641,000000	89,772843
640,000000	89,423587
639,000000	89,084316
638,000000	88,799096
637,000000	88,584316
636,000000	88,452349
635,000000	88,427909
634,000000	88,509430
633,000000	88,650230
632,000000	88,804748
631,000000	88,960023
630,000000	89,108336
629,000000	89,224164
628,000000	89,290398
627,000000	89,319216
626,000000	89,327208
625,000000	89,312011
624,000000	89,268530
623,000000	89,205883
622,000000	89,131833
621,000000	89,041827
620,000000	88,938334
619,000000	88,838727
618,000000	88,749955
617,000000	88,658928
616,000000	88,563616
615,000000	88,486444
614,000000	88,439630
613,000000	88,407235
612,000000	88,376591
611,000000	88,358588
610,000000	88,360763
609,000000	88,368779
608,000000	88,373800
607,000000	88,393679
606,000000	88,445464
605,000000	88,526837
604,000000	88,645551
603,000000	88,839684
602,000000	89,146849
601,000000	89,566260
600,000000	90,061917
599,000000	90,585958
598,000000	91,093438
597,000000	91,555378
596,000000	91,965333
595,000000	92,327413
594,000000	92,639137
593,000000	92,891591
592,000000	93,083850
591,000000	93,228380
590,000000	93,339564
589,000000	93,425073
588,000000	93,492739
587,000000	93,553793
586,000000	93,613447
585,000000	93,667380
584,000000	93,711343
583,000000	93,747454
582,000000	93,775991
581,000000	93,794181
580,000000	93,806393
579,000000	93,823007
578,000000	93,842103
577,000000	93,848967
576,000000	93,842172
575,000000	93,843055
574,000000	93,868208
573,000000	93,908550
572,000000	93,947903
571,000000	93,980684
570,000000	94,004604
569,000000	94,013563
568,000000	94,011968
567,000000	94,020656
566,000000	94,053403
565,000000	94,101396
564,000000	94,151232
563,000000	94,203935
562,000000	94,263273
561,000000	94,320291
560,000000	94,361795
559,000000	94,385880
558,000000	94,401134
557,000000	94,419387
556,000000	94,453800
555,000000	94,512080
554,000000	94,582331
553,000000	94,636854
552,000000	94,656831
551,000000	94,644154
550,000000	94,611192
549,000000	94,568978
548,000000	94,528634
547,000000	94,500592
546,000000	94,484419
545,000000	94,472603
544,000000	94,470547
543,000000	94,493413
542,000000	94,536076
541,000000	94,567192
540,000000	94,565158
539,000000	94,545509
538,000000	94,539907
537,000000	94,561429
536,000000	94,599380
535,000000	94,635309
534,000000	94,654130
533,000000	94,656525
532,000000	94,663211
531,000000	94,696158
530,000000	94,748775
529,000000	94,789687
528,000000	94,799052
527,000000	94,787103
526,000000	94,773012
525,000000	94,758339
524,000000	94,738863
523,000000	94,723727
522,000000	94,726046
521,000000	94,749488
520,000000	94,791251
519,000000	94,843707
518,000000	94,887043
517,000000	94,898965
516,000000	94,884414
515,000000	94,874550
514,000000	94,889690
513,000000	94,921724
512,000000	94,949842
511,000000	94,957752
510,000000	94,936703
509,000000	94,891456
508,000000	94,845986
507,000000	94,831090
506,000000	94,849002
505,000000	94,867622
504,000000	94,861065
503,000000	94,829093
502,000000	94,781422
501,000000	94,725418
500,000000	94,675242
499,000000	94,651120
498,000000	94,653576
497,000000	94,659637
496,000000	94,656720
495,000000	94,659459
494,000000	94,679629
493,000000	94,700553
492,000000	94,700272
491,000000	94,683065
490,000000	94,662869
489,000000	94,641651
488,000000	94,623712
487,000000	94,627335
486,000000	94,658188
485,000000	94,690017
484,000000	94,699110
483,000000	94,703352
482,000000	94,732863
481,000000	94,785316
480,000000	94,844406
479,000000	94,910312
478,000000	94,978939
477,000000	95,018931
476,000000	95,005078
475,000000	94,955263
474,000000	94,901644
473,000000	94,848773
472,000000	94,791146
471,000000	94,749673
470,000000	94,735749
469,000000	94,720913
468,000000	94,682720
467,000000	94,648847
466,000000	94,658315
465,000000	94,700165
464,000000	94,733218
463,000000	94,741740
462,000000	94,740650
461,000000	94,737734
460,000000	94,730776
459,000000	94,732374
458,000000	94,762590
457,000000	94,811211
456,000000	94,845507
455,000000	94,848355
454,000000	94,813305
453,000000	94,737233
452,000000	94,644440
451,000000	94,591362
450,000000	94,607932
