# Supplementary material for: Machine learning-assisted non-destructive plasticizer identification and quantification in historical PVC objects based on IR spectroscopy
Source: Sci Rep. 2022 Mar 23;12:5017. doi: 10.1038/s41598-022-08862-1 (PMC8943100; doi:10.1038/s41598-022-08862-1)
Supplement: Supplementary file 1 — Supplementary Information 1. [file 41598_2022_8862_MOESM1_ESM.zip › Plasticizers_PVC_data/ATR_FTIR_all/HS 129.ASC]

PE IR       SUBTECH     SPECTRUM    ASCII       PEDS        4.00        
   -1
HS 129_001.ASC
21/06/21
15:54:08.00
21/06/21
15:54:08.00
Tja�a Rijavec
Sample 045 By tjasar Date Monday, June 21 2021
450,000000
#HDR
-1
-1
#GR
cm-1
%T
1.0
0.0
4000,000000
-1,000000
3551
8
99,708044
54,373380
#DATA
4000,000000	99,230099
3999,000000	99,229884
3998,000000	99,230089
3997,000000	99,230390
3996,000000	99,230515
3995,000000	99,229974
3994,000000	99,228743
3993,000000	99,227557
3992,000000	99,227521
3991,000000	99,229025
3990,000000	99,231162
3989,000000	99,232496
3988,000000	99,232419
3987,000000	99,231629
3986,000000	99,231294
3985,000000	99,232021
3984,000000	99,233768
3983,000000	99,236152
3982,000000	99,238480
3981,000000	99,239799
3980,000000	99,239347
3979,000000	99,237218
3978,000000	99,234508
3977,000000	99,232654
3976,000000	99,232608
3975,000000	99,234343
3974,000000	99,237035
3973,000000	99,239700
3972,000000	99,241766
3971,000000	99,243335
3970,000000	99,244904
3969,000000	99,246678
3968,000000	99,248370
3967,000000	99,249342
3966,000000	99,249079
3965,000000	99,247577
3964,000000	99,245312
3963,000000	99,242897
3962,000000	99,240745
3961,000000	99,239246
3960,000000	99,238694
3959,000000	99,239036
3958,000000	99,239887
3957,000000	99,240745
3956,000000	99,241680
3955,000000	99,243069
3954,000000	99,244747
3953,000000	99,245819
3952,000000	99,245425
3951,000000	99,243944
3950,000000	99,242639
3949,000000	99,242227
3948,000000	99,242146
3947,000000	99,241663
3946,000000	99,241928
3945,000000	99,245193
3944,000000	99,252098
3943,000000	99,260175
3942,000000	99,264920
3941,000000	99,264212
3940,000000	99,260300
3939,000000	99,256493
3938,000000	99,253782
3937,000000	99,250706
3936,000000	99,246216
3935,000000	99,241172
3934,000000	99,237599
3933,000000	99,237940
3932,000000	99,243434
3931,000000	99,252687
3930,000000	99,261601
3929,000000	99,266747
3928,000000	99,268492
3927,000000	99,269283
3926,000000	99,270600
3925,000000	99,271403
3924,000000	99,270067
3923,000000	99,266523
3922,000000	99,261774
3921,000000	99,256164
3920,000000	99,249865
3919,000000	99,244613
3918,000000	99,243747
3917,000000	99,248749
3916,000000	99,257478
3915,000000	99,266861
3914,000000	99,275348
3913,000000	99,282514
3912,000000	99,287528
3911,000000	99,289101
3910,000000	99,286716
3909,000000	99,280754
3908,000000	99,272656
3907,000000	99,263914
3906,000000	99,254926
3905,000000	99,245642
3904,000000	99,237009
3903,000000	99,232582
3902,000000	99,236551
3901,000000	99,249082
3900,000000	99,265241
3899,000000	99,277942
3898,000000	99,283257
3897,000000	99,282586
3896,000000	99,278801
3895,000000	99,274013
3894,000000	99,270966
3893,000000	99,272444
3892,000000	99,278308
3891,000000	99,282495
3890,000000	99,279788
3889,000000	99,272651
3888,000000	99,266793
3887,000000	99,265592
3886,000000	99,268501
3885,000000	99,272486
3884,000000	99,277059
3883,000000	99,285519
3882,000000	99,299720
3881,000000	99,315076
3880,000000	99,322605
3879,000000	99,319092
3878,000000	99,311845
3877,000000	99,309337
3876,000000	99,313429
3875,000000	99,318835
3874,000000	99,317721
3873,000000	99,308041
3872,000000	99,296948
3871,000000	99,293000
3870,000000	99,295833
3869,000000	99,297100
3868,000000	99,294221
3867,000000	99,291527
3866,000000	99,291354
3865,000000	99,293295
3864,000000	99,297466
3863,000000	99,303814
3862,000000	99,310137
3861,000000	99,313662
3860,000000	99,313984
3859,000000	99,311848
3858,000000	99,307534
3857,000000	99,300353
3856,000000	99,291093
3855,000000	99,284973
3854,000000	99,285885
3853,000000	99,290947
3852,000000	99,297832
3851,000000	99,308346
3850,000000	99,320023
3849,000000	99,328580
3848,000000	99,332545
3847,000000	99,334095
3846,000000	99,336010
3845,000000	99,339092
3844,000000	99,341813
3843,000000	99,342070
3842,000000	99,340064
3841,000000	99,338482
3840,000000	99,339944
3839,000000	99,343603
3838,000000	99,346216
3837,000000	99,345878
3836,000000	99,344288
3835,000000	99,344428
3834,000000	99,347037
3833,000000	99,350837
3832,000000	99,354404
3831,000000	99,357255
3830,000000	99,360250
3829,000000	99,364757
3828,000000	99,371130
3827,000000	99,376337
3826,000000	99,375424
3825,000000	99,366835
3824,000000	99,355368
3823,000000	99,348901
3822,000000	99,350615
3821,000000	99,354017
3820,000000	99,353050
3819,000000	99,353756
3818,000000	99,363096
3817,000000	99,378521
3816,000000	99,391107
3815,000000	99,395386
3814,000000	99,395472
3813,000000	99,396466
3812,000000	99,397029
3811,000000	99,394303
3810,000000	99,389346
3809,000000	99,386887
3808,000000	99,389870
3807,000000	99,394964
3806,000000	99,397144
3805,000000	99,397344
3804,000000	99,400163
3803,000000	99,406625
3802,000000	99,412220
3801,000000	99,410474
3800,000000	99,403559
3799,000000	99,401377
3798,000000	99,406650
3797,000000	99,414098
3796,000000	99,418122
3795,000000	99,419511
3794,000000	99,422387
3793,000000	99,427623
3792,000000	99,432339
3791,000000	99,434600
3790,000000	99,434769
3789,000000	99,434298
3788,000000	99,435169
3787,000000	99,438817
3786,000000	99,444583
3785,000000	99,449279
3784,000000	99,450305
3783,000000	99,448782
3782,000000	99,448183
3781,000000	99,449987
3780,000000	99,452355
3779,000000	99,452410
3778,000000	99,450019
3777,000000	99,447846
3776,000000	99,447304
3775,000000	99,446626
3774,000000	99,443404
3773,000000	99,437771
3772,000000	99,432151
3771,000000	99,428396
3770,000000	99,426331
3769,000000	99,425635
3768,000000	99,428568
3767,000000	99,436183
3766,000000	99,444528
3765,000000	99,447821
3764,000000	99,445345
3763,000000	99,441824
3762,000000	99,441324
3761,000000	99,443196
3760,000000	99,445441
3759,000000	99,447586
3758,000000	99,449239
3757,000000	99,448698
3756,000000	99,445656
3755,000000	99,441770
3754,000000	99,437033
3753,000000	99,428351
3752,000000	99,414203
3751,000000	99,398354
3750,000000	99,385128
3749,000000	99,376071
3748,000000	99,373720
3747,000000	99,380954
3746,000000	99,396951
3745,000000	99,413073
3744,000000	99,418664
3743,000000	99,418117
3742,000000	99,423026
3741,000000	99,432191
3740,000000	99,438911
3739,000000	99,440826
3738,000000	99,440517
3737,000000	99,440319
3736,000000	99,442047
3735,000000	99,448479
3734,000000	99,455826
3733,000000	99,457544
3732,000000	99,453040
3731,000000	99,446790
3730,000000	99,442650
3729,000000	99,440659
3728,000000	99,439712
3727,000000	99,439573
3726,000000	99,440593
3725,000000	99,443248
3724,000000	99,448238
3723,000000	99,455891
3722,000000	99,464154
3721,000000	99,470183
3720,000000	99,473223
3719,000000	99,473803
3718,000000	99,471320
3717,000000	99,464859
3716,000000	99,456035
3715,000000	99,448099
3714,000000	99,442459
3713,000000	99,438263
3712,000000	99,435205
3711,000000	99,433933
3710,000000	99,433324
3709,000000	99,431549
3708,000000	99,429276
3707,000000	99,427583
3706,000000	99,425597
3705,000000	99,422709
3704,000000	99,419958
3703,000000	99,418351
3702,000000	99,415777
3701,000000	99,408704
3700,000000	99,397957
3699,000000	99,388696
3698,000000	99,383292
3697,000000	99,379250
3696,000000	99,373570
3695,000000	99,366313
3694,000000	99,359420
3693,000000	99,354470
3692,000000	99,352692
3691,000000	99,354062
3690,000000	99,355191
3689,000000	99,350381
3688,000000	99,339814
3687,000000	99,331443
3686,000000	99,329964
3685,000000	99,331744
3684,000000	99,330451
3683,000000	99,323682
3682,000000	99,312927
3681,000000	99,298313
3680,000000	99,276598
3679,000000	99,247699
3678,000000	99,218875
3677,000000	99,202640
3676,000000	99,205715
3675,000000	99,217286
3674,000000	99,222618
3673,000000	99,224836
3672,000000	99,228964
3671,000000	99,233564
3670,000000	99,235746
3669,000000	99,233536
3668,000000	99,231104
3667,000000	99,234054
3666,000000	99,240405
3665,000000	99,244501
3664,000000	99,243402
3663,000000	99,238275
3662,000000	99,230881
3661,000000	99,221336
3660,000000	99,209845
3659,000000	99,198077
3658,000000	99,186728
3657,000000	99,173772
3656,000000	99,157286
3655,000000	99,140611
3654,000000	99,128817
3653,000000	99,122319
3652,000000	99,116348
3651,000000	99,104743
3650,000000	99,088067
3649,000000	99,076563
3648,000000	99,074680
3647,000000	99,073871
3646,000000	99,068370
3645,000000	99,061060
3644,000000	99,056490
3643,000000	99,055588
3642,000000	99,055793
3641,000000	99,053721
3640,000000	99,048581
3639,000000	99,041685
3638,000000	99,033268
3637,000000	99,022334
3636,000000	99,008552
3635,000000	98,992374
3634,000000	98,973945
3633,000000	98,953820
3632,000000	98,933800
3631,000000	98,915306
3630,000000	98,896935
3629,000000	98,876586
3628,000000	98,856733
3627,000000	98,843725
3626,000000	98,839707
3625,000000	98,838614
3624,000000	98,835247
3623,000000	98,830542
3622,000000	98,828052
3621,000000	98,827469
3620,000000	98,823188
3619,000000	98,808847
3618,000000	98,784766
3617,000000	98,758244
3616,000000	98,736435
3615,000000	98,720976
3614,000000	98,707988
3613,000000	98,691920
3612,000000	98,671179
3611,000000	98,649808
3610,000000	98,632121
3609,000000	98,619316
3608,000000	98,610379
3607,000000	98,603269
3606,000000	98,596033
3605,000000	98,588172
3604,000000	98,580427
3603,000000	98,572713
3602,000000	98,562971
3601,000000	98,549058
3600,000000	98,531584
3599,000000	98,513338
3598,000000	98,495686
3597,000000	98,477543
3596,000000	98,457965
3595,000000	98,438067
3594,000000	98,418234
3593,000000	98,397772
3592,000000	98,377167
3591,000000	98,358370
3590,000000	98,341533
3589,000000	98,324547
3588,000000	98,306556
3587,000000	98,289695
3586,000000	98,273883
3585,000000	98,258275
3584,000000	98,243563
3583,000000	98,230298
3582,000000	98,217390
3581,000000	98,203810
3580,000000	98,189740
3579,000000	98,176421
3578,000000	98,163713
3577,000000	98,150061
3576,000000	98,134496
3575,000000	98,117451
3574,000000	98,099606
3573,000000	98,080802
3572,000000	98,061605
3571,000000	98,043292
3570,000000	98,025620
3569,000000	98,005258
3568,000000	97,980818
3567,000000	97,957419
3566,000000	97,939488
3565,000000	97,924321
3564,000000	97,909810
3563,000000	97,896691
3562,000000	97,884879
3561,000000	97,873193
3560,000000	97,861785
3559,000000	97,852157
3558,000000	97,844476
3557,000000	97,836741
3556,000000	97,827137
3555,000000	97,815378
3554,000000	97,801726
3553,000000	97,785953
3552,000000	97,768602
3551,000000	97,751782
3550,000000	97,737287
3549,000000	97,724525
3548,000000	97,711645
3547,000000	97,698362
3546,000000	97,686377
3545,000000	97,676671
3544,000000	97,668515
3543,000000	97,661198
3542,000000	97,654406
3541,000000	97,647380
3540,000000	97,639592
3539,000000	97,631277
3538,000000	97,622737
3537,000000	97,613688
3536,000000	97,603919
3535,000000	97,593788
3534,000000	97,583577
3533,000000	97,573465
3532,000000	97,563684
3531,000000	97,554234
3530,000000	97,543809
3529,000000	97,530559
3528,000000	97,514841
3527,000000	97,500127
3526,000000	97,489783
3525,000000	97,484316
3524,000000	97,481858
3523,000000	97,479732
3522,000000	97,475643
3521,000000	97,469085
3520,000000	97,461753
3519,000000	97,455449
3518,000000	97,449947
3517,000000	97,444134
3516,000000	97,438186
3515,000000	97,433124
3514,000000	97,428108
3513,000000	97,420702
3512,000000	97,409956
3511,000000	97,397507
3510,000000	97,384966
3509,000000	97,372168
3508,000000	97,359020
3507,000000	97,347116
3506,000000	97,337986
3505,000000	97,331343
3504,000000	97,326304
3503,000000	97,322662
3502,000000	97,319529
3501,000000	97,315238
3500,000000	97,309247
3499,000000	97,302324
3498,000000	97,294493
3497,000000	97,284982
3496,000000	97,274149
3495,000000	97,263382
3494,000000	97,252799
3493,000000	97,241070
3492,000000	97,228245
3491,000000	97,216604
3490,000000	97,207789
3489,000000	97,200510
3488,000000	97,191977
3487,000000	97,180199
3486,000000	97,164606
3485,000000	97,146499
3484,000000	97,129697
3483,000000	97,118965
3482,000000	97,115629
3481,000000	97,115461
3480,000000	97,112253
3479,000000	97,102705
3478,000000	97,087292
3477,000000	97,068463
3476,000000	97,049532
3475,000000	97,034016
3474,000000	97,024495
3473,000000	97,022349
3472,000000	97,027947
3471,000000	97,039372
3470,000000	97,050858
3469,000000	97,054653
3468,000000	97,045595
3467,000000	97,023405
3466,000000	96,991470
3465,000000	96,955829
3464,000000	96,924926
3463,000000	96,906163
3462,000000	96,899429
3461,000000	96,895688
3460,000000	96,884329
3459,000000	96,861858
3458,000000	96,833074
3457,000000	96,805674
3456,000000	96,784863
3455,000000	96,771206
3454,000000	96,761147
3453,000000	96,750505
3452,000000	96,738234
3451,000000	96,727165
3450,000000	96,720251
3449,000000	96,716845
3448,000000	96,713022
3447,000000	96,705038
3446,000000	96,692090
3445,000000	96,676695
3444,000000	96,663339
3443,000000	96,656295
3442,000000	96,658013
3441,000000	96,669217
3440,000000	96,689777
3439,000000	96,717692
3438,000000	96,746836
3437,000000	96,767882
3436,000000	96,773757
3435,000000	96,764701
3434,000000	96,747811
3433,000000	96,732308
3432,000000	96,724042
3431,000000	96,722430
3430,000000	96,721423
3429,000000	96,714666
3428,000000	96,700953
3427,000000	96,684471
3426,000000	96,670547
3425,000000	96,662445
3424,000000	96,661606
3423,000000	96,667926
3422,000000	96,678418
3421,000000	96,687959
3420,000000	96,693453
3419,000000	96,696548
3418,000000	96,701346
3417,000000	96,710752
3416,000000	96,725247
3415,000000	96,742804
3414,000000	96,758809
3413,000000	96,768341
3412,000000	96,770519
3411,000000	96,769350
3410,000000	96,769195
3409,000000	96,770765
3408,000000	96,772601
3407,000000	96,774460
3406,000000	96,777595
3405,000000	96,782980
3404,000000	96,790976
3403,000000	96,801521
3402,000000	96,813031
3401,000000	96,822367
3400,000000	96,827245
3399,000000	96,828145
3398,000000	96,826961
3397,000000	96,825010
3396,000000	96,823315
3395,000000	96,823306
3394,000000	96,825486
3393,000000	96,828229
3392,000000	96,829229
3391,000000	96,827631
3390,000000	96,824062
3389,000000	96,819520
3388,000000	96,815208
3387,000000	96,812515
3386,000000	96,812018
3385,000000	96,813027
3384,000000	96,814650
3383,000000	96,816633
3382,000000	96,818865
3381,000000	96,821326
3380,000000	96,824663
3379,000000	96,829398
3378,000000	96,834096
3377,000000	96,835979
3376,000000	96,834277
3375,000000	96,831603
3374,000000	96,831232
3373,000000	96,834051
3372,000000	96,838802
3371,000000	96,843817
3370,000000	96,847578
3369,000000	96,848920
3368,000000	96,847911
3367,000000	96,845851
3366,000000	96,843899
3365,000000	96,842548
3364,000000	96,842532
3363,000000	96,844741
3362,000000	96,848590
3361,000000	96,851824
3360,000000	96,852759
3359,000000	96,851765
3358,000000	96,850197
3357,000000	96,849184
3356,000000	96,849984
3355,000000	96,853901
3354,000000	96,860786
3353,000000	96,868618
3352,000000	96,875377
3351,000000	96,880542
3350,000000	96,884684
3349,000000	96,888675
3348,000000	96,893553
3347,000000	96,899789
3346,000000	96,906191
3345,000000	96,910928
3344,000000	96,914005
3343,000000	96,917440
3342,000000	96,922488
3341,000000	96,928272
3340,000000	96,933329
3339,000000	96,936880
3338,000000	96,938277
3337,000000	96,937126
3336,000000	96,934823
3335,000000	96,934217
3334,000000	96,936774
3333,000000	96,941464
3332,000000	96,947017
3331,000000	96,953437
3330,000000	96,960719
3329,000000	96,967849
3328,000000	96,974150
3327,000000	96,980102
3326,000000	96,985755
3325,000000	96,989919
3324,000000	96,992051
3323,000000	96,993554
3322,000000	96,996065
3321,000000	96,999767
3320,000000	97,004204
3319,000000	97,009398
3318,000000	97,015111
3317,000000	97,020351
3316,000000	97,024629
3315,000000	97,028629
3314,000000	97,032935
3313,000000	97,037455
3312,000000	97,042746
3311,000000	97,050373
3310,000000	97,060817
3309,000000	97,072394
3308,000000	97,083131
3307,000000	97,092327
3306,000000	97,099564
3305,000000	97,103959
3304,000000	97,105672
3303,000000	97,106754
3302,000000	97,109098
3301,000000	97,112666
3300,000000	97,116721
3299,000000	97,121368
3298,000000	97,126831
3297,000000	97,132575
3296,000000	97,138212
3295,000000	97,144120
3294,000000	97,150025
3293,000000	97,154326
3292,000000	97,156009
3291,000000	97,156195
3290,000000	97,156756
3289,000000	97,158588
3288,000000	97,162081
3287,000000	97,167748
3286,000000	97,175195
3285,000000	97,182758
3284,000000	97,189285
3283,000000	97,195164
3282,000000	97,200724
3281,000000	97,205221
3280,000000	97,208644
3279,000000	97,212977
3278,000000	97,220177
3277,000000	97,229821
3276,000000	97,240155
3275,000000	97,250277
3274,000000	97,260109
3273,000000	97,269211
3272,000000	97,276929
3271,000000	97,283051
3270,000000	97,287374
3269,000000	97,289733
3268,000000	97,291177
3267,000000	97,293896
3266,000000	97,298952
3265,000000	97,305321
3264,000000	97,311869
3263,000000	97,318660
3262,000000	97,325656
3261,000000	97,331977
3260,000000	97,337946
3259,000000	97,345876
3258,000000	97,357016
3257,000000	97,368915
3256,000000	97,377735
3255,000000	97,382444
3254,000000	97,385260
3253,000000	97,388994
3252,000000	97,395352
3251,000000	97,405087
3250,000000	97,417779
3249,000000	97,431574
3248,000000	97,444128
3247,000000	97,453601
3246,000000	97,458720
3245,000000	97,459341
3244,000000	97,457858
3243,000000	97,458504
3242,000000	97,463723
3241,000000	97,471986
3240,000000	97,480231
3239,000000	97,487439
3238,000000	97,495025
3237,000000	97,504589
3236,000000	97,516464
3235,000000	97,529545
3234,000000	97,541303
3233,000000	97,548846
3232,000000	97,551200
3231,000000	97,550276
3230,000000	97,548977
3229,000000	97,549077
3228,000000	97,551362
3227,000000	97,556313
3226,000000	97,563368
3225,000000	97,570511
3224,000000	97,575890
3223,000000	97,579442
3222,000000	97,582292
3221,000000	97,585403
3220,000000	97,589462
3219,000000	97,594944
3218,000000	97,601474
3217,000000	97,607793
3216,000000	97,613121
3215,000000	97,617700
3214,000000	97,621555
3213,000000	97,623992
3212,000000	97,625023
3211,000000	97,626227
3210,000000	97,629103
3209,000000	97,633407
3208,000000	97,637835
3207,000000	97,641526
3206,000000	97,644224
3205,000000	97,646008
3204,000000	97,647715
3203,000000	97,650617
3202,000000	97,655025
3201,000000	97,660051
3200,000000	97,665414
3199,000000	97,672138
3198,000000	97,680863
3197,000000	97,690590
3196,000000	97,699985
3195,000000	97,708789
3194,000000	97,717057
3193,000000	97,724436
3192,000000	97,731072
3191,000000	97,737988
3190,000000	97,745376
3189,000000	97,751701
3188,000000	97,755646
3187,000000	97,757855
3186,000000	97,759862
3185,000000	97,762164
3184,000000	97,764637
3183,000000	97,767682
3182,000000	97,771786
3181,000000	97,776604
3180,000000	97,781525
3179,000000	97,786605
3178,000000	97,792129
3177,000000	97,798152
3176,000000	97,805126
3175,000000	97,813934
3174,000000	97,824199
3173,000000	97,833615
3172,000000	97,840105
3171,000000	97,843878
3170,000000	97,846501
3169,000000	97,848930
3168,000000	97,851514
3167,000000	97,854843
3166,000000	97,859237
3165,000000	97,863952
3164,000000	97,868067
3163,000000	97,871609
3162,000000	97,874943
3161,000000	97,877828
3160,000000	97,880289
3159,000000	97,883987
3158,000000	97,891599
3157,000000	97,905098
3156,000000	97,924821
3155,000000	97,949088
3154,000000	97,973508
3153,000000	97,991913
3152,000000	97,999910
3151,000000	97,998129
3150,000000	97,991515
3149,000000	97,985656
3148,000000	97,984038
3147,000000	97,987318
3146,000000	97,993986
3145,000000	98,002172
3144,000000	98,012035
3143,000000	98,025811
3142,000000	98,044543
3141,000000	98,065120
3140,000000	98,081631
3139,000000	98,089671
3138,000000	98,089219
3137,000000	98,084050
3136,000000	98,079187
3135,000000	98,078151
3134,000000	98,081589
3133,000000	98,088056
3132,000000	98,095858
3131,000000	98,103701
3130,000000	98,110123
3129,000000	98,113980
3128,000000	98,115998
3127,000000	98,118652
3126,000000	98,123703
3125,000000	98,130795
3124,000000	98,139103
3123,000000	98,148823
3122,000000	98,159877
3121,000000	98,170343
3120,000000	98,177725
3119,000000	98,181200
3118,000000	98,181355
3117,000000	98,178454
3116,000000	98,172232
3115,000000	98,163278
3114,000000	98,153644
3113,000000	98,146156
3112,000000	98,143180
3111,000000	98,145078
3110,000000	98,149096
3109,000000	98,150682
3108,000000	98,147148
3107,000000	98,139852
3106,000000	98,132300
3105,000000	98,126834
3104,000000	98,124004
3103,000000	98,123787
3102,000000	98,125792
3101,000000	98,128420
3100,000000	98,129415
3099,000000	98,127367
3098,000000	98,122281
3097,000000	98,115228
3096,000000	98,108421
3095,000000	98,104737
3094,000000	98,105747
3093,000000	98,110076
3092,000000	98,114318
3091,000000	98,115240
3090,000000	98,110973
3089,000000	98,101409
3088,000000	98,088504
3087,000000	98,075511
3086,000000	98,064355
3085,000000	98,053916
3084,000000	98,041528
3083,000000	98,025609
3082,000000	98,006322
3081,000000	97,984472
3080,000000	97,960999
3079,000000	97,936820
3078,000000	97,912219
3077,000000	97,887010
3076,000000	97,862239
3075,000000	97,841097
3074,000000	97,826795
3073,000000	97,820137
3072,000000	97,819948
3071,000000	97,825383
3070,000000	97,836072
3069,000000	97,850150
3068,000000	97,863957
3067,000000	97,874307
3066,000000	97,880710
3065,000000	97,885065
3064,000000	97,889758
3063,000000	97,896159
3062,000000	97,904363
3061,000000	97,914052
3060,000000	97,925450
3059,000000	97,938942
3058,000000	97,953888
3057,000000	97,968712
3056,000000	97,982592
3055,000000	97,996158
3054,000000	98,009837
3053,000000	98,022373
3052,000000	98,031846
3051,000000	98,037516
3050,000000	98,040108
3049,000000	98,040951
3048,000000	98,041346
3047,000000	98,042077
3046,000000	98,042715
3045,000000	98,042040
3044,000000	98,039607
3043,000000	98,035874
3042,000000	98,030548
3041,000000	98,022148
3040,000000	98,010325
3039,000000	97,997426
3038,000000	97,986496
3037,000000	97,978442
3036,000000	97,972118
3035,000000	97,966154
3034,000000	97,959576
3033,000000	97,951500
3032,000000	97,941776
3031,000000	97,931725
3030,000000	97,923216
3029,000000	97,917079
3028,000000	97,912842
3027,000000	97,909235
3026,000000	97,904390
3025,000000	97,896638
3024,000000	97,886193
3023,000000	97,875397
3022,000000	97,866188
3021,000000	97,857781
3020,000000	97,847618
3019,000000	97,833946
3018,000000	97,816586
3017,000000	97,796007
3016,000000	97,772891
3015,000000	97,747844
3014,000000	97,720377
3013,000000	97,688545
3012,000000	97,650739
3011,000000	97,607578
3010,000000	97,561152
3009,000000	97,513108
3008,000000	97,464180
3007,000000	97,414723
3006,000000	97,364522
3005,000000	97,312409
3004,000000	97,257211
3003,000000	97,198894
3002,000000	97,137950
3001,000000	97,074163
3000,000000	97,006517
2999,000000	96,933734
2998,000000	96,854150
2997,000000	96,765536
2996,000000	96,666276
2995,000000	96,556104
2994,000000	96,434950
2993,000000	96,301708
2992,000000	96,154571
2991,000000	95,992352
2990,000000	95,814141
2989,000000	95,618440
2988,000000	95,403853
2987,000000	95,169807
2986,000000	94,916259
2985,000000	94,642516
2984,000000	94,346993
2983,000000	94,027900
2982,000000	93,682691
2981,000000	93,308107
2980,000000	92,901345
2979,000000	92,460994
2978,000000	91,986808
2977,000000	91,477767
2976,000000	90,931744
2975,000000	90,346304
2974,000000	89,719310
2973,000000	89,050272
2972,000000	88,341098
2971,000000	87,596901
2970,000000	86,825162
2969,000000	86,034744
2968,000000	85,236233
2967,000000	84,442431
2966,000000	83,668768
2965,000000	82,931596
2964,000000	82,247100
2963,000000	81,630150
2962,000000	81,094632
2961,000000	80,653973
2960,000000	80,319823
2959,000000	80,102485
2958,000000	80,009835
2957,000000	80,047552
2956,000000	80,217452
2955,000000	80,513813
2954,000000	80,920791
2953,000000	81,409565
2952,000000	81,940979
2951,000000	82,470304
2950,000000	82,953969
2949,000000	83,354178
2948,000000	83,642394
2947,000000	83,802573
2946,000000	83,830814
2945,000000	83,733263
2944,000000	83,520842
2943,000000	83,206267
2942,000000	82,802240
2941,000000	82,320821
2940,000000	81,774541
2939,000000	81,176439
2938,000000	80,541447
2937,000000	79,885597
2936,000000	79,225602
2935,000000	78,578657
2934,000000	77,961754
2933,000000	77,390521
2932,000000	76,875316
2931,000000	76,419192
2930,000000	76,018451
2929,000000	75,665766
2928,000000	75,352120
2927,000000	75,066960
2926,000000	74,798306
2925,000000	74,533791
2924,000000	74,263406
2923,000000	73,982645
2922,000000	73,694911
2921,000000	73,413460
2920,000000	73,163264
2919,000000	72,985142
2918,000000	72,941238
2917,000000	73,108979
2916,000000	73,559216
2915,000000	74,320442
2914,000000	75,352946
2913,000000	76,552823
2912,000000	77,788137
2911,000000	78,948883
2910,000000	79,974909
2909,000000	80,856419
2908,000000	81,612578
2907,000000	82,271991
2906,000000	82,860828
2905,000000	83,397916
2904,000000	83,895527
2903,000000	84,361842
2902,000000	84,802956
2901,000000	85,223319
2900,000000	85,625647
2899,000000	86,012158
2898,000000	86,384710
2897,000000	86,744162
2896,000000	87,090853
2895,000000	87,426291
2894,000000	87,752777
2893,000000	88,070694
2892,000000	88,377010
2891,000000	88,666694
2890,000000	88,934249
2889,000000	89,173606
2888,000000	89,377114
2887,000000	89,535604
2886,000000	89,638933
2885,000000	89,676144
2884,000000	89,637425
2883,000000	89,516505
2882,000000	89,312383
2881,000000	89,029303
2880,000000	88,677377
2879,000000	88,273489
2878,000000	87,840849
2877,000000	87,407619
2876,000000	87,004904
2875,000000	86,666397
2874,000000	86,423865
2873,000000	86,298680
2872,000000	86,292249
2871,000000	86,381823
2870,000000	86,523594
2869,000000	86,662141
2868,000000	86,743393
2867,000000	86,727375
2866,000000	86,595967
2865,000000	86,352820
2864,000000	86,019613
2863,000000	85,630958
2862,000000	85,228734
2861,000000	84,854003
2860,000000	84,539857
2859,000000	84,305894
2858,000000	84,155025
2857,000000	84,071899
2856,000000	84,024097
2855,000000	83,968577
2854,000000	83,864894
2853,000000	83,695911
2852,000000	83,497893
2851,000000	83,378962
2850,000000	83,499067
2849,000000	84,001738
2848,000000	84,930817
2847,000000	86,195612
2846,000000	87,614774
2845,000000	89,003229
2844,000000	90,239866
2843,000000	91,284570
2842,000000	92,150202
2841,000000	92,868229
2840,000000	93,466921
2839,000000	93,966108
2838,000000	94,381518
2837,000000	94,728525
2836,000000	95,022092
2835,000000	95,274754
2834,000000	95,494698
2833,000000	95,686378
2832,000000	95,853814
2831,000000	96,001611
2830,000000	96,133850
2829,000000	96,252908
2828,000000	96,360184
2827,000000	96,457418
2826,000000	96,546026
2825,000000	96,626172
2824,000000	96,697517
2823,000000	96,760614
2822,000000	96,816969
2821,000000	96,868090
2820,000000	96,915571
2819,000000	96,961685
2818,000000	97,008677
2817,000000	97,057588
2816,000000	97,108506
2815,000000	97,161897
2814,000000	97,218659
2813,000000	97,278639
2812,000000	97,339694
2811,000000	97,398514
2810,000000	97,452305
2809,000000	97,500220
2808,000000	97,543731
2807,000000	97,585248
2806,000000	97,625706
2805,000000	97,663928
2804,000000	97,698717
2803,000000	97,730838
2802,000000	97,762207
2801,000000	97,793713
2800,000000	97,824789
2799,000000	97,854611
2798,000000	97,882666
2797,000000	97,908620
2796,000000	97,932762
2795,000000	97,956437
2794,000000	97,981198
2793,000000	98,007546
2792,000000	98,034828
2791,000000	98,061574
2790,000000	98,085308
2789,000000	98,103275
2788,000000	98,114946
2787,000000	98,123536
2786,000000	98,133549
2785,000000	98,146939
2784,000000	98,162452
2783,000000	98,178053
2782,000000	98,192593
2781,000000	98,205569
2780,000000	98,216981
2779,000000	98,227788
2778,000000	98,239207
2777,000000	98,251161
2776,000000	98,262170
2775,000000	98,270877
2774,000000	98,277005
2773,000000	98,281073
2772,000000	98,284126
2771,000000	98,287490
2770,000000	98,291762
2769,000000	98,296084
2768,000000	98,299242
2767,000000	98,301226
2766,000000	98,302835
2765,000000	98,304180
2764,000000	98,304817
2763,000000	98,305128
2762,000000	98,306317
2761,000000	98,308976
2760,000000	98,312661
2759,000000	98,316738
2758,000000	98,320530
2757,000000	98,322860
2756,000000	98,322901
2755,000000	98,321763
2754,000000	98,321986
2753,000000	98,325000
2752,000000	98,329847
2751,000000	98,334445
2750,000000	98,337125
2749,000000	98,336910
2748,000000	98,333513
2747,000000	98,327631
2746,000000	98,320559
2745,000000	98,313171
2744,000000	98,305817
2743,000000	98,299074
2742,000000	98,293636
2741,000000	98,289314
2740,000000	98,284984
2739,000000	98,279844
2738,000000	98,274061
2737,000000	98,268107
2736,000000	98,262288
2735,000000	98,257206
2734,000000	98,253932
2733,000000	98,253422
2732,000000	98,256257
2731,000000	98,262978
2730,000000	98,274064
2729,000000	98,289226
2728,000000	98,307104
2727,000000	98,325802
2726,000000	98,343391
2725,000000	98,358387
2724,000000	98,370507
2723,000000	98,380873
2722,000000	98,390821
2721,000000	98,400579
2720,000000	98,409672
2719,000000	98,418245
2718,000000	98,427004
2717,000000	98,435924
2716,000000	98,444062
2715,000000	98,450901
2714,000000	98,457151
2713,000000	98,463970
2712,000000	98,471852
2711,000000	98,480364
2710,000000	98,488491
2709,000000	98,495199
2708,000000	98,500124
2707,000000	98,503777
2706,000000	98,506941
2705,000000	98,510138
2704,000000	98,513884
2703,000000	98,518794
2702,000000	98,524767
2701,000000	98,530559
2700,000000	98,534967
2699,000000	98,538172
2698,000000	98,541284
2697,000000	98,544918
2696,000000	98,548819
2695,000000	98,552383
2694,000000	98,554822
2693,000000	98,555361
2692,000000	98,554213
2691,000000	98,553020
2690,000000	98,553380
2689,000000	98,555155
2688,000000	98,556983
2687,000000	98,558023
2686,000000	98,558385
2685,000000	98,558296
2684,000000	98,557861
2683,000000	98,557318
2682,000000	98,556495
2681,000000	98,554312
2680,000000	98,549790
2679,000000	98,543396
2678,000000	98,536582
2677,000000	98,530293
2676,000000	98,524741
2675,000000	98,520174
2674,000000	98,516832
2673,000000	98,514478
2672,000000	98,513001
2671,000000	98,513165
2670,000000	98,515757
2669,000000	98,520450
2668,000000	98,526427
2667,000000	98,533653
2666,000000	98,542292
2665,000000	98,551349
2664,000000	98,559427
2663,000000	98,566640
2662,000000	98,574416
2661,000000	98,583412
2660,000000	98,592922
2659,000000	98,602334
2658,000000	98,611820
2657,000000	98,621467
2656,000000	98,631094
2655,000000	98,641102
2654,000000	98,652202
2653,000000	98,664011
2652,000000	98,675104
2651,000000	98,684837
2650,000000	98,694079
2649,000000	98,703893
2648,000000	98,714493
2647,000000	98,725624
2646,000000	98,736809
2645,000000	98,747072
2644,000000	98,755572
2643,000000	98,762767
2642,000000	98,769904
2641,000000	98,777141
2640,000000	98,783394
2639,000000	98,788187
2638,000000	98,792448
2637,000000	98,797109
2636,000000	98,801960
2635,000000	98,806279
2634,000000	98,809686
2633,000000	98,812169
2632,000000	98,814085
2631,000000	98,816165
2630,000000	98,818761
2629,000000	98,821262
2628,000000	98,823096
2627,000000	98,824970
2626,000000	98,828036
2625,000000	98,832296
2624,000000	98,837001
2623,000000	98,841991
2622,000000	98,847124
2621,000000	98,850983
2620,000000	98,852033
2619,000000	98,850817
2618,000000	98,849217
2617,000000	98,847923
2616,000000	98,846493
2615,000000	98,845457
2614,000000	98,845990
2613,000000	98,847454
2612,000000	98,847810
2611,000000	98,846800
2610,000000	98,846545
2609,000000	98,848377
2608,000000	98,851074
2607,000000	98,852816
2606,000000	98,852854
2605,000000	98,850880
2604,000000	98,846911
2603,000000	98,842750
2602,000000	98,841540
2601,000000	98,844697
2600,000000	98,850374
2599,000000	98,855591
2598,000000	98,858633
2597,000000	98,859136
2596,000000	98,857550
2595,000000	98,855145
2594,000000	98,853270
2593,000000	98,852100
2592,000000	98,851146
2591,000000	98,850739
2590,000000	98,851496
2589,000000	98,852530
2588,000000	98,852241
2587,000000	98,850910
2586,000000	98,850599
2585,000000	98,852161
2584,000000	98,854224
2583,000000	98,855387
2582,000000	98,855635
2581,000000	98,855420
2580,000000	98,855179
2579,000000	98,856015
2578,000000	98,859101
2577,000000	98,864160
2576,000000	98,870087
2575,000000	98,876854
2574,000000	98,884774
2573,000000	98,892172
2572,000000	98,896274
2571,000000	98,896737
2570,000000	98,896122
2569,000000	98,896609
2568,000000	98,898485
2567,000000	98,901979
2566,000000	98,907897
2565,000000	98,915486
2564,000000	98,921993
2563,000000	98,925453
2562,000000	98,926406
2561,000000	98,926177
2560,000000	98,925224
2559,000000	98,923793
2558,000000	98,922509
2557,000000	98,921553
2556,000000	98,920644
2555,000000	98,920292
2554,000000	98,921684
2553,000000	98,924994
2552,000000	98,929028
2551,000000	98,932723
2550,000000	98,935815
2549,000000	98,938298
2548,000000	98,940710
2547,000000	98,944656
2546,000000	98,951285
2545,000000	98,959401
2544,000000	98,966495
2543,000000	98,971161
2542,000000	98,973048
2541,000000	98,971596
2540,000000	98,967187
2539,000000	98,962725
2538,000000	98,961318
2537,000000	98,962541
2536,000000	98,963405
2535,000000	98,962710
2534,000000	98,961951
2533,000000	98,962315
2532,000000	98,963492
2531,000000	98,965374
2530,000000	98,968231
2529,000000	98,971235
2528,000000	98,973438
2527,000000	98,976208
2526,000000	98,981782
2525,000000	98,989397
2524,000000	98,995543
2523,000000	98,998456
2522,000000	98,999462
2521,000000	98,999743
2520,000000	98,998760
2519,000000	98,996525
2518,000000	98,994677
2517,000000	98,994386
2516,000000	98,995565
2515,000000	98,998574
2514,000000	99,004128
2513,000000	99,010854
2512,000000	99,015715
2511,000000	99,017863
2510,000000	99,020030
2509,000000	99,025175
2508,000000	99,033665
2507,000000	99,044265
2506,000000	99,055663
2505,000000	99,066427
2504,000000	99,075455
2503,000000	99,083159
2502,000000	99,090438
2501,000000	99,096333
2500,000000	99,098671
2499,000000	99,097232
2498,000000	99,094276
2497,000000	99,091902
2496,000000	99,091033
2495,000000	99,092794
2494,000000	99,098183
2493,000000	99,105952
2492,000000	99,113304
2491,000000	99,119097
2490,000000	99,124199
2489,000000	99,128569
2488,000000	99,130751
2487,000000	99,130719
2486,000000	99,130706
2485,000000	99,132448
2484,000000	99,135694
2483,000000	99,139683
2482,000000	99,143763
2481,000000	99,146432
2480,000000	99,146369
2479,000000	99,144924
2478,000000	99,145140
2477,000000	99,148048
2476,000000	99,152211
2475,000000	99,156987
2474,000000	99,163213
2473,000000	99,170208
2472,000000	99,175162
2471,000000	99,176693
2470,000000	99,176543
2469,000000	99,176800
2468,000000	99,177584
2467,000000	99,178165
2466,000000	99,178189
2465,000000	99,177195
2464,000000	99,175021
2463,000000	99,173191
2462,000000	99,173759
2461,000000	99,176461
2460,000000	99,179148
2459,000000	99,181084
2458,000000	99,183324
2457,000000	99,185807
2456,000000	99,186938
2455,000000	99,186391
2454,000000	99,185462
2453,000000	99,184316
2452,000000	99,181872
2451,000000	99,178794
2450,000000	99,177268
2449,000000	99,177095
2448,000000	99,175460
2447,000000	99,171793
2446,000000	99,169531
2445,000000	99,171429
2444,000000	99,175973
2443,000000	99,179808
2442,000000	99,181142
2441,000000	99,179461
2440,000000	99,174901
2439,000000	99,169416
2438,000000	99,165954
2437,000000	99,164846
2436,000000	99,163414
2435,000000	99,160358
2434,000000	99,157905
2433,000000	99,157992
2432,000000	99,158956
2431,000000	99,157870
2430,000000	99,154076
2429,000000	99,148662
2428,000000	99,142387
2427,000000	99,135808
2426,000000	99,129817
2425,000000	99,124609
2424,000000	99,119494
2423,000000	99,114552
2422,000000	99,110801
2421,000000	99,108090
2420,000000	99,104860
2419,000000	99,100789
2418,000000	99,097488
2417,000000	99,095674
2416,000000	99,093841
2415,000000	99,090767
2414,000000	99,087303
2413,000000	99,084614
2412,000000	99,082683
2411,000000	99,081565
2410,000000	99,082076
2409,000000	99,083960
2408,000000	99,085229
2407,000000	99,084592
2406,000000	99,083083
2405,000000	99,082358
2404,000000	99,082785
2403,000000	99,083904
2402,000000	99,085143
2401,000000	99,085596
2400,000000	99,084847
2399,000000	99,084471
2398,000000	99,086847
2397,000000	99,091868
2396,000000	99,096648
2395,000000	99,099064
2394,000000	99,099813
2393,000000	99,100447
2392,000000	99,101280
2391,000000	99,101962
2390,000000	99,102239
2389,000000	99,101707
2388,000000	99,099964
2387,000000	99,097465
2386,000000	99,094873
2385,000000	99,091080
2384,000000	99,084361
2383,000000	99,074989
2382,000000	99,065545
2381,000000	99,058514
2380,000000	99,054964
2379,000000	99,055881
2378,000000	99,061802
2377,000000	99,070761
2376,000000	99,078457
2375,000000	99,082637
2374,000000	99,085601
2373,000000	99,090982
2372,000000	99,099150
2371,000000	99,106697
2370,000000	99,110072
2369,000000	99,107490
2368,000000	99,099520
2367,000000	99,089509
2366,000000	99,081852
2365,000000	99,079560
2364,000000	99,082059
2363,000000	99,085828
2362,000000	99,087950
2361,000000	99,087864
2360,000000	99,084940
2359,000000	99,080955
2358,000000	99,081616
2357,000000	99,088672
2356,000000	99,098078
2355,000000	99,100124
2354,000000	99,093494
2353,000000	99,084689
2352,000000	99,080417
2351,000000	99,081815
2350,000000	99,085045
2349,000000	99,087021
2348,000000	99,085108
2347,000000	99,081424
2346,000000	99,082593
2345,000000	99,089785
2344,000000	99,095603
2343,000000	99,091077
2342,000000	99,084006
2341,000000	99,084781
2340,000000	99,091137
2339,000000	99,094626
2338,000000	99,092620
2337,000000	99,088645
2336,000000	99,082335
2335,000000	99,074576
2334,000000	99,068906
2333,000000	99,070229
2332,000000	99,073365
2331,000000	99,075556
2330,000000	99,075451
2329,000000	99,078732
2328,000000	99,080580
2327,000000	99,078742
2326,000000	99,074848
2325,000000	99,075483
2324,000000	99,083537
2323,000000	99,097449
2322,000000	99,114085
2321,000000	99,129089
2320,000000	99,135946
2319,000000	99,135745
2318,000000	99,134077
2317,000000	99,138971
2316,000000	99,147848
2315,000000	99,157848
2314,000000	99,165299
2313,000000	99,171356
2312,000000	99,173207
2311,000000	99,171765
2310,000000	99,169113
2309,000000	99,169873
2308,000000	99,173623
2307,000000	99,179995
2306,000000	99,188452
2305,000000	99,198445
2304,000000	99,205935
2303,000000	99,208880
2302,000000	99,208159
2301,000000	99,207208
2300,000000	99,205988
2299,000000	99,205452
2298,000000	99,206880
2297,000000	99,212737
2296,000000	99,221048
2295,000000	99,229955
2294,000000	99,238175
2293,000000	99,245622
2292,000000	99,250719
2291,000000	99,253371
2290,000000	99,256258
2289,000000	99,261911
2288,000000	99,269825
2287,000000	99,277427
2286,000000	99,283128
2285,000000	99,285934
2284,000000	99,286383
2283,000000	99,287288
2282,000000	99,292045
2281,000000	99,299214
2280,000000	99,303922
2279,000000	99,304916
2278,000000	99,306857
2277,000000	99,313433
2276,000000	99,322798
2275,000000	99,332577
2274,000000	99,343287
2273,000000	99,354676
2272,000000	99,362843
2271,000000	99,365509
2270,000000	99,365002
2269,000000	99,363232
2268,000000	99,358206
2267,000000	99,349079
2266,000000	99,339494
2265,000000	99,332843
2264,000000	99,328725
2263,000000	99,327092
2262,000000	99,329901
2261,000000	99,335611
2260,000000	99,339356
2259,000000	99,341799
2258,000000	99,351168
2257,000000	99,370642
2256,000000	99,390715
2255,000000	99,399730
2254,000000	99,396213
2253,000000	99,386273
2252,000000	99,375098
2251,000000	99,367381
2250,000000	99,368522
2249,000000	99,379053
2248,000000	99,391582
2247,000000	99,400222
2246,000000	99,406987
2245,000000	99,415269
2244,000000	99,422838
2243,000000	99,426626
2242,000000	99,428413
2241,000000	99,430510
2240,000000	99,432101
2239,000000	99,434638
2238,000000	99,443785
2237,000000	99,460133
2236,000000	99,474903
2235,000000	99,480730
2234,000000	99,479607
2233,000000	99,475344
2232,000000	99,467165
2231,000000	99,457508
2230,000000	99,456196
2229,000000	99,467936
2228,000000	99,483337
2227,000000	99,491492
2226,000000	99,493707
2225,000000	99,495990
2224,000000	99,496548
2223,000000	99,490821
2222,000000	99,481258
2221,000000	99,471260
2220,000000	99,456685
2219,000000	99,434524
2218,000000	99,413594
2217,000000	99,404779
2216,000000	99,406105
2215,000000	99,408755
2214,000000	99,411992
2213,000000	99,419947
2212,000000	99,428350
2211,000000	99,427537
2210,000000	99,416379
2209,000000	99,403507
2208,000000	99,397021
2207,000000	99,400566
2206,000000	99,415115
2205,000000	99,435878
2204,000000	99,451623
2203,000000	99,454710
2202,000000	99,447399
2201,000000	99,433934
2200,000000	99,415140
2199,000000	99,396628
2198,000000	99,391586
2197,000000	99,405781
2196,000000	99,428849
2195,000000	99,449160
2194,000000	99,466585
2193,000000	99,480650
2192,000000	99,480056
2191,000000	99,457498
2190,000000	99,425077
2189,000000	99,402194
2188,000000	99,396491
2187,000000	99,407030
2186,000000	99,433321
2185,000000	99,466767
2184,000000	99,486602
2183,000000	99,482616
2182,000000	99,471153
2181,000000	99,472177
2180,000000	99,482248
2179,000000	99,488076
2178,000000	99,492101
2177,000000	99,505002
2176,000000	99,524385
2175,000000	99,540853
2174,000000	99,555964
2173,000000	99,574001
2172,000000	99,585403
2171,000000	99,577664
2170,000000	99,556676
2169,000000	99,541126
2168,000000	99,541632
2167,000000	99,557865
2166,000000	99,588127
2165,000000	99,626090
2164,000000	99,656814
2163,000000	99,671957
2162,000000	99,679290
2161,000000	99,683960
2160,000000	99,675575
2159,000000	99,653227
2158,000000	99,641445
2157,000000	99,654900
2156,000000	99,673645
2155,000000	99,676975
2154,000000	99,672361
2153,000000	99,675947
2152,000000	99,686738
2151,000000	99,695641
2150,000000	99,702542
2149,000000	99,708044
2148,000000	99,703094
2147,000000	99,682084
2146,000000	99,654754
2145,000000	99,632916
2144,000000	99,617001
2143,000000	99,604970
2142,000000	99,600597
2141,000000	99,602629
2140,000000	99,600494
2139,000000	99,591444
2138,000000	99,587158
2137,000000	99,592037
2136,000000	99,590199
2135,000000	99,568087
2134,000000	99,535659
2133,000000	99,511194
2132,000000	99,497332
2131,000000	99,485772
2130,000000	99,473237
2129,000000	99,460440
2128,000000	99,445554
2127,000000	99,430524
2126,000000	99,424844
2125,000000	99,431856
2124,000000	99,439032
2123,000000	99,432933
2122,000000	99,416128
2121,000000	99,399196
2120,000000	99,384848
2119,000000	99,371523
2118,000000	99,364355
2117,000000	99,368433
2116,000000	99,376864
2115,000000	99,378727
2114,000000	99,375364
2113,000000	99,376518
2112,000000	99,383783
2111,000000	99,389631
2110,000000	99,389581
2109,000000	99,384619
2108,000000	99,375003
2107,000000	99,362314
2106,000000	99,353632
2105,000000	99,353319
2104,000000	99,354655
2103,000000	99,349907
2102,000000	99,343177
2101,000000	99,342922
2100,000000	99,347386
2099,000000	99,348940
2098,000000	99,347480
2097,000000	99,347857
2096,000000	99,349458
2095,000000	99,350015
2094,000000	99,354174
2093,000000	99,365954
2092,000000	99,378818
2091,000000	99,384674
2090,000000	99,386827
2089,000000	99,392458
2088,000000	99,398366
2087,000000	99,396617
2086,000000	99,389186
2085,000000	99,384745
2084,000000	99,385373
2083,000000	99,388295
2082,000000	99,395716
2081,000000	99,410732
2080,000000	99,427737
2079,000000	99,439073
2078,000000	99,446388
2077,000000	99,454347
2076,000000	99,459365
2075,000000	99,457216
2074,000000	99,454230
2073,000000	99,456293
2072,000000	99,454288
2071,000000	99,436376
2070,000000	99,409259
2069,000000	99,391415
2068,000000	99,390412
2067,000000	99,401068
2066,000000	99,419048
2065,000000	99,439449
2064,000000	99,449823
2063,000000	99,443461
2062,000000	99,432692
2061,000000	99,432143
2060,000000	99,437112
2059,000000	99,435378
2058,000000	99,430681
2057,000000	99,434605
2056,000000	99,443409
2055,000000	99,444703
2054,000000	99,439824
2053,000000	99,438382
2052,000000	99,437843
2051,000000	99,430866
2050,000000	99,426267
2049,000000	99,438766
2048,000000	99,460675
2047,000000	99,471489
2046,000000	99,471966
2045,000000	99,477457
2044,000000	99,485860
2043,000000	99,484747
2042,000000	99,482756
2041,000000	99,498591
2040,000000	99,523946
2039,000000	99,534451
2038,000000	99,533241
2037,000000	99,545639
2036,000000	99,574145
2035,000000	99,595540
2034,000000	99,601362
2033,000000	99,603712
2032,000000	99,602730
2031,000000	99,588310
2030,000000	99,570576
2029,000000	99,570124
2028,000000	99,582360
2027,000000	99,587956
2026,000000	99,589393
2025,000000	99,598663
2024,000000	99,600647
2023,000000	99,571200
2022,000000	99,523615
2021,000000	99,496380
2020,000000	99,500804
2019,000000	99,518114
2018,000000	99,539520
2017,000000	99,567453
2016,000000	99,586526
2015,000000	99,578537
2014,000000	99,558332
2013,000000	99,554439
2012,000000	99,564814
2011,000000	99,567092
2010,000000	99,561932
2009,000000	99,567386
2008,000000	99,578083
2007,000000	99,571749
2006,000000	99,550597
2005,000000	99,534955
2004,000000	99,524415
2003,000000	99,503805
2002,000000	99,477195
2001,000000	99,462016
2000,000000	99,458325
1999,000000	99,455643
1998,000000	99,459139
1997,000000	99,477590
1996,000000	99,496096
1995,000000	99,492661
1994,000000	99,472527
1993,000000	99,458934
1992,000000	99,457554
1991,000000	99,459047
1990,000000	99,468609
1989,000000	99,492777
1988,000000	99,509667
1987,000000	99,492877
1986,000000	99,455153
1985,000000	99,431869
1984,000000	99,430717
1983,000000	99,435087
1982,000000	99,446856
1981,000000	99,483126
1980,000000	99,533572
1979,000000	99,564949
1978,000000	99,569999
1977,000000	99,570707
1976,000000	99,571081
1975,000000	99,554895
1974,000000	99,526614
1973,000000	99,506902
1972,000000	99,496019
1971,000000	99,482521
1970,000000	99,475737
1969,000000	99,489668
1968,000000	99,506764
1967,000000	99,497885
1966,000000	99,469249
1965,000000	99,446923
1964,000000	99,430599
1963,000000	99,406804
1962,000000	99,387299
1961,000000	99,391883
1960,000000	99,407045
1959,000000	99,404094
1958,000000	99,385589
1957,000000	99,374894
1956,000000	99,374201
1955,000000	99,368604
1954,000000	99,358809
1953,000000	99,354996
1952,000000	99,349737
1951,000000	99,329880
1950,000000	99,306068
1949,000000	99,298348
1948,000000	99,301946
1947,000000	99,298858
1946,000000	99,292180
1945,000000	99,296692
1944,000000	99,305525
1943,000000	99,299426
1942,000000	99,283469
1941,000000	99,278641
1940,000000	99,283300
1939,000000	99,280983
1938,000000	99,273673
1937,000000	99,276942
1936,000000	99,289751
1935,000000	99,297211
1934,000000	99,298604
1933,000000	99,305574
1932,000000	99,316967
1931,000000	99,320890
1930,000000	99,318466
1929,000000	99,319173
1928,000000	99,319445
1927,000000	99,311917
1926,000000	99,306254
1925,000000	99,316932
1924,000000	99,335586
1923,000000	99,341446
1922,000000	99,335602
1921,000000	99,334224
1920,000000	99,333271
1919,000000	99,314137
1918,000000	99,279801
1917,000000	99,255377
1916,000000	99,248756
1915,000000	99,247853
1914,000000	99,249387
1913,000000	99,259223
1912,000000	99,270496
1911,000000	99,267958
1910,000000	99,254981
1909,000000	99,250017
1908,000000	99,255169
1907,000000	99,257339
1906,000000	99,255390
1905,000000	99,258805
1904,000000	99,263984
1903,000000	99,259475
1902,000000	99,250919
1901,000000	99,253411
1900,000000	99,263657
1899,000000	99,265589
1898,000000	99,258126
1897,000000	99,254123
1896,000000	99,253990
1895,000000	99,245899
1894,000000	99,231881
1893,000000	99,225291
1892,000000	99,224399
1891,000000	99,216600
1890,000000	99,205115
1889,000000	99,205764
1888,000000	99,216360
1887,000000	99,221511
1886,000000	99,219802
1885,000000	99,220825
1884,000000	99,223057
1883,000000	99,216007
1882,000000	99,202962
1881,000000	99,196392
1880,000000	99,194458
1879,000000	99,185309
1878,000000	99,170926
1877,000000	99,163622
1876,000000	99,161654
1875,000000	99,152144
1874,000000	99,137005
1873,000000	99,130394
1872,000000	99,131361
1871,000000	99,123536
1870,000000	99,103123
1869,000000	99,085966
1868,000000	99,077499
1867,000000	99,069503
1866,000000	99,068130
1865,000000	99,082141
1864,000000	99,099958
1863,000000	99,103697
1862,000000	99,095121
1861,000000	99,089756
1860,000000	99,089389
1859,000000	99,083221
1858,000000	99,073098
1857,000000	99,070877
1856,000000	99,073952
1855,000000	99,069759
1854,000000	99,059797
1853,000000	99,054673
1852,000000	99,050132
1851,000000	99,033531
1850,000000	99,007927
1849,000000	98,988724
1848,000000	98,976925
1847,000000	98,957362
1846,000000	98,924763
1845,000000	98,891586
1844,000000	98,867121
1843,000000	98,850459
1842,000000	98,850169
1841,000000	98,870446
1840,000000	98,893022
1839,000000	98,897886
1838,000000	98,890132
1837,000000	98,889797
1836,000000	98,896792
1835,000000	98,895714
1834,000000	98,886598
1833,000000	98,880968
1832,000000	98,877234
1831,000000	98,865651
1830,000000	98,852567
1829,000000	98,854223
1828,000000	98,865537
1827,000000	98,867109
1826,000000	98,857260
1825,000000	98,853814
1824,000000	98,861073
1823,000000	98,864224
1822,000000	98,860109
1821,000000	98,856729
1820,000000	98,851870
1819,000000	98,836085
1818,000000	98,815980
1817,000000	98,809689
1816,000000	98,814060
1815,000000	98,808643
1814,000000	98,789319
1813,000000	98,769424
1812,000000	98,753130
1811,000000	98,729664
1810,000000	98,701615
1809,000000	98,687767
1808,000000	98,686673
1807,000000	98,677025
1806,000000	98,653410
1805,000000	98,628675
1804,000000	98,604038
1803,000000	98,566426
1802,000000	98,518805
1801,000000	98,482526
1800,000000	98,460945
1799,000000	98,434572
1798,000000	98,404240
1797,000000	98,387973
1796,000000	98,381188
1795,000000	98,357159
1794,000000	98,305164
1793,000000	98,247090
1792,000000	98,205922
1791,000000	98,178694
1790,000000	98,167488
1789,000000	98,177172
1788,000000	98,185602
1787,000000	98,163667
1786,000000	98,114840
1785,000000	98,070404
1784,000000	98,039751
1783,000000	98,003825
1782,000000	97,958779
1781,000000	97,919593
1780,000000	97,886365
1779,000000	97,840841
1778,000000	97,786409
1777,000000	97,742996
1776,000000	97,709200
1775,000000	97,660750
1774,000000	97,583206
1773,000000	97,487848
1772,000000	97,383679
1771,000000	97,266397
1770,000000	97,159034
1769,000000	97,082209
1768,000000	97,011281
1767,000000	96,915742
1766,000000	96,810472
1765,000000	96,719266
1764,000000	96,616324
1763,000000	96,448301
1762,000000	96,216550
1761,000000	95,988708
1760,000000	95,788480
1759,000000	95,563223
1758,000000	95,268001
1757,000000	94,910353
1756,000000	94,526160
1755,000000	94,138366
1754,000000	93,741829
1753,000000	93,291981
1752,000000	92,704910
1751,000000	91,929896
1750,000000	91,035305
1749,000000	90,126251
1748,000000	89,210101
1747,000000	88,245387
1746,000000	87,220000
1745,000000	86,121443
1744,000000	84,925148
1743,000000	83,645012
1742,000000	82,317943
1741,000000	80,902035
1740,000000	79,319329
1739,000000	77,697283
1738,000000	76,323865
1737,000000	75,253332
1736,000000	74,197178
1735,000000	72,679708
1734,000000	70,603872
1733,000000	68,724290
1732,000000	67,421584
1731,000000	66,334857
1730,000000	65,202403
1729,000000	64,076887
1728,000000	63,091891
1727,000000	62,263009
1726,000000	61,548791
1725,000000	60,965538
1724,000000	60,557366
1723,000000	60,318033
1722,000000	60,226637
1721,000000	60,306803
1720,000000	60,614232
1719,000000	61,222399
1718,000000	62,224233
1717,000000	63,628194
1716,000000	65,248657
1715,000000	66,933418
1714,000000	68,655243
1713,000000	70,414502
1712,000000	72,218932
1711,000000	74,080351
1710,000000	75,965246
1709,000000	77,784447
1708,000000	79,502844
1707,000000	81,220748
1706,000000	83,008705
1705,000000	84,659899
1704,000000	85,908046
1703,000000	86,808266
1702,000000	87,590672
1701,000000	88,476587
1700,000000	89,477868
1699,000000	90,305052
1698,000000	90,883154
1697,000000	91,344333
1696,000000	91,792219
1695,000000	92,205379
1694,000000	92,503068
1693,000000	92,693651
1692,000000	92,845474
1691,000000	93,013068
1690,000000	93,190332
1689,000000	93,334902
1688,000000	93,450364
1687,000000	93,576307
1686,000000	93,701010
1685,000000	93,779510
1684,000000	93,825391
1683,000000	93,887122
1682,000000	93,978958
1681,000000	94,079748
1680,000000	94,177952
1679,000000	94,278317
1678,000000	94,364983
1677,000000	94,411180
1676,000000	94,430676
1675,000000	94,482048
1674,000000	94,571283
1673,000000	94,645515
1672,000000	94,687087
1671,000000	94,720645
1670,000000	94,762321
1669,000000	94,794297
1668,000000	94,824452
1667,000000	94,879751
1666,000000	94,938963
1665,000000	94,961604
1664,000000	94,944178
1663,000000	94,924879
1662,000000	94,925262
1661,000000	94,926615
1660,000000	94,926353
1659,000000	94,936079
1658,000000	94,947871
1657,000000	94,946392
1656,000000	94,938571
1655,000000	94,936913
1654,000000	94,940291
1653,000000	94,918900
1652,000000	94,870889
1651,000000	94,864810
1650,000000	94,872318
1649,000000	94,862601
1648,000000	94,835892
1647,000000	94,821056
1646,000000	94,828158
1645,000000	94,830377
1644,000000	94,830713
1643,000000	94,838696
1642,000000	94,845947
1641,000000	94,830593
1640,000000	94,793306
1639,000000	94,759610
1638,000000	94,730956
1637,000000	94,668557
1636,000000	94,558258
1635,000000	94,461858
1634,000000	94,423253
1633,000000	94,418090
1632,000000	94,414981
1631,000000	94,406479
1630,000000	94,387383
1629,000000	94,351205
1628,000000	94,310408
1627,000000	94,290575
1626,000000	94,290988
1625,000000	94,285237
1624,000000	94,270257
1623,000000	94,275956
1622,000000	94,309774
1621,000000	94,348759
1620,000000	94,388479
1619,000000	94,439324
1618,000000	94,492953
1617,000000	94,523510
1616,000000	94,528597
1615,000000	94,538159
1614,000000	94,561477
1613,000000	94,580944
1612,000000	94,586683
1611,000000	94,583624
1610,000000	94,567439
1609,000000	94,513270
1608,000000	94,404853
1607,000000	94,246942
1606,000000	94,033164
1605,000000	93,738523
1604,000000	93,362941
1603,000000	92,955950
1602,000000	92,588996
1601,000000	92,320323
1600,000000	92,195451
1599,000000	92,241594
1598,000000	92,433092
1597,000000	92,694558
1596,000000	92,960464
1595,000000	93,199523
1594,000000	93,381243
1593,000000	93,470918
1592,000000	93,465410
1591,000000	93,389523
1590,000000	93,249022
1589,000000	93,022076
1588,000000	92,692332
1587,000000	92,257715
1586,000000	91,700900
1585,000000	90,988382
1584,000000	90,119370
1583,000000	89,156499
1582,000000	88,206976
1581,000000	87,382478
1580,000000	86,772992
1579,000000	86,440829
1578,000000	86,427370
1577,000000	86,752710
1576,000000	87,347548
1575,000000	88,007133
1574,000000	88,588328
1573,000000	89,096729
1572,000000	89,586445
1571,000000	90,134009
1570,000000	90,796067
1569,000000	91,468053
1568,000000	91,990550
1567,000000	92,373717
1566,000000	92,698306
1565,000000	92,995271
1564,000000	93,246585
1563,000000	93,442530
1562,000000	93,590481
1561,000000	93,679457
1560,000000	93,706682
1559,000000	93,723533
1558,000000	93,718489
1557,000000	93,710963
1556,000000	93,721733
1555,000000	93,711981
1554,000000	93,666730
1553,000000	93,588222
1552,000000	93,471138
1551,000000	93,290268
1550,000000	93,030147
1549,000000	92,717455
1548,000000	92,382526
1547,000000	92,000336
1546,000000	91,507955
1545,000000	90,878938
1544,000000	90,178013
1543,000000	89,509889
1542,000000	88,929019
1541,000000	88,505604
1540,000000	88,447210
1539,000000	88,810217
1538,000000	89,329897
1537,000000	89,852811
1536,000000	90,391677
1535,000000	91,029001
1534,000000	91,816495
1533,000000	92,617587
1532,000000	93,219202
1531,000000	93,623000
1530,000000	93,918702
1529,000000	94,147786
1528,000000	94,333827
1527,000000	94,500691
1526,000000	94,647332
1525,000000	94,752680
1524,000000	94,825344
1523,000000	94,896301
1522,000000	94,969268
1521,000000	95,009603
1520,000000	95,011002
1519,000000	95,012052
1518,000000	95,019729
1517,000000	95,016719
1516,000000	95,014538
1515,000000	95,040007
1514,000000	95,079333
1513,000000	95,096028
1512,000000	95,087301
1511,000000	95,082022
1510,000000	95,086352
1509,000000	95,070715
1508,000000	95,030696
1507,000000	95,032921
1506,000000	95,047876
1505,000000	95,013264
1504,000000	94,983170
1503,000000	94,967724
1502,000000	94,942504
1501,000000	94,873804
1500,000000	94,763859
1499,000000	94,650156
1498,000000	94,527774
1497,000000	94,340260
1496,000000	94,088804
1495,000000	93,834625
1494,000000	93,580215
1493,000000	93,274961
1492,000000	92,887593
1491,000000	92,434191
1490,000000	91,975559
1489,000000	91,599370
1488,000000	91,366520
1487,000000	91,250707
1486,000000	91,160100
1485,000000	91,013844
1484,000000	90,784225
1483,000000	90,457700
1482,000000	89,996168
1481,000000	89,404031
1480,000000	88,777903
1479,000000	88,192999
1478,000000	87,616281
1477,000000	86,995005
1476,000000	86,360694
1475,000000	85,756664
1474,000000	85,093682
1473,000000	84,237463
1472,000000	83,272939
1471,000000	82,398573
1470,000000	81,613871
1469,000000	80,843222
1468,000000	80,095367
1467,000000	79,419418
1466,000000	78,841156
1465,000000	78,401508
1464,000000	78,187733
1463,000000	78,206490
1462,000000	78,357698
1461,000000	78,564276
1460,000000	78,820756
1459,000000	79,167119
1458,000000	79,679062
1457,000000	80,400704
1456,000000	81,164234
1455,000000	81,799898
1454,000000	82,325895
1453,000000	82,790094
1452,000000	83,180373
1451,000000	83,439319
1450,000000	83,537913
1449,000000	83,518614
1448,000000	83,488709
1447,000000	83,556010
1446,000000	83,746973
1445,000000	84,016618
1444,000000	84,303360
1443,000000	84,536267
1442,000000	84,647406
1441,000000	84,611398
1440,000000	84,450848
1439,000000	84,182825
1438,000000	83,787501
1437,000000	83,299651
1436,000000	82,923084
1435,000000	82,831073
1434,000000	82,963878
1433,000000	83,202526
1432,000000	83,468986
1431,000000	83,677383
1430,000000	83,714750
1429,000000	83,525260
1428,000000	83,190400
1427,000000	82,875243
1426,000000	82,733510
1425,000000	82,878838
1424,000000	83,324468
1423,000000	83,903423
1422,000000	84,422769
1421,000000	84,854818
1420,000000	85,291838
1419,000000	85,791274
1418,000000	86,278520
1417,000000	86,695890
1416,000000	87,077950
1415,000000	87,451207
1414,000000	87,819085
1413,000000	88,192694
1412,000000	88,581405
1411,000000	88,970063
1410,000000	89,335258
1409,000000	89,669973
1408,000000	89,969561
1407,000000	90,221877
1406,000000	90,431378
1405,000000	90,616687
1404,000000	90,770938
1403,000000	90,864391
1402,000000	90,891708
1401,000000	90,867718
1400,000000	90,792090
1399,000000	90,656407
1398,000000	90,477458
1397,000000	90,271119
1396,000000	90,006525
1395,000000	89,650002
1394,000000	89,241496
1393,000000	88,854456
1392,000000	88,504695
1391,000000	88,165287
1390,000000	87,817166
1389,000000	87,445995
1388,000000	87,026694
1387,000000	86,554854
1386,000000	86,072059
1385,000000	85,613723
1384,000000	85,177508
1383,000000	84,767410
1382,000000	84,426549
1381,000000	84,213303
1380,000000	84,169677
1379,000000	84,318385
1378,000000	84,655257
1377,000000	85,151330
1376,000000	85,784617
1375,000000	86,537844
1374,000000	87,336250
1373,000000	88,047792
1372,000000	88,600189
1371,000000	89,017605
1370,000000	89,352156
1369,000000	89,633637
1368,000000	89,861786
1367,000000	90,023908
1366,000000	90,118326
1365,000000	90,158739
1364,000000	90,159984
1363,000000	90,130265
1362,000000	90,079551
1361,000000	90,021821
1360,000000	89,963469
1359,000000	89,903052
1358,000000	89,845380
1357,000000	89,805185
1356,000000	89,794773
1355,000000	89,815628
1354,000000	89,864736
1353,000000	89,939820
1352,000000	90,033628
1351,000000	90,131624
1350,000000	90,220752
1349,000000	90,289119
1348,000000	90,319362
1347,000000	90,289176
1346,000000	90,182963
1345,000000	90,000180
1344,000000	89,749667
1343,000000	89,438791
1342,000000	89,069965
1341,000000	88,645881
1340,000000	88,185916
1339,000000	87,738774
1338,000000	87,362663
1337,000000	87,090790
1336,000000	86,927235
1335,000000	86,859418
1334,000000	86,864576
1333,000000	86,913252
1332,000000	86,974847
1331,000000	87,026896
1330,000000	87,059572
1329,000000	87,071056
1328,000000	87,060465
1327,000000	87,026769
1326,000000	86,971491
1325,000000	86,894894
1324,000000	86,791417
1323,000000	86,650982
1322,000000	86,466302
1321,000000	86,236577
1320,000000	85,969378
1319,000000	85,682925
1318,000000	85,398988
1317,000000	85,127598
1316,000000	84,860563
1315,000000	84,581531
1314,000000	84,277199
1313,000000	83,938487
1312,000000	83,557293
1311,000000	83,121519
1310,000000	82,611860
1309,000000	82,006994
1308,000000	81,296345
1307,000000	80,491415
1306,000000	79,616769
1305,000000	78,692695
1304,000000	77,735317
1303,000000	76,756895
1302,000000	75,754741
1301,000000	74,705059
1300,000000	73,581816
1299,000000	72,377159
1298,000000	71,091142
1297,000000	69,721945
1296,000000	68,282308
1295,000000	66,811414
1294,000000	65,353843
1293,000000	63,944522
1292,000000	62,630024
1291,000000	61,478206
1290,000000	60,544366
1289,000000	59,840132
1288,000000	59,353338
1287,000000	59,058092
1286,000000	58,892965
1285,000000	58,770059
1284,000000	58,619690
1283,000000	58,411481
1282,000000	58,127304
1281,000000	57,749107
1280,000000	57,284696
1279,000000	56,774933
1278,000000	56,259234
1277,000000	55,759003
1276,000000	55,302123
1275,000000	54,929416
1274,000000	54,659418
1273,000000	54,479129
1272,000000	54,380771
1271,000000	54,373380
1270,000000	54,450210
1269,000000	54,576206
1268,000000	54,725373
1267,000000	54,896624
1266,000000	55,083685
1265,000000	55,266098
1264,000000	55,438087
1263,000000	55,617085
1262,000000	55,813795
1261,000000	56,020057
1260,000000	56,234566
1259,000000	56,471402
1258,000000	56,739837
1257,000000	57,049726
1256,000000	57,440554
1255,000000	57,976406
1254,000000	58,692080
1253,000000	59,565013
1252,000000	60,542203
1251,000000	61,566867
1250,000000	62,588004
1249,000000	63,571492
1248,000000	64,512641
1247,000000	65,426487
1246,000000	66,324210
1245,000000	67,208539
1244,000000	68,082257
1243,000000	68,946727
1242,000000	69,796071
1241,000000	70,626141
1240,000000	71,442558
1239,000000	72,252416
1238,000000	73,054785
1237,000000	73,844925
1236,000000	74,621535
1235,000000	75,382201
1234,000000	76,120140
1233,000000	76,831468
1232,000000	77,520415
1231,000000	78,198818
1230,000000	78,887603
1229,000000	79,615935
1228,000000	80,405389
1227,000000	81,250366
1226,000000	82,119253
1225,000000	82,971416
1224,000000	83,766250
1223,000000	84,468779
1222,000000	85,061350
1221,000000	85,549716
1220,000000	85,946579
1219,000000	86,256240
1218,000000	86,486855
1217,000000	86,657648
1216,000000	86,787053
1215,000000	86,882207
1214,000000	86,948679
1213,000000	87,001315
1212,000000	87,051036
1211,000000	87,094903
1210,000000	87,128709
1209,000000	87,158483
1208,000000	87,190628
1207,000000	87,220676
1206,000000	87,242692
1205,000000	87,259724
1204,000000	87,275651
1203,000000	87,287349
1202,000000	87,293938
1201,000000	87,303644
1200,000000	87,322596
1199,000000	87,347021
1198,000000	87,374307
1197,000000	87,411600
1196,000000	87,465303
1195,000000	87,532431
1194,000000	87,610972
1193,000000	87,706346
1192,000000	87,819857
1191,000000	87,942565
1190,000000	88,069482
1189,000000	88,208481
1188,000000	88,364081
1187,000000	88,525097
1186,000000	88,678820
1185,000000	88,825617
1184,000000	88,968197
1183,000000	89,099013
1182,000000	89,210129
1181,000000	89,303507
1180,000000	89,381117
1179,000000	89,435538
1178,000000	89,462219
1177,000000	89,467800
1176,000000	89,454988
1175,000000	89,413533
1174,000000	89,332574
1173,000000	89,210563
1172,000000	89,044445
1171,000000	88,822906
1170,000000	88,543090
1169,000000	88,217963
1168,000000	87,862617
1167,000000	87,489284
1166,000000	87,125747
1165,000000	86,821660
1164,000000	86,621734
1163,000000	86,535755
1162,000000	86,537459
1161,000000	86,583622
1160,000000	86,626429
1159,000000	86,624885
1158,000000	86,560851
1157,000000	86,440917
1156,000000	86,275810
1155,000000	86,067077
1154,000000	85,815709
1153,000000	85,527021
1152,000000	85,199915
1151,000000	84,818215
1150,000000	84,364469
1149,000000	83,828778
1148,000000	83,197974
1147,000000	82,453646
1146,000000	81,582690
1145,000000	80,588604
1144,000000	79,487630
1143,000000	78,306080
1142,000000	77,087700
1141,000000	75,890786
1140,000000	74,773727
1139,000000	73,778827
1138,000000	72,925453
1137,000000	72,208239
1136,000000	71,601088
1135,000000	71,058654
1134,000000	70,523200
1133,000000	69,944724
1132,000000	69,296861
1131,000000	68,578294
1130,000000	67,803695
1129,000000	66,999777
1128,000000	66,206051
1127,000000	65,465119
1126,000000	64,808218
1125,000000	64,256993
1124,000000	63,835660
1123,000000	63,577291
1122,000000	63,509852
1121,000000	63,658564
1120,000000	64,057409
1119,000000	64,731467
1118,000000	65,680500
1117,000000	66,875372
1116,000000	68,274172
1115,000000	69,823343
1114,000000	71,451144
1113,000000	73,086334
1112,000000	74,669463
1111,000000	76,150037
1110,000000	77,487131
1109,000000	78,661911
1108,000000	79,671945
1107,000000	80,521606
1106,000000	81,227833
1105,000000	81,821286
1104,000000	82,332951
1103,000000	82,776116
1102,000000	83,158465
1101,000000	83,494677
1100,000000	83,793293
1099,000000	84,048445
1098,000000	84,255128
1097,000000	84,421944
1096,000000	84,556341
1095,000000	84,650224
1094,000000	84,695932
1093,000000	84,697352
1092,000000	84,654501
1091,000000	84,553829
1090,000000	84,382587
1089,000000	84,140986
1088,000000	83,822956
1087,000000	83,401128
1086,000000	82,844833
1085,000000	82,128481
1084,000000	81,223806
1083,000000	80,095695
1082,000000	78,721954
1081,000000	77,113353
1080,000000	75,304662
1079,000000	73,353993
1078,000000	71,345509
1077,000000	69,384882
1076,000000	67,584587
1075,000000	66,056454
1074,000000	64,899507
1073,000000	64,190927
1072,000000	63,992305
1071,000000	64,327760
1070,000000	65,175625
1069,000000	66,466620
1068,000000	68,095687
1067,000000	69,935516
1066,000000	71,848741
1065,000000	73,728544
1064,000000	75,507359
1063,000000	77,140537
1062,000000	78,603211
1061,000000	79,899189
1060,000000	81,042604
1059,000000	82,035719
1058,000000	82,882924
1057,000000	83,602591
1056,000000	84,213821
1055,000000	84,715955
1054,000000	85,105629
1053,000000	85,398066
1052,000000	85,606342
1051,000000	85,726420
1050,000000	85,753137
1049,000000	85,691684
1048,000000	85,537012
1047,000000	85,257202
1046,000000	84,823861
1045,000000	84,235902
1044,000000	83,513782
1043,000000	82,704419
1042,000000	81,907562
1041,000000	81,270794
1040,000000	80,931533
1039,000000	80,961769
1038,000000	81,352804
1037,000000	82,034704
1036,000000	82,888814
1035,000000	83,771642
1034,000000	84,569640
1033,000000	85,233869
1032,000000	85,760586
1031,000000	86,154608
1030,000000	86,431352
1029,000000	86,623579
1028,000000	86,762872
1027,000000	86,861857
1026,000000	86,931370
1025,000000	86,992796
1024,000000	87,056553
1023,000000	87,112436
1022,000000	87,155103
1021,000000	87,200825
1020,000000	87,263288
1019,000000	87,336551
1018,000000	87,416833
1017,000000	87,518187
1016,000000	87,647543
1015,000000	87,785895
1014,000000	87,911754
1013,000000	88,022731
1012,000000	88,119135
1011,000000	88,190124
1010,000000	88,234767
1009,000000	88,272739
1008,000000	88,316454
1007,000000	88,352031
1006,000000	88,363813
1005,000000	88,356043
1004,000000	88,334329
1003,000000	88,289480
1002,000000	88,215564
1001,000000	88,122234
1000,000000	88,015367
999,000000	87,886913
998,000000	87,738753
997,000000	87,593460
996,000000	87,466909
995,000000	87,353421
994,000000	87,250730
993,000000	87,175772
992,000000	87,138430
991,000000	87,122162
990,000000	87,105614
989,000000	87,082755
988,000000	87,046198
987,000000	86,974346
986,000000	86,852878
985,000000	86,690124
984,000000	86,495771
983,000000	86,265754
982,000000	86,003175
981,000000	85,730343
980,000000	85,466422
979,000000	85,212003
978,000000	84,970014
977,000000	84,758781
976,000000	84,589164
975,000000	84,447705
974,000000	84,317605
973,000000	84,196874
972,000000	84,080228
971,000000	83,944195
970,000000	83,767301
969,000000	83,547833
968,000000	83,285389
967,000000	82,967267
966,000000	82,589907
965,000000	82,179176
964,000000	81,772182
963,000000	81,393867
962,000000	81,062269
961,000000	80,797555
960,000000	80,608583
959,000000	80,484059
958,000000	80,415950
957,000000	80,416916
956,000000	80,504315
955,000000	80,675654
954,000000	80,914463
953,000000	81,207718
952,000000	81,538797
951,000000	81,879617
950,000000	82,207271
949,000000	82,519562
948,000000	82,821585
947,000000	83,111648
946,000000	83,394318
945,000000	83,688552
944,000000	84,005068
943,000000	84,330775
942,000000	84,649122
941,000000	84,958722
940,000000	85,257969
939,000000	85,533628
938,000000	85,782078
937,000000	86,022372
936,000000	86,269935
935,000000	86,515288
934,000000	86,744561
933,000000	86,959042
932,000000	87,160648
931,000000	87,339492
930,000000	87,492181
929,000000	87,630026
928,000000	87,753443
927,000000	87,842877
926,000000	87,892076
925,000000	87,927307
924,000000	87,979498
923,000000	88,061626
922,000000	88,185011
921,000000	88,367522
920,000000	88,605390
919,000000	88,861797
918,000000	89,102115
917,000000	89,318329
916,000000	89,503913
915,000000	89,636545
914,000000	89,707274
913,000000	89,739172
912,000000	89,755942
911,000000	89,758903
910,000000	89,753013
909,000000	89,766472
908,000000	89,822014
907,000000	89,913428
906,000000	90,029509
905,000000	90,174703
904,000000	90,347533
903,000000	90,526198
902,000000	90,696107
901,000000	90,864570
900,000000	91,030690
899,000000	91,169554
898,000000	91,266698
897,000000	91,339305
896,000000	91,405459
895,000000	91,462677
894,000000	91,513024
893,000000	91,575468
892,000000	91,651341
891,000000	91,710615
890,000000	91,729378
889,000000	91,709432
888,000000	91,642712
887,000000	91,498260
886,000000	91,272949
885,000000	91,019159
884,000000	90,792229
883,000000	90,595271
882,000000	90,395549
881,000000	90,164551
880,000000	89,882235
879,000000	89,540751
878,000000	89,174252
877,000000	88,858988
876,000000	88,658305
875,000000	88,589067
874,000000	88,650740
873,000000	88,846793
872,000000	89,155923
871,000000	89,516054
870,000000	89,868261
869,000000	90,191193
868,000000	90,473768
867,000000	90,693891
866,000000	90,849035
865,000000	90,973135
864,000000	91,092688
863,000000	91,197338
862,000000	91,273938
861,000000	91,337105
860,000000	91,401593
859,000000	91,458621
858,000000	91,504817
857,000000	91,561125
856,000000	91,639057
855,000000	91,719729
854,000000	91,789467
853,000000	91,860808
852,000000	91,935432
851,000000	91,983626
850,000000	91,989872
849,000000	91,984268
848,000000	92,000761
847,000000	92,034665
846,000000	92,064828
845,000000	92,085588
844,000000	92,091456
843,000000	92,065088
842,000000	92,006095
841,000000	91,941179
840,000000	91,882604
839,000000	91,809070
838,000000	91,707571
837,000000	91,599160
836,000000	91,502434
835,000000	91,409326
834,000000	91,320516
833,000000	91,266748
832,000000	91,269050
831,000000	91,312087
830,000000	91,381708
829,000000	91,492306
828,000000	91,649037
827,000000	91,820178
826,000000	91,978525
825,000000	92,132838
824,000000	92,288644
823,000000	92,419295
822,000000	92,508909
821,000000	92,580996
820,000000	92,654546
819,000000	92,713731
818,000000	92,746195
817,000000	92,769456
816,000000	92,793339
815,000000	92,797252
814,000000	92,769917
813,000000	92,734096
812,000000	92,706300
811,000000	92,670485
810,000000	92,615657
809,000000	92,558521
808,000000	92,502206
807,000000	92,412079
806,000000	92,259039
805,000000	92,049531
804,000000	91,788860
803,000000	91,458612
802,000000	91,060198
801,000000	90,641307
800,000000	90,251542
799,000000	89,906488
798,000000	89,616737
797,000000	89,408468
796,000000	89,284936
795,000000	89,203396
794,000000	89,118891
793,000000	89,018653
792,000000	88,892949
791,000000	88,716331
790,000000	88,487250
789,000000	88,247780
788,000000	88,034088
787,000000	87,841898
786,000000	87,664247
785,000000	87,523154
784,000000	87,435004
783,000000	87,381922
782,000000	87,345590
781,000000	87,333756
780,000000	87,344872
779,000000	87,344066
778,000000	87,304297
777,000000	87,237199
776,000000	87,155593
775,000000	87,043740
774,000000	86,895546
773,000000	86,745985
772,000000	86,632127
771,000000	86,554647
770,000000	86,505746
769,000000	86,500409
768,000000	86,550607
767,000000	86,641654
766,000000	86,764869
765,000000	86,939157
764,000000	87,168702
763,000000	87,409849
762,000000	87,608804
761,000000	87,740585
760,000000	87,784630
759,000000	87,701137
758,000000	87,463740
757,000000	87,084031
756,000000	86,573955
755,000000	85,915140
754,000000	85,092004
753,000000	84,120433
752,000000	83,018471
751,000000	81,782696
750,000000	80,421750
749,000000	78,984354
748,000000	77,529131
747,000000	76,099839
746,000000	74,754964
745,000000	73,591578
744,000000	72,708241
743,000000	72,168620
742,000000	72,022468
741,000000	72,320929
740,000000	73,072368
739,000000	74,204188
738,000000	75,601809
737,000000	77,153606
736,000000	78,734951
735,000000	80,199179
734,000000	81,434316
733,000000	82,404619
732,000000	83,113948
731,000000	83,577550
730,000000	83,858511
729,000000	84,079313
728,000000	84,347499
727,000000	84,694582
726,000000	85,104386
725,000000	85,555674
724,000000	86,007815
723,000000	86,397215
722,000000	86,693933
721,000000	86,931571
720,000000	87,149266
719,000000	87,332063
718,000000	87,435058
717,000000	87,421388
716,000000	87,250520
715,000000	86,881743
714,000000	86,326617
713,000000	85,653422
712,000000	84,904708
711,000000	84,045874
710,000000	83,028250
709,000000	81,873079
708,000000	80,673779
707,000000	79,564004
706,000000	78,707750
705,000000	78,262097
704,000000	78,277560
703,000000	78,642454
702,000000	79,160455
701,000000	79,666264
700,000000	80,053732
699,000000	80,263175
698,000000	80,300727
697,000000	80,236140
696,000000	80,135490
695,000000	80,018494
694,000000	79,907340
693,000000	79,864172
692,000000	79,938733
691,000000	80,125341
690,000000	80,411363
689,000000	80,812345
688,000000	81,311639
687,000000	81,822480
686,000000	82,272850
685,000000	82,668000
684,000000	83,024698
683,000000	83,314859
682,000000	83,520847
681,000000	83,683431
680,000000	83,843316
679,000000	83,993021
678,000000	84,128912
677,000000	84,288264
676,000000	84,492060
675,000000	84,705740
674,000000	84,904258
673,000000	85,114582
672,000000	85,356191
671,000000	85,611180
670,000000	85,892086
669,000000	86,278586
668,000000	86,754929
667,000000	87,065352
666,000000	87,159307
665,000000	87,204410
664,000000	87,276741
663,000000	87,335707
662,000000	87,324454
661,000000	87,243792
660,000000	87,103559
659,000000	86,862425
658,000000	86,469929
657,000000	85,906818
656,000000	85,158636
655,000000	84,226442
654,000000	83,207670
653,000000	82,289938
652,000000	81,623943
651,000000	81,240804
650,000000	81,081475
649,000000	81,060493
648,000000	81,087259
647,000000	81,068585
646,000000	80,944220
645,000000	80,711831
644,000000	80,386016
643,000000	79,960128
642,000000	79,434682
641,000000	78,845727
640,000000	78,242743
639,000000	77,669558
638,000000	77,180694
637,000000	76,843485
636,000000	76,701282
635,000000	76,743075
634,000000	76,920190
633,000000	77,183362
632,000000	77,485549
631,000000	77,770500
630,000000	77,997208
629,000000	78,162697
628,000000	78,271991
627,000000	78,312519
626,000000	78,284280
625,000000	78,220528
624,000000	78,138093
623,000000	78,006962
622,000000	77,805168
621,000000	77,564907
620,000000	77,326578
619,000000	77,086939
618,000000	76,833061
617,000000	76,590726
616,000000	76,395188
615,000000	76,243495
614,000000	76,120137
613,000000	76,035119
612,000000	75,998973
611,000000	75,991244
610,000000	75,995397
609,000000	76,033379
608,000000	76,127646
607,000000	76,268299
606,000000	76,458355
605,000000	76,756074
604,000000	77,218908
603,000000	77,842899
602,000000	78,605865
601,000000	79,517139
600,000000	80,556745
599,000000	81,620699
598,000000	82,605014
597,000000	83,497446
596,000000	84,313079
595,000000	85,013278
594,000000	85,566568
593,000000	86,017612
592,000000	86,411695
591,000000	86,719701
590,000000	86,921212
589,000000	87,075926
588,000000	87,235826
587,000000	87,368470
586,000000	87,438010
585,000000	87,482855
584,000000	87,540222
583,000000	87,574483
582,000000	87,557906
581,000000	87,544000
580,000000	87,581086
579,000000	87,635692
578,000000	87,678021
577,000000	87,761892
576,000000	87,936989
575,000000	88,160238
574,000000	88,377684
573,000000	88,611570
572,000000	88,876384
571,000000	89,105109
570,000000	89,245897
569,000000	89,351427
568,000000	89,481678
567,000000	89,607859
566,000000	89,699588
565,000000	89,800343
564,000000	89,928481
563,000000	90,012406
562,000000	90,011600
561,000000	89,994674
560,000000	90,012209
559,000000	90,005672
558,000000	89,934440
557,000000	89,872779
556,000000	89,883692
555,000000	89,913879
554,000000	89,907195
553,000000	89,907206
552,000000	89,944154
551,000000	89,946348
550,000000	89,867623
549,000000	89,789437
548,000000	89,782818
547,000000	89,792969
546,000000	89,761631
545,000000	89,743097
544,000000	89,785299
543,000000	89,826110
542,000000	89,812804
541,000000	89,799485
540,000000	89,830198
539,000000	89,850495
538,000000	89,833957
537,000000	89,861160
536,000000	89,969699
535,000000	90,060932
534,000000	90,069564
533,000000	90,083108
532,000000	90,175191
531,000000	90,269777
530,000000	90,288133
529,000000	90,287892
528,000000	90,329730
527,000000	90,351543
526,000000	90,298969
525,000000	90,255562
524,000000	90,285092
523,000000	90,307952
522,000000	90,265312
521,000000	90,238554
520,000000	90,295336
519,000000	90,353950
518,000000	90,332003
517,000000	90,299651
516,000000	90,323140
515,000000	90,327795
514,000000	90,265427
513,000000	90,223480
512,000000	90,254986
511,000000	90,265679
510,000000	90,191377
509,000000	90,128629
508,000000	90,153344
507,000000	90,173236
506,000000	90,106418
505,000000	90,036445
504,000000	90,030765
503,000000	89,994322
502,000000	89,852148
501,000000	89,716834
500,000000	89,680980
499,000000	89,653997
498,000000	89,555638
497,000000	89,463842
496,000000	89,442600
495,000000	89,402421
494,000000	89,279128
493,000000	89,182726
492,000000	89,201922
491,000000	89,232359
490,000000	89,175079
489,000000	89,117571
488,000000	89,147568
487,000000	89,190237
486,000000	89,182905
485,000000	89,225326
484,000000	89,381536
483,000000	89,518229
482,000000	89,546870
481,000000	89,594411
480,000000	89,752108
479,000000	89,902113
478,000000	89,952094
477,000000	90,020133
476,000000	90,187259
475,000000	90,300226
474,000000	90,225341
473,000000	90,102327
472,000000	90,106177
471,000000	90,146839
470,000000	90,115986
469,000000	90,124043
468,000000	90,238817
467,000000	90,310538
466,000000	90,259223
465,000000	90,264540
464,000000	90,428245
463,000000	90,557320
462,000000	90,503005
461,000000	90,441510
460,000000	90,552281
459,000000	90,705755
458,000000	90,716680
457,000000	90,697365
456,000000	90,772563
455,000000	90,779352
454,000000	90,628368
453,000000	90,518921
452,000000	90,601428
451,000000	90,707366
450,000000	90,686720
