# Supplementary material for: Machine learning-assisted non-destructive plasticizer identification and quantification in historical PVC objects based on IR spectroscopy
Source: Sci Rep. 2022 Mar 23;12:5017. doi: 10.1038/s41598-022-08862-1 (PMC8943100; doi:10.1038/s41598-022-08862-1)
Supplement: Supplementary file 1 — Supplementary Information 1. [file 41598_2022_8862_MOESM1_ESM.zip › Plasticizers_PVC_data/ATR_FTIR_all/HS 149.ASC]

PE IR       SUBTECH     SPECTRUM    ASCII       PEDS        4.00        
   -1
HS 149.ASC
21/02/05
12:44:30.00
21/02/05
12:44:30.00
Student
Sample 011 By student Date Friday, February 05 2021
450,000000
#HDR
-1
-1
#GR
cm-1
%T
1.0
0.0
4000,000000
-1,000000
3551
8
99,465961
68,952742
#DATA
4000,000000	98,824825
3999,000000	98,825427
3998,000000	98,826028
3997,000000	98,826957
3996,000000	98,827885
3995,000000	98,828419
3994,000000	98,828525
3993,000000	98,828523
3992,000000	98,828836
3991,000000	98,829692
3990,000000	98,831042
3989,000000	98,832682
3988,000000	98,834411
3987,000000	98,836064
3986,000000	98,837452
3985,000000	98,838451
3984,000000	98,839242
3983,000000	98,840350
3982,000000	98,842200
3981,000000	98,844558
3980,000000	98,846590
3979,000000	98,847655
3978,000000	98,847915
3977,000000	98,848048
3976,000000	98,848475
3975,000000	98,849029
3974,000000	98,849426
3973,000000	98,849812
3972,000000	98,850630
3971,000000	98,851993
3970,000000	98,853424
3969,000000	98,854235
3968,000000	98,854113
3967,000000	98,853327
3966,000000	98,852448
3965,000000	98,851937
3964,000000	98,851902
3963,000000	98,852174
3962,000000	98,852591
3961,000000	98,853228
3960,000000	98,854329
3959,000000	98,855978
3958,000000	98,857952
3957,000000	98,859937
3956,000000	98,861807
3955,000000	98,863628
3954,000000	98,865416
3953,000000	98,866997
3952,000000	98,868109
3951,000000	98,868618
3950,000000	98,868606
3949,000000	98,868237
3948,000000	98,867597
3947,000000	98,866769
3946,000000	98,866015
3945,000000	98,865720
3944,000000	98,866169
3943,000000	98,867384
3942,000000	98,868987
3941,000000	98,870273
3940,000000	98,870710
3939,000000	98,870367
3938,000000	98,869814
3937,000000	98,869655
3936,000000	98,870034
3935,000000	98,870578
3934,000000	98,870883
3933,000000	98,871107
3932,000000	98,871934
3931,000000	98,873879
3930,000000	98,876669
3929,000000	98,879360
3928,000000	98,880990
3927,000000	98,881180
3926,000000	98,880464
3925,000000	98,880173
3924,000000	98,881507
3923,000000	98,884254
3922,000000	98,886776
3921,000000	98,887460
3920,000000	98,886029
3919,000000	98,883545
3918,000000	98,881409
3917,000000	98,880466
3916,000000	98,880920
3915,000000	98,882476
3914,000000	98,884343
3913,000000	98,885516
3912,000000	98,885482
3911,000000	98,884527
3910,000000	98,883334
3909,000000	98,882451
3908,000000	98,882258
3907,000000	98,883145
3906,000000	98,885395
3905,000000	98,888947
3904,000000	98,893337
3903,000000	98,897814
3902,000000	98,901504
3901,000000	98,903754
3900,000000	98,904471
3899,000000	98,904246
3898,000000	98,903952
3897,000000	98,903950
3896,000000	98,903949
3895,000000	98,903465
3894,000000	98,902374
3893,000000	98,901238
3892,000000	98,901347
3891,000000	98,903564
3890,000000	98,907134
3889,000000	98,910407
3888,000000	98,912177
3887,000000	98,912356
3886,000000	98,912396
3885,000000	98,914081
3884,000000	98,917006
3883,000000	98,918655
3882,000000	98,917470
3881,000000	98,914889
3880,000000	98,913765
3879,000000	98,914831
3878,000000	98,916140
3877,000000	98,915616
3876,000000	98,912853
3875,000000	98,909592
3874,000000	98,908591
3873,000000	98,910909
3872,000000	98,914938
3871,000000	98,918727
3870,000000	98,922361
3869,000000	98,926833
3868,000000	98,931387
3867,000000	98,933814
3866,000000	98,932906
3865,000000	98,930229
3864,000000	98,929220
3863,000000	98,931358
3862,000000	98,934583
3861,000000	98,936466
3860,000000	98,936898
3859,000000	98,937349
3858,000000	98,939265
3857,000000	98,943261
3856,000000	98,948659
3855,000000	98,954016
3854,000000	98,959712
3853,000000	98,968230
3852,000000	98,976723
3851,000000	98,978121
3850,000000	98,970996
3849,000000	98,959520
3848,000000	98,948520
3847,000000	98,940931
3846,000000	98,937273
3845,000000	98,936971
3844,000000	98,939589
3843,000000	98,944798
3842,000000	98,952061
3841,000000	98,960571
3840,000000	98,969219
3839,000000	98,976816
3838,000000	98,982407
3837,000000	98,985249
3836,000000	98,985103
3835,000000	98,982826
3834,000000	98,980010
3833,000000	98,977819
3832,000000	98,976335
3831,000000	98,975159
3830,000000	98,974078
3829,000000	98,973098
3828,000000	98,972241
3827,000000	98,971513
3826,000000	98,971124
3825,000000	98,971316
3824,000000	98,971812
3823,000000	98,972101
3822,000000	98,973280
3821,000000	98,978375
3820,000000	98,987639
3819,000000	98,996535
3818,000000	99,000920
3817,000000	99,000626
3816,000000	98,998725
3815,000000	98,998345
3814,000000	98,999201
3813,000000	98,998923
3812,000000	98,996977
3811,000000	98,995414
3810,000000	98,996355
3809,000000	98,999630
3808,000000	99,003382
3807,000000	99,006751
3806,000000	99,010690
3805,000000	99,015913
3804,000000	99,021744
3803,000000	99,026739
3802,000000	99,029933
3801,000000	99,031525
3800,000000	99,031235
3799,000000	99,027784
3798,000000	99,021486
3797,000000	99,014935
3796,000000	99,011016
3795,000000	99,010694
3794,000000	99,012549
3793,000000	99,014474
3792,000000	99,015295
3791,000000	99,015106
3790,000000	99,014634
3789,000000	99,014654
3788,000000	99,015759
3787,000000	99,018124
3786,000000	99,021307
3785,000000	99,024491
3784,000000	99,027103
3783,000000	99,029207
3782,000000	99,031231
3781,000000	99,033442
3780,000000	99,035831
3779,000000	99,038075
3778,000000	99,039414
3777,000000	99,039241
3776,000000	99,038093
3775,000000	99,037454
3774,000000	99,038602
3773,000000	99,041571
3772,000000	99,044927
3771,000000	99,047151
3770,000000	99,048597
3769,000000	99,051159
3768,000000	99,055591
3767,000000	99,060632
3766,000000	99,064491
3765,000000	99,066409
3764,000000	99,066960
3763,000000	99,066940
3762,000000	99,066496
3761,000000	99,065699
3760,000000	99,065686
3759,000000	99,067967
3758,000000	99,072451
3757,000000	99,077686
3756,000000	99,083048
3755,000000	99,088959
3754,000000	99,095343
3753,000000	99,101317
3752,000000	99,106187
3751,000000	99,109941
3750,000000	99,111923
3749,000000	99,110821
3748,000000	99,107805
3747,000000	99,105639
3746,000000	99,104373
3745,000000	99,101890
3744,000000	99,098310
3743,000000	99,095776
3742,000000	99,094652
3741,000000	99,093793
3740,000000	99,093531
3739,000000	99,095512
3738,000000	99,099412
3737,000000	99,102585
3736,000000	99,104005
3735,000000	99,106359
3734,000000	99,111466
3733,000000	99,116653
3732,000000	99,118176
3731,000000	99,115509
3730,000000	99,110886
3729,000000	99,106456
3728,000000	99,103001
3727,000000	99,100583
3726,000000	99,099442
3725,000000	99,099702
3724,000000	99,100577
3723,000000	99,100939
3722,000000	99,100713
3721,000000	99,100873
3720,000000	99,102366
3719,000000	99,105490
3718,000000	99,109832
3717,000000	99,114545
3716,000000	99,118748
3715,000000	99,121376
3714,000000	99,121576
3713,000000	99,120001
3712,000000	99,119408
3711,000000	99,121513
3710,000000	99,123290
3709,000000	99,120365
3708,000000	99,112842
3707,000000	99,104795
3706,000000	99,099485
3705,000000	99,096932
3704,000000	99,094783
3703,000000	99,091097
3702,000000	99,086414
3701,000000	99,082872
3700,000000	99,081429
3699,000000	99,081182
3698,000000	99,080967
3697,000000	99,080512
3696,000000	99,080770
3695,000000	99,082541
3694,000000	99,085133
3693,000000	99,086851
3692,000000	99,086892
3691,000000	99,085827
3690,000000	99,084366
3689,000000	99,082380
3688,000000	99,079037
3687,000000	99,074280
3686,000000	99,069256
3685,000000	99,064949
3684,000000	99,061372
3683,000000	99,058241
3682,000000	99,054916
3681,000000	99,050447
3680,000000	99,044473
3679,000000	99,038048
3678,000000	99,033047
3677,000000	99,031471
3676,000000	99,036118
3675,000000	99,048166
3674,000000	99,062633
3673,000000	99,073096
3672,000000	99,077448
3671,000000	99,076373
3670,000000	99,072634
3669,000000	99,069502
3668,000000	99,066856
3667,000000	99,062806
3666,000000	99,057530
3665,000000	99,052619
3664,000000	99,049306
3663,000000	99,047825
3662,000000	99,047374
3661,000000	99,046943
3660,000000	99,046146
3659,000000	99,045116
3658,000000	99,043875
3657,000000	99,042609
3656,000000	99,042361
3655,000000	99,044364
3654,000000	99,048599
3653,000000	99,053732
3652,000000	99,057897
3651,000000	99,059962
3650,000000	99,060853
3649,000000	99,062256
3648,000000	99,063017
3647,000000	99,060542
3646,000000	99,055593
3645,000000	99,051171
3644,000000	99,048699
3643,000000	99,047257
3642,000000	99,045138
3641,000000	99,041536
3640,000000	99,037100
3639,000000	99,033404
3638,000000	99,031804
3637,000000	99,032269
3636,000000	99,033171
3635,000000	99,032799
3634,000000	99,031251
3633,000000	99,030277
3632,000000	99,030694
3631,000000	99,030536
3630,000000	99,027050
3629,000000	99,021207
3628,000000	99,016856
3627,000000	99,014058
3626,000000	99,010148
3625,000000	99,004702
3624,000000	98,999375
3623,000000	98,995698
3622,000000	98,993298
3621,000000	98,990327
3620,000000	98,986136
3619,000000	98,982466
3618,000000	98,980549
3617,000000	98,978933
3616,000000	98,975752
3615,000000	98,970813
3614,000000	98,965429
3613,000000	98,961179
3612,000000	98,958192
3611,000000	98,954704
3610,000000	98,948779
3609,000000	98,940573
3608,000000	98,932792
3607,000000	98,928147
3606,000000	98,926339
3605,000000	98,924907
3604,000000	98,921954
3603,000000	98,917464
3602,000000	98,912894
3601,000000	98,909768
3600,000000	98,908594
3599,000000	98,908611
3598,000000	98,908388
3597,000000	98,906667
3596,000000	98,903137
3595,000000	98,898512
3594,000000	98,894119
3593,000000	98,890956
3592,000000	98,889088
3591,000000	98,887705
3590,000000	98,885622
3589,000000	98,882401
3588,000000	98,879518
3587,000000	98,879238
3586,000000	98,881254
3585,000000	98,882732
3584,000000	98,881412
3583,000000	98,877083
3582,000000	98,871098
3581,000000	98,865394
3580,000000	98,861320
3579,000000	98,858832
3578,000000	98,856864
3577,000000	98,854424
3576,000000	98,851557
3575,000000	98,849182
3574,000000	98,848230
3573,000000	98,848828
3572,000000	98,850211
3571,000000	98,851106
3570,000000	98,850275
3569,000000	98,847145
3568,000000	98,842577
3567,000000	98,838515
3566,000000	98,835806
3565,000000	98,833264
3564,000000	98,829661
3563,000000	98,824898
3562,000000	98,819400
3561,000000	98,813815
3560,000000	98,809010
3559,000000	98,805639
3558,000000	98,803524
3557,000000	98,801710
3556,000000	98,799357
3555,000000	98,796435
3554,000000	98,793477
3553,000000	98,790721
3552,000000	98,787658
3551,000000	98,783542
3550,000000	98,778351
3549,000000	98,773081
3548,000000	98,769048
3547,000000	98,766868
3546,000000	98,765915
3545,000000	98,764760
3544,000000	98,762272
3543,000000	98,758302
3542,000000	98,753577
3541,000000	98,749219
3540,000000	98,746056
3539,000000	98,743842
3538,000000	98,741128
3537,000000	98,736471
3536,000000	98,730002
3535,000000	98,723401
3534,000000	98,718155
3533,000000	98,714343
3532,000000	98,711247
3531,000000	98,708609
3530,000000	98,706840
3529,000000	98,706135
3528,000000	98,705792
3527,000000	98,704576
3526,000000	98,701704
3525,000000	98,697496
3524,000000	98,693168
3523,000000	98,689856
3522,000000	98,687645
3521,000000	98,685686
3520,000000	98,683238
3519,000000	98,680314
3518,000000	98,677246
3517,000000	98,673973
3516,000000	98,670125
3515,000000	98,665691
3514,000000	98,661246
3513,000000	98,657381
3512,000000	98,654122
3511,000000	98,651099
3510,000000	98,648118
3509,000000	98,645298
3508,000000	98,642662
3507,000000	98,639901
3506,000000	98,636671
3505,000000	98,632981
3504,000000	98,629097
3503,000000	98,624952
3502,000000	98,619967
3501,000000	98,613904
3500,000000	98,607692
3499,000000	98,602824
3498,000000	98,599919
3497,000000	98,598068
3496,000000	98,595652
3495,000000	98,591663
3494,000000	98,586265
3493,000000	98,580389
3492,000000	98,574970
3491,000000	98,570457
3490,000000	98,566795
3489,000000	98,563710
3488,000000	98,560919
3487,000000	98,558046
3486,000000	98,554578
3485,000000	98,550324
3484,000000	98,545945
3483,000000	98,542623
3482,000000	98,540831
3481,000000	98,539480
3480,000000	98,536625
3479,000000	98,531155
3478,000000	98,523765
3477,000000	98,516381
3476,000000	98,510742
3475,000000	98,507326
3474,000000	98,505428
3473,000000	98,504227
3472,000000	98,503603
3471,000000	98,503773
3470,000000	98,504325
3469,000000	98,504013
3468,000000	98,501584
3467,000000	98,496697
3466,000000	98,490068
3465,000000	98,483040
3464,000000	98,477040
3463,000000	98,472912
3462,000000	98,470253
3461,000000	98,467554
3460,000000	98,463449
3459,000000	98,457982
3458,000000	98,452492
3457,000000	98,448300
3456,000000	98,445641
3455,000000	98,443779
3454,000000	98,441895
3453,000000	98,439696
3452,000000	98,437318
3451,000000	98,434886
3450,000000	98,432328
3449,000000	98,429637
3448,000000	98,427192
3447,000000	98,425544
3446,000000	98,424704
3445,000000	98,423789
3444,000000	98,421635
3443,000000	98,417807
3442,000000	98,413105
3441,000000	98,409095
3440,000000	98,406987
3439,000000	98,406816
3438,000000	98,407541
3437,000000	98,407804
3436,000000	98,406648
3435,000000	98,403786
3434,000000	98,399506
3433,000000	98,394402
3432,000000	98,389023
3431,000000	98,383558
3430,000000	98,377834
3429,000000	98,371640
3428,000000	98,365003
3427,000000	98,358214
3426,000000	98,351802
3425,000000	98,346496
3424,000000	98,342847
3423,000000	98,340560
3422,000000	98,338357
3421,000000	98,334862
3420,000000	98,329644
3419,000000	98,323229
3418,000000	98,316270
3417,000000	98,309038
3416,000000	98,301550
3415,000000	98,293692
3414,000000	98,285115
3413,000000	98,275308
3412,000000	98,263954
3411,000000	98,250959
3410,000000	98,236109
3409,000000	98,219040
3408,000000	98,199668
3407,000000	98,178399
3406,000000	98,155668
3405,000000	98,131431
3404,000000	98,105291
3403,000000	98,076920
3402,000000	98,046283
3401,000000	98,013687
3400,000000	97,979933
3399,000000	97,946481
3398,000000	97,915243
3397,000000	97,887935
3396,000000	97,865456
3395,000000	97,847832
3394,000000	97,834732
3393,000000	97,826232
3392,000000	97,823019
3391,000000	97,825693
3390,000000	97,834011
3389,000000	97,846723
3388,000000	97,862155
3387,000000	97,878849
3386,000000	97,895764
3385,000000	97,912345
3384,000000	97,928481
3383,000000	97,944246
3382,000000	97,959495
3381,000000	97,973690
3380,000000	97,986159
3379,000000	97,996467
3378,000000	98,004525
3377,000000	98,010485
3376,000000	98,014679
3375,000000	98,017527
3374,000000	98,019445
3373,000000	98,020816
3372,000000	98,021965
3371,000000	98,023034
3370,000000	98,023788
3369,000000	98,023764
3368,000000	98,022745
3367,000000	98,020998
3366,000000	98,019019
3365,000000	98,017268
3364,000000	98,016336
3363,000000	98,017091
3362,000000	98,020191
3361,000000	98,025289
3360,000000	98,030994
3359,000000	98,035909
3358,000000	98,039753
3357,000000	98,043444
3356,000000	98,048182
3355,000000	98,054540
3354,000000	98,062273
3353,000000	98,070670
3352,000000	98,078996
3351,000000	98,086810
3350,000000	98,094219
3349,000000	98,101822
3348,000000	98,110161
3347,000000	98,119061
3346,000000	98,127636
3345,000000	98,135127
3344,000000	98,141763
3343,000000	98,148630
3342,000000	98,156583
3341,000000	98,165356
3340,000000	98,173787
3339,000000	98,180884
3338,000000	98,186559
3337,000000	98,191330
3336,000000	98,195545
3335,000000	98,199240
3334,000000	98,202711
3333,000000	98,206789
3332,000000	98,212087
3331,000000	98,218131
3330,000000	98,223554
3329,000000	98,227190
3328,000000	98,228811
3327,000000	98,228874
3326,000000	98,227984
3325,000000	98,226740
3324,000000	98,225681
3323,000000	98,225005
3322,000000	98,224459
3321,000000	98,223728
3320,000000	98,222868
3319,000000	98,222187
3318,000000	98,221785
3317,000000	98,221430
3316,000000	98,220855
3315,000000	98,220124
3314,000000	98,219782
3313,000000	98,220617
3312,000000	98,223064
3311,000000	98,226707
3310,000000	98,230578
3309,000000	98,234070
3308,000000	98,237264
3307,000000	98,240228
3306,000000	98,242356
3305,000000	98,242831
3304,000000	98,241639
3303,000000	98,239830
3302,000000	98,238881
3301,000000	98,240026
3300,000000	98,243894
3299,000000	98,250215
3298,000000	98,257728
3297,000000	98,264759
3296,000000	98,270143
3295,000000	98,273599
3294,000000	98,275393
3293,000000	98,276009
3292,000000	98,276112
3291,000000	98,276461
3290,000000	98,277615
3289,000000	98,279745
3288,000000	98,282695
3287,000000	98,286178
3286,000000	98,290133
3285,000000	98,295094
3284,000000	98,301923
3283,000000	98,310645
3282,000000	98,319577
3281,000000	98,326278
3280,000000	98,329655
3279,000000	98,330996
3278,000000	98,332792
3277,000000	98,336631
3276,000000	98,342243
3275,000000	98,348201
3274,000000	98,353282
3273,000000	98,357307
3272,000000	98,360850
3271,000000	98,364089
3270,000000	98,366084
3269,000000	98,365476
3268,000000	98,362014
3267,000000	98,357272
3266,000000	98,353684
3265,000000	98,352906
3264,000000	98,354933
3263,000000	98,358385
3262,000000	98,361559
3261,000000	98,363569
3260,000000	98,364825
3259,000000	98,366377
3258,000000	98,368701
3257,000000	98,371134
3256,000000	98,372482
3255,000000	98,372016
3254,000000	98,369848
3253,000000	98,366734
3252,000000	98,363807
3251,000000	98,362310
3250,000000	98,363072
3249,000000	98,365901
3248,000000	98,369450
3247,000000	98,371882
3246,000000	98,372029
3245,000000	98,370135
3244,000000	98,367428
3243,000000	98,364797
3242,000000	98,361973
3241,000000	98,358250
3240,000000	98,353880
3239,000000	98,350354
3238,000000	98,349070
3237,000000	98,349858
3236,000000	98,350964
3235,000000	98,350381
3234,000000	98,347133
3233,000000	98,341617
3232,000000	98,335114
3231,000000	98,329005
3230,000000	98,324096
3229,000000	98,320240
3228,000000	98,316464
3227,000000	98,311665
3226,000000	98,305525
3225,000000	98,298906
3224,000000	98,293249
3223,000000	98,289408
3222,000000	98,287032
3221,000000	98,284917
3220,000000	98,281796
3219,000000	98,276924
3218,000000	98,270364
3217,000000	98,263032
3216,000000	98,256159
3215,000000	98,250266
3214,000000	98,244696
3213,000000	98,238282
3212,000000	98,230354
3211,000000	98,220939
3210,000000	98,210389
3209,000000	98,199407
3208,000000	98,189209
3207,000000	98,180874
3206,000000	98,174265
3205,000000	98,168000
3204,000000	98,160806
3203,000000	98,152656
3202,000000	98,144447
3201,000000	98,136860
3200,000000	98,129727
3199,000000	98,122360
3198,000000	98,114338
3197,000000	98,106141
3196,000000	98,099054
3195,000000	98,094250
3194,000000	98,091809
3193,000000	98,090747
3192,000000	98,090134
3191,000000	98,089969
3190,000000	98,090995
3189,000000	98,093867
3188,000000	98,098634
3187,000000	98,104874
3186,000000	98,112111
3185,000000	98,120273
3184,000000	98,129730
3183,000000	98,140770
3182,000000	98,153026
3181,000000	98,165629
3180,000000	98,178114
3179,000000	98,190938
3178,000000	98,204855
3177,000000	98,219919
3176,000000	98,235242
3175,000000	98,249729
3174,000000	98,262880
3173,000000	98,274976
3172,000000	98,286642
3171,000000	98,298255
3170,000000	98,309665
3169,000000	98,320458
3168,000000	98,330472
3167,000000	98,340010
3166,000000	98,349608
3165,000000	98,359716
3164,000000	98,370518
3163,000000	98,381798
3162,000000	98,392885
3161,000000	98,402926
3160,000000	98,411493
3159,000000	98,419003
3158,000000	98,426522
3157,000000	98,435055
3156,000000	98,444777
3155,000000	98,454712
3154,000000	98,463215
3153,000000	98,469191
3152,000000	98,473012
3151,000000	98,476259
3150,000000	98,480464
3149,000000	98,486049
3148,000000	98,492261
3147,000000	98,497816
3146,000000	98,501778
3145,000000	98,504276
3144,000000	98,506590
3143,000000	98,510236
3142,000000	98,515689
3141,000000	98,522026
3140,000000	98,527871
3139,000000	98,532521
3138,000000	98,536150
3137,000000	98,539218
3136,000000	98,541996
3135,000000	98,544602
3134,000000	98,547277
3133,000000	98,550461
3132,000000	98,554433
3131,000000	98,558836
3130,000000	98,562778
3129,000000	98,565638
3128,000000	98,567690
3127,000000	98,569673
3126,000000	98,571889
3125,000000	98,574169
3124,000000	98,576663
3123,000000	98,580020
3122,000000	98,584482
3121,000000	98,589243
3120,000000	98,593132
3119,000000	98,595673
3118,000000	98,597168
3117,000000	98,598006
3116,000000	98,598263
3115,000000	98,597849
3114,000000	98,596631
3113,000000	98,594507
3112,000000	98,591665
3111,000000	98,588713
3110,000000	98,586276
3109,000000	98,584390
3108,000000	98,582526
3107,000000	98,580187
3106,000000	98,577275
3105,000000	98,573992
3104,000000	98,570823
3103,000000	98,568672
3102,000000	98,568534
3101,000000	98,570577
3100,000000	98,573649
3099,000000	98,575992
3098,000000	98,576481
3097,000000	98,575098
3096,000000	98,572487
3095,000000	98,569409
3094,000000	98,566550
3093,000000	98,564248
3092,000000	98,562030
3091,000000	98,558600
3090,000000	98,552809
3089,000000	98,544792
3088,000000	98,535949
3087,000000	98,527679
3086,000000	98,520283
3085,000000	98,513230
3084,000000	98,506290
3083,000000	98,500245
3082,000000	98,496440
3081,000000	98,495714
3080,000000	98,497609
3079,000000	98,500477
3078,000000	98,502508
3077,000000	98,502874
3076,000000	98,501997
3075,000000	98,500717
3074,000000	98,499322
3073,000000	98,497517
3072,000000	98,495217
3071,000000	98,493028
3070,000000	98,491693
3069,000000	98,491104
3068,000000	98,489965
3067,000000	98,486582
3066,000000	98,480114
3065,000000	98,471232
3064,000000	98,461631
3063,000000	98,452998
3062,000000	98,446423
3061,000000	98,442485
3060,000000	98,441480
3059,000000	98,443251
3058,000000	98,446994
3057,000000	98,451501
3056,000000	98,455806
3055,000000	98,459651
3054,000000	98,463351
3053,000000	98,467234
3052,000000	98,471142
3051,000000	98,474472
3050,000000	98,476650
3049,000000	98,477515
3048,000000	98,477178
3047,000000	98,475707
3046,000000	98,473101
3045,000000	98,469285
3044,000000	98,463886
3043,000000	98,456137
3042,000000	98,445607
3041,000000	98,433033
3040,000000	98,419901
3039,000000	98,407060
3038,000000	98,394011
3037,000000	98,379656
3036,000000	98,363228
3035,000000	98,344331
3034,000000	98,322818
3033,000000	98,299168
3032,000000	98,274658
3031,000000	98,250546
3030,000000	98,227382
3029,000000	98,205616
3028,000000	98,186567
3027,000000	98,172063
3026,000000	98,163102
3025,000000	98,159440
3024,000000	98,160278
3023,000000	98,164644
3022,000000	98,170865
3021,000000	98,176465
3020,000000	98,179270
3019,000000	98,178514
3018,000000	98,174629
3017,000000	98,168098
3016,000000	98,158875
3015,000000	98,146747
3014,000000	98,131891
3013,000000	98,114790
3012,000000	98,095760
3011,000000	98,074963
3010,000000	98,053022
3009,000000	98,031410
3008,000000	98,011734
3007,000000	97,994647
3006,000000	97,979726
3005,000000	97,966387
3004,000000	97,954499
3003,000000	97,944091
3002,000000	97,935096
3001,000000	97,927568
3000,000000	97,921500
2999,000000	97,915833
2998,000000	97,908207
2997,000000	97,896346
2996,000000	97,879489
2995,000000	97,857814
2994,000000	97,830710
2993,000000	97,796541
2992,000000	97,754073
2991,000000	97,703624
2990,000000	97,646368
2989,000000	97,582978
2988,000000	97,513384
2987,000000	97,437585
2986,000000	97,356575
2985,000000	97,271860
2984,000000	97,183583
2983,000000	97,089198
2982,000000	96,984729
2981,000000	96,868384
2980,000000	96,742725
2979,000000	96,612988
2978,000000	96,483715
2977,000000	96,357232
2976,000000	96,234525
2975,000000	96,115829
2974,000000	96,000186
2973,000000	95,885462
2972,000000	95,769636
2971,000000	95,652013
2970,000000	95,533210
2969,000000	95,414498
2968,000000	95,297353
2967,000000	95,183392
2966,000000	95,074534
2965,000000	94,973154
2964,000000	94,881762
2963,000000	94,801689
2962,000000	94,732118
2961,000000	94,670752
2960,000000	94,615713
2959,000000	94,566884
2958,000000	94,525381
2957,000000	94,492310
2956,000000	94,467867
2955,000000	94,451172
2954,000000	94,440538
2953,000000	94,433728
2952,000000	94,427999
2951,000000	94,419638
2950,000000	94,403804
2949,000000	94,375047
2948,000000	94,328462
2947,000000	94,260601
2946,000000	94,169815
2945,000000	94,056509
2944,000000	93,922503
2943,000000	93,769640
2942,000000	93,598433
2941,000000	93,408345
2940,000000	93,199628
2939,000000	92,974231
2938,000000	92,735205
2937,000000	92,485308
2936,000000	92,226464
2935,000000	91,960158
2934,000000	91,687689
2933,000000	91,410231
2932,000000	91,128602
2931,000000	90,843218
2930,000000	90,554360
2929,000000	90,262456
2928,000000	89,968322
2927,000000	89,673264
2926,000000	89,380130
2925,000000	89,095054
2924,000000	88,829121
2923,000000	88,598728
2922,000000	88,423247
2921,000000	88,321566
2920,000000	88,307367
2919,000000	88,385612
2918,000000	88,550581
2917,000000	88,786044
2916,000000	89,068712
2915,000000	89,373649
2914,000000	89,680584
2913,000000	89,976910
2912,000000	90,257410
2911,000000	90,522048
2910,000000	90,773370
2909,000000	91,015285
2908,000000	91,252375
2907,000000	91,489400
2906,000000	91,730321
2905,000000	91,977334
2904,000000	92,231029
2903,000000	92,491414
2902,000000	92,758227
2901,000000	93,030042
2900,000000	93,303547
2899,000000	93,574271
2898,000000	93,837763
2897,000000	94,090147
2896,000000	94,328293
2895,000000	94,550059
2894,000000	94,754425
2893,000000	94,940954
2892,000000	95,109614
2891,000000	95,261242
2890,000000	95,397676
2889,000000	95,520872
2888,000000	95,631945
2887,000000	95,731395
2886,000000	95,819684
2885,000000	95,897061
2884,000000	95,962988
2883,000000	96,016353
2882,000000	96,056434
2881,000000	96,083115
2880,000000	96,096187
2879,000000	96,095114
2878,000000	96,080178
2877,000000	96,053813
2876,000000	96,020200
2875,000000	95,983342
2874,000000	95,945669
2873,000000	95,908717
2872,000000	95,874679
2871,000000	95,846205
2870,000000	95,824008
2869,000000	95,804683
2868,000000	95,781236
2867,000000	95,745958
2866,000000	95,692879
2865,000000	95,618101
2864,000000	95,519263
2863,000000	95,395489
2862,000000	95,247487
2861,000000	95,077066
2860,000000	94,886453
2859,000000	94,678447
2858,000000	94,457326
2857,000000	94,229317
2856,000000	94,001552
2855,000000	93,781287
2854,000000	93,576812
2853,000000	93,400572
2852,000000	93,273348
2851,000000	93,223952
2850,000000	93,281107
2849,000000	93,459196
2848,000000	93,746580
2847,000000	94,107062
2846,000000	94,494774
2845,000000	94,871065
2844,000000	95,213235
2843,000000	95,514021
2842,000000	95,775581
2841,000000	96,003879
2840,000000	96,204669
2839,000000	96,381912
2838,000000	96,538727
2837,000000	96,678442
2836,000000	96,804367
2835,000000	96,918905
2834,000000	97,023244
2833,000000	97,117858
2832,000000	97,203025
2831,000000	97,278798
2830,000000	97,345310
2829,000000	97,403298
2828,000000	97,453999
2827,000000	97,498288
2826,000000	97,536069
2825,000000	97,566824
2824,000000	97,590574
2823,000000	97,608101
2822,000000	97,620549
2821,000000	97,629125
2820,000000	97,635322
2819,000000	97,641151
2818,000000	97,648879
2817,000000	97,660503
2816,000000	97,677317
2815,000000	97,699894
2814,000000	97,728406
2813,000000	97,762664
2812,000000	97,801641
2811,000000	97,843088
2810,000000	97,884079
2809,000000	97,922349
2808,000000	97,957208
2807,000000	97,989162
2806,000000	98,018825
2805,000000	98,046355
2804,000000	98,071627
2803,000000	98,094628
2802,000000	98,115573
2801,000000	98,134770
2800,000000	98,152438
2799,000000	98,168589
2798,000000	98,183086
2797,000000	98,195921
2796,000000	98,207459
2795,000000	98,218383
2794,000000	98,229405
2793,000000	98,240868
2792,000000	98,252490
2791,000000	98,263488
2790,000000	98,273176
2789,000000	98,281572
2788,000000	98,289311
2787,000000	98,297004
2786,000000	98,304877
2785,000000	98,312981
2784,000000	98,321388
2783,000000	98,329995
2782,000000	98,338457
2781,000000	98,346524
2780,000000	98,354215
2779,000000	98,361500
2778,000000	98,368169
2777,000000	98,374327
2776,000000	98,380641
2775,000000	98,387557
2774,000000	98,394399
2773,000000	98,399765
2772,000000	98,402935
2771,000000	98,404575
2770,000000	98,406047
2769,000000	98,408296
2768,000000	98,411328
2767,000000	98,414372
2766,000000	98,416445
2765,000000	98,417097
2764,000000	98,416879
2763,000000	98,416916
2762,000000	98,417864
2761,000000	98,419308
2760,000000	98,420235
2759,000000	98,420066
2758,000000	98,419267
2757,000000	98,418956
2756,000000	98,419824
2755,000000	98,421327
2754,000000	98,422054
2753,000000	98,421030
2752,000000	98,418664
2751,000000	98,416422
2750,000000	98,415669
2749,000000	98,416745
2748,000000	98,418755
2747,000000	98,420083
2746,000000	98,419415
2745,000000	98,416688
2744,000000	98,413096
2743,000000	98,410081
2742,000000	98,408400
2741,000000	98,408121
2740,000000	98,409065
2739,000000	98,410939
2738,000000	98,413302
2737,000000	98,415798
2736,000000	98,418301
2735,000000	98,420671
2734,000000	98,422569
2733,000000	98,423818
2732,000000	98,424781
2731,000000	98,426139
2730,000000	98,428431
2729,000000	98,431904
2728,000000	98,436401
2727,000000	98,441182
2726,000000	98,445310
2725,000000	98,448728
2724,000000	98,452596
2723,000000	98,457998
2722,000000	98,464466
2721,000000	98,470265
2720,000000	98,473999
2719,000000	98,475559
2718,000000	98,475843
2717,000000	98,476158
2716,000000	98,477735
2715,000000	98,481075
2714,000000	98,485621
2713,000000	98,490389
2712,000000	98,494859
2711,000000	98,498945
2710,000000	98,502411
2709,000000	98,504940
2708,000000	98,506646
2707,000000	98,507922
2706,000000	98,508909
2705,000000	98,509694
2704,000000	98,510880
2703,000000	98,513139
2702,000000	98,516122
2701,000000	98,518507
2700,000000	98,519318
2699,000000	98,518668
2698,000000	98,517265
2697,000000	98,515845
2696,000000	98,515164
2695,000000	98,515693
2694,000000	98,516969
2693,000000	98,517854
2692,000000	98,517738
2691,000000	98,516995
2690,000000	98,516068
2689,000000	98,514803
2688,000000	98,513060
2687,000000	98,511374
2686,000000	98,510515
2685,000000	98,510750
2684,000000	98,511907
2683,000000	98,513700
2682,000000	98,515576
2681,000000	98,516609
2680,000000	98,516127
2679,000000	98,514383
2678,000000	98,512363
2677,000000	98,511053
2676,000000	98,510921
2675,000000	98,511713
2674,000000	98,512482
2673,000000	98,512228
2672,000000	98,510876
2671,000000	98,509408
2670,000000	98,508780
2669,000000	98,509031
2668,000000	98,509691
2667,000000	98,510676
2666,000000	98,512309
2665,000000	98,514697
2664,000000	98,517593
2663,000000	98,520787
2662,000000	98,524275
2661,000000	98,528061
2660,000000	98,532093
2659,000000	98,536508
2658,000000	98,541687
2657,000000	98,547979
2656,000000	98,555381
2655,000000	98,563464
2654,000000	98,571590
2653,000000	98,579281
2652,000000	98,586452
2651,000000	98,593292
2650,000000	98,599974
2649,000000	98,606522
2648,000000	98,612841
2647,000000	98,618756
2646,000000	98,624242
2645,000000	98,629810
2644,000000	98,636276
2643,000000	98,643675
2642,000000	98,650697
2641,000000	98,655873
2640,000000	98,659241
2639,000000	98,662103
2638,000000	98,665163
2637,000000	98,667826
2636,000000	98,669590
2635,000000	98,671262
2634,000000	98,674188
2633,000000	98,678788
2632,000000	98,684392
2631,000000	98,690127
2630,000000	98,695525
2629,000000	98,700548
2628,000000	98,705401
2627,000000	98,710064
2626,000000	98,713846
2625,000000	98,715841
2624,000000	98,716044
2623,000000	98,715610
2622,000000	98,715827
2621,000000	98,717293
2620,000000	98,720194
2619,000000	98,724518
2618,000000	98,729482
2617,000000	98,733518
2616,000000	98,735587
2615,000000	98,736146
2614,000000	98,736264
2613,000000	98,736271
2612,000000	98,736021
2611,000000	98,736045
2610,000000	98,737500
2609,000000	98,740930
2608,000000	98,745738
2607,000000	98,750919
2606,000000	98,755712
2605,000000	98,759406
2604,000000	98,761180
2603,000000	98,760772
2602,000000	98,759304
2601,000000	98,759006
2600,000000	98,761635
2599,000000	98,766964
2598,000000	98,773032
2597,000000	98,778038
2596,000000	98,781724
2595,000000	98,784714
2594,000000	98,787013
2593,000000	98,787918
2592,000000	98,787177
2591,000000	98,785398
2590,000000	98,783267
2589,000000	98,781163
2588,000000	98,779722
2587,000000	98,779973
2586,000000	98,782514
2585,000000	98,786947
2584,000000	98,792286
2583,000000	98,797430
2582,000000	98,801162
2581,000000	98,802479
2580,000000	98,801345
2579,000000	98,798747
2578,000000	98,795794
2577,000000	98,793152
2576,000000	98,791391
2575,000000	98,791156
2574,000000	98,792679
2573,000000	98,795557
2572,000000	98,799135
2571,000000	98,802664
2570,000000	98,805099
2569,000000	98,805517
2568,000000	98,804094
2567,000000	98,802172
2566,000000	98,801073
2565,000000	98,801143
2564,000000	98,801921
2563,000000	98,802706
2562,000000	98,803078
2561,000000	98,803467
2560,000000	98,805062
2559,000000	98,808311
2558,000000	98,811630
2557,000000	98,812701
2556,000000	98,811258
2555,000000	98,809580
2554,000000	98,809845
2553,000000	98,811882
2552,000000	98,813851
2551,000000	98,814275
2550,000000	98,813025
2549,000000	98,811286
2548,000000	98,811134
2547,000000	98,814249
2546,000000	98,820170
2545,000000	98,826211
2544,000000	98,829677
2543,000000	98,829970
2542,000000	98,828504
2541,000000	98,827266
2540,000000	98,827754
2539,000000	98,830300
2538,000000	98,833565
2537,000000	98,835155
2536,000000	98,833600
2535,000000	98,829830
2534,000000	98,826419
2533,000000	98,825443
2532,000000	98,827102
2531,000000	98,830019
2530,000000	98,832566
2529,000000	98,833992
2528,000000	98,834507
2527,000000	98,834542
2526,000000	98,834408
2525,000000	98,834705
2524,000000	98,836228
2523,000000	98,838761
2522,000000	98,840687
2521,000000	98,840758
2520,000000	98,839858
2519,000000	98,839955
2518,000000	98,841576
2517,000000	98,843460
2516,000000	98,844518
2515,000000	98,845018
2514,000000	98,845772
2513,000000	98,847197
2512,000000	98,849376
2511,000000	98,852146
2510,000000	98,855016
2509,000000	98,857613
2508,000000	98,860006
2507,000000	98,861887
2506,000000	98,862041
2505,000000	98,859853
2504,000000	98,856931
2503,000000	98,855706
2502,000000	98,856543
2501,000000	98,857788
2500,000000	98,858652
2499,000000	98,860305
2498,000000	98,863763
2497,000000	98,868387
2496,000000	98,873197
2495,000000	98,878280
2494,000000	98,883955
2493,000000	98,889482
2492,000000	98,893406
2491,000000	98,894592
2490,000000	98,892672
2489,000000	98,888379
2488,000000	98,883778
2487,000000	98,881138
2486,000000	98,881018
2485,000000	98,882135
2484,000000	98,883217
2483,000000	98,884161
2482,000000	98,885298
2481,000000	98,886725
2480,000000	98,888658
2479,000000	98,891274
2478,000000	98,893736
2477,000000	98,894472
2476,000000	98,893145
2475,000000	98,891592
2474,000000	98,892243
2473,000000	98,896033
2472,000000	98,901821
2471,000000	98,907164
2470,000000	98,909824
2469,000000	98,909565
2468,000000	98,908669
2467,000000	98,909682
2466,000000	98,912687
2465,000000	98,915838
2464,000000	98,918140
2463,000000	98,920058
2462,000000	98,921373
2461,000000	98,920637
2460,000000	98,917740
2459,000000	98,915319
2458,000000	98,916266
2457,000000	98,920644
2456,000000	98,926090
2455,000000	98,930514
2454,000000	98,933462
2453,000000	98,935443
2452,000000	98,936776
2451,000000	98,936983
2450,000000	98,935180
2449,000000	98,931532
2448,000000	98,928141
2447,000000	98,927384
2446,000000	98,929338
2445,000000	98,932065
2444,000000	98,934508
2443,000000	98,937501
2442,000000	98,941295
2441,000000	98,943789
2440,000000	98,942653
2439,000000	98,938416
2438,000000	98,934258
2437,000000	98,932990
2436,000000	98,934867
2435,000000	98,937913
2434,000000	98,939876
2433,000000	98,940153
2432,000000	98,940026
2431,000000	98,940819
2430,000000	98,942191
2429,000000	98,943071
2428,000000	98,943792
2427,000000	98,945727
2426,000000	98,948770
2425,000000	98,950860
2424,000000	98,950657
2423,000000	98,949306
2422,000000	98,948868
2421,000000	98,950196
2420,000000	98,953002
2419,000000	98,956732
2418,000000	98,960427
2417,000000	98,962720
2416,000000	98,963025
2415,000000	98,962147
2414,000000	98,961083
2413,000000	98,959918
2412,000000	98,958472
2411,000000	98,957241
2410,000000	98,957056
2409,000000	98,958365
2408,000000	98,961189
2407,000000	98,965036
2406,000000	98,968530
2405,000000	98,970139
2404,000000	98,969831
2403,000000	98,969159
2402,000000	98,969219
2401,000000	98,969404
2400,000000	98,968747
2399,000000	98,967578
2398,000000	98,967039
2397,000000	98,967623
2396,000000	98,968844
2395,000000	98,969887
2394,000000	98,970176
2393,000000	98,969889
2392,000000	98,970303
2391,000000	98,972893
2390,000000	98,977453
2389,000000	98,981583
2388,000000	98,982528
2387,000000	98,979487
2386,000000	98,974195
2385,000000	98,969732
2384,000000	98,968692
2383,000000	98,971283
2382,000000	98,974852
2381,000000	98,976120
2380,000000	98,974365
2379,000000	98,971895
2378,000000	98,971099
2377,000000	98,972098
2376,000000	98,973796
2375,000000	98,975991
2374,000000	98,979175
2373,000000	98,982902
2372,000000	98,985752
2371,000000	98,986874
2370,000000	98,986842
2369,000000	98,986792
2368,000000	98,987059
2367,000000	98,986235
2366,000000	98,982156
2365,000000	98,975346
2364,000000	98,970281
2363,000000	98,970115
2362,000000	98,971849
2361,000000	98,971183
2360,000000	98,967811
2359,000000	98,966040
2358,000000	98,969146
2357,000000	98,974016
2356,000000	98,977039
2355,000000	98,975987
2354,000000	98,970516
2353,000000	98,963492
2352,000000	98,960458
2351,000000	98,964833
2350,000000	98,971172
2349,000000	98,971390
2348,000000	98,961443
2347,000000	98,946152
2346,000000	98,937252
2345,000000	98,941781
2344,000000	98,954943
2343,000000	98,963706
2342,000000	98,963051
2341,000000	98,958014
2340,000000	98,953739
2339,000000	98,951733
2338,000000	98,951013
2337,000000	98,951098
2336,000000	98,952089
2335,000000	98,953837
2334,000000	98,955117
2333,000000	98,954885
2332,000000	98,953453
2331,000000	98,953050
2330,000000	98,952839
2329,000000	98,950728
2328,000000	98,944362
2327,000000	98,934149
2326,000000	98,923812
2325,000000	98,916326
2324,000000	98,914333
2323,000000	98,916867
2322,000000	98,922624
2321,000000	98,930583
2320,000000	98,940052
2319,000000	98,949876
2318,000000	98,957589
2317,000000	98,962754
2316,000000	98,966668
2315,000000	98,970729
2314,000000	98,973794
2313,000000	98,974309
2312,000000	98,973499
2311,000000	98,974406
2310,000000	98,978132
2309,000000	98,982713
2308,000000	98,986444
2307,000000	98,988795
2306,000000	98,989705
2305,000000	98,988532
2304,000000	98,986501
2303,000000	98,986166
2302,000000	98,988379
2301,000000	98,990820
2300,000000	98,990842
2299,000000	98,989034
2298,000000	98,988041
2297,000000	98,989624
2296,000000	98,993207
2295,000000	98,996820
2294,000000	98,998381
2293,000000	98,996818
2292,000000	98,993471
2291,000000	98,990491
2290,000000	98,988447
2289,000000	98,985870
2288,000000	98,983005
2287,000000	98,983030
2286,000000	98,988675
2285,000000	98,998074
2284,000000	99,006150
2283,000000	99,009190
2282,000000	99,007464
2281,000000	99,004413
2280,000000	99,004435
2279,000000	99,010099
2278,000000	99,019843
2277,000000	99,029293
2276,000000	99,035436
2275,000000	99,038859
2274,000000	99,041029
2273,000000	99,042058
2272,000000	99,042304
2271,000000	99,044021
2270,000000	99,049242
2269,000000	99,057086
2268,000000	99,064991
2267,000000	99,071261
2266,000000	99,075152
2265,000000	99,076438
2264,000000	99,076561
2263,000000	99,078531
2262,000000	99,083668
2261,000000	99,089504
2260,000000	99,092816
2259,000000	99,093006
2258,000000	99,091444
2257,000000	99,089266
2256,000000	99,087911
2255,000000	99,090036
2254,000000	99,097027
2253,000000	99,106679
2252,000000	99,115078
2251,000000	99,120356
2250,000000	99,123056
2249,000000	99,124271
2248,000000	99,125029
2247,000000	99,126149
2246,000000	99,127049
2245,000000	99,125713
2244,000000	99,121398
2243,000000	99,116428
2242,000000	99,114225
2241,000000	99,116524
2240,000000	99,123194
2239,000000	99,132835
2238,000000	99,142248
2237,000000	99,147359
2236,000000	99,147040
2235,000000	99,145089
2234,000000	99,146656
2233,000000	99,152991
2232,000000	99,160363
2231,000000	99,163536
2230,000000	99,160056
2229,000000	99,152490
2228,000000	99,146963
2227,000000	99,148094
2226,000000	99,155016
2225,000000	99,163304
2224,000000	99,170170
2223,000000	99,175929
2222,000000	99,180968
2221,000000	99,184175
2220,000000	99,184644
2219,000000	99,182668
2218,000000	99,179182
2217,000000	99,176491
2216,000000	99,178615
2215,000000	99,187736
2214,000000	99,200784
2213,000000	99,212255
2212,000000	99,219495
2211,000000	99,222173
2210,000000	99,218478
2209,000000	99,206866
2208,000000	99,190910
2207,000000	99,177641
2206,000000	99,171910
2205,000000	99,176472
2204,000000	99,194641
2203,000000	99,225705
2202,000000	99,258478
2201,000000	99,277484
2200,000000	99,277627
2199,000000	99,266902
2198,000000	99,254317
2197,000000	99,242748
2196,000000	99,233956
2195,000000	99,231294
2194,000000	99,234373
2193,000000	99,238574
2192,000000	99,242970
2191,000000	99,251380
2190,000000	99,262492
2189,000000	99,267439
2188,000000	99,262815
2187,000000	99,258730
2186,000000	99,267442
2185,000000	99,288972
2184,000000	99,313120
2183,000000	99,330730
2182,000000	99,337228
2181,000000	99,330566
2180,000000	99,313676
2179,000000	99,296772
2178,000000	99,291273
2177,000000	99,300065
2176,000000	99,313860
2175,000000	99,317403
2174,000000	99,301986
2173,000000	99,274883
2172,000000	99,254600
2171,000000	99,252390
2170,000000	99,260951
2169,000000	99,266145
2168,000000	99,265782
2167,000000	99,268996
2166,000000	99,279211
2165,000000	99,289311
2164,000000	99,295108
2163,000000	99,301547
2162,000000	99,312622
2161,000000	99,327104
2160,000000	99,347770
2159,000000	99,379397
2158,000000	99,411657
2157,000000	99,423476
2156,000000	99,410791
2155,000000	99,390954
2154,000000	99,378148
2153,000000	99,369421
2152,000000	99,356246
2151,000000	99,339138
2150,000000	99,325731
2149,000000	99,321744
2148,000000	99,327588
2147,000000	99,338505
2146,000000	99,345640
2145,000000	99,342085
2144,000000	99,330477
2143,000000	99,320131
2142,000000	99,316166
2141,000000	99,316470
2140,000000	99,318614
2139,000000	99,323094
2138,000000	99,329142
2137,000000	99,334206
2136,000000	99,339223
2135,000000	99,347716
2134,000000	99,357334
2133,000000	99,358866
2132,000000	99,347037
2131,000000	99,327222
2130,000000	99,309192
2129,000000	99,298176
2128,000000	99,293054
2127,000000	99,289640
2126,000000	99,284037
2125,000000	99,275299
2124,000000	99,266202
2123,000000	99,259507
2122,000000	99,253824
2121,000000	99,246184
2120,000000	99,238093
2119,000000	99,234725
2118,000000	99,237366
2117,000000	99,240740
2116,000000	99,239046
2115,000000	99,231213
2114,000000	99,219457
2113,000000	99,206916
2112,000000	99,198111
2111,000000	99,197247
2110,000000	99,203354
2109,000000	99,210220
2108,000000	99,213558
2107,000000	99,215437
2106,000000	99,219871
2105,000000	99,227223
2104,000000	99,234894
2103,000000	99,240520
2102,000000	99,242365
2101,000000	99,239580
2100,000000	99,234325
2099,000000	99,231130
2098,000000	99,232551
2097,000000	99,237540
2096,000000	99,244337
2095,000000	99,251649
2094,000000	99,256262
2093,000000	99,253761
2092,000000	99,243529
2091,000000	99,230105
2090,000000	99,218902
2089,000000	99,213620
2088,000000	99,217322
2087,000000	99,230807
2086,000000	99,247998
2085,000000	99,257748
2084,000000	99,254200
2083,000000	99,242883
2082,000000	99,234200
2081,000000	99,233187
2080,000000	99,237353
2079,000000	99,241708
2078,000000	99,243179
2077,000000	99,241931
2076,000000	99,240527
2075,000000	99,241287
2074,000000	99,244403
2073,000000	99,249362
2072,000000	99,256262
2071,000000	99,263152
2070,000000	99,265138
2069,000000	99,260813
2068,000000	99,256622
2067,000000	99,258410
2066,000000	99,261181
2065,000000	99,255628
2064,000000	99,243469
2063,000000	99,236474
2062,000000	99,239926
2061,000000	99,247174
2060,000000	99,251693
2059,000000	99,254372
2058,000000	99,256708
2057,000000	99,257182
2056,000000	99,258363
2055,000000	99,267691
2054,000000	99,285701
2053,000000	99,301752
2052,000000	99,307104
2051,000000	99,304455
2050,000000	99,299783
2049,000000	99,292969
2048,000000	99,282871
2047,000000	99,274291
2046,000000	99,272052
2045,000000	99,275185
2044,000000	99,283208
2043,000000	99,300198
2042,000000	99,326526
2041,000000	99,354073
2040,000000	99,375516
2039,000000	99,390418
2038,000000	99,397438
2037,000000	99,391810
2036,000000	99,376621
2035,000000	99,364544
2034,000000	99,361483
2033,000000	99,360526
2032,000000	99,358253
2031,000000	99,362187
2030,000000	99,374757
2029,000000	99,385385
2028,000000	99,387170
2027,000000	99,387098
2026,000000	99,391185
2025,000000	99,393806
2024,000000	99,390587
2023,000000	99,387886
2022,000000	99,389966
2021,000000	99,390217
2020,000000	99,384685
2019,000000	99,381505
2018,000000	99,386826
2017,000000	99,392758
2016,000000	99,390363
2015,000000	99,384443
2014,000000	99,384088
2013,000000	99,387664
2012,000000	99,387029
2011,000000	99,380148
2010,000000	99,372469
2009,000000	99,370739
2008,000000	99,379264
2007,000000	99,396034
2006,000000	99,410899
2005,000000	99,415961
2004,000000	99,417050
2003,000000	99,423956
2002,000000	99,431818
2001,000000	99,425766
2000,000000	99,404647
1999,000000	99,384723
1998,000000	99,375984
1997,000000	99,370614
1996,000000	99,360825
1995,000000	99,352702
1994,000000	99,352441
1993,000000	99,351366
1992,000000	99,337879
1991,000000	99,317260
1990,000000	99,306287
1989,000000	99,313573
1988,000000	99,334563
1987,000000	99,358572
1986,000000	99,373191
1985,000000	99,369095
1984,000000	99,349560
1983,000000	99,330328
1982,000000	99,324118
1981,000000	99,331067
1980,000000	99,348051
1979,000000	99,377064
1978,000000	99,414840
1977,000000	99,444224
1976,000000	99,450657
1975,000000	99,439321
1974,000000	99,425829
1973,000000	99,421198
1972,000000	99,430171
1971,000000	99,450106
1970,000000	99,465961
1969,000000	99,459315
1968,000000	99,431208
1967,000000	99,404734
1966,000000	99,396292
1965,000000	99,397419
1964,000000	99,393660
1963,000000	99,386703
1962,000000	99,387631
1961,000000	99,399146
1960,000000	99,414668
1959,000000	99,428031
1958,000000	99,434725
1957,000000	99,429715
1956,000000	99,412444
1955,000000	99,389799
1954,000000	99,369470
1953,000000	99,354708
1952,000000	99,347781
1951,000000	99,351789
1950,000000	99,364501
1949,000000	99,375884
1948,000000	99,377690
1947,000000	99,371883
1946,000000	99,365689
1945,000000	99,362722
1944,000000	99,362374
1943,000000	99,363308
1942,000000	99,363659
1941,000000	99,361576
1940,000000	99,358083
1939,000000	99,355405
1938,000000	99,351549
1937,000000	99,341998
1936,000000	99,328838
1935,000000	99,322072
1934,000000	99,327953
1933,000000	99,340845
1932,000000	99,350145
1931,000000	99,351302
1930,000000	99,346589
1929,000000	99,339307
1928,000000	99,332196
1927,000000	99,328073
1926,000000	99,327471
1925,000000	99,326633
1924,000000	99,320486
1923,000000	99,308143
1922,000000	99,294130
1921,000000	99,284108
1920,000000	99,280607
1919,000000	99,282006
1918,000000	99,283329
1917,000000	99,280177
1916,000000	99,273666
1915,000000	99,268349
1914,000000	99,266130
1913,000000	99,265825
1912,000000	99,266726
1911,000000	99,269049
1910,000000	99,271077
1909,000000	99,269387
1908,000000	99,263311
1907,000000	99,255455
1906,000000	99,248010
1905,000000	99,242357
1904,000000	99,240718
1903,000000	99,244206
1902,000000	99,249094
1901,000000	99,249392
1900,000000	99,244608
1899,000000	99,240375
1898,000000	99,240434
1897,000000	99,242469
1896,000000	99,242467
1895,000000	99,239265
1894,000000	99,233288
1893,000000	99,224835
1892,000000	99,215536
1891,000000	99,208021
1890,000000	99,202592
1889,000000	99,197319
1888,000000	99,192436
1887,000000	99,190491
1886,000000	99,191508
1885,000000	99,192199
1884,000000	99,190804
1883,000000	99,189309
1882,000000	99,189196
1881,000000	99,188641
1880,000000	99,186269
1879,000000	99,183735
1878,000000	99,182505
1877,000000	99,181816
1876,000000	99,181018
1875,000000	99,180333
1874,000000	99,178607
1873,000000	99,174239
1872,000000	99,169079
1871,000000	99,167034
1870,000000	99,167364
1869,000000	99,163434
1868,000000	99,152854
1867,000000	99,143033
1866,000000	99,140760
1865,000000	99,144984
1864,000000	99,152237
1863,000000	99,161351
1862,000000	99,170972
1861,000000	99,176893
1860,000000	99,175826
1859,000000	99,169696
1858,000000	99,163193
1857,000000	99,159420
1856,000000	99,159742
1855,000000	99,164467
1854,000000	99,171426
1853,000000	99,176258
1852,000000	99,176842
1851,000000	99,174452
1850,000000	99,169069
1849,000000	99,159310
1848,000000	99,148340
1847,000000	99,143324
1846,000000	99,145863
1845,000000	99,147890
1844,000000	99,141283
1843,000000	99,129654
1842,000000	99,123037
1841,000000	99,123644
1840,000000	99,126339
1839,000000	99,127764
1838,000000	99,127733
1837,000000	99,125161
1836,000000	99,118970
1835,000000	99,111865
1834,000000	99,107943
1833,000000	99,107179
1832,000000	99,105617
1831,000000	99,099988
1830,000000	99,090535
1829,000000	99,080872
1828,000000	99,074390
1827,000000	99,070719
1826,000000	99,066356
1825,000000	99,058527
1824,000000	99,049518
1823,000000	99,045026
1822,000000	99,047089
1821,000000	99,051788
1820,000000	99,054173
1819,000000	99,052605
1818,000000	99,047949
1817,000000	99,041225
1816,000000	99,033932
1815,000000	99,028527
1814,000000	99,025509
1813,000000	99,022032
1812,000000	99,015324
1811,000000	99,005930
1810,000000	98,996205
1809,000000	98,986500
1808,000000	98,976198
1807,000000	98,967264
1806,000000	98,962364
1805,000000	98,960604
1804,000000	98,958086
1803,000000	98,952395
1802,000000	98,943494
1801,000000	98,931765
1800,000000	98,918396
1799,000000	98,906003
1798,000000	98,896936
1797,000000	98,891634
1796,000000	98,889677
1795,000000	98,890576
1794,000000	98,891211
1793,000000	98,884398
1792,000000	98,865495
1791,000000	98,841897
1790,000000	98,826053
1789,000000	98,819944
1788,000000	98,816232
1787,000000	98,808868
1786,000000	98,797166
1785,000000	98,783164
1784,000000	98,768921
1783,000000	98,756534
1782,000000	98,745724
1781,000000	98,732841
1780,000000	98,716237
1779,000000	98,699708
1778,000000	98,687719
1777,000000	98,678920
1776,000000	98,668004
1775,000000	98,651823
1774,000000	98,630816
1773,000000	98,606068
1772,000000	98,578978
1771,000000	98,554576
1770,000000	98,535975
1769,000000	98,517113
1768,000000	98,490299
1767,000000	98,457573
1766,000000	98,427397
1765,000000	98,401175
1764,000000	98,369361
1763,000000	98,320802
1762,000000	98,252735
1761,000000	98,172032
1760,000000	98,085919
1759,000000	97,992997
1758,000000	97,882444
1757,000000	97,743059
1756,000000	97,579700
1755,000000	97,410186
1754,000000	97,239182
1753,000000	97,046247
1752,000000	96,804194
1751,000000	96,508796
1750,000000	96,182894
1749,000000	95,845835
1748,000000	95,499770
1747,000000	95,146865
1746,000000	94,791009
1745,000000	94,428958
1744,000000	94,060781
1743,000000	93,701463
1742,000000	93,365111
1741,000000	93,045286
1740,000000	92,734730
1739,000000	92,456474
1738,000000	92,242244
1737,000000	92,092428
1736,000000	91,983608
1735,000000	91,905886
1734,000000	91,870091
1733,000000	91,883246
1732,000000	91,946576
1731,000000	92,061292
1730,000000	92,220358
1729,000000	92,408922
1728,000000	92,613353
1727,000000	92,829420
1726,000000	93,060474
1725,000000	93,311028
1724,000000	93,579198
1723,000000	93,850734
1722,000000	94,106609
1721,000000	94,340166
1720,000000	94,563441
1719,000000	94,797531
1718,000000	95,046630
1717,000000	95,282272
1716,000000	95,484311
1715,000000	95,664376
1714,000000	95,830449
1713,000000	95,977023
1712,000000	96,104395
1711,000000	96,222164
1710,000000	96,335838
1709,000000	96,442869
1708,000000	96,544568
1707,000000	96,647207
1706,000000	96,748949
1705,000000	96,837054
1704,000000	96,906861
1703,000000	96,969494
1702,000000	97,034865
1701,000000	97,105494
1700,000000	97,164198
1699,000000	97,192674
1698,000000	97,206156
1697,000000	97,220330
1696,000000	97,237808
1695,000000	97,261928
1694,000000	97,289323
1693,000000	97,315540
1692,000000	97,335529
1691,000000	97,345180
1690,000000	97,346407
1689,000000	97,341829
1688,000000	97,335418
1687,000000	97,328871
1686,000000	97,317487
1685,000000	97,293375
1684,000000	97,257303
1683,000000	97,231650
1682,000000	97,225125
1681,000000	97,219778
1680,000000	97,206542
1679,000000	97,192861
1678,000000	97,185046
1677,000000	97,176648
1676,000000	97,158751
1675,000000	97,132377
1674,000000	97,104136
1673,000000	97,080106
1672,000000	97,063053
1671,000000	97,050636
1670,000000	97,036095
1669,000000	97,012360
1668,000000	96,983422
1667,000000	96,961487
1666,000000	96,950161
1665,000000	96,941850
1664,000000	96,928412
1663,000000	96,909485
1662,000000	96,889533
1661,000000	96,871505
1660,000000	96,857243
1659,000000	96,849191
1658,000000	96,847801
1657,000000	96,851812
1656,000000	96,854844
1655,000000	96,844222
1654,000000	96,793831
1653,000000	96,682244
1652,000000	96,550113
1651,000000	96,454983
1650,000000	96,393705
1649,000000	96,314021
1648,000000	96,169133
1647,000000	95,974568
1646,000000	95,810213
1645,000000	95,739140
1644,000000	95,763929
1643,000000	95,862451
1642,000000	96,004858
1641,000000	96,159176
1640,000000	96,302892
1639,000000	96,425660
1638,000000	96,523920
1637,000000	96,596785
1636,000000	96,649472
1635,000000	96,691432
1634,000000	96,726207
1633,000000	96,756553
1632,000000	96,788921
1631,000000	96,827038
1630,000000	96,872463
1629,000000	96,924825
1628,000000	96,982522
1627,000000	97,045075
1626,000000	97,111448
1625,000000	97,179986
1624,000000	97,250200
1623,000000	97,318398
1622,000000	97,376011
1621,000000	97,419316
1620,000000	97,453096
1619,000000	97,480750
1618,000000	97,501468
1617,000000	97,514819
1616,000000	97,524924
1615,000000	97,539997
1614,000000	97,561073
1613,000000	97,578702
1612,000000	97,586248
1611,000000	97,586588
1610,000000	97,582885
1609,000000	97,572668
1608,000000	97,554199
1607,000000	97,530488
1606,000000	97,503445
1605,000000	97,472519
1604,000000	97,441580
1603,000000	97,419157
1602,000000	97,410398
1601,000000	97,414535
1600,000000	97,430842
1599,000000	97,459809
1598,000000	97,497142
1597,000000	97,534098
1596,000000	97,565877
1595,000000	97,594121
1594,000000	97,620156
1593,000000	97,641912
1592,000000	97,658657
1591,000000	97,672394
1590,000000	97,682973
1589,000000	97,687286
1588,000000	97,684294
1587,000000	97,675924
1586,000000	97,663071
1585,000000	97,645482
1584,000000	97,627065
1583,000000	97,614132
1582,000000	97,607516
1581,000000	97,603426
1580,000000	97,600642
1579,000000	97,599398
1578,000000	97,596420
1577,000000	97,589835
1576,000000	97,586454
1575,000000	97,596933
1574,000000	97,622552
1573,000000	97,653816
1572,000000	97,680924
1571,000000	97,702833
1570,000000	97,720693
1569,000000	97,730014
1568,000000	97,732169
1567,000000	97,735750
1566,000000	97,743746
1565,000000	97,751038
1564,000000	97,755110
1563,000000	97,757583
1562,000000	97,759008
1561,000000	97,756404
1560,000000	97,755477
1559,000000	97,754469
1558,000000	97,752984
1557,000000	97,750343
1556,000000	97,745212
1555,000000	97,744016
1554,000000	97,745568
1553,000000	97,746000
1552,000000	97,744798
1551,000000	97,742913
1550,000000	97,739496
1549,000000	97,734275
1548,000000	97,729084
1547,000000	97,725308
1546,000000	97,720330
1545,000000	97,709836
1544,000000	97,697191
1543,000000	97,692054
1542,000000	97,695047
1541,000000	97,695641
1540,000000	97,693386
1539,000000	97,704035
1538,000000	97,730436
1537,000000	97,767332
1536,000000	97,811168
1535,000000	97,855498
1534,000000	97,894567
1533,000000	97,919957
1532,000000	97,931921
1531,000000	97,941702
1530,000000	97,955041
1529,000000	97,968592
1528,000000	97,978172
1527,000000	97,986143
1526,000000	97,996097
1525,000000	98,005610
1524,000000	98,011420
1523,000000	98,013533
1522,000000	98,011988
1521,000000	98,007070
1520,000000	98,006142
1519,000000	98,016754
1518,000000	98,031055
1517,000000	98,034496
1516,000000	98,028956
1515,000000	98,028308
1514,000000	98,035086
1513,000000	98,040828
1512,000000	98,041855
1511,000000	98,041538
1510,000000	98,039123
1509,000000	98,024694
1508,000000	97,994500
1507,000000	97,965281
1506,000000	97,955812
1505,000000	97,947734
1504,000000	97,929186
1503,000000	97,911334
1502,000000	97,886826
1501,000000	97,842005
1500,000000	97,774987
1499,000000	97,687291
1498,000000	97,566886
1497,000000	97,400015
1496,000000	97,211639
1495,000000	97,058374
1494,000000	96,971322
1493,000000	96,944374
1492,000000	96,965889
1491,000000	97,028017
1490,000000	97,106682
1489,000000	97,167290
1488,000000	97,200242
1487,000000	97,218079
1486,000000	97,226226
1485,000000	97,220637
1484,000000	97,203818
1483,000000	97,183748
1482,000000	97,159326
1481,000000	97,123500
1480,000000	97,078852
1479,000000	97,032774
1478,000000	96,978645
1477,000000	96,899933
1476,000000	96,791407
1475,000000	96,654175
1474,000000	96,464656
1473,000000	96,190090
1472,000000	95,868694
1471,000000	95,595829
1470,000000	95,412131
1469,000000	95,297866
1468,000000	95,231472
1467,000000	95,201406
1466,000000	95,192976
1465,000000	95,186926
1464,000000	95,177169
1463,000000	95,168429
1462,000000	95,157827
1461,000000	95,136764
1460,000000	95,100664
1459,000000	95,045733
1458,000000	94,952866
1457,000000	94,804545
1456,000000	94,636565
1455,000000	94,500321
1454,000000	94,397159
1453,000000	94,306666
1452,000000	94,229799
1451,000000	94,177906
1450,000000	94,136726
1449,000000	94,073116
1448,000000	93,972125
1447,000000	93,837053
1446,000000	93,654751
1445,000000	93,395369
1444,000000	93,039843
1443,000000	92,577121
1442,000000	91,993890
1441,000000	91,303516
1440,000000	90,560183
1439,000000	89,799752
1438,000000	88,993929
1437,000000	88,147924
1436,000000	87,439068
1435,000000	87,046762
1434,000000	86,931108
1433,000000	86,961949
1432,000000	87,052305
1431,000000	87,112844
1430,000000	87,014852
1429,000000	86,681984
1428,000000	86,200988
1427,000000	85,772335
1426,000000	85,583105
1425,000000	85,756038
1424,000000	86,298569
1423,000000	87,039352
1422,000000	87,767051
1421,000000	88,428330
1420,000000	89,101678
1419,000000	89,807182
1418,000000	90,439260
1417,000000	90,942083
1416,000000	91,376162
1415,000000	91,801278
1414,000000	92,232357
1413,000000	92,670733
1412,000000	93,119652
1411,000000	93,566233
1410,000000	93,980832
1409,000000	94,343238
1408,000000	94,647521
1407,000000	94,890456
1406,000000	95,075327
1405,000000	95,217504
1404,000000	95,329447
1403,000000	95,410028
1402,000000	95,460550
1401,000000	95,494460
1400,000000	95,522901
1399,000000	95,543032
1398,000000	95,548828
1397,000000	95,541806
1396,000000	95,520930
1395,000000	95,477917
1394,000000	95,410790
1393,000000	95,328649
1392,000000	95,237740
1391,000000	95,135752
1390,000000	95,020530
1389,000000	94,894163
1388,000000	94,758944
1387,000000	94,618502
1386,000000	94,482504
1385,000000	94,358575
1384,000000	94,243415
1383,000000	94,129769
1382,000000	94,017435
1381,000000	93,912483
1380,000000	93,819370
1379,000000	93,740252
1378,000000	93,679413
1377,000000	93,642148
1376,000000	93,629624
1375,000000	93,636959
1374,000000	93,654644
1373,000000	93,671384
1372,000000	93,677571
1371,000000	93,668492
1370,000000	93,644498
1369,000000	93,608652
1368,000000	93,564328
1367,000000	93,512746
1366,000000	93,452490
1365,000000	93,381416
1364,000000	93,299044
1363,000000	93,209993
1362,000000	93,124437
1361,000000	93,049384
1360,000000	92,981625
1359,000000	92,912967
1358,000000	92,838418
1357,000000	92,759364
1356,000000	92,682498
1355,000000	92,616756
1354,000000	92,570575
1353,000000	92,549775
1352,000000	92,555378
1351,000000	92,582564
1350,000000	92,620764
1349,000000	92,655470
1348,000000	92,671153
1347,000000	92,652316
1346,000000	92,584075
1345,000000	92,456279
1344,000000	92,266155
1343,000000	92,013909
1342,000000	91,695746
1341,000000	91,305433
1340,000000	90,850927
1339,000000	90,366318
1338,000000	89,896856
1337,000000	89,475606
1336,000000	89,120402
1335,000000	88,839222
1334,000000	88,628011
1333,000000	88,471860
1332,000000	88,355365
1331,000000	88,270549
1330,000000	88,213086
1329,000000	88,179457
1328,000000	88,170805
1327,000000	88,191513
1326,000000	88,243730
1325,000000	88,326975
1324,000000	88,442358
1323,000000	88,590979
1322,000000	88,767473
1321,000000	88,962860
1320,000000	89,171781
1319,000000	89,390578
1318,000000	89,610698
1317,000000	89,820559
1316,000000	90,013850
1315,000000	90,190583
1314,000000	90,351582
1313,000000	90,496577
1312,000000	90,626657
1311,000000	90,744008
1310,000000	90,849976
1309,000000	90,946406
1308,000000	91,036954
1307,000000	91,125137
1306,000000	91,211957
1305,000000	91,297615
1304,000000	91,383889
1303,000000	91,472400
1302,000000	91,563042
1301,000000	91,656357
1300,000000	91,754956
1299,000000	91,859942
1298,000000	91,968129
1297,000000	92,075234
1296,000000	92,179515
1295,000000	92,280009
1294,000000	92,373682
1293,000000	92,456446
1292,000000	92,525327
1291,000000	92,577458
1290,000000	92,608778
1289,000000	92,616394
1288,000000	92,599787
1287,000000	92,559209
1286,000000	92,494175
1285,000000	92,404253
1284,000000	92,290890
1283,000000	92,155336
1282,000000	91,997309
1281,000000	91,817722
1280,000000	91,620518
1279,000000	91,409972
1278,000000	91,185221
1277,000000	90,941301
1276,000000	90,675353
1275,000000	90,387122
1274,000000	90,074885
1273,000000	89,734437
1272,000000	89,363747
1271,000000	88,964399
1270,000000	88,536138
1269,000000	88,077270
1268,000000	87,591570
1267,000000	87,089407
1266,000000	86,580293
1265,000000	86,069496
1264,000000	85,564118
1263,000000	85,073130
1262,000000	84,597913
1261,000000	84,130091
1260,000000	83,660691
1259,000000	83,182924
1258,000000	82,689806
1257,000000	82,187893
1256,000000	81,717878
1255,000000	81,345680
1254,000000	81,115655
1253,000000	81,017668
1252,000000	81,001476
1251,000000	81,009473
1250,000000	80,999501
1249,000000	80,953757
1248,000000	80,878701
1247,000000	80,792423
1246,000000	80,706100
1245,000000	80,622176
1244,000000	80,545562
1243,000000	80,485220
1242,000000	80,446051
1241,000000	80,430089
1240,000000	80,446928
1239,000000	80,510397
1238,000000	80,624366
1237,000000	80,784056
1236,000000	80,987636
1235,000000	81,236598
1234,000000	81,525301
1233,000000	81,842530
1232,000000	82,186930
1231,000000	82,568661
1230,000000	83,000687
1229,000000	83,496273
1228,000000	84,067848
1227,000000	84,716302
1226,000000	85,418263
1225,000000	86,133434
1224,000000	86,822533
1223,000000	87,454555
1222,000000	88,005262
1221,000000	88,461144
1220,000000	88,822751
1219,000000	89,098063
1218,000000	89,296298
1217,000000	89,426446
1216,000000	89,501837
1215,000000	89,539107
1214,000000	89,551235
1213,000000	89,546694
1212,000000	89,529961
1211,000000	89,501912
1210,000000	89,460261
1209,000000	89,402382
1208,000000	89,328876
1207,000000	89,240613
1206,000000	89,135546
1205,000000	89,011838
1204,000000	88,872390
1203,000000	88,723650
1202,000000	88,570607
1201,000000	88,417040
1200,000000	88,269299
1199,000000	88,135968
1198,000000	88,024272
1197,000000	87,941161
1196,000000	87,895423
1195,000000	87,892862
1194,000000	87,932509
1193,000000	88,010421
1192,000000	88,126545
1191,000000	88,282365
1190,000000	88,473882
1189,000000	88,694312
1188,000000	88,937819
1187,000000	89,195693
1186,000000	89,452489
1185,000000	89,692451
1184,000000	89,908434
1183,000000	90,100440
1182,000000	90,269461
1181,000000	90,417182
1180,000000	90,548576
1179,000000	90,667598
1178,000000	90,772799
1177,000000	90,860965
1176,000000	90,932631
1175,000000	90,991296
1174,000000	91,038129
1173,000000	91,072352
1172,000000	91,095282
1171,000000	91,110418
1170,000000	91,121509
1169,000000	91,133097
1168,000000	91,151696
1167,000000	91,183128
1166,000000	91,230055
1165,000000	91,294104
1164,000000	91,377894
1163,000000	91,480811
1162,000000	91,594535
1161,000000	91,706539
1160,000000	91,806610
1159,000000	91,888324
1158,000000	91,947847
1157,000000	91,985358
1156,000000	92,005629
1155,000000	92,014739
1154,000000	92,016992
1153,000000	92,016990
1152,000000	92,022510
1151,000000	92,042343
1150,000000	92,082442
1149,000000	92,145969
1148,000000	92,234264
1147,000000	92,344154
1146,000000	92,467366
1145,000000	92,595466
1144,000000	92,724172
1143,000000	92,851100
1142,000000	92,972200
1141,000000	93,083359
1140,000000	93,183001
1139,000000	93,270554
1138,000000	93,343940
1137,000000	93,401154
1136,000000	93,441173
1135,000000	93,462196
1134,000000	93,460860
1133,000000	93,434230
1132,000000	93,382400
1131,000000	93,306585
1130,000000	93,207615
1129,000000	93,088161
1128,000000	92,953913
1127,000000	92,811161
1126,000000	92,662756
1125,000000	92,509062
1124,000000	92,352214
1123,000000	92,196779
1122,000000	92,046970
1121,000000	91,905698
1120,000000	91,775995
1119,000000	91,660128
1118,000000	91,557362
1117,000000	91,464466
1116,000000	91,377995
1115,000000	91,293394
1114,000000	91,203053
1113,000000	91,098593
1112,000000	90,974816
1111,000000	90,829002
1110,000000	90,657997
1109,000000	90,460589
1108,000000	90,242380
1107,000000	90,015841
1106,000000	89,795113
1105,000000	89,592792
1104,000000	89,419056
1103,000000	89,278465
1102,000000	89,166813
1101,000000	89,075911
1100,000000	89,001996
1099,000000	88,945119
1098,000000	88,904182
1097,000000	88,877249
1096,000000	88,865226
1095,000000	88,870427
1094,000000	88,891987
1093,000000	88,928992
1092,000000	88,984772
1091,000000	89,061634
1090,000000	89,153896
1089,000000	89,251193
1088,000000	89,347084
1087,000000	89,438648
1086,000000	89,521286
1085,000000	89,591938
1084,000000	89,655989
1083,000000	89,724526
1082,000000	89,804380
1081,000000	89,895101
1080,000000	89,993640
1079,000000	90,096354
1078,000000	90,197425
1077,000000	90,290842
1076,000000	90,374410
1075,000000	90,448997
1074,000000	90,515775
1073,000000	90,576888
1072,000000	90,635818
1071,000000	90,693384
1070,000000	90,745313
1069,000000	90,788065
1068,000000	90,824971
1067,000000	90,862819
1066,000000	90,904436
1065,000000	90,947626
1064,000000	90,989440
1063,000000	91,028140
1062,000000	91,063102
1061,000000	91,096184
1060,000000	91,130781
1059,000000	91,166481
1058,000000	91,197067
1057,000000	91,216531
1056,000000	91,224819
1055,000000	91,224661
1054,000000	91,215945
1053,000000	91,197038
1052,000000	91,169310
1051,000000	91,137289
1050,000000	91,106089
1049,000000	91,081779
1048,000000	91,071192
1047,000000	91,077121
1046,000000	91,095176
1045,000000	91,118344
1044,000000	91,142326
1043,000000	91,164535
1042,000000	91,182332
1041,000000	91,195491
1040,000000	91,206976
1039,000000	91,217314
1038,000000	91,221101
1037,000000	91,211867
1036,000000	91,187888
1035,000000	91,150231
1034,000000	91,098859
1033,000000	91,035290
1032,000000	90,965854
1031,000000	90,898290
1030,000000	90,836751
1029,000000	90,783386
1028,000000	90,741330
1027,000000	90,711190
1026,000000	90,687099
1025,000000	90,661667
1024,000000	90,633831
1023,000000	90,607909
1022,000000	90,588079
1021,000000	90,577982
1020,000000	90,582955
1019,000000	90,607478
1018,000000	90,650970
1017,000000	90,710541
1016,000000	90,785291
1015,000000	90,873478
1014,000000	90,968580
1013,000000	91,062314
1012,000000	91,149732
1011,000000	91,227279
1010,000000	91,289104
1009,000000	91,329870
1008,000000	91,349953
1007,000000	91,353748
1006,000000	91,344085
1005,000000	91,321812
1004,000000	91,287684
1003,000000	91,241595
1002,000000	91,181083
1001,000000	91,104363
1000,000000	91,014215
999,000000	90,915425
998,000000	90,810551
997,000000	90,701050
996,000000	90,590467
995,000000	90,482977
994,000000	90,379772
993,000000	90,279949
992,000000	90,182154
991,000000	90,081223
990,000000	89,966848
989,000000	89,830411
988,000000	89,671587
987,000000	89,493816
986,000000	89,295762
985,000000	89,073700
984,000000	88,828522
983,000000	88,563610
982,000000	88,277207
981,000000	87,963158
980,000000	87,619866
979,000000	87,250335
978,000000	86,854212
977,000000	86,428413
976,000000	85,975525
975,000000	85,505145
974,000000	85,025103
973,000000	84,539966
972,000000	84,059567
971,000000	83,600859
970,000000	83,179000
969,000000	82,804531
968,000000	82,490413
967,000000	82,250288
966,000000	82,090235
965,000000	82,007877
964,000000	82,000279
963,000000	82,063981
962,000000	82,186396
961,000000	82,350833
960,000000	82,547906
959,000000	82,775123
958,000000	83,029206
957,000000	83,306862
956,000000	83,611938
955,000000	83,949088
954,000000	84,310939
953,000000	84,680236
952,000000	85,042275
951,000000	85,388389
950,000000	85,710673
949,000000	86,003642
948,000000	86,270008
947,000000	86,517460
946,000000	86,749308
945,000000	86,964392
944,000000	87,164469
943,000000	87,353521
942,000000	87,531622
941,000000	87,695664
940,000000	87,846019
939,000000	87,986484
938,000000	88,117791
937,000000	88,237852
936,000000	88,347665
935,000000	88,450966
934,000000	88,548257
933,000000	88,636311
932,000000	88,714099
931,000000	88,783791
930,000000	88,845852
929,000000	88,898856
928,000000	88,944270
927,000000	88,986794
926,000000	89,028864
925,000000	89,069031
924,000000	89,106233
923,000000	89,141168
922,000000	89,173283
921,000000	89,200752
920,000000	89,224091
919,000000	89,245916
918,000000	89,266722
917,000000	89,285178
916,000000	89,303557
915,000000	89,329603
914,000000	89,372069
913,000000	89,437559
912,000000	89,531166
911,000000	89,655469
910,000000	89,808043
909,000000	89,982351
908,000000	90,172768
907,000000	90,376638
906,000000	90,591304
905,000000	90,811171
904,000000	91,027178
903,000000	91,228918
902,000000	91,408858
901,000000	91,565730
900,000000	91,702345
899,000000	91,820699
898,000000	91,921195
897,000000	92,006043
896,000000	92,079766
895,000000	92,144556
894,000000	92,199180
893,000000	92,243974
892,000000	92,283104
891,000000	92,319563
890,000000	92,350874
889,000000	92,373463
888,000000	92,389276
887,000000	92,404740
886,000000	92,424708
885,000000	92,449584
884,000000	92,476433
883,000000	92,500149
882,000000	92,515829
881,000000	92,523816
880,000000	92,531408
879,000000	92,546322
878,000000	92,569364
877,000000	92,596048
876,000000	92,623448
875,000000	92,652113
874,000000	92,682595
873,000000	92,713807
872,000000	92,744310
871,000000	92,772448
870,000000	92,796252
869,000000	92,815534
868,000000	92,832491
867,000000	92,847550
866,000000	92,856671
865,000000	92,856184
864,000000	92,848728
863,000000	92,840251
862,000000	92,831536
861,000000	92,816694
860,000000	92,790433
859,000000	92,753689
858,000000	92,711871
857,000000	92,670958
856,000000	92,636156
855,000000	92,611272
854,000000	92,597700
853,000000	92,595042
852,000000	92,602694
851,000000	92,618651
850,000000	92,636884
849,000000	92,648512
848,000000	92,646485
847,000000	92,628380
846,000000	92,595712
845,000000	92,552574
844,000000	92,504344
843,000000	92,455125
842,000000	92,405761
841,000000	92,356053
840,000000	92,308368
839,000000	92,266849
838,000000	92,233569
837,000000	92,208249
836,000000	92,191873
835,000000	92,187900
834,000000	92,200719
833,000000	92,235855
832,000000	92,302410
831,000000	92,411458
830,000000	92,569155
829,000000	92,773001
828,000000	93,014734
827,000000	93,285846
826,000000	93,579021
825,000000	93,884372
824,000000	94,186350
823,000000	94,466764
822,000000	94,713455
821,000000	94,925146
820,000000	95,107117
819,000000	95,263459
818,000000	95,395183
817,000000	95,503784
816,000000	95,592998
815,000000	95,667027
814,000000	95,728754
813,000000	95,780427
812,000000	95,824103
811,000000	95,860668
810,000000	95,890727
809,000000	95,917431
808,000000	95,946226
807,000000	95,979602
806,000000	96,013443
805,000000	96,040839
804,000000	96,058945
803,000000	96,070706
802,000000	96,080920
801,000000	96,092649
800,000000	96,106584
799,000000	96,121238
798,000000	96,133577
797,000000	96,141144
796,000000	96,143539
795,000000	96,141084
794,000000	96,133513
793,000000	96,121922
792,000000	96,110164
791,000000	96,100927
790,000000	96,091334
789,000000	96,076217
788,000000	96,055755
787,000000	96,035859
786,000000	96,019858
785,000000	96,003298
784,000000	95,978696
783,000000	95,942825
782,000000	95,897907
781,000000	95,848087
780,000000	95,796337
779,000000	95,742745
778,000000	95,684452
777,000000	95,618983
776,000000	95,548242
775,000000	95,476960
774,000000	95,406461
773,000000	95,332316
772,000000	95,248980
771,000000	95,154361
770,000000	95,049539
769,000000	94,936853
768,000000	94,818987
767,000000	94,697234
766,000000	94,570290
765,000000	94,438070
764,000000	94,306651
763,000000	94,185663
762,000000	94,080691
761,000000	93,992999
760,000000	93,927225
759,000000	93,893059
758,000000	93,896351
757,000000	93,931897
756,000000	93,987283
755,000000	94,050952
754,000000	94,115210
753,000000	94,175413
752,000000	94,229641
751,000000	94,278493
750,000000	94,324053
749,000000	94,369945
748,000000	94,421316
747,000000	94,480849
746,000000	94,544186
745,000000	94,602340
744,000000	94,648869
743,000000	94,681714
742,000000	94,699344
741,000000	94,700882
740,000000	94,690203
739,000000	94,673319
738,000000	94,649279
737,000000	94,609304
736,000000	94,546682
735,000000	94,461570
734,000000	94,354632
733,000000	94,224066
732,000000	94,073087
731,000000	93,913040
730,000000	93,753683
729,000000	93,595423
728,000000	93,434596
727,000000	93,269426
726,000000	93,096345
725,000000	92,907330
724,000000	92,697575
723,000000	92,472583
722,000000	92,245182
721,000000	92,029766
720,000000	91,838141
719,000000	91,670425
718,000000	91,507060
717,000000	91,317294
716,000000	91,078850
715,000000	90,786600
714,000000	90,443769
713,000000	90,052989
712,000000	89,617065
711,000000	89,138622
710,000000	88,613983
709,000000	88,033671
708,000000	87,390596
707,000000	86,680777
706,000000	85,897066
705,000000	85,033643
704,000000	84,100414
703,000000	83,128575
702,000000	82,171098
701,000000	81,310389
700,000000	80,652016
699,000000	80,283158
698,000000	80,225796
697,000000	80,426321
696,000000	80,780636
695,000000	81,172554
694,000000	81,513175
693,000000	81,767089
692,000000	81,947218
691,000000	82,082689
690,000000	82,192310
689,000000	82,284900
688,000000	82,369517
687,000000	82,453650
686,000000	82,537449
685,000000	82,618502
684,000000	82,698471
683,000000	82,781598
682,000000	82,871981
681,000000	82,974434
680,000000	83,092426
679,000000	83,226201
678,000000	83,379224
677,000000	83,561794
676,000000	83,781415
675,000000	84,033745
674,000000	84,309807
673,000000	84,601935
672,000000	84,895834
671,000000	85,180652
670,000000	85,477501
669,000000	85,849507
668,000000	86,301728
667,000000	86,675579
666,000000	86,879884
665,000000	86,977777
664,000000	87,025131
663,000000	87,028720
662,000000	86,969593
661,000000	86,828699
660,000000	86,598401
659,000000	86,282632
658,000000	85,894239
657,000000	85,445419
656,000000	84,945664
655,000000	84,408099
654,000000	83,848205
653,000000	83,276120
652,000000	82,702043
651,000000	82,140357
650,000000	81,593165
649,000000	81,044013
648,000000	80,485541
647,000000	79,934190
646,000000	79,403084
645,000000	78,885227
644,000000	78,376455
643,000000	77,881355
642,000000	77,380924
641,000000	76,834314
640,000000	76,238214
639,000000	75,652026
638,000000	75,139916
637,000000	74,724456
636,000000	74,416245
635,000000	74,238077
634,000000	74,182709
633,000000	74,193127
632,000000	74,216294
631,000000	74,235856
630,000000	74,236158
629,000000	74,181487
628,000000	74,056051
627,000000	73,883479
626,000000	73,683125
625,000000	73,438884
624,000000	73,134429
623,000000	72,782626
622,000000	72,397948
621,000000	71,976552
620,000000	71,526483
619,000000	71,081754
618,000000	70,662143
617,000000	70,254992
616,000000	69,862203
615,000000	69,524830
614,000000	69,272506
613,000000	69,093455
612,000000	68,979220
611,000000	68,952742
610,000000	69,026077
609,000000	69,174519
608,000000	69,378918
607,000000	69,656819
606,000000	70,031103
605,000000	70,513942
604,000000	71,141634
603,000000	71,974837
602,000000	73,038798
601,000000	74,287906
600,000000	75,636563
599,000000	76,993589
598,000000	78,275953
597,000000	79,429013
596,000000	80,440777
595,000000	81,325130
594,000000	82,096567
593,000000	82,767821
592,000000	83,355237
591,000000	83,873114
590,000000	84,328249
589,000000	84,728894
588,000000	85,093743
587,000000	85,440463
586,000000	85,771771
585,000000	86,081173
584,000000	86,367497
583,000000	86,636998
582,000000	86,894626
581,000000	87,141061
580,000000	87,374708
579,000000	87,590986
578,000000	87,785601
577,000000	87,962539
576,000000	88,133195
575,000000	88,302720
574,000000	88,462229
573,000000	88,601390
572,000000	88,722767
571,000000	88,838794
570,000000	88,959057
569,000000	89,084367
568,000000	89,212059
567,000000	89,341265
566,000000	89,471462
565,000000	89,598319
564,000000	89,712408
563,000000	89,804974
562,000000	89,875785
561,000000	89,931466
560,000000	89,975589
559,000000	90,005173
558,000000	90,019135
557,000000	90,022895
556,000000	90,022705
555,000000	90,023863
554,000000	90,036158
553,000000	90,070325
552,000000	90,123224
551,000000	90,174478
550,000000	90,205499
549,000000	90,217467
548,000000	90,223040
547,000000	90,229035
546,000000	90,236013
545,000000	90,246174
544,000000	90,260639
543,000000	90,274921
542,000000	90,288271
541,000000	90,312328
540,000000	90,358416
539,000000	90,419176
538,000000	90,476080
537,000000	90,524864
536,000000	90,581374
535,000000	90,659719
534,000000	90,756692
533,000000	90,861768
532,000000	90,970974
531,000000	91,084134
530,000000	91,195195
529,000000	91,290476
528,000000	91,354443
527,000000	91,379702
526,000000	91,378701
525,000000	91,379296
524,000000	91,396540
523,000000	91,417434
522,000000	91,421196
521,000000	91,404957
520,000000	91,385406
519,000000	91,382517
518,000000	91,406640
517,000000	91,454379
516,000000	91,509172
515,000000	91,551649
514,000000	91,577151
513,000000	91,596309
512,000000	91,614671
511,000000	91,623244
510,000000	91,618313
509,000000	91,616892
508,000000	91,636124
507,000000	91,665227
506,000000	91,674336
505,000000	91,648299
504,000000	91,593732
503,000000	91,519765
502,000000	91,433475
501,000000	91,347323
500,000000	91,268998
499,000000	91,186772
498,000000	91,079774
497,000000	90,943832
496,000000	90,798147
495,000000	90,664232
494,000000	90,547664
493,000000	90,442669
492,000000	90,345717
491,000000	90,260020
490,000000	90,192667
489,000000	90,150262
488,000000	90,135301
487,000000	90,144956
486,000000	90,178249
485,000000	90,244472
484,000000	90,353246
483,000000	90,493776
482,000000	90,636989
481,000000	90,763290
480,000000	90,873962
479,000000	90,972632
478,000000	91,053343
477,000000	91,116919
476,000000	91,186139
475,000000	91,285295
474,000000	91,403972
473,000000	91,489782
472,000000	91,492726
471,000000	91,423315
470,000000	91,347094
469,000000	91,319526
468,000000	91,346196
467,000000	91,395678
466,000000	91,438894
465,000000	91,469832
464,000000	91,492051
463,000000	91,508848
462,000000	91,533203
461,000000	91,585356
460,000000	91,663891
459,000000	91,732094
458,000000	91,751508
457,000000	91,730981
456,000000	91,709378
455,000000	91,695355
454,000000	91,674103
453,000000	91,646673
452,000000	91,638320
451,000000	91,659844
450,000000	91,683009
