# Supplementary material for: Machine learning-assisted non-destructive plasticizer identification and quantification in historical PVC objects based on IR spectroscopy
Source: Sci Rep. 2022 Mar 23;12:5017. doi: 10.1038/s41598-022-08862-1 (PMC8943100; doi:10.1038/s41598-022-08862-1)
Supplement: Supplementary file 1 — Supplementary Information 1. [file 41598_2022_8862_MOESM1_ESM.zip › Plasticizers_PVC_data/ATR_FTIR_all/HS 153.ASC]

PE IR       SUBTECH     SPECTRUM    ASCII       PEDS        4.00        
   -1
HS 153.ASC
21/02/05
12:20:35.00
21/02/05
12:20:35.00
Student
Sample 005 By student Date Friday, February 05 2021
450,000000
#HDR
-1
-1
#GR
cm-1
%T
1.0
0.0
4000,000000
-1,000000
3551
8
99,117837
88,777158
#DATA
4000,000000	99,065575
3999,000000	99,066022
3998,000000	99,066470
3997,000000	99,066507
3996,000000	99,066249
3995,000000	99,065866
3994,000000	99,065423
3993,000000	99,064983
3992,000000	99,064692
3991,000000	99,064694
3990,000000	99,064987
3989,000000	99,065439
3988,000000	99,065933
3987,000000	99,066438
3986,000000	99,066899
3985,000000	99,067085
3984,000000	99,066658
3983,000000	99,065464
3982,000000	99,063757
3981,000000	99,062026
3980,000000	99,060629
3979,000000	99,059605
3978,000000	99,058892
3977,000000	99,058583
3976,000000	99,058860
3975,000000	99,059716
3974,000000	99,060923
3973,000000	99,062297
3972,000000	99,063845
3971,000000	99,065527
3970,000000	99,067017
3969,000000	99,067859
3968,000000	99,067924
3967,000000	99,067575
3966,000000	99,067342
3965,000000	99,067482
3964,000000	99,067857
3963,000000	99,068117
3962,000000	99,067931
3961,000000	99,067102
3960,000000	99,065668
3959,000000	99,063970
3958,000000	99,062614
3957,000000	99,062156
3956,000000	99,062625
3955,000000	99,063404
3954,000000	99,063715
3953,000000	99,063272
3952,000000	99,062401
3951,000000	99,061577
3950,000000	99,060915
3949,000000	99,060226
3948,000000	99,059545
3947,000000	99,059374
3946,000000	99,060244
3945,000000	99,062106
3944,000000	99,064293
3943,000000	99,066025
3942,000000	99,066950
3941,000000	99,067178
3940,000000	99,066910
3939,000000	99,066260
3938,000000	99,065494
3937,000000	99,065101
3936,000000	99,065393
3935,000000	99,066128
3934,000000	99,066698
3933,000000	99,066721
3932,000000	99,066307
3931,000000	99,065748
3930,000000	99,065100
3929,000000	99,064233
3928,000000	99,063238
3927,000000	99,062467
3926,000000	99,062158
3925,000000	99,062194
3924,000000	99,062355
3923,000000	99,062590
3922,000000	99,062896
3921,000000	99,063294
3920,000000	99,064027
3919,000000	99,065286
3918,000000	99,066663
3917,000000	99,067268
3916,000000	99,066629
3915,000000	99,065157
3914,000000	99,063638
3913,000000	99,062585
3912,000000	99,062270
3911,000000	99,062676
3910,000000	99,063390
3909,000000	99,063737
3908,000000	99,063347
3907,000000	99,062534
3906,000000	99,061986
3905,000000	99,062069
3904,000000	99,062520
3903,000000	99,063077
3902,000000	99,063910
3901,000000	99,065020
3900,000000	99,065839
3899,000000	99,065981
3898,000000	99,065887
3897,000000	99,066192
3896,000000	99,066757
3895,000000	99,066771
3894,000000	99,065641
3893,000000	99,063444
3892,000000	99,060984
3891,000000	99,059414
3890,000000	99,059833
3889,000000	99,062454
3888,000000	99,066139
3887,000000	99,069346
3886,000000	99,071130
3885,000000	99,071563
3884,000000	99,071583
3883,000000	99,071458
3882,000000	99,070259
3881,000000	99,067628
3880,000000	99,064688
3879,000000	99,063286
3878,000000	99,064348
3877,000000	99,066833
3876,000000	99,068809
3875,000000	99,069053
3874,000000	99,067746
3873,000000	99,066280
3872,000000	99,065694
3871,000000	99,065460
3870,000000	99,064586
3869,000000	99,063424
3868,000000	99,063349
3867,000000	99,064206
3866,000000	99,064409
3865,000000	99,063609
3864,000000	99,063037
3863,000000	99,063521
3862,000000	99,064540
3861,000000	99,065171
3860,000000	99,065376
3859,000000	99,065615
3858,000000	99,066248
3857,000000	99,067608
3856,000000	99,070215
3855,000000	99,074192
3854,000000	99,078071
3853,000000	99,079674
3852,000000	99,079954
3851,000000	99,080874
3850,000000	99,081203
3849,000000	99,079517
3848,000000	99,076481
3847,000000	99,073446
3846,000000	99,071208
3845,000000	99,069737
3844,000000	99,068495
3843,000000	99,067097
3842,000000	99,066045
3841,000000	99,066281
3840,000000	99,068185
3839,000000	99,071143
3838,000000	99,073864
3837,000000	99,075089
3836,000000	99,074490
3835,000000	99,072921
3834,000000	99,071906
3833,000000	99,072617
3832,000000	99,074920
3831,000000	99,077513
3830,000000	99,079185
3829,000000	99,079486
3828,000000	99,078502
3827,000000	99,076402
3826,000000	99,073573
3825,000000	99,070919
3824,000000	99,069398
3823,000000	99,069309
3822,000000	99,070120
3821,000000	99,070697
3820,000000	99,071224
3819,000000	99,073341
3818,000000	99,076979
3817,000000	99,080356
3816,000000	99,082241
3815,000000	99,083357
3814,000000	99,085533
3813,000000	99,088727
3812,000000	99,091044
3811,000000	99,091560
3810,000000	99,091062
3809,000000	99,090767
3808,000000	99,090910
3807,000000	99,090443
3806,000000	99,088669
3805,000000	99,086276
3804,000000	99,083906
3803,000000	99,081670
3802,000000	99,080029
3801,000000	99,079696
3800,000000	99,081552
3799,000000	99,085450
3798,000000	99,089447
3797,000000	99,091961
3796,000000	99,092810
3795,000000	99,092641
3794,000000	99,092138
3793,000000	99,091488
3792,000000	99,090744
3791,000000	99,090154
3790,000000	99,089864
3789,000000	99,089858
3788,000000	99,090249
3787,000000	99,091223
3786,000000	99,092570
3785,000000	99,093633
3784,000000	99,093983
3783,000000	99,093863
3782,000000	99,093630
3781,000000	99,093116
3780,000000	99,091900
3779,000000	99,090088
3778,000000	99,088693
3777,000000	99,088699
3776,000000	99,089909
3775,000000	99,091216
3774,000000	99,091787
3773,000000	99,091592
3772,000000	99,091024
3771,000000	99,090299
3770,000000	99,089404
3769,000000	99,088442
3768,000000	99,087850
3767,000000	99,087932
3766,000000	99,088717
3765,000000	99,090189
3764,000000	99,092309
3763,000000	99,094728
3762,000000	99,096664
3761,000000	99,097609
3760,000000	99,097997
3759,000000	99,098411
3758,000000	99,098573
3757,000000	99,097708
3756,000000	99,095709
3755,000000	99,093254
3754,000000	99,091156
3753,000000	99,090037
3752,000000	99,090199
3751,000000	99,091134
3750,000000	99,091706
3749,000000	99,091781
3748,000000	99,092604
3747,000000	99,095038
3746,000000	99,098392
3745,000000	99,100700
3744,000000	99,100619
3743,000000	99,100414
3742,000000	99,102255
3741,000000	99,103913
3740,000000	99,103382
3739,000000	99,101611
3738,000000	99,100137
3737,000000	99,099270
3736,000000	99,098416
3735,000000	99,097516
3734,000000	99,097294
3733,000000	99,097990
3732,000000	99,098950
3731,000000	99,099801
3730,000000	99,100686
3729,000000	99,101619
3728,000000	99,102402
3727,000000	99,103004
3726,000000	99,103561
3725,000000	99,104107
3724,000000	99,104194
3723,000000	99,103369
3722,000000	99,102205
3721,000000	99,102253
3720,000000	99,104606
3719,000000	99,108469
3718,000000	99,111467
3717,000000	99,111597
3716,000000	99,108784
3715,000000	99,104492
3714,000000	99,100136
3713,000000	99,096419
3712,000000	99,093489
3711,000000	99,091556
3710,000000	99,091021
3709,000000	99,091976
3708,000000	99,094103
3707,000000	99,096983
3706,000000	99,100532
3705,000000	99,104519
3704,000000	99,108171
3703,000000	99,110138
3702,000000	99,109509
3701,000000	99,106785
3700,000000	99,103580
3699,000000	99,100906
3698,000000	99,098515
3697,000000	99,096083
3696,000000	99,094142
3695,000000	99,093575
3694,000000	99,094388
3693,000000	99,096050
3692,000000	99,098394
3691,000000	99,101826
3690,000000	99,105986
3689,000000	99,109119
3688,000000	99,109889
3687,000000	99,109076
3686,000000	99,108226
3685,000000	99,107732
3684,000000	99,107372
3683,000000	99,106784
3682,000000	99,105367
3681,000000	99,102149
3680,000000	99,096723
3679,000000	99,090439
3678,000000	99,086024
3677,000000	99,085660
3676,000000	99,088952
3675,000000	99,093077
3674,000000	99,096724
3673,000000	99,100620
3672,000000	99,104441
3671,000000	99,107563
3670,000000	99,109653
3669,000000	99,110672
3668,000000	99,111369
3667,000000	99,112134
3666,000000	99,112797
3665,000000	99,113605
3664,000000	99,114930
3663,000000	99,116549
3662,000000	99,117697
3661,000000	99,117837
3660,000000	99,117122
3659,000000	99,116082
3658,000000	99,114917
3657,000000	99,113350
3656,000000	99,111144
3655,000000	99,108844
3654,000000	99,107281
3653,000000	99,106638
3652,000000	99,106993
3651,000000	99,108472
3650,000000	99,109997
3649,000000	99,109827
3648,000000	99,108026
3647,000000	99,106331
3646,000000	99,105867
3645,000000	99,106300
3644,000000	99,106645
3643,000000	99,106202
3642,000000	99,104877
3641,000000	99,102899
3640,000000	99,100503
3639,000000	99,097972
3638,000000	99,095874
3637,000000	99,094833
3636,000000	99,094628
3635,000000	99,093943
3634,000000	99,091640
3633,000000	99,088187
3632,000000	99,085220
3631,000000	99,083804
3630,000000	99,083512
3629,000000	99,082755
3628,000000	99,081206
3627,000000	99,080967
3626,000000	99,082871
3625,000000	99,085463
3624,000000	99,087653
3623,000000	99,089200
3622,000000	99,089965
3621,000000	99,089641
3620,000000	99,087710
3619,000000	99,083712
3618,000000	99,078161
3617,000000	99,072748
3616,000000	99,069091
3615,000000	99,067786
3614,000000	99,068256
3613,000000	99,069214
3612,000000	99,069710
3611,000000	99,069760
3610,000000	99,069755
3609,000000	99,070112
3608,000000	99,071254
3607,000000	99,073107
3606,000000	99,074883
3605,000000	99,075365
3604,000000	99,073874
3603,000000	99,070755
3602,000000	99,067147
3601,000000	99,064374
3600,000000	99,063278
3599,000000	99,063809
3598,000000	99,064991
3597,000000	99,065843
3596,000000	99,066005
3595,000000	99,065578
3594,000000	99,064377
3593,000000	99,062245
3592,000000	99,059692
3591,000000	99,058095
3590,000000	99,058672
3589,000000	99,061105
3588,000000	99,063134
3587,000000	99,062554
3586,000000	99,059820
3585,000000	99,056943
3584,000000	99,055031
3583,000000	99,054004
3582,000000	99,053684
3581,000000	99,054117
3580,000000	99,055222
3579,000000	99,056549
3578,000000	99,057335
3577,000000	99,057049
3576,000000	99,055698
3575,000000	99,053778
3574,000000	99,051725
3573,000000	99,049699
3572,000000	99,047749
3571,000000	99,046202
3570,000000	99,045417
3569,000000	99,045130
3568,000000	99,044176
3567,000000	99,041647
3566,000000	99,038468
3565,000000	99,036729
3564,000000	99,037206
3563,000000	99,038799
3562,000000	99,039941
3561,000000	99,039884
3560,000000	99,038890
3559,000000	99,037633
3558,000000	99,036516
3557,000000	99,035536
3556,000000	99,034532
3555,000000	99,033336
3554,000000	99,031818
3553,000000	99,030111
3552,000000	99,028805
3551,000000	99,028566
3550,000000	99,029375
3549,000000	99,030386
3548,000000	99,030715
3547,000000	99,030239
3546,000000	99,029500
3545,000000	99,028974
3544,000000	99,028559
3543,000000	99,027710
3542,000000	99,025977
3541,000000	99,023450
3540,000000	99,020856
3539,000000	99,019147
3538,000000	99,018798
3537,000000	99,019407
3536,000000	99,019925
3535,000000	99,019353
3534,000000	99,017176
3533,000000	99,013470
3532,000000	99,008875
3531,000000	99,004491
3530,000000	99,001433
3529,000000	99,000292
3528,000000	99,001008
3527,000000	99,003156
3526,000000	99,006114
3525,000000	99,008957
3524,000000	99,010534
3523,000000	99,010016
3522,000000	99,007470
3521,000000	99,003796
3520,000000	99,000152
3519,000000	98,997459
3518,000000	98,996200
3517,000000	98,996361
3516,000000	98,997450
3515,000000	98,998677
3514,000000	98,999294
3513,000000	98,998930
3512,000000	98,997693
3511,000000	98,996013
3510,000000	98,994357
3509,000000	98,993034
3508,000000	98,992207
3507,000000	98,991971
3506,000000	98,992307
3505,000000	98,992984
3504,000000	98,993552
3503,000000	98,993519
3502,000000	98,992670
3501,000000	98,991224
3500,000000	98,989647
3499,000000	98,988311
3498,000000	98,987297
3497,000000	98,986415
3496,000000	98,985389
3495,000000	98,984005
3494,000000	98,982147
3493,000000	98,979849
3492,000000	98,977431
3491,000000	98,975473
3490,000000	98,974484
3489,000000	98,974474
3488,000000	98,974908
3487,000000	98,975131
3486,000000	98,974826
3485,000000	98,974122
3484,000000	98,973309
3483,000000	98,972446
3482,000000	98,971121
3481,000000	98,968751
3480,000000	98,965321
3479,000000	98,961816
3478,000000	98,959638
3477,000000	98,959481
3476,000000	98,960834
3475,000000	98,962567
3474,000000	98,963873
3473,000000	98,964516
3472,000000	98,964490
3471,000000	98,963814
3470,000000	98,962654
3469,000000	98,961272
3468,000000	98,959746
3467,000000	98,957933
3466,000000	98,955775
3465,000000	98,953417
3464,000000	98,950986
3463,000000	98,948523
3462,000000	98,946281
3461,000000	98,944820
3460,000000	98,944478
3459,000000	98,944851
3458,000000	98,945042
3457,000000	98,944452
3456,000000	98,943196
3455,000000	98,941785
3454,000000	98,940528
3453,000000	98,939302
3452,000000	98,937855
3451,000000	98,936263
3450,000000	98,935024
3449,000000	98,934587
3448,000000	98,934812
3447,000000	98,935018
3446,000000	98,934655
3445,000000	98,933708
3444,000000	98,932329
3443,000000	98,930455
3442,000000	98,928100
3441,000000	98,925822
3440,000000	98,924482
3439,000000	98,924452
3438,000000	98,925281
3437,000000	98,926130
3436,000000	98,926294
3435,000000	98,925397
3434,000000	98,923463
3433,000000	98,920971
3432,000000	98,918503
3431,000000	98,916121
3430,000000	98,913308
3429,000000	98,909764
3428,000000	98,905955
3427,000000	98,902494
3426,000000	98,899272
3425,000000	98,895684
3424,000000	98,891682
3423,000000	98,888075
3422,000000	98,885618
3421,000000	98,884124
3420,000000	98,882665
3419,000000	98,880363
3418,000000	98,876756
3417,000000	98,871709
3416,000000	98,865399
3415,000000	98,858397
3414,000000	98,851475
3413,000000	98,845109
3412,000000	98,839155
3411,000000	98,832986
3410,000000	98,825956
3409,000000	98,817816
3408,000000	98,808690
3407,000000	98,798641
3406,000000	98,787408
3405,000000	98,774752
3404,000000	98,760988
3403,000000	98,746869
3402,000000	98,732847
3401,000000	98,718735
3400,000000	98,704211
3399,000000	98,689423
3398,000000	98,674876
3397,000000	98,660929
3396,000000	98,647848
3395,000000	98,636388
3394,000000	98,627879
3393,000000	98,623352
3392,000000	98,622562
3391,000000	98,624114
3390,000000	98,626747
3389,000000	98,630221
3388,000000	98,634914
3387,000000	98,640771
3386,000000	98,647001
3385,000000	98,652945
3384,000000	98,658853
3383,000000	98,665502
3382,000000	98,673147
3381,000000	98,681145
3380,000000	98,688620
3379,000000	98,695150
3378,000000	98,700627
3377,000000	98,704770
3376,000000	98,707233
3375,000000	98,708247
3374,000000	98,708846
3373,000000	98,710133
3372,000000	98,712318
3371,000000	98,714636
3370,000000	98,716196
3369,000000	98,716842
3368,000000	98,717133
3367,000000	98,717592
3366,000000	98,718227
3365,000000	98,718835
3364,000000	98,719518
3363,000000	98,720609
3362,000000	98,722091
3361,000000	98,723427
3360,000000	98,724171
3359,000000	98,724589
3358,000000	98,725460
3357,000000	98,727391
3356,000000	98,730555
3355,000000	98,734937
3354,000000	98,740296
3353,000000	98,745748
3352,000000	98,749924
3351,000000	98,752056
3350,000000	98,752844
3349,000000	98,753801
3348,000000	98,755741
3347,000000	98,758263
3346,000000	98,760722
3345,000000	98,763190
3344,000000	98,766132
3343,000000	98,769508
3342,000000	98,772696
3341,000000	98,775289
3340,000000	98,777580
3339,000000	98,780186
3338,000000	98,783388
3337,000000	98,786918
3336,000000	98,790186
3335,000000	98,792624
3334,000000	98,793994
3333,000000	98,794589
3332,000000	98,795087
3331,000000	98,796091
3330,000000	98,797691
3329,000000	98,799430
3328,000000	98,800665
3327,000000	98,800986
3326,000000	98,800392
3325,000000	98,799098
3324,000000	98,797270
3323,000000	98,795049
3322,000000	98,792826
3321,000000	98,791235
3320,000000	98,790634
3319,000000	98,790672
3318,000000	98,790615
3317,000000	98,790093
3316,000000	98,789333
3315,000000	98,788729
3314,000000	98,788542
3313,000000	98,789022
3312,000000	98,790425
3311,000000	98,792620
3310,000000	98,794895
3309,000000	98,796457
3308,000000	98,797072
3307,000000	98,797012
3306,000000	98,796489
3305,000000	98,795363
3304,000000	98,793431
3303,000000	98,790882
3302,000000	98,788483
3301,000000	98,787312
3300,000000	98,788090
3299,000000	98,790543
3298,000000	98,793487
3297,000000	98,795742
3296,000000	98,796945
3295,000000	98,797328
3294,000000	98,796947
3293,000000	98,795577
3292,000000	98,793388
3291,000000	98,791337
3290,000000	98,790575
3289,000000	98,791524
3288,000000	98,793658
3287,000000	98,796083
3286,000000	98,798194
3285,000000	98,799882
3284,000000	98,801271
3283,000000	98,802373
3282,000000	98,802997
3281,000000	98,803057
3280,000000	98,802864
3279,000000	98,803006
3278,000000	98,803865
3277,000000	98,805343
3276,000000	98,807195
3275,000000	98,809508
3274,000000	98,812671
3273,000000	98,816733
3272,000000	98,820903
3271,000000	98,823929
3270,000000	98,825081
3269,000000	98,824683
3268,000000	98,823661
3267,000000	98,822655
3266,000000	98,821672
3265,000000	98,820504
3264,000000	98,819182
3263,000000	98,818042
3262,000000	98,817601
3261,000000	98,818449
3260,000000	98,820919
3259,000000	98,824571
3258,000000	98,828120
3257,000000	98,830143
3256,000000	98,829939
3255,000000	98,827717
3254,000000	98,824217
3253,000000	98,820449
3252,000000	98,817592
3251,000000	98,816546
3250,000000	98,817246
3249,000000	98,818564
3248,000000	98,819125
3247,000000	98,818272
3246,000000	98,816287
3245,000000	98,813950
3244,000000	98,812074
3243,000000	98,811321
3242,000000	98,811991
3241,000000	98,813781
3240,000000	98,815893
3239,000000	98,817617
3238,000000	98,818857
3237,000000	98,819909
3236,000000	98,820694
3235,000000	98,820433
3234,000000	98,818278
3233,000000	98,814198
3232,000000	98,809130
3231,000000	98,804312
3230,000000	98,800598
3229,000000	98,798261
3228,000000	98,797042
3227,000000	98,796256
3226,000000	98,795098
3225,000000	98,793144
3224,000000	98,790568
3223,000000	98,787833
3222,000000	98,785256
3221,000000	98,782850
3220,000000	98,780367
3219,000000	98,777380
3218,000000	98,773506
3217,000000	98,768814
3216,000000	98,763967
3215,000000	98,759773
3214,000000	98,756555
3213,000000	98,753950
3212,000000	98,751246
3211,000000	98,747888
3210,000000	98,743782
3209,000000	98,739279
3208,000000	98,734818
3207,000000	98,730512
3206,000000	98,726170
3205,000000	98,721682
3204,000000	98,717183
3203,000000	98,712779
3202,000000	98,708432
3201,000000	98,704255
3200,000000	98,700603
3199,000000	98,697512
3198,000000	98,694292
3197,000000	98,690140
3196,000000	98,685154
3195,000000	98,680373
3194,000000	98,676791
3193,000000	98,674583
3192,000000	98,673323
3191,000000	98,672606
3190,000000	98,672385
3189,000000	98,672959
3188,000000	98,674750
3187,000000	98,677904
3186,000000	98,681960
3185,000000	98,686172
3184,000000	98,690238
3183,000000	98,694548
3182,000000	98,699594
3181,000000	98,705251
3180,000000	98,710828
3179,000000	98,715667
3178,000000	98,719544
3177,000000	98,722617
3176,000000	98,725268
3175,000000	98,728045
3174,000000	98,731563
3173,000000	98,736226
3172,000000	98,741902
3171,000000	98,747899
3170,000000	98,753380
3169,000000	98,758020
3168,000000	98,762269
3167,000000	98,766898
3166,000000	98,772195
3165,000000	98,777646
3164,000000	98,782409
3163,000000	98,786051
3162,000000	98,788802
3161,000000	98,791205
3160,000000	98,793635
3159,000000	98,796194
3158,000000	98,799027
3157,000000	98,802609
3156,000000	98,807498
3155,000000	98,813682
3154,000000	98,820274
3153,000000	98,826005
3152,000000	98,829950
3151,000000	98,831759
3150,000000	98,831493
3149,000000	98,829678
3148,000000	98,827540
3147,000000	98,826640
3146,000000	98,827923
3145,000000	98,831148
3144,000000	98,835333
3143,000000	98,839591
3142,000000	98,843426
3141,000000	98,846530
3140,000000	98,848669
3139,000000	98,849831
3138,000000	98,850271
3137,000000	98,850376
3136,000000	98,850583
3135,000000	98,851345
3134,000000	98,852953
3133,000000	98,855216
3132,000000	98,857409
3131,000000	98,858701
3130,000000	98,858773
3129,000000	98,858098
3128,000000	98,857627
3127,000000	98,858097
3126,000000	98,859555
3125,000000	98,861528
3124,000000	98,863654
3123,000000	98,866035
3122,000000	98,868967
3121,000000	98,872419
3120,000000	98,875884
3119,000000	98,878696
3118,000000	98,880437
3117,000000	98,881116
3116,000000	98,881088
3115,000000	98,880811
3114,000000	98,880591
3113,000000	98,880534
3112,000000	98,880672
3111,000000	98,881056
3110,000000	98,881664
3109,000000	98,882319
3108,000000	98,882824
3107,000000	98,883140
3106,000000	98,883302
3105,000000	98,883220
3104,000000	98,882763
3103,000000	98,882106
3102,000000	98,881771
3101,000000	98,882071
3100,000000	98,882580
3099,000000	98,882333
3098,000000	98,880747
3097,000000	98,878314
3096,000000	98,876412
3095,000000	98,876400
3094,000000	98,878769
3093,000000	98,882845
3092,000000	98,887132
3091,000000	98,890125
3090,000000	98,891214
3089,000000	98,891064
3088,000000	98,890975
3087,000000	98,891749
3086,000000	98,893192
3085,000000	98,894695
3084,000000	98,896054
3083,000000	98,897516
3082,000000	98,899139
3081,000000	98,900410
3080,000000	98,900637
3079,000000	98,899610
3078,000000	98,897795
3077,000000	98,895921
3076,000000	98,894370
3075,000000	98,892984
3074,000000	98,891500
3073,000000	98,890169
3072,000000	98,889805
3071,000000	98,891027
3070,000000	98,893453
3069,000000	98,895747
3068,000000	98,896536
3067,000000	98,895303
3066,000000	98,892601
3065,000000	98,889604
3064,000000	98,887451
3063,000000	98,886762
3062,000000	98,887547
3061,000000	98,889436
3060,000000	98,891907
3059,000000	98,894344
3058,000000	98,896161
3057,000000	98,897167
3056,000000	98,897728
3055,000000	98,898306
3054,000000	98,898856
3053,000000	98,898942
3052,000000	98,898472
3051,000000	98,897992
3050,000000	98,898050
3049,000000	98,898472
3048,000000	98,898506
3047,000000	98,897624
3046,000000	98,896029
3045,000000	98,894471
3044,000000	98,893743
3043,000000	98,894256
3042,000000	98,895752
3041,000000	98,897307
3040,000000	98,897815
3039,000000	98,896808
3038,000000	98,894914
3037,000000	98,893340
3036,000000	98,892761
3035,000000	98,892705
3034,000000	98,892125
3033,000000	98,890537
3032,000000	98,888455
3031,000000	98,886773
3030,000000	98,885921
3029,000000	98,885697
3028,000000	98,885650
3027,000000	98,885368
3026,000000	98,884564
3025,000000	98,883193
3024,000000	98,881557
3023,000000	98,880166
3022,000000	98,879465
3021,000000	98,879670
3020,000000	98,880639
3019,000000	98,881707
3018,000000	98,881878
3017,000000	98,880673
3016,000000	98,878812
3015,000000	98,877708
3014,000000	98,878076
3013,000000	98,879258
3012,000000	98,880023
3011,000000	98,879739
3010,000000	98,878682
3009,000000	98,877546
3008,000000	98,877012
3007,000000	98,877626
3006,000000	98,879661
3005,000000	98,883031
3004,000000	98,887473
3003,000000	98,892751
3002,000000	98,898486
3001,000000	98,903867
3000,000000	98,907880
2999,000000	98,909949
2998,000000	98,910270
2997,000000	98,909516
2996,000000	98,908428
2995,000000	98,907625
2994,000000	98,907376
2993,000000	98,907292
2992,000000	98,906491
2991,000000	98,904410
2990,000000	98,901314
2989,000000	98,897784
2988,000000	98,894070
2987,000000	98,890581
2986,000000	98,888887
2985,000000	98,891082
2984,000000	98,897191
2983,000000	98,903483
2982,000000	98,904281
2981,000000	98,896012
2980,000000	98,879421
2979,000000	98,857978
2978,000000	98,834937
2977,000000	98,812076
2976,000000	98,790412
2975,000000	98,770772
2974,000000	98,753251
2973,000000	98,736549
2972,000000	98,718331
2971,000000	98,696562
2970,000000	98,670706
2969,000000	98,641921
2968,000000	98,612272
2967,000000	98,583639
2966,000000	98,557073
2965,000000	98,532703
2964,000000	98,509930
2963,000000	98,487846
2962,000000	98,465867
2961,000000	98,444113
2960,000000	98,423038
2959,000000	98,402885
2958,000000	98,383919
2957,000000	98,367257
2956,000000	98,354780
2955,000000	98,347635
2954,000000	98,345000
2953,000000	98,344627
2952,000000	98,344422
2951,000000	98,343075
2950,000000	98,339443
2949,000000	98,332080
2948,000000	98,319794
2947,000000	98,302395
2946,000000	98,280592
2945,000000	98,255388
2944,000000	98,227704
2943,000000	98,198386
2942,000000	98,168090
2941,000000	98,136933
2940,000000	98,104356
2939,000000	98,069399
2938,000000	98,031264
2937,000000	97,989731
2936,000000	97,945145
2935,000000	97,898064
2934,000000	97,848773
2933,000000	97,796925
2932,000000	97,741473
2931,000000	97,680873
2930,000000	97,613570
2929,000000	97,538319
2928,000000	97,454105
2927,000000	97,360013
2926,000000	97,255600
2925,000000	97,141866
2924,000000	97,021993
2923,000000	96,901412
2922,000000	96,787107
2921,000000	96,687084
2920,000000	96,609780
2919,000000	96,563330
2918,000000	96,554249
2917,000000	96,585209
2916,000000	96,653239
2915,000000	96,749525
2914,000000	96,861984
2913,000000	96,978814
2912,000000	97,091187
2911,000000	97,194234
2910,000000	97,286382
2909,000000	97,368304
2908,000000	97,441444
2907,000000	97,507036
2906,000000	97,565979
2905,000000	97,619424
2904,000000	97,669178
2903,000000	97,717198
2902,000000	97,764677
2901,000000	97,811646
2900,000000	97,857466
2899,000000	97,901547
2898,000000	97,943636
2897,000000	97,983703
2896,000000	98,021727
2895,000000	98,057694
2894,000000	98,091723
2893,000000	98,124089
2892,000000	98,155013
2891,000000	98,184416
2890,000000	98,211985
2889,000000	98,237529
2888,000000	98,261194
2887,000000	98,283247
2886,000000	98,303651
2885,000000	98,321881
2884,000000	98,337156
2883,000000	98,348958
2882,000000	98,357515
2881,000000	98,363695
2880,000000	98,368162
2879,000000	98,370610
2878,000000	98,370176
2877,000000	98,366718
2876,000000	98,361309
2875,000000	98,355231
2874,000000	98,348907
2873,000000	98,342319
2872,000000	98,336148
2871,000000	98,331703
2870,000000	98,329514
2869,000000	98,328419
2868,000000	98,326185
2867,000000	98,320755
2866,000000	98,310856
2865,000000	98,296013
2864,000000	98,276468
2863,000000	98,252858
2862,000000	98,225450
2861,000000	98,193625
2860,000000	98,156058
2859,000000	98,111294
2858,000000	98,057908
2857,000000	97,994248
2856,000000	97,918303
2855,000000	97,828115
2854,000000	97,723032
2853,000000	97,606233
2852,000000	97,488201
2851,000000	97,387729
2850,000000	97,327649
2849,000000	97,325633
2848,000000	97,385046
2847,000000	97,492939
2846,000000	97,626759
2845,000000	97,764524
2844,000000	97,891698
2843,000000	98,002248
2842,000000	98,095606
2841,000000	98,173509
2840,000000	98,238052
2839,000000	98,291027
2838,000000	98,334253
2837,000000	98,369841
2836,000000	98,399914
2835,000000	98,425919
2834,000000	98,448307
2833,000000	98,467137
2832,000000	98,482970
2831,000000	98,496931
2830,000000	98,510063
2829,000000	98,522758
2828,000000	98,534730
2827,000000	98,545344
2826,000000	98,554008
2825,000000	98,560604
2824,000000	98,565671
2823,000000	98,570037
2822,000000	98,574220
2821,000000	98,578164
2820,000000	98,581490
2819,000000	98,583899
2818,000000	98,585504
2817,000000	98,587022
2816,000000	98,589508
2815,000000	98,593598
2814,000000	98,599004
2813,000000	98,604971
2812,000000	98,611189
2811,000000	98,617908
2810,000000	98,625176
2809,000000	98,632351
2808,000000	98,638589
2807,000000	98,643513
2806,000000	98,647283
2805,000000	98,650316
2804,000000	98,653228
2803,000000	98,656763
2802,000000	98,661367
2801,000000	98,666782
2800,000000	98,672263
2799,000000	98,677126
2798,000000	98,680984
2797,000000	98,683665
2796,000000	98,685278
2795,000000	98,686394
2794,000000	98,687878
2793,000000	98,690354
2792,000000	98,693863
2791,000000	98,697978
2790,000000	98,702051
2789,000000	98,705408
2788,000000	98,707602
2787,000000	98,708740
2786,000000	98,709491
2785,000000	98,710585
2784,000000	98,712245
2783,000000	98,714171
2782,000000	98,716012
2781,000000	98,717734
2780,000000	98,719502
2779,000000	98,721366
2778,000000	98,723160
2777,000000	98,724712
2776,000000	98,726029
2775,000000	98,727253
2774,000000	98,728458
2773,000000	98,729463
2772,000000	98,729853
2771,000000	98,729272
2770,000000	98,727821
2769,000000	98,726175
2768,000000	98,725183
2767,000000	98,725289
2766,000000	98,726355
2765,000000	98,727924
2764,000000	98,729501
2763,000000	98,730683
2762,000000	98,731347
2761,000000	98,731869
2760,000000	98,732880
2759,000000	98,734567
2758,000000	98,736337
2757,000000	98,737378
2756,000000	98,737438
2755,000000	98,736908
2754,000000	98,736298
2753,000000	98,735921
2752,000000	98,735953
2751,000000	98,736438
2750,000000	98,737113
2749,000000	98,737455
2748,000000	98,737073
2747,000000	98,736033
2746,000000	98,734859
2745,000000	98,734307
2744,000000	98,734973
2743,000000	98,736806
2742,000000	98,738952
2741,000000	98,740327
2740,000000	98,740506
2739,000000	98,739944
2738,000000	98,739303
2737,000000	98,738763
2736,000000	98,738100
2735,000000	98,737248
2734,000000	98,736581
2733,000000	98,736621
2732,000000	98,737543
2731,000000	98,738961
2730,000000	98,740216
2729,000000	98,740962
2728,000000	98,741539
2727,000000	98,742652
2726,000000	98,744585
2725,000000	98,746786
2724,000000	98,748315
2723,000000	98,748733
2722,000000	98,748504
2721,000000	98,748486
2720,000000	98,749040
2719,000000	98,749730
2718,000000	98,749914
2717,000000	98,749517
2716,000000	98,749043
2715,000000	98,748870
2714,000000	98,748865
2713,000000	98,748818
2712,000000	98,748923
2711,000000	98,749511
2710,000000	98,750449
2709,000000	98,751219
2708,000000	98,751607
2707,000000	98,751960
2706,000000	98,752647
2705,000000	98,753536
2704,000000	98,754172
2703,000000	98,754286
2702,000000	98,753988
2701,000000	98,753588
2700,000000	98,753406
2699,000000	98,753646
2698,000000	98,754319
2697,000000	98,755269
2696,000000	98,756334
2695,000000	98,757371
2694,000000	98,758082
2693,000000	98,757981
2692,000000	98,756756
2691,000000	98,754654
2690,000000	98,752385
2689,000000	98,750560
2688,000000	98,749285
2687,000000	98,748308
2686,000000	98,747484
2685,000000	98,747019
2684,000000	98,747285
2683,000000	98,748465
2682,000000	98,750392
2681,000000	98,752608
2680,000000	98,754515
2679,000000	98,755622
2678,000000	98,755887
2677,000000	98,755825
2676,000000	98,756070
2675,000000	98,756708
2674,000000	98,757213
2673,000000	98,757130
2672,000000	98,756595
2671,000000	98,756029
2670,000000	98,755561
2669,000000	98,755079
2668,000000	98,754702
2667,000000	98,754751
2666,000000	98,755188
2665,000000	98,755456
2664,000000	98,755140
2663,000000	98,754561
2662,000000	98,754433
2661,000000	98,754970
2660,000000	98,755552
2659,000000	98,755393
2658,000000	98,754448
2657,000000	98,753588
2656,000000	98,753835
2655,000000	98,755441
2654,000000	98,757775
2653,000000	98,760069
2652,000000	98,762114
2651,000000	98,764152
2650,000000	98,766235
2649,000000	98,768010
2648,000000	98,769162
2647,000000	98,769861
2646,000000	98,770665
2645,000000	98,772116
2644,000000	98,774493
2643,000000	98,777793
2642,000000	98,781693
2641,000000	98,785572
2640,000000	98,788786
2639,000000	98,791071
2638,000000	98,792621
2637,000000	98,793777
2636,000000	98,794693
2635,000000	98,795359
2634,000000	98,795778
2633,000000	98,796010
2632,000000	98,796194
2631,000000	98,796773
2630,000000	98,798578
2629,000000	98,802194
2628,000000	98,807006
2627,000000	98,811241
2626,000000	98,813377
2625,000000	98,813402
2624,000000	98,812458
2623,000000	98,811546
2622,000000	98,811065
2621,000000	98,811300
2620,000000	98,812530
2619,000000	98,814457
2618,000000	98,816192
2617,000000	98,817187
2616,000000	98,817800
2615,000000	98,818670
2614,000000	98,819916
2613,000000	98,821202
2612,000000	98,822215
2611,000000	98,822773
2610,000000	98,822805
2609,000000	98,822492
2608,000000	98,822126
2607,000000	98,821673
2606,000000	98,820858
2605,000000	98,819829
2604,000000	98,819267
2603,000000	98,819601
2602,000000	98,820676
2601,000000	98,822343
2600,000000	98,824626
2599,000000	98,826888
2598,000000	98,827752
2597,000000	98,826617
2596,000000	98,824610
2595,000000	98,823310
2594,000000	98,823130
2593,000000	98,823811
2592,000000	98,825656
2591,000000	98,828967
2590,000000	98,832634
2589,000000	98,834768
2588,000000	98,834853
2587,000000	98,834071
2586,000000	98,833391
2585,000000	98,832502
2584,000000	98,831065
2583,000000	98,829890
2582,000000	98,830149
2581,000000	98,831973
2580,000000	98,834334
2579,000000	98,835925
2578,000000	98,835875
2577,000000	98,834200
2576,000000	98,832029
2575,000000	98,831026
2574,000000	98,832150
2573,000000	98,834994
2572,000000	98,838308
2571,000000	98,840881
2570,000000	98,842008
2569,000000	98,841710
2568,000000	98,840760
2567,000000	98,840108
2566,000000	98,840083
2565,000000	98,840320
2564,000000	98,840395
2563,000000	98,840177
2562,000000	98,839741
2561,000000	98,839421
2560,000000	98,839800
2559,000000	98,840930
2558,000000	98,841541
2557,000000	98,839886
2556,000000	98,835823
2555,000000	98,831606
2554,000000	98,830127
2553,000000	98,832507
2552,000000	98,837401
2551,000000	98,842316
2550,000000	98,845400
2549,000000	98,846353
2548,000000	98,846099
2547,000000	98,845759
2546,000000	98,845940
2545,000000	98,846773
2544,000000	98,848053
2543,000000	98,849095
2542,000000	98,849045
2541,000000	98,847944
2540,000000	98,847119
2539,000000	98,847810
2538,000000	98,849567
2537,000000	98,850708
2536,000000	98,850199
2535,000000	98,848399
2534,000000	98,846117
2533,000000	98,843851
2532,000000	98,842180
2531,000000	98,842002
2530,000000	98,843795
2529,000000	98,846845
2528,000000	98,849525
2527,000000	98,850348
2526,000000	98,848923
2525,000000	98,846235
2524,000000	98,843929
2523,000000	98,843009
2522,000000	98,843354
2521,000000	98,844574
2520,000000	98,846737
2519,000000	98,849661
2518,000000	98,852040
2517,000000	98,852333
2516,000000	98,850514
2515,000000	98,848194
2514,000000	98,846925
2513,000000	98,846938
2512,000000	98,847369
2511,000000	98,846917
2510,000000	98,844440
2509,000000	98,840008
2508,000000	98,835776
2507,000000	98,834886
2506,000000	98,838671
2505,000000	98,845018
2504,000000	98,849948
2503,000000	98,850972
2502,000000	98,849059
2501,000000	98,847522
2500,000000	98,848829
2499,000000	98,852361
2498,000000	98,855408
2497,000000	98,856187
2496,000000	98,855113
2495,000000	98,852964
2494,000000	98,849256
2493,000000	98,843709
2492,000000	98,838471
2491,000000	98,836999
2490,000000	98,840480
2489,000000	98,846591
2488,000000	98,852052
2487,000000	98,855453
2486,000000	98,857433
2485,000000	98,859109
2484,000000	98,860811
2483,000000	98,861634
2482,000000	98,859939
2481,000000	98,855023
2480,000000	98,848527
2479,000000	98,843408
2478,000000	98,841213
2477,000000	98,840956
2476,000000	98,840864
2475,000000	98,840539
2474,000000	98,841050
2473,000000	98,843406
2472,000000	98,847198
2471,000000	98,850464
2470,000000	98,850973
2469,000000	98,848194
2468,000000	98,844113
2467,000000	98,841612
2466,000000	98,842138
2465,000000	98,845194
2464,000000	98,849392
2463,000000	98,853009
2462,000000	98,854044
2461,000000	98,851396
2460,000000	98,846413
2459,000000	98,842179
2458,000000	98,840885
2457,000000	98,842640
2456,000000	98,846663
2455,000000	98,852098
2454,000000	98,857223
2453,000000	98,859658
2452,000000	98,858704
2451,000000	98,856569
2450,000000	98,856003
2449,000000	98,857187
2448,000000	98,857992
2447,000000	98,856930
2446,000000	98,854711
2445,000000	98,853011
2444,000000	98,852656
2443,000000	98,853179
2442,000000	98,853532
2441,000000	98,852894
2440,000000	98,851090
2439,000000	98,848534
2438,000000	98,845909
2437,000000	98,843946
2436,000000	98,843321
2435,000000	98,844363
2434,000000	98,846755
2433,000000	98,849660
2432,000000	98,852082
2431,000000	98,853011
2430,000000	98,851697
2429,000000	98,848449
2428,000000	98,844936
2427,000000	98,842910
2426,000000	98,842608
2425,000000	98,843023
2424,000000	98,843597
2423,000000	98,844768
2422,000000	98,846756
2421,000000	98,848871
2420,000000	98,850432
2419,000000	98,851610
2418,000000	98,852897
2417,000000	98,854329
2416,000000	98,855662
2415,000000	98,856723
2414,000000	98,857172
2413,000000	98,856474
2412,000000	98,854644
2411,000000	98,852588
2410,000000	98,851267
2409,000000	98,850814
2408,000000	98,850797
2407,000000	98,850900
2406,000000	98,850911
2405,000000	98,850441
2404,000000	98,849252
2403,000000	98,847753
2402,000000	98,846762
2401,000000	98,846787
2400,000000	98,847754
2399,000000	98,849231
2398,000000	98,850614
2397,000000	98,851187
2396,000000	98,850492
2395,000000	98,848903
2394,000000	98,847626
2393,000000	98,847703
2392,000000	98,848846
2391,000000	98,849572
2390,000000	98,848831
2389,000000	98,847373
2388,000000	98,846750
2387,000000	98,847147
2386,000000	98,847129
2385,000000	98,845748
2384,000000	98,844127
2383,000000	98,843883
2382,000000	98,844826
2381,000000	98,845352
2380,000000	98,844602
2379,000000	98,843289
2378,000000	98,842200
2377,000000	98,841167
2376,000000	98,839691
2375,000000	98,837717
2374,000000	98,835507
2373,000000	98,833435
2372,000000	98,832043
2371,000000	98,831607
2370,000000	98,832171
2369,000000	98,833919
2368,000000	98,836871
2367,000000	98,839976
2366,000000	98,841206
2365,000000	98,839088
2364,000000	98,832960
2363,000000	98,823151
2362,000000	98,811449
2361,000000	98,800693
2360,000000	98,794853
2359,000000	98,794908
2358,000000	98,798906
2357,000000	98,804942
2356,000000	98,809231
2355,000000	98,809507
2354,000000	98,808062
2353,000000	98,808060
2352,000000	98,805937
2351,000000	98,795503
2350,000000	98,778690
2349,000000	98,763325
2348,000000	98,757088
2347,000000	98,762407
2346,000000	98,775044
2345,000000	98,786574
2344,000000	98,791653
2343,000000	98,793327
2342,000000	98,794545
2341,000000	98,794721
2340,000000	98,793224
2339,000000	98,791168
2338,000000	98,790316
2337,000000	98,790942
2336,000000	98,791408
2335,000000	98,790685
2334,000000	98,790187
2333,000000	98,791819
2332,000000	98,794472
2331,000000	98,794754
2330,000000	98,791932
2329,000000	98,786459
2328,000000	98,779087
2327,000000	98,769423
2326,000000	98,758405
2325,000000	98,749902
2324,000000	98,748475
2323,000000	98,757088
2322,000000	98,772439
2321,000000	98,787170
2320,000000	98,795627
2319,000000	98,797870
2318,000000	98,797752
2317,000000	98,798015
2316,000000	98,799370
2315,000000	98,800850
2314,000000	98,801216
2313,000000	98,799716
2312,000000	98,797596
2311,000000	98,797543
2310,000000	98,801088
2309,000000	98,806262
2308,000000	98,809546
2307,000000	98,809618
2306,000000	98,808245
2305,000000	98,808149
2304,000000	98,810092
2303,000000	98,812654
2302,000000	98,813778
2301,000000	98,813076
2300,000000	98,812686
2299,000000	98,814631
2298,000000	98,818046
2297,000000	98,819577
2296,000000	98,817338
2295,000000	98,812462
2294,000000	98,806906
2293,000000	98,801215
2292,000000	98,795461
2291,000000	98,790856
2290,000000	98,788610
2289,000000	98,788302
2288,000000	98,788670
2287,000000	98,789717
2286,000000	98,792339
2285,000000	98,796622
2284,000000	98,801535
2283,000000	98,806072
2282,000000	98,809374
2281,000000	98,810571
2280,000000	98,809832
2279,000000	98,809318
2278,000000	98,811734
2277,000000	98,817804
2276,000000	98,825515
2275,000000	98,831219
2274,000000	98,831695
2273,000000	98,826504
2272,000000	98,819247
2271,000000	98,814906
2270,000000	98,814919
2269,000000	98,816418
2268,000000	98,817149
2267,000000	98,819014
2266,000000	98,824780
2265,000000	98,833138
2264,000000	98,839936
2263,000000	98,842889
2262,000000	98,842521
2261,000000	98,839561
2260,000000	98,834474
2259,000000	98,829622
2258,000000	98,828704
2257,000000	98,833519
2256,000000	98,842610
2255,000000	98,853078
2254,000000	98,862029
2253,000000	98,866661
2252,000000	98,865555
2251,000000	98,860115
2250,000000	98,853107
2249,000000	98,845764
2248,000000	98,838161
2247,000000	98,832062
2246,000000	98,830725
2245,000000	98,834904
2244,000000	98,840942
2243,000000	98,844261
2242,000000	98,843816
2241,000000	98,842440
2240,000000	98,843869
2239,000000	98,850086
2238,000000	98,860237
2237,000000	98,870707
2236,000000	98,876606
2235,000000	98,874635
2234,000000	98,865512
2233,000000	98,853817
2232,000000	98,844726
2231,000000	98,840059
2230,000000	98,837894
2229,000000	98,836402
2228,000000	98,836999
2227,000000	98,842003
2226,000000	98,850044
2225,000000	98,856758
2224,000000	98,860625
2223,000000	98,865160
2222,000000	98,873550
2221,000000	98,883516
2220,000000	98,889570
2219,000000	98,888505
2218,000000	98,880781
2217,000000	98,869025
2216,000000	98,857927
2215,000000	98,853271
2214,000000	98,857193
2213,000000	98,864728
2212,000000	98,868401
2211,000000	98,866463
2210,000000	98,864034
2209,000000	98,866197
2208,000000	98,872778
2207,000000	98,880171
2206,000000	98,885112
2205,000000	98,885343
2204,000000	98,879444
2203,000000	98,868749
2202,000000	98,858628
2201,000000	98,855149
2200,000000	98,859181
2199,000000	98,865217
2198,000000	98,867792
2197,000000	98,868269
2196,000000	98,872471
2195,000000	98,880643
2194,000000	98,883561
2193,000000	98,873032
2192,000000	98,854467
2191,000000	98,843073
2190,000000	98,846488
2189,000000	98,856340
2188,000000	98,859592
2187,000000	98,853564
2186,000000	98,845737
2185,000000	98,842666
2184,000000	98,844482
2183,000000	98,848326
2182,000000	98,851501
2181,000000	98,851758
2180,000000	98,849741
2179,000000	98,851342
2178,000000	98,863085
2177,000000	98,883816
2176,000000	98,903881
2175,000000	98,913922
2174,000000	98,911651
2173,000000	98,899598
2172,000000	98,880782
2171,000000	98,858926
2170,000000	98,840187
2169,000000	98,830994
2168,000000	98,833268
2167,000000	98,842507
2166,000000	98,850199
2165,000000	98,848138
2164,000000	98,833739
2163,000000	98,814855
2162,000000	98,809400
2161,000000	98,834790
2160,000000	98,890327
2159,000000	98,951032
2158,000000	98,988023
2157,000000	98,995981
2156,000000	98,992274
2155,000000	98,991993
2154,000000	98,994417
2153,000000	98,991792
2152,000000	98,982048
2151,000000	98,968808
2150,000000	98,953910
2149,000000	98,937171
2148,000000	98,922240
2147,000000	98,916406
2146,000000	98,922768
2145,000000	98,936000
2144,000000	98,947333
2143,000000	98,951482
2142,000000	98,948130
2141,000000	98,940145
2140,000000	98,932134
2139,000000	98,927924
2138,000000	98,927167
2137,000000	98,925622
2136,000000	98,920439
2135,000000	98,914134
2134,000000	98,911804
2133,000000	98,914825
2132,000000	98,918710
2131,000000	98,917409
2130,000000	98,909173
2129,000000	98,898302
2128,000000	98,890945
2127,000000	98,888928
2126,000000	98,888410
2125,000000	98,884972
2124,000000	98,879091
2123,000000	98,875510
2122,000000	98,877762
2121,000000	98,884650
2120,000000	98,891576
2119,000000	98,893854
2118,000000	98,889220
2117,000000	98,879277
2116,000000	98,869031
2115,000000	98,863290
2114,000000	98,862678
2113,000000	98,864098
2112,000000	98,865154
2111,000000	98,866400
2110,000000	98,868595
2109,000000	98,869685
2108,000000	98,866362
2107,000000	98,857942
2106,000000	98,847616
2105,000000	98,840266
2104,000000	98,839281
2103,000000	98,844382
2102,000000	98,851632
2101,000000	98,856174
2100,000000	98,856128
2099,000000	98,853760
2098,000000	98,852624
2097,000000	98,854195
2096,000000	98,857217
2095,000000	98,859253
2094,000000	98,858226
2093,000000	98,853412
2092,000000	98,846156
2091,000000	98,839639
2090,000000	98,837292
2089,000000	98,840664
2088,000000	98,848036
2087,000000	98,855054
2086,000000	98,857839
2085,000000	98,856536
2084,000000	98,854991
2083,000000	98,855426
2082,000000	98,854478
2081,000000	98,847202
2080,000000	98,835100
2079,000000	98,826852
2078,000000	98,829504
2077,000000	98,840643
2076,000000	98,851010
2075,000000	98,853779
2074,000000	98,849258
2073,000000	98,842010
2072,000000	98,836490
2071,000000	98,835738
2070,000000	98,841465
2069,000000	98,852510
2068,000000	98,863505
2067,000000	98,868017
2066,000000	98,865099
2065,000000	98,861581
2064,000000	98,864859
2063,000000	98,873195
2062,000000	98,876608
2061,000000	98,868574
2060,000000	98,853654
2059,000000	98,841457
2058,000000	98,836276
2057,000000	98,836081
2056,000000	98,838738
2055,000000	98,843943
2054,000000	98,850098
2053,000000	98,855012
2052,000000	98,860601
2051,000000	98,871897
2050,000000	98,889258
2049,000000	98,904960
2048,000000	98,911212
2047,000000	98,909364
2046,000000	98,907390
2045,000000	98,911361
2044,000000	98,921698
2043,000000	98,933842
2042,000000	98,940050
2041,000000	98,933946
2040,000000	98,916454
2039,000000	98,894580
2038,000000	98,873404
2037,000000	98,853487
2036,000000	98,836889
2035,000000	98,830476
2034,000000	98,839675
2033,000000	98,861425
2032,000000	98,887002
2031,000000	98,910078
2030,000000	98,928599
2029,000000	98,941512
2028,000000	98,948065
2027,000000	98,949334
2026,000000	98,947977
2025,000000	98,946665
2024,000000	98,946286
2023,000000	98,944598
2022,000000	98,938278
2021,000000	98,928955
2020,000000	98,925307
2019,000000	98,934402
2018,000000	98,951095
2017,000000	98,959768
2016,000000	98,948607
2015,000000	98,920455
2014,000000	98,889337
2013,000000	98,869545
2012,000000	98,865938
2011,000000	98,871166
2010,000000	98,874521
2009,000000	98,875527
2008,000000	98,884873
2007,000000	98,908098
2006,000000	98,933784
2005,000000	98,945416
2004,000000	98,941004
2003,000000	98,932222
2002,000000	98,927635
2001,000000	98,925489
2000,000000	98,921445
1999,000000	98,915241
1998,000000	98,907907
1997,000000	98,899085
1996,000000	98,890091
1995,000000	98,885029
1994,000000	98,886209
1993,000000	98,890806
1992,000000	98,893308
1991,000000	98,889559
1990,000000	98,878028
1989,000000	98,860674
1988,000000	98,844085
1987,000000	98,836063
1986,000000	98,839360
1985,000000	98,850284
1984,000000	98,863054
1983,000000	98,873349
1982,000000	98,878993
1981,000000	98,881940
1980,000000	98,889476
1979,000000	98,908069
1978,000000	98,934508
1977,000000	98,957915
1976,000000	98,971587
1975,000000	98,975817
1974,000000	98,969482
1973,000000	98,949600
1972,000000	98,920958
1971,000000	98,897389
1970,000000	98,890729
1969,000000	98,902094
1968,000000	98,923070
1967,000000	98,942038
1966,000000	98,950967
1965,000000	98,950896
1964,000000	98,950463
1963,000000	98,955624
1962,000000	98,962643
1961,000000	98,964873
1960,000000	98,962994
1959,000000	98,961412
1958,000000	98,957695
1957,000000	98,945535
1956,000000	98,927322
1955,000000	98,914326
1954,000000	98,912581
1953,000000	98,915394
1952,000000	98,912634
1951,000000	98,902066
1950,000000	98,888399
1949,000000	98,876281
1948,000000	98,868239
1947,000000	98,865917
1946,000000	98,868741
1945,000000	98,872430
1944,000000	98,872008
1943,000000	98,866538
1942,000000	98,859678
1941,000000	98,855615
1940,000000	98,855182
1939,000000	98,855790
1938,000000	98,854768
1937,000000	98,853253
1936,000000	98,856163
1935,000000	98,866625
1934,000000	98,881038
1933,000000	98,891702
1932,000000	98,894119
1931,000000	98,889674
1930,000000	98,881807
1929,000000	98,872684
1928,000000	98,863934
1927,000000	98,857497
1926,000000	98,854331
1925,000000	98,853419
1924,000000	98,852763
1923,000000	98,851143
1922,000000	98,849075
1921,000000	98,848335
1920,000000	98,849882
1919,000000	98,851842
1918,000000	98,850617
1917,000000	98,845674
1916,000000	98,841301
1915,000000	98,840752
1914,000000	98,841753
1913,000000	98,840578
1912,000000	98,838053
1911,000000	98,838283
1910,000000	98,841901
1909,000000	98,844274
1908,000000	98,841743
1907,000000	98,836086
1906,000000	98,831300
1905,000000	98,829095
1904,000000	98,828452
1903,000000	98,827629
1902,000000	98,825498
1901,000000	98,822332
1900,000000	98,820373
1899,000000	98,822218
1898,000000	98,827986
1897,000000	98,834886
1896,000000	98,839514
1895,000000	98,839911
1894,000000	98,835903
1893,000000	98,828948
1892,000000	98,821329
1891,000000	98,814309
1890,000000	98,807461
1889,000000	98,800912
1888,000000	98,797363
1887,000000	98,799481
1886,000000	98,805911
1885,000000	98,811973
1884,000000	98,813910
1883,000000	98,811305
1882,000000	98,806056
1881,000000	98,801308
1880,000000	98,800926
1879,000000	98,806535
1878,000000	98,814548
1877,000000	98,818968
1876,000000	98,817916
1875,000000	98,815175
1874,000000	98,814989
1873,000000	98,817804
1872,000000	98,821405
1871,000000	98,823578
1870,000000	98,822537
1869,000000	98,817179
1868,000000	98,809020
1867,000000	98,801844
1866,000000	98,798006
1865,000000	98,797394
1864,000000	98,799592
1863,000000	98,804123
1862,000000	98,808676
1861,000000	98,809768
1860,000000	98,806240
1859,000000	98,800172
1858,000000	98,793958
1857,000000	98,788812
1856,000000	98,786095
1855,000000	98,786980
1854,000000	98,790092
1853,000000	98,792014
1852,000000	98,791596
1851,000000	98,791149
1850,000000	98,792075
1849,000000	98,792599
1848,000000	98,791263
1847,000000	98,789736
1846,000000	98,790038
1845,000000	98,791099
1844,000000	98,789994
1843,000000	98,786444
1842,000000	98,783183
1841,000000	98,781359
1840,000000	98,780280
1839,000000	98,780575
1838,000000	98,783382
1837,000000	98,787363
1836,000000	98,789447
1835,000000	98,788550
1834,000000	98,786482
1833,000000	98,785396
1832,000000	98,785697
1831,000000	98,785911
1830,000000	98,783709
1829,000000	98,778738
1828,000000	98,774512
1827,000000	98,774802
1826,000000	98,779117
1825,000000	98,783031
1824,000000	98,782916
1823,000000	98,780174
1822,000000	98,778809
1821,000000	98,780619
1820,000000	98,784509
1819,000000	98,788239
1818,000000	98,790210
1817,000000	98,790024
1816,000000	98,787957
1815,000000	98,784369
1814,000000	98,779352
1813,000000	98,773432
1812,000000	98,768159
1811,000000	98,764604
1810,000000	98,761666
1809,000000	98,757185
1808,000000	98,751049
1807,000000	98,745967
1806,000000	98,744455
1805,000000	98,745848
1804,000000	98,746853
1803,000000	98,744922
1802,000000	98,740205
1801,000000	98,734802
1800,000000	98,730776
1799,000000	98,728483
1798,000000	98,726867
1797,000000	98,725083
1796,000000	98,723537
1795,000000	98,723211
1794,000000	98,724071
1793,000000	98,724769
1792,000000	98,723990
1791,000000	98,722530
1790,000000	98,722954
1789,000000	98,725896
1788,000000	98,729090
1787,000000	98,730113
1786,000000	98,728339
1785,000000	98,725181
1784,000000	98,723264
1783,000000	98,724443
1782,000000	98,727571
1781,000000	98,729613
1780,000000	98,729491
1779,000000	98,729005
1778,000000	98,729731
1777,000000	98,730811
1776,000000	98,731348
1775,000000	98,732547
1774,000000	98,735417
1773,000000	98,737436
1772,000000	98,733935
1771,000000	98,725315
1770,000000	98,717725
1769,000000	98,714446
1768,000000	98,713377
1767,000000	98,712088
1766,000000	98,710822
1765,000000	98,710313
1764,000000	98,709311
1763,000000	98,706256
1762,000000	98,701224
1761,000000	98,695706
1760,000000	98,691260
1759,000000	98,687921
1758,000000	98,684095
1757,000000	98,677993
1756,000000	98,669415
1755,000000	98,659961
1754,000000	98,650302
1753,000000	98,638019
1752,000000	98,619688
1751,000000	98,594114
1750,000000	98,563174
1749,000000	98,528489
1748,000000	98,488548
1747,000000	98,441979
1746,000000	98,389526
1745,000000	98,331082
1744,000000	98,264989
1743,000000	98,190845
1742,000000	98,109677
1741,000000	98,020198
1740,000000	97,920593
1739,000000	97,817886
1738,000000	97,725576
1737,000000	97,647740
1736,000000	97,575303
1735,000000	97,497860
1734,000000	97,417356
1733,000000	97,348746
1732,000000	97,302637
1731,000000	97,275675
1730,000000	97,260386
1729,000000	97,253622
1728,000000	97,255153
1727,000000	97,264857
1726,000000	97,282345
1725,000000	97,308282
1724,000000	97,343100
1723,000000	97,383889
1722,000000	97,425514
1721,000000	97,465378
1720,000000	97,506703
1719,000000	97,557588
1718,000000	97,622560
1717,000000	97,692509
1716,000000	97,756535
1715,000000	97,815708
1714,000000	97,872180
1713,000000	97,923150
1712,000000	97,967778
1711,000000	98,008977
1710,000000	98,047980
1709,000000	98,082167
1708,000000	98,110901
1707,000000	98,137685
1706,000000	98,163949
1705,000000	98,184899
1704,000000	98,198219
1703,000000	98,209266
1702,000000	98,222724
1701,000000	98,237655
1700,000000	98,246126
1699,000000	98,245901
1698,000000	98,245708
1697,000000	98,246235
1696,000000	98,242247
1695,000000	98,235551
1694,000000	98,232644
1693,000000	98,235806
1692,000000	98,240593
1691,000000	98,243214
1690,000000	98,242501
1689,000000	98,237385
1688,000000	98,228789
1687,000000	98,219337
1686,000000	98,209900
1685,000000	98,199590
1684,000000	98,187118
1683,000000	98,175015
1682,000000	98,168253
1681,000000	98,164661
1680,000000	98,159436
1679,000000	98,153867
1678,000000	98,150389
1677,000000	98,146879
1676,000000	98,138954
1675,000000	98,125594
1674,000000	98,110764
1673,000000	98,099317
1672,000000	98,091769
1671,000000	98,084796
1670,000000	98,073560
1669,000000	98,054256
1668,000000	98,030401
1667,000000	98,009671
1666,000000	97,993407
1665,000000	97,976776
1664,000000	97,955923
1663,000000	97,932067
1662,000000	97,908631
1661,000000	97,887096
1660,000000	97,867693
1659,000000	97,850741
1658,000000	97,835584
1657,000000	97,821186
1656,000000	97,805422
1655,000000	97,783592
1654,000000	97,742256
1653,000000	97,666175
1652,000000	97,575271
1651,000000	97,505495
1650,000000	97,453776
1649,000000	97,392863
1648,000000	97,304271
1647,000000	97,194085
1646,000000	97,096409
1645,000000	97,042815
1644,000000	97,039255
1643,000000	97,076223
1642,000000	97,140424
1641,000000	97,217878
1640,000000	97,296343
1639,000000	97,368656
1638,000000	97,432693
1637,000000	97,487218
1636,000000	97,527896
1635,000000	97,549660
1634,000000	97,557633
1633,000000	97,563540
1632,000000	97,572668
1631,000000	97,585700
1630,000000	97,603413
1629,000000	97,625560
1628,000000	97,650391
1627,000000	97,676502
1626,000000	97,703875
1625,000000	97,733170
1624,000000	97,765123
1623,000000	97,798306
1622,000000	97,828356
1621,000000	97,852909
1620,000000	97,873475
1619,000000	97,891667
1618,000000	97,908109
1617,000000	97,922389
1616,000000	97,933254
1615,000000	97,942246
1614,000000	97,952019
1613,000000	97,961426
1612,000000	97,968239
1611,000000	97,972306
1610,000000	97,973896
1609,000000	97,972950
1608,000000	97,970695
1607,000000	97,969502
1606,000000	97,969936
1605,000000	97,970434
1604,000000	97,970239
1603,000000	97,969703
1602,000000	97,968004
1601,000000	97,963154
1600,000000	97,954663
1599,000000	97,944288
1598,000000	97,934082
1597,000000	97,925534
1596,000000	97,920442
1595,000000	97,920278
1594,000000	97,924012
1593,000000	97,928682
1592,000000	97,932508
1591,000000	97,935212
1590,000000	97,935492
1589,000000	97,931130
1588,000000	97,921879
1587,000000	97,909603
1586,000000	97,895229
1585,000000	97,877766
1584,000000	97,857126
1583,000000	97,834641
1582,000000	97,810313
1581,000000	97,783346
1580,000000	97,755656
1579,000000	97,731631
1578,000000	97,714797
1577,000000	97,707059
1576,000000	97,707501
1575,000000	97,712461
1574,000000	97,720027
1573,000000	97,729807
1572,000000	97,741664
1571,000000	97,758277
1570,000000	97,780506
1569,000000	97,800854
1568,000000	97,813207
1567,000000	97,820504
1566,000000	97,826117
1565,000000	97,829142
1564,000000	97,829161
1563,000000	97,827727
1562,000000	97,826664
1561,000000	97,826724
1560,000000	97,833183
1559,000000	97,846908
1558,000000	97,852838
1557,000000	97,850346
1556,000000	97,851612
1555,000000	97,856885
1554,000000	97,862022
1553,000000	97,864397
1552,000000	97,864272
1551,000000	97,862784
1550,000000	97,859177
1549,000000	97,851689
1548,000000	97,839473
1547,000000	97,822729
1546,000000	97,800804
1545,000000	97,773414
1544,000000	97,743301
1543,000000	97,715443
1542,000000	97,693612
1541,000000	97,680363
1540,000000	97,678940
1539,000000	97,688962
1538,000000	97,707134
1537,000000	97,731665
1536,000000	97,760277
1535,000000	97,793265
1534,000000	97,832068
1533,000000	97,869828
1532,000000	97,898295
1531,000000	97,919565
1530,000000	97,938320
1529,000000	97,954614
1528,000000	97,967407
1527,000000	97,977603
1526,000000	97,986059
1525,000000	97,991899
1524,000000	97,995523
1523,000000	97,999352
1522,000000	98,004354
1521,000000	98,006661
1520,000000	98,005501
1519,000000	98,007235
1518,000000	98,013272
1517,000000	98,017970
1516,000000	98,017880
1515,000000	98,016260
1514,000000	98,017009
1513,000000	98,018880
1512,000000	98,019581
1511,000000	98,019304
1510,000000	98,018948
1509,000000	98,018303
1508,000000	98,019105
1507,000000	98,024520
1506,000000	98,028797
1505,000000	98,026146
1504,000000	98,022431
1503,000000	98,021044
1502,000000	98,018688
1501,000000	98,012622
1500,000000	98,003753
1499,000000	97,995463
1498,000000	97,988118
1497,000000	97,977467
1496,000000	97,960792
1495,000000	97,942036
1494,000000	97,925196
1493,000000	97,908501
1492,000000	97,889282
1491,000000	97,868153
1490,000000	97,845272
1489,000000	97,818417
1488,000000	97,788556
1487,000000	97,759965
1486,000000	97,734171
1485,000000	97,709105
1484,000000	97,683435
1483,000000	97,657393
1482,000000	97,629874
1481,000000	97,599324
1480,000000	97,567105
1479,000000	97,535394
1478,000000	97,501616
1477,000000	97,459601
1476,000000	97,405720
1475,000000	97,338522
1474,000000	97,251263
1473,000000	97,138105
1472,000000	97,017785
1471,000000	96,925996
1470,000000	96,877681
1469,000000	96,863706
1468,000000	96,870802
1467,000000	96,889498
1466,000000	96,913224
1465,000000	96,936332
1464,000000	96,955479
1463,000000	96,970687
1462,000000	96,982862
1461,000000	96,991278
1460,000000	96,995208
1459,000000	96,995334
1458,000000	96,991783
1457,000000	96,981126
1456,000000	96,964017
1455,000000	96,950237
1454,000000	96,942951
1453,000000	96,935465
1452,000000	96,923456
1451,000000	96,907669
1450,000000	96,889359
1449,000000	96,868027
1448,000000	96,843616
1447,000000	96,817175
1446,000000	96,787486
1445,000000	96,751068
1444,000000	96,704893
1443,000000	96,645323
1442,000000	96,567386
1441,000000	96,469956
1440,000000	96,358445
1439,000000	96,235897
1438,000000	96,095901
1437,000000	95,937350
1436,000000	95,788728
1435,000000	95,684699
1434,000000	95,625133
1433,000000	95,591006
1432,000000	95,570898
1431,000000	95,555341
1430,000000	95,525293
1429,000000	95,463171
1428,000000	95,373571
1427,000000	95,280439
1426,000000	95,208256
1425,000000	95,175354
1424,000000	95,190233
1423,000000	95,239022
1422,000000	95,296604
1421,000000	95,355892
1420,000000	95,432226
1419,000000	95,531975
1418,000000	95,632172
1417,000000	95,715059
1416,000000	95,788595
1415,000000	95,862669
1414,000000	95,937668
1413,000000	96,012575
1412,000000	96,090545
1411,000000	96,173085
1410,000000	96,255967
1409,000000	96,335134
1408,000000	96,409716
1407,000000	96,478542
1406,000000	96,539387
1405,000000	96,592167
1404,000000	96,638159
1403,000000	96,676333
1402,000000	96,705539
1401,000000	96,728448
1400,000000	96,749297
1399,000000	96,767957
1398,000000	96,780974
1397,000000	96,788956
1396,000000	96,796346
1395,000000	96,804944
1394,000000	96,811887
1393,000000	96,815011
1392,000000	96,815563
1391,000000	96,814442
1390,000000	96,811404
1389,000000	96,807659
1388,000000	96,805850
1387,000000	96,806720
1386,000000	96,808333
1385,000000	96,809234
1384,000000	96,809377
1383,000000	96,808543
1382,000000	96,806582
1381,000000	96,804790
1380,000000	96,805514
1379,000000	96,810014
1378,000000	96,817612
1377,000000	96,827576
1376,000000	96,840603
1375,000000	96,857434
1374,000000	96,876213
1373,000000	96,893152
1372,000000	96,905854
1371,000000	96,914227
1370,000000	96,919304
1369,000000	96,922532
1368,000000	96,924700
1367,000000	96,924927
1366,000000	96,922144
1365,000000	96,917236
1364,000000	96,912314
1363,000000	96,907875
1362,000000	96,902392
1361,000000	96,895506
1360,000000	96,888887
1359,000000	96,883200
1358,000000	96,877084
1357,000000	96,869656
1356,000000	96,862420
1355,000000	96,857872
1354,000000	96,856987
1353,000000	96,859121
1352,000000	96,863532
1351,000000	96,870267
1350,000000	96,879487
1349,000000	96,890631
1348,000000	96,902095
1347,000000	96,910970
1346,000000	96,913531
1345,000000	96,906690
1344,000000	96,888795
1343,000000	96,859014
1342,000000	96,816644
1341,000000	96,761522
1340,000000	96,695600
1339,000000	96,623710
1338,000000	96,552297
1337,000000	96,487406
1336,000000	96,433121
1335,000000	96,390346
1334,000000	96,356828
1333,000000	96,329611
1332,000000	96,307475
1331,000000	96,290251
1330,000000	96,276535
1329,000000	96,264344
1328,000000	96,253767
1327,000000	96,246898
1326,000000	96,245503
1325,000000	96,250331
1324,000000	96,262236
1323,000000	96,281715
1322,000000	96,307084
1321,000000	96,335371
1320,000000	96,365235
1319,000000	96,397557
1318,000000	96,432991
1317,000000	96,469963
1316,000000	96,505665
1315,000000	96,538063
1314,000000	96,566703
1313,000000	96,592258
1312,000000	96,615450
1311,000000	96,636256
1310,000000	96,654247
1309,000000	96,669573
1308,000000	96,683025
1307,000000	96,695314
1306,000000	96,706773
1305,000000	96,717804
1304,000000	96,729043
1303,000000	96,740925
1302,000000	96,753818
1301,000000	96,768451
1300,000000	96,785307
1299,000000	96,803442
1298,000000	96,821011
1297,000000	96,837330
1296,000000	96,853510
1295,000000	96,870630
1294,000000	96,888048
1293,000000	96,903914
1292,000000	96,916648
1291,000000	96,925574
1290,000000	96,930813
1289,000000	96,933004
1288,000000	96,932444
1287,000000	96,928448
1286,000000	96,919936
1285,000000	96,906516
1284,000000	96,888525
1283,000000	96,865792
1282,000000	96,837506
1281,000000	96,803692
1280,000000	96,765967
1279,000000	96,726335
1278,000000	96,685277
1277,000000	96,641783
1276,000000	96,595096
1275,000000	96,545617
1274,000000	96,494280
1273,000000	96,441443
1272,000000	96,386480
1271,000000	96,327979
1270,000000	96,264390
1269,000000	96,195392
1268,000000	96,122438
1267,000000	96,047366
1266,000000	95,970702
1265,000000	95,892201
1264,000000	95,812981
1263,000000	95,735671
1262,000000	95,662166
1261,000000	95,592119
1260,000000	95,523521
1259,000000	95,453592
1258,000000	95,380041
1257,000000	95,304101
1256,000000	95,232629
1255,000000	95,175163
1254,000000	95,137138
1253,000000	95,116689
1252,000000	95,107496
1251,000000	95,102392
1250,000000	95,095327
1249,000000	95,082894
1248,000000	95,065353
1247,000000	95,045122
1246,000000	95,023891
1245,000000	95,002543
1244,000000	94,982985
1243,000000	94,967751
1242,000000	94,957909
1241,000000	94,953314
1240,000000	94,955117
1239,000000	94,965625
1238,000000	94,985504
1237,000000	95,013431
1236,000000	95,048205
1235,000000	95,089469
1234,000000	95,136076
1233,000000	95,185611
1232,000000	95,236518
1231,000000	95,289449
1230,000000	95,347292
1229,000000	95,414686
1228,000000	95,496188
1227,000000	95,593160
1226,000000	95,701824
1225,000000	95,815433
1224,000000	95,927803
1223,000000	96,034293
1222,000000	96,130948
1221,000000	96,214413
1220,000000	96,282567
1219,000000	96,334837
1218,000000	96,372664
1217,000000	96,398853
1216,000000	96,416287
1215,000000	96,427015
1214,000000	96,432517
1213,000000	96,434482
1212,000000	96,433437
1211,000000	96,427630
1210,000000	96,414867
1209,000000	96,395419
1208,000000	96,372087
1207,000000	96,346799
1206,000000	96,318922
1205,000000	96,287313
1204,000000	96,252200
1203,000000	96,214236
1202,000000	96,172904
1201,000000	96,127634
1200,000000	96,079793
1199,000000	96,032048
1198,000000	95,986210
1197,000000	95,943064
1196,000000	95,903841
1195,000000	95,870210
1194,000000	95,843125
1193,000000	95,822852
1192,000000	95,810557
1191,000000	95,808701
1190,000000	95,819653
1189,000000	95,845025
1188,000000	95,884749
1187,000000	95,935586
1186,000000	95,991110
1185,000000	96,044542
1184,000000	96,091878
1183,000000	96,131839
1182,000000	96,164444
1181,000000	96,190643
1180,000000	96,212159
1179,000000	96,229958
1178,000000	96,243540
1177,000000	96,252422
1176,000000	96,257304
1175,000000	96,259256
1174,000000	96,258395
1173,000000	96,254550
1172,000000	96,248154
1171,000000	96,239284
1170,000000	96,227063
1169,000000	96,211224
1168,000000	96,193618
1167,000000	96,176689
1166,000000	96,161016
1165,000000	96,145880
1164,000000	96,131498
1163,000000	96,118906
1162,000000	96,107858
1161,000000	96,096377
1160,000000	96,082300
1159,000000	96,063774
1158,000000	96,038826
1157,000000	96,006418
1156,000000	95,967905
1155,000000	95,926123
1154,000000	95,883081
1153,000000	95,840389
1152,000000	95,801786
1151,000000	95,772904
1150,000000	95,757218
1149,000000	95,753985
1148,000000	95,760980
1147,000000	95,777415
1146,000000	95,804037
1145,000000	95,841106
1144,000000	95,887186
1143,000000	95,939189
1142,000000	95,993099
1141,000000	96,045681
1140,000000	96,095210
1139,000000	96,140491
1138,000000	96,180181
1137,000000	96,213944
1136,000000	96,243196
1135,000000	96,269414
1134,000000	96,291977
1133,000000	96,308644
1132,000000	96,318386
1131,000000	96,322360
1130,000000	96,322260
1129,000000	96,318712
1128,000000	96,311563
1127,000000	96,301215
1126,000000	96,288638
1125,000000	96,274430
1124,000000	96,258464
1123,000000	96,240487
1122,000000	96,221089
1121,000000	96,201901
1120,000000	96,184754
1119,000000	96,170534
1118,000000	96,158984
1117,000000	96,149577
1116,000000	96,141970
1115,000000	96,135168
1114,000000	96,126986
1113,000000	96,115323
1112,000000	96,099913
1111,000000	96,082154
1110,000000	96,063150
1109,000000	96,042514
1108,000000	96,019118
1107,000000	95,992794
1106,000000	95,965155
1105,000000	95,938797
1104,000000	95,915530
1103,000000	95,895356
1102,000000	95,877481
1101,000000	95,862329
1100,000000	95,851788
1099,000000	95,846930
1098,000000	95,846411
1097,000000	95,847714
1096,000000	95,849521
1095,000000	95,852530
1094,000000	95,858487
1093,000000	95,868848
1092,000000	95,883243
1091,000000	95,898786
1090,000000	95,912142
1089,000000	95,922818
1088,000000	95,933477
1087,000000	95,946463
1086,000000	95,961431
1085,000000	95,977006
1084,000000	95,993019
1083,000000	96,009828
1082,000000	96,026694
1081,000000	96,042315
1080,000000	96,056250
1079,000000	96,068890
1078,000000	96,080711
1077,000000	96,092203
1076,000000	96,103576
1075,000000	96,113834
1074,000000	96,121374
1073,000000	96,126280
1072,000000	96,130794
1071,000000	96,136668
1070,000000	96,143144
1069,000000	96,148580
1068,000000	96,152930
1067,000000	96,157267
1066,000000	96,161739
1065,000000	96,165234
1064,000000	96,166808
1063,000000	96,166638
1062,000000	96,165935
1061,000000	96,166433
1060,000000	96,169331
1059,000000	96,174139
1058,000000	96,178877
1057,000000	96,181374
1056,000000	96,179856
1055,000000	96,172437
1054,000000	96,157653
1053,000000	96,135942
1052,000000	96,109218
1051,000000	96,078960
1050,000000	96,046039
1049,000000	96,012844
1048,000000	95,983439
1047,000000	95,960276
1046,000000	95,942235
1045,000000	95,927108
1044,000000	95,914706
1043,000000	95,906224
1042,000000	95,901896
1041,000000	95,900243
1040,000000	95,898781
1039,000000	95,894805
1038,000000	95,886946
1037,000000	95,876990
1036,000000	95,868640
1035,000000	95,863261
1034,000000	95,858033
1033,000000	95,849262
1032,000000	95,835488
1031,000000	95,816254
1030,000000	95,790099
1029,000000	95,756347
1028,000000	95,717834
1027,000000	95,678778
1026,000000	95,639902
1025,000000	95,597646
1024,000000	95,548396
1023,000000	95,492329
1022,000000	95,433473
1021,000000	95,377874
1020,000000	95,331704
1019,000000	95,299288
1018,000000	95,281438
1017,000000	95,276431
1016,000000	95,282395
1015,000000	95,297968
1014,000000	95,322030
1013,000000	95,353737
1012,000000	95,392909
1011,000000	95,438987
1010,000000	95,489502
1009,000000	95,540191
1008,000000	95,586302
1007,000000	95,624609
1006,000000	95,655421
1005,000000	95,682179
1004,000000	95,707283
1003,000000	95,728617
1002,000000	95,742170
1001,000000	95,747902
1000,000000	95,750431
999,000000	95,753152
998,000000	95,754429
997,000000	95,750885
996,000000	95,742121
995,000000	95,730693
994,000000	95,719255
993,000000	95,709582
992,000000	95,702807
991,000000	95,698488
990,000000	95,694218
989,000000	95,687518
988,000000	95,677589
987,000000	95,664656
986,000000	95,649023
985,000000	95,631573
984,000000	95,613265
983,000000	95,592949
982,000000	95,567550
981,000000	95,535549
980,000000	95,498642
979,000000	95,458436
978,000000	95,413716
977,000000	95,363126
976,000000	95,308279
975,000000	95,251958
974,000000	95,194694
973,000000	95,136052
972,000000	95,078098
971,000000	95,024599
970,000000	94,977313
969,000000	94,935556
968,000000	94,898818
967,000000	94,867114
966,000000	94,839922
965,000000	94,817450
964,000000	94,802444
963,000000	94,797836
962,000000	94,802578
961,000000	94,812461
960,000000	94,824518
959,000000	94,838683
958,000000	94,856159
957,000000	94,878480
956,000000	94,907768
955,000000	94,945141
954,000000	94,988962
953,000000	95,036376
952,000000	95,085524
951,000000	95,134761
950,000000	95,181122
949,000000	95,222112
948,000000	95,258168
947,000000	95,291387
946,000000	95,322669
945,000000	95,352094
944,000000	95,381141
943,000000	95,411981
942,000000	95,444812
941,000000	95,477380
940,000000	95,506950
939,000000	95,531860
938,000000	95,552310
937,000000	95,570957
936,000000	95,591218
935,000000	95,613337
934,000000	95,633568
933,000000	95,648594
932,000000	95,659340
931,000000	95,668791
930,000000	95,678129
929,000000	95,687439
928,000000	95,697978
927,000000	95,710490
926,000000	95,722434
925,000000	95,730335
924,000000	95,734275
923,000000	95,737339
922,000000	95,741442
921,000000	95,746972
920,000000	95,755963
919,000000	95,771366
918,000000	95,792307
917,000000	95,813440
916,000000	95,830815
915,000000	95,846122
914,000000	95,863826
913,000000	95,886060
912,000000	95,911756
911,000000	95,939449
910,000000	95,969149
909,000000	96,001624
908,000000	96,036511
907,000000	96,071094
906,000000	96,101323
905,000000	96,124734
904,000000	96,142441
903,000000	96,157777
902,000000	96,173252
901,000000	96,189492
900,000000	96,206462
899,000000	96,224423
898,000000	96,243483
897,000000	96,263016
896,000000	96,281707
895,000000	96,297745
894,000000	96,309432
893,000000	96,316481
892,000000	96,320771
891,000000	96,325422
890,000000	96,332701
889,000000	96,342254
888,000000	96,350520
887,000000	96,351611
886,000000	96,340223
885,000000	96,314728
884,000000	96,277680
883,000000	96,232709
882,000000	96,179784
881,000000	96,112465
880,000000	96,019275
879,000000	95,891820
878,000000	95,736748
877,000000	95,581273
876,000000	95,462939
875,000000	95,408731
874,000000	95,421359
873,000000	95,484584
872,000000	95,578408
871,000000	95,686766
870,000000	95,796502
869,000000	95,895986
868,000000	95,977044
867,000000	96,037401
866,000000	96,080843
865,000000	96,114502
864,000000	96,143438
863,000000	96,166856
862,000000	96,180794
861,000000	96,185617
860,000000	96,188437
859,000000	96,196228
858,000000	96,208709
857,000000	96,219967
856,000000	96,225630
855,000000	96,226161
854,000000	96,224205
853,000000	96,221292
852,000000	96,216744
851,000000	96,208382
850,000000	96,195159
849,000000	96,180043
848,000000	96,168724
847,000000	96,163967
846,000000	96,162927
845,000000	96,161540
844,000000	96,158957
843,000000	96,155547
842,000000	96,149400
841,000000	96,138360
840,000000	96,123829
839,000000	96,109130
838,000000	96,095627
837,000000	96,083746
836,000000	96,076307
835,000000	96,076779
834,000000	96,085008
833,000000	96,098158
832,000000	96,115089
831,000000	96,136052
830,000000	96,159131
829,000000	96,182032
828,000000	96,207487
827,000000	96,242052
826,000000	96,287905
825,000000	96,339630
824,000000	96,390058
823,000000	96,435427
822,000000	96,474312
821,000000	96,506265
820,000000	96,533358
819,000000	96,559044
818,000000	96,583366
817,000000	96,602179
816,000000	96,612994
815,000000	96,619053
814,000000	96,625535
813,000000	96,633604
812,000000	96,640181
811,000000	96,642244
810,000000	96,639714
809,000000	96,635094
808,000000	96,631379
807,000000	96,629546
806,000000	96,627689
805,000000	96,623643
804,000000	96,618121
803,000000	96,613202
802,000000	96,608147
801,000000	96,600126
800,000000	96,589974
799,000000	96,584224
798,000000	96,589298
797,000000	96,605372
796,000000	96,627137
795,000000	96,648343
794,000000	96,664324
793,000000	96,672584
792,000000	96,673634
791,000000	96,670711
790,000000	96,667020
789,000000	96,663407
788,000000	96,658878
787,000000	96,652100
786,000000	96,641890
785,000000	96,627991
784,000000	96,612366
783,000000	96,598476
782,000000	96,588492
781,000000	96,582134
780,000000	96,578114
779,000000	96,574992
778,000000	96,570612
777,000000	96,562990
776,000000	96,552385
775,000000	96,540621
774,000000	96,528112
773,000000	96,513760
772,000000	96,497841
771,000000	96,481902
770,000000	96,465122
769,000000	96,444136
768,000000	96,418029
767,000000	96,390436
766,000000	96,364728
765,000000	96,340035
764,000000	96,314445
763,000000	96,289380
762,000000	96,267491
761,000000	96,247538
760,000000	96,224385
759,000000	96,193834
758,000000	96,155670
757,000000	96,112222
756,000000	96,065327
755,000000	96,014686
754,000000	95,958953
753,000000	95,899256
752,000000	95,841563
751,000000	95,793859
750,000000	95,760538
749,000000	95,740728
748,000000	95,731630
747,000000	95,730963
746,000000	95,736167
745,000000	95,743956
744,000000	95,751575
743,000000	95,756932
742,000000	95,757505
741,000000	95,751514
740,000000	95,740376
739,000000	95,727326
738,000000	95,713179
737,000000	95,696249
736,000000	95,676293
735,000000	95,654659
734,000000	95,629635
733,000000	95,595958
732,000000	95,551643
731,000000	95,502563
730,000000	95,457573
729,000000	95,420121
728,000000	95,386338
727,000000	95,348907
726,000000	95,300895
725,000000	95,239363
724,000000	95,167619
723,000000	95,092015
722,000000	95,016393
721,000000	94,943013
720,000000	94,878728
719,000000	94,832975
718,000000	94,805142
717,000000	94,777511
716,000000	94,724811
715,000000	94,633033
714,000000	94,511814
713,000000	94,390494
712,000000	94,299397
711,000000	94,247982
710,000000	94,218736
709,000000	94,184220
708,000000	94,129163
707,000000	94,055215
706,000000	93,968570
705,000000	93,872455
704,000000	93,771553
703,000000	93,672263
702,000000	93,575698
701,000000	93,477860
700,000000	93,379019
699,000000	93,286773
698,000000	93,206431
697,000000	93,135302
696,000000	93,069725
695,000000	93,009916
694,000000	92,955830
693,000000	92,904376
692,000000	92,854257
691,000000	92,809805
690,000000	92,774786
689,000000	92,747031
688,000000	92,722270
687,000000	92,698287
686,000000	92,673197
685,000000	92,644009
684,000000	92,611396
683,000000	92,583349
682,000000	92,568604
681,000000	92,566767
680,000000	92,567623
679,000000	92,560639
678,000000	92,543742
677,000000	92,522610
676,000000	92,506514
675,000000	92,503885
674,000000	92,514447
673,000000	92,526506
672,000000	92,529109
671,000000	92,527577
670,000000	92,540905
669,000000	92,587682
668,000000	92,657745
667,000000	92,707470
666,000000	92,724046
665,000000	92,726752
664,000000	92,734378
663,000000	92,749680
662,000000	92,761517
661,000000	92,759350
660,000000	92,742262
659,000000	92,715080
658,000000	92,679052
657,000000	92,628594
656,000000	92,559333
655,000000	92,474725
654,000000	92,379254
653,000000	92,271490
652,000000	92,151721
651,000000	92,029437
650,000000	91,916393
649,000000	91,816135
648,000000	91,726584
647,000000	91,645059
646,000000	91,564108
645,000000	91,472624
644,000000	91,367359
643,000000	91,255929
642,000000	91,143979
641,000000	91,026608
640,000000	90,898621
639,000000	90,766213
638,000000	90,641124
637,000000	90,530991
636,000000	90,441345
635,000000	90,376780
634,000000	90,333625
633,000000	90,301299
632,000000	90,275256
631,000000	90,258410
630,000000	90,247076
629,000000	90,227962
628,000000	90,194363
627,000000	90,152835
626,000000	90,107995
625,000000	90,052612
624,000000	89,979001
623,000000	89,889365
622,000000	89,789320
621,000000	89,680819
620,000000	89,566520
619,000000	89,451484
618,000000	89,335252
617,000000	89,212971
616,000000	89,090144
615,000000	88,984349
614,000000	88,905857
613,000000	88,848899
612,000000	88,806732
611,000000	88,782007
610,000000	88,777158
609,000000	88,788337
608,000000	88,815063
607,000000	88,863289
606,000000	88,932672
605,000000	89,016020
604,000000	89,115854
603,000000	89,246072
602,000000	89,412741
601,000000	89,605389
600,000000	89,810800
599,000000	90,021569
598,000000	90,228838
597,000000	90,420368
596,000000	90,590671
595,000000	90,743490
594,000000	90,881639
593,000000	91,003252
592,000000	91,110127
591,000000	91,210659
590,000000	91,309341
589,000000	91,400709
588,000000	91,477845
587,000000	91,539836
586,000000	91,588811
585,000000	91,626928
584,000000	91,660438
583,000000	91,700577
582,000000	91,754199
581,000000	91,816320
580,000000	91,875132
579,000000	91,921370
578,000000	91,951986
577,000000	91,969588
576,000000	91,982221
575,000000	91,999769
574,000000	92,025428
573,000000	92,052733
572,000000	92,073101
571,000000	92,084091
570,000000	92,090178
569,000000	92,098066
568,000000	92,111573
567,000000	92,128604
566,000000	92,142925
565,000000	92,151021
564,000000	92,156319
563,000000	92,163898
562,000000	92,172405
561,000000	92,174860
560,000000	92,166281
559,000000	92,146679
558,000000	92,119347
557,000000	92,091577
556,000000	92,075103
555,000000	92,078465
554,000000	92,097095
553,000000	92,117356
552,000000	92,130832
551,000000	92,138315
550,000000	92,141481
549,000000	92,138659
548,000000	92,130336
547,000000	92,121423
546,000000	92,114540
545,000000	92,105125
544,000000	92,084952
543,000000	92,048659
542,000000	91,998842
541,000000	91,948055
540,000000	91,911655
539,000000	91,892525
538,000000	91,877086
537,000000	91,854191
536,000000	91,833821
535,000000	91,834899
534,000000	91,857025
533,000000	91,879424
532,000000	91,888383
531,000000	91,891363
530,000000	91,901040
529,000000	91,918828
528,000000	91,940150
527,000000	91,964715
526,000000	91,994611
525,000000	92,028418
524,000000	92,061748
523,000000	92,088882
522,000000	92,104025
521,000000	92,107701
520,000000	92,110044
519,000000	92,118807
518,000000	92,126573
517,000000	92,123282
516,000000	92,120272
515,000000	92,143041
514,000000	92,198936
513,000000	92,267189
512,000000	92,321375
511,000000	92,351107
510,000000	92,362472
509,000000	92,368245
508,000000	92,381043
507,000000	92,405340
506,000000	92,430984
505,000000	92,444654
504,000000	92,448765
503,000000	92,458266
502,000000	92,478028
501,000000	92,495382
500,000000	92,500671
499,000000	92,500318
498,000000	92,504353
497,000000	92,513557
496,000000	92,523044
495,000000	92,527862
494,000000	92,520139
493,000000	92,490968
492,000000	92,443401
491,000000	92,395371
490,000000	92,362253
489,000000	92,344286
488,000000	92,334612
487,000000	92,328028
486,000000	92,318510
485,000000	92,301261
484,000000	92,283433
483,000000	92,280426
482,000000	92,292060
481,000000	92,294684
480,000000	92,266286
479,000000	92,211682
478,000000	92,158607
477,000000	92,132551
476,000000	92,136826
475,000000	92,148436
474,000000	92,129688
473,000000	92,055917
472,000000	91,941136
471,000000	91,819928
470,000000	91,700740
469,000000	91,565113
468,000000	91,414309
467,000000	91,288668
466,000000	91,225817
465,000000	91,221513
464,000000	91,250997
463,000000	91,301275
462,000000	91,365374
461,000000	91,428836
460,000000	91,476807
459,000000	91,499515
458,000000	91,487925
457,000000	91,441503
456,000000	91,378979
455,000000	91,317575
454,000000	91,249605
453,000000	91,172881
452,000000	91,097458
451,000000	91,058003
450,000000	91,054448
