# Supplementary material for: Machine learning-assisted non-destructive plasticizer identification and quantification in historical PVC objects based on IR spectroscopy
Source: Sci Rep. 2022 Mar 23;12:5017. doi: 10.1038/s41598-022-08862-1 (PMC8943100; doi:10.1038/s41598-022-08862-1)
Supplement: Supplementary file 1 — Supplementary Information 1. [file 41598_2022_8862_MOESM1_ESM.zip › Plasticizers_PVC_data/ATR_FTIR_all/HS 157.ASC]

PE IR       SUBTECH     SPECTRUM    ASCII       PEDS        4.00        
   -1
HS 157.ASC
21/02/05
12:26:41.00
21/02/05
12:26:41.00
Student
Sample 007 By student Date Friday, February 05 2021
450,000000
#HDR
-1
-1
#GR
cm-1
%T
1.0
0.0
4000,000000
-1,000000
3551
8
99,984791
77,201803
#DATA
4000,000000	99,448620
3999,000000	99,451179
3998,000000	99,452894
3997,000000	99,453476
3996,000000	99,453521
3995,000000	99,453889
3994,000000	99,454896
3993,000000	99,456252
3992,000000	99,457620
3991,000000	99,458579
3990,000000	99,458953
3989,000000	99,458858
3988,000000	99,458637
3987,000000	99,458636
3986,000000	99,458941
3985,000000	99,459343
3984,000000	99,459612
3983,000000	99,459846
3982,000000	99,460468
3981,000000	99,461847
3980,000000	99,463958
3979,000000	99,466387
3978,000000	99,468596
3977,000000	99,470180
3976,000000	99,470988
3975,000000	99,471159
3974,000000	99,471071
3973,000000	99,471141
3972,000000	99,471537
3971,000000	99,472058
3970,000000	99,472369
3969,000000	99,472393
3968,000000	99,472436
3967,000000	99,472907
3966,000000	99,473940
3965,000000	99,475255
3964,000000	99,476355
3963,000000	99,476832
3962,000000	99,476576
3961,000000	99,475828
3960,000000	99,475032
3959,000000	99,474599
3958,000000	99,474702
3957,000000	99,475179
3956,000000	99,475571
3955,000000	99,475325
3954,000000	99,474197
3953,000000	99,472539
3952,000000	99,471194
3951,000000	99,471027
3950,000000	99,472372
3949,000000	99,474793
3948,000000	99,477363
3947,000000	99,479290
3946,000000	99,480387
3945,000000	99,480991
3944,000000	99,481550
3943,000000	99,482300
3942,000000	99,483110
3941,000000	99,483629
3940,000000	99,483608
3939,000000	99,483124
3938,000000	99,482506
3937,000000	99,482109
3936,000000	99,482126
3935,000000	99,482555
3934,000000	99,483346
3933,000000	99,484449
3932,000000	99,485671
3931,000000	99,486553
3930,000000	99,486580
3929,000000	99,485720
3928,000000	99,484609
3927,000000	99,484074
3926,000000	99,484320
3925,000000	99,484760
3924,000000	99,484817
3923,000000	99,484633
3922,000000	99,484777
3921,000000	99,485538
3920,000000	99,486702
3919,000000	99,487853
3918,000000	99,488732
3917,000000	99,489393
3916,000000	99,490062
3915,000000	99,490845
3914,000000	99,491553
3913,000000	99,492011
3912,000000	99,492331
3911,000000	99,492735
3910,000000	99,493079
3909,000000	99,492903
3908,000000	99,492099
3907,000000	99,491247
3906,000000	99,491121
3905,000000	99,491820
3904,000000	99,492639
3903,000000	99,492989
3902,000000	99,493097
3901,000000	99,493550
3900,000000	99,494441
3899,000000	99,495431
3898,000000	99,496334
3897,000000	99,497232
3896,000000	99,498085
3895,000000	99,498802
3894,000000	99,499465
3893,000000	99,500265
3892,000000	99,500957
3891,000000	99,500806
3890,000000	99,499656
3889,000000	99,498645
3888,000000	99,499277
3887,000000	99,501903
3886,000000	99,505215
3885,000000	99,507393
3884,000000	99,507779
3883,000000	99,507042
3882,000000	99,506042
3881,000000	99,505270
3880,000000	99,504889
3879,000000	99,504987
3878,000000	99,505732
3877,000000	99,507166
3876,000000	99,508676
3875,000000	99,509024
3874,000000	99,507588
3873,000000	99,505337
3872,000000	99,503910
3871,000000	99,503901
3870,000000	99,504744
3869,000000	99,506052
3868,000000	99,508028
3867,000000	99,510324
3866,000000	99,511667
3865,000000	99,511300
3864,000000	99,510225
3863,000000	99,510105
3862,000000	99,511234
3861,000000	99,512791
3860,000000	99,513997
3859,000000	99,514530
3858,000000	99,514512
3857,000000	99,514428
3856,000000	99,514983
3855,000000	99,516448
3854,000000	99,518417
3853,000000	99,520650
3852,000000	99,522452
3851,000000	99,523029
3850,000000	99,522342
3849,000000	99,520949
3848,000000	99,519702
3847,000000	99,519503
3846,000000	99,520784
3845,000000	99,523215
3844,000000	99,525642
3843,000000	99,526745
3842,000000	99,526127
3841,000000	99,524617
3840,000000	99,523193
3839,000000	99,522174
3838,000000	99,521455
3837,000000	99,520994
3836,000000	99,521042
3835,000000	99,522006
3834,000000	99,524117
3833,000000	99,527205
3832,000000	99,530731
3831,000000	99,534113
3830,000000	99,536968
3829,000000	99,538999
3828,000000	99,539749
3827,000000	99,538706
3826,000000	99,535980
3825,000000	99,532794
3824,000000	99,530856
3823,000000	99,531163
3822,000000	99,533252
3821,000000	99,535724
3820,000000	99,537706
3819,000000	99,539598
3818,000000	99,542014
3817,000000	99,544130
3816,000000	99,544651
3815,000000	99,544255
3814,000000	99,545112
3813,000000	99,548035
3812,000000	99,551698
3811,000000	99,554435
3810,000000	99,555762
3809,000000	99,556106
3808,000000	99,555562
3807,000000	99,553915
3806,000000	99,551805
3805,000000	99,550809
3804,000000	99,551991
3803,000000	99,554715
3802,000000	99,557160
3801,000000	99,558504
3800,000000	99,559768
3799,000000	99,561944
3798,000000	99,564494
3797,000000	99,566057
3796,000000	99,566059
3795,000000	99,565414
3794,000000	99,565337
3793,000000	99,566167
3792,000000	99,567482
3791,000000	99,568801
3790,000000	99,569796
3789,000000	99,570219
3788,000000	99,570087
3787,000000	99,569752
3786,000000	99,569521
3785,000000	99,569222
3784,000000	99,568468
3783,000000	99,567425
3782,000000	99,566877
3781,000000	99,567480
3780,000000	99,569091
3779,000000	99,571104
3778,000000	99,573230
3777,000000	99,575714
3776,000000	99,578547
3775,000000	99,581010
3774,000000	99,582355
3773,000000	99,582636
3772,000000	99,582391
3771,000000	99,581806
3770,000000	99,580760
3769,000000	99,579529
3768,000000	99,578936
3767,000000	99,579502
3766,000000	99,580863
3765,000000	99,582144
3764,000000	99,583044
3763,000000	99,583953
3762,000000	99,584925
3761,000000	99,585337
3760,000000	99,584788
3759,000000	99,583782
3758,000000	99,583011
3757,000000	99,582782
3756,000000	99,583450
3755,000000	99,585390
3754,000000	99,588290
3753,000000	99,590890
3752,000000	99,591829
3751,000000	99,590670
3750,000000	99,587979
3749,000000	99,585123
3748,000000	99,584152
3747,000000	99,586333
3746,000000	99,590209
3745,000000	99,592121
3744,000000	99,591294
3743,000000	99,591505
3742,000000	99,595401
3741,000000	99,601719
3740,000000	99,607743
3739,000000	99,611449
3738,000000	99,611997
3737,000000	99,610023
3736,000000	99,608737
3735,000000	99,612127
3734,000000	99,620050
3733,000000	99,627544
3732,000000	99,629877
3731,000000	99,626621
3730,000000	99,620504
3729,000000	99,614216
3728,000000	99,609196
3727,000000	99,606069
3726,000000	99,605310
3725,000000	99,606937
3724,000000	99,610071
3723,000000	99,613493
3722,000000	99,616321
3721,000000	99,618385
3720,000000	99,619785
3719,000000	99,620386
3718,000000	99,619668
3717,000000	99,617447
3716,000000	99,614757
3715,000000	99,612958
3714,000000	99,611823
3713,000000	99,609367
3712,000000	99,604425
3711,000000	99,598913
3710,000000	99,595908
3709,000000	99,596544
3708,000000	99,599591
3707,000000	99,603071
3706,000000	99,605951
3705,000000	99,608209
3704,000000	99,609584
3703,000000	99,608692
3702,000000	99,603967
3701,000000	99,595692
3700,000000	99,586131
3699,000000	99,577520
3698,000000	99,570536
3697,000000	99,564685
3696,000000	99,559751
3695,000000	99,556286
3694,000000	99,554990
3693,000000	99,556415
3692,000000	99,560926
3691,000000	99,568411
3690,000000	99,577086
3689,000000	99,583415
3688,000000	99,584898
3687,000000	99,582719
3686,000000	99,580382
3685,000000	99,580139
3684,000000	99,581716
3683,000000	99,582725
3682,000000	99,579082
3681,000000	99,565188
3680,000000	99,536539
3679,000000	99,494260
3678,000000	99,447874
3677,000000	99,414319
3676,000000	99,410122
3675,000000	99,435201
3674,000000	99,470769
3673,000000	99,501724
3672,000000	99,525901
3671,000000	99,546152
3670,000000	99,563717
3669,000000	99,577451
3668,000000	99,586577
3667,000000	99,592002
3666,000000	99,595316
3665,000000	99,597640
3664,000000	99,599291
3663,000000	99,599888
3662,000000	99,598917
3661,000000	99,596622
3660,000000	99,594446
3659,000000	99,594120
3658,000000	99,596195
3657,000000	99,599291
3656,000000	99,601281
3655,000000	99,601533
3654,000000	99,601346
3653,000000	99,602133
3652,000000	99,603612
3651,000000	99,603752
3650,000000	99,600967
3649,000000	99,596661
3648,000000	99,594096
3647,000000	99,594704
3646,000000	99,597303
3645,000000	99,600222
3644,000000	99,602624
3643,000000	99,604276
3642,000000	99,605067
3641,000000	99,605027
3640,000000	99,604465
3639,000000	99,603651
3638,000000	99,602510
3637,000000	99,600646
3636,000000	99,597597
3635,000000	99,593080
3634,000000	99,587424
3633,000000	99,581763
3632,000000	99,577321
3631,000000	99,574395
3630,000000	99,572095
3629,000000	99,569671
3628,000000	99,567606
3627,000000	99,566699
3626,000000	99,567013
3625,000000	99,567678
3624,000000	99,567738
3623,000000	99,567224
3622,000000	99,567194
3621,000000	99,568270
3620,000000	99,569179
3619,000000	99,567475
3618,000000	99,562366
3617,000000	99,556007
3616,000000	99,551392
3615,000000	99,549657
3614,000000	99,549671
3613,000000	99,549819
3612,000000	99,549701
3611,000000	99,549765
3610,000000	99,549979
3609,000000	99,550207
3608,000000	99,551113
3607,000000	99,553429
3606,000000	99,556621
3605,000000	99,558934
3604,000000	99,558901
3603,000000	99,556349
3602,000000	99,552580
3601,000000	99,549565
3600,000000	99,548671
3599,000000	99,549657
3598,000000	99,550902
3597,000000	99,550828
3596,000000	99,549230
3595,000000	99,547155
3594,000000	99,545676
3593,000000	99,544951
3592,000000	99,544491
3591,000000	99,544230
3590,000000	99,544671
3589,000000	99,546160
3588,000000	99,547967
3587,000000	99,548623
3586,000000	99,547420
3585,000000	99,544972
3584,000000	99,542392
3583,000000	99,540416
3582,000000	99,539415
3581,000000	99,539461
3580,000000	99,540191
3579,000000	99,540749
3578,000000	99,540164
3577,000000	99,538037
3576,000000	99,534852
3575,000000	99,531695
3574,000000	99,529441
3573,000000	99,528206
3572,000000	99,527432
3571,000000	99,526585
3570,000000	99,525711
3569,000000	99,525302
3568,000000	99,525713
3567,000000	99,526586
3566,000000	99,526920
3565,000000	99,525902
3564,000000	99,523499
3563,000000	99,520315
3562,000000	99,517216
3561,000000	99,514923
3560,000000	99,513600
3559,000000	99,512817
3558,000000	99,512014
3557,000000	99,511030
3556,000000	99,510209
3555,000000	99,510015
3554,000000	99,510420
3553,000000	99,510654
3552,000000	99,509678
3551,000000	99,507019
3550,000000	99,503139
3549,000000	99,499041
3548,000000	99,495728
3547,000000	99,493923
3546,000000	99,493907
3545,000000	99,495352
3544,000000	99,497346
3543,000000	99,498673
3542,000000	99,498268
3541,000000	99,495741
3540,000000	99,491681
3539,000000	99,487447
3538,000000	99,484422
3537,000000	99,483222
3536,000000	99,483497
3535,000000	99,484391
3534,000000	99,485070
3533,000000	99,484780
3532,000000	99,482797
3531,000000	99,478862
3530,000000	99,473795
3529,000000	99,469339
3528,000000	99,467007
3527,000000	99,467064
3526,000000	99,468660
3525,000000	99,470745
3524,000000	99,472528
3523,000000	99,473331
3522,000000	99,472593
3521,000000	99,470305
3520,000000	99,467205
3519,000000	99,464299
3518,000000	99,462166
3517,000000	99,460669
3516,000000	99,459250
3515,000000	99,457459
3514,000000	99,455392
3513,000000	99,453752
3512,000000	99,453377
3511,000000	99,454508
3510,000000	99,456393
3509,000000	99,457706
3508,000000	99,457432
3507,000000	99,455405
3506,000000	99,452199
3505,000000	99,448776
3504,000000	99,446153
3503,000000	99,444922
3502,000000	99,444821
3501,000000	99,444950
3500,000000	99,444435
3499,000000	99,442825
3498,000000	99,440037
3497,000000	99,436369
3496,000000	99,432645
3495,000000	99,429955
3494,000000	99,428872
3493,000000	99,428934
3492,000000	99,429126
3491,000000	99,428845
3490,000000	99,428272
3489,000000	99,427800
3488,000000	99,427331
3487,000000	99,426266
3486,000000	99,424126
3485,000000	99,421128
3484,000000	99,418201
3483,000000	99,416297
3482,000000	99,415345
3481,000000	99,413865
3480,000000	99,410091
3479,000000	99,403764
3478,000000	99,396595
3477,000000	99,390793
3476,000000	99,387310
3475,000000	99,385647
3474,000000	99,385146
3473,000000	99,385962
3472,000000	99,388586
3471,000000	99,392763
3470,000000	99,397114
3469,000000	99,399666
3468,000000	99,398697
3467,000000	99,393471
3466,000000	99,384713
3465,000000	99,374555
3464,000000	99,365781
3463,000000	99,360558
3462,000000	99,359150
3461,000000	99,359515
3460,000000	99,358456
3459,000000	99,353915
3458,000000	99,346504
3457,000000	99,338803
3456,000000	99,333116
3455,000000	99,329875
3454,000000	99,327909
3453,000000	99,325742
3452,000000	99,322513
3451,000000	99,318256
3450,000000	99,313785
3449,000000	99,310202
3448,000000	99,308096
3447,000000	99,307138
3446,000000	99,306574
3445,000000	99,305942
3444,000000	99,305114
3443,000000	99,304029
3442,000000	99,302943
3441,000000	99,302861
3440,000000	99,305073
3439,000000	99,309949
3438,000000	99,316242
3437,000000	99,321593
3436,000000	99,323752
3435,000000	99,321802
3434,000000	99,316877
3433,000000	99,311725
3432,000000	99,308796
3431,000000	99,308194
3430,000000	99,307661
3429,000000	99,304893
3428,000000	99,299795
3427,000000	99,294274
3426,000000	99,290238
3425,000000	99,288230
3424,000000	99,287792
3423,000000	99,288475
3422,000000	99,290133
3421,000000	99,292534
3420,000000	99,295050
3419,000000	99,296839
3418,000000	99,297365
3417,000000	99,296798
3416,000000	99,295868
3415,000000	99,295214
3414,000000	99,294833
3413,000000	99,294273
3412,000000	99,293297
3411,000000	99,292104
3410,000000	99,290863
3409,000000	99,289307
3408,000000	99,287006
3407,000000	99,283940
3406,000000	99,280643
3405,000000	99,277781
3404,000000	99,275558
3403,000000	99,273351
3402,000000	99,269887
3401,000000	99,264048
3400,000000	99,255786
3399,000000	99,246360
3398,000000	99,237572
3397,000000	99,230714
3396,000000	99,226151
3395,000000	99,223670
3394,000000	99,222925
3393,000000	99,223499
3392,000000	99,224773
3391,000000	99,226008
3390,000000	99,226713
3389,000000	99,226906
3388,000000	99,227056
3387,000000	99,227707
3386,000000	99,229103
3385,000000	99,231159
3384,000000	99,233723
3383,000000	99,236723
3382,000000	99,239996
3381,000000	99,243128
3380,000000	99,245704
3379,000000	99,247693
3378,000000	99,249378
3377,000000	99,250878
3376,000000	99,251939
3375,000000	99,252321
3374,000000	99,252246
3373,000000	99,252318
3372,000000	99,253043
3371,000000	99,254544
3370,000000	99,256556
3369,000000	99,258489
3368,000000	99,259578
3367,000000	99,259305
3366,000000	99,257822
3365,000000	99,255828
3364,000000	99,253970
3363,000000	99,252500
3362,000000	99,251508
3361,000000	99,251256
3360,000000	99,252042
3359,000000	99,253762
3358,000000	99,255804
3357,000000	99,257506
3356,000000	99,258704
3355,000000	99,259786
3354,000000	99,261175
3353,000000	99,262838
3352,000000	99,264362
3351,000000	99,265419
3350,000000	99,265991
3349,000000	99,266162
3348,000000	99,266034
3347,000000	99,265962
3346,000000	99,266532
3345,000000	99,267975
3344,000000	99,269807
3343,000000	99,271447
3342,000000	99,273026
3341,000000	99,275052
3340,000000	99,277344
3339,000000	99,278918
3338,000000	99,279192
3337,000000	99,278851
3336,000000	99,279131
3335,000000	99,280495
3334,000000	99,282374
3333,000000	99,283937
3332,000000	99,284709
3331,000000	99,284602
3330,000000	99,283811
3329,000000	99,282731
3328,000000	99,281701
3327,000000	99,280700
3326,000000	99,279341
3325,000000	99,277165
3324,000000	99,273946
3323,000000	99,269959
3322,000000	99,266026
3321,000000	99,263049
3320,000000	99,261215
3319,000000	99,259834
3318,000000	99,258198
3317,000000	99,256366
3316,000000	99,254776
3315,000000	99,253277
3314,000000	99,251043
3313,000000	99,247442
3312,000000	99,242606
3311,000000	99,237099
3310,000000	99,231416
3309,000000	99,225924
3308,000000	99,220922
3307,000000	99,216465
3306,000000	99,212275
3305,000000	99,208013
3304,000000	99,203626
3303,000000	99,199469
3302,000000	99,196256
3301,000000	99,194820
3300,000000	99,195647
3299,000000	99,198577
3298,000000	99,203058
3297,000000	99,208611
3296,000000	99,214853
3295,000000	99,221174
3294,000000	99,226981
3293,000000	99,232365
3292,000000	99,238126
3291,000000	99,244798
3290,000000	99,251825
3289,000000	99,257999
3288,000000	99,262626
3287,000000	99,266098
3286,000000	99,269442
3285,000000	99,273419
3284,000000	99,277918
3283,000000	99,282088
3282,000000	99,285186
3281,000000	99,287357
3280,000000	99,289462
3279,000000	99,292088
3278,000000	99,294971
3277,000000	99,297614
3276,000000	99,300219
3275,000000	99,303637
3274,000000	99,308374
3273,000000	99,313842
3272,000000	99,318667
3271,000000	99,321740
3270,000000	99,323061
3269,000000	99,323726
3268,000000	99,325052
3267,000000	99,327550
3266,000000	99,330727
3265,000000	99,333793
3264,000000	99,336321
3263,000000	99,338217
3262,000000	99,339501
3261,000000	99,340487
3260,000000	99,341896
3259,000000	99,344247
3258,000000	99,347089
3257,000000	99,349271
3256,000000	99,350106
3255,000000	99,349935
3254,000000	99,349476
3253,000000	99,349085
3252,000000	99,348942
3251,000000	99,349522
3250,000000	99,351256
3249,000000	99,353840
3248,000000	99,356413
3247,000000	99,358573
3246,000000	99,360743
3245,000000	99,363232
3244,000000	99,365354
3243,000000	99,366005
3242,000000	99,365032
3241,000000	99,363531
3240,000000	99,362707
3239,000000	99,362863
3238,000000	99,363598
3237,000000	99,364555
3236,000000	99,365540
3235,000000	99,366174
3234,000000	99,366032
3233,000000	99,365226
3232,000000	99,364454
3231,000000	99,364231
3230,000000	99,364306
3229,000000	99,364009
3228,000000	99,363059
3227,000000	99,361887
3226,000000	99,361263
3225,000000	99,361725
3224,000000	99,363259
3223,000000	99,365375
3222,000000	99,367417
3221,000000	99,368811
3220,000000	99,369046
3219,000000	99,367642
3218,000000	99,364517
3217,000000	99,360473
3216,000000	99,357028
3215,000000	99,355352
3214,000000	99,355379
3213,000000	99,356045
3212,000000	99,356342
3211,000000	99,355963
3210,000000	99,355000
3209,000000	99,353435
3208,000000	99,351179
3207,000000	99,348408
3206,000000	99,345544
3205,000000	99,342762
3204,000000	99,339692
3203,000000	99,335858
3202,000000	99,331486
3201,000000	99,327732
3200,000000	99,325827
3199,000000	99,325900
3198,000000	99,326769
3197,000000	99,327042
3196,000000	99,326409
3195,000000	99,325703
3194,000000	99,325763
3193,000000	99,326476
3192,000000	99,327053
3191,000000	99,327037
3190,000000	99,326818
3189,000000	99,327165
3188,000000	99,328467
3187,000000	99,330514
3186,000000	99,332810
3185,000000	99,334908
3184,000000	99,336498
3183,000000	99,337445
3182,000000	99,337903
3181,000000	99,338341
3180,000000	99,339394
3179,000000	99,341555
3178,000000	99,344850
3177,000000	99,348704
3176,000000	99,352217
3175,000000	99,354841
3174,000000	99,356850
3173,000000	99,359069
3172,000000	99,362027
3171,000000	99,365422
3170,000000	99,368425
3169,000000	99,370415
3168,000000	99,371403
3167,000000	99,371916
3166,000000	99,372606
3165,000000	99,373882
3164,000000	99,375764
3163,000000	99,378020
3162,000000	99,380432
3161,000000	99,382854
3160,000000	99,385047
3159,000000	99,386725
3158,000000	99,387939
3157,000000	99,389411
3156,000000	99,392220
3155,000000	99,397027
3154,000000	99,403469
3153,000000	99,410207
3152,000000	99,415577
3151,000000	99,418466
3150,000000	99,418877
3149,000000	99,417780
3148,000000	99,416417
3147,000000	99,415630
3146,000000	99,415704
3145,000000	99,416613
3144,000000	99,418308
3143,000000	99,420798
3142,000000	99,423990
3141,000000	99,427418
3140,000000	99,430209
3139,000000	99,431554
3138,000000	99,431342
3137,000000	99,430239
3136,000000	99,429069
3135,000000	99,428279
3134,000000	99,428032
3133,000000	99,428484
3132,000000	99,429592
3131,000000	99,430778
3130,000000	99,431213
3129,000000	99,430573
3128,000000	99,429359
3127,000000	99,428387
3126,000000	99,428100
3125,000000	99,428407
3124,000000	99,429067
3123,000000	99,430056
3122,000000	99,431609
3121,000000	99,433973
3120,000000	99,437144
3119,000000	99,440789
3118,000000	99,444309
3117,000000	99,446906
3116,000000	99,447704
3115,000000	99,446159
3114,000000	99,442555
3113,000000	99,438016
3112,000000	99,433857
3111,000000	99,430853
3110,000000	99,429062
3109,000000	99,428039
3108,000000	99,427038
3107,000000	99,425254
3106,000000	99,422322
3105,000000	99,418757
3104,000000	99,415764
3103,000000	99,414452
3102,000000	99,415095
3101,000000	99,416947
3100,000000	99,418597
3099,000000	99,418648
3098,000000	99,416490
3097,000000	99,412680
3096,000000	99,408561
3095,000000	99,405343
3094,000000	99,403425
3093,000000	99,402438
3092,000000	99,401751
3091,000000	99,400909
3090,000000	99,399760
3089,000000	99,398325
3088,000000	99,396508
3087,000000	99,393928
3086,000000	99,390144
3085,000000	99,385166
3084,000000	99,379708
3083,000000	99,374781
3082,000000	99,370899
3081,000000	99,367677
3080,000000	99,364226
3079,000000	99,359963
3078,000000	99,355001
3077,000000	99,349786
3076,000000	99,344602
3075,000000	99,339594
3074,000000	99,335141
3073,000000	99,331833
3072,000000	99,329990
3071,000000	99,329455
3070,000000	99,329955
3069,000000	99,331340
3068,000000	99,333209
3067,000000	99,334559
3066,000000	99,334327
3065,000000	99,332421
3064,000000	99,329964
3063,000000	99,328458
3062,000000	99,328780
3061,000000	99,330850
3060,000000	99,333887
3059,000000	99,336863
3058,000000	99,339088
3057,000000	99,340681
3056,000000	99,342477
3055,000000	99,345228
3054,000000	99,348768
3053,000000	99,351962
3052,000000	99,353591
3051,000000	99,353431
3050,000000	99,352562
3049,000000	99,352493
3048,000000	99,353769
3047,000000	99,355404
3046,000000	99,355790
3045,000000	99,354198
3044,000000	99,351410
3043,000000	99,348901
3042,000000	99,347480
3041,000000	99,346642
3040,000000	99,345221
3039,000000	99,342686
3038,000000	99,339765
3037,000000	99,337639
3036,000000	99,336521
3035,000000	99,335285
3034,000000	99,332658
3033,000000	99,328518
3032,000000	99,323762
3031,000000	99,319181
3030,000000	99,314967
3029,000000	99,311220
3028,000000	99,308321
3027,000000	99,306498
3026,000000	99,305376
3025,000000	99,304309
3024,000000	99,302964
3023,000000	99,301337
3022,000000	99,299298
3021,000000	99,296537
3020,000000	99,293056
3019,000000	99,289457
3018,000000	99,286467
3017,000000	99,284152
3016,000000	99,281798
3015,000000	99,278631
3014,000000	99,274525
3013,000000	99,269910
3012,000000	99,265212
3011,000000	99,260685
3010,000000	99,256653
3009,000000	99,253431
3008,000000	99,250843
3007,000000	99,248199
3006,000000	99,245024
3005,000000	99,241573
3004,000000	99,238312
3003,000000	99,235077
3002,000000	99,231046
3001,000000	99,225405
3000,000000	99,217683
2999,000000	99,207492
2998,000000	99,194340
2997,000000	99,177722
2996,000000	99,157326
2995,000000	99,133058
2994,000000	99,104919
2993,000000	99,072666
2992,000000	99,035334
2991,000000	98,991542
2990,000000	98,940473
2989,000000	98,882567
2988,000000	98,819282
2987,000000	98,752640
2986,000000	98,685210
2985,000000	98,619109
2984,000000	98,553079
2983,000000	98,480506
2982,000000	98,391841
2981,000000	98,280847
2980,000000	98,148720
2979,000000	98,002161
2978,000000	97,848527
2977,000000	97,692887
2976,000000	97,538440
2975,000000	97,387056
2974,000000	97,238389
2973,000000	97,089068
2972,000000	96,933944
2971,000000	96,769445
2970,000000	96,596391
2969,000000	96,419978
2968,000000	96,246822
2967,000000	96,081791
2966,000000	95,927436
2965,000000	95,785649
2964,000000	95,659248
2963,000000	95,551476
2962,000000	95,464753
2961,000000	95,400115
2960,000000	95,357639
2959,000000	95,337565
2958,000000	95,340610
2957,000000	95,367579
2956,000000	95,418224
2955,000000	95,490461
2954,000000	95,580650
2953,000000	95,683782
2952,000000	95,793497
2951,000000	95,902083
2950,000000	96,001520
2949,000000	96,084706
2948,000000	96,146014
2947,000000	96,181353
2946,000000	96,188218
2945,000000	96,166208
2944,000000	96,116836
2943,000000	96,043059
2942,000000	95,948654
2941,000000	95,837557
2940,000000	95,713179
2939,000000	95,577831
2938,000000	95,433656
2937,000000	95,283955
2936,000000	95,133640
2935,000000	94,988215
2934,000000	94,852364
2933,000000	94,729486
2932,000000	94,621525
2931,000000	94,529183
2930,000000	94,452227
2929,000000	94,389782
2928,000000	94,340021
2927,000000	94,299773
2926,000000	94,265144
2925,000000	94,232737
2924,000000	94,200493
2923,000000	94,167706
2922,000000	94,135106
2921,000000	94,105298
2920,000000	94,082546
2919,000000	94,071851
2918,000000	94,078108
2917,000000	94,105530
2916,000000	94,156917
2915,000000	94,232176
2914,000000	94,327443
2913,000000	94,436038
2912,000000	94,551121
2911,000000	94,668576
2910,000000	94,787862
2909,000000	94,910779
2908,000000	95,039371
2907,000000	95,174682
2906,000000	95,316650
2905,000000	95,464286
2904,000000	95,616041
2903,000000	95,770414
2902,000000	95,926442
2901,000000	96,083405
2900,000000	96,239929
2899,000000	96,393764
2898,000000	96,542353
2897,000000	96,683516
2896,000000	96,815671
2895,000000	96,937838
2894,000000	97,049816
2893,000000	97,152039
2892,000000	97,245142
2891,000000	97,329574
2890,000000	97,405447
2889,000000	97,472355
2888,000000	97,529105
2887,000000	97,574033
2886,000000	97,605764
2885,000000	97,623357
2884,000000	97,625609
2883,000000	97,610633
2882,000000	97,576917
2881,000000	97,524826
2880,000000	97,456961
2879,000000	97,377280
2878,000000	97,290558
2877,000000	97,202626
2876,000000	97,119961
2875,000000	97,048416
2874,000000	96,992004
2873,000000	96,952978
2872,000000	96,932437
2871,000000	96,930057
2870,000000	96,942945
2869,000000	96,964855
2868,000000	96,986868
2867,000000	96,999621
2866,000000	96,996045
2865,000000	96,973160
2864,000000	96,932468
2863,000000	96,879090
2862,000000	96,820188
2861,000000	96,763167
2860,000000	96,714447
2859,000000	96,679029
2858,000000	96,660321
2857,000000	96,659230
2856,000000	96,672711
2855,000000	96,694045
2854,000000	96,716016
2853,000000	96,735316
2852,000000	96,755720
2851,000000	96,788006
2850,000000	96,846432
2849,000000	96,942506
2848,000000	97,078463
2847,000000	97,244917
2846,000000	97,425138
2845,000000	97,602610
2844,000000	97,766425
2843,000000	97,912185
2842,000000	98,039799
2841,000000	98,151261
2840,000000	98,249004
2839,000000	98,334853
2838,000000	98,410041
2837,000000	98,475828
2836,000000	98,533691
2835,000000	98,584706
2834,000000	98,629116
2833,000000	98,667033
2832,000000	98,699414
2831,000000	98,727740
2830,000000	98,752820
2829,000000	98,774311
2828,000000	98,791537
2827,000000	98,804495
2826,000000	98,813874
2825,000000	98,820445
2824,000000	98,824642
2823,000000	98,826640
2822,000000	98,826656
2821,000000	98,825083
2820,000000	98,822502
2819,000000	98,819744
2818,000000	98,817989
2817,000000	98,818766
2816,000000	98,823659
2815,000000	98,833801
2814,000000	98,849511
2813,000000	98,870166
2812,000000	98,894263
2811,000000	98,919815
2810,000000	98,945078
2809,000000	98,969188
2808,000000	98,992158
2807,000000	99,014246
2806,000000	99,035390
2805,000000	99,055170
2804,000000	99,073061
2803,000000	99,088716
2802,000000	99,102251
2801,000000	99,114280
2800,000000	99,125444
2799,000000	99,135778
2798,000000	99,144742
2797,000000	99,152078
2796,000000	99,158446
2795,000000	99,164988
2794,000000	99,172375
2793,000000	99,180417
2792,000000	99,188472
2791,000000	99,196036
2790,000000	99,203004
2789,000000	99,209559
2788,000000	99,215832
2787,000000	99,221624
2786,000000	99,226556
2785,000000	99,230587
2784,000000	99,234276
2783,000000	99,238406
2782,000000	99,243391
2781,000000	99,249059
2780,000000	99,254841
2779,000000	99,260049
2778,000000	99,264124
2777,000000	99,266888
2776,000000	99,268599
2775,000000	99,269698
2774,000000	99,270534
2773,000000	99,271289
2772,000000	99,272009
2771,000000	99,272587
2770,000000	99,272825
2769,000000	99,272656
2768,000000	99,272273
2767,000000	99,272053
2766,000000	99,272476
2765,000000	99,273969
2764,000000	99,276466
2763,000000	99,279039
2762,000000	99,280345
2761,000000	99,279745
2760,000000	99,277845
2759,000000	99,275826
2758,000000	99,274457
2757,000000	99,273863
2756,000000	99,273805
2755,000000	99,273787
2754,000000	99,273134
2753,000000	99,271428
2752,000000	99,268927
2751,000000	99,266339
2750,000000	99,264247
2749,000000	99,262855
2748,000000	99,262069
2747,000000	99,261509
2746,000000	99,260627
2745,000000	99,259214
2744,000000	99,257768
2743,000000	99,257036
2742,000000	99,257155
2741,000000	99,257432
2740,000000	99,256927
2739,000000	99,255116
2738,000000	99,252122
2737,000000	99,248682
2736,000000	99,245902
2735,000000	99,244737
2734,000000	99,245465
2733,000000	99,247636
2732,000000	99,250459
2731,000000	99,253254
2730,000000	99,255857
2729,000000	99,258836
2728,000000	99,263102
2727,000000	99,268933
2726,000000	99,275367
2725,000000	99,280859
2724,000000	99,284599
2723,000000	99,287046
2722,000000	99,289301
2721,000000	99,292175
2720,000000	99,295730
2719,000000	99,299397
2718,000000	99,302494
2717,000000	99,304856
2716,000000	99,306912
2715,000000	99,309006
2714,000000	99,310915
2713,000000	99,312440
2712,000000	99,314220
2711,000000	99,317255
2710,000000	99,321486
2709,000000	99,325440
2708,000000	99,327589
2707,000000	99,327756
2706,000000	99,326993
2705,000000	99,326460
2704,000000	99,326766
2703,000000	99,328009
2702,000000	99,329922
2701,000000	99,331980
2700,000000	99,333730
2699,000000	99,335123
2698,000000	99,336415
2697,000000	99,337785
2696,000000	99,339180
2695,000000	99,340466
2694,000000	99,341505
2693,000000	99,342039
2692,000000	99,341673
2691,000000	99,340173
2690,000000	99,337798
2689,000000	99,335262
2688,000000	99,333300
2687,000000	99,332227
2686,000000	99,331903
2685,000000	99,332055
2684,000000	99,332479
2683,000000	99,332944
2682,000000	99,333111
2681,000000	99,332731
2680,000000	99,331844
2679,000000	99,330706
2678,000000	99,329584
2677,000000	99,328711
2676,000000	99,328216
2675,000000	99,327936
2674,000000	99,327430
2673,000000	99,326465
2672,000000	99,325403
2671,000000	99,324885
2670,000000	99,325210
2669,000000	99,326266
2668,000000	99,327969
2667,000000	99,330370
2666,000000	99,333255
2665,000000	99,335951
2664,000000	99,337729
2663,000000	99,338329
2662,000000	99,338118
2661,000000	99,337939
2660,000000	99,338777
2659,000000	99,341228
2658,000000	99,345056
2657,000000	99,349408
2656,000000	99,353559
2655,000000	99,357426
2654,000000	99,361391
2653,000000	99,365813
2652,000000	99,370730
2651,000000	99,375835
2650,000000	99,380705
2649,000000	99,385239
2648,000000	99,389836
2647,000000	99,394852
2646,000000	99,399858
2645,000000	99,403825
2644,000000	99,406219
2643,000000	99,407663
2642,000000	99,409326
2641,000000	99,411882
2640,000000	99,415204
2639,000000	99,418785
2638,000000	99,422139
2637,000000	99,424972
2636,000000	99,427177
2635,000000	99,428690
2634,000000	99,429339
2633,000000	99,429114
2632,000000	99,428724
2631,000000	99,429504
2630,000000	99,432432
2629,000000	99,437314
2628,000000	99,443062
2627,000000	99,448469
2626,000000	99,452495
2625,000000	99,454255
2624,000000	99,453453
2623,000000	99,450871
2622,000000	99,447944
2621,000000	99,445614
2620,000000	99,443840
2619,000000	99,442298
2618,000000	99,441132
2617,000000	99,440791
2616,000000	99,441413
2615,000000	99,442785
2614,000000	99,444846
2613,000000	99,447725
2612,000000	99,451060
2611,000000	99,453702
2610,000000	99,454602
2609,000000	99,454009
2608,000000	99,453280
2607,000000	99,453302
2606,000000	99,453449
2605,000000	99,452430
2604,000000	99,449946
2603,000000	99,447090
2602,000000	99,445267
2601,000000	99,445138
2600,000000	99,446506
2599,000000	99,448679
2598,000000	99,450730
2597,000000	99,451756
2596,000000	99,451321
2595,000000	99,449795
2594,000000	99,448324
2593,000000	99,448353
2592,000000	99,450677
2591,000000	99,454533
2590,000000	99,457852
2589,000000	99,458948
2588,000000	99,457889
2587,000000	99,455822
2586,000000	99,453198
2585,000000	99,449528
2584,000000	99,445064
2583,000000	99,441803
2582,000000	99,442079
2581,000000	99,446308
2580,000000	99,452503
2579,000000	99,457881
2578,000000	99,460748
2577,000000	99,461178
2576,000000	99,460431
2575,000000	99,459891
2574,000000	99,460325
2573,000000	99,461796
2572,000000	99,463895
2571,000000	99,465862
2570,000000	99,466833
2569,000000	99,466491
2568,000000	99,465506
2567,000000	99,464949
2566,000000	99,465251
2565,000000	99,466013
2564,000000	99,466707
2563,000000	99,467147
2562,000000	99,467445
2561,000000	99,468069
2560,000000	99,469800
2559,000000	99,472793
2558,000000	99,475617
2557,000000	99,476195
2556,000000	99,474223
2555,000000	99,471915
2554,000000	99,471727
2553,000000	99,473908
2552,000000	99,476844
2551,000000	99,479261
2550,000000	99,481193
2549,000000	99,483130
2548,000000	99,485138
2547,000000	99,486984
2546,000000	99,488488
2545,000000	99,489538
2544,000000	99,490075
2543,000000	99,490084
2542,000000	99,489402
2541,000000	99,487838
2540,000000	99,485966
2539,000000	99,485484
2538,000000	99,487891
2537,000000	99,492581
2536,000000	99,497028
2535,000000	99,499254
2534,000000	99,499581
2533,000000	99,499523
2532,000000	99,499596
2531,000000	99,499154
2530,000000	99,498063
2529,000000	99,497396
2528,000000	99,498012
2527,000000	99,499270
2526,000000	99,499946
2525,000000	99,500016
2524,000000	99,500773
2523,000000	99,503253
2522,000000	99,507321
2521,000000	99,512275
2520,000000	99,517350
2519,000000	99,521253
2518,000000	99,522199
2517,000000	99,519548
2516,000000	99,515201
2515,000000	99,512362
2514,000000	99,512624
2513,000000	99,514749
2512,000000	99,516343
2511,000000	99,516127
2510,000000	99,514536
2509,000000	99,512875
2508,000000	99,512453
2507,000000	99,514114
2506,000000	99,517765
2505,000000	99,522263
2504,000000	99,526297
2503,000000	99,529669
2502,000000	99,533493
2501,000000	99,538717
2500,000000	99,544463
2499,000000	99,548336
2498,000000	99,548738
2497,000000	99,546585
2496,000000	99,544237
2495,000000	99,542947
2494,000000	99,542166
2493,000000	99,541407
2492,000000	99,541536
2491,000000	99,543275
2490,000000	99,545244
2489,000000	99,545044
2488,000000	99,542377
2487,000000	99,539853
2486,000000	99,540220
2485,000000	99,543569
2484,000000	99,547833
2483,000000	99,551205
2482,000000	99,553161
2481,000000	99,553698
2480,000000	99,552865
2479,000000	99,551370
2478,000000	99,550786
2477,000000	99,552507
2476,000000	99,556563
2475,000000	99,561705
2474,000000	99,566357
2473,000000	99,569227
2472,000000	99,569487
2471,000000	99,567257
2470,000000	99,564128
2469,000000	99,562512
2468,000000	99,563711
2467,000000	99,566642
2466,000000	99,568925
2465,000000	99,569247
2464,000000	99,568241
2463,000000	99,567202
2462,000000	99,566714
2461,000000	99,566882
2460,000000	99,568118
2459,000000	99,570751
2458,000000	99,573972
2457,000000	99,575950
2456,000000	99,575347
2455,000000	99,572433
2454,000000	99,568582
2453,000000	99,565032
2452,000000	99,562445
2451,000000	99,561377
2450,000000	99,562522
2449,000000	99,566081
2448,000000	99,570934
2447,000000	99,574927
2446,000000	99,576405
2445,000000	99,575589
2444,000000	99,574327
2443,000000	99,574332
2442,000000	99,575622
2441,000000	99,576630
2440,000000	99,575775
2439,000000	99,573034
2438,000000	99,569954
2437,000000	99,567923
2436,000000	99,566477
2435,000000	99,563900
2434,000000	99,559834
2433,000000	99,556606
2432,000000	99,556905
2431,000000	99,560393
2430,000000	99,563658
2429,000000	99,563791
2428,000000	99,561132
2427,000000	99,558129
2426,000000	99,556537
2425,000000	99,556487
2424,000000	99,557561
2423,000000	99,559577
2422,000000	99,562227
2421,000000	99,564700
2420,000000	99,566065
2419,000000	99,565982
2418,000000	99,565012
2417,000000	99,564155
2416,000000	99,563805
2415,000000	99,563280
2414,000000	99,561901
2413,000000	99,560415
2412,000000	99,560401
2411,000000	99,561950
2410,000000	99,562960
2409,000000	99,561644
2408,000000	99,559040
2407,000000	99,557991
2406,000000	99,559835
2405,000000	99,563063
2404,000000	99,565242
2403,000000	99,565407
2402,000000	99,564469
2401,000000	99,564068
2400,000000	99,565343
2399,000000	99,568241
2398,000000	99,571492
2397,000000	99,573388
2396,000000	99,573047
2395,000000	99,571112
2394,000000	99,569178
2393,000000	99,568276
2392,000000	99,567876
2391,000000	99,566688
2390,000000	99,564443
2389,000000	99,562707
2388,000000	99,563056
2387,000000	99,565038
2386,000000	99,566900
2385,000000	99,567832
2384,000000	99,569258
2383,000000	99,572876
2382,000000	99,578728
2381,000000	99,585440
2380,000000	99,590760
2379,000000	99,592137
2378,000000	99,587808
2377,000000	99,579071
2376,000000	99,570152
2375,000000	99,564908
2374,000000	99,564717
2373,000000	99,569597
2372,000000	99,578451
2371,000000	99,586921
2370,000000	99,589873
2369,000000	99,587151
2368,000000	99,583683
2367,000000	99,582081
2366,000000	99,579212
2365,000000	99,573071
2364,000000	99,566046
2363,000000	99,560005
2362,000000	99,553971
2361,000000	99,548826
2360,000000	99,548051
2359,000000	99,552111
2358,000000	99,557556
2357,000000	99,561299
2356,000000	99,560558
2355,000000	99,553734
2354,000000	99,547583
2353,000000	99,551592
2352,000000	99,563561
2351,000000	99,570862
2350,000000	99,563930
2349,000000	99,543598
2348,000000	99,519397
2347,000000	99,506280
2346,000000	99,512143
2345,000000	99,527270
2344,000000	99,536353
2343,000000	99,535710
2342,000000	99,533015
2341,000000	99,532950
2340,000000	99,532739
2339,000000	99,529058
2338,000000	99,524822
2337,000000	99,524867
2336,000000	99,528559
2335,000000	99,531756
2334,000000	99,534562
2333,000000	99,539222
2332,000000	99,543182
2331,000000	99,541407
2330,000000	99,533060
2329,000000	99,522520
2328,000000	99,511332
2327,000000	99,499098
2326,000000	99,487663
2325,000000	99,481289
2324,000000	99,483403
2323,000000	99,492355
2322,000000	99,503364
2321,000000	99,510633
2320,000000	99,512159
2319,000000	99,510785
2318,000000	99,510670
2317,000000	99,513699
2316,000000	99,518913
2315,000000	99,525770
2314,000000	99,534412
2313,000000	99,544730
2312,000000	99,555374
2311,000000	99,565067
2310,000000	99,572538
2309,000000	99,576114
2308,000000	99,575398
2307,000000	99,573033
2306,000000	99,572909
2305,000000	99,575614
2304,000000	99,578383
2303,000000	99,578907
2302,000000	99,578005
2301,000000	99,577580
2300,000000	99,578168
2299,000000	99,579170
2298,000000	99,579868
2297,000000	99,579912
2296,000000	99,578729
2295,000000	99,576342
2294,000000	99,573350
2293,000000	99,570632
2292,000000	99,568894
2291,000000	99,568678
2290,000000	99,569697
2289,000000	99,569913
2288,000000	99,567249
2287,000000	99,562409
2286,000000	99,559129
2285,000000	99,560521
2284,000000	99,566379
2283,000000	99,574194
2282,000000	99,581960
2281,000000	99,588958
2280,000000	99,595160
2279,000000	99,600564
2278,000000	99,605077
2277,000000	99,608570
2276,000000	99,611189
2275,000000	99,613678
2274,000000	99,616517
2273,000000	99,619003
2272,000000	99,619924
2271,000000	99,619562
2270,000000	99,620061
2269,000000	99,623722
2268,000000	99,631529
2267,000000	99,642809
2266,000000	99,654779
2265,000000	99,662977
2264,000000	99,664537
2263,000000	99,661605
2262,000000	99,659385
2261,000000	99,660215
2260,000000	99,661696
2259,000000	99,661300
2258,000000	99,660539
2257,000000	99,662735
2256,000000	99,668601
2255,000000	99,675644
2254,000000	99,680655
2253,000000	99,681382
2252,000000	99,677533
2251,000000	99,672284
2250,000000	99,671129
2249,000000	99,676790
2248,000000	99,685571
2247,000000	99,690935
2246,000000	99,690264
2245,000000	99,686161
2244,000000	99,681920
2243,000000	99,678627
2242,000000	99,677304
2241,000000	99,680925
2240,000000	99,691794
2239,000000	99,707611
2238,000000	99,721723
2237,000000	99,727692
2236,000000	99,723748
2235,000000	99,713435
2234,000000	99,702506
2233,000000	99,694851
2232,000000	99,690609
2231,000000	99,687872
2230,000000	99,685934
2229,000000	99,686052
2228,000000	99,688843
2227,000000	99,692091
2226,000000	99,692543
2225,000000	99,690152
2224,000000	99,689614
2223,000000	99,696531
2222,000000	99,711541
2221,000000	99,728532
2220,000000	99,739149
2219,000000	99,739456
2218,000000	99,732433
2217,000000	99,724717
2216,000000	99,721376
2215,000000	99,723043
2214,000000	99,726866
2213,000000	99,729683
2212,000000	99,730830
2211,000000	99,732259
2210,000000	99,735934
2209,000000	99,741474
2208,000000	99,747066
2207,000000	99,752238
2206,000000	99,758057
2205,000000	99,764031
2204,000000	99,766529
2203,000000	99,762160
2202,000000	99,752282
2201,000000	99,742435
2200,000000	99,736783
2199,000000	99,734450
2198,000000	99,732497
2197,000000	99,731372
2196,000000	99,735400
2195,000000	99,747283
2194,000000	99,763057
2193,000000	99,773626
2192,000000	99,771813
2191,000000	99,758045
2190,000000	99,739615
2189,000000	99,725107
2188,000000	99,719287
2187,000000	99,722133
2186,000000	99,731219
2185,000000	99,743604
2184,000000	99,755491
2183,000000	99,762179
2182,000000	99,760912
2181,000000	99,754558
2180,000000	99,750424
2179,000000	99,753458
2178,000000	99,761694
2177,000000	99,769438
2176,000000	99,773877
2175,000000	99,776399
2174,000000	99,777713
2173,000000	99,775240
2172,000000	99,766635
2171,000000	99,753408
2170,000000	99,739655
2169,000000	99,729644
2168,000000	99,728368
2167,000000	99,741252
2166,000000	99,767980
2165,000000	99,795934
2164,000000	99,806392
2163,000000	99,792567
2162,000000	99,770337
2161,000000	99,767721
2160,000000	99,800360
2159,000000	99,856832
2158,000000	99,910636
2157,000000	99,944819
2156,000000	99,960502
2155,000000	99,965797
2154,000000	99,965594
2153,000000	99,961236
2152,000000	99,952713
2151,000000	99,938977
2150,000000	99,919957
2149,000000	99,901054
2148,000000	99,892356
2147,000000	99,899253
2146,000000	99,914907
2145,000000	99,925213
2144,000000	99,921672
2143,000000	99,907868
2142,000000	99,893914
2141,000000	99,886883
2140,000000	99,886188
2139,000000	99,885855
2138,000000	99,880682
2137,000000	99,871387
2136,000000	99,864040
2135,000000	99,863617
2134,000000	99,868329
2133,000000	99,871134
2132,000000	99,866288
2131,000000	99,853132
2130,000000	99,834664
2129,000000	99,815007
2128,000000	99,798213
2127,000000	99,786962
2126,000000	99,780697
2125,000000	99,775649
2124,000000	99,768215
2123,000000	99,758803
2122,000000	99,751681
2121,000000	99,750802
2120,000000	99,755848
2119,000000	99,762145
2118,000000	99,764234
2117,000000	99,759793
2116,000000	99,750820
2115,000000	99,741365
2114,000000	99,734188
2113,000000	99,729547
2112,000000	99,726610
2111,000000	99,724994
2110,000000	99,724569
2109,000000	99,724690
2108,000000	99,724675
2107,000000	99,724731
2106,000000	99,725746
2105,000000	99,728467
2104,000000	99,733393
2103,000000	99,740712
2102,000000	99,749259
2101,000000	99,756121
2100,000000	99,759089
2099,000000	99,759723
2098,000000	99,762376
2097,000000	99,769483
2096,000000	99,778520
2095,000000	99,784119
2094,000000	99,782557
2093,000000	99,774167
2092,000000	99,762844
2091,000000	99,753881
2090,000000	99,750852
2089,000000	99,752997
2088,000000	99,755853
2087,000000	99,755482
2086,000000	99,752133
2085,000000	99,749312
2084,000000	99,749770
2083,000000	99,753214
2082,000000	99,757488
2081,000000	99,760820
2080,000000	99,762679
2079,000000	99,763403
2078,000000	99,763728
2077,000000	99,764350
2076,000000	99,765295
2075,000000	99,765621
2074,000000	99,764086
2073,000000	99,760536
2072,000000	99,756905
2071,000000	99,756654
2070,000000	99,762363
2069,000000	99,773048
2068,000000	99,784057
2067,000000	99,790609
2066,000000	99,791850
2065,000000	99,790914
2064,000000	99,790706
2063,000000	99,790432
2062,000000	99,787428
2061,000000	99,781781
2060,000000	99,777233
2059,000000	99,777134
2058,000000	99,781000
2057,000000	99,785832
2056,000000	99,789221
2055,000000	99,789728
2054,000000	99,785876
2053,000000	99,777844
2052,000000	99,770299
2051,000000	99,770702
2050,000000	99,783098
2049,000000	99,803911
2048,000000	99,825295
2047,000000	99,842096
2046,000000	99,852819
2045,000000	99,856059
2044,000000	99,850947
2043,000000	99,840584
2042,000000	99,831470
2041,000000	99,828792
2040,000000	99,833159
2039,000000	99,841150
2038,000000	99,847685
2037,000000	99,849305
2036,000000	99,847961
2035,000000	99,850548
2034,000000	99,861729
2033,000000	99,878335
2032,000000	99,894111
2031,000000	99,907881
2030,000000	99,922526
2029,000000	99,937824
2028,000000	99,950041
2027,000000	99,957776
2026,000000	99,961982
2025,000000	99,959854
2024,000000	99,945277
2023,000000	99,918326
2022,000000	99,890166
2021,000000	99,875047
2020,000000	99,878344
2019,000000	99,894556
2018,000000	99,914555
2017,000000	99,930275
2016,000000	99,934951
2015,000000	99,924639
2014,000000	99,901671
2013,000000	99,876010
2012,000000	99,860388
2011,000000	99,861439
2010,000000	99,874981
2009,000000	99,889478
2008,000000	99,895248
2007,000000	99,891906
2006,000000	99,886590
2005,000000	99,885848
2004,000000	99,890797
2003,000000	99,898932
2002,000000	99,907390
2001,000000	99,914060
2000,000000	99,918281
1999,000000	99,921040
1998,000000	99,922625
1997,000000	99,919801
1996,000000	99,907936
1995,000000	99,887364
1994,000000	99,865792
1993,000000	99,852443
1992,000000	99,849601
1991,000000	99,851855
1990,000000	99,853603
1989,000000	99,853901
1988,000000	99,854177
1987,000000	99,854874
1986,000000	99,855587
1985,000000	99,856292
1984,000000	99,856497
1983,000000	99,854407
1982,000000	99,849296
1981,000000	99,845907
1980,000000	99,854805
1979,000000	99,884402
1978,000000	99,929563
1977,000000	99,969741
1976,000000	99,984791
1975,000000	99,972538
1974,000000	99,947649
1973,000000	99,927941
1972,000000	99,923665
1971,000000	99,934581
1970,000000	99,952142
1969,000000	99,964444
1968,000000	99,964939
1967,000000	99,958862
1966,000000	99,956891
1965,000000	99,961802
1964,000000	99,966751
1963,000000	99,966827
1962,000000	99,965247
1961,000000	99,965321
1960,000000	99,962525
1959,000000	99,950355
1958,000000	99,930203
1957,000000	99,909574
1956,000000	99,892930
1955,000000	99,879925
1954,000000	99,871129
1953,000000	99,868771
1952,000000	99,871211
1951,000000	99,872476
1950,000000	99,868899
1949,000000	99,862133
1948,000000	99,854375
1947,000000	99,844587
1946,000000	99,832068
1945,000000	99,820896
1944,000000	99,817438
1943,000000	99,823818
1942,000000	99,835528
1941,000000	99,845860
1940,000000	99,851480
1939,000000	99,853335
1938,000000	99,853494
1937,000000	99,852063
1936,000000	99,848066
1935,000000	99,843315
1934,000000	99,842737
1933,000000	99,848730
1932,000000	99,857173
1931,000000	99,861911
1930,000000	99,861252
1929,000000	99,857337
1928,000000	99,851186
1927,000000	99,842237
1926,000000	99,831955
1925,000000	99,823841
1924,000000	99,819602
1923,000000	99,818216
1922,000000	99,819249
1921,000000	99,823351
1920,000000	99,829009
1919,000000	99,832342
1918,000000	99,830714
1917,000000	99,825463
1916,000000	99,819482
1915,000000	99,813633
1914,000000	99,808083
1913,000000	99,804292
1912,000000	99,803793
1911,000000	99,806867
1910,000000	99,812410
1909,000000	99,817339
1908,000000	99,817163
1907,000000	99,809950
1906,000000	99,799180
1905,000000	99,790302
1904,000000	99,785130
1903,000000	99,782038
1902,000000	99,780779
1901,000000	99,783218
1900,000000	99,789137
1899,000000	99,795232
1898,000000	99,798999
1897,000000	99,800079
1896,000000	99,797363
1895,000000	99,788917
1894,000000	99,776326
1893,000000	99,764847
1892,000000	99,757269
1891,000000	99,751105
1890,000000	99,743066
1889,000000	99,734567
1888,000000	99,730391
1887,000000	99,732674
1886,000000	99,739414
1885,000000	99,746555
1884,000000	99,749468
1883,000000	99,745747
1882,000000	99,738070
1881,000000	99,732375
1880,000000	99,731875
1879,000000	99,734108
1878,000000	99,734615
1877,000000	99,731307
1876,000000	99,724821
1875,000000	99,717300
1874,000000	99,711616
1873,000000	99,709386
1872,000000	99,709248
1871,000000	99,709185
1870,000000	99,710005
1869,000000	99,713408
1868,000000	99,717426
1867,000000	99,717668
1866,000000	99,712557
1865,000000	99,705077
1864,000000	99,699490
1863,000000	99,697663
1862,000000	99,698978
1861,000000	99,701840
1860,000000	99,704032
1859,000000	99,703453
1858,000000	99,699860
1857,000000	99,694620
1856,000000	99,688501
1855,000000	99,681660
1854,000000	99,675717
1853,000000	99,673243
1852,000000	99,674086
1851,000000	99,674582
1850,000000	99,671825
1849,000000	99,666088
1848,000000	99,658478
1847,000000	99,649313
1846,000000	99,640219
1845,000000	99,634873
1844,000000	99,635166
1843,000000	99,639858
1842,000000	99,646473
1841,000000	99,651559
1840,000000	99,651701
1839,000000	99,646292
1838,000000	99,638964
1837,000000	99,634384
1836,000000	99,633320
1835,000000	99,633572
1834,000000	99,635040
1833,000000	99,639830
1832,000000	99,647328
1831,000000	99,652138
1830,000000	99,649345
1829,000000	99,642105
1828,000000	99,636834
1827,000000	99,633862
1826,000000	99,630995
1825,000000	99,627995
1824,000000	99,624744
1823,000000	99,620575
1822,000000	99,616407
1821,000000	99,614792
1820,000000	99,615758
1819,000000	99,616043
1818,000000	99,614417
1817,000000	99,613299
1816,000000	99,613608
1815,000000	99,612913
1814,000000	99,610137
1813,000000	99,607273
1812,000000	99,604460
1811,000000	99,598271
1810,000000	99,587677
1809,000000	99,576440
1808,000000	99,567342
1807,000000	99,559466
1806,000000	99,552017
1805,000000	99,545808
1804,000000	99,540373
1803,000000	99,533800
1802,000000	99,526763
1801,000000	99,522683
1800,000000	99,522026
1799,000000	99,521165
1798,000000	99,518409
1797,000000	99,515419
1796,000000	99,511764
1795,000000	99,503886
1794,000000	99,491271
1793,000000	99,478677
1792,000000	99,468633
1791,000000	99,459183
1790,000000	99,450051
1789,000000	99,442006
1788,000000	99,432911
1787,000000	99,420379
1786,000000	99,407351
1785,000000	99,400368
1784,000000	99,399993
1783,000000	99,398528
1782,000000	99,390439
1781,000000	99,378688
1780,000000	99,367934
1779,000000	99,358432
1778,000000	99,349977
1777,000000	99,345155
1776,000000	99,343910
1775,000000	99,340600
1774,000000	99,331528
1773,000000	99,318964
1772,000000	99,303262
1771,000000	99,281698
1770,000000	99,256316
1769,000000	99,233733
1768,000000	99,217667
1767,000000	99,204874
1766,000000	99,190791
1765,000000	99,174170
1764,000000	99,154246
1763,000000	99,129543
1762,000000	99,102358
1761,000000	99,078875
1760,000000	99,057671
1759,000000	99,028466
1758,000000	98,987812
1757,000000	98,944537
1756,000000	98,904131
1755,000000	98,857862
1754,000000	98,796030
1753,000000	98,719729
1752,000000	98,632907
1751,000000	98,531599
1750,000000	98,410703
1749,000000	98,272490
1748,000000	98,115818
1747,000000	97,932141
1746,000000	97,717952
1745,000000	97,477090
1744,000000	97,211839
1743,000000	96,920254
1742,000000	96,600019
1741,000000	96,246842
1740,000000	95,855517
1739,000000	95,439713
1738,000000	95,030755
1737,000000	94,635668
1736,000000	94,223729
1735,000000	93,751376
1734,000000	93,231154
1733,000000	92,747795
1732,000000	92,328469
1731,000000	91,920731
1730,000000	91,498161
1729,000000	91,082419
1728,000000	90,695807
1727,000000	90,332849
1726,000000	89,989439
1725,000000	89,685146
1724,000000	89,436196
1723,000000	89,231150
1722,000000	89,053879
1721,000000	88,911059
1720,000000	88,833536
1719,000000	88,871021
1718,000000	89,073895
1717,000000	89,428074
1716,000000	89,843463
1715,000000	90,263929
1714,000000	90,704614
1713,000000	91,184845
1712,000000	91,699586
1711,000000	92,240115
1710,000000	92,803427
1709,000000	93,373745
1708,000000	93,931196
1707,000000	94,485346
1706,000000	95,052806
1705,000000	95,583756
1704,000000	95,992293
1703,000000	96,274192
1702,000000	96,513989
1701,000000	96,818222
1700,000000	97,177805
1699,000000	97,463340
1698,000000	97,633221
1697,000000	97,743457
1696,000000	97,848732
1695,000000	97,963553
1694,000000	98,060772
1693,000000	98,123052
1692,000000	98,161537
1691,000000	98,198644
1690,000000	98,243956
1689,000000	98,285952
1688,000000	98,312908
1687,000000	98,327700
1686,000000	98,343077
1685,000000	98,370347
1684,000000	98,404118
1683,000000	98,435549
1682,000000	98,461566
1681,000000	98,477182
1680,000000	98,487087
1679,000000	98,499033
1678,000000	98,511843
1677,000000	98,521533
1676,000000	98,535760
1675,000000	98,565082
1674,000000	98,601169
1673,000000	98,626356
1672,000000	98,638335
1671,000000	98,650509
1670,000000	98,669762
1669,000000	98,686732
1668,000000	98,696476
1667,000000	98,704182
1666,000000	98,710053
1665,000000	98,710514
1664,000000	98,708493
1663,000000	98,711335
1662,000000	98,718367
1661,000000	98,721679
1660,000000	98,719338
1659,000000	98,716741
1658,000000	98,715088
1657,000000	98,707587
1656,000000	98,689131
1655,000000	98,667883
1654,000000	98,653671
1653,000000	98,633297
1652,000000	98,611503
1651,000000	98,600825
1650,000000	98,583000
1649,000000	98,545855
1648,000000	98,489721
1647,000000	98,424247
1646,000000	98,366741
1645,000000	98,329217
1644,000000	98,307956
1643,000000	98,295504
1642,000000	98,286835
1641,000000	98,279175
1640,000000	98,273213
1639,000000	98,272122
1638,000000	98,279088
1637,000000	98,298742
1636,000000	98,335791
1635,000000	98,387853
1634,000000	98,441872
1633,000000	98,484020
1632,000000	98,513930
1631,000000	98,540895
1630,000000	98,571306
1629,000000	98,602864
1628,000000	98,631057
1627,000000	98,655593
1626,000000	98,676721
1625,000000	98,693677
1624,000000	98,709925
1623,000000	98,731222
1622,000000	98,756227
1621,000000	98,776192
1620,000000	98,786125
1619,000000	98,789587
1618,000000	98,792426
1617,000000	98,794439
1616,000000	98,794030
1615,000000	98,793974
1614,000000	98,792072
1613,000000	98,783285
1612,000000	98,770060
1611,000000	98,758809
1610,000000	98,748322
1609,000000	98,729250
1608,000000	98,696314
1607,000000	98,651352
1606,000000	98,592870
1605,000000	98,514446
1604,000000	98,415911
1603,000000	98,308560
1602,000000	98,207073
1601,000000	98,123019
1600,000000	98,069305
1599,000000	98,059790
1598,000000	98,096857
1597,000000	98,166247
1596,000000	98,249619
1595,000000	98,334613
1594,000000	98,411071
1593,000000	98,469684
1592,000000	98,508454
1591,000000	98,532038
1590,000000	98,541517
1589,000000	98,532347
1588,000000	98,502573
1587,000000	98,454696
1586,000000	98,386946
1585,000000	98,292463
1584,000000	98,172075
1583,000000	98,041205
1582,000000	97,922481
1581,000000	97,834140
1580,000000	97,786026
1579,000000	97,784861
1578,000000	97,840069
1577,000000	97,957584
1576,000000	98,114306
1575,000000	98,258536
1574,000000	98,356163
1573,000000	98,409654
1572,000000	98,438498
1571,000000	98,464379
1570,000000	98,495444
1569,000000	98,520677
1568,000000	98,532572
1567,000000	98,536406
1566,000000	98,539377
1565,000000	98,544629
1564,000000	98,552745
1563,000000	98,558591
1562,000000	98,557152
1561,000000	98,553307
1560,000000	98,578469
1559,000000	98,634897
1558,000000	98,680255
1557,000000	98,700729
1556,000000	98,701418
1555,000000	98,694440
1554,000000	98,689142
1553,000000	98,685657
1552,000000	98,679498
1551,000000	98,673765
1550,000000	98,672820
1549,000000	98,672466
1548,000000	98,665097
1547,000000	98,650602
1546,000000	98,636611
1545,000000	98,628947
1544,000000	98,625409
1543,000000	98,622417
1542,000000	98,621310
1541,000000	98,622141
1540,000000	98,621983
1539,000000	98,631282
1538,000000	98,654989
1537,000000	98,676072
1536,000000	98,686524
1535,000000	98,696049
1534,000000	98,716121
1533,000000	98,742657
1532,000000	98,766041
1531,000000	98,784699
1530,000000	98,798350
1529,000000	98,805113
1528,000000	98,807264
1527,000000	98,812717
1526,000000	98,825480
1525,000000	98,838753
1524,000000	98,844442
1523,000000	98,844377
1522,000000	98,844677
1521,000000	98,846590
1520,000000	98,850640
1519,000000	98,856375
1518,000000	98,858859
1517,000000	98,853576
1516,000000	98,843822
1515,000000	98,837085
1514,000000	98,832667
1513,000000	98,826395
1512,000000	98,821057
1511,000000	98,820689
1510,000000	98,822206
1509,000000	98,820509
1508,000000	98,819316
1507,000000	98,817317
1506,000000	98,811867
1505,000000	98,809280
1504,000000	98,805955
1503,000000	98,797799
1502,000000	98,784863
1501,000000	98,767456
1500,000000	98,747326
1499,000000	98,726769
1498,000000	98,701699
1497,000000	98,662330
1496,000000	98,609306
1495,000000	98,553389
1494,000000	98,492950
1493,000000	98,415720
1492,000000	98,320917
1491,000000	98,225387
1490,000000	98,146830
1489,000000	98,091748
1488,000000	98,063564
1487,000000	98,064653
1486,000000	98,085994
1485,000000	98,109321
1484,000000	98,123131
1483,000000	98,126261
1482,000000	98,115778
1481,000000	98,083505
1480,000000	98,028360
1479,000000	97,957342
1478,000000	97,872261
1477,000000	97,768718
1476,000000	97,647212
1475,000000	97,509428
1474,000000	97,338975
1473,000000	97,109000
1472,000000	96,830444
1471,000000	96,548709
1470,000000	96,278821
1469,000000	96,009031
1468,000000	95,746152
1467,000000	95,516861
1466,000000	95,344607
1465,000000	95,235541
1464,000000	95,180296
1463,000000	95,159517
1462,000000	95,153197
1461,000000	95,152413
1460,000000	95,166439
1459,000000	95,221833
1458,000000	95,353094
1457,000000	95,558548
1456,000000	95,772499
1455,000000	95,936602
1454,000000	96,047999
1453,000000	96,123877
1452,000000	96,172315
1451,000000	96,188064
1450,000000	96,161760
1449,000000	96,097275
1448,000000	96,019718
1447,000000	95,956110
1446,000000	95,903394
1445,000000	95,833693
1444,000000	95,719848
1443,000000	95,539429
1442,000000	95,268237
1441,000000	94,895756
1440,000000	94,440636
1439,000000	93,929874
1438,000000	93,376749
1437,000000	92,824235
1436,000000	92,394153
1435,000000	92,176047
1434,000000	92,128739
1433,000000	92,175629
1432,000000	92,266563
1431,000000	92,329102
1430,000000	92,246394
1429,000000	91,937454
1428,000000	91,456238
1427,000000	90,976265
1426,000000	90,699209
1425,000000	90,788394
1424,000000	91,271066
1423,000000	91,957582
1422,000000	92,610003
1421,000000	93,165298
1420,000000	93,702581
1419,000000	94,249838
1418,000000	94,716298
1417,000000	95,050115
1416,000000	95,303601
1415,000000	95,536433
1414,000000	95,773469
1413,000000	96,021887
1412,000000	96,282216
1411,000000	96,542178
1410,000000	96,782175
1409,000000	96,991906
1408,000000	97,169872
1407,000000	97,315169
1406,000000	97,430854
1405,000000	97,525518
1404,000000	97,600001
1403,000000	97,644479
1402,000000	97,656409
1401,000000	97,648067
1400,000000	97,631510
1399,000000	97,604189
1398,000000	97,556570
1397,000000	97,485176
1396,000000	97,389425
1395,000000	97,269308
1394,000000	97,132462
1393,000000	96,990631
1392,000000	96,846418
1391,000000	96,695872
1390,000000	96,539868
1389,000000	96,383901
1388,000000	96,230484
1387,000000	96,077463
1386,000000	95,923043
1385,000000	95,767673
1384,000000	95,614934
1383,000000	95,475477
1382,000000	95,365084
1381,000000	95,296035
1380,000000	95,274553
1379,000000	95,303170
1378,000000	95,377884
1377,000000	95,488776
1376,000000	95,628843
1375,000000	95,793544
1374,000000	95,967025
1373,000000	96,121431
1372,000000	96,237175
1371,000000	96,313704
1370,000000	96,360833
1369,000000	96,387137
1368,000000	96,394459
1367,000000	96,379843
1366,000000	96,341314
1365,000000	96,281752
1364,000000	96,206916
1363,000000	96,120728
1362,000000	96,024690
1361,000000	95,921062
1360,000000	95,813939
1359,000000	95,707593
1358,000000	95,605829
1357,000000	95,513285
1356,000000	95,437111
1355,000000	95,385464
1354,000000	95,362575
1353,000000	95,366058
1352,000000	95,390375
1351,000000	95,430422
1350,000000	95,478873
1349,000000	95,522795
1348,000000	95,545983
1347,000000	95,533783
1346,000000	95,474251
1345,000000	95,358389
1344,000000	95,181553
1343,000000	94,943409
1342,000000	94,644824
1341,000000	94,286900
1340,000000	93,880379
1339,000000	93,455062
1338,000000	93,051351
1337,000000	92,702773
1336,000000	92,430559
1335,000000	92,243888
1334,000000	92,136455
1333,000000	92,089095
1332,000000	92,081016
1331,000000	92,098008
1330,000000	92,130009
1329,000000	92,169459
1328,000000	92,214901
1327,000000	92,269231
1326,000000	92,333644
1325,000000	92,406065
1324,000000	92,484243
1323,000000	92,565612
1322,000000	92,644311
1321,000000	92,714066
1320,000000	92,774124
1319,000000	92,827897
1318,000000	92,875494
1317,000000	92,912228
1316,000000	92,934127
1315,000000	92,940316
1314,000000	92,929775
1313,000000	92,899306
1312,000000	92,846097
1311,000000	92,767383
1310,000000	92,657731
1309,000000	92,511358
1308,000000	92,327264
1307,000000	92,110472
1306,000000	91,866582
1305,000000	91,599540
1304,000000	91,315494
1303,000000	91,020876
1302,000000	90,715209
1301,000000	90,390403
1300,000000	90,039596
1299,000000	89,662314
1298,000000	89,259113
1297,000000	88,830524
1296,000000	88,385079
1295,000000	87,941182
1294,000000	87,517364
1293,000000	87,128155
1292,000000	86,790548
1291,000000	86,523812
1290,000000	86,337607
1289,000000	86,225705
1288,000000	86,174241
1287,000000	86,164442
1286,000000	86,168606
1285,000000	86,158077
1284,000000	86,117695
1283,000000	86,046336
1282,000000	85,944443
1281,000000	85,811635
1280,000000	85,656673
1279,000000	85,497564
1278,000000	85,348128
1277,000000	85,213650
1276,000000	85,100301
1275,000000	85,016363
1274,000000	84,960995
1273,000000	84,922880
1272,000000	84,891966
1271,000000	84,862274
1270,000000	84,823105
1269,000000	84,760203
1268,000000	84,668227
1267,000000	84,551531
1266,000000	84,411469
1265,000000	84,243458
1264,000000	84,049513
1263,000000	83,840809
1262,000000	83,624133
1261,000000	83,396373
1260,000000	83,154842
1259,000000	82,903893
1258,000000	82,652449
1257,000000	82,420868
1256,000000	82,252082
1255,000000	82,199708
1254,000000	82,290636
1253,000000	82,506230
1252,000000	82,800835
1251,000000	83,125667
1250,000000	83,442690
1249,000000	83,732616
1248,000000	83,998050
1247,000000	84,252785
1246,000000	84,503986
1245,000000	84,750259
1244,000000	84,991940
1243,000000	85,233226
1242,000000	85,476010
1241,000000	85,721462
1240,000000	85,976914
1239,000000	86,251907
1238,000000	86,547539
1237,000000	86,856813
1236,000000	87,173092
1235,000000	87,490691
1234,000000	87,800173
1233,000000	88,093003
1232,000000	88,373063
1231,000000	88,658439
1230,000000	88,974354
1229,000000	89,347062
1228,000000	89,797035
1227,000000	90,327633
1226,000000	90,916989
1225,000000	91,525800
1224,000000	92,112576
1223,000000	92,642853
1222,000000	93,092958
1221,000000	93,453949
1220,000000	93,730237
1219,000000	93,931617
1218,000000	94,069324
1217,000000	94,154787
1216,000000	94,200787
1215,000000	94,219743
1214,000000	94,220562
1213,000000	94,210015
1212,000000	94,192600
1211,000000	94,169997
1210,000000	94,141712
1209,000000	94,107243
1208,000000	94,067737
1207,000000	94,024263
1206,000000	93,976919
1205,000000	93,926717
1204,000000	93,876736
1203,000000	93,830173
1202,000000	93,788809
1201,000000	93,754725
1200,000000	93,731720
1199,000000	93,723718
1198,000000	93,732431
1197,000000	93,758583
1196,000000	93,803274
1195,000000	93,866286
1194,000000	93,946080
1193,000000	94,041957
1192,000000	94,154850
1191,000000	94,284397
1190,000000	94,427603
1189,000000	94,582563
1188,000000	94,749104
1187,000000	94,924506
1186,000000	95,101763
1185,000000	95,273780
1184,000000	95,436303
1183,000000	95,585873
1182,000000	95,718969
1181,000000	95,834705
1180,000000	95,935481
1179,000000	96,022337
1178,000000	96,093252
1177,000000	96,146486
1176,000000	96,181814
1175,000000	96,198583
1174,000000	96,194343
1173,000000	96,167868
1172,000000	96,120287
1171,000000	96,051108
1170,000000	95,957280
1169,000000	95,837806
1168,000000	95,699411
1167,000000	95,556418
1166,000000	95,426285
1165,000000	95,325884
1164,000000	95,268938
1163,000000	95,261426
1162,000000	95,297820
1161,000000	95,364549
1160,000000	95,445989
1159,000000	95,527813
1158,000000	95,598161
1157,000000	95,649618
1156,000000	95,679695
1155,000000	95,687732
1154,000000	95,672039
1153,000000	95,630483
1152,000000	95,562152
1151,000000	95,464609
1150,000000	95,332845
1149,000000	95,161931
1148,000000	94,949707
1147,000000	94,696605
1146,000000	94,402085
1145,000000	94,066983
1144,000000	93,698818
1143,000000	93,311598
1142,000000	92,920302
1141,000000	92,537509
1140,000000	92,175984
1139,000000	91,848163
1138,000000	91,559878
1137,000000	91,307198
1136,000000	91,080944
1135,000000	90,869399
1134,000000	90,657481
1133,000000	90,431473
1132,000000	90,186880
1131,000000	89,929446
1130,000000	89,668441
1129,000000	89,413668
1128,000000	89,178310
1127,000000	88,975210
1126,000000	88,809610
1125,000000	88,681430
1124,000000	88,594668
1123,000000	88,560290
1122,000000	88,587754
1121,000000	88,683793
1120,000000	88,856485
1119,000000	89,108885
1118,000000	89,431188
1117,000000	89,803083
1116,000000	90,204554
1115,000000	90,616805
1114,000000	91,016323
1113,000000	91,378693
1112,000000	91,688095
1111,000000	91,938363
1110,000000	92,126436
1109,000000	92,251941
1108,000000	92,320060
1107,000000	92,342583
1106,000000	92,335105
1105,000000	92,314936
1104,000000	92,300382
1103,000000	92,303762
1102,000000	92,325282
1101,000000	92,357012
1100,000000	92,392233
1099,000000	92,427588
1098,000000	92,458936
1097,000000	92,482050
1096,000000	92,497816
1095,000000	92,511529
1094,000000	92,526537
1093,000000	92,542209
1092,000000	92,557343
1091,000000	92,570511
1090,000000	92,576169
1089,000000	92,565697
1088,000000	92,531721
1087,000000	92,467926
1086,000000	92,365668
1085,000000	92,213131
1084,000000	92,000436
1083,000000	91,719999
1082,000000	91,363534
1081,000000	90,926821
1080,000000	90,419001
1079,000000	89,866610
1078,000000	89,304884
1077,000000	88,769876
1076,000000	88,298604
1075,000000	87,928957
1074,000000	87,690409
1073,000000	87,599902
1072,000000	87,667217
1071,000000	87,889608
1070,000000	88,246472
1069,000000	88,703168
1068,000000	89,223378
1067,000000	89,774108
1066,000000	90,322031
1065,000000	90,839701
1064,000000	91,312399
1063,000000	91,735026
1062,000000	92,104455
1061,000000	92,419803
1060,000000	92,684069
1059,000000	92,900495
1058,000000	93,068988
1057,000000	93,187572
1056,000000	93,258483
1055,000000	93,286906
1054,000000	93,277176
1053,000000	93,234826
1052,000000	93,170706
1051,000000	93,101043
1050,000000	93,039887
1049,000000	92,992830
1048,000000	92,956491
1047,000000	92,919555
1046,000000	92,866389
1045,000000	92,784471
1044,000000	92,671845
1043,000000	92,538715
1042,000000	92,405414
1041,000000	92,299794
1040,000000	92,252106
1039,000000	92,284042
1038,000000	92,397625
1037,000000	92,576045
1036,000000	92,791642
1035,000000	93,012879
1034,000000	93,211166
1033,000000	93,368837
1032,000000	93,481985
1031,000000	93,554055
1030,000000	93,589473
1029,000000	93,593905
1028,000000	93,576490
1027,000000	93,544724
1026,000000	93,498792
1025,000000	93,434248
1024,000000	93,348585
1023,000000	93,243673
1022,000000	93,123229
1021,000000	92,993376
1020,000000	92,865424
1019,000000	92,754482
1018,000000	92,674408
1017,000000	92,636396
1016,000000	92,649425
1015,000000	92,715580
1014,000000	92,825654
1013,000000	92,962047
1012,000000	93,107243
1011,000000	93,247612
1010,000000	93,372474
1009,000000	93,474950
1008,000000	93,553065
1007,000000	93,607851
1006,000000	93,641145
1005,000000	93,656905
1004,000000	93,661065
1003,000000	93,657550
1002,000000	93,645229
1001,000000	93,621145
1000,000000	93,585501
999,000000	93,540398
998,000000	93,486536
997,000000	93,424473
996,000000	93,357638
995,000000	93,290720
994,000000	93,225443
993,000000	93,160913
992,000000	93,096654
991,000000	93,031686
990,000000	92,962157
989,000000	92,883161
988,000000	92,792404
987,000000	92,689231
986,000000	92,571112
985,000000	92,435006
984,000000	92,280017
983,000000	92,105590
982,000000	91,909390
981,000000	91,691138
980,000000	91,458022
979,000000	91,220545
978,000000	90,983549
977,000000	90,746238
976,000000	90,509451
975,000000	90,277130
974,000000	90,050849
973,000000	89,829508
972,000000	89,614440
971,000000	89,408472
970,000000	89,209355
969,000000	89,010670
968,000000	88,810055
967,000000	88,610460
966,000000	88,414076
965,000000	88,221528
964,000000	88,037602
963,000000	87,870961
962,000000	87,726593
961,000000	87,605218
960,000000	87,509490
959,000000	87,444878
958,000000	87,415987
957,000000	87,427251
956,000000	87,487328
955,000000	87,603684
954,000000	87,773073
953,000000	87,984117
952,000000	88,224868
951,000000	88,482773
950,000000	88,741036
949,000000	88,985412
948,000000	89,214056
947,000000	89,433216
946,000000	89,645476
945,000000	89,849004
944,000000	90,046031
943,000000	90,242406
942,000000	90,438535
941,000000	90,627219
940,000000	90,801547
939,000000	90,960018
938,000000	91,104175
937,000000	91,237099
936,000000	91,363515
935,000000	91,485935
934,000000	91,600917
933,000000	91,703225
932,000000	91,793719
931,000000	91,878057
930,000000	91,958142
929,000000	92,030600
928,000000	92,093452
927,000000	92,149601
926,000000	92,202829
925,000000	92,255048
924,000000	92,308649
923,000000	92,367696
922,000000	92,436056
921,000000	92,517205
920,000000	92,615073
919,000000	92,730169
918,000000	92,854954
917,000000	92,977568
916,000000	93,091020
915,000000	93,195440
914,000000	93,292344
913,000000	93,381669
912,000000	93,465100
911,000000	93,547526
910,000000	93,632857
909,000000	93,721468
908,000000	93,812973
907,000000	93,908288
906,000000	94,006972
905,000000	94,104956
904,000000	94,197058
903,000000	94,280945
902,000000	94,357936
901,000000	94,430992
900,000000	94,501834
899,000000	94,568778
898,000000	94,627500
897,000000	94,675520
896,000000	94,715861
895,000000	94,754262
894,000000	94,793058
893,000000	94,829780
892,000000	94,861669
891,000000	94,888867
890,000000	94,912299
889,000000	94,931254
888,000000	94,944736
887,000000	94,953625
886,000000	94,960195
885,000000	94,966367
884,000000	94,973156
883,000000	94,980508
882,000000	94,986952
881,000000	94,990883
880,000000	94,992776
879,000000	94,994450
878,000000	94,995487
877,000000	94,992664
876,000000	94,984499
875,000000	94,974701
874,000000	94,969468
873,000000	94,972594
872,000000	94,984528
871,000000	95,003929
870,000000	95,027669
869,000000	95,050503
868,000000	95,067738
867,000000	95,078775
866,000000	95,086426
865,000000	95,092238
864,000000	95,093998
863,000000	95,088874
862,000000	95,077985
861,000000	95,066640
860,000000	95,059948
859,000000	95,058963
858,000000	95,061377
857,000000	95,065242
856,000000	95,071293
855,000000	95,081557
854,000000	95,096375
853,000000	95,113223
852,000000	95,128089
851,000000	95,137987
850,000000	95,142760
849,000000	95,144535
848,000000	95,144752
847,000000	95,141078
846,000000	95,128059
845,000000	95,101738
844,000000	95,063151
843,000000	95,016898
842,000000	94,966352
841,000000	94,910837
840,000000	94,847422
839,000000	94,774757
838,000000	94,695544
837,000000	94,615788
836,000000	94,541778
835,000000	94,477741
834,000000	94,427739
833,000000	94,400021
832,000000	94,407822
831,000000	94,463752
830,000000	94,573372
829,000000	94,735534
828,000000	94,945273
827,000000	95,192982
826,000000	95,461682
825,000000	95,729664
824,000000	95,979048
823,000000	96,201417
822,000000	96,395874
821,000000	96,563353
820,000000	96,704315
819,000000	96,820048
818,000000	96,913920
817,000000	96,990381
816,000000	97,053266
815,000000	97,105520
814,000000	97,148792
813,000000	97,182647
812,000000	97,205187
811,000000	97,215929
810,000000	97,218219
809,000000	97,217285
808,000000	97,214938
807,000000	97,206064
806,000000	97,180182
805,000000	97,127297
804,000000	97,043484
803,000000	96,932654
802,000000	96,803972
801,000000	96,668072
800,000000	96,535650
799,000000	96,417510
798,000000	96,323116
797,000000	96,257237
796,000000	96,217321
795,000000	96,193417
794,000000	96,171044
793,000000	96,136367
792,000000	96,081714
791,000000	96,008583
790,000000	95,925674
789,000000	95,843242
788,000000	95,768483
787,000000	95,705073
786,000000	95,655016
785,000000	95,619144
784,000000	95,595848
783,000000	95,581012
782,000000	95,570323
781,000000	95,560996
780,000000	95,550344
779,000000	95,534027
778,000000	95,507806
777,000000	95,470871
776,000000	95,425872
775,000000	95,376027
774,000000	95,324222
773,000000	95,274858
772,000000	95,233525
771,000000	95,202975
770,000000	95,181201
769,000000	95,165146
768,000000	95,155341
767,000000	95,155835
766,000000	95,170893
765,000000	95,201970
764,000000	95,245126
763,000000	95,289545
762,000000	95,320690
761,000000	95,327422
760,000000	95,305584
759,000000	95,254496
758,000000	95,171938
757,000000	95,053762
756,000000	94,895001
755,000000	94,688074
754,000000	94,422834
753,000000	94,092426
752,000000	93,699013
751,000000	93,250896
750,000000	92,757025
749,000000	92,230403
748,000000	91,695424
747,000000	91,185649
746,000000	90,734435
745,000000	90,373520
744,000000	90,137202
743,000000	90,058431
742,000000	90,156101
741,000000	90,426066
740,000000	90,841691
739,000000	91,359991
738,000000	91,931192
737,000000	92,507212
736,000000	93,046351
735,000000	93,515653
734,000000	93,893207
733,000000	94,170143
732,000000	94,351485
731,000000	94,455405
730,000000	94,508052
729,000000	94,534669
728,000000	94,554001
727,000000	94,577371
726,000000	94,607741
725,000000	94,639947
724,000000	94,663464
723,000000	94,666537
722,000000	94,640846
721,000000	94,586096
720,000000	94,509724
719,000000	94,416074
718,000000	94,295844
717,000000	94,130755
716,000000	93,907415
715,000000	93,621851
714,000000	93,271104
713,000000	92,848840
712,000000	92,353632
711,000000	91,795598
710,000000	91,192242
709,000000	90,565418
708,000000	89,946702
707,000000	89,378952
706,000000	88,903387
705,000000	88,545354
704,000000	88,307431
703,000000	88,164848
702,000000	88,071040
701,000000	87,977465
700,000000	87,853121
699,000000	87,692120
698,000000	87,507641
697,000000	87,321772
696,000000	87,155351
695,000000	87,017401
694,000000	86,907861
693,000000	86,828984
692,000000	86,787308
691,000000	86,788234
690,000000	86,833656
689,000000	86,925343
688,000000	87,061196
687,000000	87,225989
686,000000	87,397960
685,000000	87,561982
684,000000	87,710129
683,000000	87,839444
682,000000	87,955745
681,000000	88,072432
680,000000	88,196690
679,000000	88,325297
678,000000	88,459069
677,000000	88,607726
676,000000	88,781500
675,000000	88,982894
674,000000	89,211189
673,000000	89,459693
672,000000	89,706149
671,000000	89,938126
670,000000	90,194284
669,000000	90,566734
668,000000	91,047492
667,000000	91,441715
666,000000	91,672261
665,000000	91,799552
664,000000	91,886077
663,000000	91,953385
662,000000	91,980312
661,000000	91,935932
660,000000	91,808004
659,000000	91,601562
658,000000	91,318675
657,000000	90,943709
656,000000	90,463862
655,000000	89,894049
654,000000	89,274222
653,000000	88,648262
652,000000	88,057760
651,000000	87,534691
650,000000	87,075061
649,000000	86,637283
648,000000	86,190681
647,000000	85,738370
646,000000	85,276197
645,000000	84,769571
644,000000	84,194094
643,000000	83,567342
642,000000	82,918372
641,000000	82,256070
640,000000	81,597199
639,000000	80,995436
638,000000	80,505159
637,000000	80,146033
636,000000	79,928791
635,000000	79,871868
634,000000	79,959809
633,000000	80,129606
632,000000	80,325486
631,000000	80,528863
630,000000	80,721967
629,000000	80,866336
628,000000	80,939793
627,000000	80,956902
626,000000	80,932685
625,000000	80,857402
624,000000	80,723253
623,000000	80,543094
622,000000	80,325731
621,000000	80,063394
620,000000	79,760752
619,000000	79,447714
618,000000	79,144661
617,000000	78,842448
616,000000	78,535845
615,000000	78,246112
614,000000	77,989496
613,000000	77,757599
612,000000	77,548493
611,000000	77,383664
610,000000	77,275740
609,000000	77,214251
608,000000	77,201803
607,000000	77,271105
606,000000	77,446142
605,000000	77,727268
604,000000	78,130663
603,000000	78,698183
602,000000	79,449825
601,000000	80,353848
600,000000	81,355237
599,000000	82,402594
598,000000	83,445222
597,000000	84,435787
596,000000	85,343626
595,000000	86,153645
594,000000	86,857190
593,000000	87,456383
592,000000	87,969438
591,000000	88,420128
590,000000	88,822341
589,000000	89,180115
588,000000	89,498851
587,000000	89,785425
586,000000	90,040964
585,000000	90,261713
584,000000	90,446750
583,000000	90,601965
582,000000	90,737321
581,000000	90,863292
580,000000	90,987189
579,000000	91,109239
578,000000	91,225872
577,000000	91,339295
576,000000	91,459711
575,000000	91,595094
574,000000	91,742799
573,000000	91,895073
572,000000	92,047841
571,000000	92,200543
570,000000	92,353567
569,000000	92,508360
568,000000	92,664062
567,000000	92,812808
566,000000	92,945390
565,000000	93,060969
564,000000	93,162044
563,000000	93,241707
562,000000	93,287769
561,000000	93,300690
560,000000	93,297640
559,000000	93,296236
558,000000	93,301461
557,000000	93,308860
556,000000	93,312467
555,000000	93,307348
554,000000	93,291075
553,000000	93,266773
552,000000	93,241375
551,000000	93,220929
550,000000	93,210536
549,000000	93,215116
548,000000	93,232295
547,000000	93,244699
546,000000	93,229815
545,000000	93,182446
544,000000	93,119653
543,000000	93,061872
542,000000	93,018699
541,000000	92,994169
540,000000	92,994075
539,000000	93,020878
538,000000	93,070147
537,000000	93,140328
536,000000	93,238279
535,000000	93,364511
534,000000	93,501654
533,000000	93,628620
532,000000	93,737746
531,000000	93,827324
530,000000	93,887986
529,000000	93,911368
528,000000	93,908133
527,000000	93,906774
526,000000	93,930606
525,000000	93,976683
524,000000	94,020753
523,000000	94,040938
522,000000	94,034530
521,000000	94,016882
520,000000	94,005789
519,000000	94,005926
518,000000	94,010106
517,000000	94,014473
516,000000	94,023836
515,000000	94,039600
514,000000	94,054194
513,000000	94,060931
512,000000	94,060727
511,000000	94,054798
510,000000	94,039002
509,000000	94,011257
508,000000	93,977591
507,000000	93,943089
506,000000	93,902155
505,000000	93,847664
504,000000	93,784909
503,000000	93,726405
502,000000	93,672894
501,000000	93,608754
500,000000	93,521734
499,000000	93,418105
498,000000	93,316558
497,000000	93,232446
496,000000	93,165586
495,000000	93,098051
494,000000	93,006875
493,000000	92,888955
492,000000	92,776130
491,000000	92,713257
490,000000	92,713520
489,000000	92,746626
488,000000	92,777396
487,000000	92,801063
486,000000	92,833080
485,000000	92,877713
484,000000	92,922785
483,000000	92,964278
482,000000	93,017154
481,000000	93,093665
480,000000	93,183187
479,000000	93,261676
478,000000	93,318110
477,000000	93,363361
476,000000	93,410902
475,000000	93,458214
474,000000	93,492697
473,000000	93,506959
472,000000	93,501564
471,000000	93,475852
470,000000	93,423418
469,000000	93,339106
468,000000	93,227268
467,000000	93,107177
466,000000	93,009894
465,000000	92,963025
464,000000	92,979296
463,000000	93,055150
462,000000	93,177086
461,000000	93,334151
460,000000	93,516946
459,000000	93,691217
458,000000	93,789549
457,000000	93,770829
456,000000	93,670309
455,000000	93,539922
454,000000	93,388045
453,000000	93,212973
452,000000	93,048073
451,000000	92,944817
450,000000	92,909903
