# Supplementary material for: Machine learning-assisted non-destructive plasticizer identification and quantification in historical PVC objects based on IR spectroscopy
Source: Sci Rep. 2022 Mar 23;12:5017. doi: 10.1038/s41598-022-08862-1 (PMC8943100; doi:10.1038/s41598-022-08862-1)
Supplement: Supplementary file 1 — Supplementary Information 1. [file 41598_2022_8862_MOESM1_ESM.zip › Plasticizers_PVC_data/ATR_FTIR_all/HS 321.ASC]

PE IR       SUBTECH     SPECTRUM    ASCII       PEDS        4.00        
   -1
HS 321.ASC
21/02/05
12:24:10.00
21/02/05
12:24:10.00
Student
Sample 006 By student Date Friday, February 05 2021
450,000000
#HDR
-1
-1
#GR
cm-1
%T
1.0
0.0
4000,000000
-1,000000
3551
8
99,455150
87,698633
#DATA
4000,000000	99,123634
3999,000000	99,123514
3998,000000	99,123184
3997,000000	99,122745
3996,000000	99,122448
3995,000000	99,122504
3994,000000	99,122962
3993,000000	99,123691
3992,000000	99,124422
3991,000000	99,124882
3990,000000	99,125026
3989,000000	99,125150
3988,000000	99,125623
3987,000000	99,126439
3986,000000	99,127058
3985,000000	99,126811
3984,000000	99,125431
3983,000000	99,123263
3982,000000	99,121035
3981,000000	99,119461
3980,000000	99,118991
3979,000000	99,119705
3978,000000	99,121286
3977,000000	99,123160
3976,000000	99,124783
3975,000000	99,125927
3974,000000	99,126690
3973,000000	99,127301
3972,000000	99,127982
3971,000000	99,128896
3970,000000	99,130037
3969,000000	99,131050
3968,000000	99,131303
3967,000000	99,130356
3966,000000	99,128491
3965,000000	99,126678
3964,000000	99,125822
3963,000000	99,125969
3962,000000	99,126290
3961,000000	99,125866
3960,000000	99,124518
3959,000000	99,122839
3958,000000	99,121587
3957,000000	99,121143
3956,000000	99,121344
3955,000000	99,121627
3954,000000	99,121428
3953,000000	99,120638
3952,000000	99,119721
3951,000000	99,119298
3950,000000	99,119541
3949,000000	99,120100
3948,000000	99,120635
3947,000000	99,121251
3946,000000	99,122314
3945,000000	99,123884
3944,000000	99,125459
3943,000000	99,126326
3942,000000	99,126201
3941,000000	99,125504
3940,000000	99,124962
3939,000000	99,125049
3938,000000	99,125788
3937,000000	99,126855
3936,000000	99,127730
3935,000000	99,127822
3934,000000	99,126712
3933,000000	99,124578
3932,000000	99,122298
3931,000000	99,120883
3930,000000	99,120645
3929,000000	99,121103
3928,000000	99,121720
3927,000000	99,122456
3926,000000	99,123490
3925,000000	99,124562
3924,000000	99,125167
3923,000000	99,125362
3922,000000	99,125720
3921,000000	99,126476
3920,000000	99,127215
3919,000000	99,127432
3918,000000	99,127054
3917,000000	99,126290
3916,000000	99,125369
3915,000000	99,124609
3914,000000	99,124485
3913,000000	99,125249
3912,000000	99,126697
3911,000000	99,128260
3910,000000	99,129367
3909,000000	99,129658
3908,000000	99,129092
3907,000000	99,127886
3906,000000	99,126368
3905,000000	99,124751
3904,000000	99,122952
3903,000000	99,120986
3902,000000	99,119326
3901,000000	99,118468
3900,000000	99,118301
3899,000000	99,118313
3898,000000	99,118415
3897,000000	99,119020
3896,000000	99,120212
3895,000000	99,121390
3894,000000	99,121987
3893,000000	99,122014
3892,000000	99,121772
3891,000000	99,120961
3890,000000	99,119248
3889,000000	99,117372
3888,000000	99,116787
3887,000000	99,118477
3886,000000	99,121838
3885,000000	99,124723
3884,000000	99,125851
3883,000000	99,126045
3882,000000	99,126504
3881,000000	99,127317
3880,000000	99,127463
3879,000000	99,126204
3878,000000	99,124347
3877,000000	99,123366
3876,000000	99,123993
3875,000000	99,125557
3874,000000	99,126180
3873,000000	99,124590
3872,000000	99,121677
3871,000000	99,119491
3870,000000	99,118994
3869,000000	99,119540
3868,000000	99,120739
3867,000000	99,122694
3866,000000	99,124649
3865,000000	99,125307
3864,000000	99,124515
3863,000000	99,123527
3862,000000	99,123424
3861,000000	99,123982
3860,000000	99,124472
3859,000000	99,124398
3858,000000	99,123633
3857,000000	99,122326
3856,000000	99,121171
3855,000000	99,121191
3854,000000	99,121980
3853,000000	99,120937
3852,000000	99,117948
3851,000000	99,116419
3850,000000	99,117473
3849,000000	99,119414
3848,000000	99,121093
3847,000000	99,122916
3846,000000	99,125576
3845,000000	99,128665
3844,000000	99,130931
3843,000000	99,131476
3842,000000	99,130663
3841,000000	99,129651
3840,000000	99,128996
3839,000000	99,127949
3838,000000	99,125698
3837,000000	99,122702
3836,000000	99,120375
3835,000000	99,119734
3834,000000	99,120841
3833,000000	99,123239
3832,000000	99,126148
3831,000000	99,128570
3830,000000	99,129909
3829,000000	99,130251
3828,000000	99,130012
3827,000000	99,129198
3826,000000	99,127206
3825,000000	99,123719
3824,000000	99,119750
3823,000000	99,117330
3822,000000	99,118025
3821,000000	99,120653
3820,000000	99,122265
3819,000000	99,122499
3818,000000	99,123005
3817,000000	99,124249
3816,000000	99,125105
3815,000000	99,124909
3814,000000	99,125327
3813,000000	99,128121
3812,000000	99,132185
3811,000000	99,134803
3810,000000	99,134588
3809,000000	99,132556
3808,000000	99,130697
3807,000000	99,129489
3806,000000	99,127733
3805,000000	99,125075
3804,000000	99,122723
3803,000000	99,121955
3802,000000	99,123132
3801,000000	99,124815
3800,000000	99,125743
3799,000000	99,126716
3798,000000	99,128229
3797,000000	99,129468
3796,000000	99,129579
3795,000000	99,128765
3794,000000	99,127923
3793,000000	99,127552
3792,000000	99,127371
3791,000000	99,127165
3790,000000	99,127295
3789,000000	99,128263
3788,000000	99,130171
3787,000000	99,132612
3786,000000	99,134811
3785,000000	99,135873
3784,000000	99,135241
3783,000000	99,133182
3782,000000	99,130723
3781,000000	99,128939
3780,000000	99,128394
3779,000000	99,128903
3778,000000	99,129978
3777,000000	99,131314
3776,000000	99,132545
3775,000000	99,132992
3774,000000	99,132318
3773,000000	99,131200
3772,000000	99,130767
3771,000000	99,131116
3770,000000	99,130895
3769,000000	99,129134
3768,000000	99,127045
3767,000000	99,126720
3766,000000	99,128614
3765,000000	99,131007
3764,000000	99,131993
3763,000000	99,131420
3762,000000	99,130489
3761,000000	99,130197
3760,000000	99,130755
3759,000000	99,131796
3758,000000	99,132775
3757,000000	99,133187
3756,000000	99,132910
3755,000000	99,132311
3754,000000	99,131836
3753,000000	99,131619
3752,000000	99,131339
3751,000000	99,130202
3750,000000	99,127312
3749,000000	99,122869
3748,000000	99,118450
3747,000000	99,115655
3746,000000	99,114979
3745,000000	99,115321
3744,000000	99,114768
3743,000000	99,114384
3742,000000	99,117577
3741,000000	99,124246
3740,000000	99,130924
3739,000000	99,134848
3738,000000	99,135855
3737,000000	99,135550
3736,000000	99,135655
3735,000000	99,137073
3734,000000	99,139579
3733,000000	99,141930
3732,000000	99,142309
3731,000000	99,139918
3730,000000	99,135936
3729,000000	99,132552
3728,000000	99,131325
3727,000000	99,132028
3726,000000	99,132849
3725,000000	99,132295
3724,000000	99,130575
3723,000000	99,128803
3722,000000	99,127707
3721,000000	99,127605
3720,000000	99,128723
3719,000000	99,130842
3718,000000	99,132883
3717,000000	99,133475
3716,000000	99,132395
3715,000000	99,130602
3714,000000	99,128653
3713,000000	99,126230
3712,000000	99,123556
3711,000000	99,122352
3710,000000	99,124228
3709,000000	99,128875
3708,000000	99,134228
3707,000000	99,138056
3706,000000	99,139506
3705,000000	99,139342
3704,000000	99,139052
3703,000000	99,139409
3702,000000	99,139729
3701,000000	99,138508
3700,000000	99,135131
3699,000000	99,130528
3698,000000	99,126218
3697,000000	99,123142
3696,000000	99,121320
3695,000000	99,120197
3694,000000	99,119179
3693,000000	99,118340
3692,000000	99,118788
3691,000000	99,122028
3690,000000	99,127530
3689,000000	99,131489
3688,000000	99,130347
3687,000000	99,125338
3686,000000	99,120804
3685,000000	99,119449
3684,000000	99,121050
3683,000000	99,123977
3682,000000	99,126800
3681,000000	99,128270
3680,000000	99,126793
3679,000000	99,121442
3678,000000	99,113955
3677,000000	99,108680
3676,000000	99,108581
3675,000000	99,110928
3674,000000	99,111602
3673,000000	99,111324
3672,000000	99,112786
3671,000000	99,117104
3670,000000	99,123010
3669,000000	99,128031
3668,000000	99,131719
3667,000000	99,135160
3666,000000	99,138393
3665,000000	99,140630
3664,000000	99,141521
3663,000000	99,141437
3662,000000	99,140806
3661,000000	99,139652
3660,000000	99,138048
3659,000000	99,136766
3658,000000	99,136824
3657,000000	99,138139
3656,000000	99,138783
3655,000000	99,137027
3654,000000	99,133425
3653,000000	99,129680
3652,000000	99,126919
3651,000000	99,125351
3650,000000	99,124374
3649,000000	99,123158
3648,000000	99,121853
3647,000000	99,121263
3646,000000	99,121589
3645,000000	99,122434
3644,000000	99,123353
3643,000000	99,123927
3642,000000	99,123796
3641,000000	99,122992
3640,000000	99,122137
3639,000000	99,121811
3638,000000	99,121686
3637,000000	99,120653
3636,000000	99,117699
3635,000000	99,112533
3634,000000	99,105738
3633,000000	99,098688
3632,000000	99,093166
3631,000000	99,090534
3630,000000	99,090855
3629,000000	99,092182
3628,000000	99,092437
3627,000000	99,092699
3626,000000	99,094881
3625,000000	99,098163
3624,000000	99,100410
3623,000000	99,100626
3622,000000	99,099461
3621,000000	99,097947
3620,000000	99,095922
3619,000000	99,092041
3618,000000	99,085785
3617,000000	99,078817
3616,000000	99,073637
3615,000000	99,071521
3614,000000	99,071661
3613,000000	99,071854
3612,000000	99,070386
3611,000000	99,067289
3610,000000	99,063780
3609,000000	99,061594
3608,000000	99,062228
3607,000000	99,065641
3606,000000	99,069970
3605,000000	99,072780
3604,000000	99,072913
3603,000000	99,071116
3602,000000	99,069256
3601,000000	99,068613
3600,000000	99,068906
3599,000000	99,068908
3598,000000	99,067482
3597,000000	99,064267
3596,000000	99,059983
3595,000000	99,056149
3594,000000	99,053872
3593,000000	99,053067
3592,000000	99,052708
3591,000000	99,051967
3590,000000	99,050748
3589,000000	99,049420
3588,000000	99,047887
3587,000000	99,045589
3586,000000	99,042692
3585,000000	99,040216
3584,000000	99,038785
3583,000000	99,038040
3582,000000	99,037366
3581,000000	99,036537
3580,000000	99,035742
3579,000000	99,035186
3578,000000	99,034710
3577,000000	99,033935
3576,000000	99,032609
3575,000000	99,030868
3574,000000	99,028973
3573,000000	99,027045
3572,000000	99,025008
3571,000000	99,022824
3570,000000	99,020654
3569,000000	99,018776
3568,000000	99,017218
3567,000000	99,015662
3566,000000	99,013875
3565,000000	99,012042
3564,000000	99,010313
3563,000000	99,008550
3562,000000	99,006655
3561,000000	99,004782
3560,000000	99,003151
3559,000000	99,001924
3558,000000	99,001230
3557,000000	99,001058
3556,000000	99,001043
3555,000000	99,000584
3554,000000	98,999282
3553,000000	98,997224
3552,000000	98,994801
3551,000000	98,992314
3550,000000	98,989843
3549,000000	98,987487
3548,000000	98,985596
3547,000000	98,984677
3546,000000	98,984902
3545,000000	98,985720
3544,000000	98,986195
3543,000000	98,985765
3542,000000	98,984578
3541,000000	98,983134
3540,000000	98,981736
3539,000000	98,980334
3538,000000	98,978818
3537,000000	98,977233
3536,000000	98,975670
3535,000000	98,974138
3534,000000	98,972619
3533,000000	98,971132
3532,000000	98,969568
3531,000000	98,967721
3530,000000	98,965675
3529,000000	98,964094
3528,000000	98,963763
3527,000000	98,964851
3526,000000	98,966820
3525,000000	98,968951
3524,000000	98,970601
3523,000000	98,971041
3522,000000	98,969638
3521,000000	98,966542
3520,000000	98,962943
3519,000000	98,960315
3518,000000	98,959345
3517,000000	98,959609
3516,000000	98,960138
3515,000000	98,960120
3514,000000	98,959206
3513,000000	98,957556
3512,000000	98,955705
3511,000000	98,954224
3510,000000	98,953297
3509,000000	98,952582
3508,000000	98,951510
3507,000000	98,949834
3506,000000	98,947981
3505,000000	98,946856
3504,000000	98,947102
3503,000000	98,948321
3502,000000	98,949296
3501,000000	98,949133
3500,000000	98,947964
3499,000000	98,946474
3498,000000	98,945114
3497,000000	98,943934
3496,000000	98,942883
3495,000000	98,941885
3494,000000	98,940626
3493,000000	98,938667
3492,000000	98,935963
3491,000000	98,933122
3490,000000	98,931060
3489,000000	98,930352
3488,000000	98,930812
3487,000000	98,931566
3486,000000	98,931613
3485,000000	98,930539
3484,000000	98,928720
3483,000000	98,926768
3482,000000	98,924784
3481,000000	98,922356
3480,000000	98,919380
3479,000000	98,916584
3478,000000	98,914955
3477,000000	98,914644
3476,000000	98,914661
3475,000000	98,913776
3474,000000	98,911846
3473,000000	98,910113
3472,000000	98,910064
3471,000000	98,911952
3470,000000	98,914445
3469,000000	98,915644
3468,000000	98,914360
3467,000000	98,910618
3466,000000	98,905383
3465,000000	98,900077
3464,000000	98,896090
3463,000000	98,894207
3462,000000	98,894174
3461,000000	98,894872
3460,000000	98,895059
3459,000000	98,894098
3458,000000	98,892186
3457,000000	98,890059
3456,000000	98,888416
3455,000000	98,887460
3454,000000	98,886867
3453,000000	98,886189
3452,000000	98,885217
3451,000000	98,884093
3450,000000	98,883198
3449,000000	98,882916
3448,000000	98,883264
3447,000000	98,883673
3446,000000	98,883366
3445,000000	98,882076
3444,000000	98,880154
3443,000000	98,877961
3442,000000	98,875470
3441,000000	98,872649
3440,000000	98,869962
3439,000000	98,868192
3438,000000	98,867816
3437,000000	98,868665
3436,000000	98,869974
3435,000000	98,870597
3434,000000	98,869528
3433,000000	98,866701
3432,000000	98,863223
3431,000000	98,860397
3430,000000	98,858454
3429,000000	98,856553
3428,000000	98,853998
3427,000000	98,851012
3426,000000	98,848189
3425,000000	98,845693
3424,000000	98,843305
3423,000000	98,840980
3422,000000	98,838955
3421,000000	98,837370
3420,000000	98,836006
3419,000000	98,834345
3418,000000	98,831792
3417,000000	98,827986
3416,000000	98,823093
3415,000000	98,817719
3414,000000	98,812386
3413,000000	98,807110
3412,000000	98,801566
3411,000000	98,795494
3410,000000	98,788833
3409,000000	98,781676
3408,000000	98,774277
3407,000000	98,766975
3406,000000	98,759856
3405,000000	98,752499
3404,000000	98,744187
3403,000000	98,734347
3402,000000	98,722839
3401,000000	98,710084
3400,000000	98,697076
3399,000000	98,684990
3398,000000	98,674390
3397,000000	98,664828
3396,000000	98,655578
3395,000000	98,646816
3394,000000	98,639861
3393,000000	98,636145
3392,000000	98,635984
3391,000000	98,638353
3390,000000	98,641807
3389,000000	98,645436
3388,000000	98,649064
3387,000000	98,652763
3386,000000	98,656348
3385,000000	98,659495
3384,000000	98,662258
3383,000000	98,665204
3382,000000	98,668868
3381,000000	98,673118
3380,000000	98,677217
3379,000000	98,680465
3378,000000	98,682627
3377,000000	98,683801
3376,000000	98,684099
3375,000000	98,683617
3374,000000	98,682664
3373,000000	98,681845
3372,000000	98,681765
3371,000000	98,682596
3370,000000	98,683911
3369,000000	98,684983
3368,000000	98,685238
3367,000000	98,684435
3366,000000	98,682615
3365,000000	98,680175
3364,000000	98,677956
3363,000000	98,676856
3362,000000	98,677065
3361,000000	98,677843
3360,000000	98,678366
3359,000000	98,678728
3358,000000	98,679860
3357,000000	98,682552
3356,000000	98,686825
3355,000000	98,692171
3354,000000	98,697888
3353,000000	98,703046
3352,000000	98,706687
3351,000000	98,708566
3350,000000	98,709626
3349,000000	98,711313
3348,000000	98,714349
3347,000000	98,718310
3346,000000	98,722297
3345,000000	98,725803
3344,000000	98,729023
3343,000000	98,732600
3342,000000	98,737077
3341,000000	98,742325
3340,000000	98,747458
3339,000000	98,751524
3338,000000	98,754361
3337,000000	98,756629
3336,000000	98,759059
3335,000000	98,761861
3334,000000	98,764824
3333,000000	98,767550
3332,000000	98,769504
3331,000000	98,770324
3330,000000	98,770409
3329,000000	98,770848
3328,000000	98,772339
3327,000000	98,774322
3326,000000	98,775582
3325,000000	98,775669
3324,000000	98,775309
3323,000000	98,775501
3322,000000	98,776614
3321,000000	98,778357
3320,000000	98,780124
3319,000000	98,781218
3318,000000	98,781164
3317,000000	98,780226
3316,000000	98,779464
3315,000000	98,779947
3314,000000	98,781816
3313,000000	98,784152
3312,000000	98,785710
3311,000000	98,785866
3310,000000	98,785116
3309,000000	98,784818
3308,000000	98,786189
3307,000000	98,789257
3306,000000	98,792741
3305,000000	98,795060
3304,000000	98,795481
3303,000000	98,794428
3302,000000	98,792903
3301,000000	98,791715
3300,000000	98,791040
3299,000000	98,790493
3298,000000	98,789677
3297,000000	98,788785
3296,000000	98,788538
3295,000000	98,789385
3294,000000	98,790947
3293,000000	98,792453
3292,000000	98,793640
3291,000000	98,794941
3290,000000	98,796756
3289,000000	98,798808
3288,000000	98,800400
3287,000000	98,801200
3286,000000	98,801620
3285,000000	98,802401
3284,000000	98,803865
3283,000000	98,805635
3282,000000	98,807083
3281,000000	98,807928
3280,000000	98,808346
3279,000000	98,808663
3278,000000	98,809157
3277,000000	98,810107
3276,000000	98,811698
3275,000000	98,813763
3274,000000	98,815861
3273,000000	98,817751
3272,000000	98,819557
3271,000000	98,821288
3270,000000	98,822515
3269,000000	98,822828
3268,000000	98,822455
3267,000000	98,822116
3266,000000	98,822324
3265,000000	98,823121
3264,000000	98,824423
3263,000000	98,826259
3262,000000	98,828603
3261,000000	98,831186
3260,000000	98,833529
3259,000000	98,835062
3258,000000	98,835332
3257,000000	98,834426
3256,000000	98,833159
3255,000000	98,832486
3254,000000	98,832633
3253,000000	98,833080
3252,000000	98,833440
3251,000000	98,833965
3250,000000	98,834955
3249,000000	98,836055
3248,000000	98,836521
3247,000000	98,836070
3246,000000	98,835100
3245,000000	98,834104
3244,000000	98,833248
3243,000000	98,832604
3242,000000	98,832431
3241,000000	98,832896
3240,000000	98,833710
3239,000000	98,834381
3238,000000	98,834852
3237,000000	98,835561
3236,000000	98,836672
3235,000000	98,837466
3234,000000	98,836791
3233,000000	98,834171
3232,000000	98,830405
3231,000000	98,827069
3230,000000	98,825475
3229,000000	98,825822
3228,000000	98,827016
3227,000000	98,827387
3226,000000	98,825944
3225,000000	98,823151
3224,000000	98,820317
3223,000000	98,818252
3222,000000	98,816773
3221,000000	98,815459
3220,000000	98,814396
3219,000000	98,813885
3218,000000	98,813763
3217,000000	98,813449
3216,000000	98,812514
3215,000000	98,810883
3214,000000	98,808585
3213,000000	98,805637
3212,000000	98,802225
3211,000000	98,798801
3210,000000	98,795907
3209,000000	98,793889
3208,000000	98,792572
3207,000000	98,791111
3206,000000	98,788436
3205,000000	98,784150
3204,000000	98,779010
3203,000000	98,774350
3202,000000	98,771157
3201,000000	98,769692
3200,000000	98,769581
3199,000000	98,769830
3198,000000	98,769059
3197,000000	98,766439
3196,000000	98,762548
3195,000000	98,758919
3194,000000	98,756616
3193,000000	98,755505
3192,000000	98,754909
3191,000000	98,754496
3190,000000	98,754377
3189,000000	98,754723
3188,000000	98,755595
3187,000000	98,756994
3186,000000	98,758817
3185,000000	98,760922
3184,000000	98,763375
3183,000000	98,766544
3182,000000	98,770788
3181,000000	98,776083
3180,000000	98,781997
3179,000000	98,787900
3178,000000	98,793186
3177,000000	98,797551
3176,000000	98,801257
3175,000000	98,805012
3174,000000	98,809379
3173,000000	98,814310
3172,000000	98,819350
3171,000000	98,824205
3170,000000	98,828959
3169,000000	98,833767
3168,000000	98,838537
3167,000000	98,843011
3166,000000	98,847087
3165,000000	98,850977
3164,000000	98,855040
3163,000000	98,859466
3162,000000	98,864110
3161,000000	98,868589
3160,000000	98,872506
3159,000000	98,875688
3158,000000	98,878350
3157,000000	98,881092
3156,000000	98,884577
3155,000000	98,889056
3154,000000	98,894162
3153,000000	98,899205
3152,000000	98,903576
3151,000000	98,906891
3150,000000	98,908967
3149,000000	98,909955
3148,000000	98,910482
3147,000000	98,911400
3146,000000	98,913256
3145,000000	98,916059
3144,000000	98,919495
3143,000000	98,923205
3142,000000	98,926816
3141,000000	98,929970
3140,000000	98,932524
3139,000000	98,934643
3138,000000	98,936540
3137,000000	98,938126
3136,000000	98,939058
3135,000000	98,939225
3134,000000	98,939194
3133,000000	98,940019
3132,000000	98,942392
3131,000000	98,945916
3130,000000	98,949360
3129,000000	98,951729
3128,000000	98,952960
3127,000000	98,953552
3126,000000	98,953856
3125,000000	98,954016
3124,000000	98,954385
3123,000000	98,955477
3122,000000	98,957456
3121,000000	98,960003
3120,000000	98,962812
3119,000000	98,965827
3118,000000	98,968831
3117,000000	98,971201
3116,000000	98,972454
3115,000000	98,972878
3114,000000	98,973279
3113,000000	98,974117
3112,000000	98,975126
3111,000000	98,975709
3110,000000	98,975537
3109,000000	98,974745
3108,000000	98,973789
3107,000000	98,973162
3106,000000	98,973091
3105,000000	98,973473
3104,000000	98,974135
3103,000000	98,975128
3102,000000	98,976627
3101,000000	98,978545
3100,000000	98,980459
3099,000000	98,981958
3098,000000	98,982862
3097,000000	98,983061
3096,000000	98,982449
3095,000000	98,981293
3094,000000	98,980512
3093,000000	98,981136
3092,000000	98,983303
3091,000000	98,985974
3090,000000	98,987836
3089,000000	98,988445
3088,000000	98,988345
3087,000000	98,988193
3086,000000	98,988124
3085,000000	98,988054
3084,000000	98,988282
3083,000000	98,989434
3082,000000	98,991756
3081,000000	98,994685
3080,000000	98,997212
3079,000000	98,998605
3078,000000	98,998811
3077,000000	98,998313
3076,000000	98,997655
3075,000000	98,997065
3074,000000	98,996479
3073,000000	98,995929
3072,000000	98,995807
3071,000000	98,996543
3070,000000	98,997970
3069,000000	98,999224
3068,000000	98,999427
3067,000000	98,998428
3066,000000	98,996834
3065,000000	98,995457
3064,000000	98,994888
3063,000000	98,995396
3062,000000	98,996914
3061,000000	98,999064
3060,000000	99,001398
3059,000000	99,003692
3058,000000	99,005887
3057,000000	99,007798
3056,000000	99,009127
3055,000000	99,009803
3054,000000	99,010036
3053,000000	99,009890
3052,000000	99,009115
3051,000000	99,007724
3050,000000	99,006485
3049,000000	99,006389
3048,000000	99,007516
3047,000000	99,008825
3046,000000	99,009244
3045,000000	99,008716
3044,000000	99,007981
3043,000000	99,007586
3042,000000	99,007410
3041,000000	99,007076
3040,000000	99,006533
3039,000000	99,006138
3038,000000	99,006353
3037,000000	99,007397
3036,000000	99,009091
3035,000000	99,010988
3034,000000	99,012645
3033,000000	99,013718
3032,000000	99,013803
3031,000000	99,012507
3030,000000	99,009955
3029,000000	99,007066
3028,000000	99,004956
3027,000000	99,003992
3026,000000	99,003669
3025,000000	99,003387
3024,000000	99,003076
3023,000000	99,002970
3022,000000	99,003150
3021,000000	99,003556
3020,000000	99,004245
3019,000000	99,005296
3018,000000	99,006505
3017,000000	99,007433
3016,000000	99,007849
3015,000000	99,008030
3014,000000	99,008558
3013,000000	99,009804
3012,000000	99,011576
3011,000000	99,013255
3010,000000	99,014367
3009,000000	99,015121
3008,000000	99,016350
3007,000000	99,018929
3006,000000	99,023153
3005,000000	99,028646
3004,000000	99,034734
3003,000000	99,040956
3002,000000	99,047247
3001,000000	99,053615
3000,000000	99,059605
2999,000000	99,064180
2998,000000	99,066372
2997,000000	99,066049
2996,000000	99,063950
2995,000000	99,060877
2994,000000	99,056949
2993,000000	99,051641
2992,000000	99,044357
2991,000000	99,034931
2990,000000	99,023597
2989,000000	99,010784
2988,000000	98,997255
2987,000000	98,984784
2986,000000	98,976299
2985,000000	98,974241
2984,000000	98,977531
2983,000000	98,980214
2982,000000	98,974017
2981,000000	98,953395
2980,000000	98,918689
2979,000000	98,874765
2978,000000	98,827447
2977,000000	98,781013
2976,000000	98,738147
2975,000000	98,700470
2974,000000	98,668292
2973,000000	98,639657
2972,000000	98,610257
2971,000000	98,575483
2970,000000	98,533661
2969,000000	98,487490
2968,000000	98,441936
2967,000000	98,400579
2966,000000	98,364181
2965,000000	98,332131
2964,000000	98,304000
2963,000000	98,279397
2962,000000	98,257530
2961,000000	98,237977
2960,000000	98,221439
2959,000000	98,209123
2958,000000	98,201479
2957,000000	98,198146
2956,000000	98,198710
2955,000000	98,202799
2954,000000	98,209484
2953,000000	98,217142
2952,000000	98,224133
2951,000000	98,229229
2950,000000	98,231409
2949,000000	98,229494
2948,000000	98,222195
2947,000000	98,208471
2946,000000	98,187933
2945,000000	98,161134
2944,000000	98,129236
2943,000000	98,093376
2942,000000	98,054390
2941,000000	98,013103
2940,000000	97,970385
2939,000000	97,926559
2938,000000	97,881249
2937,000000	97,834172
2936,000000	97,785780
2935,000000	97,736737
2934,000000	97,687038
2933,000000	97,636088
2932,000000	97,583241
2931,000000	97,527603
2930,000000	97,467581
2929,000000	97,401264
2928,000000	97,327300
2927,000000	97,245111
2926,000000	97,154589
2925,000000	97,056625
2924,000000	96,954169
2923,000000	96,852565
2922,000000	96,758455
2921,000000	96,678843
2920,000000	96,620558
2919,000000	96,589633
2918,000000	96,590033
2917,000000	96,622113
2916,000000	96,682106
2915,000000	96,762553
2914,000000	96,854194
2913,000000	96,948363
2912,000000	97,039078
2911,000000	97,123698
2910,000000	97,201809
2909,000000	97,274101
2908,000000	97,341705
2907,000000	97,406126
2906,000000	97,468979
2905,000000	97,531660
2904,000000	97,595205
2903,000000	97,660152
2902,000000	97,726288
2901,000000	97,792708
2900,000000	97,858463
2899,000000	97,923104
2898,000000	97,986450
2897,000000	98,047946
2896,000000	98,106541
2895,000000	98,161207
2894,000000	98,211456
2893,000000	98,257310
2892,000000	98,299076
2891,000000	98,337239
2890,000000	98,372379
2889,000000	98,404915
2888,000000	98,434757
2887,000000	98,461276
2886,000000	98,483683
2885,000000	98,501472
2884,000000	98,514490
2883,000000	98,522699
2882,000000	98,526092
2881,000000	98,524920
2880,000000	98,519800
2879,000000	98,511525
2878,000000	98,500953
2877,000000	98,489225
2876,000000	98,477719
2875,000000	98,467545
2874,000000	98,459185
2873,000000	98,452934
2872,000000	98,449346
2871,000000	98,448661
2870,000000	98,449817
2869,000000	98,450634
2868,000000	98,449243
2867,000000	98,445081
2866,000000	98,438363
2865,000000	98,428987
2864,000000	98,416278
2863,000000	98,399504
2862,000000	98,378141
2861,000000	98,351757
2860,000000	98,319813
2859,000000	98,281599
2858,000000	98,236183
2857,000000	98,182403
2856,000000	98,119034
2855,000000	98,045176
2854,000000	97,961186
2853,000000	97,870512
2852,000000	97,782157
2851,000000	97,710956
2850,000000	97,673967
2849,000000	97,683686
2848,000000	97,741760
2847,000000	97,837947
2846,000000	97,955000
2845,000000	98,075890
2844,000000	98,188776
2843,000000	98,288191
2842,000000	98,373079
2841,000000	98,444549
2840,000000	98,504194
2839,000000	98,553510
2838,000000	98,594242
2837,000000	98,628523
2836,000000	98,658194
2835,000000	98,683855
2834,000000	98,705006
2833,000000	98,721566
2832,000000	98,735051
2831,000000	98,747627
2830,000000	98,760168
2829,000000	98,771689
2828,000000	98,780815
2827,000000	98,787369
2826,000000	98,792354
2825,000000	98,796826
2824,000000	98,801046
2823,000000	98,804507
2822,000000	98,806532
2821,000000	98,806964
2820,000000	98,806509
2819,000000	98,806363
2818,000000	98,807397
2817,000000	98,809781
2816,000000	98,813341
2815,000000	98,818034
2814,000000	98,823969
2813,000000	98,831129
2812,000000	98,839271
2811,000000	98,848030
2810,000000	98,857018
2809,000000	98,865936
2808,000000	98,874680
2807,000000	98,883248
2806,000000	98,891472
2805,000000	98,899010
2804,000000	98,905715
2803,000000	98,911890
2802,000000	98,917986
2801,000000	98,924050
2800,000000	98,929571
2799,000000	98,933905
2798,000000	98,936867
2797,000000	98,938988
2796,000000	98,941193
2795,000000	98,944114
2794,000000	98,947645
2793,000000	98,951167
2792,000000	98,954193
2791,000000	98,956720
2790,000000	98,959038
2789,000000	98,961397
2788,000000	98,963908
2787,000000	98,966577
2786,000000	98,969292
2785,000000	98,971823
2784,000000	98,973952
2783,000000	98,975645
2782,000000	98,977163
2781,000000	98,979028
2780,000000	98,981715
2779,000000	98,985164
2778,000000	98,988579
2777,000000	98,990952
2776,000000	98,991938
2775,000000	98,992129
2774,000000	98,992419
2773,000000	98,993164
2772,000000	98,993998
2771,000000	98,994365
2770,000000	98,994141
2769,000000	98,993840
2768,000000	98,994265
2767,000000	98,995889
2766,000000	98,998416
2765,000000	99,000877
2764,000000	99,002227
2763,000000	99,002035
2762,000000	99,000787
2761,000000	98,999556
2760,000000	98,999240
2759,000000	98,999981
2758,000000	99,001290
2757,000000	99,002652
2756,000000	99,003787
2755,000000	99,004347
2754,000000	99,003743
2753,000000	99,001684
2752,000000	98,998845
2751,000000	98,996668
2750,000000	98,996298
2749,000000	98,997693
2748,000000	98,999742
2747,000000	99,001238
2746,000000	99,001799
2745,000000	99,001973
2744,000000	99,002456
2743,000000	99,003288
2742,000000	99,003957
2741,000000	99,004195
2740,000000	99,004342
2739,000000	99,004767
2738,000000	99,005252
2737,000000	99,005279
2736,000000	99,004762
2735,000000	99,004197
2734,000000	99,004139
2733,000000	99,004758
2732,000000	99,005828
2731,000000	99,006937
2730,000000	99,007777
2729,000000	99,008461
2728,000000	99,009506
2727,000000	99,011318
2726,000000	99,013701
2725,000000	99,016006
2724,000000	99,017704
2723,000000	99,018765
2722,000000	99,019643
2721,000000	99,021010
2720,000000	99,023210
2719,000000	99,025701
2718,000000	99,027282
2717,000000	99,027216
2716,000000	99,026019
2715,000000	99,024866
2714,000000	99,024460
2713,000000	99,024791
2712,000000	99,025679
2711,000000	99,026954
2710,000000	99,028233
2709,000000	99,029175
2708,000000	99,030019
2707,000000	99,031314
2706,000000	99,033002
2705,000000	99,034332
2704,000000	99,034881
2703,000000	99,035107
2702,000000	99,035531
2701,000000	99,035909
2700,000000	99,035741
2699,000000	99,035336
2698,000000	99,035710
2697,000000	99,037307
2696,000000	99,039197
2695,000000	99,039842
2694,000000	99,038620
2693,000000	99,036489
2692,000000	99,035113
2691,000000	99,035346
2690,000000	99,036597
2689,000000	99,037613
2688,000000	99,037674
2687,000000	99,036977
2686,000000	99,036178
2685,000000	99,035913
2684,000000	99,036607
2683,000000	99,038245
2682,000000	99,040206
2681,000000	99,041614
2680,000000	99,042078
2679,000000	99,042001
2678,000000	99,042076
2677,000000	99,042584
2676,000000	99,043192
2675,000000	99,043318
2674,000000	99,042721
2673,000000	99,041873
2672,000000	99,041649
2671,000000	99,042453
2670,000000	99,043711
2669,000000	99,044458
2668,000000	99,044324
2667,000000	99,043630
2666,000000	99,042600
2665,000000	99,040962
2664,000000	99,038480
2663,000000	99,035525
2662,000000	99,032868
2661,000000	99,031033
2660,000000	99,029989
2659,000000	99,029287
2658,000000	99,028390
2657,000000	99,027056
2656,000000	99,025587
2655,000000	99,024622
2654,000000	99,024588
2653,000000	99,025363
2652,000000	99,026423
2651,000000	99,027208
2650,000000	99,027397
2649,000000	99,027047
2648,000000	99,026514
2647,000000	99,026055
2646,000000	99,025533
2645,000000	99,024737
2644,000000	99,023923
2643,000000	99,023735
2642,000000	99,024489
2641,000000	99,025828
2640,000000	99,027208
2639,000000	99,028499
2638,000000	99,029920
2637,000000	99,031583
2636,000000	99,033260
2635,000000	99,034461
2634,000000	99,034594
2633,000000	99,033219
2632,000000	99,030484
2631,000000	99,027466
2630,000000	99,025943
2629,000000	99,027443
2628,000000	99,032059
2627,000000	99,038051
2626,000000	99,042893
2625,000000	99,045021
2624,000000	99,044636
2623,000000	99,042914
2622,000000	99,040820
2621,000000	99,038829
2620,000000	99,037321
2619,000000	99,036681
2618,000000	99,037079
2617,000000	99,038437
2616,000000	99,040486
2615,000000	99,042679
2614,000000	99,044385
2613,000000	99,045517
2612,000000	99,046613
2611,000000	99,047888
2610,000000	99,048575
2609,000000	99,047824
2608,000000	99,046017
2607,000000	99,044554
2606,000000	99,044425
2605,000000	99,045492
2604,000000	99,046998
2603,000000	99,048203
2602,000000	99,048707
2601,000000	99,048837
2600,000000	99,049660
2599,000000	99,051986
2598,000000	99,055327
2597,000000	99,058354
2596,000000	99,060232
2595,000000	99,061033
2594,000000	99,061064
2593,000000	99,060567
2592,000000	99,059972
2591,000000	99,059608
2590,000000	99,059130
2589,000000	99,057895
2588,000000	99,055915
2587,000000	99,053862
2586,000000	99,052336
2585,000000	99,051830
2584,000000	99,053177
2583,000000	99,056987
2582,000000	99,062567
2581,000000	99,068210
2580,000000	99,072628
2579,000000	99,075274
2578,000000	99,075529
2577,000000	99,072912
2576,000000	99,068443
2575,000000	99,064539
2574,000000	99,062917
2573,000000	99,063295
2572,000000	99,064498
2571,000000	99,065869
2570,000000	99,067095
2569,000000	99,067659
2568,000000	99,067358
2567,000000	99,066856
2566,000000	99,067065
2565,000000	99,068268
2564,000000	99,070172
2563,000000	99,072369
2562,000000	99,074449
2561,000000	99,076128
2560,000000	99,077517
2559,000000	99,078687
2558,000000	99,078850
2557,000000	99,076830
2556,000000	99,072893
2555,000000	99,069402
2554,000000	99,068935
2553,000000	99,071933
2552,000000	99,076423
2551,000000	99,079733
2550,000000	99,080411
2549,000000	99,079196
2548,000000	99,078452
2547,000000	99,079989
2546,000000	99,083060
2545,000000	99,085009
2544,000000	99,084263
2543,000000	99,081994
2542,000000	99,080450
2541,000000	99,080356
2540,000000	99,080790
2539,000000	99,081082
2538,000000	99,081956
2537,000000	99,084545
2536,000000	99,088748
2535,000000	99,092727
2534,000000	99,094065
2533,000000	99,091683
2532,000000	99,086850
2531,000000	99,082250
2530,000000	99,079986
2529,000000	99,080294
2528,000000	99,081771
2527,000000	99,082437
2526,000000	99,081005
2525,000000	99,077826
2524,000000	99,074767
2523,000000	99,073716
2522,000000	99,075233
2521,000000	99,078589
2520,000000	99,082532
2519,000000	99,085481
2518,000000	99,085800
2517,000000	99,083135
2516,000000	99,079348
2515,000000	99,077050
2514,000000	99,077148
2513,000000	99,078612
2512,000000	99,080311
2511,000000	99,081839
2510,000000	99,082734
2509,000000	99,082555
2508,000000	99,082249
2507,000000	99,083917
2506,000000	99,088220
2505,000000	99,092877
2504,000000	99,094939
2503,000000	99,094151
2502,000000	99,093135
2501,000000	99,094283
2500,000000	99,096998
2499,000000	99,098378
2498,000000	99,096549
2497,000000	99,093089
2496,000000	99,091508
2495,000000	99,093145
2494,000000	99,095595
2493,000000	99,096001
2492,000000	99,094879
2491,000000	99,095125
2490,000000	99,097797
2489,000000	99,101115
2488,000000	99,103751
2487,000000	99,106862
2486,000000	99,111766
2485,000000	99,117271
2484,000000	99,120949
2483,000000	99,122147
2482,000000	99,122256
2481,000000	99,122374
2480,000000	99,121924
2479,000000	99,119653
2478,000000	99,115374
2477,000000	99,110760
2476,000000	99,108582
2475,000000	99,110691
2474,000000	99,116212
2473,000000	99,121937
2472,000000	99,124806
2471,000000	99,123961
2470,000000	99,120619
2469,000000	99,116786
2468,000000	99,114221
2467,000000	99,113707
2466,000000	99,114708
2465,000000	99,116141
2464,000000	99,117590
2463,000000	99,119192
2462,000000	99,120323
2461,000000	99,119559
2460,000000	99,116500
2459,000000	99,112812
2458,000000	99,110791
2457,000000	99,111478
2456,000000	99,114642
2455,000000	99,119539
2454,000000	99,124707
2453,000000	99,127802
2452,000000	99,127164
2451,000000	99,123684
2450,000000	99,120231
2449,000000	99,118899
2448,000000	99,119245
2447,000000	99,119377
2446,000000	99,118332
2445,000000	99,117180
2444,000000	99,117940
2443,000000	99,121376
2442,000000	99,125821
2441,000000	99,128329
2440,000000	99,127284
2439,000000	99,123972
2438,000000	99,121498
2437,000000	99,121994
2436,000000	99,124727
2435,000000	99,126958
2434,000000	99,126892
2433,000000	99,125664
2432,000000	99,125882
2431,000000	99,128251
2430,000000	99,130539
2429,000000	99,130388
2428,000000	99,128257
2427,000000	99,126598
2426,000000	99,126949
2425,000000	99,129029
2424,000000	99,132176
2423,000000	99,135999
2422,000000	99,139513
2421,000000	99,141182
2420,000000	99,140488
2419,000000	99,138575
2418,000000	99,136854
2417,000000	99,135769
2416,000000	99,135258
2415,000000	99,135549
2414,000000	99,136899
2413,000000	99,138989
2412,000000	99,140983
2411,000000	99,141959
2410,000000	99,141418
2409,000000	99,139987
2408,000000	99,139515
2407,000000	99,141544
2406,000000	99,145420
2405,000000	99,148678
2404,000000	99,149521
2403,000000	99,148243
2402,000000	99,146263
2401,000000	99,144747
2400,000000	99,144421
2399,000000	99,145655
2398,000000	99,147929
2397,000000	99,149778
2396,000000	99,150007
2395,000000	99,148845
2394,000000	99,147613
2393,000000	99,147465
2392,000000	99,148592
2391,000000	99,150363
2390,000000	99,151832
2389,000000	99,152320
2388,000000	99,151337
2387,000000	99,148329
2386,000000	99,143316
2385,000000	99,137836
2384,000000	99,135015
2383,000000	99,137069
2382,000000	99,143082
2381,000000	99,149897
2380,000000	99,154464
2379,000000	99,155262
2378,000000	99,151932
2377,000000	99,145589
2376,000000	99,138959
2375,000000	99,134683
2374,000000	99,133249
2373,000000	99,133524
2372,000000	99,134818
2371,000000	99,136697
2370,000000	99,138288
2369,000000	99,138761
2368,000000	99,138147
2367,000000	99,136608
2366,000000	99,133608
2365,000000	99,129433
2364,000000	99,125013
2363,000000	99,120370
2362,000000	99,114846
2361,000000	99,109206
2360,000000	99,106358
2359,000000	99,107550
2358,000000	99,111577
2357,000000	99,116142
2356,000000	99,116642
2355,000000	99,111084
2354,000000	99,105270
2353,000000	99,106438
2352,000000	99,112060
2351,000000	99,113905
2350,000000	99,108434
2349,000000	99,097635
2348,000000	99,087028
2347,000000	99,082863
2346,000000	99,085608
2345,000000	99,088306
2344,000000	99,086271
2343,000000	99,082366
2342,000000	99,079805
2341,000000	99,078157
2340,000000	99,075187
2339,000000	99,070925
2338,000000	99,068356
2337,000000	99,069880
2336,000000	99,073985
2335,000000	99,078596
2334,000000	99,084535
2333,000000	99,092301
2332,000000	99,097202
2331,000000	99,093902
2330,000000	99,082836
2329,000000	99,068097
2328,000000	99,051129
2327,000000	99,031378
2326,000000	99,011347
2325,000000	98,997316
2324,000000	98,994127
2323,000000	99,001038
2322,000000	99,011216
2321,000000	99,017130
2320,000000	99,016203
2319,000000	99,012581
2318,000000	99,012029
2317,000000	99,017085
2316,000000	99,026118
2315,000000	99,036451
2314,000000	99,045996
2313,000000	99,053539
2312,000000	99,058352
2311,000000	99,060902
2310,000000	99,062383
2309,000000	99,063695
2308,000000	99,065346
2307,000000	99,068112
2306,000000	99,072609
2305,000000	99,078501
2304,000000	99,084480
2303,000000	99,089269
2302,000000	99,091743
2301,000000	99,091223
2300,000000	99,088343
2299,000000	99,085196
2298,000000	99,083497
2297,000000	99,083116
2296,000000	99,082664
2295,000000	99,081603
2294,000000	99,080565
2293,000000	99,080449
2292,000000	99,081504
2291,000000	99,083463
2290,000000	99,085447
2289,000000	99,086121
2288,000000	99,084855
2287,000000	99,082891
2286,000000	99,082710
2285,000000	99,086173
2284,000000	99,093387
2283,000000	99,102626
2282,000000	99,110973
2281,000000	99,115884
2280,000000	99,117393
2279,000000	99,118114
2278,000000	99,120346
2277,000000	99,123704
2276,000000	99,126305
2275,000000	99,127574
2274,000000	99,128788
2273,000000	99,131205
2272,000000	99,134633
2271,000000	99,137911
2270,000000	99,140230
2269,000000	99,142268
2268,000000	99,146101
2267,000000	99,153351
2266,000000	99,162725
2265,000000	99,170126
2264,000000	99,171965
2263,000000	99,168040
2262,000000	99,161171
2261,000000	99,154901
2260,000000	99,151552
2259,000000	99,151132
2258,000000	99,151649
2257,000000	99,151646
2256,000000	99,152536
2255,000000	99,156793
2254,000000	99,163682
2253,000000	99,169157
2252,000000	99,170786
2251,000000	99,170556
2250,000000	99,171696
2249,000000	99,175058
2248,000000	99,179554
2247,000000	99,183616
2246,000000	99,184492
2245,000000	99,178825
2244,000000	99,166448
2243,000000	99,152231
2242,000000	99,142341
2241,000000	99,140132
2240,000000	99,146414
2239,000000	99,160448
2238,000000	99,177971
2237,000000	99,191028
2236,000000	99,193951
2235,000000	99,188706
2234,000000	99,181668
2233,000000	99,176795
2232,000000	99,174619
2231,000000	99,175896
2230,000000	99,181654
2229,000000	99,189718
2228,000000	99,194736
2227,000000	99,193006
2226,000000	99,185853
2225,000000	99,178782
2224,000000	99,178441
2223,000000	99,188507
2222,000000	99,205637
2221,000000	99,220284
2220,000000	99,224624
2219,000000	99,219735
2218,000000	99,212978
2217,000000	99,209406
2216,000000	99,208491
2215,000000	99,208295
2214,000000	99,209394
2213,000000	99,213649
2212,000000	99,221135
2211,000000	99,229248
2210,000000	99,234297
2209,000000	99,234428
2208,000000	99,232002
2207,000000	99,231966
2206,000000	99,236569
2205,000000	99,242443
2204,000000	99,244059
2203,000000	99,239171
2202,000000	99,229962
2201,000000	99,220319
2200,000000	99,213121
2199,000000	99,209027
2198,000000	99,207485
2197,000000	99,210048
2196,000000	99,221542
2195,000000	99,244016
2194,000000	99,269096
2193,000000	99,281928
2192,000000	99,276171
2191,000000	99,260759
2190,000000	99,248294
2189,000000	99,241146
2188,000000	99,233529
2187,000000	99,222990
2186,000000	99,213352
2185,000000	99,208155
2184,000000	99,207488
2183,000000	99,211006
2182,000000	99,218784
2181,000000	99,228914
2180,000000	99,238711
2179,000000	99,248128
2178,000000	99,257859
2177,000000	99,264966
2176,000000	99,264888
2175,000000	99,257664
2174,000000	99,247780
2173,000000	99,238203
2172,000000	99,228413
2171,000000	99,217819
2170,000000	99,207334
2169,000000	99,197899
2168,000000	99,191058
2167,000000	99,190183
2166,000000	99,196321
2165,000000	99,202241
2164,000000	99,197331
2163,000000	99,181926
2162,000000	99,173181
2161,000000	99,192806
2160,000000	99,247949
2159,000000	99,323891
2158,000000	99,394706
2157,000000	99,440244
2156,000000	99,455150
2155,000000	99,446375
2154,000000	99,426119
2153,000000	99,405732
2152,000000	99,390990
2151,000000	99,380688
2150,000000	99,370703
2149,000000	99,360284
2148,000000	99,353569
2147,000000	99,353896
2146,000000	99,358207
2145,000000	99,359508
2144,000000	99,354602
2143,000000	99,346969
2142,000000	99,341708
2141,000000	99,340382
2140,000000	99,341752
2139,000000	99,344960
2138,000000	99,349827
2137,000000	99,355015
2136,000000	99,358129
2135,000000	99,357930
2134,000000	99,355462
2133,000000	99,352658
2132,000000	99,349946
2131,000000	99,345390
2130,000000	99,336702
2129,000000	99,324510
2128,000000	99,312820
2127,000000	99,305170
2126,000000	99,300894
2125,000000	99,296427
2124,000000	99,289920
2123,000000	99,283260
2122,000000	99,279329
2121,000000	99,278580
2120,000000	99,278453
2119,000000	99,275299
2118,000000	99,267079
2117,000000	99,255335
2116,000000	99,244444
2115,000000	99,237700
2114,000000	99,234328
2113,000000	99,231700
2112,000000	99,229902
2111,000000	99,231568
2110,000000	99,236770
2109,000000	99,240832
2108,000000	99,239321
2107,000000	99,233494
2106,000000	99,228832
2105,000000	99,229131
2104,000000	99,233444
2103,000000	99,238207
2102,000000	99,240660
2101,000000	99,240588
2100,000000	99,240319
2099,000000	99,243334
2098,000000	99,251821
2097,000000	99,264728
2096,000000	99,277742
2095,000000	99,285633
2094,000000	99,285670
2093,000000	99,279744
2092,000000	99,272898
2091,000000	99,268958
2090,000000	99,267712
2089,000000	99,266591
2088,000000	99,264006
2087,000000	99,259872
2086,000000	99,254295
2085,000000	99,247957
2084,000000	99,243054
2083,000000	99,241242
2082,000000	99,240803
2081,000000	99,238459
2080,000000	99,234407
2079,000000	99,232798
2078,000000	99,236164
2077,000000	99,241381
2076,000000	99,242519
2075,000000	99,236861
2074,000000	99,227575
2073,000000	99,221842
2072,000000	99,225867
2071,000000	99,239261
2070,000000	99,254159
2069,000000	99,262060
2068,000000	99,262191
2067,000000	99,261278
2066,000000	99,264963
2065,000000	99,272239
2064,000000	99,278652
2063,000000	99,281838
2062,000000	99,282719
2061,000000	99,283498
2060,000000	99,285292
2059,000000	99,286038
2058,000000	99,281510
2057,000000	99,271201
2056,000000	99,261805
2055,000000	99,260223
2054,000000	99,264141
2053,000000	99,265185
2052,000000	99,261553
2051,000000	99,260369
2050,000000	99,265681
2049,000000	99,270961
2048,000000	99,269066
2047,000000	99,264587
2046,000000	99,267836
2045,000000	99,281216
2044,000000	99,298500
2043,000000	99,313475
2042,000000	99,322386
2041,000000	99,321325
2040,000000	99,308995
2039,000000	99,290538
2038,000000	99,273182
2037,000000	99,259499
2036,000000	99,248528
2035,000000	99,241594
2034,000000	99,242927
2033,000000	99,254923
2032,000000	99,275621
2031,000000	99,299899
2030,000000	99,321466
2029,000000	99,336852
2028,000000	99,349520
2027,000000	99,365211
2026,000000	99,381561
2025,000000	99,387948
2024,000000	99,378299
2023,000000	99,358327
2022,000000	99,337495
2021,000000	99,320977
2020,000000	99,311275
2019,000000	99,309886
2018,000000	99,313188
2017,000000	99,312893
2016,000000	99,306018
2015,000000	99,299266
2014,000000	99,299017
2013,000000	99,303027
2012,000000	99,306053
2011,000000	99,308108
2010,000000	99,312416
2009,000000	99,319789
2008,000000	99,329368
2007,000000	99,340032
2006,000000	99,346676
2005,000000	99,341269
2004,000000	99,323639
2003,000000	99,305809
2002,000000	99,300884
2001,000000	99,311363
2000,000000	99,330648
1999,000000	99,351516
1998,000000	99,367467
1997,000000	99,370601
1996,000000	99,357425
1995,000000	99,335682
1994,000000	99,318559
1993,000000	99,311438
1992,000000	99,307490
1991,000000	99,298215
1990,000000	99,284694
1989,000000	99,275133
1988,000000	99,274805
1987,000000	99,281327
1986,000000	99,288559
1985,000000	99,292910
1984,000000	99,295170
1983,000000	99,297012
1982,000000	99,297960
1981,000000	99,298134
1980,000000	99,302608
1979,000000	99,319033
1978,000000	99,348780
1977,000000	99,382187
1976,000000	99,404841
1975,000000	99,406883
1974,000000	99,387464
1973,000000	99,357796
1972,000000	99,338774
1971,000000	99,345572
1970,000000	99,373057
1969,000000	99,400932
1968,000000	99,413795
1967,000000	99,412129
1966,000000	99,403654
1965,000000	99,393432
1964,000000	99,385752
1963,000000	99,386045
1962,000000	99,394462
1961,000000	99,402801
1960,000000	99,403841
1959,000000	99,399906
1958,000000	99,396531
1957,000000	99,392265
1956,000000	99,380982
1955,000000	99,362297
1954,000000	99,344592
1953,000000	99,337265
1952,000000	99,342181
1951,000000	99,353079
1950,000000	99,361842
1949,000000	99,364676
1948,000000	99,363259
1947,000000	99,360680
1946,000000	99,357705
1945,000000	99,354296
1944,000000	99,352973
1943,000000	99,356796
1942,000000	99,363472
1941,000000	99,365849
1940,000000	99,359971
1939,000000	99,348742
1938,000000	99,337681
1937,000000	99,330341
1936,000000	99,327937
1935,000000	99,331028
1934,000000	99,339299
1933,000000	99,350254
1932,000000	99,359998
1931,000000	99,365418
1930,000000	99,365273
1929,000000	99,360204
1928,000000	99,352381
1927,000000	99,344537
1926,000000	99,338537
1925,000000	99,335206
1924,000000	99,334774
1923,000000	99,336457
1922,000000	99,338039
1921,000000	99,337112
1920,000000	99,332425
1919,000000	99,324019
1918,000000	99,313435
1917,000000	99,304086
1916,000000	99,299711
1915,000000	99,301479
1914,000000	99,307706
1913,000000	99,316430
1912,000000	99,326768
1911,000000	99,336848
1910,000000	99,342006
1909,000000	99,338111
1908,000000	99,327068
1907,000000	99,315973
1906,000000	99,310284
1905,000000	99,310116
1904,000000	99,312126
1903,000000	99,312983
1902,000000	99,311154
1901,000000	99,307189
1900,000000	99,303127
1899,000000	99,300558
1898,000000	99,299035
1897,000000	99,297408
1896,000000	99,296010
1895,000000	99,296069
1894,000000	99,297513
1893,000000	99,298834
1892,000000	99,298589
1891,000000	99,295679
1890,000000	99,289319
1889,000000	99,281060
1888,000000	99,275908
1887,000000	99,277833
1886,000000	99,284872
1885,000000	99,291021
1884,000000	99,292335
1883,000000	99,289654
1882,000000	99,285956
1881,000000	99,283724
1880,000000	99,284896
1879,000000	99,290007
1878,000000	99,296055
1877,000000	99,297972
1876,000000	99,293956
1875,000000	99,287408
1874,000000	99,282653
1873,000000	99,280510
1872,000000	99,278837
1871,000000	99,275947
1870,000000	99,272555
1869,000000	99,270984
1868,000000	99,272575
1867,000000	99,276178
1866,000000	99,279139
1865,000000	99,279824
1864,000000	99,279685
1863,000000	99,281337
1862,000000	99,284600
1861,000000	99,286787
1860,000000	99,287077
1859,000000	99,287470
1858,000000	99,288542
1857,000000	99,287772
1856,000000	99,283745
1855,000000	99,279224
1854,000000	99,277935
1853,000000	99,280466
1852,000000	99,284754
1851,000000	99,288999
1850,000000	99,291677
1849,000000	99,290872
1848,000000	99,286286
1847,000000	99,280467
1846,000000	99,276282
1845,000000	99,274056
1844,000000	99,272120
1843,000000	99,269935
1842,000000	99,268804
1841,000000	99,268817
1840,000000	99,268975
1839,000000	99,269585
1838,000000	99,271342
1837,000000	99,273148
1836,000000	99,272774
1835,000000	99,269609
1834,000000	99,265283
1833,000000	99,261906
1832,000000	99,260946
1831,000000	99,263222
1830,000000	99,267463
1829,000000	99,270222
1828,000000	99,270111
1827,000000	99,268197
1826,000000	99,264831
1825,000000	99,260128
1824,000000	99,255910
1823,000000	99,254939
1822,000000	99,257786
1821,000000	99,262402
1820,000000	99,266978
1819,000000	99,271420
1818,000000	99,275752
1817,000000	99,278605
1816,000000	99,278219
1815,000000	99,274270
1814,000000	99,267815
1813,000000	99,260464
1812,000000	99,254365
1811,000000	99,250950
1810,000000	99,249133
1809,000000	99,246097
1808,000000	99,240223
1807,000000	99,232741
1806,000000	99,225949
1805,000000	99,220558
1804,000000	99,215643
1803,000000	99,210523
1802,000000	99,205337
1801,000000	99,199645
1800,000000	99,192905
1799,000000	99,186228
1798,000000	99,181725
1797,000000	99,179860
1796,000000	99,178700
1795,000000	99,176000
1794,000000	99,171406
1793,000000	99,166856
1792,000000	99,164679
1791,000000	99,165543
1790,000000	99,169325
1789,000000	99,174825
1788,000000	99,179472
1787,000000	99,181534
1786,000000	99,181077
1785,000000	99,178859
1784,000000	99,175851
1783,000000	99,173827
1782,000000	99,174595
1781,000000	99,177915
1780,000000	99,181543
1779,000000	99,183515
1778,000000	99,183515
1777,000000	99,181655
1776,000000	99,178256
1775,000000	99,174806
1774,000000	99,172709
1773,000000	99,170648
1772,000000	99,163929
1771,000000	99,150502
1770,000000	99,135759
1769,000000	99,125431
1768,000000	99,120143
1767,000000	99,117704
1766,000000	99,116159
1765,000000	99,114049
1764,000000	99,109952
1763,000000	99,103548
1762,000000	99,096043
1761,000000	99,088115
1760,000000	99,079065
1759,000000	99,067577
1758,000000	99,053239
1757,000000	99,037151
1756,000000	99,020586
1755,000000	99,003664
1754,000000	98,984124
1753,000000	98,956724
1752,000000	98,915385
1751,000000	98,858182
1750,000000	98,788755
1749,000000	98,710620
1748,000000	98,622904
1747,000000	98,524053
1746,000000	98,413254
1745,000000	98,287513
1744,000000	98,145447
1743,000000	97,992056
1742,000000	97,832699
1741,000000	97,664326
1740,000000	97,484921
1739,000000	97,311536
1738,000000	97,168306
1737,000000	97,058026
1736,000000	96,964658
1735,000000	96,876283
1734,000000	96,801607
1733,000000	96,757689
1732,000000	96,746362
1731,000000	96,759192
1730,000000	96,790863
1729,000000	96,839186
1728,000000	96,901509
1727,000000	96,976117
1726,000000	97,062297
1725,000000	97,160153
1724,000000	97,268923
1723,000000	97,382883
1722,000000	97,492072
1721,000000	97,590923
1720,000000	97,685972
1719,000000	97,792911
1718,000000	97,918207
1717,000000	98,041246
1716,000000	98,140097
1715,000000	98,219119
1714,000000	98,288939
1713,000000	98,351931
1712,000000	98,408133
1711,000000	98,459691
1710,000000	98,506871
1709,000000	98,546586
1708,000000	98,578617
1707,000000	98,608128
1706,000000	98,637649
1705,000000	98,661188
1704,000000	98,674124
1703,000000	98,680764
1702,000000	98,686512
1701,000000	98,695373
1700,000000	98,709905
1699,000000	98,726286
1698,000000	98,740045
1697,000000	98,746853
1696,000000	98,744935
1695,000000	98,738896
1694,000000	98,734453
1693,000000	98,731883
1692,000000	98,729320
1691,000000	98,727338
1690,000000	98,725676
1689,000000	98,722030
1688,000000	98,716633
1687,000000	98,712395
1686,000000	98,708380
1685,000000	98,700617
1684,000000	98,687055
1683,000000	98,670941
1682,000000	98,660308
1681,000000	98,653792
1680,000000	98,645185
1679,000000	98,634337
1678,000000	98,622588
1677,000000	98,608794
1676,000000	98,592473
1675,000000	98,576931
1674,000000	98,564281
1673,000000	98,552315
1672,000000	98,538738
1671,000000	98,523904
1670,000000	98,508022
1669,000000	98,488155
1668,000000	98,465041
1667,000000	98,443853
1666,000000	98,424610
1665,000000	98,402680
1664,000000	98,376286
1663,000000	98,349230
1662,000000	98,325648
1661,000000	98,305648
1660,000000	98,288938
1659,000000	98,275966
1658,000000	98,265002
1657,000000	98,252070
1656,000000	98,235200
1655,000000	98,214997
1654,000000	98,191566
1653,000000	98,156754
1652,000000	98,107819
1651,000000	98,059933
1650,000000	98,011691
1649,000000	97,952378
1648,000000	97,880706
1647,000000	97,808509
1646,000000	97,757952
1645,000000	97,742902
1644,000000	97,761620
1643,000000	97,804799
1642,000000	97,862543
1641,000000	97,923720
1640,000000	97,978237
1639,000000	98,021865
1638,000000	98,055222
1637,000000	98,079812
1636,000000	98,095836
1635,000000	98,102384
1634,000000	98,103059
1633,000000	98,103746
1632,000000	98,107030
1631,000000	98,115562
1630,000000	98,132217
1629,000000	98,157469
1628,000000	98,188935
1627,000000	98,222618
1626,000000	98,255577
1625,000000	98,287884
1624,000000	98,322914
1623,000000	98,361648
1622,000000	98,397603
1621,000000	98,424697
1620,000000	98,444339
1619,000000	98,461965
1618,000000	98,482106
1617,000000	98,504820
1616,000000	98,524484
1615,000000	98,537783
1614,000000	98,547372
1613,000000	98,556170
1612,000000	98,566153
1611,000000	98,578066
1610,000000	98,589787
1609,000000	98,598460
1608,000000	98,604977
1607,000000	98,612600
1606,000000	98,621303
1605,000000	98,627779
1604,000000	98,631416
1603,000000	98,635172
1602,000000	98,639997
1601,000000	98,643230
1600,000000	98,643543
1599,000000	98,643354
1598,000000	98,645098
1597,000000	98,648594
1596,000000	98,652932
1595,000000	98,657596
1594,000000	98,661021
1593,000000	98,661177
1592,000000	98,658467
1591,000000	98,655111
1590,000000	98,651194
1589,000000	98,644205
1588,000000	98,632891
1587,000000	98,618529
1586,000000	98,601980
1585,000000	98,582772
1584,000000	98,561733
1583,000000	98,541203
1582,000000	98,521097
1581,000000	98,499088
1580,000000	98,476167
1579,000000	98,457810
1578,000000	98,448683
1577,000000	98,449072
1576,000000	98,455060
1575,000000	98,462034
1574,000000	98,469076
1573,000000	98,476731
1572,000000	98,486655
1571,000000	98,503536
1570,000000	98,529897
1569,000000	98,557616
1568,000000	98,577848
1567,000000	98,592321
1566,000000	98,604723
1565,000000	98,615697
1564,000000	98,624874
1563,000000	98,632331
1562,000000	98,636797
1561,000000	98,636780
1560,000000	98,639431
1559,000000	98,657367
1558,000000	98,669842
1557,000000	98,669114
1556,000000	98,667251
1555,000000	98,664782
1554,000000	98,661442
1553,000000	98,656445
1552,000000	98,649998
1551,000000	98,642784
1550,000000	98,634206
1549,000000	98,622406
1548,000000	98,606443
1547,000000	98,585998
1546,000000	98,559996
1545,000000	98,528783
1544,000000	98,495712
1543,000000	98,465430
1542,000000	98,441385
1541,000000	98,427745
1540,000000	98,428777
1539,000000	98,441254
1538,000000	98,458786
1537,000000	98,476750
1536,000000	98,494092
1535,000000	98,515790
1534,000000	98,544939
1533,000000	98,573935
1532,000000	98,594429
1531,000000	98,609403
1530,000000	98,622182
1529,000000	98,631402
1528,000000	98,636769
1527,000000	98,640643
1526,000000	98,644184
1525,000000	98,646243
1524,000000	98,647626
1523,000000	98,651104
1522,000000	98,655739
1521,000000	98,654241
1520,000000	98,645444
1519,000000	98,637610
1518,000000	98,633304
1517,000000	98,628802
1516,000000	98,622141
1515,000000	98,615789
1514,000000	98,610394
1513,000000	98,602882
1512,000000	98,593522
1511,000000	98,585815
1510,000000	98,579905
1509,000000	98,572885
1508,000000	98,565826
1507,000000	98,561445
1506,000000	98,551139
1505,000000	98,534687
1504,000000	98,519979
1503,000000	98,506471
1502,000000	98,490875
1501,000000	98,469800
1500,000000	98,443634
1499,000000	98,416680
1498,000000	98,389771
1497,000000	98,359129
1496,000000	98,325648
1495,000000	98,295102
1494,000000	98,266661
1493,000000	98,233449
1492,000000	98,193078
1491,000000	98,149777
1490,000000	98,105994
1489,000000	98,058688
1488,000000	98,009413
1487,000000	97,963651
1486,000000	97,921000
1485,000000	97,876532
1484,000000	97,827522
1483,000000	97,773743
1482,000000	97,713579
1481,000000	97,646901
1480,000000	97,578959
1479,000000	97,514172
1478,000000	97,449471
1477,000000	97,379950
1476,000000	97,306423
1475,000000	97,229005
1474,000000	97,135383
1473,000000	97,011441
1472,000000	96,872741
1471,000000	96,759216
1470,000000	96,688899
1469,000000	96,653024
1468,000000	96,639336
1467,000000	96,639285
1466,000000	96,645159
1465,000000	96,650392
1464,000000	96,652933
1463,000000	96,652864
1462,000000	96,646913
1461,000000	96,631138
1460,000000	96,606739
1459,000000	96,578180
1458,000000	96,546448
1457,000000	96,510101
1456,000000	96,476671
1455,000000	96,454273
1454,000000	96,434735
1453,000000	96,408085
1452,000000	96,375248
1451,000000	96,341040
1450,000000	96,304649
1449,000000	96,262795
1448,000000	96,218521
1447,000000	96,176389
1446,000000	96,130912
1445,000000	96,070853
1444,000000	95,990412
1443,000000	95,887350
1442,000000	95,757540
1441,000000	95,601001
1440,000000	95,426696
1439,000000	95,238583
1438,000000	95,025049
1437,000000	94,786534
1436,000000	94,573760
1435,000000	94,439554
1434,000000	94,372360
1433,000000	94,335469
1432,000000	94,309559
1431,000000	94,282624
1430,000000	94,232933
1429,000000	94,145131
1428,000000	94,033600
1427,000000	93,929626
1426,000000	93,856679
1425,000000	93,832371
1424,000000	93,869788
1423,000000	93,955891
1422,000000	94,057496
1421,000000	94,162399
1420,000000	94,290712
1419,000000	94,454643
1418,000000	94,623434
1417,000000	94,770743
1416,000000	94,908346
1415,000000	95,052139
1414,000000	95,202944
1413,000000	95,358457
1412,000000	95,522890
1411,000000	95,697277
1410,000000	95,872538
1409,000000	96,039116
1408,000000	96,193642
1407,000000	96,334042
1406,000000	96,458263
1405,000000	96,566973
1404,000000	96,660371
1403,000000	96,734855
1402,000000	96,789878
1401,000000	96,834063
1400,000000	96,879161
1399,000000	96,927747
1398,000000	96,972870
1397,000000	97,012551
1396,000000	97,052554
1395,000000	97,095702
1394,000000	97,137135
1393,000000	97,172237
1392,000000	97,201132
1391,000000	97,224324
1390,000000	97,242167
1389,000000	97,257344
1388,000000	97,273496
1387,000000	97,290599
1386,000000	97,305265
1385,000000	97,315438
1384,000000	97,320936
1383,000000	97,322312
1382,000000	97,321965
1381,000000	97,323714
1380,000000	97,329680
1379,000000	97,339276
1378,000000	97,351936
1377,000000	97,368980
1376,000000	97,391759
1375,000000	97,419179
1374,000000	97,447498
1373,000000	97,472698
1372,000000	97,492302
1371,000000	97,504875
1370,000000	97,511048
1369,000000	97,514151
1368,000000	97,516728
1367,000000	97,517794
1366,000000	97,515577
1365,000000	97,510725
1364,000000	97,504655
1363,000000	97,496277
1362,000000	97,483482
1361,000000	97,467487
1360,000000	97,451419
1359,000000	97,436224
1358,000000	97,421644
1357,000000	97,408510
1356,000000	97,397908
1355,000000	97,389656
1354,000000	97,383391
1353,000000	97,380075
1352,000000	97,380820
1351,000000	97,385013
1350,000000	97,390537
1349,000000	97,394773
1348,000000	97,394470
1347,000000	97,385546
1346,000000	97,364505
1345,000000	97,330070
1344,000000	97,282385
1343,000000	97,221121
1342,000000	97,145392
1341,000000	97,055195
1340,000000	96,953241
1339,000000	96,845387
1338,000000	96,738791
1337,000000	96,639139
1336,000000	96,549522
1335,000000	96,470999
1334,000000	96,403090
1333,000000	96,344402
1332,000000	96,293820
1331,000000	96,251442
1330,000000	96,217888
1329,000000	96,193439
1328,000000	96,178319
1327,000000	96,172985
1326,000000	96,178377
1325,000000	96,195425
1324,000000	96,224061
1323,000000	96,262848
1322,000000	96,309715
1321,000000	96,363512
1320,000000	96,423476
1319,000000	96,487311
1318,000000	96,551718
1317,000000	96,614737
1316,000000	96,675983
1315,000000	96,734651
1314,000000	96,789345
1313,000000	96,839788
1312,000000	96,886822
1311,000000	96,930428
1310,000000	96,969622
1309,000000	97,004560
1308,000000	97,036884
1307,000000	97,067801
1306,000000	97,097019
1305,000000	97,123920
1304,000000	97,148818
1303,000000	97,172830
1302,000000	97,197524
1301,000000	97,224595
1300,000000	97,254946
1299,000000	97,288020
1298,000000	97,322626
1297,000000	97,357958
1296,000000	97,393115
1295,000000	97,426538
1294,000000	97,457106
1293,000000	97,484927
1292,000000	97,509865
1291,000000	97,530146
1290,000000	97,543704
1289,000000	97,550356
1288,000000	97,550777
1287,000000	97,544264
1286,000000	97,528994
1285,000000	97,503851
1284,000000	97,469217
1283,000000	97,425853
1282,000000	97,374667
1281,000000	97,317355
1280,000000	97,255708
1279,000000	97,190286
1278,000000	97,119803
1277,000000	97,042504
1276,000000	96,957928
1275,000000	96,866737
1274,000000	96,769554
1273,000000	96,666270
1272,000000	96,556645
1271,000000	96,440914
1270,000000	96,319215
1269,000000	96,191667
1268,000000	96,059146
1267,000000	95,923301
1266,000000	95,785618
1265,000000	95,647584
1264,000000	95,512226
1263,000000	95,383730
1262,000000	95,264760
1261,000000	95,155385
1260,000000	95,055290
1259,000000	94,964353
1258,000000	94,880741
1257,000000	94,801690
1256,000000	94,727429
1255,000000	94,663022
1254,000000	94,613874
1253,000000	94,580733
1252,000000	94,559594
1251,000000	94,544244
1250,000000	94,529046
1249,000000	94,510909
1248,000000	94,489967
1247,000000	94,468204
1246,000000	94,447361
1245,000000	94,429334
1244,000000	94,417143
1243,000000	94,413393
1242,000000	94,418377
1241,000000	94,431191
1240,000000	94,452566
1239,000000	94,484454
1238,000000	94,527455
1237,000000	94,581007
1236,000000	94,644517
1235,000000	94,716872
1234,000000	94,795609
1233,000000	94,878520
1232,000000	94,965932
1231,000000	95,059387
1230,000000	95,160203
1229,000000	95,270836
1228,000000	95,395431
1227,000000	95,536836
1226,000000	95,692718
1225,000000	95,855959
1224,000000	96,017415
1223,000000	96,167946
1222,000000	96,300295
1221,000000	96,411192
1220,000000	96,500885
1219,000000	96,570347
1218,000000	96,621082
1217,000000	96,656223
1216,000000	96,680465
1215,000000	96,697530
1214,000000	96,708441
1213,000000	96,713296
1212,000000	96,712261
1211,000000	96,705192
1210,000000	96,691670
1209,000000	96,672073
1208,000000	96,647941
1207,000000	96,620085
1206,000000	96,587899
1205,000000	96,551331
1204,000000	96,512175
1203,000000	96,472529
1202,000000	96,432738
1201,000000	96,392438
1200,000000	96,352822
1199,000000	96,316270
1198,000000	96,284033
1197,000000	96,255997
1196,000000	96,232575
1195,000000	96,215080
1194,000000	96,204538
1193,000000	96,201109
1192,000000	96,205082
1191,000000	96,217047
1190,000000	96,236750
1189,000000	96,263150
1188,000000	96,294813
1187,000000	96,329397
1186,000000	96,362866
1185,000000	96,390567
1184,000000	96,409392
1183,000000	96,418695
1182,000000	96,419598
1181,000000	96,413752
1180,000000	96,402619
1179,000000	96,386698
1178,000000	96,365789
1177,000000	96,340040
1176,000000	96,310475
1175,000000	96,278712
1174,000000	96,246422
1173,000000	96,215424
1172,000000	96,187280
1171,000000	96,162029
1170,000000	96,138132
1169,000000	96,114807
1168,000000	96,093857
1167,000000	96,078146
1166,000000	96,069291
1165,000000	96,067709
1164,000000	96,074514
1163,000000	96,091230
1162,000000	96,117589
1161,000000	96,151445
1160,000000	96,190349
1159,000000	96,232605
1158,000000	96,276870
1157,000000	96,321778
1156,000000	96,366074
1155,000000	96,408468
1154,000000	96,448221
1153,000000	96,486539
1152,000000	96,526693
1151,000000	96,572005
1150,000000	96,623784
1149,000000	96,681570
1148,000000	96,744631
1147,000000	96,812452
1146,000000	96,884592
1145,000000	96,960296
1144,000000	97,037775
1143,000000	97,113611
1142,000000	97,183787
1141,000000	97,245343
1140,000000	97,296773
1139,000000	97,337595
1138,000000	97,368519
1137,000000	97,392052
1136,000000	97,410889
1135,000000	97,425736
1134,000000	97,435131
1133,000000	97,436738
1132,000000	97,428851
1131,000000	97,410595
1130,000000	97,382340
1129,000000	97,345958
1128,000000	97,303721
1127,000000	97,257378
1126,000000	97,208016
1125,000000	97,156641
1124,000000	97,104274
1123,000000	97,051531
1122,000000	96,999051
1121,000000	96,948464
1120,000000	96,902286
1119,000000	96,862163
1118,000000	96,827656
1117,000000	96,796933
1116,000000	96,768308
1115,000000	96,740492
1114,000000	96,711876
1113,000000	96,680511
1112,000000	96,644737
1111,000000	96,603642
1110,000000	96,557226
1109,000000	96,506681
1108,000000	96,454068
1107,000000	96,401293
1106,000000	96,349465
1105,000000	96,299554
1104,000000	96,253006
1103,000000	96,211264
1102,000000	96,175233
1101,000000	96,145895
1100,000000	96,124639
1099,000000	96,111322
1098,000000	96,103223
1097,000000	96,097202
1096,000000	96,092530
1095,000000	96,090807
1094,000000	96,093630
1093,000000	96,102115
1092,000000	96,117303
1091,000000	96,138840
1090,000000	96,163679
1089,000000	96,187775
1088,000000	96,209274
1087,000000	96,228774
1086,000000	96,247020
1085,000000	96,264154
1084,000000	96,281043
1083,000000	96,299504
1082,000000	96,320086
1081,000000	96,340380
1080,000000	96,356174
1079,000000	96,364739
1078,000000	96,367136
1077,000000	96,367233
1076,000000	96,368261
1075,000000	96,370280
1074,000000	96,371360
1073,000000	96,370470
1072,000000	96,367885
1071,000000	96,363251
1070,000000	96,355308
1069,000000	96,344475
1068,000000	96,334334
1067,000000	96,329434
1066,000000	96,332100
1065,000000	96,341696
1064,000000	96,355615
1063,000000	96,370453
1062,000000	96,384390
1061,000000	96,399558
1060,000000	96,420798
1059,000000	96,450139
1058,000000	96,483560
1057,000000	96,514630
1056,000000	96,540234
1055,000000	96,561537
1054,000000	96,580567
1053,000000	96,597902
1052,000000	96,613361
1051,000000	96,627261
1050,000000	96,640197
1049,000000	96,652152
1048,000000	96,662227
1047,000000	96,669137
1046,000000	96,672478
1045,000000	96,673618
1044,000000	96,674984
1043,000000	96,678297
1042,000000	96,683693
1041,000000	96,690300
1040,000000	96,696822
1039,000000	96,701845
1038,000000	96,704891
1037,000000	96,707290
1036,000000	96,710622
1035,000000	96,713905
1034,000000	96,713906
1033,000000	96,709131
1032,000000	96,702144
1031,000000	96,697009
1030,000000	96,695412
1029,000000	96,696167
1028,000000	96,697203
1027,000000	96,696566
1026,000000	96,692714
1025,000000	96,685818
1024,000000	96,678601
1023,000000	96,674333
1022,000000	96,673850
1021,000000	96,675407
1020,000000	96,677267
1019,000000	96,679247
1018,000000	96,681815
1017,000000	96,685065
1016,000000	96,689118
1015,000000	96,694736
1014,000000	96,702987
1013,000000	96,714340
1012,000000	96,728234
1011,000000	96,743404
1010,000000	96,758684
1009,000000	96,773457
1008,000000	96,787024
1007,000000	96,797870
1006,000000	96,804380
1005,000000	96,806593
1004,000000	96,806566
1003,000000	96,806684
1002,000000	96,807777
1001,000000	96,808750
1000,000000	96,807445
999,000000	96,801611
998,000000	96,790329
997,000000	96,775166
996,000000	96,759273
995,000000	96,744651
994,000000	96,730222
993,000000	96,713119
992,000000	96,691616
991,000000	96,666345
990,000000	96,639105
989,000000	96,610743
988,000000	96,580047
987,000000	96,544480
986,000000	96,502127
985,000000	96,453453
984,000000	96,400512
983,000000	96,344217
982,000000	96,283153
981,000000	96,215543
980,000000	96,142068
979,000000	96,065576
978,000000	95,988410
977,000000	95,911106
976,000000	95,833307
975,000000	95,754856
974,000000	95,676015
973,000000	95,598057
972,000000	95,523596
971,000000	95,455276
970,000000	95,393917
969,000000	95,339243
968,000000	95,292361
967,000000	95,255518
966,000000	95,229830
965,000000	95,214354
964,000000	95,207702
963,000000	95,209103
962,000000	95,217415
961,000000	95,231309
960,000000	95,250769
959,000000	95,277785
958,000000	95,315239
957,000000	95,364677
956,000000	95,424845
955,000000	95,491548
954,000000	95,559865
953,000000	95,627090
952,000000	95,692599
951,000000	95,755078
950,000000	95,811527
949,000000	95,859975
948,000000	95,901553
947,000000	95,939168
946,000000	95,975000
945,000000	96,010027
944,000000	96,044773
943,000000	96,079492
942,000000	96,114599
941,000000	96,151243
940,000000	96,190032
939,000000	96,228726
938,000000	96,263132
937,000000	96,291615
936,000000	96,317184
935,000000	96,343574
934,000000	96,370780
933,000000	96,395870
932,000000	96,417130
931,000000	96,435452
930,000000	96,452356
929,000000	96,468795
928,000000	96,485780
927,000000	96,504442
926,000000	96,524764
925,000000	96,545150
924,000000	96,563728
923,000000	96,579892
922,000000	96,594824
921,000000	96,610848
920,000000	96,630099
919,000000	96,653365
918,000000	96,680293
917,000000	96,710640
916,000000	96,744682
915,000000	96,782545
914,000000	96,823936
913,000000	96,868870
912,000000	96,917514
911,000000	96,968868
910,000000	97,020502
909,000000	97,069962
908,000000	97,115863
907,000000	97,157719
906,000000	97,195900
905,000000	97,231419
904,000000	97,264456
903,000000	97,293072
902,000000	97,315386
901,000000	97,333287
900,000000	97,351757
899,000000	97,373689
898,000000	97,397114
897,000000	97,418779
896,000000	97,438364
895,000000	97,457119
894,000000	97,474168
893,000000	97,487158
892,000000	97,496263
891,000000	97,504633
890,000000	97,513726
889,000000	97,519744
888,000000	97,515612
887,000000	97,494900
886,000000	97,453726
885,000000	97,390363
884,000000	97,304638
883,000000	97,195564
882,000000	97,055032
881,000000	96,866094
880,000000	96,613328
879,000000	96,303329
878,000000	95,975746
877,000000	95,693400
876,000000	95,517986
875,000000	95,488578
874,000000	95,611217
873,000000	95,858821
872,000000	96,179012
871,000000	96,507001
870,000000	96,786873
869,000000	96,991048
868,000000	97,122976
867,000000	97,203629
866,000000	97,255056
865,000000	97,291565
864,000000	97,318913
863,000000	97,338160
862,000000	97,349587
861,000000	97,355743
860,000000	97,360955
859,000000	97,368310
858,000000	97,377649
857,000000	97,386359
856,000000	97,391889
855,000000	97,393686
854,000000	97,392993
853,000000	97,390286
852,000000	97,382482
851,000000	97,364516
850,000000	97,335889
849,000000	97,304613
848,000000	97,281749
847,000000	97,271267
846,000000	97,267002
845,000000	97,260101
844,000000	97,246957
843,000000	97,229555
842,000000	97,211422
841,000000	97,195163
840,000000	97,181690
839,000000	97,169353
838,000000	97,155294
837,000000	97,139756
836,000000	97,127678
835,000000	97,123971
834,000000	97,129105
833,000000	97,141421
832,000000	97,161958
831,000000	97,193637
830,000000	97,236719
829,000000	97,289004
828,000000	97,349863
827,000000	97,420277
826,000000	97,498042
825,000000	97,576434
824,000000	97,649017
823,000000	97,713229
822,000000	97,768658
821,000000	97,814908
820,000000	97,852925
819,000000	97,885723
818,000000	97,915794
817,000000	97,942915
816,000000	97,965626
815,000000	97,983569
814,000000	97,997009
813,000000	98,005470
812,000000	98,008695
811,000000	98,008406
810,000000	98,007637
809,000000	98,008206
808,000000	98,009536
807,000000	98,009729
806,000000	98,007250
805,000000	98,002107
804,000000	97,995919
803,000000	97,990394
802,000000	97,985693
801,000000	97,981190
800,000000	97,977747
799,000000	97,977542
798,000000	97,980892
797,000000	97,984919
796,000000	97,986406
795,000000	97,984663
794,000000	97,980619
793,000000	97,974537
792,000000	97,966176
791,000000	97,956113
790,000000	97,945228
789,000000	97,933254
788,000000	97,919004
787,000000	97,901714
786,000000	97,881413
785,000000	97,858848
784,000000	97,835713
783,000000	97,813976
782,000000	97,794120
781,000000	97,774806
780,000000	97,754879
779,000000	97,734688
778,000000	97,714958
777,000000	97,695673
776,000000	97,676608
775,000000	97,657374
774,000000	97,636296
773,000000	97,611227
772,000000	97,582400
771,000000	97,552396
770,000000	97,522237
769,000000	97,489902
768,000000	97,454241
767,000000	97,417647
766,000000	97,382177
765,000000	97,345365
764,000000	97,303308
763,000000	97,256872
762,000000	97,211473
761,000000	97,170776
760,000000	97,133259
759,000000	97,095307
758,000000	97,055749
757,000000	97,016535
756,000000	96,979781
755,000000	96,944656
754,000000	96,907490
753,000000	96,865687
752,000000	96,821162
751,000000	96,778348
750,000000	96,739119
749,000000	96,702286
748,000000	96,668355
747,000000	96,640834
746,000000	96,620757
745,000000	96,602744
744,000000	96,579076
743,000000	96,546126
742,000000	96,504955
741,000000	96,458187
740,000000	96,409075
739,000000	96,361340
738,000000	96,316259
737,000000	96,270852
736,000000	96,221600
735,000000	96,168854
734,000000	96,114950
733,000000	96,059298
732,000000	95,998800
731,000000	95,932893
730,000000	95,864873
729,000000	95,796799
728,000000	95,726466
727,000000	95,650160
726,000000	95,566113
725,000000	95,476628
724,000000	95,387920
723,000000	95,306195
722,000000	95,232532
721,000000	95,163101
720,000000	95,095010
719,000000	95,027844
718,000000	94,957031
717,000000	94,869039
716,000000	94,748067
715,000000	94,591160
714,000000	94,417188
713,000000	94,258844
712,000000	94,142095
711,000000	94,067838
710,000000	94,011808
709,000000	93,944301
708,000000	93,851556
707,000000	93,740057
706,000000	93,621890
705,000000	93,501938
704,000000	93,379914
703,000000	93,256492
702,000000	93,134552
701,000000	93,017125
700,000000	92,905423
699,000000	92,799617
698,000000	92,699542
697,000000	92,606582
696,000000	92,524945
695,000000	92,457479
694,000000	92,403640
693,000000	92,361065
692,000000	92,325491
691,000000	92,290973
690,000000	92,252336
689,000000	92,211422
688,000000	92,177510
687,000000	92,155761
686,000000	92,140458
685,000000	92,122635
684,000000	92,100574
683,000000	92,081665
682,000000	92,074248
681,000000	92,078913
680,000000	92,086989
679,000000	92,089536
678,000000	92,088292
677,000000	92,092456
676,000000	92,110222
675,000000	92,140689
674,000000	92,177999
673,000000	92,218202
672,000000	92,260016
671,000000	92,304520
670,000000	92,361029
669,000000	92,441736
668,000000	92,518442
667,000000	92,543769
666,000000	92,553190
665,000000	92,559195
664,000000	92,556631
663,000000	92,549439
662,000000	92,535159
661,000000	92,502140
660,000000	92,445205
659,000000	92,372350
658,000000	92,291794
657,000000	92,198797
656,000000	92,089353
655,000000	91,969812
654,000000	91,845898
653,000000	91,713740
652,000000	91,572734
651,000000	91,433805
650,000000	91,307178
649,000000	91,191651
648,000000	91,085490
647,000000	90,992592
646,000000	90,908717
645,000000	90,819171
644,000000	90,717001
643,000000	90,609607
642,000000	90,502423
641,000000	90,389082
640,000000	90,266348
639,000000	90,146244
638,000000	90,041403
637,000000	89,951079
636,000000	89,871137
635,000000	89,803519
634,000000	89,747676
633,000000	89,695339
632,000000	89,641474
631,000000	89,589674
630,000000	89,540894
629,000000	89,487874
628,000000	89,426834
627,000000	89,361952
626,000000	89,292075
625,000000	89,207020
624,000000	89,102330
623,000000	88,985373
622,000000	88,862764
621,000000	88,732971
620,000000	88,595268
619,000000	88,454156
618,000000	88,310981
617,000000	88,164090
616,000000	88,021632
615,000000	87,900742
614,000000	87,809229
613,000000	87,742593
612,000000	87,702066
611,000000	87,698633
610,000000	87,735491
609,000000	87,803751
608,000000	87,898552
607,000000	88,022933
606,000000	88,172205
605,000000	88,336153
604,000000	88,518087
603,000000	88,731226
602,000000	88,974404
601,000000	89,227733
600,000000	89,474121
599,000000	89,708795
598,000000	89,928342
597,000000	90,125915
596,000000	90,299946
595,000000	90,454972
594,000000	90,592522
593,000000	90,711742
592,000000	90,818752
591,000000	90,924371
590,000000	91,030388
589,000000	91,128128
588,000000	91,211805
587,000000	91,284132
586,000000	91,349647
585,000000	91,411145
584,000000	91,471915
583,000000	91,532971
582,000000	91,588564
581,000000	91,633325
580,000000	91,672718
579,000000	91,717587
578,000000	91,769616
577,000000	91,821173
576,000000	91,867365
575,000000	91,908547
574,000000	91,943194
573,000000	91,968762
572,000000	91,988341
571,000000	92,006345
570,000000	92,019440
569,000000	92,022381
568,000000	92,022596
567,000000	92,035637
566,000000	92,064539
565,000000	92,095831
564,000000	92,117340
563,000000	92,127362
562,000000	92,124784
561,000000	92,103701
560,000000	92,062713
559,000000	92,009720
558,000000	91,952709
557,000000	91,895349
556,000000	91,847227
555,000000	91,827520
554,000000	91,848358
553,000000	91,900232
552,000000	91,961650
551,000000	92,016445
550,000000	92,058983
549,000000	92,091039
548,000000	92,117267
547,000000	92,139097
546,000000	92,151934
545,000000	92,152489
544,000000	92,146656
543,000000	92,143124
542,000000	92,141955
541,000000	92,137891
540,000000	92,133744
539,000000	92,140767
538,000000	92,164531
537,000000	92,198641
536,000000	92,232864
535,000000	92,260041
534,000000	92,276501
533,000000	92,283749
532,000000	92,288816
531,000000	92,295266
530,000000	92,296157
529,000000	92,285093
528,000000	92,270955
527,000000	92,272032
526,000000	92,296294
525,000000	92,336210
524,000000	92,382450
523,000000	92,429156
522,000000	92,467817
521,000000	92,492056
520,000000	92,508824
519,000000	92,530434
518,000000	92,555186
517,000000	92,571614
516,000000	92,581898
515,000000	92,600125
514,000000	92,627119
513,000000	92,647784
512,000000	92,656613
511,000000	92,668360
510,000000	92,696058
509,000000	92,732515
508,000000	92,762166
507,000000	92,779665
506,000000	92,790713
505,000000	92,805588
504,000000	92,837706
503,000000	92,896560
502,000000	92,971173
501,000000	93,032767
500,000000	93,064453
499,000000	93,072968
498,000000	93,069337
497,000000	93,055335
496,000000	93,033203
495,000000	93,012526
494,000000	92,998619
493,000000	92,985104
492,000000	92,969238
491,000000	92,963493
490,000000	92,978111
489,000000	93,001450
488,000000	93,013401
487,000000	93,012539
486,000000	93,016964
485,000000	93,041014
484,000000	93,081026
483,000000	93,126027
482,000000	93,172694
481,000000	93,223699
480,000000	93,276087
479,000000	93,315202
478,000000	93,324822
477,000000	93,307317
476,000000	93,289599
475,000000	93,303814
474,000000	93,361066
473,000000	93,442750
472,000000	93,515469
471,000000	93,554804
470,000000	93,554806
469,000000	93,517754
468,000000	93,451105
467,000000	93,377411
466,000000	93,331267
465,000000	93,335685
464,000000	93,384502
463,000000	93,448762
462,000000	93,502089
461,000000	93,543654
460,000000	93,586089
459,000000	93,617342
458,000000	93,596756
457,000000	93,513656
456,000000	93,421727
455,000000	93,372452
454,000000	93,361807
453,000000	93,360956
452,000000	93,363182
451,000000	93,382309
450,000000	93,395997
