# Supplementary material for: Machine learning-assisted non-destructive plasticizer identification and quantification in historical PVC objects based on IR spectroscopy
Source: Sci Rep. 2022 Mar 23;12:5017. doi: 10.1038/s41598-022-08862-1 (PMC8943100; doi:10.1038/s41598-022-08862-1)
Supplement: Supplementary file 1 — Supplementary Information 1. [file 41598_2022_8862_MOESM1_ESM.zip › Plasticizers_PVC_data/ATR_FTIR_all/MINIZOGA.ASC]

PE IR       SUBTECH     SPECTRUM    ASCII       PEDS        4.00        
   -1
MINIZOGA_001.ASC
21/06/21
14:44:08.00
21/06/21
14:44:08.00
Tja�a Rijavec
Sample 013 By tjasar Date Monday, June 21 2021
450,000000
#HDR
-1
-1
#GR
cm-1
%T
1.0
0.0
4000,000000
-1,000000
3551
8
100,260036
54,452461
#DATA
4000,000000	99,127480
3999,000000	99,127453
3998,000000	99,127258
3997,000000	99,126995
3996,000000	99,127045
3995,000000	99,127263
3994,000000	99,127695
3993,000000	99,128623
3992,000000	99,130314
3991,000000	99,132424
3990,000000	99,134043
3989,000000	99,134397
3988,000000	99,133645
3987,000000	99,132837
3986,000000	99,132930
3985,000000	99,134038
3984,000000	99,135743
3983,000000	99,137585
3982,000000	99,139125
3981,000000	99,140062
3980,000000	99,140505
3979,000000	99,140919
3978,000000	99,141783
3977,000000	99,143232
3976,000000	99,144872
3975,000000	99,146097
3974,000000	99,146657
3973,000000	99,146956
3972,000000	99,147576
3971,000000	99,148727
3970,000000	99,150299
3969,000000	99,151861
3968,000000	99,153175
3967,000000	99,154211
3966,000000	99,154724
3965,000000	99,154280
3964,000000	99,152913
3963,000000	99,151590
3962,000000	99,151530
3961,000000	99,153466
3960,000000	99,156637
3959,000000	99,159402
3958,000000	99,161084
3957,000000	99,161702
3956,000000	99,161631
3955,000000	99,161389
3954,000000	99,161433
3953,000000	99,161850
3952,000000	99,161294
3951,000000	99,157892
3950,000000	99,150863
3949,000000	99,141741
3948,000000	99,134195
3947,000000	99,131967
3946,000000	99,137546
3945,000000	99,150371
3944,000000	99,166019
3943,000000	99,178282
3942,000000	99,181934
3941,000000	99,177363
3940,000000	99,170218
3939,000000	99,165540
3938,000000	99,164435
3937,000000	99,163670
3936,000000	99,159741
3935,000000	99,152371
3934,000000	99,144321
3933,000000	99,140403
3932,000000	99,143412
3931,000000	99,152391
3930,000000	99,163213
3929,000000	99,172394
3928,000000	99,180913
3927,000000	99,189915
3926,000000	99,197149
3925,000000	99,198214
3924,000000	99,191394
3923,000000	99,179391
3922,000000	99,166642
3921,000000	99,155401
3920,000000	99,145658
3919,000000	99,138041
3918,000000	99,136511
3917,000000	99,144505
3916,000000	99,159444
3915,000000	99,174650
3914,000000	99,184963
3913,000000	99,189939
3912,000000	99,191801
3911,000000	99,192252
3910,000000	99,192641
3909,000000	99,193141
3908,000000	99,193187
3907,000000	99,191558
3906,000000	99,184059
3905,000000	99,166372
3904,000000	99,139356
3903,000000	99,113371
3902,000000	99,102642
3901,000000	99,112007
3900,000000	99,134118
3899,000000	99,155607
3898,000000	99,166606
3897,000000	99,167299
3896,000000	99,163069
3895,000000	99,158437
3894,000000	99,157448
3893,000000	99,161417
3892,000000	99,168455
3891,000000	99,171762
3890,000000	99,166106
3889,000000	99,154627
3888,000000	99,144704
3887,000000	99,141937
3886,000000	99,146618
3885,000000	99,155030
3884,000000	99,164487
3883,000000	99,176623
3882,000000	99,194859
3881,000000	99,213657
3880,000000	99,220068
3879,000000	99,210021
3878,000000	99,195055
3877,000000	99,189519
3876,000000	99,197786
3875,000000	99,210355
3874,000000	99,211810
3873,000000	99,195432
3872,000000	99,169794
3871,000000	99,150247
3870,000000	99,144351
3869,000000	99,145025
3868,000000	99,143693
3867,000000	99,140289
3866,000000	99,138946
3865,000000	99,142949
3864,000000	99,150996
3863,000000	99,158282
3862,000000	99,162552
3861,000000	99,164919
3860,000000	99,167123
3859,000000	99,168345
3858,000000	99,166715
3857,000000	99,163515
3856,000000	99,162035
3855,000000	99,163658
3854,000000	99,159191
3853,000000	99,151430
3852,000000	99,154235
3851,000000	99,163596
3850,000000	99,170046
3849,000000	99,173878
3848,000000	99,178759
3847,000000	99,186196
3846,000000	99,195684
3845,000000	99,206214
3844,000000	99,214231
3843,000000	99,214622
3842,000000	99,206179
3841,000000	99,192526
3840,000000	99,182081
3839,000000	99,181142
3838,000000	99,188752
3837,000000	99,199271
3836,000000	99,206840
3835,000000	99,210788
3834,000000	99,213055
3833,000000	99,215200
3832,000000	99,218663
3831,000000	99,223577
3830,000000	99,228732
3829,000000	99,234566
3828,000000	99,242270
3827,000000	99,248259
3826,000000	99,247228
3825,000000	99,237179
3824,000000	99,222675
3823,000000	99,212027
3822,000000	99,207061
3821,000000	99,203890
3820,000000	99,199103
3819,000000	99,195819
3818,000000	99,200520
3817,000000	99,216040
3816,000000	99,237407
3815,000000	99,254709
3814,000000	99,263183
3813,000000	99,265371
3812,000000	99,265552
3811,000000	99,265013
3810,000000	99,263262
3809,000000	99,261403
3808,000000	99,259884
3807,000000	99,257190
3806,000000	99,252099
3805,000000	99,245135
3804,000000	99,241415
3803,000000	99,245007
3802,000000	99,256711
3801,000000	99,271219
3800,000000	99,278821
3799,000000	99,278874
3798,000000	99,278244
3797,000000	99,282448
3796,000000	99,289909
3795,000000	99,298223
3794,000000	99,306834
3793,000000	99,316085
3792,000000	99,325221
3791,000000	99,333209
3790,000000	99,339096
3789,000000	99,342586
3788,000000	99,344468
3787,000000	99,345242
3786,000000	99,344914
3785,000000	99,343354
3784,000000	99,341502
3783,000000	99,341077
3782,000000	99,344353
3781,000000	99,350950
3780,000000	99,357040
3779,000000	99,357993
3778,000000	99,353833
3777,000000	99,349210
3776,000000	99,347715
3775,000000	99,348265
3774,000000	99,347168
3773,000000	99,343043
3772,000000	99,336281
3771,000000	99,327304
3770,000000	99,317581
3769,000000	99,309472
3768,000000	99,306145
3767,000000	99,308811
3766,000000	99,314604
3765,000000	99,319475
3764,000000	99,321975
3763,000000	99,323653
3762,000000	99,327909
3761,000000	99,333912
3760,000000	99,338490
3759,000000	99,337066
3758,000000	99,327208
3757,000000	99,311356
3756,000000	99,294603
3755,000000	99,281860
3754,000000	99,270849
3753,000000	99,250562
3752,000000	99,212798
3751,000000	99,167917
3750,000000	99,138695
3749,000000	99,132589
3748,000000	99,144467
3747,000000	99,171503
3746,000000	99,210016
3745,000000	99,246852
3744,000000	99,266833
3743,000000	99,270797
3742,000000	99,267797
3741,000000	99,260080
3740,000000	99,250715
3739,000000	99,242946
3738,000000	99,237581
3737,000000	99,235613
3736,000000	99,241144
3735,000000	99,260539
3734,000000	99,282264
3733,000000	99,291390
3732,000000	99,289771
3731,000000	99,284688
3730,000000	99,277866
3729,000000	99,266559
3728,000000	99,252530
3727,000000	99,243591
3726,000000	99,246037
3725,000000	99,258063
3724,000000	99,273692
3723,000000	99,291004
3722,000000	99,309845
3721,000000	99,327133
3720,000000	99,340975
3719,000000	99,350063
3718,000000	99,352297
3717,000000	99,347745
3716,000000	99,340178
3715,000000	99,334339
3714,000000	99,327953
3713,000000	99,311459
3712,000000	99,283367
3711,000000	99,259398
3710,000000	99,253813
3709,000000	99,263414
3708,000000	99,279580
3707,000000	99,297328
3706,000000	99,313967
3705,000000	99,330623
3704,000000	99,350259
3703,000000	99,371215
3702,000000	99,384869
3701,000000	99,382753
3700,000000	99,366491
3699,000000	99,346852
3698,000000	99,331241
3697,000000	99,319960
3696,000000	99,309545
3695,000000	99,297287
3694,000000	99,284330
3693,000000	99,275916
3692,000000	99,276925
3691,000000	99,285432
3690,000000	99,292252
3689,000000	99,288298
3688,000000	99,272451
3687,000000	99,252012
3686,000000	99,235043
3685,000000	99,224816
3684,000000	99,220044
3683,000000	99,217368
3682,000000	99,214399
3681,000000	99,208717
3680,000000	99,195439
3679,000000	99,174235
3678,000000	99,150218
3677,000000	99,132121
3676,000000	99,127795
3675,000000	99,133248
3674,000000	99,130225
3673,000000	99,118575
3672,000000	99,109543
3671,000000	99,110307
3670,000000	99,122283
3669,000000	99,134703
3668,000000	99,138395
3667,000000	99,138999
3666,000000	99,143685
3665,000000	99,153416
3664,000000	99,164477
3663,000000	99,173027
3662,000000	99,176334
3661,000000	99,172710
3660,000000	99,161523
3659,000000	99,145462
3658,000000	99,128728
3657,000000	99,114964
3656,000000	99,105729
3655,000000	99,101396
3654,000000	99,101311
3653,000000	99,104134
3652,000000	99,103328
3651,000000	99,083051
3650,000000	99,040335
3649,000000	99,007693
3648,000000	99,012031
3647,000000	99,035029
3646,000000	99,050940
3645,000000	99,055313
3644,000000	99,055848
3643,000000	99,058398
3642,000000	99,064527
3641,000000	99,071942
3640,000000	99,076963
3639,000000	99,077966
3638,000000	99,074466
3637,000000	99,066333
3636,000000	99,053357
3635,000000	99,035615
3634,000000	99,014119
3633,000000	98,989732
3632,000000	98,962612
3631,000000	98,932471
3630,000000	98,900100
3629,000000	98,874842
3628,000000	98,868143
3627,000000	98,875153
3626,000000	98,886996
3625,000000	98,898918
3624,000000	98,910492
3623,000000	98,924411
3622,000000	98,943711
3621,000000	98,966123
3620,000000	98,981524
3619,000000	98,976052
3618,000000	98,946832
3617,000000	98,906202
3616,000000	98,869189
3615,000000	98,842121
3614,000000	98,821517
3613,000000	98,799258
3612,000000	98,771758
3611,000000	98,745185
3610,000000	98,729706
3609,000000	98,732988
3608,000000	98,754584
3607,000000	98,783111
3606,000000	98,805052
3605,000000	98,815042
3604,000000	98,815647
3603,000000	98,810706
3602,000000	98,802752
3601,000000	98,794880
3600,000000	98,790163
3599,000000	98,788036
3598,000000	98,784370
3597,000000	98,775984
3596,000000	98,762300
3595,000000	98,746409
3594,000000	98,730798
3593,000000	98,715529
3592,000000	98,700415
3591,000000	98,688052
3590,000000	98,681199
3589,000000	98,680949
3588,000000	98,685148
3587,000000	98,688804
3586,000000	98,684212
3585,000000	98,671207
3584,000000	98,657254
3583,000000	98,648697
3582,000000	98,645562
3581,000000	98,645158
3580,000000	98,644196
3579,000000	98,641201
3578,000000	98,635533
3577,000000	98,627944
3576,000000	98,619518
3575,000000	98,610130
3574,000000	98,598965
3573,000000	98,584935
3572,000000	98,568901
3571,000000	98,553404
3570,000000	98,539735
3569,000000	98,524851
3568,000000	98,507327
3567,000000	98,493226
3566,000000	98,486081
3565,000000	98,478698
3564,000000	98,467016
3563,000000	98,455006
3562,000000	98,447262
3561,000000	98,444050
3560,000000	98,442279
3559,000000	98,438687
3558,000000	98,431888
3557,000000	98,422331
3556,000000	98,411294
3555,000000	98,399894
3554,000000	98,389003
3553,000000	98,378375
3552,000000	98,366132
3551,000000	98,350457
3550,000000	98,331902
3549,000000	98,313115
3548,000000	98,296939
3547,000000	98,285556
3546,000000	98,280414
3545,000000	98,280464
3544,000000	98,281673
3543,000000	98,280532
3542,000000	98,276670
3541,000000	98,271587
3540,000000	98,267062
3539,000000	98,263646
3538,000000	98,260269
3537,000000	98,255203
3536,000000	98,247568
3535,000000	98,238375
3534,000000	98,229176
3533,000000	98,221074
3532,000000	98,213663
3531,000000	98,205499
3530,000000	98,194912
3529,000000	98,181224
3528,000000	98,165885
3527,000000	98,152180
3526,000000	98,142471
3525,000000	98,137131
3524,000000	98,135305
3523,000000	98,135390
3522,000000	98,135000
3521,000000	98,132268
3520,000000	98,127573
3519,000000	98,123034
3518,000000	98,119850
3517,000000	98,117684
3516,000000	98,115090
3515,000000	98,110930
3514,000000	98,104186
3513,000000	98,094369
3512,000000	98,082518
3511,000000	98,071454
3510,000000	98,063338
3509,000000	98,057450
3508,000000	98,051435
3507,000000	98,044247
3506,000000	98,036497
3505,000000	98,028741
3504,000000	98,021315
3503,000000	98,015108
3502,000000	98,010281
3501,000000	98,006133
3500,000000	98,002338
3499,000000	97,999207
3498,000000	97,996086
3497,000000	97,991706
3496,000000	97,985863
3495,000000	97,979524
3494,000000	97,973192
3493,000000	97,966043
3492,000000	97,957374
3491,000000	97,947989
3490,000000	97,939397
3489,000000	97,932160
3488,000000	97,925516
3487,000000	97,918040
3486,000000	97,908766
3485,000000	97,898626
3484,000000	97,890368
3483,000000	97,886537
3482,000000	97,886538
3481,000000	97,886390
3480,000000	97,882293
3479,000000	97,873992
3478,000000	97,864115
3477,000000	97,855009
3476,000000	97,847227
3475,000000	97,840460
3474,000000	97,835094
3473,000000	97,832908
3472,000000	97,835673
3471,000000	97,842707
3470,000000	97,849791
3469,000000	97,851221
3468,000000	97,843787
3467,000000	97,828546
3466,000000	97,809347
3465,000000	97,790612
3464,000000	97,775952
3463,000000	97,767006
3462,000000	97,762067
3461,000000	97,756842
3460,000000	97,747622
3459,000000	97,734017
3458,000000	97,718843
3457,000000	97,705463
3456,000000	97,695442
3455,000000	97,688510
3454,000000	97,682736
3453,000000	97,676099
3452,000000	97,667749
3451,000000	97,659180
3450,000000	97,653138
3449,000000	97,650664
3448,000000	97,649186
3447,000000	97,644332
3446,000000	97,633765
3445,000000	97,619429
3444,000000	97,606062
3443,000000	97,597796
3442,000000	97,596644
3441,000000	97,603147
3440,000000	97,617219
3439,000000	97,637364
3438,000000	97,659007
3437,000000	97,674719
3436,000000	97,677760
3435,000000	97,667104
3434,000000	97,648301
3433,000000	97,629927
3432,000000	97,617784
3431,000000	97,612045
3430,000000	97,608474
3429,000000	97,601949
3428,000000	97,590116
3427,000000	97,574571
3426,000000	97,559365
3425,000000	97,548429
3424,000000	97,544213
3423,000000	97,547367
3422,000000	97,556072
3421,000000	97,566178
3420,000000	97,573764
3419,000000	97,578438
3418,000000	97,583377
3417,000000	97,592004
3416,000000	97,605230
3415,000000	97,621324
3414,000000	97,637188
3413,000000	97,649790
3412,000000	97,657934
3411,000000	97,662922
3410,000000	97,666868
3409,000000	97,670455
3408,000000	97,673328
3407,000000	97,676165
3406,000000	97,681246
3405,000000	97,690604
3404,000000	97,704303
3403,000000	97,720225
3402,000000	97,734437
3401,000000	97,742871
3400,000000	97,743881
3399,000000	97,739692
3398,000000	97,734492
3397,000000	97,731294
3396,000000	97,731141
3395,000000	97,734280
3394,000000	97,740309
3393,000000	97,747320
3392,000000	97,752650
3391,000000	97,754869
3390,000000	97,754591
3389,000000	97,753284
3388,000000	97,752282
3387,000000	97,752873
3386,000000	97,755996
3385,000000	97,761268
3384,000000	97,766789
3383,000000	97,770635
3382,000000	97,772124
3381,000000	97,772065
3380,000000	97,771855
3379,000000	97,772425
3378,000000	97,773661
3377,000000	97,774916
3376,000000	97,776182
3375,000000	97,778236
3374,000000	97,781705
3373,000000	97,786372
3372,000000	97,791658
3371,000000	97,797032
3370,000000	97,801668
3369,000000	97,804282
3368,000000	97,804100
3367,000000	97,801726
3366,000000	97,798692
3365,000000	97,796364
3364,000000	97,795431
3363,000000	97,795911
3362,000000	97,797176
3361,000000	97,798334
3360,000000	97,799112
3359,000000	97,800124
3358,000000	97,801895
3357,000000	97,804087
3356,000000	97,806210
3355,000000	97,808720
3354,000000	97,812704
3353,000000	97,818386
3352,000000	97,824587
3351,000000	97,829745
3350,000000	97,833294
3349,000000	97,835756
3348,000000	97,837844
3347,000000	97,839509
3346,000000	97,839867
3345,000000	97,838421
3344,000000	97,836025
3343,000000	97,834647
3342,000000	97,835743
3341,000000	97,839153
3340,000000	97,843480
3339,000000	97,847143
3338,000000	97,849176
3337,000000	97,849636
3336,000000	97,849573
3335,000000	97,850237
3334,000000	97,852054
3333,000000	97,854513
3332,000000	97,857058
3331,000000	97,859751
3330,000000	97,863042
3329,000000	97,867233
3328,000000	97,872230
3327,000000	97,877347
3326,000000	97,881220
3325,000000	97,882804
3324,000000	97,882650
3323,000000	97,882814
3322,000000	97,885009
3321,000000	97,889311
3320,000000	97,894645
3319,000000	97,899849
3318,000000	97,903838
3317,000000	97,905786
3316,000000	97,905851
3315,000000	97,905443
3314,000000	97,906012
3313,000000	97,907829
3312,000000	97,910299
3311,000000	97,913087
3310,000000	97,916439
3309,000000	97,920598
3308,000000	97,925263
3307,000000	97,929479
3306,000000	97,931905
3305,000000	97,931578
3304,000000	97,928902
3303,000000	97,925523
3302,000000	97,922848
3301,000000	97,921197
3300,000000	97,920655
3299,000000	97,922055
3298,000000	97,926133
3297,000000	97,932149
3296,000000	97,937975
3295,000000	97,941917
3294,000000	97,944001
3293,000000	97,945490
3292,000000	97,947588
3291,000000	97,950572
3290,000000	97,953835
3289,000000	97,956828
3288,000000	97,959774
3287,000000	97,963173
3286,000000	97,966772
3285,000000	97,969626
3284,000000	97,971438
3283,000000	97,973117
3282,000000	97,975737
3281,000000	97,979395
3280,000000	97,983612
3279,000000	97,988203
3278,000000	97,993243
3277,000000	97,998738
3276,000000	98,004781
3275,000000	98,011617
3274,000000	98,019079
3273,000000	98,026278
3272,000000	98,032186
3271,000000	98,036425
3270,000000	98,039166
3269,000000	98,040933
3268,000000	98,042747
3267,000000	98,045776
3266,000000	98,050265
3265,000000	98,055276
3264,000000	98,059751
3263,000000	98,063202
3262,000000	98,065604
3261,000000	98,067143
3260,000000	98,068788
3259,000000	98,072056
3258,000000	98,077667
3257,000000	98,084823
3256,000000	98,092115
3255,000000	98,098669
3254,000000	98,104177
3253,000000	98,108869
3252,000000	98,113566
3251,000000	98,119280
3250,000000	98,125860
3249,000000	98,131686
3248,000000	98,135294
3247,000000	98,136866
3246,000000	98,137727
3245,000000	98,138840
3244,000000	98,140262
3243,000000	98,141832
3242,000000	98,143930
3241,000000	98,147563
3240,000000	98,153723
3239,000000	98,162319
3238,000000	98,171900
3237,000000	98,180697
3236,000000	98,187944
3235,000000	98,193669
3234,000000	98,197554
3233,000000	98,199031
3232,000000	98,198380
3231,000000	98,197076
3230,000000	98,196770
3229,000000	98,198391
3228,000000	98,202130
3227,000000	98,207262
3226,000000	98,212028
3225,000000	98,214868
3224,000000	98,216098
3223,000000	98,217552
3222,000000	98,220488
3221,000000	98,224598
3220,000000	98,229232
3219,000000	98,234204
3218,000000	98,239250
3217,000000	98,243564
3216,000000	98,246626
3215,000000	98,248722
3214,000000	98,250209
3213,000000	98,251203
3212,000000	98,252230
3211,000000	98,254548
3210,000000	98,258940
3209,000000	98,264592
3208,000000	98,269968
3207,000000	98,274537
3206,000000	98,279073
3205,000000	98,284216
3204,000000	98,289474
3203,000000	98,293571
3202,000000	98,295708
3201,000000	98,296140
3200,000000	98,295966
3199,000000	98,296375
3198,000000	98,298354
3197,000000	98,302600
3196,000000	98,309156
3195,000000	98,317039
3194,000000	98,324480
3193,000000	98,330101
3192,000000	98,333651
3191,000000	98,335695
3190,000000	98,337032
3189,000000	98,338591
3188,000000	98,341319
3187,000000	98,345340
3186,000000	98,349912
3185,000000	98,354172
3184,000000	98,357933
3183,000000	98,361171
3182,000000	98,363711
3181,000000	98,365877
3180,000000	98,368662
3179,000000	98,372569
3178,000000	98,376669
3177,000000	98,379757
3176,000000	98,382027
3175,000000	98,384878
3174,000000	98,389126
3173,000000	98,394243
3172,000000	98,399131
3171,000000	98,403130
3170,000000	98,406463
3169,000000	98,410280
3168,000000	98,415890
3167,000000	98,423244
3166,000000	98,430605
3165,000000	98,436142
3164,000000	98,439620
3163,000000	98,441935
3162,000000	98,443603
3161,000000	98,444572
3160,000000	98,445136
3159,000000	98,446239
3158,000000	98,448926
3157,000000	98,453991
3156,000000	98,461805
3155,000000	98,471682
3154,000000	98,481496
3153,000000	98,488789
3152,000000	98,492386
3151,000000	98,492729
3150,000000	98,490948
3149,000000	98,488374
3148,000000	98,486692
3147,000000	98,487356
3146,000000	98,490437
3145,000000	98,494612
3144,000000	98,498748
3143,000000	98,503091
3142,000000	98,508686
3141,000000	98,516031
3140,000000	98,524155
3139,000000	98,530826
3138,000000	98,533873
3137,000000	98,532941
3136,000000	98,529931
3135,000000	98,527377
3134,000000	98,526718
3133,000000	98,528233
3132,000000	98,531451
3131,000000	98,534983
3130,000000	98,536907
3129,000000	98,536578
3128,000000	98,535650
3127,000000	98,536513
3126,000000	98,539949
3125,000000	98,545000
3124,000000	98,550832
3123,000000	98,557535
3122,000000	98,565196
3121,000000	98,573182
3120,000000	98,580508
3119,000000	98,586310
3118,000000	98,589597
3117,000000	98,589463
3116,000000	98,586013
3115,000000	98,580769
3114,000000	98,575906
3113,000000	98,573266
3112,000000	98,573493
3111,000000	98,575592
3110,000000	98,577180
3109,000000	98,575999
3108,000000	98,571536
3107,000000	98,565299
3106,000000	98,559178
3105,000000	98,553801
3104,000000	98,548953
3103,000000	98,544975
3102,000000	98,542979
3101,000000	98,543098
3100,000000	98,543635
3099,000000	98,542482
3098,000000	98,539304
3097,000000	98,535761
3096,000000	98,534025
3095,000000	98,535069
3094,000000	98,538103
3093,000000	98,541167
3092,000000	98,542262
3091,000000	98,540584
3090,000000	98,536996
3089,000000	98,533516
3088,000000	98,531726
3087,000000	98,531499
3086,000000	98,531118
3085,000000	98,528859
3084,000000	98,524718
3083,000000	98,520380
3082,000000	98,517583
3081,000000	98,516449
3080,000000	98,515536
3079,000000	98,513182
3078,000000	98,508715
3077,000000	98,502553
3076,000000	98,495459
3075,000000	98,488126
3074,000000	98,481182
3073,000000	98,475470
3072,000000	98,471949
3071,000000	98,471237
3070,000000	98,472947
3069,000000	98,475224
3068,000000	98,475394
3067,000000	98,471640
3066,000000	98,464468
3065,000000	98,456256
3064,000000	98,449240
3063,000000	98,443895
3062,000000	98,439427
3061,000000	98,435423
3060,000000	98,432548
3059,000000	98,431473
3058,000000	98,431735
3057,000000	98,432208
3056,000000	98,432261
3055,000000	98,432198
3054,000000	98,432605
3053,000000	98,433873
3052,000000	98,436062
3051,000000	98,438656
3050,000000	98,440874
3049,000000	98,442588
3048,000000	98,444789
3047,000000	98,448351
3046,000000	98,452561
3045,000000	98,455514
3044,000000	98,455765
3043,000000	98,452530
3042,000000	98,444955
3041,000000	98,432481
3040,000000	98,416516
3039,000000	98,400554
3038,000000	98,387771
3037,000000	98,378773
3036,000000	98,371466
3035,000000	98,362445
3034,000000	98,348833
3033,000000	98,329954
3032,000000	98,307941
3031,000000	98,286089
3030,000000	98,266525
3029,000000	98,249759
3028,000000	98,235793
3027,000000	98,224315
3026,000000	98,213753
3025,000000	98,201588
3024,000000	98,186380
3023,000000	98,169101
3022,000000	98,151948
3021,000000	98,136118
3020,000000	98,121000
3019,000000	98,105001
3018,000000	98,086774
3017,000000	98,065803
3016,000000	98,042285
3015,000000	98,016214
3014,000000	97,986651
3013,000000	97,952183
3012,000000	97,912040
3011,000000	97,866517
3010,000000	97,816367
3009,000000	97,762582
3008,000000	97,706585
3007,000000	97,649677
3006,000000	97,591925
3005,000000	97,531804
3004,000000	97,467394
3003,000000	97,397951
3002,000000	97,324413
3001,000000	97,248657
3000,000000	97,171554
2999,000000	97,091111
2998,000000	97,003171
2997,000000	96,904746
2996,000000	96,796763
2995,000000	96,682163
2994,000000	96,561463
2993,000000	96,431514
2992,000000	96,288334
2991,000000	96,130311
2990,000000	95,957773
2989,000000	95,770948
2988,000000	95,569405
2987,000000	95,352597
2986,000000	95,120547
2985,000000	94,873578
2984,000000	94,611453
2983,000000	94,332761
2982,000000	94,034716
2981,000000	93,714653
2980,000000	93,371689
2979,000000	93,007047
2978,000000	92,623322
2977,000000	92,222660
2976,000000	91,805356
2975,000000	91,369137
2974,000000	90,910442
2973,000000	90,427674
2972,000000	89,922933
2971,000000	89,401247
2970,000000	88,868467
2969,000000	88,330748
2968,000000	87,795265
2967,000000	87,270328
2966,000000	86,765342
2965,000000	86,290271
2964,000000	85,855358
2963,000000	85,469726
2962,000000	85,141048
2961,000000	84,875875
2960,000000	84,678628
2959,000000	84,551098
2958,000000	84,492234
2957,000000	84,500258
2956,000000	84,573015
2955,000000	84,705460
2954,000000	84,887785
2953,000000	85,105077
2952,000000	85,339934
2951,000000	85,573929
2950,000000	85,788375
2949,000000	85,964325
2948,000000	86,083462
2947,000000	86,130558
2946,000000	86,095317
2945,000000	85,974006
2944,000000	85,768263
2943,000000	85,483998
2942,000000	85,130242
2941,000000	84,718096
2940,000000	84,259921
2939,000000	83,767653
2938,000000	83,253498
2937,000000	82,730128
2936,000000	82,210548
2935,000000	81,707482
2934,000000	81,233705
2933,000000	80,803172
2932,000000	80,428619
2931,000000	80,119059
2930,000000	79,879085
2929,000000	79,711227
2928,000000	79,617293
2927,000000	79,597021
2926,000000	79,647700
2925,000000	79,764352
2924,000000	79,940793
2923,000000	80,169453
2922,000000	80,441446
2921,000000	80,747038
2920,000000	81,075484
2919,000000	81,416277
2918,000000	81,761765
2917,000000	82,109405
2916,000000	82,460254
2915,000000	82,814415
2914,000000	83,168852
2913,000000	83,519534
2912,000000	83,865153
2911,000000	84,208297
2910,000000	84,553597
2909,000000	84,905777
2908,000000	85,268633
2907,000000	85,644430
2906,000000	86,033401
2905,000000	86,434090
2904,000000	86,844130
2903,000000	87,260336
2902,000000	87,678123
2901,000000	88,093670
2900,000000	88,503518
2899,000000	88,906182
2898,000000	89,299508
2897,000000	89,678856
2896,000000	90,038426
2895,000000	90,374547
2894,000000	90,687318
2893,000000	90,978776
2892,000000	91,249997
2891,000000	91,499629
2890,000000	91,724257
2889,000000	91,919771
2888,000000	92,082017
2887,000000	92,206835
2886,000000	92,290000
2885,000000	92,327489
2884,000000	92,316035
2883,000000	92,252858
2882,000000	92,135985
2881,000000	91,965874
2880,000000	91,747956
2879,000000	91,493588
2878,000000	91,218946
2877,000000	90,943094
2876,000000	90,684638
2875,000000	90,458641
2874,000000	90,274576
2873,000000	90,137306
2872,000000	90,048352
2871,000000	90,003907
2870,000000	89,990205
2869,000000	89,981863
2868,000000	89,946709
2867,000000	89,855493
2866,000000	89,691032
2865,000000	89,452631
2864,000000	89,155425
2863,000000	88,825007
2862,000000	88,490622
2861,000000	88,179528
2860,000000	87,915793
2859,000000	87,720669
2858,000000	87,611998
2857,000000	87,602551
2856,000000	87,697303
2855,000000	87,893310
2854,000000	88,181702
2853,000000	88,550552
2852,000000	88,987585
2851,000000	89,481351
2850,000000	90,019359
2849,000000	90,585205
2848,000000	91,159093
2847,000000	91,722191
2846,000000	92,261840
2845,000000	92,771758
2844,000000	93,249095
2843,000000	93,693018
2842,000000	94,104215
2841,000000	94,483474
2840,000000	94,829095
2839,000000	95,137006
2838,000000	95,405070
2837,000000	95,636871
2836,000000	95,840204
2835,000000	96,022080
2834,000000	96,185407
2833,000000	96,330468
2832,000000	96,458239
2831,000000	96,571154
2830,000000	96,671746
2829,000000	96,761495
2828,000000	96,841021
2827,000000	96,910704
2826,000000	96,970796
2825,000000	97,021679
2824,000000	97,064073
2823,000000	97,098772
2822,000000	97,126496
2821,000000	97,148431
2820,000000	97,167046
2819,000000	97,185988
2818,000000	97,208960
2817,000000	97,238857
2816,000000	97,277466
2815,000000	97,325446
2814,000000	97,382535
2813,000000	97,447647
2812,000000	97,518207
2811,000000	97,589403
2810,000000	97,655394
2809,000000	97,712654
2808,000000	97,762111
2807,000000	97,807150
2806,000000	97,849808
2805,000000	97,889907
2804,000000	97,927276
2803,000000	97,963146
2802,000000	97,998998
2801,000000	98,035029
2800,000000	98,070200
2799,000000	98,102867
2798,000000	98,131176
2797,000000	98,154083
2796,000000	98,172721
2795,000000	98,190156
2794,000000	98,209171
2793,000000	98,230444
2792,000000	98,252707
2791,000000	98,273733
2790,000000	98,291069
2789,000000	98,303249
2788,000000	98,311234
2787,000000	98,318257
2786,000000	98,327374
2785,000000	98,339289
2784,000000	98,352606
2783,000000	98,365601
2782,000000	98,377391
2781,000000	98,388199
2780,000000	98,399265
2779,000000	98,412310
2778,000000	98,428221
2777,000000	98,445861
2776,000000	98,462197
2775,000000	98,473855
2774,000000	98,479161
2773,000000	98,479242
2772,000000	98,477227
2771,000000	98,475899
2770,000000	98,476077
2769,000000	98,477276
2768,000000	98,479284
2767,000000	98,482348
2766,000000	98,486174
2765,000000	98,489809
2764,000000	98,492674
2763,000000	98,494955
2762,000000	98,496865
2761,000000	98,498197
2760,000000	98,498841
2759,000000	98,499144
2758,000000	98,499500
2757,000000	98,499980
2756,000000	98,500435
2755,000000	98,500665
2754,000000	98,500632
2753,000000	98,500936
2752,000000	98,502780
2751,000000	98,506698
2750,000000	98,511330
2749,000000	98,514083
2748,000000	98,513149
2747,000000	98,508550
2746,000000	98,501601
2745,000000	98,494023
2744,000000	98,487330
2743,000000	98,482123
2742,000000	98,477862
2741,000000	98,473879
2740,000000	98,470436
2739,000000	98,468075
2738,000000	98,466273
2737,000000	98,463775
2736,000000	98,460325
2735,000000	98,457231
2734,000000	98,456051
2733,000000	98,457517
2732,000000	98,461828
2731,000000	98,469131
2730,000000	98,479413
2729,000000	98,492254
2728,000000	98,506690
2727,000000	98,520978
2726,000000	98,532913
2725,000000	98,541377
2724,000000	98,547502
2723,000000	98,553459
2722,000000	98,560202
2721,000000	98,567154
2720,000000	98,573803
2719,000000	98,580398
2718,000000	98,586993
2717,000000	98,593001
2716,000000	98,598080
2715,000000	98,602579
2714,000000	98,606928
2713,000000	98,611440
2712,000000	98,616737
2711,000000	98,623235
2710,000000	98,629864
2709,000000	98,634474
2708,000000	98,636177
2707,000000	98,636585
2706,000000	98,638195
2705,000000	98,642103
2704,000000	98,647606
2703,000000	98,653272
2702,000000	98,657826
2701,000000	98,660562
2700,000000	98,661535
2699,000000	98,661392
2698,000000	98,660924
2697,000000	98,660893
2696,000000	98,661939
2695,000000	98,664082
2694,000000	98,666469
2693,000000	98,668269
2692,000000	98,669670
2691,000000	98,671282
2690,000000	98,672681
2689,000000	98,672459
2688,000000	98,669886
2687,000000	98,665824
2686,000000	98,661941
2685,000000	98,659549
2684,000000	98,659103
2683,000000	98,660059
2682,000000	98,661226
2681,000000	98,661831
2680,000000	98,662120
2679,000000	98,662338
2678,000000	98,661694
2677,000000	98,659403
2676,000000	98,656376
2675,000000	98,654492
2674,000000	98,654162
2673,000000	98,654022
2672,000000	98,653355
2671,000000	98,653490
2670,000000	98,656093
2669,000000	98,661022
2668,000000	98,666565
2667,000000	98,671300
2666,000000	98,675315
2665,000000	98,680073
2664,000000	98,687347
2663,000000	98,697706
2662,000000	98,709834
2661,000000	98,721761
2660,000000	98,732627
2659,000000	98,742727
2658,000000	98,752213
2657,000000	98,760989
2656,000000	98,769904
2655,000000	98,780564
2654,000000	98,793237
2653,000000	98,805938
2652,000000	98,816328
2651,000000	98,823972
2650,000000	98,830265
2649,000000	98,836783
2648,000000	98,844182
2647,000000	98,852154
2646,000000	98,859897
2645,000000	98,866885
2644,000000	98,873299
2643,000000	98,879465
2642,000000	98,885152
2641,000000	98,890007
2640,000000	98,894347
2639,000000	98,898565
2638,000000	98,902037
2637,000000	98,903791
2636,000000	98,904148
2635,000000	98,904462
2634,000000	98,905197
2633,000000	98,905640
2632,000000	98,905829
2631,000000	98,907290
2630,000000	98,911218
2629,000000	98,916921
2628,000000	98,922570
2627,000000	98,926667
2626,000000	98,928483
2625,000000	98,928086
2624,000000	98,926526
2623,000000	98,925364
2622,000000	98,925719
2621,000000	98,928071
2620,000000	98,932515
2619,000000	98,938178
2618,000000	98,942778
2617,000000	98,944265
2616,000000	98,942973
2615,000000	98,941061
2614,000000	98,939871
2613,000000	98,939140
2612,000000	98,938593
2611,000000	98,938573
2610,000000	98,938893
2609,000000	98,938499
2608,000000	98,936813
2607,000000	98,934403
2606,000000	98,932260
2605,000000	98,931294
2604,000000	98,932164
2603,000000	98,934322
2602,000000	98,935669
2601,000000	98,934845
2600,000000	98,933550
2599,000000	98,934812
2598,000000	98,939006
2597,000000	98,943424
2596,000000	98,945684
2595,000000	98,945827
2594,000000	98,944992
2593,000000	98,944008
2592,000000	98,943546
2591,000000	98,944004
2590,000000	98,945062
2589,000000	98,946685
2588,000000	98,950047
2587,000000	98,955583
2586,000000	98,960710
2585,000000	98,962026
2584,000000	98,959796
2583,000000	98,957599
2582,000000	98,957384
2581,000000	98,957382
2580,000000	98,955552
2579,000000	98,952384
2578,000000	98,949287
2577,000000	98,946406
2576,000000	98,943271
2575,000000	98,940036
2574,000000	98,937130
2573,000000	98,934964
2572,000000	98,934395
2571,000000	98,936070
2570,000000	98,939016
2569,000000	98,941335
2568,000000	98,942430
2567,000000	98,943019
2566,000000	98,943116
2565,000000	98,941983
2564,000000	98,940206
2563,000000	98,939770
2562,000000	98,941589
2561,000000	98,944371
2560,000000	98,945969
2559,000000	98,944557
2558,000000	98,939138
2557,000000	98,930944
2556,000000	98,923848
2555,000000	98,921102
2554,000000	98,921879
2553,000000	98,923069
2552,000000	98,923757
2551,000000	98,925265
2550,000000	98,927397
2549,000000	98,928023
2548,000000	98,926534
2547,000000	98,924570
2546,000000	98,922761
2545,000000	98,919718
2544,000000	98,915078
2543,000000	98,910817
2542,000000	98,908497
2541,000000	98,907305
2540,000000	98,905525
2539,000000	98,902064
2538,000000	98,896278
2537,000000	98,888422
2536,000000	98,880588
2535,000000	98,874923
2534,000000	98,870670
2533,000000	98,865008
2532,000000	98,856974
2531,000000	98,848232
2530,000000	98,840128
2529,000000	98,832444
2528,000000	98,825229
2527,000000	98,819078
2526,000000	98,813221
2525,000000	98,806083
2524,000000	98,798377
2523,000000	98,793097
2522,000000	98,791611
2521,000000	98,791870
2520,000000	98,791180
2519,000000	98,788748
2518,000000	98,784984
2517,000000	98,780472
2516,000000	98,776330
2515,000000	98,773768
2514,000000	98,772738
2513,000000	98,772495
2512,000000	98,773589
2511,000000	98,777427
2510,000000	98,783928
2509,000000	98,791772
2508,000000	98,800991
2507,000000	98,813226
2506,000000	98,828973
2505,000000	98,846464
2504,000000	98,863628
2503,000000	98,879501
2502,000000	98,893901
2501,000000	98,907410
2500,000000	98,921460
2499,000000	98,936597
2498,000000	98,951053
2497,000000	98,963007
2496,000000	98,973221
2495,000000	98,983420
2494,000000	98,993136
2493,000000	99,001219
2492,000000	99,009473
2491,000000	99,021105
2490,000000	99,035528
2489,000000	99,048305
2488,000000	99,056750
2487,000000	99,062384
2486,000000	99,067428
2485,000000	99,072188
2484,000000	99,077057
2483,000000	99,084003
2482,000000	99,094308
2481,000000	99,106501
2480,000000	99,117763
2479,000000	99,126046
2478,000000	99,130560
2477,000000	99,131847
2476,000000	99,131706
2475,000000	99,131688
2474,000000	99,131595
2473,000000	99,130646
2472,000000	99,129476
2471,000000	99,129506
2470,000000	99,131381
2469,000000	99,135879
2468,000000	99,144785
2467,000000	99,158170
2466,000000	99,171844
2465,000000	99,180587
2464,000000	99,183322
2463,000000	99,182596
2462,000000	99,180123
2461,000000	99,176234
2460,000000	99,172969
2459,000000	99,173593
2458,000000	99,178565
2457,000000	99,184942
2456,000000	99,190082
2455,000000	99,193371
2454,000000	99,194521
2453,000000	99,193215
2452,000000	99,190619
2451,000000	99,188482
2450,000000	99,186692
2449,000000	99,184242
2448,000000	99,182227
2447,000000	99,182967
2446,000000	99,186437
2445,000000	99,190427
2444,000000	99,193908
2443,000000	99,197363
2442,000000	99,200210
2441,000000	99,201114
2440,000000	99,200570
2439,000000	99,200056
2438,000000	99,198827
2437,000000	99,194795
2436,000000	99,188388
2435,000000	99,182502
2434,000000	99,178810
2433,000000	99,177235
2432,000000	99,178539
2431,000000	99,183795
2430,000000	99,191050
2429,000000	99,195716
2428,000000	99,194914
2427,000000	99,189303
2426,000000	99,181296
2425,000000	99,174073
2424,000000	99,171275
2423,000000	99,173953
2422,000000	99,178047
2421,000000	99,177972
2420,000000	99,172739
2419,000000	99,165999
2418,000000	99,160905
2417,000000	99,157925
2416,000000	99,156681
2415,000000	99,156308
2414,000000	99,154542
2413,000000	99,149939
2412,000000	99,144778
2411,000000	99,142815
2410,000000	99,144659
2409,000000	99,148162
2408,000000	99,152226
2407,000000	99,156787
2406,000000	99,160109
2405,000000	99,160047
2404,000000	99,157636
2403,000000	99,155835
2402,000000	99,155048
2401,000000	99,153037
2400,000000	99,148805
2399,000000	99,143586
2398,000000	99,138572
2397,000000	99,134573
2396,000000	99,132983
2395,000000	99,134038
2394,000000	99,135154
2393,000000	99,133844
2392,000000	99,131137
2391,000000	99,129568
2390,000000	99,128843
2389,000000	99,127394
2388,000000	99,125523
2387,000000	99,124243
2386,000000	99,123779
2385,000000	99,124990
2384,000000	99,132682
2383,000000	99,149830
2382,000000	99,171472
2381,000000	99,188659
2380,000000	99,194467
2379,000000	99,185575
2378,000000	99,159404
2377,000000	99,118980
2376,000000	99,076661
2375,000000	99,046731
2374,000000	99,036468
2373,000000	99,047770
2372,000000	99,080469
2371,000000	99,124351
2370,000000	99,160233
2369,000000	99,175952
2368,000000	99,176407
2367,000000	99,170978
2366,000000	99,159629
2365,000000	99,143088
2364,000000	99,127809
2363,000000	99,114662
2362,000000	99,097507
2361,000000	99,078278
2360,000000	99,069525
2359,000000	99,076121
2358,000000	99,091954
2357,000000	99,109922
2356,000000	99,120291
2355,000000	99,111747
2354,000000	99,098929
2353,000000	99,110641
2352,000000	99,143200
2351,000000	99,162237
2350,000000	99,148244
2349,000000	99,111831
2348,000000	99,077169
2347,000000	99,070970
2346,000000	99,099251
2345,000000	99,129611
2344,000000	99,130478
2343,000000	99,107218
2342,000000	99,093553
2341,000000	99,106888
2340,000000	99,131486
2339,000000	99,144421
2338,000000	99,141841
2337,000000	99,137091
2336,000000	99,135613
2335,000000	99,141005
2334,000000	99,159402
2333,000000	99,194734
2332,000000	99,225234
2331,000000	99,231308
2330,000000	99,209481
2329,000000	99,180669
2328,000000	99,153890
2327,000000	99,136654
2326,000000	99,134635
2325,000000	99,152555
2324,000000	99,181789
2323,000000	99,207167
2322,000000	99,215868
2321,000000	99,202338
2320,000000	99,166437
2319,000000	99,122171
2318,000000	99,085260
2317,000000	99,069486
2316,000000	99,072697
2315,000000	99,093102
2314,000000	99,122890
2313,000000	99,156169
2312,000000	99,182208
2311,000000	99,201678
2310,000000	99,218323
2309,000000	99,236421
2308,000000	99,251727
2307,000000	99,262890
2306,000000	99,269635
2305,000000	99,272677
2304,000000	99,269611
2303,000000	99,263606
2302,000000	99,259517
2301,000000	99,260939
2300,000000	99,263849
2299,000000	99,265403
2298,000000	99,262800
2297,000000	99,257153
2296,000000	99,248793
2295,000000	99,242267
2294,000000	99,239840
2293,000000	99,240674
2292,000000	99,241003
2291,000000	99,241151
2290,000000	99,244211
2289,000000	99,250599
2288,000000	99,257825
2287,000000	99,264519
2286,000000	99,270977
2285,000000	99,274623
2284,000000	99,272626
2283,000000	99,267037
2282,000000	99,264453
2281,000000	99,267441
2280,000000	99,272817
2279,000000	99,276412
2278,000000	99,276992
2277,000000	99,275066
2276,000000	99,272049
2275,000000	99,271335
2274,000000	99,275219
2273,000000	99,281677
2272,000000	99,286463
2271,000000	99,289661
2270,000000	99,295201
2269,000000	99,304736
2268,000000	99,314956
2267,000000	99,321828
2266,000000	99,324088
2265,000000	99,323386
2264,000000	99,323601
2263,000000	99,328885
2262,000000	99,339449
2261,000000	99,350120
2260,000000	99,356311
2259,000000	99,358728
2258,000000	99,360606
2257,000000	99,362851
2256,000000	99,365923
2255,000000	99,371865
2254,000000	99,379598
2253,000000	99,382961
2252,000000	99,378770
2251,000000	99,374066
2250,000000	99,377728
2249,000000	99,388985
2248,000000	99,398149
2247,000000	99,400376
2246,000000	99,398223
2245,000000	99,395318
2244,000000	99,392850
2243,000000	99,392256
2242,000000	99,395609
2241,000000	99,402626
2240,000000	99,411028
2239,000000	99,419645
2238,000000	99,429040
2237,000000	99,440347
2236,000000	99,455432
2235,000000	99,474672
2234,000000	99,492260
2233,000000	99,497690
2232,000000	99,486172
2231,000000	99,464714
2230,000000	99,445640
2229,000000	99,437752
2228,000000	99,444225
2227,000000	99,462383
2226,000000	99,482251
2225,000000	99,492215
2224,000000	99,490599
2223,000000	99,486086
2222,000000	99,483286
2221,000000	99,476230
2220,000000	99,461066
2219,000000	99,446540
2218,000000	99,443775
2217,000000	99,451853
2216,000000	99,461425
2215,000000	99,467809
2214,000000	99,473371
2213,000000	99,481556
2212,000000	99,495514
2211,000000	99,518191
2210,000000	99,547106
2209,000000	99,572734
2208,000000	99,587619
2207,000000	99,592986
2206,000000	99,592340
2205,000000	99,585420
2204,000000	99,573752
2203,000000	99,565205
2202,000000	99,566122
2201,000000	99,574005
2200,000000	99,582379
2199,000000	99,587715
2198,000000	99,587571
2197,000000	99,579390
2196,000000	99,566307
2195,000000	99,557290
2194,000000	99,556304
2193,000000	99,558093
2192,000000	99,558595
2191,000000	99,561308
2190,000000	99,568455
2189,000000	99,574635
2188,000000	99,575888
2187,000000	99,576717
2186,000000	99,581542
2185,000000	99,586611
2184,000000	99,586493
2183,000000	99,580961
2182,000000	99,570586
2181,000000	99,554719
2180,000000	99,538382
2179,000000	99,530355
2178,000000	99,530288
2177,000000	99,528468
2176,000000	99,522075
2175,000000	99,519662
2174,000000	99,524560
2173,000000	99,528577
2172,000000	99,527644
2171,000000	99,529154
2170,000000	99,536342
2169,000000	99,540071
2168,000000	99,535097
2167,000000	99,531233
2166,000000	99,538071
2165,000000	99,550847
2164,000000	99,562389
2163,000000	99,574877
2162,000000	99,587401
2161,000000	99,586499
2160,000000	99,565614
2159,000000	99,539519
2158,000000	99,521875
2157,000000	99,507604
2156,000000	99,492590
2155,000000	99,486443
2154,000000	99,493816
2153,000000	99,502809
2152,000000	99,502074
2151,000000	99,496142
2150,000000	99,493367
2149,000000	99,491668
2148,000000	99,485883
2147,000000	99,478836
2146,000000	99,474835
2145,000000	99,471564
2144,000000	99,467084
2143,000000	99,466142
2142,000000	99,471513
2141,000000	99,477030
2140,000000	99,476055
2139,000000	99,468665
2138,000000	99,455216
2137,000000	99,432505
2136,000000	99,402995
2135,000000	99,377949
2134,000000	99,364504
2133,000000	99,357929
2132,000000	99,352933
2131,000000	99,353139
2130,000000	99,362554
2129,000000	99,375586
2128,000000	99,383026
2127,000000	99,382996
2126,000000	99,379475
2125,000000	99,375020
2124,000000	99,370832
2123,000000	99,369447
2122,000000	99,370898
2121,000000	99,369786
2120,000000	99,362205
2119,000000	99,352662
2118,000000	99,348769
2117,000000	99,352059
2116,000000	99,358807
2115,000000	99,366164
2114,000000	99,372424
2113,000000	99,374989
2112,000000	99,374288
2111,000000	99,376315
2110,000000	99,384800
2109,000000	99,393423
2108,000000	99,392571
2107,000000	99,381758
2106,000000	99,369198
2105,000000	99,361192
2104,000000	99,357622
2103,000000	99,356330
2102,000000	99,355847
2101,000000	99,354480
2100,000000	99,351640
2099,000000	99,349549
2098,000000	99,350295
2097,000000	99,353038
2096,000000	99,356770
2095,000000	99,362777
2094,000000	99,370570
2093,000000	99,374948
2092,000000	99,371924
2091,000000	99,364908
2090,000000	99,360383
2089,000000	99,359504
2088,000000	99,358314
2087,000000	99,354665
2086,000000	99,350569
2085,000000	99,348480
2084,000000	99,348974
2083,000000	99,351485
2082,000000	99,354663
2081,000000	99,357048
2080,000000	99,359232
2079,000000	99,363244
2078,000000	99,368594
2077,000000	99,371789
2076,000000	99,371344
2075,000000	99,369981
2074,000000	99,369592
2073,000000	99,368253
2072,000000	99,364961
2071,000000	99,362722
2070,000000	99,364227
2069,000000	99,369914
2068,000000	99,382226
2067,000000	99,404963
2066,000000	99,434430
2065,000000	99,457121
2064,000000	99,461269
2063,000000	99,446810
2062,000000	99,422107
2061,000000	99,398026
2060,000000	99,387065
2059,000000	99,397555
2058,000000	99,423241
2057,000000	99,446464
2056,000000	99,457383
2055,000000	99,462228
2054,000000	99,467698
2053,000000	99,468780
2052,000000	99,460601
2051,000000	99,451384
2050,000000	99,452233
2049,000000	99,461140
2048,000000	99,467506
2047,000000	99,468139
2046,000000	99,468211
2045,000000	99,473560
2044,000000	99,491163
2043,000000	99,528039
2042,000000	99,580272
2041,000000	99,632064
2040,000000	99,675424
2039,000000	99,720684
2038,000000	99,775583
2037,000000	99,825752
2036,000000	99,851112
2035,000000	99,851986
2034,000000	99,844528
2033,000000	99,840751
2032,000000	99,846328
2031,000000	99,867539
2030,000000	99,906457
2029,000000	99,957001
2028,000000	100,015856
2027,000000	100,087276
2026,000000	100,166481
2025,000000	100,230814
2024,000000	100,260036
2023,000000	100,254640
2022,000000	100,224430
2021,000000	100,176005
2020,000000	100,118501
2019,000000	100,063312
2018,000000	100,010178
2017,000000	99,948100
2016,000000	99,876202
2015,000000	99,811526
2014,000000	99,770186
2013,000000	99,751292
2012,000000	99,744078
2011,000000	99,739250
2010,000000	99,728324
2009,000000	99,706059
2008,000000	99,679971
2007,000000	99,663858
2006,000000	99,656647
2005,000000	99,643076
2004,000000	99,619609
2003,000000	99,601217
2002,000000	99,597266
2001,000000	99,597237
2000,000000	99,588971
1999,000000	99,578076
1998,000000	99,576898
1997,000000	99,586620
1996,000000	99,603808
1995,000000	99,631144
1994,000000	99,664769
1993,000000	99,682985
1992,000000	99,667467
1991,000000	99,628895
1990,000000	99,594682
1989,000000	99,578734
1988,000000	99,577999
1987,000000	99,587390
1986,000000	99,600539
1985,000000	99,604415
1984,000000	99,591903
1983,000000	99,575382
1982,000000	99,572476
1981,000000	99,582562
1980,000000	99,592398
1979,000000	99,599730
1978,000000	99,611414
1977,000000	99,622090
1976,000000	99,618379
1975,000000	99,600658
1974,000000	99,580766
1973,000000	99,565928
1972,000000	99,559624
1971,000000	99,568142
1970,000000	99,591853
1969,000000	99,617034
1968,000000	99,628052
1967,000000	99,620804
1966,000000	99,597120
1965,000000	99,558235
1964,000000	99,513203
1963,000000	99,481558
1962,000000	99,475350
1961,000000	99,485528
1960,000000	99,494474
1959,000000	99,494343
1958,000000	99,484942
1957,000000	99,465751
1956,000000	99,440108
1955,000000	99,417251
1954,000000	99,401372
1953,000000	99,386981
1952,000000	99,371589
1951,000000	99,364212
1950,000000	99,374831
1949,000000	99,402569
1948,000000	99,440140
1947,000000	99,484843
1946,000000	99,538449
1945,000000	99,600878
1944,000000	99,669054
1943,000000	99,735732
1942,000000	99,784979
1941,000000	99,800897
1940,000000	99,787449
1939,000000	99,765995
1938,000000	99,750691
1937,000000	99,739181
1936,000000	99,728241
1935,000000	99,725428
1934,000000	99,737911
1933,000000	99,761115
1932,000000	99,785739
1931,000000	99,808293
1930,000000	99,828429
1929,000000	99,840803
1928,000000	99,839238
1927,000000	99,829130
1926,000000	99,824381
1925,000000	99,828200
1924,000000	99,826091
1923,000000	99,801257
1922,000000	99,755924
1921,000000	99,709093
1920,000000	99,676977
1919,000000	99,664002
1918,000000	99,666925
1917,000000	99,678540
1916,000000	99,690155
1915,000000	99,700254
1914,000000	99,713307
1913,000000	99,730532
1912,000000	99,746676
1911,000000	99,754667
1910,000000	99,751773
1909,000000	99,738515
1908,000000	99,714474
1907,000000	99,682768
1906,000000	99,653990
1905,000000	99,637433
1904,000000	99,632214
1903,000000	99,630883
1902,000000	99,629907
1901,000000	99,629063
1900,000000	99,627812
1899,000000	99,629863
1898,000000	99,644558
1897,000000	99,677397
1896,000000	99,720193
1895,000000	99,756940
1894,000000	99,782036
1893,000000	99,803855
1892,000000	99,830157
1891,000000	99,856886
1890,000000	99,869464
1889,000000	99,854336
1888,000000	99,810642
1887,000000	99,753945
1886,000000	99,703508
1885,000000	99,665565
1884,000000	99,631438
1883,000000	99,592845
1882,000000	99,556311
1881,000000	99,532922
1880,000000	99,520420
1879,000000	99,506365
1878,000000	99,485477
1877,000000	99,464206
1876,000000	99,449995
1875,000000	99,444569
1874,000000	99,448165
1873,000000	99,462490
1872,000000	99,486485
1871,000000	99,515242
1870,000000	99,542957
1869,000000	99,563078
1868,000000	99,561166
1867,000000	99,526506
1866,000000	99,475511
1865,000000	99,434232
1864,000000	99,411577
1863,000000	99,400207
1862,000000	99,391399
1861,000000	99,381677
1860,000000	99,367369
1859,000000	99,344051
1858,000000	99,315911
1857,000000	99,292689
1856,000000	99,275944
1855,000000	99,260630
1854,000000	99,246104
1853,000000	99,236610
1852,000000	99,233798
1851,000000	99,236330
1850,000000	99,245416
1849,000000	99,259232
1848,000000	99,266116
1847,000000	99,253437
1846,000000	99,223459
1845,000000	99,193231
1844,000000	99,175516
1843,000000	99,164025
1842,000000	99,149900
1841,000000	99,133854
1840,000000	99,120347
1839,000000	99,112886
1838,000000	99,111834
1837,000000	99,111785
1836,000000	99,103478
1835,000000	99,085311
1834,000000	99,066852
1833,000000	99,057026
1832,000000	99,054625
1831,000000	99,049005
1830,000000	99,031406
1829,000000	99,008224
1828,000000	98,994040
1827,000000	98,993357
1826,000000	98,996947
1825,000000	98,989294
1824,000000	98,961572
1823,000000	98,919593
1822,000000	98,880448
1821,000000	98,859316
1820,000000	98,858517
1819,000000	98,866564
1818,000000	98,869416
1817,000000	98,862525
1816,000000	98,848310
1815,000000	98,832246
1814,000000	98,823090
1813,000000	98,826874
1812,000000	98,837883
1811,000000	98,836863
1810,000000	98,812423
1809,000000	98,777476
1808,000000	98,742681
1807,000000	98,701496
1806,000000	98,653968
1805,000000	98,617287
1804,000000	98,599694
1803,000000	98,579924
1802,000000	98,526101
1801,000000	98,432133
1800,000000	98,320312
1799,000000	98,216941
1798,000000	98,146559
1797,000000	98,120683
1796,000000	98,119716
1795,000000	98,112475
1794,000000	98,095546
1793,000000	98,102810
1792,000000	98,156640
1791,000000	98,219477
1790,000000	98,251242
1789,000000	98,262639
1788,000000	98,275788
1787,000000	98,293815
1786,000000	98,309755
1785,000000	98,319731
1784,000000	98,318764
1783,000000	98,304008
1782,000000	98,282973
1781,000000	98,260915
1780,000000	98,227275
1779,000000	98,172125
1778,000000	98,111471
1777,000000	98,067996
1776,000000	98,036942
1775,000000	97,992800
1774,000000	97,918605
1773,000000	97,822757
1772,000000	97,732994
1771,000000	97,665841
1770,000000	97,615153
1769,000000	97,564913
1768,000000	97,491989
1767,000000	97,387964
1766,000000	97,276953
1765,000000	97,184277
1764,000000	97,099389
1763,000000	96,985570
1762,000000	96,826181
1761,000000	96,647499
1760,000000	96,470861
1759,000000	96,278017
1758,000000	96,032319
1757,000000	95,712308
1756,000000	95,339311
1755,000000	94,964091
1754,000000	94,609972
1753,000000	94,239196
1752,000000	93,774021
1751,000000	93,173170
1750,000000	92,478974
1749,000000	91,749861
1748,000000	91,011204
1747,000000	90,287987
1746,000000	89,606254
1745,000000	88,961349
1744,000000	88,326034
1743,000000	87,689789
1742,000000	87,061313
1741,000000	86,439375
1740,000000	85,822851
1739,000000	85,260093
1738,000000	84,820537
1737,000000	84,496144
1736,000000	84,165179
1735,000000	83,610769
1734,000000	82,754336
1733,000000	81,894199
1732,000000	81,168435
1731,000000	80,386030
1730,000000	79,416412
1729,000000	78,315417
1728,000000	77,199195
1727,000000	76,097282
1726,000000	74,986426
1725,000000	73,872054
1724,000000	72,785091
1723,000000	71,766066
1722,000000	70,892952
1721,000000	70,249367
1720,000000	69,831785
1719,000000	69,533006
1718,000000	69,306531
1717,000000	69,378247
1716,000000	69,897586
1715,000000	70,703209
1714,000000	71,681795
1713,000000	72,853978
1712,000000	74,239063
1711,000000	75,804506
1710,000000	77,488610
1709,000000	79,218753
1708,000000	80,966129
1707,000000	82,799109
1706,000000	84,753254
1705,000000	86,596084
1704,000000	88,015402
1703,000000	89,027937
1702,000000	89,885424
1701,000000	90,865657
1700,000000	91,983460
1699,000000	92,881930
1698,000000	93,460868
1697,000000	93,896830
1696,000000	94,325511
1695,000000	94,708760
1694,000000	94,950480
1693,000000	95,078126
1692,000000	95,185338
1691,000000	95,336257
1690,000000	95,512932
1689,000000	95,649418
1688,000000	95,734327
1687,000000	95,813700
1686,000000	95,901235
1685,000000	95,965794
1684,000000	96,005040
1683,000000	96,037148
1682,000000	96,053893
1681,000000	96,045896
1680,000000	96,018959
1679,000000	95,993534
1678,000000	95,973155
1677,000000	95,940499
1676,000000	95,898484
1675,000000	95,892794
1674,000000	95,931848
1673,000000	95,965529
1672,000000	95,975571
1671,000000	95,997405
1670,000000	96,060743
1669,000000	96,136313
1668,000000	96,190227
1667,000000	96,233996
1666,000000	96,266548
1665,000000	96,272875
1664,000000	96,265263
1663,000000	96,281621
1662,000000	96,326669
1661,000000	96,357604
1660,000000	96,360204
1659,000000	96,361679
1658,000000	96,381279
1657,000000	96,413178
1656,000000	96,449315
1655,000000	96,485365
1654,000000	96,512146
1653,000000	96,505576
1652,000000	96,471338
1651,000000	96,456399
1650,000000	96,441031
1649,000000	96,418599
1648,000000	96,393841
1647,000000	96,390907
1646,000000	96,415109
1645,000000	96,420457
1644,000000	96,408233
1643,000000	96,402544
1642,000000	96,406046
1641,000000	96,405127
1640,000000	96,399091
1639,000000	96,402653
1638,000000	96,410825
1637,000000	96,393905
1636,000000	96,357893
1635,000000	96,354434
1634,000000	96,379857
1633,000000	96,395189
1632,000000	96,391988
1631,000000	96,388019
1630,000000	96,391074
1629,000000	96,391118
1628,000000	96,384281
1627,000000	96,382786
1626,000000	96,384773
1625,000000	96,371571
1624,000000	96,347336
1623,000000	96,347760
1622,000000	96,377443
1621,000000	96,396479
1620,000000	96,389540
1619,000000	96,371159
1618,000000	96,344738
1617,000000	96,302813
1616,000000	96,262526
1615,000000	96,248898
1614,000000	96,249990
1613,000000	96,241157
1612,000000	96,220895
1611,000000	96,207983
1610,000000	96,212458
1609,000000	96,216338
1608,000000	96,205619
1607,000000	96,195868
1606,000000	96,198140
1605,000000	96,198093
1604,000000	96,187534
1603,000000	96,181820
1602,000000	96,187081
1601,000000	96,184437
1600,000000	96,166492
1599,000000	96,153580
1598,000000	96,155211
1597,000000	96,153195
1596,000000	96,135087
1595,000000	96,112858
1594,000000	96,095944
1593,000000	96,073619
1592,000000	96,042480
1591,000000	96,018635
1590,000000	96,007906
1589,000000	95,991222
1588,000000	95,956673
1587,000000	95,916057
1586,000000	95,874045
1585,000000	95,811776
1584,000000	95,718260
1583,000000	95,608471
1582,000000	95,499059
1581,000000	95,390741
1580,000000	95,291795
1579,000000	95,229127
1578,000000	95,217641
1577,000000	95,243965
1576,000000	95,300230
1575,000000	95,385597
1574,000000	95,468068
1573,000000	95,519688
1572,000000	95,549068
1571,000000	95,585450
1570,000000	95,651090
1569,000000	95,718296
1568,000000	95,754105
1567,000000	95,773504
1566,000000	95,790728
1565,000000	95,798471
1564,000000	95,803751
1563,000000	95,836938
1562,000000	95,906115
1561,000000	95,969365
1560,000000	95,966698
1559,000000	95,888762
1558,000000	95,831345
1557,000000	95,771175
1556,000000	95,721889
1555,000000	95,695686
1554,000000	95,678591
1553,000000	95,653978
1552,000000	95,634760
1551,000000	95,628811
1550,000000	95,602198
1549,000000	95,518649
1548,000000	95,411902
1547,000000	95,344538
1546,000000	95,322061
1545,000000	95,287808
1544,000000	95,198355
1543,000000	95,074650
1542,000000	94,945701
1541,000000	94,816716
1540,000000	94,734140
1539,000000	94,718098
1538,000000	94,688709
1537,000000	94,616899
1536,000000	94,529738
1535,000000	94,456670
1534,000000	94,391555
1533,000000	94,307961
1532,000000	94,208810
1531,000000	94,114808
1530,000000	94,029254
1529,000000	93,944059
1528,000000	93,861381
1527,000000	93,782754
1526,000000	93,686542
1525,000000	93,560659
1524,000000	93,438015
1523,000000	93,351583
1522,000000	93,282473
1521,000000	93,192657
1520,000000	93,087713
1519,000000	92,994670
1518,000000	92,900539
1517,000000	92,761740
1516,000000	92,580783
1515,000000	92,403551
1514,000000	92,238477
1513,000000	92,068299
1512,000000	91,909361
1511,000000	91,798981
1510,000000	91,719471
1509,000000	91,578365
1508,000000	91,246053
1507,000000	90,689387
1506,000000	90,107349
1505,000000	89,714239
1504,000000	89,548429
1503,000000	89,520837
1502,000000	89,531825
1501,000000	89,500324
1500,000000	89,409496
1499,000000	89,297944
1498,000000	89,154483
1497,000000	88,922000
1496,000000	88,634230
1495,000000	88,377955
1494,000000	88,153758
1493,000000	87,922762
1492,000000	87,683832
1491,000000	87,450966
1490,000000	87,188295
1489,000000	86,854135
1488,000000	86,489302
1487,000000	86,147134
1486,000000	85,820601
1485,000000	85,485480
1484,000000	85,154001
1483,000000	84,841842
1482,000000	84,515747
1481,000000	84,141731
1480,000000	83,760857
1479,000000	83,426457
1478,000000	83,112174
1477,000000	82,752315
1476,000000	82,345778
1475,000000	81,923541
1474,000000	81,408583
1473,000000	80,661577
1472,000000	79,742234
1471,000000	78,855671
1470,000000	78,041432
1469,000000	77,250204
1468,000000	76,497214
1467,000000	75,821137
1466,000000	75,203197
1465,000000	74,613725
1464,000000	74,119183
1463,000000	73,787561
1462,000000	73,571127
1461,000000	73,403285
1460,000000	73,284215
1459,000000	73,241209
1458,000000	73,241301
1457,000000	73,221723
1456,000000	73,215364
1455,000000	73,257735
1454,000000	73,310194
1453,000000	73,347461
1452,000000	73,381223
1451,000000	73,414915
1450,000000	73,407339
1449,000000	73,312484
1448,000000	73,142022
1447,000000	72,939757
1446,000000	72,703543
1445,000000	72,409707
1444,000000	72,065696
1443,000000	71,676458
1442,000000	71,203711
1441,000000	70,621590
1440,000000	69,977185
1439,000000	69,309709
1438,000000	68,541602
1437,000000	67,600110
1436,000000	66,714742
1435,000000	66,196622
1434,000000	66,001606
1433,000000	65,959181
1432,000000	65,989517
1431,000000	66,022536
1430,000000	65,893214
1429,000000	65,468306
1428,000000	64,845294
1427,000000	64,270529
1426,000000	63,943354
1425,000000	63,994603
1424,000000	64,465525
1423,000000	65,181055
1422,000000	65,871998
1421,000000	66,463972
1420,000000	67,077350
1419,000000	67,776290
1418,000000	68,391847
1417,000000	68,809802
1416,000000	69,141660
1415,000000	69,486460
1414,000000	69,827251
1413,000000	70,116347
1412,000000	70,355804
1411,000000	70,578739
1410,000000	70,815567
1409,000000	71,125239
1408,000000	71,606307
1407,000000	72,325322
1406,000000	73,258191
1405,000000	74,297091
1404,000000	75,285424
1403,000000	76,092579
1402,000000	76,701956
1401,000000	77,198587
1400,000000	77,667694
1399,000000	78,111737
1398,000000	78,471789
1397,000000	78,736962
1396,000000	78,951401
1395,000000	79,130677
1394,000000	79,244174
1393,000000	79,284616
1392,000000	79,294078
1391,000000	79,306355
1390,000000	79,325279
1389,000000	79,338394
1388,000000	79,320726
1387,000000	79,238629
1386,000000	79,080694
1385,000000	78,879754
1384,000000	78,682050
1383,000000	78,515947
1382,000000	78,397287
1381,000000	78,347588
1380,000000	78,393144
1379,000000	78,549388
1378,000000	78,813792
1377,000000	79,181900
1376,000000	79,660231
1375,000000	80,236986
1374,000000	80,839613
1373,000000	81,367403
1372,000000	81,786987
1371,000000	82,135415
1370,000000	82,453922
1369,000000	82,753145
1368,000000	83,020477
1367,000000	83,243296
1366,000000	83,429762
1365,000000	83,607492
1364,000000	83,789571
1363,000000	83,943262
1362,000000	84,017527
1361,000000	84,006027
1360,000000	83,952399
1359,000000	83,899845
1358,000000	83,868124
1357,000000	83,865208
1356,000000	83,895593
1355,000000	83,957761
1354,000000	84,049688
1353,000000	84,178721
1352,000000	84,352640
1351,000000	84,562311
1350,000000	84,787398
1349,000000	85,002733
1348,000000	85,181667
1347,000000	85,296440
1346,000000	85,323221
1345,000000	85,251318
1344,000000	85,085264
1343,000000	84,835361
1342,000000	84,502723
1341,000000	84,068923
1340,000000	83,517418
1339,000000	82,880816
1338,000000	82,249619
1337,000000	81,721226
1336,000000	81,354893
1335,000000	81,159871
1334,000000	81,107122
1333,000000	81,152622
1332,000000	81,253394
1331,000000	81,374661
1330,000000	81,494271
1329,000000	81,605845
1328,000000	81,714484
1327,000000	81,825526
1326,000000	81,942278
1325,000000	82,066351
1324,000000	82,199216
1323,000000	82,339467
1322,000000	82,483009
1321,000000	82,628889
1320,000000	82,779683
1319,000000	82,932922
1318,000000	83,077675
1317,000000	83,206328
1316,000000	83,323827
1315,000000	83,438879
1314,000000	83,550951
1313,000000	83,650730
1312,000000	83,729039
1311,000000	83,780845
1310,000000	83,803001
1309,000000	83,791055
1308,000000	83,739178
1307,000000	83,646078
1306,000000	83,526745
1305,000000	83,414824
1304,000000	83,351885
1303,000000	83,363336
1302,000000	83,440753
1301,000000	83,547445
1300,000000	83,639783
1299,000000	83,683576
1298,000000	83,657699
1297,000000	83,552771
1296,000000	83,366691
1295,000000	83,098659
1294,000000	82,746034
1293,000000	82,302614
1292,000000	81,763894
1291,000000	81,129308
1290,000000	80,396419
1289,000000	79,562992
1288,000000	78,633875
1287,000000	77,625648
1286,000000	76,555956
1285,000000	75,431095
1284,000000	74,254620
1283,000000	73,030957
1282,000000	71,755471
1281,000000	70,414308
1280,000000	69,002322
1279,000000	67,532831
1278,000000	66,016994
1277,000000	64,456813
1276,000000	62,870242
1275,000000	61,301065
1274,000000	59,788544
1273,000000	58,356926
1272,000000	57,051506
1271,000000	55,950374
1270,000000	55,127071
1269,000000	54,618644
1268,000000	54,452461
1267,000000	54,654950
1266,000000	55,203824
1265,000000	56,021264
1264,000000	57,008082
1263,000000	58,061906
1262,000000	59,061984
1261,000000	59,879036
1260,000000	60,419501
1259,000000	60,647625
1258,000000	60,573759
1257,000000	60,251658
1256,000000	59,793747
1255,000000	59,338997
1254,000000	58,981816
1253,000000	58,739042
1252,000000	58,589392
1251,000000	58,520669
1250,000000	58,537362
1249,000000	58,659415
1248,000000	58,927652
1247,000000	59,387257
1246,000000	60,043780
1245,000000	60,864604
1244,000000	61,813408
1243,000000	62,857854
1242,000000	63,956048
1241,000000	65,061881
1240,000000	66,151465
1239,000000	67,219988
1238,000000	68,259393
1237,000000	69,257679
1236,000000	70,211845
1235,000000	71,120577
1234,000000	71,970041
1233,000000	72,746033
1232,000000	73,456915
1231,000000	74,137715
1230,000000	74,835424
1229,000000	75,597471
1228,000000	76,459562
1227,000000	77,423677
1226,000000	78,447824
1225,000000	79,466107
1224,000000	80,416774
1223,000000	81,255060
1222,000000	81,954688
1221,000000	82,511512
1220,000000	82,938317
1219,000000	83,250340
1218,000000	83,463434
1217,000000	83,595306
1216,000000	83,666278
1215,000000	83,693534
1214,000000	83,687740
1213,000000	83,659261
1212,000000	83,617717
1211,000000	83,567984
1210,000000	83,510064
1209,000000	83,443174
1208,000000	83,367251
1207,000000	83,278832
1206,000000	83,172637
1205,000000	83,049038
1204,000000	82,915626
1203,000000	82,781380
1202,000000	82,653835
1201,000000	82,542820
1200,000000	82,460444
1199,000000	82,415294
1198,000000	82,409139
1197,000000	82,443675
1196,000000	82,524469
1195,000000	82,653236
1194,000000	82,824924
1193,000000	83,033290
1192,000000	83,275614
1191,000000	83,547197
1190,000000	83,837153
1189,000000	84,135083
1188,000000	84,433049
1187,000000	84,718800
1186,000000	84,974347
1185,000000	85,186152
1184,000000	85,346966
1183,000000	85,447525
1182,000000	85,475223
1181,000000	85,425102
1180,000000	85,309109
1179,000000	85,146581
1178,000000	84,952932
1177,000000	84,738402
1176,000000	84,514122
1175,000000	84,297151
1174,000000	84,110909
1173,000000	83,982220
1172,000000	83,932838
1171,000000	83,969302
1170,000000	84,078080
1169,000000	84,235671
1168,000000	84,419537
1167,000000	84,610118
1166,000000	84,794040
1165,000000	84,969558
1164,000000	85,146360
1163,000000	85,333435
1162,000000	85,530516
1161,000000	85,732366
1160,000000	85,934649
1159,000000	86,132663
1158,000000	86,320545
1157,000000	86,496048
1156,000000	86,662132
1155,000000	86,822334
1154,000000	86,978271
1153,000000	87,132330
1152,000000	87,288033
1151,000000	87,446565
1150,000000	87,607805
1149,000000	87,774545
1148,000000	87,950099
1147,000000	88,131508
1146,000000	88,310155
1145,000000	88,479196
1144,000000	88,634327
1143,000000	88,767096
1142,000000	88,865463
1141,000000	88,920307
1140,000000	88,928341
1139,000000	88,888016
1138,000000	88,793806
1137,000000	88,637237
1136,000000	88,405366
1135,000000	88,082469
1134,000000	87,655454
1133,000000	87,112152
1132,000000	86,441736
1131,000000	85,631457
1130,000000	84,669263
1129,000000	83,550576
1128,000000	82,279052
1127,000000	80,871844
1126,000000	79,354329
1125,000000	77,758394
1124,000000	76,130312
1123,000000	74,534597
1122,000000	73,042219
1121,000000	71,721697
1120,000000	70,646441
1119,000000	69,881871
1118,000000	69,465492
1117,000000	69,395184
1116,000000	69,647253
1115,000000	70,179711
1114,000000	70,912037
1113,000000	71,742560
1112,000000	72,572034
1111,000000	73,298326
1110,000000	73,788483
1109,000000	73,893949
1108,000000	73,503513
1107,000000	72,607600
1106,000000	71,334157
1105,000000	69,942329
1104,000000	68,766127
1103,000000	68,108321
1102,000000	68,127795
1101,000000	68,803320
1100,000000	69,998176
1099,000000	71,515126
1098,000000	73,146547
1097,000000	74,722064
1096,000000	76,142409
1095,000000	77,369271
1094,000000	78,391816
1093,000000	79,215988
1092,000000	79,865037
1091,000000	80,373208
1090,000000	80,769804
1089,000000	81,084945
1088,000000	81,354598
1087,000000	81,614901
1086,000000	81,893665
1085,000000	82,210796
1084,000000	82,582114
1083,000000	83,009391
1082,000000	83,471883
1081,000000	83,938155
1080,000000	84,384520
1079,000000	84,798356
1078,000000	85,172965
1077,000000	85,507992
1076,000000	85,811246
1075,000000	86,091905
1074,000000	86,354814
1073,000000	86,601972
1072,000000	86,833922
1071,000000	87,048555
1070,000000	87,241592
1069,000000	87,412281
1068,000000	87,564030
1067,000000	87,699055
1066,000000	87,818553
1065,000000	87,926629
1064,000000	88,029006
1063,000000	88,127042
1062,000000	88,218467
1061,000000	88,304571
1060,000000	88,389587
1059,000000	88,473011
1058,000000	88,549593
1057,000000	88,618122
1056,000000	88,683773
1055,000000	88,748884
1054,000000	88,807006
1053,000000	88,849125
1052,000000	88,870943
1051,000000	88,873428
1050,000000	88,860406
1049,000000	88,838178
1048,000000	88,813765
1047,000000	88,790900
1046,000000	88,770300
1045,000000	88,752729
1044,000000	88,737737
1043,000000	88,719982
1042,000000	88,692070
1041,000000	88,652715
1040,000000	88,607603
1039,000000	88,561177
1038,000000	88,512674
1037,000000	88,460735
1036,000000	88,406566
1035,000000	88,349985
1034,000000	88,287788
1033,000000	88,219136
1032,000000	88,146886
1031,000000	88,070722
1030,000000	87,984520
1029,000000	87,882880
1028,000000	87,765018
1027,000000	87,620789
1026,000000	87,409003
1025,000000	87,040853
1024,000000	86,363093
1023,000000	85,192791
1022,000000	83,443898
1021,000000	81,321414
1020,000000	79,389706
1019,000000	78,358285
1018,000000	78,645293
1017,000000	80,088843
1016,000000	82,074768
1015,000000	83,941847
1014,000000	85,324275
1013,000000	86,204377
1012,000000	86,745540
1011,000000	87,106102
1010,000000	87,373049
1009,000000	87,576662
1008,000000	87,726028
1007,000000	87,826779
1006,000000	87,886654
1005,000000	87,915262
1004,000000	87,917616
1003,000000	87,895575
1002,000000	87,853549
1001,000000	87,798271
1000,000000	87,733036
999,000000	87,655399
998,000000	87,563603
997,000000	87,461463
996,000000	87,355722
995,000000	87,252363
994,000000	87,156525
993,000000	87,072469
992,000000	87,000082
991,000000	86,932074
990,000000	86,857108
989,000000	86,765016
988,000000	86,648216
987,000000	86,500651
986,000000	86,318388
985,000000	86,102583
984,000000	85,858972
983,000000	85,594530
982,000000	85,315652
981,000000	85,028256
980,000000	84,738110
979,000000	84,448250
978,000000	84,158163
977,000000	83,867950
976,000000	83,581641
975,000000	83,303290
974,000000	83,031357
973,000000	82,762141
972,000000	82,497358
971,000000	82,242404
970,000000	81,996869
969,000000	81,753048
968,000000	81,504294
967,000000	81,248168
966,000000	80,981330
965,000000	80,699599
964,000000	80,406115
963,000000	80,113660
962,000000	79,836407
961,000000	79,586735
960,000000	79,381370
959,000000	79,242361
958,000000	79,189738
957,000000	79,235367
956,000000	79,386083
955,000000	79,640694
954,000000	79,982377
953,000000	80,383939
952,000000	80,818480
951,000000	81,264677
950,000000	81,705136
949,000000	82,129545
948,000000	82,538454
947,000000	82,936860
946,000000	83,324991
945,000000	83,698163
944,000000	84,053253
943,000000	84,389406
942,000000	84,705148
941,000000	84,997951
940,000000	85,266499
939,000000	85,512136
938,000000	85,738400
937,000000	85,950593
936,000000	86,152558
935,000000	86,342592
934,000000	86,515173
933,000000	86,666630
932,000000	86,798383
931,000000	86,914017
930,000000	87,015567
929,000000	87,103794
928,000000	87,179055
927,000000	87,241787
926,000000	87,293560
925,000000	87,339318
924,000000	87,388506
923,000000	87,453897
922,000000	87,548325
921,000000	87,679695
920,000000	87,846550
919,000000	88,037466
918,000000	88,236482
917,000000	88,429234
916,000000	88,604613
915,000000	88,755490
914,000000	88,882384
913,000000	88,994216
912,000000	89,100925
911,000000	89,206411
910,000000	89,310217
909,000000	89,413273
908,000000	89,518049
907,000000	89,625523
906,000000	89,735863
905,000000	89,849861
904,000000	89,966052
903,000000	90,078335
902,000000	90,180511
901,000000	90,271710
900,000000	90,353908
899,000000	90,426196
898,000000	90,485688
897,000000	90,531764
896,000000	90,567214
895,000000	90,596020
894,000000	90,621640
893,000000	90,644194
892,000000	90,655688
891,000000	90,640003
890,000000	90,572633
889,000000	90,413531
888,000000	90,100207
887,000000	89,562729
886,000000	88,769265
885,000000	87,755709
884,000000	86,601242
883,000000	85,356898
882,000000	83,980004
881,000000	82,350790
880,000000	80,373473
879,000000	78,101386
878,000000	75,774486
877,000000	73,751559
876,000000	72,389317
875,000000	71,937363
874,000000	72,470839
873,000000	73,879082
872,000000	75,915823
871,000000	78,253482
870,000000	80,560184
869,000000	82,589565
868,000000	84,228323
867,000000	85,479190
866,000000	86,409399
865,000000	87,103912
864,000000	87,631943
863,000000	88,040154
862,000000	88,358835
861,000000	88,613501
860,000000	88,823999
859,000000	89,000265
858,000000	89,146791
857,000000	89,265959
856,000000	89,356714
855,000000	89,416576
854,000000	89,450197
853,000000	89,467043
852,000000	89,461171
851,000000	89,407169
850,000000	89,296566
849,000000	89,175201
848,000000	89,121626
847,000000	89,177602
846,000000	89,307556
845,000000	89,435346
844,000000	89,509839
843,000000	89,528505
842,000000	89,513575
841,000000	89,482516
840,000000	89,440540
839,000000	89,386039
838,000000	89,317004
837,000000	89,237067
836,000000	89,158634
835,000000	89,096534
834,000000	89,058682
833,000000	89,047376
832,000000	89,070871
831,000000	89,147848
830,000000	89,295487
829,000000	89,516214
828,000000	89,795992
827,000000	90,112584
826,000000	90,443281
825,000000	90,767660
824,000000	91,068917
823,000000	91,335941
822,000000	91,565289
821,000000	91,758964
820,000000	91,920728
819,000000	92,055042
818,000000	92,167753
817,000000	92,263344
816,000000	92,340946
815,000000	92,397013
814,000000	92,431849
813,000000	92,451104
812,000000	92,460642
811,000000	92,463472
810,000000	92,462247
809,000000	92,460362
808,000000	92,459744
807,000000	92,460843
806,000000	92,466150
805,000000	92,479667
804,000000	92,501002
803,000000	92,523017
802,000000	92,535703
801,000000	92,527803
800,000000	92,484222
799,000000	92,390733
798,000000	92,251249
797,000000	92,099961
796,000000	91,989031
795,000000	91,956651
794,000000	92,001685
793,000000	92,086716
792,000000	92,164467
791,000000	92,203711
790,000000	92,197262
789,000000	92,153282
788,000000	92,083298
787,000000	91,997379
786,000000	91,904807
785,000000	91,814424
784,000000	91,733997
783,000000	91,669975
782,000000	91,625351
781,000000	91,596299
780,000000	91,572571
779,000000	91,543024
778,000000	91,500067
777,000000	91,439166
776,000000	91,357817
775,000000	91,257826
774,000000	91,146450
773,000000	91,032764
772,000000	90,924641
771,000000	90,830318
770,000000	90,758525
769,000000	90,712778
768,000000	90,687696
767,000000	90,675111
766,000000	90,674277
765,000000	90,693435
764,000000	90,741183
763,000000	90,817595
762,000000	90,912119
761,000000	91,007449
760,000000	91,086282
759,000000	91,138385
758,000000	91,162519
757,000000	91,161153
756,000000	91,135392
755,000000	91,086597
754,000000	91,019646
753,000000	90,939846
752,000000	90,848350
751,000000	90,742761
750,000000	90,620221
749,000000	90,478118
748,000000	90,313991
747,000000	90,126519
746,000000	89,913905
745,000000	89,667802
744,000000	89,369253
743,000000	88,988356
742,000000	88,478697
741,000000	87,766103
740,000000	86,743195
739,000000	85,284618
738,000000	83,276850
737,000000	80,662608
736,000000	77,502690
735,000000	74,035508
734,000000	70,685843
733,000000	67,995209
732,000000	66,485352
731,000000	66,477078
730,000000	67,941176
729,000000	70,479404
728,000000	73,474215
727,000000	76,333325
726,000000	78,690090
725,000000	80,452470
724,000000	81,708218
723,000000	82,599869
722,000000	83,243963
721,000000	83,702983
720,000000	83,989311
719,000000	84,084413
718,000000	83,951267
717,000000	83,532124
716,000000	82,771869
715,000000	81,711125
714,000000	80,577843
713,000000	79,728955
712,000000	79,429660
711,000000	79,654431
710,000000	80,116615
709,000000	80,497993
708,000000	80,639284
707,000000	80,552623
706,000000	80,315687
705,000000	79,996407
704,000000	79,647698
703,000000	79,308800
702,000000	78,997289
701,000000	78,716606
700,000000	78,467410
699,000000	78,249523
698,000000	78,054823
697,000000	77,874314
696,000000	77,711758
695,000000	77,573722
694,000000	77,463770
693,000000	77,388779
692,000000	77,353648
691,000000	77,352277
690,000000	77,367946
689,000000	77,390852
688,000000	77,422994
687,000000	77,457575
686,000000	77,482156
685,000000	77,499476
684,000000	77,519752
683,000000	77,542202
682,000000	77,561164
681,000000	77,586738
680,000000	77,635915
679,000000	77,714959
678,000000	77,829631
677,000000	77,985071
676,000000	78,178442
675,000000	78,399854
674,000000	78,647979
673,000000	78,933809
672,000000	79,265596
671,000000	79,650138
670,000000	80,113844
669,000000	80,674582
668,000000	81,192890
667,000000	81,421894
666,000000	81,467512
665,000000	81,462355
664,000000	81,456807
663,000000	81,472313
662,000000	81,480268
661,000000	81,425662
660,000000	81,279143
659,000000	81,051037
658,000000	80,755820
657,000000	80,376721
656,000000	79,910282
655,000000	79,399698
654,000000	78,880942
653,000000	78,338237
652,000000	77,760436
651,000000	77,179214
650,000000	76,616071
649,000000	76,041630
648,000000	75,435353
647,000000	74,824586
646,000000	74,218670
645,000000	73,574495
644,000000	72,862938
643,000000	72,109039
642,000000	71,334833
641,000000	70,520535
640,000000	69,675863
639,000000	68,893838
638,000000	68,271412
637,000000	67,835594
636,000000	67,593635
635,000000	67,575142
634,000000	67,767136
633,000000	68,083202
632,000000	68,443535
631,000000	68,818551
630,000000	69,175293
629,000000	69,454617
628,000000	69,631629
627,000000	69,731844
626,000000	69,760352
625,000000	69,682726
624,000000	69,496991
623,000000	69,257705
622,000000	69,001503
621,000000	68,708277
620,000000	68,364803
619,000000	68,004782
618,000000	67,654269
617,000000	67,296951
616,000000	66,929650
615,000000	66,594523
614,000000	66,317925
613,000000	66,077030
612,000000	65,858641
611,000000	65,689100
610,000000	65,577191
609,000000	65,492474
608,000000	65,433940
607,000000	65,465581
606,000000	65,644355
605,000000	65,981702
604,000000	66,499155
603,000000	67,247332
602,000000	68,242786
601,000000	69,435175
600,000000	70,750472
599,000000	72,118641
598,000000	73,458523
597,000000	74,694411
596,000000	75,797547
595,000000	76,779546
594,000000	77,648555
593,000000	78,395879
592,000000	79,020239
591,000000	79,538313
590,000000	79,968920
589,000000	80,328826
588,000000	80,648498
587,000000	80,963591
586,000000	81,280791
585,000000	81,576045
584,000000	81,832269
583,000000	82,062779
582,000000	82,284751
581,000000	82,494797
580,000000	82,679953
579,000000	82,839601
578,000000	82,981269
577,000000	83,110457
576,000000	83,235226
575,000000	83,362609
574,000000	83,487345
573,000000	83,600268
572,000000	83,710010
571,000000	83,832964
570,000000	83,965404
569,000000	84,083979
568,000000	84,181246
567,000000	84,274797
566,000000	84,377728
565,000000	84,486959
564,000000	84,597873
563,000000	84,707966
562,000000	84,800695
561,000000	84,857236
560,000000	84,886123
559,000000	84,915208
558,000000	84,950797
557,000000	84,973737
556,000000	84,975032
555,000000	84,967506
554,000000	84,959286
553,000000	84,943862
552,000000	84,925940
551,000000	84,926723
550,000000	84,950907
549,000000	84,971670
548,000000	84,967449
547,000000	84,950611
546,000000	84,946098
545,000000	84,959973
544,000000	84,984006
543,000000	85,011130
542,000000	85,031931
541,000000	85,036378
540,000000	85,030220
539,000000	85,035130
538,000000	85,062517
537,000000	85,104602
536,000000	85,150210
535,000000	85,195461
534,000000	85,232398
533,000000	85,259082
532,000000	85,289248
531,000000	85,335151
530,000000	85,384367
529,000000	85,414736
528,000000	85,426196
527,000000	85,443413
526,000000	85,480879
525,000000	85,518525
524,000000	85,536245
523,000000	85,540955
522,000000	85,549762
521,000000	85,574747
520,000000	85,621797
519,000000	85,680851
518,000000	85,719655
517,000000	85,715316
516,000000	85,690893
515,000000	85,684925
514,000000	85,700294
513,000000	85,715456
512,000000	85,722389
511,000000	85,729125
510,000000	85,733168
509,000000	85,726654
508,000000	85,709832
507,000000	85,684553
506,000000	85,632538
505,000000	85,529459
504,000000	85,385184
503,000000	85,235137
502,000000	85,099258
501,000000	84,968892
500,000000	84,842548
499,000000	84,749839
498,000000	84,717238
497,000000	84,742915
496,000000	84,812810
495,000000	84,912484
494,000000	85,018427
493,000000	85,105597
492,000000	85,175078
491,000000	85,255157
490,000000	85,346543
489,000000	85,413726
488,000000	85,439495
487,000000	85,457648
486,000000	85,517590
485,000000	85,635039
484,000000	85,792831
483,000000	85,969007
482,000000	86,141516
481,000000	86,292792
480,000000	86,435037
479,000000	86,603226
478,000000	86,791440
477,000000	86,942454
476,000000	87,030627
475,000000	87,109098
474,000000	87,229882
473,000000	87,360227
472,000000	87,423621
471,000000	87,422053
470,000000	87,419175
469,000000	87,448962
468,000000	87,508236
467,000000	87,582704
466,000000	87,642668
465,000000	87,665383
464,000000	87,674775
463,000000	87,718559
462,000000	87,794734
461,000000	87,832933
460,000000	87,798350
459,000000	87,751062
458,000000	87,766755
457,000000	87,829552
456,000000	87,875939
455,000000	87,899682
454,000000	87,911822
453,000000	87,880284
452,000000	87,781281
451,000000	87,473508
450,000000	87,501508
