# Supplementary material for: Machine learning-assisted non-destructive plasticizer identification and quantification in historical PVC objects based on IR spectroscopy
Source: Sci Rep. 2022 Mar 23;12:5017. doi: 10.1038/s41598-022-08862-1 (PMC8943100; doi:10.1038/s41598-022-08862-1)
Supplement: Supplementary file 1 — Supplementary Information 1. [file 41598_2022_8862_MOESM1_ESM.zip › Plasticizers_PVC_data/ATR_FTIR_all/P101.ASC]

PE IR       SUBTECH     SPECTRUM    ASCII       PEDS        4.00        
   -1
P101.ASC
20/10/14
13:52:19.00
20/10/14
13:52:19.00
Student
Sample 031 By student Date Wednesday, October 14 2020
450,000000
#HDR
-1
-1
#GR
cm-1
%T
1.0
0.0
4000,000000
-1,000000
3551
8
100,362935
71,374582
#DATA
4000,000000	99,368293
3999,000000	99,366330
3998,000000	99,364372
3997,000000	99,362154
3996,000000	99,361881
3995,000000	99,361852
3994,000000	99,362746
3993,000000	99,364074
3992,000000	99,365254
3991,000000	99,365949
3990,000000	99,366313
3989,000000	99,366858
3988,000000	99,367952
3987,000000	99,369356
3986,000000	99,370296
3985,000000	99,370102
3984,000000	99,368773
3983,000000	99,366960
3982,000000	99,365448
3981,000000	99,364706
3980,000000	99,364898
3979,000000	99,366082
3978,000000	99,368170
3977,000000	99,370750
3976,000000	99,373118
3975,000000	99,374664
3974,000000	99,375242
3973,000000	99,375092
3972,000000	99,374482
3971,000000	99,373539
3970,000000	99,372465
3969,000000	99,371644
3968,000000	99,371312
3967,000000	99,371197
3966,000000	99,370770
3965,000000	99,369907
3964,000000	99,369165
3963,000000	99,369175
3962,000000	99,369793
3961,000000	99,370091
3960,000000	99,369328
3959,000000	99,367857
3958,000000	99,366999
3957,000000	99,367974
3956,000000	99,370751
3955,000000	99,373883
3954,000000	99,375551
3953,000000	99,375049
3952,000000	99,373488
3951,000000	99,373025
3950,000000	99,375034
3949,000000	99,378747
3948,000000	99,381801
3947,000000	99,382286
3946,000000	99,380336
3945,000000	99,377730
3944,000000	99,376274
3943,000000	99,376505
3942,000000	99,377489
3941,000000	99,377907
3940,000000	99,377310
3939,000000	99,376109
3938,000000	99,374785
3937,000000	99,373553
3936,000000	99,372710
3935,000000	99,372956
3934,000000	99,374942
3933,000000	99,378488
3932,000000	99,382329
3931,000000	99,384886
3930,000000	99,385441
3929,000000	99,384473
3928,000000	99,383098
3927,000000	99,382341
3926,000000	99,382799
3925,000000	99,384539
3924,000000	99,387006
3923,000000	99,389223
3922,000000	99,390382
3921,000000	99,390157
3920,000000	99,388737
3919,000000	99,386870
3918,000000	99,385653
3917,000000	99,385766
3916,000000	99,386941
3915,000000	99,388446
3914,000000	99,389956
3913,000000	99,391729
3912,000000	99,393924
3911,000000	99,396037
3910,000000	99,397242
3909,000000	99,397222
3908,000000	99,396552
3907,000000	99,396272
3906,000000	99,396939
3905,000000	99,398007
3904,000000	99,398012
3903,000000	99,395761
3902,000000	99,391833
3901,000000	99,388519
3900,000000	99,387876
3899,000000	99,389959
3898,000000	99,392943
3897,000000	99,395000
3896,000000	99,395690
3895,000000	99,395721
3894,000000	99,396133
3893,000000	99,397580
3892,000000	99,399853
3891,000000	99,401884
3890,000000	99,402858
3889,000000	99,403240
3888,000000	99,403903
3887,000000	99,405001
3886,000000	99,406225
3885,000000	99,407229
3884,000000	99,407788
3883,000000	99,408248
3882,000000	99,409359
3881,000000	99,411329
3880,000000	99,413250
3879,000000	99,413705
3878,000000	99,412439
3877,000000	99,410527
3876,000000	99,408847
3875,000000	99,407527
3874,000000	99,406488
3873,000000	99,405733
3872,000000	99,405459
3871,000000	99,405944
3870,000000	99,407006
3869,000000	99,407742
3868,000000	99,407529
3867,000000	99,406863
3866,000000	99,406675
3865,000000	99,407826
3864,000000	99,410777
3863,000000	99,414956
3862,000000	99,419039
3861,000000	99,421986
3860,000000	99,423602
3859,000000	99,424488
3858,000000	99,425389
3857,000000	99,426363
3856,000000	99,426610
3855,000000	99,425473
3854,000000	99,424028
3853,000000	99,423873
3852,000000	99,424194
3851,000000	99,424283
3850,000000	99,424976
3849,000000	99,426551
3848,000000	99,428705
3847,000000	99,431235
3846,000000	99,434120
3845,000000	99,437109
3844,000000	99,439448
3843,000000	99,440223
3842,000000	99,439107
3841,000000	99,436551
3840,000000	99,433451
3839,000000	99,430793
3838,000000	99,429467
3837,000000	99,430166
3836,000000	99,433057
3835,000000	99,437430
3834,000000	99,441860
3833,000000	99,445114
3832,000000	99,446980
3831,000000	99,448117
3830,000000	99,449116
3829,000000	99,449912
3828,000000	99,449964
3827,000000	99,448984
3826,000000	99,447551
3825,000000	99,446704
3824,000000	99,446978
3823,000000	99,447944
3822,000000	99,448972
3821,000000	99,450175
3820,000000	99,451884
3819,000000	99,454197
3818,000000	99,456966
3817,000000	99,459536
3816,000000	99,461589
3815,000000	99,463752
3814,000000	99,466606
3813,000000	99,469832
3812,000000	99,472634
3811,000000	99,474699
3810,000000	99,476438
3809,000000	99,477904
3808,000000	99,478021
3807,000000	99,475736
3806,000000	99,471922
3805,000000	99,468923
3804,000000	99,468017
3803,000000	99,468279
3802,000000	99,468342
3801,000000	99,468735
3800,000000	99,471594
3799,000000	99,478211
3798,000000	99,487224
3797,000000	99,495027
3796,000000	99,498726
3795,000000	99,498559
3794,000000	99,497095
3793,000000	99,496419
3792,000000	99,496720
3791,000000	99,497259
3790,000000	99,497860
3789,000000	99,499157
3788,000000	99,501614
3787,000000	99,504800
3786,000000	99,507743
3785,000000	99,509816
3784,000000	99,511023
3783,000000	99,511601
3782,000000	99,511692
3781,000000	99,511466
3780,000000	99,511434
3779,000000	99,512305
3778,000000	99,514489
3777,000000	99,517883
3776,000000	99,521816
3775,000000	99,525187
3774,000000	99,527148
3773,000000	99,527776
3772,000000	99,527772
3771,000000	99,527645
3770,000000	99,527369
3769,000000	99,526725
3768,000000	99,525850
3767,000000	99,525134
3766,000000	99,524718
3765,000000	99,524506
3764,000000	99,524387
3763,000000	99,524181
3762,000000	99,523734
3761,000000	99,523462
3760,000000	99,524678
3759,000000	99,528220
3758,000000	99,532942
3757,000000	99,536752
3756,000000	99,538726
3755,000000	99,539272
3754,000000	99,538886
3753,000000	99,537604
3752,000000	99,535467
3751,000000	99,532957
3750,000000	99,530862
3749,000000	99,530490
3748,000000	99,533424
3747,000000	99,539433
3746,000000	99,545484
3745,000000	99,547936
3744,000000	99,546229
3743,000000	99,543174
3742,000000	99,541985
3741,000000	99,543753
3740,000000	99,547231
3739,000000	99,550568
3738,000000	99,552459
3737,000000	99,552570
3736,000000	99,551892
3735,000000	99,552027
3734,000000	99,553010
3733,000000	99,553492
3732,000000	99,552800
3731,000000	99,551789
3730,000000	99,551997
3729,000000	99,553877
3728,000000	99,556482
3727,000000	99,558805
3726,000000	99,560829
3725,000000	99,563015
3724,000000	99,565447
3723,000000	99,567884
3722,000000	99,570165
3721,000000	99,572219
3720,000000	99,573876
3719,000000	99,574705
3718,000000	99,574611
3717,000000	99,574548
3716,000000	99,575829
3715,000000	99,578436
3714,000000	99,580287
3713,000000	99,578723
3712,000000	99,573399
3711,000000	99,566965
3710,000000	99,562434
3709,000000	99,560723
3708,000000	99,561193
3707,000000	99,563211
3706,000000	99,566719
3705,000000	99,571573
3704,000000	99,576592
3703,000000	99,579641
3702,000000	99,579040
3701,000000	99,575560
3700,000000	99,572210
3699,000000	99,571818
3698,000000	99,574794
3697,000000	99,579309
3696,000000	99,582994
3695,000000	99,584227
3694,000000	99,582206
3693,000000	99,576765
3692,000000	99,568799
3691,000000	99,560420
3690,000000	99,553916
3689,000000	99,549884
3688,000000	99,547245
3687,000000	99,545293
3686,000000	99,544270
3685,000000	99,543944
3684,000000	99,543355
3683,000000	99,541600
3682,000000	99,538140
3681,000000	99,532867
3680,000000	99,526033
3679,000000	99,517840
3678,000000	99,507161
3677,000000	99,492112
3676,000000	99,473971
3675,000000	99,458860
3674,000000	99,451398
3673,000000	99,450779
3672,000000	99,452849
3671,000000	99,453076
3670,000000	99,450410
3669,000000	99,447588
3668,000000	99,447110
3667,000000	99,449074
3666,000000	99,451821
3665,000000	99,453277
3664,000000	99,452319
3663,000000	99,449238
3662,000000	99,445345
3661,000000	99,442173
3660,000000	99,440774
3659,000000	99,441353
3658,000000	99,443304
3657,000000	99,445659
3656,000000	99,447651
3655,000000	99,449105
3654,000000	99,450429
3653,000000	99,451779
3652,000000	99,452464
3651,000000	99,452068
3650,000000	99,451917
3649,000000	99,453536
3648,000000	99,456229
3647,000000	99,458512
3646,000000	99,460370
3645,000000	99,462866
3644,000000	99,466879
3643,000000	99,472382
3642,000000	99,478305
3641,000000	99,482784
3640,000000	99,484025
3639,000000	99,481844
3638,000000	99,478530
3637,000000	99,477676
3636,000000	99,481656
3635,000000	99,490129
3634,000000	99,500886
3633,000000	99,511798
3632,000000	99,521346
3631,000000	99,527450
3630,000000	99,527502
3629,000000	99,521727
3628,000000	99,514218
3627,000000	99,508864
3626,000000	99,507264
3625,000000	99,508905
3624,000000	99,512152
3623,000000	99,515706
3622,000000	99,518771
3621,000000	99,520659
3620,000000	99,521113
3619,000000	99,520498
3618,000000	99,519177
3617,000000	99,517493
3616,000000	99,516132
3615,000000	99,515673
3614,000000	99,516160
3613,000000	99,517064
3612,000000	99,517568
3611,000000	99,517034
3610,000000	99,515234
3609,000000	99,512361
3608,000000	99,509144
3607,000000	99,506424
3606,000000	99,504676
3605,000000	99,504178
3604,000000	99,505001
3603,000000	99,506663
3602,000000	99,507827
3601,000000	99,506922
3600,000000	99,503491
3599,000000	99,498852
3598,000000	99,495022
3597,000000	99,493098
3596,000000	99,492697
3595,000000	99,492716
3594,000000	99,492399
3593,000000	99,491677
3592,000000	99,491096
3591,000000	99,491041
3590,000000	99,490921
3589,000000	99,489475
3588,000000	99,486510
3587,000000	99,483462
3586,000000	99,481668
3585,000000	99,481244
3584,000000	99,481323
3583,000000	99,480670
3582,000000	99,478468
3581,000000	99,474957
3580,000000	99,471143
3579,000000	99,468145
3578,000000	99,466513
3577,000000	99,465926
3576,000000	99,465464
3575,000000	99,464319
3574,000000	99,462396
3573,000000	99,460110
3572,000000	99,457812
3571,000000	99,455521
3570,000000	99,453136
3569,000000	99,450793
3568,000000	99,449256
3567,000000	99,449196
3566,000000	99,449843
3565,000000	99,449579
3564,000000	99,447783
3563,000000	99,444870
3562,000000	99,441572
3561,000000	99,438610
3560,000000	99,436306
3559,000000	99,434261
3558,000000	99,431644
3557,000000	99,428002
3556,000000	99,423793
3555,000000	99,420172
3554,000000	99,418146
3553,000000	99,417666
3552,000000	99,417394
3551,000000	99,415628
3550,000000	99,411669
3549,000000	99,406146
3548,000000	99,400387
3547,000000	99,395680
3546,000000	99,392675
3545,000000	99,391090
3544,000000	99,390047
3543,000000	99,388758
3542,000000	99,386759
3541,000000	99,383867
3540,000000	99,380286
3539,000000	99,376864
3538,000000	99,374807
3537,000000	99,374738
3536,000000	99,375838
3535,000000	99,376217
3534,000000	99,374472
3533,000000	99,370816
3532,000000	99,366777
3531,000000	99,363825
3530,000000	99,362206
3529,000000	99,360802
3528,000000	99,358176
3527,000000	99,353908
3526,000000	99,349041
3525,000000	99,345287
3524,000000	99,343749
3523,000000	99,344115
3522,000000	99,344929
3521,000000	99,344738
3520,000000	99,343112
3519,000000	99,340752
3518,000000	99,338699
3517,000000	99,337296
3516,000000	99,335799
3515,000000	99,333100
3514,000000	99,328942
3513,000000	99,324414
3512,000000	99,321123
3511,000000	99,319688
3510,000000	99,318865
3509,000000	99,316392
3508,000000	99,311058
3507,000000	99,303973
3506,000000	99,297642
3505,000000	99,293929
3504,000000	99,292933
3503,000000	99,293459
3502,000000	99,294146
3501,000000	99,294042
3500,000000	99,292592
3499,000000	99,289703
3498,000000	99,285910
3497,000000	99,282105
3496,000000	99,278865
3495,000000	99,276140
3494,000000	99,273602
3493,000000	99,271004
3492,000000	99,268127
3491,000000	99,264754
3490,000000	99,260959
3489,000000	99,257213
3488,000000	99,253934
3487,000000	99,250999
3486,000000	99,247876
3485,000000	99,244280
3484,000000	99,240536
3483,000000	99,237315
3482,000000	99,234993
3481,000000	99,233201
3480,000000	99,231125
3479,000000	99,228384
3478,000000	99,225533
3477,000000	99,223500
3476,000000	99,222584
3475,000000	99,222188
3474,000000	99,221502
3473,000000	99,220101
3472,000000	99,217723
3471,000000	99,213943
3470,000000	99,208599
3469,000000	99,202475
3468,000000	99,197190
3467,000000	99,194232
3466,000000	99,194019
3465,000000	99,195674
3464,000000	99,197424
3463,000000	99,197432
3462,000000	99,194807
3461,000000	99,190052
3460,000000	99,184528
3459,000000	99,179428
3458,000000	99,175270
3457,000000	99,172038
3456,000000	99,169421
3455,000000	99,166977
3454,000000	99,164368
3453,000000	99,161448
3452,000000	99,158030
3451,000000	99,153766
3450,000000	99,148683
3449,000000	99,143739
3448,000000	99,140337
3447,000000	99,138986
3446,000000	99,138710
3445,000000	99,138036
3444,000000	99,136224
3443,000000	99,133466
3442,000000	99,130518
3441,000000	99,128475
3440,000000	99,128377
3439,000000	99,130334
3438,000000	99,132943
3437,000000	99,133979
3436,000000	99,132016
3435,000000	99,127504
3434,000000	99,122392
3433,000000	99,118729
3432,000000	99,117377
3431,000000	99,117643
3430,000000	99,117932
3429,000000	99,116840
3428,000000	99,113938
3427,000000	99,109870
3426,000000	99,105924
3425,000000	99,103306
3424,000000	99,102341
3423,000000	99,102127
3422,000000	99,101214
3421,000000	99,098956
3420,000000	99,096227
3419,000000	99,094658
3418,000000	99,095187
3417,000000	99,097341
3416,000000	99,099653
3415,000000	99,100557
3414,000000	99,099192
3413,000000	99,095871
3412,000000	99,091926
3411,000000	99,088859
3410,000000	99,087380
3409,000000	99,087156
3408,000000	99,087377
3407,000000	99,087344
3406,000000	99,086568
3405,000000	99,084755
3404,000000	99,082073
3403,000000	99,079332
3402,000000	99,077504
3401,000000	99,076991
3400,000000	99,077525
3399,000000	99,078701
3398,000000	99,080237
3397,000000	99,081612
3396,000000	99,081915
3395,000000	99,080599
3394,000000	99,078353
3393,000000	99,076817
3392,000000	99,077147
3391,000000	99,078933
3390,000000	99,080649
3389,000000	99,080975
3388,000000	99,079610
3387,000000	99,077105
3386,000000	99,074305
3385,000000	99,071930
3384,000000	99,070404
3383,000000	99,069741
3382,000000	99,069522
3381,000000	99,069054
3380,000000	99,067810
3379,000000	99,065884
3378,000000	99,063987
3377,000000	99,062757
3376,000000	99,062002
3375,000000	99,060826
3374,000000	99,058632
3373,000000	99,055811
3372,000000	99,053242
3371,000000	99,051304
3370,000000	99,049720
3369,000000	99,048283
3368,000000	99,047326
3367,000000	99,047269
3366,000000	99,047889
3365,000000	99,048318
3364,000000	99,047765
3363,000000	99,046207
3362,000000	99,044436
3361,000000	99,043434
3360,000000	99,043622
3359,000000	99,044588
3358,000000	99,045479
3357,000000	99,045542
3356,000000	99,044348
3355,000000	99,041846
3354,000000	99,038556
3353,000000	99,035611
3352,000000	99,034082
3351,000000	99,034008
3350,000000	99,034286
3349,000000	99,033791
3348,000000	99,032513
3347,000000	99,031430
3346,000000	99,031392
3345,000000	99,032369
3344,000000	99,033733
3343,000000	99,034984
3342,000000	99,036033
3341,000000	99,036953
3340,000000	99,037681
3339,000000	99,038037
3338,000000	99,037965
3337,000000	99,037652
3336,000000	99,037379
3335,000000	99,037246
3334,000000	99,037047
3333,000000	99,036461
3332,000000	99,035447
3331,000000	99,034493
3330,000000	99,034397
3329,000000	99,035682
3328,000000	99,038215
3327,000000	99,041451
3326,000000	99,044904
3325,000000	99,048132
3324,000000	99,050419
3323,000000	99,051047
3322,000000	99,050222
3321,000000	99,049354
3320,000000	99,049917
3319,000000	99,052038
3318,000000	99,054497
3317,000000	99,056075
3316,000000	99,056572
3315,000000	99,056619
3314,000000	99,056941
3313,000000	99,057911
3312,000000	99,059396
3311,000000	99,060803
3310,000000	99,061514
3309,000000	99,061500
3308,000000	99,061409
3307,000000	99,061947
3306,000000	99,063341
3305,000000	99,065408
3304,000000	99,067788
3303,000000	99,069956
3302,000000	99,071343
3301,000000	99,071838
3300,000000	99,072033
3299,000000	99,072660
3298,000000	99,073803
3297,000000	99,074898
3296,000000	99,075533
3295,000000	99,075998
3294,000000	99,076940
3293,000000	99,078612
3292,000000	99,080567
3291,000000	99,082147
3290,000000	99,083233
3289,000000	99,084411
3288,000000	99,086331
3287,000000	99,089001
3286,000000	99,091856
3285,000000	99,094414
3284,000000	99,096597
3283,000000	99,098412
3282,000000	99,099711
3281,000000	99,100484
3280,000000	99,101141
3279,000000	99,102230
3278,000000	99,103935
3277,000000	99,106025
3276,000000	99,108194
3275,000000	99,110314
3274,000000	99,112504
3273,000000	99,115103
3272,000000	99,118419
3271,000000	99,122277
3270,000000	99,125904
3269,000000	99,128495
3268,000000	99,129895
3267,000000	99,130629
3266,000000	99,131390
3265,000000	99,132668
3264,000000	99,134697
3263,000000	99,137428
3262,000000	99,140504
3261,000000	99,143488
3260,000000	99,146161
3259,000000	99,148514
3258,000000	99,150564
3257,000000	99,152389
3256,000000	99,154242
3255,000000	99,156270
3254,000000	99,158076
3253,000000	99,158894
3252,000000	99,158367
3251,000000	99,156985
3250,000000	99,155664
3249,000000	99,155077
3248,000000	99,155421
3247,000000	99,156518
3246,000000	99,158012
3245,000000	99,159694
3244,000000	99,161873
3243,000000	99,165199
3242,000000	99,169804
3241,000000	99,174726
3240,000000	99,178589
3239,000000	99,180893
3238,000000	99,182423
3237,000000	99,184303
3236,000000	99,186899
3235,000000	99,189789
3234,000000	99,192507
3233,000000	99,194987
3232,000000	99,197360
3231,000000	99,199631
3230,000000	99,201681
3229,000000	99,203365
3228,000000	99,204477
3227,000000	99,204791
3226,000000	99,204403
3225,000000	99,204032
3224,000000	99,204747
3223,000000	99,207130
3222,000000	99,210637
3221,000000	99,213847
3220,000000	99,215546
3219,000000	99,215760
3218,000000	99,215775
3217,000000	99,217045
3216,000000	99,219981
3215,000000	99,223833
3214,000000	99,227633
3213,000000	99,231019
3212,000000	99,234047
3211,000000	99,236540
3210,000000	99,238102
3209,000000	99,238753
3208,000000	99,239119
3207,000000	99,239787
3206,000000	99,240754
3205,000000	99,241694
3204,000000	99,242595
3203,000000	99,243842
3202,000000	99,245711
3201,000000	99,247939
3200,000000	99,249808
3199,000000	99,250668
3198,000000	99,250598
3197,000000	99,250719
3196,000000	99,252622
3195,000000	99,257092
3194,000000	99,263193
3193,000000	99,268743
3192,000000	99,271907
3191,000000	99,272494
3190,000000	99,271918
3189,000000	99,271981
3188,000000	99,273624
3187,000000	99,276615
3186,000000	99,280186
3185,000000	99,283789
3184,000000	99,287214
3183,000000	99,290252
3182,000000	99,292578
3181,000000	99,294033
3180,000000	99,294846
3179,000000	99,295570
3178,000000	99,296999
3177,000000	99,300013
3176,000000	99,304904
3175,000000	99,310497
3174,000000	99,314397
3173,000000	99,314840
3172,000000	99,312468
3171,000000	99,309901
3170,000000	99,309461
3169,000000	99,311436
3168,000000	99,314447
3167,000000	99,316933
3166,000000	99,318206
3165,000000	99,318637
3164,000000	99,319389
3163,000000	99,321736
3162,000000	99,326084
3161,000000	99,331510
3160,000000	99,336493
3159,000000	99,340126
3158,000000	99,342369
3157,000000	99,343211
3156,000000	99,342226
3155,000000	99,339432
3154,000000	99,336364
3153,000000	99,335547
3152,000000	99,338507
3151,000000	99,344366
3150,000000	99,350560
3149,000000	99,354847
3148,000000	99,356609
3147,000000	99,356692
3146,000000	99,356455
3145,000000	99,356912
3144,000000	99,358182
3143,000000	99,359520
3142,000000	99,360055
3141,000000	99,359771
3140,000000	99,359665
3139,000000	99,360785
3138,000000	99,363182
3137,000000	99,365842
3136,000000	99,367502
3135,000000	99,367472
3134,000000	99,366000
3133,000000	99,364217
3132,000000	99,363604
3131,000000	99,365095
3130,000000	99,368461
3129,000000	99,372613
3128,000000	99,376490
3127,000000	99,379678
3126,000000	99,382263
3125,000000	99,384340
3124,000000	99,385772
3123,000000	99,386358
3122,000000	99,386122
3121,000000	99,385405
3120,000000	99,384692
3119,000000	99,384347
3118,000000	99,384537
3117,000000	99,385293
3116,000000	99,386491
3115,000000	99,387734
3114,000000	99,388434
3113,000000	99,388252
3112,000000	99,387514
3111,000000	99,387189
3110,000000	99,388358
3109,000000	99,391530
3108,000000	99,396226
3107,000000	99,401161
3106,000000	99,404991
3105,000000	99,407032
3104,000000	99,407390
3103,000000	99,406583
3102,000000	99,405289
3101,000000	99,404413
3100,000000	99,404971
3099,000000	99,407501
3098,000000	99,411500
3097,000000	99,415572
3096,000000	99,418205
3095,000000	99,418624
3094,000000	99,417150
3093,000000	99,414813
3092,000000	99,412534
3091,000000	99,410548
3090,000000	99,408596
3089,000000	99,406439
3088,000000	99,403973
3087,000000	99,401031
3086,000000	99,397531
3085,000000	99,393933
3084,000000	99,391140
3083,000000	99,389765
3082,000000	99,389777
3081,000000	99,390992
3080,000000	99,393441
3079,000000	99,396975
3078,000000	99,400887
3077,000000	99,404340
3076,000000	99,407044
3075,000000	99,409192
3074,000000	99,410870
3073,000000	99,411733
3072,000000	99,411193
3071,000000	99,408861
3070,000000	99,405153
3069,000000	99,401511
3068,000000	99,399469
3067,000000	99,399159
3066,000000	99,399154
3065,000000	99,398234
3064,000000	99,396829
3063,000000	99,396295
3062,000000	99,397290
3061,000000	99,399548
3060,000000	99,402697
3059,000000	99,406377
3058,000000	99,409804
3057,000000	99,412204
3056,000000	99,413802
3055,000000	99,415612
3054,000000	99,418205
3053,000000	99,421398
3052,000000	99,425127
3051,000000	99,429596
3050,000000	99,434225
3049,000000	99,437384
3048,000000	99,437890
3047,000000	99,436347
3046,000000	99,434501
3045,000000	99,433590
3044,000000	99,433686
3043,000000	99,434128
3042,000000	99,434096
3041,000000	99,432954
3040,000000	99,430515
3039,000000	99,427008
3038,000000	99,422654
3037,000000	99,417460
3036,000000	99,411484
3035,000000	99,404975
3034,000000	99,398189
3033,000000	99,391357
3032,000000	99,384947
3031,000000	99,379458
3030,000000	99,374790
3029,000000	99,370285
3028,000000	99,365725
3027,000000	99,361895
3026,000000	99,359814
3025,000000	99,359617
3024,000000	99,360412
3023,000000	99,360984
3022,000000	99,360440
3021,000000	99,358493
3020,000000	99,355417
3019,000000	99,351490
3018,000000	99,346264
3017,000000	99,338668
3016,000000	99,328092
3015,000000	99,314962
3014,000000	99,299997
3013,000000	99,283158
3012,000000	99,263676
3011,000000	99,240985
3010,000000	99,215170
3009,000000	99,186607
3008,000000	99,155338
3007,000000	99,120889
3006,000000	99,082929
3005,000000	99,042148
3004,000000	99,000270
3003,000000	98,958752
3002,000000	98,917785
3001,000000	98,877145
3000,000000	98,837681
2999,000000	98,801069
2998,000000	98,768016
2997,000000	98,737603
2996,000000	98,708435
2995,000000	98,679543
2994,000000	98,649936
2993,000000	98,618411
2992,000000	98,584245
2991,000000	98,547343
2990,000000	98,507311
2989,000000	98,462986
2988,000000	98,412332
2987,000000	98,350178
2986,000000	98,266328
2985,000000	98,150388
2984,000000	98,004222
2983,000000	97,849697
2982,000000	97,719926
2981,000000	97,638822
2980,000000	97,607282
2979,000000	97,607619
2978,000000	97,617884
2977,000000	97,622019
2976,000000	97,610602
2975,000000	97,579055
2974,000000	97,528776
2973,000000	97,469448
2972,000000	97,417195
2971,000000	97,386588
2970,000000	97,381721
2969,000000	97,394405
2968,000000	97,411662
2967,000000	97,425760
2966,000000	97,437221
2965,000000	97,449717
2964,000000	97,464689
2963,000000	97,481210
2962,000000	97,498850
2961,000000	97,518427
2960,000000	97,540716
2959,000000	97,565929
2958,000000	97,594102
2957,000000	97,624784
2956,000000	97,656361
2955,000000	97,686774
2954,000000	97,715000
2953,000000	97,741119
2952,000000	97,764946
2951,000000	97,785289
2950,000000	97,800835
2949,000000	97,811198
2948,000000	97,817051
2947,000000	97,819353
2946,000000	97,818290
2945,000000	97,812626
2944,000000	97,800007
2943,000000	97,778383
2942,000000	97,747280
2941,000000	97,707972
2940,000000	97,662908
2939,000000	97,614920
2938,000000	97,566270
2937,000000	97,517631
2936,000000	97,468335
2935,000000	97,418124
2934,000000	97,368556
2933,000000	97,322414
2932,000000	97,281941
2931,000000	97,247974
2930,000000	97,220019
2929,000000	97,196354
2928,000000	97,174421
2927,000000	97,152153
2926,000000	97,129106
2925,000000	97,105748
2924,000000	97,081886
2923,000000	97,056472
2922,000000	97,028970
2921,000000	97,000170
2920,000000	96,971603
2919,000000	96,944851
2918,000000	96,921490
2917,000000	96,902900
2916,000000	96,889745
2915,000000	96,881797
2914,000000	96,878259
2913,000000	96,878003
2912,000000	96,879868
2911,000000	96,883835
2910,000000	96,892047
2909,000000	96,907926
2908,000000	96,933929
2907,000000	96,970463
2906,000000	97,016977
2905,000000	97,073123
2904,000000	97,138441
2903,000000	97,211574
2902,000000	97,290350
2901,000000	97,372402
2900,000000	97,455286
2899,000000	97,536614
2898,000000	97,614694
2897,000000	97,688803
2896,000000	97,758503
2895,000000	97,822681
2894,000000	97,879714
2893,000000	97,928553
2892,000000	97,969770
2891,000000	98,005701
2890,000000	98,039454
2889,000000	98,073025
2888,000000	98,105695
2887,000000	98,134469
2886,000000	98,156810
2885,000000	98,173368
2884,000000	98,187878
2883,000000	98,204302
2882,000000	98,223866
2881,000000	98,244640
2880,000000	98,263515
2879,000000	98,278441
2878,000000	98,289192
2877,000000	98,296605
2876,000000	98,301557
2875,000000	98,304653
2874,000000	98,306580
2873,000000	98,308456
2872,000000	98,311675
2871,000000	98,317296
2870,000000	98,325452
2869,000000	98,335182
2868,000000	98,344799
2867,000000	98,352488
2866,000000	98,356715
2865,000000	98,356511
2864,000000	98,351924
2863,000000	98,344287
2862,000000	98,335622
2861,000000	98,327331
2860,000000	98,319507
2859,000000	98,311610
2858,000000	98,303557
2857,000000	98,295905
2856,000000	98,289103
2855,000000	98,283038
2854,000000	98,277434
2853,000000	98,272760
2852,000000	98,271122
2851,000000	98,276356
2850,000000	98,292720
2849,000000	98,322571
2848,000000	98,364716
2847,000000	98,414998
2846,000000	98,468432
2845,000000	98,520853
2844,000000	98,569451
2843,000000	98,613057
2842,000000	98,652246
2841,000000	98,688695
2840,000000	98,723755
2839,000000	98,757598
2838,000000	98,789713
2837,000000	98,819778
2836,000000	98,847841
2835,000000	98,873970
2834,000000	98,898083
2833,000000	98,920047
2832,000000	98,939721
2831,000000	98,956916
2830,000000	98,971508
2829,000000	98,983584
2828,000000	98,993409
2827,000000	99,001257
2826,000000	99,007334
2825,000000	99,011879
2824,000000	99,015254
2823,000000	99,017829
2822,000000	99,019712
2821,000000	99,020610
2820,000000	99,020232
2819,000000	99,019017
2818,000000	99,018291
2817,000000	99,019418
2816,000000	99,022876
2815,000000	99,028447
2814,000000	99,036216
2813,000000	99,046780
2812,000000	99,060187
2811,000000	99,075142
2810,000000	99,089846
2809,000000	99,103564
2808,000000	99,116911
2807,000000	99,130488
2806,000000	99,143649
2805,000000	99,155040
2804,000000	99,164154
2803,000000	99,171909
2802,000000	99,179542
2801,000000	99,187198
2800,000000	99,193914
2799,000000	99,198840
2798,000000	99,202113
2797,000000	99,204571
2796,000000	99,207056
2795,000000	99,210266
2794,000000	99,214893
2793,000000	99,221306
2792,000000	99,228978
2791,000000	99,236594
2790,000000	99,242987
2789,000000	99,247940
2788,000000	99,252046
2787,000000	99,255949
2786,000000	99,259781
2785,000000	99,263226
2784,000000	99,265989
2783,000000	99,268181
2782,000000	99,270233
2781,000000	99,272414
2780,000000	99,274566
2779,000000	99,276513
2778,000000	99,278612
2777,000000	99,281544
2776,000000	99,285436
2775,000000	99,289477
2774,000000	99,292661
2773,000000	99,294753
2772,000000	99,296278
2771,000000	99,297637
2770,000000	99,298615
2769,000000	99,298890
2768,000000	99,298741
2767,000000	99,298993
2766,000000	99,300257
2765,000000	99,302414
2764,000000	99,304807
2763,000000	99,306777
2762,000000	99,308016
2761,000000	99,308670
2760,000000	99,309290
2759,000000	99,310466
2758,000000	99,312197
2757,000000	99,313650
2756,000000	99,313851
2755,000000	99,312722
2754,000000	99,311243
2753,000000	99,310453
2752,000000	99,310450
2751,000000	99,310474
2750,000000	99,309776
2749,000000	99,308251
2748,000000	99,306453
2747,000000	99,305201
2746,000000	99,305072
2745,000000	99,305946
2744,000000	99,307062
2743,000000	99,307723
2742,000000	99,307960
2741,000000	99,308422
2740,000000	99,309656
2739,000000	99,311619
2738,000000	99,313716
2737,000000	99,315103
2736,000000	99,315163
2735,000000	99,314138
2734,000000	99,313292
2733,000000	99,313977
2732,000000	99,316324
2731,000000	99,319107
2730,000000	99,321058
2729,000000	99,322068
2728,000000	99,323007
2727,000000	99,324680
2726,000000	99,327238
2725,000000	99,330302
2724,000000	99,333275
2723,000000	99,335605
2722,000000	99,337112
2721,000000	99,338130
2720,000000	99,339185
2719,000000	99,340530
2718,000000	99,342073
2717,000000	99,343648
2716,000000	99,345164
2715,000000	99,346600
2714,000000	99,348104
2713,000000	99,350035
2712,000000	99,352649
2711,000000	99,355695
2710,000000	99,358500
2709,000000	99,360451
2708,000000	99,361279
2707,000000	99,361047
2706,000000	99,360226
2705,000000	99,359724
2704,000000	99,360326
2703,000000	99,361861
2702,000000	99,363242
2701,000000	99,363621
2700,000000	99,363318
2699,000000	99,363315
2698,000000	99,364048
2697,000000	99,365090
2696,000000	99,365939
2695,000000	99,366712
2694,000000	99,367908
2693,000000	99,369730
2692,000000	99,371776
2691,000000	99,373263
2690,000000	99,373520
2689,000000	99,372443
2688,000000	99,370649
2687,000000	99,369122
2686,000000	99,368566
2685,000000	99,369013
2684,000000	99,369921
2683,000000	99,370591
2682,000000	99,370607
2681,000000	99,370132
2680,000000	99,369807
2679,000000	99,370207
2678,000000	99,371286
2677,000000	99,372433
2676,000000	99,373077
2675,000000	99,373144
2674,000000	99,372978
2673,000000	99,372922
2672,000000	99,372893
2671,000000	99,372236
2670,000000	99,370219
2669,000000	99,367089
2668,000000	99,364551
2667,000000	99,364603
2666,000000	99,367610
2665,000000	99,371886
2664,000000	99,375427
2663,000000	99,377701
2662,000000	99,379550
2661,000000	99,381915
2660,000000	99,385285
2659,000000	99,390039
2658,000000	99,396391
2657,000000	99,403834
2656,000000	99,411216
2655,000000	99,417631
2654,000000	99,422925
2653,000000	99,427331
2652,000000	99,431159
2651,000000	99,434989
2650,000000	99,439537
2649,000000	99,444880
2648,000000	99,450207
2647,000000	99,454747
2646,000000	99,458695
2645,000000	99,462871
2644,000000	99,467690
2643,000000	99,472776
2642,000000	99,477336
2641,000000	99,480587
2640,000000	99,482205
2639,000000	99,482902
2638,000000	99,484413
2637,000000	99,488304
2636,000000	99,494620
2635,000000	99,501934
2634,000000	99,508609
2633,000000	99,513686
2632,000000	99,516834
2631,000000	99,518216
2630,000000	99,518644
2629,000000	99,519254
2628,000000	99,520605
2627,000000	99,522392
2626,000000	99,524266
2625,000000	99,526504
2624,000000	99,529395
2623,000000	99,532357
2622,000000	99,534421
2621,000000	99,535644
2620,000000	99,537338
2619,000000	99,540531
2618,000000	99,544597
2617,000000	99,547869
2616,000000	99,549412
2615,000000	99,549773
2614,000000	99,550095
2613,000000	99,551029
2612,000000	99,552649
2611,000000	99,554909
2610,000000	99,557719
2609,000000	99,560717
2608,000000	99,563379
2607,000000	99,565408
2606,000000	99,566810
2605,000000	99,567656
2604,000000	99,568056
2603,000000	99,568456
2602,000000	99,569626
2601,000000	99,571979
2600,000000	99,574871
2599,000000	99,576868
2598,000000	99,577080
2597,000000	99,576296
2596,000000	99,576445
2595,000000	99,578550
2594,000000	99,581364
2593,000000	99,582536
2592,000000	99,581103
2591,000000	99,578404
2590,000000	99,576494
2589,000000	99,576403
2588,000000	99,578147
2587,000000	99,581444
2586,000000	99,585540
2585,000000	99,588958
2584,000000	99,590674
2583,000000	99,591541
2582,000000	99,593560
2581,000000	99,597468
2580,000000	99,601728
2579,000000	99,604130
2578,000000	99,603745
2577,000000	99,601300
2576,000000	99,598352
2575,000000	99,596341
2574,000000	99,595739
2573,000000	99,595718
2572,000000	99,595163
2571,000000	99,594188
2570,000000	99,594089
2569,000000	99,595633
2568,000000	99,598237
2567,000000	99,601120
2566,000000	99,604280
2565,000000	99,607722
2564,000000	99,610657
2563,000000	99,612439
2562,000000	99,613645
2561,000000	99,615107
2560,000000	99,616281
2559,000000	99,615733
2558,000000	99,613190
2557,000000	99,610090
2556,000000	99,607996
2555,000000	99,607349
2554,000000	99,607884
2553,000000	99,609303
2552,000000	99,611154
2551,000000	99,612822
2550,000000	99,614188
2549,000000	99,615759
2548,000000	99,617673
2547,000000	99,619072
2546,000000	99,619106
2545,000000	99,618302
2544,000000	99,618334
2543,000000	99,620340
2542,000000	99,623692
2541,000000	99,626358
2540,000000	99,626282
2539,000000	99,622842
2538,000000	99,617581
2537,000000	99,613439
2536,000000	99,612574
2535,000000	99,614560
2534,000000	99,617063
2533,000000	99,618528
2532,000000	99,619686
2531,000000	99,621928
2530,000000	99,624804
2529,000000	99,626220
2528,000000	99,625294
2527,000000	99,623867
2526,000000	99,624422
2525,000000	99,627111
2524,000000	99,629606
2523,000000	99,629590
2522,000000	99,626566
2521,000000	99,621619
2520,000000	99,616559
2519,000000	99,613393
2518,000000	99,613422
2517,000000	99,616202
2516,000000	99,619984
2515,000000	99,623702
2514,000000	99,627827
2513,000000	99,632731
2512,000000	99,637112
2511,000000	99,639188
2510,000000	99,639199
2509,000000	99,639486
2508,000000	99,641861
2507,000000	99,645774
2506,000000	99,649488
2505,000000	99,652249
2504,000000	99,654455
2503,000000	99,656119
2502,000000	99,656287
2501,000000	99,654397
2500,000000	99,651631
2499,000000	99,650159
2498,000000	99,651105
2497,000000	99,653718
2496,000000	99,656507
2495,000000	99,658571
2494,000000	99,659526
2493,000000	99,658866
2492,000000	99,656290
2491,000000	99,652662
2490,000000	99,650018
2489,000000	99,650328
2488,000000	99,654246
2487,000000	99,660689
2486,000000	99,667148
2485,000000	99,670847
2484,000000	99,670679
2483,000000	99,668357
2482,000000	99,667097
2481,000000	99,668814
2480,000000	99,672945
2479,000000	99,677801
2478,000000	99,682149
2477,000000	99,685229
2476,000000	99,686414
2475,000000	99,685835
2474,000000	99,684752
2473,000000	99,684373
2472,000000	99,684477
2471,000000	99,684009
2470,000000	99,682890
2469,000000	99,682385
2468,000000	99,683465
2467,000000	99,685379
2466,000000	99,686280
2465,000000	99,685174
2464,000000	99,683018
2463,000000	99,681768
2462,000000	99,682317
2461,000000	99,683596
2460,000000	99,683962
2459,000000	99,683172
2458,000000	99,682384
2457,000000	99,682404
2456,000000	99,683121
2455,000000	99,684890
2454,000000	99,689109
2453,000000	99,696175
2452,000000	99,703603
2451,000000	99,707701
2450,000000	99,707175
2449,000000	99,704180
2448,000000	99,701847
2447,000000	99,701558
2446,000000	99,702702
2445,000000	99,704095
2444,000000	99,705179
2443,000000	99,706387
2442,000000	99,708701
2441,000000	99,712534
2440,000000	99,716912
2439,000000	99,720065
2438,000000	99,720832
2437,000000	99,719311
2436,000000	99,716316
2435,000000	99,712730
2434,000000	99,709309
2433,000000	99,706657
2432,000000	99,705282
2431,000000	99,705751
2430,000000	99,708322
2429,000000	99,712021
2428,000000	99,714805
2427,000000	99,715648
2426,000000	99,716228
2425,000000	99,719378
2424,000000	99,725763
2423,000000	99,733132
2422,000000	99,738963
2421,000000	99,742626
2420,000000	99,744444
2419,000000	99,743843
2418,000000	99,739749
2417,000000	99,732585
2416,000000	99,724874
2415,000000	99,719661
2414,000000	99,718631
2413,000000	99,721584
2412,000000	99,727079
2411,000000	99,733327
2410,000000	99,738711
2409,000000	99,741921
2408,000000	99,742243
2407,000000	99,740184
2406,000000	99,737601
2405,000000	99,736530
2404,000000	99,737549
2403,000000	99,739542
2402,000000	99,741048
2401,000000	99,741428
2400,000000	99,740801
2399,000000	99,739721
2398,000000	99,739371
2397,000000	99,741277
2396,000000	99,745826
2395,000000	99,751172
2394,000000	99,754437
2393,000000	99,754227
2392,000000	99,751661
2391,000000	99,748885
2390,000000	99,747105
2389,000000	99,746308
2388,000000	99,746325
2387,000000	99,747420
2386,000000	99,749717
2385,000000	99,752449
2384,000000	99,754239
2383,000000	99,754127
2382,000000	99,752266
2381,000000	99,749637
2380,000000	99,747165
2379,000000	99,745079
2378,000000	99,742936
2377,000000	99,740364
2376,000000	99,738076
2375,000000	99,738107
2374,000000	99,742373
2373,000000	99,750526
2372,000000	99,759626
2371,000000	99,766607
2370,000000	99,770787
2369,000000	99,773149
2368,000000	99,773759
2367,000000	99,771368
2366,000000	99,765457
2365,000000	99,757337
2364,000000	99,749278
2363,000000	99,743803
2362,000000	99,742917
2361,000000	99,746372
2360,000000	99,751362
2359,000000	99,753661
2358,000000	99,752587
2357,000000	99,751790
2356,000000	99,753293
2355,000000	99,756074
2354,000000	99,757116
2353,000000	99,755287
2352,000000	99,752471
2351,000000	99,751662
2350,000000	99,753889
2349,000000	99,755631
2348,000000	99,753497
2347,000000	99,747056
2346,000000	99,740254
2345,000000	99,739377
2344,000000	99,746716
2343,000000	99,757861
2342,000000	99,765157
2341,000000	99,766576
2340,000000	99,764320
2339,000000	99,759477
2338,000000	99,752594
2337,000000	99,746180
2336,000000	99,744460
2335,000000	99,749401
2334,000000	99,758230
2333,000000	99,765265
2332,000000	99,766624
2331,000000	99,762863
2330,000000	99,757614
2329,000000	99,752043
2328,000000	99,745705
2327,000000	99,737943
2326,000000	99,730623
2325,000000	99,727389
2324,000000	99,730375
2323,000000	99,739718
2322,000000	99,751921
2321,000000	99,762697
2320,000000	99,768413
2319,000000	99,768202
2318,000000	99,764580
2317,000000	99,761305
2316,000000	99,761384
2315,000000	99,764909
2314,000000	99,770253
2313,000000	99,775116
2312,000000	99,777941
2311,000000	99,778620
2310,000000	99,778969
2309,000000	99,781604
2308,000000	99,787592
2307,000000	99,795175
2306,000000	99,800918
2305,000000	99,803046
2304,000000	99,802680
2303,000000	99,802904
2302,000000	99,805552
2301,000000	99,809243
2300,000000	99,810164
2299,000000	99,805461
2298,000000	99,796816
2297,000000	99,789555
2296,000000	99,787995
2295,000000	99,791283
2294,000000	99,795122
2293,000000	99,796766
2292,000000	99,797215
2291,000000	99,798641
2290,000000	99,800958
2289,000000	99,802348
2288,000000	99,801671
2287,000000	99,799452
2286,000000	99,796221
2285,000000	99,791840
2284,000000	99,786776
2283,000000	99,783604
2282,000000	99,785717
2281,000000	99,794024
2280,000000	99,804920
2279,000000	99,812583
2278,000000	99,814066
2277,000000	99,812101
2276,000000	99,812322
2275,000000	99,817537
2274,000000	99,825490
2273,000000	99,831738
2272,000000	99,833985
2271,000000	99,833411
2270,000000	99,833040
2269,000000	99,835185
2268,000000	99,839086
2267,000000	99,840693
2266,000000	99,836538
2265,000000	99,829043
2264,000000	99,825839
2263,000000	99,831244
2262,000000	99,840081
2261,000000	99,843072
2260,000000	99,837948
2259,000000	99,831948
2258,000000	99,832584
2257,000000	99,839449
2256,000000	99,846323
2255,000000	99,848493
2254,000000	99,845805
2253,000000	99,841085
2252,000000	99,838509
2251,000000	99,841345
2250,000000	99,848131
2249,000000	99,852359
2248,000000	99,849442
2247,000000	99,843074
2246,000000	99,841155
2245,000000	99,846048
2244,000000	99,852906
2243,000000	99,857389
2242,000000	99,860099
2241,000000	99,862039
2240,000000	99,861055
2239,000000	99,856414
2238,000000	99,853249
2237,000000	99,857919
2236,000000	99,870203
2235,000000	99,883611
2234,000000	99,892228
2233,000000	99,894524
2232,000000	99,892394
2231,000000	99,890233
2230,000000	99,893495
2229,000000	99,903317
2228,000000	99,912310
2227,000000	99,910421
2226,000000	99,896345
2225,000000	99,879666
2224,000000	99,870403
2223,000000	99,869867
2222,000000	99,873505
2221,000000	99,878347
2220,000000	99,884165
2219,000000	99,890472
2218,000000	99,896882
2217,000000	99,905344
2216,000000	99,917756
2215,000000	99,930793
2214,000000	99,936240
2213,000000	99,928163
2212,000000	99,908956
2211,000000	99,887889
2210,000000	99,874718
2209,000000	99,873792
2208,000000	99,881532
2207,000000	99,889294
2206,000000	99,890893
2205,000000	99,888782
2204,000000	99,891819
2203,000000	99,905969
2202,000000	99,928016
2201,000000	99,948858
2200,000000	99,961664
2199,000000	99,965558
2198,000000	99,962495
2197,000000	99,954045
2196,000000	99,942453
2195,000000	99,931938
2194,000000	99,925562
2193,000000	99,921112
2192,000000	99,913817
2191,000000	99,904724
2190,000000	99,903184
2189,000000	99,917005
2188,000000	99,941570
2187,000000	99,963701
2186,000000	99,976080
2185,000000	99,982874
2184,000000	99,989548
2183,000000	99,992545
2182,000000	99,984209
2181,000000	99,965823
2180,000000	99,949745
2179,000000	99,947376
2178,000000	99,958643
2177,000000	99,973444
2176,000000	99,981143
2175,000000	99,979075
2174,000000	99,973144
2173,000000	99,970773
2172,000000	99,973735
2171,000000	99,978654
2170,000000	99,983321
2169,000000	99,988354
2168,000000	99,991534
2167,000000	99,985525
2166,000000	99,965999
2165,000000	99,939453
2164,000000	99,917356
2163,000000	99,905229
2162,000000	99,904561
2161,000000	99,921722
2160,000000	99,961532
2159,000000	100,009959
2158,000000	100,040239
2157,000000	100,044545
2156,000000	100,043479
2155,000000	100,057801
2154,000000	100,084745
2153,000000	100,105547
2152,000000	100,107755
2151,000000	100,094832
2150,000000	100,077864
2149,000000	100,065838
2148,000000	100,062610
2147,000000	100,066707
2146,000000	100,071895
2145,000000	100,071225
2144,000000	100,063610
2143,000000	100,055503
2142,000000	100,054685
2141,000000	100,062242
2140,000000	100,071186
2139,000000	100,073343
2138,000000	100,067337
2137,000000	100,059196
2136,000000	100,055035
2135,000000	100,054765
2134,000000	100,054281
2133,000000	100,052103
2132,000000	100,050677
2131,000000	100,051399
2130,000000	100,051733
2129,000000	100,048513
2128,000000	100,042304
2127,000000	100,036603
2126,000000	100,033205
2125,000000	100,029885
2124,000000	100,022963
2123,000000	100,011738
2122,000000	99,999814
2121,000000	99,991688
2120,000000	99,988079
2119,000000	99,985530
2118,000000	99,981307
2117,000000	99,977473
2116,000000	99,978475
2115,000000	99,985054
2114,000000	99,992263
2113,000000	99,994211
2112,000000	99,990038
2111,000000	99,984966
2110,000000	99,986082
2109,000000	99,996572
2108,000000	100,012526
2107,000000	100,025245
2106,000000	100,027842
2105,000000	100,020373
2104,000000	100,008644
2103,000000	99,999051
2102,000000	99,995876
2101,000000	100,001216
2100,000000	100,013356
2099,000000	100,025353
2098,000000	100,029801
2097,000000	100,026850
2096,000000	100,024420
2095,000000	100,028254
2094,000000	100,035253
2093,000000	100,039182
2092,000000	100,038907
2091,000000	100,037392
2090,000000	100,035588
2089,000000	100,032330
2088,000000	100,029177
2087,000000	100,030316
2086,000000	100,036958
2085,000000	100,045536
2084,000000	100,052547
2083,000000	100,057822
2082,000000	100,061554
2081,000000	100,061604
2080,000000	100,056887
2079,000000	100,051293
2078,000000	100,050620
2077,000000	100,055551
2076,000000	100,059808
2075,000000	100,056097
2074,000000	100,042880
2073,000000	100,025516
2072,000000	100,011913
2071,000000	100,007189
2070,000000	100,011506
2069,000000	100,021273
2068,000000	100,031738
2067,000000	100,039366
2066,000000	100,043083
2065,000000	100,044196
2064,000000	100,045142
2063,000000	100,047996
2062,000000	100,053966
2061,000000	100,062965
2060,000000	100,071848
2059,000000	100,074047
2058,000000	100,064379
2057,000000	100,045889
2056,000000	100,029355
2055,000000	100,023203
2054,000000	100,025295
2053,000000	100,027170
2052,000000	100,025317
2051,000000	100,025184
2050,000000	100,034693
2049,000000	100,055705
2048,000000	100,081154
2047,000000	100,099283
2046,000000	100,100556
2045,000000	100,083968
2044,000000	100,059626
2043,000000	100,042530
2042,000000	100,041482
2041,000000	100,054132
2040,000000	100,071847
2039,000000	100,087512
2038,000000	100,097839
2037,000000	100,100983
2036,000000	100,095879
2035,000000	100,084681
2034,000000	100,074433
2033,000000	100,074040
2032,000000	100,086916
2031,000000	100,106688
2030,000000	100,122220
2029,000000	100,127403
2028,000000	100,124093
2027,000000	100,114904
2026,000000	100,098457
2025,000000	100,076007
2024,000000	100,058190
2023,000000	100,058295
2022,000000	100,079825
2021,000000	100,114221
2020,000000	100,148994
2019,000000	100,174157
2018,000000	100,182190
2017,000000	100,170487
2016,000000	100,147299
2015,000000	100,128546
2014,000000	100,124657
2013,000000	100,131758
2012,000000	100,136384
2011,000000	100,129442
2010,000000	100,116335
2009,000000	100,113137
2008,000000	100,129711
2007,000000	100,155688
2006,000000	100,168285
2005,000000	100,157177
2004,000000	100,137231
2003,000000	100,132293
2002,000000	100,150267
2001,000000	100,176347
2000,000000	100,188137
1999,000000	100,175659
1998,000000	100,147696
1997,000000	100,123005
1996,000000	100,114044
1995,000000	100,116307
1994,000000	100,115222
1993,000000	100,104615
1992,000000	100,095598
1991,000000	100,102461
1990,000000	100,123968
1989,000000	100,146351
1988,000000	100,160251
1987,000000	100,166124
1986,000000	100,165136
1985,000000	100,155123
1984,000000	100,138318
1983,000000	100,124469
1982,000000	100,121964
1981,000000	100,131160
1980,000000	100,149650
1979,000000	100,178048
1978,000000	100,214091
1977,000000	100,246401
1976,000000	100,263382
1975,000000	100,264540
1974,000000	100,256784
1973,000000	100,245698
1972,000000	100,234208
1971,000000	100,223682
1970,000000	100,212808
1969,000000	100,199952
1968,000000	100,189880
1967,000000	100,192684
1966,000000	100,211442
1965,000000	100,236058
1964,000000	100,254809
1963,000000	100,267500
1962,000000	100,281809
1961,000000	100,299732
1960,000000	100,313382
1959,000000	100,313995
1958,000000	100,300421
1957,000000	100,278753
1956,000000	100,257045
1955,000000	100,240982
1954,000000	100,232384
1953,000000	100,229950
1952,000000	100,231051
1951,000000	100,232842
1950,000000	100,232495
1949,000000	100,228437
1948,000000	100,222892
1947,000000	100,221690
1946,000000	100,228895
1945,000000	100,241205
1944,000000	100,249610
1943,000000	100,248629
1942,000000	100,243291
1941,000000	100,243498
1940,000000	100,250832
1939,000000	100,254586
1938,000000	100,242122
1937,000000	100,213191
1936,000000	100,183109
1935,000000	100,170108
1934,000000	100,180698
1933,000000	100,206939
1932,000000	100,234825
1931,000000	100,253753
1930,000000	100,260046
1929,000000	100,255608
1928,000000	100,245544
1927,000000	100,235085
1926,000000	100,227161
1925,000000	100,222529
1924,000000	100,221051
1923,000000	100,222653
1922,000000	100,227247
1921,000000	100,234171
1920,000000	100,241585
1919,000000	100,246183
1918,000000	100,245366
1917,000000	100,240890
1916,000000	100,237794
1915,000000	100,238179
1914,000000	100,238167
1913,000000	100,232526
1912,000000	100,221277
1911,000000	100,209790
1910,000000	100,202849
1909,000000	100,200419
1908,000000	100,199837
1907,000000	100,199871
1906,000000	100,201220
1905,000000	100,204723
1904,000000	100,210129
1903,000000	100,216356
1902,000000	100,221549
1901,000000	100,223076
1900,000000	100,219509
1899,000000	100,212548
1898,000000	100,206123
1897,000000	100,203513
1896,000000	100,205171
1895,000000	100,209469
1894,000000	100,215019
1893,000000	100,221569
1892,000000	100,228907
1891,000000	100,235500
1890,000000	100,238801
1889,000000	100,237346
1888,000000	100,232330
1887,000000	100,226474
1886,000000	100,221725
1885,000000	100,218356
1884,000000	100,215620
1883,000000	100,212977
1882,000000	100,210830
1881,000000	100,209940
1880,000000	100,210549
1879,000000	100,212339
1878,000000	100,215046
1877,000000	100,218715
1876,000000	100,222888
1875,000000	100,226351
1874,000000	100,228729
1873,000000	100,231100
1872,000000	100,233235
1871,000000	100,231066
1870,000000	100,219912
1869,000000	100,202741
1868,000000	100,190801
1867,000000	100,191242
1866,000000	100,199660
1865,000000	100,207024
1864,000000	100,209296
1863,000000	100,209408
1862,000000	100,211901
1861,000000	100,217524
1860,000000	100,223444
1859,000000	100,227408
1858,000000	100,230160
1857,000000	100,233906
1856,000000	100,239473
1855,000000	100,245414
1854,000000	100,249938
1853,000000	100,252581
1852,000000	100,253742
1851,000000	100,253063
1850,000000	100,249594
1849,000000	100,245312
1848,000000	100,245452
1847,000000	100,252432
1846,000000	100,260905
1845,000000	100,261948
1844,000000	100,253843
1843,000000	100,244500
1842,000000	100,240591
1841,000000	100,240362
1840,000000	100,238739
1839,000000	100,234426
1838,000000	100,230649
1837,000000	100,230460
1836,000000	100,233653
1835,000000	100,238606
1834,000000	100,244445
1833,000000	100,250633
1832,000000	100,256340
1831,000000	100,260665
1830,000000	100,262930
1829,000000	100,262990
1828,000000	100,261204
1827,000000	100,257624
1826,000000	100,251500
1825,000000	100,243584
1824,000000	100,237643
1823,000000	100,237248
1822,000000	100,242281
1821,000000	100,249025
1820,000000	100,253339
1819,000000	100,253642
1818,000000	100,251204
1817,000000	100,248460
1816,000000	100,247110
1815,000000	100,247701
1814,000000	100,249571
1813,000000	100,251040
1812,000000	100,250575
1811,000000	100,247941
1810,000000	100,244587
1809,000000	100,242096
1808,000000	100,240441
1807,000000	100,238522
1806,000000	100,235559
1805,000000	100,231673
1804,000000	100,227252
1803,000000	100,222671
1802,000000	100,218511
1801,000000	100,215964
1800,000000	100,216254
1799,000000	100,219005
1798,000000	100,222604
1797,000000	100,225639
1796,000000	100,227647
1795,000000	100,228696
1794,000000	100,227778
1793,000000	100,223105
1792,000000	100,215236
1791,000000	100,208238
1790,000000	100,205737
1789,000000	100,206305
1788,000000	100,204590
1787,000000	100,197024
1786,000000	100,185882
1785,000000	100,177170
1784,000000	100,173099
1783,000000	100,170045
1782,000000	100,163928
1781,000000	100,155234
1780,000000	100,148659
1779,000000	100,146986
1778,000000	100,148796
1777,000000	100,151586
1776,000000	100,154514
1775,000000	100,157575
1774,000000	100,158789
1773,000000	100,154599
1772,000000	100,144262
1771,000000	100,132482
1770,000000	100,124850
1769,000000	100,122310
1768,000000	100,121923
1767,000000	100,121068
1766,000000	100,119158
1765,000000	100,115839
1764,000000	100,108615
1763,000000	100,095007
1762,000000	100,077273
1761,000000	100,061042
1760,000000	100,048886
1759,000000	100,038892
1758,000000	100,027799
1757,000000	100,012678
1756,000000	99,992127
1755,000000	99,966342
1754,000000	99,935525
1753,000000	99,897351
1752,000000	99,848908
1751,000000	99,792133
1750,000000	99,732629
1749,000000	99,671931
1748,000000	99,605160
1747,000000	99,527965
1746,000000	99,439910
1745,000000	99,341140
1744,000000	99,231399
1743,000000	99,111986
1742,000000	98,983132
1741,000000	98,838525
1740,000000	98,672729
1739,000000	98,500168
1738,000000	98,347884
1737,000000	98,221919
1736,000000	98,099193
1735,000000	97,949515
1734,000000	97,779653
1733,000000	97,636699
1732,000000	97,542561
1731,000000	97,481041
1730,000000	97,436126
1729,000000	97,404869
1728,000000	97,389495
1727,000000	97,388810
1726,000000	97,400516
1725,000000	97,426433
1724,000000	97,469580
1723,000000	97,528054
1722,000000	97,597398
1721,000000	97,676358
1720,000000	97,767572
1719,000000	97,874176
1718,000000	97,995280
1717,000000	98,123010
1716,000000	98,250309
1715,000000	98,377185
1714,000000	98,501717
1713,000000	98,618317
1712,000000	98,726354
1711,000000	98,830500
1710,000000	98,932157
1709,000000	99,026780
1708,000000	99,112704
1707,000000	99,194420
1706,000000	99,273927
1705,000000	99,345248
1704,000000	99,404377
1703,000000	99,456810
1702,000000	99,506865
1701,000000	99,552546
1700,000000	99,589007
1699,000000	99,614917
1698,000000	99,637050
1697,000000	99,657898
1696,000000	99,674163
1695,000000	99,687531
1694,000000	99,701653
1693,000000	99,717795
1692,000000	99,733358
1691,000000	99,744959
1690,000000	99,753199
1689,000000	99,760800
1688,000000	99,770997
1687,000000	99,784164
1686,000000	99,794732
1685,000000	99,795422
1684,000000	99,788640
1683,000000	99,785763
1682,000000	99,789546
1681,000000	99,793398
1680,000000	99,794173
1679,000000	99,795719
1678,000000	99,801250
1677,000000	99,807513
1676,000000	99,810553
1675,000000	99,812117
1674,000000	99,814270
1673,000000	99,815994
1672,000000	99,816914
1671,000000	99,817866
1670,000000	99,820174
1669,000000	99,822381
1668,000000	99,822759
1667,000000	99,824181
1666,000000	99,829113
1665,000000	99,835778
1664,000000	99,841686
1663,000000	99,847943
1662,000000	99,856137
1661,000000	99,863975
1660,000000	99,869513
1659,000000	99,873305
1658,000000	99,876968
1657,000000	99,881802
1656,000000	99,888464
1655,000000	99,894803
1654,000000	99,900370
1653,000000	99,905875
1652,000000	99,904126
1651,000000	99,899135
1650,000000	99,902252
1649,000000	99,907280
1648,000000	99,907255
1647,000000	99,908117
1646,000000	99,913021
1645,000000	99,914649
1644,000000	99,910675
1643,000000	99,907085
1642,000000	99,906252
1641,000000	99,905806
1640,000000	99,904876
1639,000000	99,905130
1638,000000	99,906667
1637,000000	99,907000
1636,000000	99,907204
1635,000000	99,910929
1634,000000	99,916179
1633,000000	99,920301
1632,000000	99,923704
1631,000000	99,926880
1630,000000	99,930028
1629,000000	99,932438
1628,000000	99,933616
1627,000000	99,934794
1626,000000	99,936590
1625,000000	99,937484
1624,000000	99,937008
1623,000000	99,937494
1622,000000	99,939670
1621,000000	99,941224
1620,000000	99,941223
1619,000000	99,939775
1618,000000	99,936328
1617,000000	99,930967
1616,000000	99,925898
1615,000000	99,924807
1614,000000	99,928101
1613,000000	99,930839
1612,000000	99,928855
1611,000000	99,923873
1610,000000	99,918775
1609,000000	99,911869
1608,000000	99,900062
1607,000000	99,884156
1606,000000	99,866099
1605,000000	99,845015
1604,000000	99,820758
1603,000000	99,797632
1602,000000	99,781523
1601,000000	99,775405
1600,000000	99,779882
1599,000000	99,795023
1598,000000	99,818442
1597,000000	99,844687
1596,000000	99,869274
1595,000000	99,890962
1594,000000	99,908910
1593,000000	99,921280
1592,000000	99,928589
1591,000000	99,934803
1590,000000	99,942480
1589,000000	99,949382
1588,000000	99,952152
1587,000000	99,950516
1586,000000	99,945892
1585,000000	99,938362
1584,000000	99,928655
1583,000000	99,920171
1582,000000	99,915878
1581,000000	99,916303
1580,000000	99,921851
1579,000000	99,933763
1578,000000	99,951406
1577,000000	99,971841
1576,000000	99,991290
1575,000000	100,007635
1574,000000	100,022140
1573,000000	100,035573
1572,000000	100,046332
1571,000000	100,055359
1570,000000	100,066611
1569,000000	100,079471
1568,000000	100,090257
1567,000000	100,099338
1566,000000	100,108318
1565,000000	100,115364
1564,000000	100,119216
1563,000000	100,121498
1562,000000	100,122762
1561,000000	100,119390
1560,000000	100,111917
1559,000000	100,116438
1558,000000	100,136046
1557,000000	100,150864
1556,000000	100,158037
1555,000000	100,165311
1554,000000	100,173482
1553,000000	100,179575
1552,000000	100,181943
1551,000000	100,183707
1550,000000	100,188551
1549,000000	100,196583
1548,000000	100,204058
1547,000000	100,209095
1546,000000	100,212892
1545,000000	100,217888
1544,000000	100,226486
1543,000000	100,238635
1542,000000	100,250979
1541,000000	100,259909
1540,000000	100,266352
1539,000000	100,272094
1538,000000	100,275832
1537,000000	100,279244
1536,000000	100,283661
1535,000000	100,287870
1534,000000	100,293538
1533,000000	100,301893
1532,000000	100,309981
1531,000000	100,315594
1530,000000	100,319730
1529,000000	100,323756
1528,000000	100,328654
1527,000000	100,335146
1526,000000	100,341705
1525,000000	100,344937
1524,000000	100,344426
1523,000000	100,343413
1522,000000	100,346212
1521,000000	100,353418
1520,000000	100,360041
1519,000000	100,362935
1518,000000	100,361194
1517,000000	100,354489
1516,000000	100,346898
1515,000000	100,342872
1514,000000	100,341591
1513,000000	100,339563
1512,000000	100,335599
1511,000000	100,330823
1510,000000	100,324384
1509,000000	100,313241
1508,000000	100,299760
1507,000000	100,296656
1506,000000	100,303581
1505,000000	100,300969
1504,000000	100,288196
1503,000000	100,277413
1502,000000	100,268785
1501,000000	100,256730
1500,000000	100,237659
1499,000000	100,209446
1498,000000	100,166554
1497,000000	100,105556
1496,000000	100,037526
1495,000000	99,981967
1494,000000	99,947535
1493,000000	99,930655
1492,000000	99,927623
1491,000000	99,939125
1490,000000	99,962414
1489,000000	99,986820
1488,000000	100,004211
1487,000000	100,014704
1486,000000	100,020000
1485,000000	100,019794
1484,000000	100,015429
1483,000000	100,009511
1482,000000	100,001258
1481,000000	99,988100
1480,000000	99,970600
1479,000000	99,950323
1478,000000	99,923860
1477,000000	99,886163
1476,000000	99,838533
1475,000000	99,786248
1474,000000	99,729211
1473,000000	99,667367
1472,000000	99,611204
1471,000000	99,567219
1470,000000	99,525953
1469,000000	99,477383
1468,000000	99,422223
1467,000000	99,366284
1466,000000	99,310907
1465,000000	99,255549
1464,000000	99,208699
1463,000000	99,179821
1462,000000	99,165737
1461,000000	99,156438
1460,000000	99,145703
1459,000000	99,130942
1458,000000	99,104423
1457,000000	99,056908
1456,000000	98,996645
1455,000000	98,941939
1454,000000	98,897416
1453,000000	98,857906
1452,000000	98,823820
1451,000000	98,797719
1450,000000	98,770759
1449,000000	98,728251
1448,000000	98,667408
1447,000000	98,594308
1446,000000	98,502220
1445,000000	98,372202
1444,000000	98,190867
1443,000000	97,950143
1442,000000	97,641297
1441,000000	97,269493
1440,000000	96,861492
1439,000000	96,434932
1438,000000	95,974240
1437,000000	95,486918
1436,000000	95,077938
1435,000000	94,848938
1434,000000	94,778363
1433,000000	94,795482
1432,000000	94,850692
1431,000000	94,890932
1430,000000	94,842650
1429,000000	94,662172
1428,000000	94,393788
1427,000000	94,144495
1426,000000	94,018528
1425,000000	94,089829
1424,000000	94,370644
1423,000000	94,771833
1422,000000	95,176606
1421,000000	95,549954
1420,000000	95,925166
1419,000000	96,304339
1418,000000	96,629371
1417,000000	96,876490
1416,000000	97,085412
1415,000000	97,293128
1414,000000	97,510043
1413,000000	97,736886
1412,000000	97,973401
1411,000000	98,209904
1410,000000	98,428358
1409,000000	98,617143
1408,000000	98,773853
1407,000000	98,898659
1406,000000	98,994476
1405,000000	99,067728
1404,000000	99,121302
1403,000000	99,152698
1402,000000	99,163665
1401,000000	99,162508
1400,000000	99,155191
1399,000000	99,140599
1398,000000	99,116176
1397,000000	99,082918
1396,000000	99,041551
1395,000000	98,991395
1394,000000	98,934712
1393,000000	98,875820
1392,000000	98,815742
1391,000000	98,751674
1390,000000	98,680882
1389,000000	98,603202
1388,000000	98,521260
1387,000000	98,440248
1386,000000	98,365000
1385,000000	98,295913
1384,000000	98,230886
1383,000000	98,170877
1382,000000	98,121836
1381,000000	98,090379
1380,000000	98,078661
1379,000000	98,084035
1378,000000	98,101271
1377,000000	98,125342
1376,000000	98,153562
1375,000000	98,185306
1374,000000	98,219183
1373,000000	98,250926
1372,000000	98,275452
1371,000000	98,290555
1370,000000	98,297430
1369,000000	98,298519
1368,000000	98,294771
1367,000000	98,284050
1366,000000	98,262904
1365,000000	98,229703
1364,000000	98,185517
1363,000000	98,133644
1362,000000	98,078471
1361,000000	98,023132
1360,000000	97,968507
1359,000000	97,914374
1358,000000	97,860945
1357,000000	97,810444
1356,000000	97,767436
1355,000000	97,736422
1354,000000	97,718860
1353,000000	97,713498
1352,000000	97,718867
1351,000000	97,733749
1350,000000	97,754419
1349,000000	97,773004
1348,000000	97,779865
1347,000000	97,766216
1346,000000	97,724316
1345,000000	97,648370
1344,000000	97,536296
1343,000000	97,388886
1342,000000	97,206040
1341,000000	96,985831
1340,000000	96,732058
1339,000000	96,461145
1338,000000	96,196229
1337,000000	95,956212
1336,000000	95,752882
1335,000000	95,591266
1334,000000	95,467976
1333,000000	95,374027
1332,000000	95,302405
1331,000000	95,251355
1330,000000	95,219634
1329,000000	95,204582
1328,000000	95,206486
1327,000000	95,228672
1326,000000	95,272242
1325,000000	95,333819
1324,000000	95,409450
1323,000000	95,497223
1322,000000	95,594802
1321,000000	95,698864
1320,000000	95,807097
1319,000000	95,917601
1318,000000	96,026800
1317,000000	96,130971
1316,000000	96,229604
1315,000000	96,324065
1314,000000	96,413309
1313,000000	96,493687
1312,000000	96,563110
1311,000000	96,622536
1310,000000	96,673406
1309,000000	96,716244
1308,000000	96,751703
1307,000000	96,781432
1306,000000	96,807198
1305,000000	96,830573
1304,000000	96,853701
1303,000000	96,878484
1302,000000	96,904975
1301,000000	96,931536
1300,000000	96,956417
1299,000000	96,978401
1298,000000	96,996774
1297,000000	97,012183
1296,000000	97,026568
1295,000000	97,040649
1294,000000	97,052530
1293,000000	97,060811
1292,000000	97,068285
1291,000000	97,079967
1290,000000	97,097224
1289,000000	97,115619
1288,000000	97,128051
1287,000000	97,128464
1286,000000	97,112967
1285,000000	97,079785
1284,000000	97,029508
1283,000000	96,963507
1282,000000	96,882181
1281,000000	96,785798
1280,000000	96,676498
1279,000000	96,558207
1278,000000	96,433086
1277,000000	96,300323
1276,000000	96,158715
1275,000000	96,007355
1274,000000	95,843923
1273,000000	95,664399
1272,000000	95,466172
1271,000000	95,249393
1270,000000	95,013955
1269,000000	94,759306
1268,000000	94,488018
1267,000000	94,206422
1266,000000	93,920731
1265,000000	93,635728
1264,000000	93,358170
1263,000000	93,095642
1262,000000	92,849922
1261,000000	92,616017
1260,000000	92,389345
1259,000000	92,168153
1258,000000	91,950477
1257,000000	91,738791
1256,000000	91,549404
1255,000000	91,409124
1254,000000	91,334682
1253,000000	91,319928
1252,000000	91,344296
1251,000000	91,385842
1250,000000	91,427876
1249,000000	91,461435
1248,000000	91,486597
1247,000000	91,508153
1246,000000	91,527593
1245,000000	91,543546
1244,000000	91,558464
1243,000000	91,579017
1242,000000	91,610230
1241,000000	91,654485
1240,000000	91,716526
1239,000000	91,802567
1238,000000	91,913822
1237,000000	92,046881
1236,000000	92,198986
1235,000000	92,367998
1234,000000	92,547806
1233,000000	92,730407
1232,000000	92,914969
1231,000000	93,109866
1230,000000	93,327490
1229,000000	93,579936
1228,000000	93,875985
1227,000000	94,216212
1226,000000	94,588641
1225,000000	94,972740
1224,000000	95,346934
1223,000000	95,691880
1222,000000	95,991677
1221,000000	96,237992
1220,000000	96,431913
1219,000000	96,579127
1218,000000	96,685236
1217,000000	96,754358
1216,000000	96,792317
1215,000000	96,807302
1214,000000	96,806102
1213,000000	96,792505
1212,000000	96,767265
1211,000000	96,729978
1210,000000	96,680771
1209,000000	96,621152
1208,000000	96,554452
1207,000000	96,483644
1206,000000	96,409570
1205,000000	96,332379
1204,000000	96,254086
1203,000000	96,178152
1202,000000	96,106848
1201,000000	96,041306
1200,000000	95,983991
1199,000000	95,939178
1198,000000	95,910069
1197,000000	95,897959
1196,000000	95,903824
1195,000000	95,928199
1194,000000	95,970555
1193,000000	96,029777
1192,000000	96,105755
1191,000000	96,198412
1190,000000	96,305506
1189,000000	96,423872
1188,000000	96,550502
1187,000000	96,680785
1186,000000	96,807228
1185,000000	96,922674
1184,000000	97,024360
1183,000000	97,113369
1182,000000	97,190842
1181,000000	97,255853
1180,000000	97,306798
1179,000000	97,343086
1178,000000	97,366581
1177,000000	97,381546
1176,000000	97,391926
1175,000000	97,398521
1174,000000	97,399020
1173,000000	97,392017
1172,000000	97,379738
1171,000000	97,366004
1170,000000	97,353273
1169,000000	97,342853
1168,000000	97,336840
1167,000000	97,338213
1166,000000	97,350103
1165,000000	97,375745
1164,000000	97,417841
1163,000000	97,475668
1162,000000	97,543736
1161,000000	97,615132
1160,000000	97,684639
1159,000000	97,747896
1158,000000	97,800021
1157,000000	97,837584
1156,000000	97,860631
1155,000000	97,871663
1154,000000	97,874183
1153,000000	97,873731
1152,000000	97,877887
1151,000000	97,891670
1150,000000	97,913811
1149,000000	97,939901
1148,000000	97,968095
1147,000000	97,999060
1146,000000	98,031699
1145,000000	98,062549
1144,000000	98,089307
1143,000000	98,111836
1142,000000	98,129502
1141,000000	98,140216
1140,000000	98,143204
1139,000000	98,140672
1138,000000	98,135547
1137,000000	98,128942
1136,000000	98,119288
1135,000000	98,102498
1134,000000	98,073011
1133,000000	98,026793
1132,000000	97,964900
1131,000000	97,892271
1130,000000	97,813046
1129,000000	97,728778
1128,000000	97,641146
1127,000000	97,553769
1126,000000	97,469239
1125,000000	97,386776
1124,000000	97,304954
1123,000000	97,225572
1122,000000	97,153119
1121,000000	97,091563
1120,000000	97,042290
1119,000000	97,003446
1118,000000	96,970860
1117,000000	96,940814
1116,000000	96,912546
1115,000000	96,886427
1114,000000	96,859791
1113,000000	96,826509
1112,000000	96,780720
1111,000000	96,718933
1110,000000	96,639001
1109,000000	96,540730
1108,000000	96,428073
1107,000000	96,308728
1106,000000	96,190361
1105,000000	96,079029
1104,000000	95,980705
1103,000000	95,900146
1102,000000	95,836867
1101,000000	95,785827
1100,000000	95,743968
1099,000000	95,712370
1098,000000	95,692316
1097,000000	95,682356
1096,000000	95,680285
1095,000000	95,684989
1094,000000	95,694917
1093,000000	95,708824
1092,000000	95,728572
1091,000000	95,757732
1090,000000	95,796376
1089,000000	95,839663
1088,000000	95,882736
1087,000000	95,924222
1086,000000	95,964171
1085,000000	96,001151
1084,000000	96,032528
1083,000000	96,055780
1082,000000	96,068962
1081,000000	96,071452
1080,000000	96,064250
1079,000000	96,049082
1078,000000	96,027874
1077,000000	96,004583
1076,000000	95,985851
1075,000000	95,977132
1074,000000	95,979299
1073,000000	95,992227
1072,000000	96,020265
1071,000000	96,069368
1070,000000	96,139671
1069,000000	96,223893
1068,000000	96,312788
1067,000000	96,398967
1066,000000	96,476701
1065,000000	96,543160
1064,000000	96,600281
1063,000000	96,652293
1062,000000	96,700682
1061,000000	96,744135
1060,000000	96,783088
1059,000000	96,821424
1058,000000	96,862739
1057,000000	96,906893
1056,000000	96,950844
1055,000000	96,991062
1054,000000	97,025418
1053,000000	97,054703
1052,000000	97,082324
1051,000000	97,111109
1050,000000	97,140505
1049,000000	97,168207
1048,000000	97,193156
1047,000000	97,214458
1046,000000	97,229150
1045,000000	97,233995
1044,000000	97,229213
1043,000000	97,218386
1042,000000	97,205344
1041,000000	97,193487
1040,000000	97,186728
1039,000000	97,187163
1038,000000	97,191516
1037,000000	97,193160
1036,000000	97,188785
1035,000000	97,180767
1034,000000	97,172624
1033,000000	97,165064
1032,000000	97,157607
1031,000000	97,151511
1030,000000	97,149205
1029,000000	97,151987
1028,000000	97,159264
1027,000000	97,169249
1026,000000	97,179964
1025,000000	97,190439
1024,000000	97,201009
1023,000000	97,211652
1022,000000	97,220478
1021,000000	97,224979
1020,000000	97,224446
1019,000000	97,220313
1018,000000	97,215014
1017,000000	97,211453
1016,000000	97,212343
1015,000000	97,218444
1014,000000	97,228053
1013,000000	97,239039
1012,000000	97,249897
1011,000000	97,258061
1010,000000	97,260110
1009,000000	97,255673
1008,000000	97,248607
1007,000000	97,241221
1006,000000	97,229487
1005,000000	97,207730
1004,000000	97,176121
1003,000000	97,140145
1002,000000	97,103459
1001,000000	97,065116
1000,000000	97,023323
999,000000	96,977473
998,000000	96,926718
997,000000	96,870333
996,000000	96,809994
995,000000	96,748666
994,000000	96,686787
993,000000	96,622634
992,000000	96,555878
991,000000	96,486602
990,000000	96,411322
989,000000	96,324027
988,000000	96,222239
987,000000	96,108316
986,000000	95,983802
985,000000	95,846912
984,000000	95,695846
983,000000	95,531078
982,000000	95,353598
981,000000	95,164105
980,000000	94,964958
979,000000	94,757721
978,000000	94,538320
977,000000	94,300254
976,000000	94,043929
975,000000	93,778891
974,000000	93,514992
973,000000	93,256500
972,000000	93,006281
971,000000	92,769941
970,000000	92,553158
969,000000	92,360399
968,000000	92,198969
967,000000	92,078049
966,000000	92,002328
965,000000	91,968911
964,000000	91,971688
963,000000	92,004497
962,000000	92,059153
961,000000	92,128019
960,000000	92,209005
959,000000	92,304869
958,000000	92,417977
957,000000	92,548186
956,000000	92,694890
955,000000	92,855777
954,000000	93,025171
953,000000	93,198344
952,000000	93,375212
951,000000	93,555518
950,000000	93,732583
949,000000	93,897889
948,000000	94,049981
947,000000	94,193501
946,000000	94,330892
945,000000	94,461018
944,000000	94,585081
943,000000	94,706982
942,000000	94,827744
941,000000	94,944733
940,000000	95,057036
939,000000	95,166684
938,000000	95,273906
937,000000	95,376055
936,000000	95,471449
935,000000	95,559876
934,000000	95,639556
933,000000	95,708276
932,000000	95,768231
931,000000	95,824668
930,000000	95,878915
929,000000	95,927920
928,000000	95,971267
927,000000	96,013803
926,000000	96,059221
925,000000	96,105671
924,000000	96,149864
923,000000	96,191501
922,000000	96,231959
921,000000	96,272098
920,000000	96,313109
919,000000	96,356092
918,000000	96,399520
917,000000	96,440914
916,000000	96,482415
915,000000	96,530769
914,000000	96,590014
913,000000	96,658017
912,000000	96,732094
911,000000	96,813934
910,000000	96,906311
909,000000	97,007793
908,000000	97,113130
907,000000	97,216585
906,000000	97,313456
905,000000	97,401163
904,000000	97,480784
903,000000	97,555134
902,000000	97,623836
901,000000	97,683140
900,000000	97,731575
899,000000	97,772981
898,000000	97,812055
897,000000	97,850144
896,000000	97,887855
895,000000	97,927800
894,000000	97,970929
893,000000	98,012217
892,000000	98,044418
891,000000	98,065841
890,000000	98,081781
889,000000	98,098788
888,000000	98,119556
887,000000	98,142789
886,000000	98,165472
885,000000	98,184570
884,000000	98,197854
883,000000	98,204106
882,000000	98,203682
881,000000	98,199875
880,000000	98,198506
879,000000	98,203541
878,000000	98,213362
877,000000	98,224184
876,000000	98,236639
875,000000	98,255336
874,000000	98,281505
873,000000	98,310251
872,000000	98,335738
871,000000	98,354820
870,000000	98,364830
869,000000	98,363108
868,000000	98,351612
867,000000	98,337838
866,000000	98,328030
865,000000	98,321811
864,000000	98,315525
863,000000	98,307524
862,000000	98,297797
861,000000	98,286060
860,000000	98,273298
859,000000	98,262427
858,000000	98,254499
857,000000	98,246649
856,000000	98,236112
855,000000	98,223520
854,000000	98,209686
853,000000	98,192361
852,000000	98,169161
851,000000	98,141127
850,000000	98,110266
849,000000	98,075819
848,000000	98,036057
847,000000	97,991239
846,000000	97,941628
845,000000	97,884705
844,000000	97,818178
843,000000	97,745122
842,000000	97,673319
841,000000	97,609099
840,000000	97,552372
839,000000	97,496667
838,000000	97,434261
837,000000	97,363732
836,000000	97,292798
835,000000	97,231386
834,000000	97,183067
833,000000	97,146575
832,000000	97,124709
831,000000	97,125829
830,000000	97,155239
829,000000	97,210585
828,000000	97,286192
827,000000	97,376248
826,000000	97,472024
825,000000	97,562481
824,000000	97,641226
823,000000	97,707709
822,000000	97,759475
821,000000	97,789425
820,000000	97,794242
819,000000	97,779799
818,000000	97,755125
817,000000	97,724803
816,000000	97,689144
815,000000	97,647306
814,000000	97,597629
813,000000	97,539345
812,000000	97,475838
811,000000	97,411840
810,000000	97,346287
809,000000	97,273216
808,000000	97,191488
807,000000	97,107409
806,000000	97,025523
805,000000	96,943398
804,000000	96,858008
803,000000	96,770621
802,000000	96,681987
801,000000	96,589184
800,000000	96,491444
799,000000	96,393549
798,000000	96,299300
797,000000	96,206441
796,000000	96,111155
795,000000	96,012652
794,000000	95,911072
793,000000	95,806342
792,000000	95,701077
791,000000	95,598611
790,000000	95,496533
789,000000	95,389004
788,000000	95,277064
787,000000	95,168822
786,000000	95,067134
785,000000	94,965094
784,000000	94,856675
783,000000	94,743753
782,000000	94,629402
781,000000	94,512810
780,000000	94,394729
779,000000	94,279333
778,000000	94,165806
777,000000	94,046020
776,000000	93,915847
775,000000	93,781789
774,000000	93,651334
773,000000	93,523279
772,000000	93,392246
771,000000	93,256212
770,000000	93,115234
769,000000	92,968939
768,000000	92,819627
767,000000	92,672289
766,000000	92,528229
765,000000	92,384429
764,000000	92,241276
763,000000	92,104140
762,000000	91,975226
761,000000	91,851665
760,000000	91,734179
759,000000	91,629463
758,000000	91,540819
757,000000	91,463618
756,000000	91,392572
755,000000	91,325950
754,000000	91,260302
753,000000	91,189149
752,000000	91,110275
751,000000	91,027666
750,000000	90,944521
749,000000	90,861462
748,000000	90,782278
747,000000	90,712422
746,000000	90,650450
745,000000	90,589740
744,000000	90,529811
743,000000	90,476758
742,000000	90,431876
741,000000	90,390288
740,000000	90,351433
739,000000	90,319205
738,000000	90,289844
737,000000	90,252072
736,000000	90,201992
735,000000	90,146037
734,000000	90,085979
733,000000	90,013719
732,000000	89,925403
731,000000	89,828556
730,000000	89,730396
729,000000	89,630336
728,000000	89,528339
727,000000	89,428306
726,000000	89,328520
725,000000	89,220432
724,000000	89,101680
723,000000	88,978490
722,000000	88,851756
721,000000	88,713796
720,000000	88,563156
719,000000	88,408235
718,000000	88,250375
717,000000	88,078453
716,000000	87,885974
715,000000	87,679623
714,000000	87,464974
713,000000	87,237532
712,000000	86,993139
711,000000	86,732805
710,000000	86,451277
709,000000	86,136232
708,000000	85,785624
707,000000	85,411733
706,000000	85,022001
705,000000	84,610911
704,000000	84,177573
703,000000	83,736640
702,000000	83,307880
701,000000	82,910538
700,000000	82,571127
699,000000	82,317926
698,000000	82,158909
697,000000	82,074198
696,000000	82,032810
695,000000	82,007530
694,000000	81,975523
693,000000	81,921562
692,000000	81,847179
691,000000	81,766430
690,000000	81,688781
689,000000	81,613983
688,000000	81,540600
687,000000	81,466532
686,000000	81,383652
685,000000	81,287763
684,000000	81,191946
683,000000	81,113966
682,000000	81,051885
681,000000	80,988639
680,000000	80,919374
679,000000	80,857822
678,000000	80,816182
677,000000	80,794366
676,000000	80,789569
675,000000	80,801474
674,000000	80,826335
673,000000	80,857881
672,000000	80,895518
671,000000	80,946563
670,000000	81,022509
669,000000	81,141543
668,000000	81,306179
667,000000	81,463374
666,000000	81,566787
665,000000	81,630718
664,000000	81,682710
663,000000	81,733141
662,000000	81,773006
661,000000	81,785661
660,000000	81,762387
659,000000	81,703310
658,000000	81,607662
657,000000	81,471304
656,000000	81,295983
655,000000	81,094165
654,000000	80,879438
653,000000	80,655802
652,000000	80,421786
651,000000	80,176906
650,000000	79,918890
649,000000	79,646942
648,000000	79,374344
647,000000	79,121857
646,000000	78,890211
645,000000	78,655892
644,000000	78,402614
643,000000	78,137808
642,000000	77,870684
641,000000	77,596312
640,000000	77,312351
639,000000	77,030715
638,000000	76,760449
637,000000	76,501239
636,000000	76,264911
635,000000	76,078749
634,000000	75,951868
633,000000	75,862859
632,000000	75,791800
631,000000	75,736455
630,000000	75,688632
629,000000	75,624833
628,000000	75,532969
627,000000	75,421663
626,000000	75,293580
625,000000	75,134700
624,000000	74,940651
623,000000	74,725298
622,000000	74,492971
621,000000	74,230305
620,000000	73,937306
619,000000	73,637894
618,000000	73,346601
617,000000	73,053106
616,000000	72,754489
615,000000	72,471221
614,000000	72,214809
613,000000	71,974844
612,000000	71,753721
611,000000	71,579744
610,000000	71,468157
609,000000	71,403137
608,000000	71,374582
607,000000	71,398679
606,000000	71,483983
605,000000	71,614296
604,000000	71,784469
603,000000	72,016908
602,000000	72,326014
601,000000	72,695187
600,000000	73,102304
599,000000	73,536192
598,000000	73,978147
597,000000	74,396756
596,000000	74,772481
595,000000	75,105628
594,000000	75,395964
593,000000	75,636804
592,000000	75,832965
591,000000	76,002692
590,000000	76,155085
589,000000	76,286878
588,000000	76,406322
587,000000	76,534687
586,000000	76,675570
585,000000	76,805422
584,000000	76,905355
583,000000	76,984604
582,000000	77,062930
581,000000	77,146885
580,000000	77,231327
579,000000	77,307680
578,000000	77,365073
577,000000	77,398957
576,000000	77,424453
575,000000	77,465402
574,000000	77,525360
573,000000	77,586531
572,000000	77,638341
571,000000	77,686808
570,000000	77,736338
569,000000	77,781989
568,000000	77,822859
567,000000	77,863023
566,000000	77,896728
565,000000	77,912255
564,000000	77,913087
563,000000	77,917362
562,000000	77,933148
561,000000	77,951382
560,000000	77,963495
559,000000	77,966793
558,000000	77,953909
557,000000	77,918929
556,000000	77,874724
555,000000	77,843827
554,000000	77,829395
553,000000	77,814777
552,000000	77,791488
551,000000	77,765652
550,000000	77,739850
549,000000	77,712542
548,000000	77,693362
547,000000	77,690496
546,000000	77,684272
545,000000	77,644351
544,000000	77,575989
543,000000	77,517611
542,000000	77,491464
541,000000	77,485216
540,000000	77,484935
539,000000	77,495039
538,000000	77,517542
537,000000	77,540537
536,000000	77,556342
535,000000	77,566886
534,000000	77,565935
533,000000	77,541916
532,000000	77,503264
531,000000	77,477058
530,000000	77,476962
529,000000	77,494058
528,000000	77,519026
527,000000	77,545382
526,000000	77,551895
525,000000	77,516051
524,000000	77,449326
523,000000	77,386321
522,000000	77,340812
521,000000	77,300539
520,000000	77,262083
519,000000	77,239610
518,000000	77,236044
517,000000	77,236140
516,000000	77,234376
515,000000	77,238100
514,000000	77,243757
513,000000	77,242851
512,000000	77,248423
511,000000	77,280961
510,000000	77,326941
509,000000	77,346904
508,000000	77,327030
507,000000	77,292376
506,000000	77,266530
505,000000	77,250704
504,000000	77,246425
503,000000	77,258687
502,000000	77,272107
501,000000	77,264065
500,000000	77,244576
499,000000	77,240604
498,000000	77,246923
497,000000	77,234622
496,000000	77,205812
495,000000	77,194092
494,000000	77,205946
493,000000	77,207939
492,000000	77,185857
491,000000	77,169639
490,000000	77,182567
489,000000	77,211646
488,000000	77,242470
487,000000	77,279426
486,000000	77,321553
485,000000	77,362813
484,000000	77,425818
483,000000	77,544559
482,000000	77,700620
481,000000	77,831707
480,000000	77,915909
479,000000	77,996500
478,000000	78,113537
477,000000	78,258798
476,000000	78,416333
475,000000	78,595074
474,000000	78,794850
473,000000	78,983274
472,000000	79,137626
471,000000	79,272574
470,000000	79,402355
469,000000	79,526071
468,000000	79,665063
467,000000	79,856411
466,000000	80,092817
465,000000	80,324795
464,000000	80,536520
463,000000	80,760391
462,000000	81,008430
461,000000	81,242612
460,000000	81,434889
459,000000	81,605877
458,000000	81,785252
457,000000	81,976526
456,000000	82,189607
455,000000	82,456250
454,000000	82,786912
453,000000	83,146803
452,000000	83,487781
451,000000	83,784849
450,000000	84,038605
