# Supplementary material for: Machine learning-assisted non-destructive plasticizer identification and quantification in historical PVC objects based on IR spectroscopy
Source: Sci Rep. 2022 Mar 23;12:5017. doi: 10.1038/s41598-022-08862-1 (PMC8943100; doi:10.1038/s41598-022-08862-1)
Supplement: Supplementary file 1 — Supplementary Information 1. [file 41598_2022_8862_MOESM1_ESM.zip › Plasticizers_PVC_data/ATR_FTIR_all/P102.ASC]

PE IR       SUBTECH     SPECTRUM    ASCII       PEDS        4.00        
   -1
P102_2.ASC
20/10/14
13:16:49.00
20/10/14
13:16:49.00
Student
Sample 019 By student Date Wednesday, October 14 2020
450,000000
#HDR
-1
-1
#GR
cm-1
%T
1.0
0.0
4000,000000
-1,000000
3551
8
101,216354
67,329917
#DATA
4000,000000	100,567782
3999,000000	100,568654
3998,000000	100,569283
3997,000000	100,570459
3996,000000	100,572608
3995,000000	100,575124
3994,000000	100,577065
3993,000000	100,577799
3992,000000	100,577206
3991,000000	100,575503
3990,000000	100,573346
3989,000000	100,571964
3988,000000	100,572704
3987,000000	100,576001
3986,000000	100,580741
3985,000000	100,584952
3984,000000	100,587278
3983,000000	100,587897
3982,000000	100,588076
3981,000000	100,588863
3980,000000	100,590207
3979,000000	100,591162
3978,000000	100,590965
3977,000000	100,589893
3976,000000	100,589010
3975,000000	100,589078
3974,000000	100,589890
3973,000000	100,590725
3972,000000	100,591305
3971,000000	100,592202
3970,000000	100,594192
3969,000000	100,597252
3968,000000	100,600470
3967,000000	100,602832
3966,000000	100,604009
3965,000000	100,604395
3964,000000	100,604490
3963,000000	100,604385
3962,000000	100,603889
3961,000000	100,603149
3960,000000	100,602727
3959,000000	100,603212
3958,000000	100,604864
3957,000000	100,607307
3956,000000	100,609846
3955,000000	100,611875
3954,000000	100,613122
3953,000000	100,613606
3952,000000	100,613269
3951,000000	100,611937
3950,000000	100,609364
3949,000000	100,605663
3948,000000	100,601938
3947,000000	100,600040
3946,000000	100,601493
3945,000000	100,606164
3944,000000	100,611954
3943,000000	100,616079
3942,000000	100,617042
3941,000000	100,615965
3940,000000	100,615032
3939,000000	100,614984
3938,000000	100,614853
3937,000000	100,613234
3936,000000	100,610052
3935,000000	100,606879
3934,000000	100,605718
3933,000000	100,607754
3932,000000	100,612292
3931,000000	100,617366
3930,000000	100,620944
3929,000000	100,622248
3928,000000	100,622514
3927,000000	100,623571
3926,000000	100,625995
3925,000000	100,628206
3924,000000	100,628051
3923,000000	100,625234
3922,000000	100,621385
3921,000000	100,618041
3920,000000	100,615468
3919,000000	100,613126
3918,000000	100,611192
3917,000000	100,610712
3916,000000	100,612475
3915,000000	100,616276
3914,000000	100,620881
3913,000000	100,624938
3912,000000	100,627474
3911,000000	100,628038
3910,000000	100,627010
3909,000000	100,624954
3908,000000	100,622372
3907,000000	100,619671
3906,000000	100,616472
3905,000000	100,611701
3904,000000	100,604586
3903,000000	100,597310
3902,000000	100,594746
3901,000000	100,599564
3900,000000	100,609475
3899,000000	100,619168
3898,000000	100,624742
3897,000000	100,626126
3896,000000	100,625275
3895,000000	100,624366
3894,000000	100,625714
3893,000000	100,630219
3892,000000	100,635687
3891,000000	100,637734
3890,000000	100,634741
3889,000000	100,629401
3888,000000	100,625789
3887,000000	100,626491
3886,000000	100,630024
3885,000000	100,632204
3884,000000	100,631680
3883,000000	100,631408
3882,000000	100,634605
3881,000000	100,639997
3880,000000	100,642882
3879,000000	100,641508
3878,000000	100,639097
3877,000000	100,639660
3876,000000	100,644114
3875,000000	100,648797
3874,000000	100,648647
3873,000000	100,643094
3872,000000	100,636957
3871,000000	100,634144
3870,000000	100,632677
3869,000000	100,629142
3868,000000	100,625443
3867,000000	100,625921
3866,000000	100,632293
3865,000000	100,642281
3864,000000	100,650604
3863,000000	100,653691
3862,000000	100,652475
3861,000000	100,649424
3860,000000	100,646255
3859,000000	100,643426
3858,000000	100,640437
3857,000000	100,637345
3856,000000	100,636310
3855,000000	100,641290
3854,000000	100,649507
3853,000000	100,652795
3852,000000	100,652198
3851,000000	100,654318
3850,000000	100,659354
3849,000000	100,664687
3848,000000	100,668720
3847,000000	100,671099
3846,000000	100,672300
3845,000000	100,673170
3844,000000	100,673771
3843,000000	100,673595
3842,000000	100,672793
3841,000000	100,672080
3840,000000	100,672366
3839,000000	100,673228
3838,000000	100,673396
3837,000000	100,673035
3836,000000	100,673218
3835,000000	100,674527
3834,000000	100,676545
3833,000000	100,678579
3832,000000	100,680285
3831,000000	100,681570
3830,000000	100,682907
3829,000000	100,685629
3828,000000	100,690244
3827,000000	100,694295
3826,000000	100,694338
3825,000000	100,689708
3824,000000	100,684302
3823,000000	100,684263
3822,000000	100,690339
3821,000000	100,694408
3820,000000	100,690502
3819,000000	100,683563
3818,000000	100,680978
3817,000000	100,684761
3816,000000	100,690876
3815,000000	100,695391
3814,000000	100,699388
3813,000000	100,704772
3812,000000	100,710585
3811,000000	100,714512
3810,000000	100,716363
3809,000000	100,719061
3808,000000	100,724150
3807,000000	100,727845
3806,000000	100,725552
3805,000000	100,718434
3804,000000	100,712700
3803,000000	100,713473
3802,000000	100,719416
3801,000000	100,724184
3800,000000	100,726325
3799,000000	100,729976
3798,000000	100,736806
3797,000000	100,744305
3796,000000	100,748745
3795,000000	100,749635
3794,000000	100,749361
3793,000000	100,750109
3792,000000	100,752333
3791,000000	100,755298
3790,000000	100,757963
3789,000000	100,759925
3788,000000	100,761833
3787,000000	100,764491
3786,000000	100,767526
3785,000000	100,769062
3784,000000	100,767638
3783,000000	100,764011
3782,000000	100,760867
3781,000000	100,760441
3780,000000	100,762254
3779,000000	100,763649
3778,000000	100,763737
3777,000000	100,764300
3776,000000	100,766492
3775,000000	100,769187
3774,000000	100,770545
3773,000000	100,770291
3772,000000	100,769268
3771,000000	100,767577
3770,000000	100,764446
3769,000000	100,760692
3768,000000	100,759822
3767,000000	100,763984
3766,000000	100,770772
3765,000000	100,775582
3764,000000	100,776261
3763,000000	100,774385
3762,000000	100,773034
3761,000000	100,773767
3760,000000	100,776162
3759,000000	100,778082
3758,000000	100,778127
3757,000000	100,776668
3756,000000	100,774186
3755,000000	100,770953
3754,000000	100,766974
3753,000000	100,762524
3752,000000	100,757845
3751,000000	100,751707
3750,000000	100,744169
3749,000000	100,738050
3748,000000	100,735401
3747,000000	100,736188
3746,000000	100,739146
3745,000000	100,741080
3744,000000	100,740537
3743,000000	100,742555
3742,000000	100,750756
3741,000000	100,761283
3740,000000	100,769474
3739,000000	100,774060
3738,000000	100,777334
3737,000000	100,783078
3736,000000	100,792805
3735,000000	100,804980
3734,000000	100,815381
3733,000000	100,820775
3732,000000	100,820456
3731,000000	100,815665
3730,000000	100,808908
3729,000000	100,802352
3728,000000	100,797764
3727,000000	100,796134
3726,000000	100,797048
3725,000000	100,799461
3724,000000	100,802899
3723,000000	100,807435
3722,000000	100,812264
3721,000000	100,816287
3720,000000	100,819630
3719,000000	100,822043
3718,000000	100,821861
3717,000000	100,817770
3716,000000	100,810772
3715,000000	100,803735
3714,000000	100,798232
3713,000000	100,792898
3712,000000	100,785225
3711,000000	100,775788
3710,000000	100,770114
3709,000000	100,773187
3708,000000	100,784155
3707,000000	100,797507
3706,000000	100,807593
3705,000000	100,812424
3704,000000	100,813869
3703,000000	100,814351
3702,000000	100,813781
3701,000000	100,810650
3700,000000	100,805731
3699,000000	100,801808
3698,000000	100,799702
3697,000000	100,797018
3696,000000	100,790194
3695,000000	100,777855
3694,000000	100,762668
3693,000000	100,750436
3692,000000	100,746460
3691,000000	100,751364
3690,000000	100,758665
3689,000000	100,759850
3688,000000	100,754205
3687,000000	100,748095
3686,000000	100,745484
3685,000000	100,744594
3684,000000	100,741489
3683,000000	100,733844
3682,000000	100,722456
3681,000000	100,708921
3680,000000	100,692970
3679,000000	100,674735
3678,000000	100,657544
3677,000000	100,647573
3676,000000	100,646005
3675,000000	100,645960
3674,000000	100,643367
3673,000000	100,641222
3672,000000	100,641715
3671,000000	100,643942
3670,000000	100,644790
3669,000000	100,643021
3668,000000	100,642905
3667,000000	100,647735
3666,000000	100,655706
3665,000000	100,663482
3664,000000	100,668714
3663,000000	100,670258
3662,000000	100,667532
3661,000000	100,660675
3660,000000	100,651258
3659,000000	100,642653
3658,000000	100,637987
3657,000000	100,637216
3656,000000	100,636776
3655,000000	100,634132
3654,000000	100,629873
3653,000000	100,625656
3652,000000	100,622852
3651,000000	100,621678
3650,000000	100,620492
3649,000000	100,617369
3648,000000	100,615076
3647,000000	100,618406
3646,000000	100,628163
3645,000000	100,641616
3644,000000	100,654993
3643,000000	100,664600
3642,000000	100,668737
3641,000000	100,668400
3640,000000	100,665735
3639,000000	100,662033
3638,000000	100,657455
3637,000000	100,652677
3636,000000	100,649028
3635,000000	100,646722
3634,000000	100,644096
3633,000000	100,639425
3632,000000	100,633196
3631,000000	100,627841
3630,000000	100,624168
3629,000000	100,618948
3628,000000	100,611342
3627,000000	100,606997
3626,000000	100,609093
3625,000000	100,614500
3624,000000	100,619503
3623,000000	100,623644
3622,000000	100,628647
3621,000000	100,634061
3620,000000	100,634473
3619,000000	100,623020
3618,000000	100,600671
3617,000000	100,576464
3616,000000	100,558106
3615,000000	100,546643
3614,000000	100,537813
3613,000000	100,526738
3612,000000	100,512784
3611,000000	100,499167
3610,000000	100,488308
3609,000000	100,480320
3608,000000	100,474569
3607,000000	100,471180
3606,000000	100,470682
3605,000000	100,472081
3604,000000	100,473234
3603,000000	100,472296
3602,000000	100,468789
3601,000000	100,463434
3600,000000	100,457306
3599,000000	100,451223
3598,000000	100,445818
3597,000000	100,441878
3596,000000	100,439593
3595,000000	100,438402
3594,000000	100,436820
3593,000000	100,433601
3592,000000	100,428579
3591,000000	100,423097
3590,000000	100,419163
3589,000000	100,418273
3588,000000	100,418737
3587,000000	100,416954
3586,000000	100,412194
3585,000000	100,407214
3584,000000	100,404051
3583,000000	100,402611
3582,000000	100,401816
3581,000000	100,401065
3580,000000	100,400176
3579,000000	100,399257
3578,000000	100,398007
3577,000000	100,395831
3576,000000	100,391775
3575,000000	100,385225
3574,000000	100,376776
3573,000000	100,367942
3572,000000	100,360165
3571,000000	100,353975
3570,000000	100,348986
3569,000000	100,344367
3568,000000	100,339564
3567,000000	100,334427
3566,000000	100,329732
3565,000000	100,326302
3564,000000	100,323464
3563,000000	100,319520
3562,000000	100,313602
3561,000000	100,306409
3560,000000	100,299420
3559,000000	100,293766
3558,000000	100,289746
3557,000000	100,287092
3556,000000	100,285307
3555,000000	100,283766
3554,000000	100,281755
3553,000000	100,278239
3552,000000	100,272162
3551,000000	100,263494
3550,000000	100,253597
3549,000000	100,244521
3548,000000	100,238024
3547,000000	100,234519
3546,000000	100,232620
3545,000000	100,230087
3544,000000	100,225732
3543,000000	100,220431
3542,000000	100,216104
3541,000000	100,213847
3540,000000	100,213317
3539,000000	100,213272
3538,000000	100,212486
3537,000000	100,210269
3536,000000	100,206869
3535,000000	100,203537
3534,000000	100,201372
3533,000000	100,200068
3532,000000	100,197982
3531,000000	100,193974
3530,000000	100,188612
3529,000000	100,183280
3528,000000	100,178671
3527,000000	100,174875
3526,000000	100,172264
3525,000000	100,171321
3524,000000	100,171368
3523,000000	100,170417
3522,000000	100,167020
3521,000000	100,161708
3520,000000	100,156203
3519,000000	100,151678
3518,000000	100,148121
3517,000000	100,145060
3516,000000	100,142102
3515,000000	100,139052
3514,000000	100,135889
3513,000000	100,133020
3512,000000	100,131105
3511,000000	100,130230
3510,000000	100,129177
3509,000000	100,126138
3508,000000	100,120502
3507,000000	100,113726
3506,000000	100,108220
3505,000000	100,105246
3504,000000	100,103675
3503,000000	100,100984
3502,000000	100,095736
3501,000000	100,088962
3500,000000	100,082848
3499,000000	100,078499
3498,000000	100,075036
3497,000000	100,070692
3496,000000	100,064569
3495,000000	100,057192
3494,000000	100,049522
3493,000000	100,041798
3492,000000	100,033726
3491,000000	100,025575
3490,000000	100,018483
3489,000000	100,013323
3488,000000	100,009452
3487,000000	100,005059
3486,000000	99,999014
3485,000000	99,992205
3484,000000	99,986786
3483,000000	99,984193
3482,000000	99,983691
3481,000000	99,982745
3480,000000	99,978829
3479,000000	99,971107
3478,000000	99,960700
3477,000000	99,949525
3476,000000	99,938979
3475,000000	99,929842
3474,000000	99,923348
3473,000000	99,921568
3472,000000	99,925781
3471,000000	99,934308
3470,000000	99,942370
3469,000000	99,944517
3468,000000	99,937683
3467,000000	99,922638
3466,000000	99,903256
3465,000000	99,884462
3464,000000	99,869970
3463,000000	99,860805
3462,000000	99,855312
3461,000000	99,850720
3460,000000	99,845031
3459,000000	99,837866
3458,000000	99,829954
3457,000000	99,822103
3456,000000	99,814784
3455,000000	99,808424
3454,000000	99,803231
3453,000000	99,798794
3452,000000	99,794180
3451,000000	99,789209
3450,000000	99,785131
3449,000000	99,783207
3448,000000	99,782695
3447,000000	99,781207
3446,000000	99,777335
3445,000000	99,771902
3444,000000	99,766391
3443,000000	99,761612
3442,000000	99,758714
3441,000000	99,760221
3440,000000	99,768407
3439,000000	99,782493
3438,000000	99,798126
3437,000000	99,809832
3436,000000	99,814046
3435,000000	99,810717
3434,000000	99,802934
3433,000000	99,795186
3432,000000	99,790640
3431,000000	99,789351
3430,000000	99,788942
3429,000000	99,787115
3428,000000	99,783617
3427,000000	99,779990
3426,000000	99,778042
3425,000000	99,778664
3424,000000	99,781635
3423,000000	99,785965
3422,000000	99,790308
3421,000000	99,793499
3420,000000	99,795203
3419,000000	99,796225
3418,000000	99,798037
3417,000000	99,801811
3416,000000	99,807696
3415,000000	99,814839
3414,000000	99,822039
3413,000000	99,828500
3412,000000	99,834179
3411,000000	99,839452
3410,000000	99,844383
3409,000000	99,848333
3408,000000	99,850617
3407,000000	99,851700
3406,000000	99,853576
3405,000000	99,858457
3404,000000	99,866801
3403,000000	99,876613
3402,000000	99,884750
3401,000000	99,889151
3400,000000	99,889992
3399,000000	99,889125
3398,000000	99,888507
3397,000000	99,888990
3396,000000	99,890302
3395,000000	99,891938
3394,000000	99,893848
3393,000000	99,896207
3392,000000	99,898721
3391,000000	99,900569
3390,000000	99,901338
3389,000000	99,901631
3388,000000	99,902400
3387,000000	99,903731
3386,000000	99,904662
3385,000000	99,904346
3384,000000	99,903163
3383,000000	99,902552
3382,000000	99,903740
3381,000000	99,906661
3380,000000	99,909873
3379,000000	99,911621
3378,000000	99,911318
3377,000000	99,910133
3376,000000	99,909953
3375,000000	99,911574
3374,000000	99,914037
3373,000000	99,915792
3372,000000	99,916319
3371,000000	99,916470
3370,000000	99,917489
3369,000000	99,919812
3368,000000	99,922682
3367,000000	99,924660
3366,000000	99,924613
3365,000000	99,922474
3364,000000	99,919170
3363,000000	99,915811
3362,000000	99,912948
3361,000000	99,910588
3360,000000	99,908862
3359,000000	99,908526
3358,000000	99,910568
3357,000000	99,915120
3356,000000	99,920814
3355,000000	99,925551
3354,000000	99,928123
3353,000000	99,928964
3352,000000	99,929313
3351,000000	99,930012
3350,000000	99,931340
3349,000000	99,933456
3348,000000	99,936320
3347,000000	99,939133
3346,000000	99,940543
3345,000000	99,939870
3344,000000	99,937888
3343,000000	99,936265
3342,000000	99,936258
3341,000000	99,937983
3340,000000	99,940563
3339,000000	99,942769
3338,000000	99,943715
3337,000000	99,943302
3336,000000	99,942148
3335,000000	99,941146
3334,000000	99,941037
3333,000000	99,942101
3332,000000	99,943894
3331,000000	99,945404
3330,000000	99,945921
3329,000000	99,945898
3328,000000	99,946669
3327,000000	99,949106
3326,000000	99,952702
3325,000000	99,956094
3324,000000	99,958192
3323,000000	99,958756
3322,000000	99,958289
3321,000000	99,957696
3320,000000	99,957763
3319,000000	99,958515
3318,000000	99,959104
3317,000000	99,958648
3316,000000	99,957126
3315,000000	99,955312
3314,000000	99,953871
3313,000000	99,952789
3312,000000	99,951564
3311,000000	99,949690
3310,000000	99,946918
3309,000000	99,943326
3308,000000	99,939282
3307,000000	99,935246
3306,000000	99,931572
3305,000000	99,928486
3304,000000	99,926172
3303,000000	99,924738
3302,000000	99,924161
3301,000000	99,924490
3300,000000	99,925988
3299,000000	99,928907
3298,000000	99,933051
3297,000000	99,937820
3296,000000	99,942739
3295,000000	99,947806
3294,000000	99,953302
3293,000000	99,959378
3292,000000	99,965863
3291,000000	99,972222
3290,000000	99,977629
3289,000000	99,981499
3288,000000	99,984320
3287,000000	99,987728
3286,000000	99,993160
3285,000000	100,000246
3284,000000	100,006855
3283,000000	100,011051
3282,000000	100,012873
3281,000000	100,013951
3280,000000	100,015741
3279,000000	100,018474
3278,000000	100,021651
3277,000000	100,025063
3276,000000	100,029034
3275,000000	100,033955
3274,000000	100,039765
3273,000000	100,045646
3272,000000	100,050069
3271,000000	100,051612
3270,000000	100,050276
3269,000000	100,047959
3268,000000	100,047127
3267,000000	100,048728
3266,000000	100,051615
3265,000000	100,054140
3264,000000	100,055910
3263,000000	100,057765
3262,000000	100,060446
3261,000000	100,063664
3260,000000	100,066481
3259,000000	100,068124
3258,000000	100,068482
3257,000000	100,068207
3256,000000	100,068436
3255,000000	100,070031
3254,000000	100,072818
3253,000000	100,075752
3252,000000	100,077942
3251,000000	100,079443
3250,000000	100,080893
3249,000000	100,082585
3248,000000	100,084172
3247,000000	100,085151
3246,000000	100,085431
3245,000000	100,085395
3244,000000	100,085589
3243,000000	100,086321
3242,000000	100,087440
3241,000000	100,088552
3240,000000	100,089657
3239,000000	100,091505
3238,000000	100,095022
3237,000000	100,100102
3236,000000	100,105203
3235,000000	100,108365
3234,000000	100,108616
3233,000000	100,106461
3232,000000	100,103299
3231,000000	100,100710
3230,000000	100,099900
3229,000000	100,101055
3228,000000	100,103002
3227,000000	100,104022
3226,000000	100,103410
3225,000000	100,102182
3224,000000	100,102012
3223,000000	100,103674
3222,000000	100,106600
3221,000000	100,109554
3220,000000	100,111455
3219,000000	100,111844
3218,000000	100,111219
3217,000000	100,110885
3216,000000	100,112008
3215,000000	100,114528
3214,000000	100,117190
3213,000000	100,118667
3212,000000	100,118421
3211,000000	100,116601
3210,000000	100,113606
3209,000000	100,110112
3208,000000	100,107223
3207,000000	100,106092
3206,000000	100,107154
3205,000000	100,109671
3204,000000	100,112135
3203,000000	100,113296
3202,000000	100,113024
3201,000000	100,112154
3200,000000	100,111444
3199,000000	100,110807
3198,000000	100,109829
3197,000000	100,108966
3196,000000	100,109755
3195,000000	100,113493
3194,000000	100,119701
3193,000000	100,126074
3192,000000	100,130110
3191,000000	100,130936
3190,000000	100,129835
3189,000000	100,129092
3188,000000	100,130241
3187,000000	100,133039
3186,000000	100,135828
3185,000000	100,136792
3184,000000	100,135264
3183,000000	100,132274
3182,000000	100,129905
3181,000000	100,129751
3180,000000	100,131696
3179,000000	100,134227
3178,000000	100,135994
3177,000000	100,136863
3176,000000	100,137536
3175,000000	100,138708
3174,000000	100,140854
3173,000000	100,144298
3172,000000	100,148802
3171,000000	100,153303
3170,000000	100,156626
3169,000000	100,158539
3168,000000	100,159654
3167,000000	100,160351
3166,000000	100,160442
3165,000000	100,160079
3164,000000	100,160379
3163,000000	100,162506
3162,000000	100,166208
3161,000000	100,169750
3160,000000	100,171493
3159,000000	100,171564
3158,000000	100,171815
3157,000000	100,174251
3156,000000	100,179388
3155,000000	100,186025
3154,000000	100,192198
3153,000000	100,196359
3152,000000	100,198011
3151,000000	100,197823
3150,000000	100,197115
3149,000000	100,196866
3148,000000	100,197081
3147,000000	100,197324
3146,000000	100,197836
3145,000000	100,199648
3144,000000	100,203434
3143,000000	100,208639
3142,000000	100,213991
3141,000000	100,218549
3140,000000	100,221904
3139,000000	100,223840
3138,000000	100,224396
3137,000000	100,224211
3136,000000	100,224251
3135,000000	100,225075
3134,000000	100,226585
3133,000000	100,228389
3132,000000	100,230017
3131,000000	100,230916
3130,000000	100,230735
3129,000000	100,229780
3128,000000	100,228961
3127,000000	100,229204
3126,000000	100,230936
3125,000000	100,233831
3124,000000	100,236805
3123,000000	100,238436
3122,000000	100,237874
3121,000000	100,235446
3120,000000	100,232267
3119,000000	100,229437
3118,000000	100,227634
3117,000000	100,226974
3116,000000	100,226801
3115,000000	100,225946
3114,000000	100,223803
3113,000000	100,221012
3112,000000	100,218577
3111,000000	100,216606
3110,000000	100,214514
3109,000000	100,212349
3108,000000	100,211023
3107,000000	100,211091
3106,000000	100,211845
3105,000000	100,211904
3104,000000	100,210349
3103,000000	100,207149
3102,000000	100,202960
3101,000000	100,198788
3100,000000	100,195562
3099,000000	100,193573
3098,000000	100,192396
3097,000000	100,191518
3096,000000	100,190878
3095,000000	100,190542
3094,000000	100,190030
3093,000000	100,188386
3092,000000	100,184966
3091,000000	100,179981
3090,000000	100,174168
3089,000000	100,168123
3088,000000	100,161876
3087,000000	100,154992
3086,000000	100,146931
3085,000000	100,137497
3084,000000	100,127067
3083,000000	100,116239
3082,000000	100,105228
3081,000000	100,093746
3080,000000	100,081681
3079,000000	100,069661
3078,000000	100,058663
3077,000000	100,049087
3076,000000	100,040565
3075,000000	100,032701
3074,000000	100,025624
3073,000000	100,019715
3072,000000	100,015063
3071,000000	100,011499
3070,000000	100,008839
3069,000000	100,006832
3068,000000	100,005175
3067,000000	100,003832
3066,000000	100,003162
3065,000000	100,003367
3064,000000	100,004182
3063,000000	100,005469
3062,000000	100,007655
3061,000000	100,010949
3060,000000	100,014417
3059,000000	100,016685
3058,000000	100,017588
3057,000000	100,018398
3056,000000	100,020149
3055,000000	100,022496
3054,000000	100,024476
3053,000000	100,025702
3052,000000	100,026317
3051,000000	100,026294
3050,000000	100,025410
3049,000000	100,023534
3048,000000	100,020412
3047,000000	100,015460
3046,000000	100,008281
3045,000000	99,999212
3044,000000	99,988994
3043,000000	99,978064
3042,000000	99,966701
3041,000000	99,955546
3040,000000	99,945291
3039,000000	99,935800
3038,000000	99,925964
3037,000000	99,914603
3036,000000	99,901265
3035,000000	99,886458
3034,000000	99,871579
3033,000000	99,858429
3032,000000	99,848065
3031,000000	99,839874
3030,000000	99,832250
3029,000000	99,824156
3028,000000	99,815510
3027,000000	99,806169
3026,000000	99,795312
3025,000000	99,782097
3024,000000	99,766300
3023,000000	99,747960
3022,000000	99,726831
3021,000000	99,702626
3020,000000	99,675269
3019,000000	99,644588
3018,000000	99,610031
3017,000000	99,571172
3016,000000	99,528421
3015,000000	99,482689
3014,000000	99,434580
3013,000000	99,384176
3012,000000	99,331549
3011,000000	99,277171
3010,000000	99,221640
3009,000000	99,165302
3008,000000	99,108118
3007,000000	99,049822
3006,000000	98,990252
3005,000000	98,929482
3004,000000	98,867655
3003,000000	98,804766
3002,000000	98,740714
3001,000000	98,675405
3000,000000	98,608221
2999,000000	98,537326
2998,000000	98,460104
2997,000000	98,374441
2996,000000	98,279479
2995,000000	98,174837
2994,000000	98,059628
2993,000000	97,932675
2992,000000	97,792576
2991,000000	97,637326
2990,000000	97,463963
2989,000000	97,269494
2988,000000	97,051975
2987,000000	96,809039
2986,000000	96,536637
2985,000000	96,230969
2984,000000	95,893865
2983,000000	95,535912
2982,000000	95,171970
2981,000000	94,812777
2980,000000	94,459549
2979,000000	94,106310
2978,000000	93,746103
2977,000000	93,374372
2976,000000	92,988083
2975,000000	92,584497
2974,000000	92,162989
2973,000000	91,727993
2972,000000	91,288155
2971,000000	90,851706
2970,000000	90,422170
2969,000000	89,998757
2968,000000	89,580405
2967,000000	89,169688
2966,000000	88,773585
2965,000000	88,400637
2964,000000	88,058158
2963,000000	87,751126
2962,000000	87,483567
2961,000000	87,259551
2960,000000	87,082512
2959,000000	86,955703
2958,000000	86,882627
2957,000000	86,867219
2956,000000	86,912074
2955,000000	87,016655
2954,000000	87,177716
2953,000000	87,388305
2952,000000	87,636446
2951,000000	87,904672
2950,000000	88,173119
2949,000000	88,423166
2948,000000	88,638616
2947,000000	88,805962
2946,000000	88,914449
2945,000000	88,957074
2944,000000	88,929854
2943,000000	88,831695
2942,000000	88,665302
2941,000000	88,437586
2940,000000	88,158780
2939,000000	87,839397
2938,000000	87,489280
2937,000000	87,117488
2936,000000	86,732914
2935,000000	86,344775
2934,000000	85,962315
2933,000000	85,594470
2932,000000	85,248289
2931,000000	84,929333
2930,000000	84,643258
2929,000000	84,396407
2928,000000	84,194216
2927,000000	84,039475
2926,000000	83,933679
2925,000000	83,877885
2924,000000	83,871293
2923,000000	83,908728
2922,000000	83,980987
2921,000000	84,077784
2920,000000	84,190136
2919,000000	84,311807
2918,000000	84,439807
2917,000000	84,573845
2916,000000	84,714834
2915,000000	84,863743
2914,000000	85,022019
2913,000000	85,192045
2912,000000	85,376774
2911,000000	85,579901
2910,000000	85,806416
2909,000000	86,061697
2908,000000	86,349139
2907,000000	86,668873
2906,000000	87,019238
2905,000000	87,397980
2904,000000	87,801513
2903,000000	88,224201
2902,000000	88,659532
2901,000000	89,102109
2900,000000	89,546474
2899,000000	89,986310
2898,000000	90,414564
2897,000000	90,825129
2896,000000	91,213990
2895,000000	91,578951
2894,000000	91,919255
2893,000000	92,234838
2892,000000	92,525759
2891,000000	92,791946
2890,000000	93,033313
2889,000000	93,249656
2888,000000	93,439802
2887,000000	93,601422
2886,000000	93,732010
2885,000000	93,829986
2884,000000	93,894591
2883,000000	93,924531
2882,000000	93,917385
2881,000000	93,870493
2880,000000	93,782779
2879,000000	93,656228
2878,000000	93,496430
2877,000000	93,312606
2876,000000	93,116810
2875,000000	92,923442
2874,000000	92,747955
2873,000000	92,605024
2872,000000	92,506026
2871,000000	92,456245
2870,000000	92,453309
2869,000000	92,486882
2868,000000	92,540570
2867,000000	92,596134
2866,000000	92,638147
2865,000000	92,655956
2864,000000	92,643047
2863,000000	92,595942
2862,000000	92,514111
2861,000000	92,400896
2860,000000	92,264024
2859,000000	92,115531
2858,000000	91,970959
2857,000000	91,848106
2856,000000	91,764357
2855,000000	91,734795
2854,000000	91,770756
2853,000000	91,878614
2852,000000	92,059361
2851,000000	92,308734
2850,000000	92,617755
2849,000000	92,973112
2848,000000	93,358661
2847,000000	93,758626
2846,000000	94,160890
2845,000000	94,556944
2844,000000	94,940195
2843,000000	95,306205
2842,000000	95,653297
2841,000000	95,981389
2840,000000	96,289058
2839,000000	96,573099
2838,000000	96,831726
2837,000000	97,066692
2836,000000	97,281470
2835,000000	97,478101
2834,000000	97,656195
2833,000000	97,814553
2832,000000	97,952929
2831,000000	98,072545
2830,000000	98,175916
2829,000000	98,265870
2828,000000	98,344181
2827,000000	98,411031
2826,000000	98,465814
2825,000000	98,508595
2824,000000	98,540671
2823,000000	98,564000
2822,000000	98,580562
2821,000000	98,591991
2820,000000	98,599889
2819,000000	98,606815
2818,000000	98,616950
2817,000000	98,635448
2816,000000	98,666413
2815,000000	98,711368
2814,000000	98,769481
2813,000000	98,838564
2812,000000	98,915378
2811,000000	98,995623
2810,000000	99,074558
2809,000000	99,148160
2808,000000	99,214080
2807,000000	99,271868
2806,000000	99,322756
2805,000000	99,368962
2804,000000	99,412379
2803,000000	99,453531
2802,000000	99,491790
2801,000000	99,526553
2800,000000	99,558044
2799,000000	99,587057
2798,000000	99,614231
2797,000000	99,639900
2796,000000	99,664350
2795,000000	99,687831
2794,000000	99,710260
2793,000000	99,731208
2792,000000	99,750462
2791,000000	99,768397
2790,000000	99,785589
2789,000000	99,802240
2788,000000	99,818331
2787,000000	99,834237
2786,000000	99,850578
2785,000000	99,867251
2784,000000	99,883079
2783,000000	99,896795
2782,000000	99,908179
2781,000000	99,918052
2780,000000	99,927514
2779,000000	99,937496
2778,000000	99,948441
2777,000000	99,959740
2776,000000	99,969707
2775,000000	99,976856
2774,000000	99,981300
2773,000000	99,984418
2772,000000	99,987318
2771,000000	99,990194
2770,000000	99,992992
2769,000000	99,995794
2768,000000	99,998345
2767,000000	100,000129
2766,000000	100,001377
2765,000000	100,003271
2764,000000	100,006500
2763,000000	100,010060
2762,000000	100,012160
2761,000000	100,012115
2760,000000	100,010797
2759,000000	100,009493
2758,000000	100,008902
2757,000000	100,009184
2756,000000	100,010255
2755,000000	100,011725
2754,000000	100,012898
2753,000000	100,013112
2752,000000	100,012102
2751,000000	100,010020
2750,000000	100,007228
2749,000000	100,004063
2748,000000	100,000670
2747,000000	99,997011
2746,000000	99,993070
2745,000000	99,989036
2744,000000	99,985290
2743,000000	99,982279
2742,000000	99,980338
2741,000000	99,979508
2740,000000	99,979508
2739,000000	99,979929
2738,000000	99,980370
2737,000000	99,980311
2736,000000	99,979158
2735,000000	99,976799
2734,000000	99,973991
2733,000000	99,971786
2732,000000	99,970663
2731,000000	99,970680
2730,000000	99,972374
2729,000000	99,976684
2728,000000	99,983674
2727,000000	99,992002
2726,000000	100,000115
2725,000000	100,007586
2724,000000	100,014833
2723,000000	100,022007
2722,000000	100,028862
2721,000000	100,035501
2720,000000	100,042590
2719,000000	100,050671
2718,000000	100,059613
2717,000000	100,068824
2716,000000	100,077760
2715,000000	100,086148
2714,000000	100,093928
2713,000000	100,101063
2712,000000	100,107398
2711,000000	100,112826
2710,000000	100,117686
2709,000000	100,122770
2708,000000	100,128674
2707,000000	100,135205
2706,000000	100,141630
2705,000000	100,147402
2704,000000	100,152474
2703,000000	100,157023
2702,000000	100,161076
2701,000000	100,164427
2700,000000	100,166818
2699,000000	100,168292
2698,000000	100,169444
2697,000000	100,171034
2696,000000	100,173119
2695,000000	100,174697
2694,000000	100,174517
2693,000000	100,172226
2692,000000	100,168602
2691,000000	100,164912
2690,000000	100,162337
2689,000000	100,161754
2688,000000	100,163323
2687,000000	100,166007
2686,000000	100,167916
2685,000000	100,167683
2684,000000	100,165585
2683,000000	100,163146
2682,000000	100,161706
2681,000000	100,161544
2680,000000	100,162269
2679,000000	100,163599
2678,000000	100,165405
2677,000000	100,167273
2676,000000	100,168603
2675,000000	100,169278
2674,000000	100,169835
2673,000000	100,170706
2672,000000	100,171684
2671,000000	100,172498
2670,000000	100,173589
2669,000000	100,175767
2668,000000	100,179217
2667,000000	100,183413
2666,000000	100,187990
2665,000000	100,193086
2664,000000	100,198750
2663,000000	100,204592
2662,000000	100,210406
2661,000000	100,216659
2660,000000	100,223848
2659,000000	100,231665
2658,000000	100,239257
2657,000000	100,246333
2656,000000	100,253625
2655,000000	100,262111
2654,000000	100,271903
2653,000000	100,281957
2652,000000	100,290887
2651,000000	100,298133
2650,000000	100,304319
2649,000000	100,310389
2648,000000	100,316543
2647,000000	100,322267
2646,000000	100,327195
2645,000000	100,331481
2644,000000	100,335311
2643,000000	100,338691
2642,000000	100,341962
2641,000000	100,345960
2640,000000	100,351214
2639,000000	100,357234
2638,000000	100,362931
2637,000000	100,367446
2636,000000	100,370258
2635,000000	100,370965
2634,000000	100,369588
2633,000000	100,367097
2632,000000	100,365144
2631,000000	100,364986
2630,000000	100,366704
2629,000000	100,369270
2628,000000	100,371321
2627,000000	100,372159
2626,000000	100,372284
2625,000000	100,372873
2624,000000	100,374629
2623,000000	100,377283
2622,000000	100,380138
2621,000000	100,382590
2620,000000	100,383986
2619,000000	100,383586
2618,000000	100,381240
2617,000000	100,377837
2616,000000	100,374590
2615,000000	100,372036
2614,000000	100,370056
2613,000000	100,368598
2612,000000	100,367912
2611,000000	100,368225
2610,000000	100,369603
2609,000000	100,372028
2608,000000	100,375218
2607,000000	100,378364
2606,000000	100,380426
2605,000000	100,380877
2604,000000	100,380210
2603,000000	100,379798
2602,000000	100,381058
2601,000000	100,384192
2600,000000	100,387459
2599,000000	100,388175
2598,000000	100,385018
2597,000000	100,379375
2596,000000	100,374315
2595,000000	100,372315
2594,000000	100,373963
2593,000000	100,378284
2592,000000	100,383659
2591,000000	100,388430
2590,000000	100,391090
2589,000000	100,390481
2588,000000	100,386425
2587,000000	100,380445
2586,000000	100,375307
2585,000000	100,372968
2584,000000	100,372953
2583,000000	100,373417
2582,000000	100,373741
2581,000000	100,375174
2580,000000	100,378677
2579,000000	100,383290
2578,000000	100,387404
2577,000000	100,390879
2576,000000	100,394921
2575,000000	100,400036
2574,000000	100,404887
2573,000000	100,407319
2572,000000	100,406352
2571,000000	100,403220
2570,000000	100,400448
2569,000000	100,399739
2568,000000	100,400893
2567,000000	100,402952
2566,000000	100,405635
2565,000000	100,408597
2564,000000	100,410067
2563,000000	100,408141
2562,000000	100,403731
2561,000000	100,400351
2560,000000	100,400149
2559,000000	100,401740
2558,000000	100,402859
2557,000000	100,403515
2556,000000	100,405008
2555,000000	100,407309
2554,000000	100,409385
2553,000000	100,411424
2552,000000	100,414914
2551,000000	100,420681
2550,000000	100,428304
2549,000000	100,436965
2548,000000	100,445379
2547,000000	100,451173
2546,000000	100,452294
2545,000000	100,449505
2544,000000	100,446257
2543,000000	100,445548
2542,000000	100,447629
2541,000000	100,450989
2540,000000	100,454470
2539,000000	100,457944
2538,000000	100,461420
2537,000000	100,464049
2536,000000	100,464164
2535,000000	100,460718
2534,000000	100,454982
2533,000000	100,450284
2532,000000	100,449277
2531,000000	100,451684
2530,000000	100,455232
2529,000000	100,458497
2528,000000	100,462107
2527,000000	100,467521
2526,000000	100,475226
2525,000000	100,483964
2524,000000	100,491241
2523,000000	100,495046
2522,000000	100,495603
2521,000000	100,495098
2520,000000	100,495382
2519,000000	100,496634
2518,000000	100,498558
2517,000000	100,501512
2516,000000	100,505412
2515,000000	100,508624
2514,000000	100,509478
2513,000000	100,508337
2512,000000	100,506951
2511,000000	100,506486
2510,000000	100,507465
2509,000000	100,510831
2508,000000	100,517052
2507,000000	100,524425
2506,000000	100,530077
2505,000000	100,532932
2504,000000	100,534434
2503,000000	100,536353
2502,000000	100,539212
2501,000000	100,542732
2500,000000	100,546267
2499,000000	100,548666
2498,000000	100,549168
2497,000000	100,548834
2496,000000	100,549711
2495,000000	100,552382
2494,000000	100,555557
2493,000000	100,558201
2492,000000	100,560594
2491,000000	100,563024
2490,000000	100,564980
2489,000000	100,566331
2488,000000	100,567889
2487,000000	100,569995
2486,000000	100,571746
2485,000000	100,572555
2484,000000	100,573452
2483,000000	100,575761
2482,000000	100,579266
2481,000000	100,582755
2480,000000	100,585939
2479,000000	100,589681
2478,000000	100,594330
2477,000000	100,598792
2476,000000	100,601756
2475,000000	100,603481
2474,000000	100,605674
2473,000000	100,609302
2472,000000	100,612861
2471,000000	100,613664
2470,000000	100,611094
2469,000000	100,607824
2468,000000	100,607400
2467,000000	100,611193
2466,000000	100,618109
2465,000000	100,626148
2464,000000	100,633025
2463,000000	100,636242
2462,000000	100,634398
2461,000000	100,628847
2460,000000	100,623172
2459,000000	100,620726
2458,000000	100,622789
2457,000000	100,628230
2456,000000	100,634023
2455,000000	100,637089
2454,000000	100,637177
2453,000000	100,637605
2452,000000	100,641621
2451,000000	100,648319
2450,000000	100,653600
2449,000000	100,654836
2448,000000	100,652879
2447,000000	100,649684
2446,000000	100,646032
2445,000000	100,642025
2444,000000	100,637980
2443,000000	100,634094
2442,000000	100,630477
2441,000000	100,627922
2440,000000	100,627351
2439,000000	100,628084
2438,000000	100,628026
2437,000000	100,626068
2436,000000	100,623192
2435,000000	100,620889
2434,000000	100,619670
2433,000000	100,619330
2432,000000	100,619337
2431,000000	100,618609
2430,000000	100,616343
2429,000000	100,613410
2428,000000	100,611490
2427,000000	100,610452
2426,000000	100,608186
2425,000000	100,603616
2424,000000	100,598381
2423,000000	100,594777
2422,000000	100,593515
2421,000000	100,594188
2420,000000	100,596273
2419,000000	100,598623
2418,000000	100,599420
2417,000000	100,598048
2416,000000	100,596228
2415,000000	100,596225
2414,000000	100,598510
2413,000000	100,601817
2412,000000	100,604553
2411,000000	100,605582
2410,000000	100,604697
2409,000000	100,603123
2408,000000	100,602695
2407,000000	100,603864
2406,000000	100,605415
2405,000000	100,606489
2404,000000	100,607571
2403,000000	100,608947
2402,000000	100,609811
2401,000000	100,609828
2400,000000	100,610104
2399,000000	100,611515
2398,000000	100,613510
2397,000000	100,615713
2396,000000	100,619345
2395,000000	100,625453
2394,000000	100,632772
2393,000000	100,638795
2392,000000	100,642175
2391,000000	100,642960
2390,000000	100,641134
2389,000000	100,637197
2388,000000	100,632997
2387,000000	100,630627
2386,000000	100,630898
2385,000000	100,632825
2384,000000	100,635676
2383,000000	100,638929
2382,000000	100,641925
2381,000000	100,644636
2380,000000	100,647046
2379,000000	100,648100
2378,000000	100,645807
2377,000000	100,641234
2376,000000	100,639398
2375,000000	100,644052
2374,000000	100,653367
2373,000000	100,663273
2372,000000	100,672238
2371,000000	100,678601
2370,000000	100,678998
2369,000000	100,672092
2368,000000	100,661778
2367,000000	100,653361
2366,000000	100,648796
2365,000000	100,649427
2364,000000	100,654805
2363,000000	100,658864
2362,000000	100,654242
2361,000000	100,641654
2360,000000	100,630205
2359,000000	100,626067
2358,000000	100,630921
2357,000000	100,644534
2356,000000	100,658401
2355,000000	100,659608
2354,000000	100,650282
2353,000000	100,644145
2352,000000	100,644484
2351,000000	100,642911
2350,000000	100,634054
2349,000000	100,619337
2348,000000	100,605272
2347,000000	100,603674
2346,000000	100,620544
2345,000000	100,643207
2344,000000	100,653919
2343,000000	100,650592
2342,000000	100,644445
2341,000000	100,642098
2340,000000	100,639504
2339,000000	100,631125
2338,000000	100,619675
2337,000000	100,613559
2336,000000	100,613848
2335,000000	100,616754
2334,000000	100,621156
2333,000000	100,629064
2332,000000	100,634740
2331,000000	100,633257
2330,000000	100,626406
2329,000000	100,623544
2328,000000	100,626764
2327,000000	100,635911
2326,000000	100,650031
2325,000000	100,667520
2324,000000	100,681774
2323,000000	100,687092
2322,000000	100,682857
2321,000000	100,672877
2320,000000	100,660567
2319,000000	100,651457
2318,000000	100,649107
2317,000000	100,654347
2316,000000	100,661832
2315,000000	100,669193
2314,000000	100,676104
2313,000000	100,684274
2312,000000	100,691452
2311,000000	100,697529
2310,000000	100,703735
2309,000000	100,711245
2308,000000	100,717556
2307,000000	100,722367
2306,000000	100,728461
2305,000000	100,738241
2304,000000	100,748588
2303,000000	100,755437
2302,000000	100,757837
2301,000000	100,758464
2300,000000	100,758711
2299,000000	100,759532
2298,000000	100,761670
2297,000000	100,766689
2296,000000	100,773188
2295,000000	100,779332
2294,000000	100,784140
2293,000000	100,788759
2292,000000	100,793355
2291,000000	100,797360
2290,000000	100,800369
2289,000000	100,802319
2288,000000	100,803250
2287,000000	100,804230
2286,000000	100,807385
2285,000000	100,812753
2284,000000	100,817474
2283,000000	100,819653
2282,000000	100,822269
2281,000000	100,829024
2280,000000	100,838333
2279,000000	100,844190
2278,000000	100,843845
2277,000000	100,840571
2276,000000	100,838300
2275,000000	100,837660
2274,000000	100,838609
2273,000000	100,843433
2272,000000	100,853353
2271,000000	100,864847
2270,000000	100,872135
2269,000000	100,873412
2268,000000	100,872421
2267,000000	100,874344
2266,000000	100,880930
2265,000000	100,889700
2264,000000	100,897263
2263,000000	100,903217
2262,000000	100,910158
2261,000000	100,918937
2260,000000	100,925339
2259,000000	100,923607
2258,000000	100,913605
2257,000000	100,901971
2256,000000	100,895451
2255,000000	100,894399
2254,000000	100,894150
2253,000000	100,891424
2252,000000	100,887434
2251,000000	100,885402
2250,000000	100,886528
2249,000000	100,889804
2248,000000	100,894699
2247,000000	100,903447
2246,000000	100,918409
2245,000000	100,937686
2244,000000	100,954713
2243,000000	100,963611
2242,000000	100,964293
2241,000000	100,961432
2240,000000	100,959228
2239,000000	100,958481
2238,000000	100,958383
2237,000000	100,959414
2236,000000	100,963475
2235,000000	100,971434
2234,000000	100,981074
2233,000000	100,988136
2232,000000	100,990284
2231,000000	100,989731
2230,000000	100,990636
2229,000000	100,994008
2228,000000	100,996367
2227,000000	100,993574
2226,000000	100,984342
2225,000000	100,970449
2224,000000	100,956124
2223,000000	100,947809
2222,000000	100,951254
2221,000000	100,966472
2220,000000	100,986619
2219,000000	101,002926
2218,000000	101,009566
2217,000000	101,005193
2216,000000	100,994509
2215,000000	100,988373
2214,000000	100,996098
2213,000000	101,014070
2212,000000	101,026891
2211,000000	101,024024
2210,000000	101,010957
2209,000000	101,000077
2208,000000	100,995434
2207,000000	100,992665
2206,000000	100,989974
2205,000000	100,990985
2204,000000	100,997510
2203,000000	101,006450
2202,000000	101,014662
2201,000000	101,021636
2200,000000	101,027449
2199,000000	101,032507
2198,000000	101,038969
2197,000000	101,047960
2196,000000	101,056158
2195,000000	101,059914
2194,000000	101,061974
2193,000000	101,068433
2192,000000	101,079103
2191,000000	101,086713
2190,000000	101,086487
2189,000000	101,081443
2188,000000	101,076905
2187,000000	101,074352
2186,000000	101,072167
2185,000000	101,068610
2184,000000	101,062847
2183,000000	101,056507
2182,000000	101,055134
2181,000000	101,064618
2180,000000	101,085275
2179,000000	101,111489
2178,000000	101,135239
2177,000000	101,147431
2176,000000	101,140984
2175,000000	101,119004
2174,000000	101,096919
2173,000000	101,089669
2172,000000	101,097659
2171,000000	101,110560
2170,000000	101,122004
2169,000000	101,132714
2168,000000	101,142095
2167,000000	101,147412
2166,000000	101,152154
2165,000000	101,164575
2164,000000	101,183735
2163,000000	101,197090
2162,000000	101,195986
2161,000000	101,184466
2160,000000	101,167100
2159,000000	101,139435
2158,000000	101,102195
2157,000000	101,073562
2156,000000	101,071278
2155,000000	101,091616
2154,000000	101,116522
2153,000000	101,134059
2152,000000	101,145998
2151,000000	101,158190
2150,000000	101,170153
2149,000000	101,175329
2148,000000	101,168997
2147,000000	101,154659
2146,000000	101,141747
2145,000000	101,136011
2144,000000	101,132757
2143,000000	101,122527
2142,000000	101,103514
2141,000000	101,084898
2140,000000	101,076679
2139,000000	101,079298
2138,000000	101,084519
2137,000000	101,083730
2136,000000	101,074304
2135,000000	101,060113
2134,000000	101,047330
2133,000000	101,038518
2132,000000	101,030687
2131,000000	101,020107
2130,000000	101,007479
2129,000000	100,996465
2128,000000	100,988945
2127,000000	100,984977
2126,000000	100,985959
2125,000000	100,993115
2124,000000	101,002857
2123,000000	101,008355
2122,000000	101,007004
2121,000000	101,002618
2120,000000	100,999091
2119,000000	100,995702
2118,000000	100,990790
2117,000000	100,986489
2116,000000	100,986407
2115,000000	100,990571
2114,000000	100,995605
2113,000000	100,999282
2112,000000	101,002664
2111,000000	101,007841
2110,000000	101,014904
2109,000000	101,021200
2108,000000	101,023226
2107,000000	101,019593
2106,000000	101,012452
2105,000000	101,005815
2104,000000	101,002441
2103,000000	101,002170
2102,000000	101,002379
2101,000000	100,999708
2100,000000	100,993158
2099,000000	100,986382
2098,000000	100,984688
2097,000000	100,988522
2096,000000	100,992494
2095,000000	100,993200
2094,000000	100,994358
2093,000000	101,000304
2092,000000	101,008269
2091,000000	101,012103
2090,000000	101,011311
2089,000000	101,010931
2088,000000	101,013461
2087,000000	101,016340
2086,000000	101,017089
2085,000000	101,015886
2084,000000	101,012940
2083,000000	101,008630
2082,000000	101,006773
2081,000000	101,012314
2080,000000	101,024137
2079,000000	101,035311
2078,000000	101,042127
2077,000000	101,048143
2076,000000	101,057423
2075,000000	101,068515
2074,000000	101,077495
2073,000000	101,082265
2072,000000	101,081688
2071,000000	101,075042
2070,000000	101,065525
2069,000000	101,060498
2068,000000	101,064224
2067,000000	101,072052
2066,000000	101,074273
2065,000000	101,064871
2064,000000	101,046748
2063,000000	101,030891
2062,000000	101,029101
2061,000000	101,042490
2060,000000	101,057018
2059,000000	101,056584
2058,000000	101,041446
2057,000000	101,027867
2056,000000	101,028573
2055,000000	101,041114
2054,000000	101,057517
2053,000000	101,075934
2052,000000	101,096956
2051,000000	101,115500
2050,000000	101,124964
2049,000000	101,127429
2048,000000	101,131440
2047,000000	101,137480
2046,000000	101,133940
2045,000000	101,111295
2044,000000	101,076087
2043,000000	101,048435
2042,000000	101,046830
2041,000000	101,074343
2040,000000	101,117270
2039,000000	101,158141
2038,000000	101,188036
2037,000000	101,204486
2036,000000	101,204139
2035,000000	101,185736
2034,000000	101,159077
2033,000000	101,141879
2032,000000	101,142526
2031,000000	101,151652
2030,000000	101,153948
2029,000000	101,143648
2028,000000	101,128055
2027,000000	101,119296
2026,000000	101,122927
2025,000000	101,131221
2024,000000	101,129164
2023,000000	101,111073
2022,000000	101,087236
2021,000000	101,070536
2020,000000	101,062654
2019,000000	101,060643
2018,000000	101,069356
2017,000000	101,093904
2016,000000	101,124724
2015,000000	101,146142
2014,000000	101,156607
2013,000000	101,165360
2012,000000	101,173334
2011,000000	101,172688
2010,000000	101,163544
2009,000000	101,154949
2008,000000	101,147593
2007,000000	101,133191
2006,000000	101,115407
2005,000000	101,112157
2004,000000	101,128510
2003,000000	101,143964
2002,000000	101,135586
2001,000000	101,103749
2000,000000	101,069634
1999,000000	101,053620
1998,000000	101,061160
1997,000000	101,081994
1996,000000	101,098396
1995,000000	101,100676
1994,000000	101,096740
1993,000000	101,101716
1992,000000	101,117081
1991,000000	101,128575
1990,000000	101,128604
1989,000000	101,127086
1988,000000	101,134240
1987,000000	101,144370
1986,000000	101,144340
1985,000000	101,131798
1984,000000	101,118264
1983,000000	101,117317
1982,000000	101,133456
1981,000000	101,157523
1980,000000	101,170763
1979,000000	101,160556
1978,000000	101,135811
1977,000000	101,120163
1976,000000	101,125554
1975,000000	101,142059
1974,000000	101,155279
1973,000000	101,160734
1972,000000	101,160338
1971,000000	101,156333
1970,000000	101,153071
1969,000000	101,157125
1968,000000	101,170930
1967,000000	101,189891
1966,000000	101,207114
1965,000000	101,216354
1964,000000	101,211511
1963,000000	101,191554
1962,000000	101,166908
1961,000000	101,152381
1960,000000	101,150359
1959,000000	101,148615
1958,000000	101,137002
1957,000000	101,118113
1956,000000	101,099341
1955,000000	101,082553
1954,000000	101,065929
1953,000000	101,050356
1952,000000	101,038914
1951,000000	101,032401
1950,000000	101,028857
1949,000000	101,026596
1948,000000	101,026491
1947,000000	101,031813
1946,000000	101,044625
1945,000000	101,060900
1944,000000	101,072132
1943,000000	101,074754
1942,000000	101,073923
1941,000000	101,073865
1940,000000	101,071049
1939,000000	101,062297
1938,000000	101,052416
1937,000000	101,048183
1936,000000	101,048137
1935,000000	101,045318
1934,000000	101,038445
1933,000000	101,033764
1932,000000	101,036706
1931,000000	101,047745
1930,000000	101,065448
1929,000000	101,085997
1928,000000	101,100811
1927,000000	101,102858
1926,000000	101,095298
1925,000000	101,087643
1924,000000	101,084276
1923,000000	101,082513
1922,000000	101,081392
1921,000000	101,084219
1920,000000	101,090787
1919,000000	101,094461
1918,000000	101,089670
1917,000000	101,076992
1916,000000	101,059303
1915,000000	101,040185
1914,000000	101,025361
1913,000000	101,020223
1912,000000	101,024856
1911,000000	101,035136
1910,000000	101,048449
1909,000000	101,062377
1908,000000	101,070269
1907,000000	101,066958
1906,000000	101,056999
1905,000000	101,049337
1904,000000	101,045184
1903,000000	101,038575
1902,000000	101,028713
1901,000000	101,022395
1900,000000	101,023660
1899,000000	101,029430
1898,000000	101,035573
1897,000000	101,040172
1896,000000	101,040955
1895,000000	101,036377
1894,000000	101,030118
1893,000000	101,027667
1892,000000	101,028381
1891,000000	101,027193
1890,000000	101,022902
1889,000000	101,017886
1888,000000	101,010813
1887,000000	101,000781
1886,000000	100,993989
1885,000000	100,996310
1884,000000	101,002619
1883,000000	101,001656
1882,000000	100,990734
1881,000000	100,976834
1880,000000	100,965632
1879,000000	100,958517
1878,000000	100,957893
1877,000000	100,964899
1876,000000	100,972953
1875,000000	100,973023
1874,000000	100,965354
1873,000000	100,957962
1872,000000	100,954179
1871,000000	100,950612
1870,000000	100,947373
1869,000000	100,949823
1868,000000	100,954867
1867,000000	100,952521
1866,000000	100,944379
1865,000000	100,939996
1864,000000	100,940575
1863,000000	100,940224
1862,000000	100,938875
1861,000000	100,942331
1860,000000	100,949466
1859,000000	100,951587
1858,000000	100,946547
1857,000000	100,941342
1856,000000	100,939144
1855,000000	100,935174
1854,000000	100,926862
1853,000000	100,917250
1852,000000	100,907927
1851,000000	100,898142
1850,000000	100,891329
1849,000000	100,892501
1848,000000	100,898893
1847,000000	100,902443
1846,000000	100,901858
1845,000000	100,903183
1844,000000	100,906227
1843,000000	100,902195
1842,000000	100,891655
1841,000000	100,883250
1840,000000	100,876364
1839,000000	100,864580
1838,000000	100,850114
1837,000000	100,842864
1836,000000	100,845295
1835,000000	100,850639
1834,000000	100,855313
1833,000000	100,860970
1832,000000	100,865479
1831,000000	100,863285
1830,000000	100,856604
1829,000000	100,854090
1828,000000	100,857752
1827,000000	100,864317
1826,000000	100,872722
1825,000000	100,881946
1824,000000	100,883977
1823,000000	100,870619
1822,000000	100,848376
1821,000000	100,832128
1820,000000	100,827190
1819,000000	100,825690
1818,000000	100,820302
1817,000000	100,812861
1816,000000	100,805551
1815,000000	100,796316
1814,000000	100,786505
1813,000000	100,781802
1812,000000	100,782671
1811,000000	100,781758
1810,000000	100,775630
1809,000000	100,770101
1808,000000	100,767233
1807,000000	100,760719
1806,000000	100,749173
1805,000000	100,740617
1804,000000	100,739269
1803,000000	100,738903
1802,000000	100,733654
1801,000000	100,724925
1800,000000	100,712784
1799,000000	100,693847
1798,000000	100,673779
1797,000000	100,664371
1796,000000	100,665322
1795,000000	100,664053
1794,000000	100,654025
1793,000000	100,642349
1792,000000	100,633963
1791,000000	100,619944
1790,000000	100,596525
1789,000000	100,573613
1788,000000	100,555693
1787,000000	100,537500
1786,000000	100,517602
1785,000000	100,501397
1784,000000	100,486860
1783,000000	100,465644
1782,000000	100,439856
1781,000000	100,419091
1780,000000	100,402051
1779,000000	100,377246
1778,000000	100,345199
1777,000000	100,317584
1776,000000	100,294718
1775,000000	100,264554
1774,000000	100,223749
1773,000000	100,184723
1772,000000	100,155260
1771,000000	100,125453
1770,000000	100,089703
1769,000000	100,052156
1768,000000	100,006770
1767,000000	99,943141
1766,000000	99,868633
1765,000000	99,799381
1764,000000	99,731352
1763,000000	99,642218
1762,000000	99,523772
1761,000000	99,392077
1760,000000	99,254512
1759,000000	99,096806
1758,000000	98,903389
1757,000000	98,673787
1756,000000	98,418555
1755,000000	98,146994
1754,000000	97,861406
1753,000000	97,546533
1752,000000	97,169674
1751,000000	96,714358
1750,000000	96,207769
1749,000000	95,684417
1748,000000	95,139984
1747,000000	94,551259
1746,000000	93,913190
1745,000000	93,229987
1744,000000	92,499454
1743,000000	91,723283
1742,000000	90,905508
1741,000000	90,026684
1740,000000	89,066204
1739,000000	88,088350
1738,000000	87,216558
1737,000000	86,476362
1736,000000	85,737718
1735,000000	84,810048
1734,000000	83,701450
1733,000000	82,706274
1732,000000	81,953965
1731,000000	81,308485
1730,000000	80,656970
1729,000000	80,014408
1728,000000	79,432350
1727,000000	78,914347
1726,000000	78,450350
1725,000000	78,063458
1724,000000	77,778018
1723,000000	77,587515
1722,000000	77,495633
1721,000000	77,537787
1720,000000	77,745413
1719,000000	78,133483
1718,000000	78,728989
1717,000000	79,550899
1716,000000	80,533336
1715,000000	81,591862
1714,000000	82,699580
1713,000000	83,855171
1712,000000	85,049669
1711,000000	86,267710
1710,000000	87,485141
1709,000000	88,663880
1708,000000	89,785406
1707,000000	90,878777
1706,000000	91,958950
1705,000000	92,940827
1704,000000	93,720072
1703,000000	94,323158
1702,000000	94,868763
1701,000000	95,460021
1700,000000	96,056846
1699,000000	96,506250
1698,000000	96,800401
1697,000000	97,039673
1696,000000	97,291067
1695,000000	97,538819
1694,000000	97,725771
1693,000000	97,851261
1692,000000	97,952338
1691,000000	98,059632
1690,000000	98,175304
1689,000000	98,275737
1688,000000	98,349155
1687,000000	98,407827
1686,000000	98,463884
1685,000000	98,525627
1684,000000	98,610461
1683,000000	98,706867
1682,000000	98,781038
1681,000000	98,829186
1680,000000	98,865581
1679,000000	98,908541
1678,000000	98,960338
1677,000000	99,009984
1676,000000	99,055891
1675,000000	99,107907
1674,000000	99,157155
1673,000000	99,188748
1672,000000	99,211521
1671,000000	99,244867
1670,000000	99,294598
1669,000000	99,341561
1668,000000	99,371002
1667,000000	99,393434
1666,000000	99,416147
1665,000000	99,432955
1664,000000	99,444407
1663,000000	99,462859
1662,000000	99,489146
1661,000000	99,506608
1660,000000	99,511983
1659,000000	99,517326
1658,000000	99,528810
1657,000000	99,540654
1656,000000	99,547313
1655,000000	99,548802
1654,000000	99,552972
1653,000000	99,562654
1652,000000	99,554432
1651,000000	99,542264
1650,000000	99,552864
1649,000000	99,560404
1648,000000	99,549225
1647,000000	99,534087
1646,000000	99,519861
1645,000000	99,488224
1644,000000	99,445563
1643,000000	99,406985
1642,000000	99,367417
1641,000000	99,315252
1640,000000	99,254349
1639,000000	99,200027
1638,000000	99,158342
1637,000000	99,128576
1636,000000	99,125794
1635,000000	99,159132
1634,000000	99,197885
1633,000000	99,220198
1632,000000	99,232062
1631,000000	99,243257
1630,000000	99,255959
1629,000000	99,266401
1628,000000	99,276299
1627,000000	99,291879
1626,000000	99,309701
1625,000000	99,318988
1624,000000	99,319098
1623,000000	99,321899
1622,000000	99,329559
1621,000000	99,331931
1620,000000	99,326862
1619,000000	99,317470
1618,000000	99,302042
1617,000000	99,278469
1616,000000	99,254688
1615,000000	99,241303
1614,000000	99,232836
1613,000000	99,211438
1612,000000	99,170458
1611,000000	99,121128
1610,000000	99,071662
1609,000000	99,012622
1608,000000	98,930850
1607,000000	98,822581
1606,000000	98,681995
1605,000000	98,499077
1604,000000	98,281703
1603,000000	98,066102
1602,000000	97,892760
1601,000000	97,783079
1600,000000	97,748296
1599,000000	97,797025
1598,000000	97,918585
1597,000000	98,078139
1596,000000	98,243432
1595,000000	98,400424
1594,000000	98,538750
1593,000000	98,644803
1592,000000	98,715650
1591,000000	98,761524
1590,000000	98,786575
1589,000000	98,782602
1588,000000	98,744833
1587,000000	98,679179
1586,000000	98,587175
1585,000000	98,459449
1584,000000	98,295112
1583,000000	98,115990
1582,000000	97,957168
1581,000000	97,848791
1580,000000	97,810063
1579,000000	97,851973
1578,000000	97,980535
1577,000000	98,193556
1576,000000	98,456973
1575,000000	98,699778
1574,000000	98,877352
1573,000000	98,994434
1572,000000	99,069569
1571,000000	99,123050
1570,000000	99,170026
1569,000000	99,206716
1568,000000	99,224150
1567,000000	99,232073
1566,000000	99,241859
1565,000000	99,251639
1564,000000	99,260499
1563,000000	99,273364
1562,000000	99,288950
1561,000000	99,292487
1560,000000	99,273139
1559,000000	99,273028
1558,000000	99,309275
1557,000000	99,320913
1556,000000	99,324599
1555,000000	99,347217
1554,000000	99,385860
1553,000000	99,422309
1552,000000	99,455392
1551,000000	99,499370
1550,000000	99,555782
1549,000000	99,606344
1548,000000	99,640271
1547,000000	99,668998
1546,000000	99,702558
1545,000000	99,736752
1544,000000	99,766270
1543,000000	99,792002
1542,000000	99,810974
1541,000000	99,819623
1540,000000	99,831283
1539,000000	99,851993
1538,000000	99,866913
1537,000000	99,877051
1536,000000	99,888139
1535,000000	99,903083
1534,000000	99,925322
1533,000000	99,949826
1532,000000	99,965620
1531,000000	99,972705
1530,000000	99,976912
1529,000000	99,979880
1528,000000	99,986322
1527,000000	100,002497
1526,000000	100,020390
1525,000000	100,024027
1524,000000	100,015850
1523,000000	100,013085
1522,000000	100,023966
1521,000000	100,036188
1520,000000	100,034664
1519,000000	100,025400
1518,000000	100,014095
1517,000000	99,997052
1516,000000	99,980619
1515,000000	99,972647
1514,000000	99,968100
1513,000000	99,957847
1512,000000	99,946664
1511,000000	99,947143
1510,000000	99,952830
1509,000000	99,942636
1508,000000	99,917007
1507,000000	99,913272
1506,000000	99,921618
1505,000000	99,889760
1504,000000	99,841187
1503,000000	99,806419
1502,000000	99,773999
1501,000000	99,724948
1500,000000	99,662101
1499,000000	99,601787
1498,000000	99,536702
1497,000000	99,439131
1496,000000	99,306248
1495,000000	99,160755
1494,000000	99,006821
1493,000000	98,828637
1492,000000	98,621301
1491,000000	98,404850
1490,000000	98,211753
1489,000000	98,072028
1488,000000	98,006353
1487,000000	98,012781
1486,000000	98,058764
1485,000000	98,104964
1484,000000	98,136173
1483,000000	98,151020
1482,000000	98,129987
1481,000000	98,046898
1480,000000	97,907132
1479,000000	97,729963
1478,000000	97,504390
1477,000000	97,208122
1476,000000	96,857255
1475,000000	96,478416
1474,000000	96,037218
1473,000000	95,476142
1472,000000	94,834774
1471,000000	94,214632
1470,000000	93,642830
1469,000000	93,101902
1468,000000	92,607303
1467,000000	92,195836
1466,000000	91,884498
1465,000000	91,674362
1464,000000	91,570111
1463,000000	91,557471
1462,000000	91,596293
1461,000000	91,655075
1460,000000	91,730415
1459,000000	91,835710
1458,000000	91,976963
1457,000000	92,139386
1456,000000	92,293176
1455,000000	92,424250
1454,000000	92,533719
1453,000000	92,614775
1452,000000	92,668520
1451,000000	92,704479
1450,000000	92,721227
1449,000000	92,716114
1448,000000	92,707782
1447,000000	92,708748
1446,000000	92,680092
1445,000000	92,556437
1444,000000	92,290347
1443,000000	91,844391
1442,000000	91,182966
1441,000000	90,317287
1440,000000	89,326688
1439,000000	88,270084
1438,000000	87,117222
1437,000000	85,896080
1436,000000	84,895753
1435,000000	84,395163
1434,000000	84,332124
1433,000000	84,507465
1432,000000	84,761051
1431,000000	84,911040
1430,000000	84,720032
1429,000000	84,060904
1428,000000	83,106121
1427,000000	82,259187
1426,000000	81,926540
1425,000000	82,373605
1424,000000	83,573163
1423,000000	85,113823
1422,000000	86,548268
1421,000000	87,764768
1420,000000	88,875248
1419,000000	89,907885
1418,000000	90,739370
1417,000000	91,339068
1416,000000	91,821793
1415,000000	92,285169
1414,000000	92,761543
1413,000000	93,256258
1412,000000	93,763538
1411,000000	94,255620
1410,000000	94,695471
1409,000000	95,063412
1408,000000	95,355371
1407,000000	95,569147
1406,000000	95,712253
1405,000000	95,803635
1404,000000	95,856062
1403,000000	95,873731
1402,000000	95,868519
1401,000000	95,854631
1400,000000	95,827575
1399,000000	95,767779
1398,000000	95,665547
1397,000000	95,520531
1396,000000	95,319126
1395,000000	95,043639
1394,000000	94,706122
1393,000000	94,340160
1392,000000	93,964808
1391,000000	93,579016
1390,000000	93,173451
1389,000000	92,732165
1388,000000	92,241880
1387,000000	91,722902
1386,000000	91,228186
1385,000000	90,793721
1384,000000	90,422187
1383,000000	90,112745
1382,000000	89,877645
1381,000000	89,731658
1380,000000	89,683869
1379,000000	89,740486
1378,000000	89,899280
1377,000000	90,147118
1376,000000	90,471639
1375,000000	90,858323
1374,000000	91,265512
1373,000000	91,624525
1372,000000	91,886043
1371,000000	92,042723
1370,000000	92,105589
1369,000000	92,085316
1368,000000	91,999938
1367,000000	91,882211
1366,000000	91,768220
1365,000000	91,684639
1364,000000	91,645234
1363,000000	91,648000
1362,000000	91,671854
1361,000000	91,688302
1360,000000	91,682864
1359,000000	91,657667
1358,000000	91,619752
1357,000000	91,576461
1356,000000	91,538353
1355,000000	91,518896
1354,000000	91,530151
1353,000000	91,580834
1352,000000	91,675797
1351,000000	91,811056
1350,000000	91,969223
1349,000000	92,120442
1348,000000	92,232026
1347,000000	92,274931
1346,000000	92,222056
1345,000000	92,051886
1344,000000	91,755614
1343,000000	91,333516
1342,000000	90,781439
1341,000000	90,089142
1340,000000	89,271929
1339,000000	88,398726
1338,000000	87,567244
1337,000000	86,855383
1336,000000	86,307125
1335,000000	85,936717
1334,000000	85,725598
1333,000000	85,630982
1332,000000	85,610249
1331,000000	85,638159
1330,000000	85,699621
1329,000000	85,782596
1328,000000	85,884384
1327,000000	86,010341
1326,000000	86,164082
1325,000000	86,342588
1324,000000	86,542126
1323,000000	86,760092
1322,000000	86,988730
1321,000000	87,216196
1320,000000	87,433019
1319,000000	87,629542
1318,000000	87,789189
1317,000000	87,896151
1316,000000	87,948433
1315,000000	87,954819
1314,000000	87,920520
1313,000000	87,841656
1312,000000	87,714878
1311,000000	87,540095
1310,000000	87,313583
1309,000000	87,028652
1308,000000	86,683107
1307,000000	86,281255
1306,000000	85,824192
1305,000000	85,307403
1304,000000	84,732968
1303,000000	84,111010
1302,000000	83,448912
1301,000000	82,748519
1300,000000	82,017537
1299,000000	81,271768
1298,000000	80,518613
1297,000000	79,754756
1296,000000	78,985486
1295,000000	78,232418
1294,000000	77,517185
1293,000000	76,855910
1292,000000	76,272220
1291,000000	75,794589
1290,000000	75,433606
1289,000000	75,174682
1288,000000	74,999956
1287,000000	74,892938
1286,000000	74,822043
1285,000000	74,746101
1284,000000	74,640071
1283,000000	74,500838
1282,000000	74,326774
1281,000000	74,113551
1280,000000	73,872317
1279,000000	73,630166
1278,000000	73,406161
1277,000000	73,204937
1276,000000	73,034875
1275,000000	72,911184
1274,000000	72,835370
1273,000000	72,792020
1272,000000	72,767640
1271,000000	72,752682
1270,000000	72,724633
1269,000000	72,651710
1268,000000	72,517375
1267,000000	72,323121
1266,000000	72,068944
1265,000000	71,749879
1264,000000	71,375640
1263,000000	70,968970
1262,000000	70,539791
1261,000000	70,080443
1260,000000	69,584767
1259,000000	69,055616
1258,000000	68,500499
1257,000000	67,956900
1256,000000	67,523253
1255,000000	67,329917
1254,000000	67,448468
1253,000000	67,842745
1252,000000	68,407881
1251,000000	69,028559
1250,000000	69,617061
1249,000000	70,131672
1248,000000	70,579649
1247,000000	70,992313
1246,000000	71,389106
1245,000000	71,775397
1244,000000	72,162556
1243,000000	72,568525
1242,000000	73,001259
1241,000000	73,461541
1240,000000	73,959789
1239,000000	74,510192
1238,000000	75,109250
1237,000000	75,737354
1236,000000	76,376478
1235,000000	77,010984
1234,000000	77,617932
1233,000000	78,178715
1232,000000	78,705541
1231,000000	79,244357
1230,000000	79,855210
1229,000000	80,595373
1228,000000	81,504348
1227,000000	82,582080
1226,000000	83,773739
1225,000000	84,990196
1224,000000	86,145259
1223,000000	87,176321
1222,000000	88,045805
1221,000000	88,741011
1220,000000	89,270888
1219,000000	89,653786
1218,000000	89,912387
1217,000000	90,069441
1216,000000	90,149774
1215,000000	90,177128
1214,000000	90,167608
1213,000000	90,133089
1212,000000	90,082108
1211,000000	90,018344
1210,000000	89,938963
1209,000000	89,839159
1208,000000	89,720207
1207,000000	89,587737
1206,000000	89,445012
1205,000000	89,292179
1204,000000	89,131022
1203,000000	88,966594
1202,000000	88,804072
1201,000000	88,648879
1200,000000	88,509171
1199,000000	88,394543
1198,000000	88,311361
1197,000000	88,264355
1196,000000	88,260368
1195,000000	88,303982
1194,000000	88,393999
1193,000000	88,526909
1192,000000	88,704167
1191,000000	88,929990
1190,000000	89,202941
1189,000000	89,517325
1188,000000	89,865398
1187,000000	90,234050
1186,000000	90,602499
1185,000000	90,949899
1184,000000	91,263689
1183,000000	91,537666
1182,000000	91,766902
1181,000000	91,948037
1180,000000	92,083243
1179,000000	92,177574
1178,000000	92,237018
1177,000000	92,269969
1176,000000	92,285491
1175,000000	92,288105
1174,000000	92,273858
1173,000000	92,237008
1172,000000	92,177939
1171,000000	92,101275
1170,000000	92,010559
1169,000000	91,908167
1168,000000	91,800064
1167,000000	91,696862
1166,000000	91,612923
1165,000000	91,566679
1164,000000	91,577872
1163,000000	91,654519
1162,000000	91,780775
1161,000000	91,922586
1160,000000	92,044457
1159,000000	92,120093
1158,000000	92,133081
1157,000000	92,077181
1156,000000	91,955569
1155,000000	91,777859
1154,000000	91,554693
1153,000000	91,295937
1152,000000	91,012763
1151,000000	90,712018
1150,000000	90,391035
1149,000000	90,039813
1148,000000	89,648737
1147,000000	89,212572
1146,000000	88,727531
1145,000000	88,195192
1144,000000	87,629109
1143,000000	87,050702
1142,000000	86,477756
1141,000000	85,922710
1140,000000	85,400967
1139,000000	84,928067
1138,000000	84,506960
1137,000000	84,126865
1136,000000	83,777747
1135,000000	83,453566
1134,000000	83,141918
1133,000000	82,825880
1132,000000	82,498125
1131,000000	82,165093
1130,000000	81,835619
1129,000000	81,516918
1128,000000	81,223196
1127,000000	80,972513
1126,000000	80,775157
1125,000000	80,636949
1124,000000	80,572662
1123,000000	80,607922
1122,000000	80,761986
1121,000000	81,045177
1120,000000	81,465955
1119,000000	82,019136
1118,000000	82,673950
1117,000000	83,382418
1116,000000	84,102867
1115,000000	84,802494
1114,000000	85,446173
1113,000000	85,999797
1112,000000	86,444453
1111,000000	86,776786
1110,000000	86,996226
1109,000000	87,107345
1108,000000	87,128170
1107,000000	87,090595
1106,000000	87,026337
1105,000000	86,958410
1104,000000	86,906682
1103,000000	86,885750
1102,000000	86,895326
1101,000000	86,920658
1100,000000	86,948048
1099,000000	86,972593
1098,000000	86,993793
1097,000000	87,011616
1096,000000	87,029915
1095,000000	87,055512
1094,000000	87,090374
1093,000000	87,129967
1092,000000	87,169554
1091,000000	87,205992
1090,000000	87,232258
1089,000000	87,237023
1088,000000	87,207929
1087,000000	87,128981
1086,000000	86,977701
1085,000000	86,728848
1084,000000	86,367410
1083,000000	85,891652
1082,000000	85,308224
1081,000000	84,635534
1080,000000	83,909947
1079,000000	83,183012
1078,000000	82,505815
1077,000000	81,924655
1076,000000	81,484792
1075,000000	81,225839
1074,000000	81,163525
1073,000000	81,291134
1072,000000	81,601295
1071,000000	82,083114
1070,000000	82,710927
1069,000000	83,442357
1068,000000	84,232324
1067,000000	85,040146
1066,000000	85,827173
1065,000000	86,565734
1064,000000	87,245038
1063,000000	87,863030
1062,000000	88,415255
1061,000000	88,900275
1060,000000	89,326163
1059,000000	89,704715
1058,000000	90,042329
1057,000000	90,339857
1056,000000	90,601044
1055,000000	90,830984
1054,000000	91,030370
1053,000000	91,197109
1052,000000	91,329699
1051,000000	91,427563
1050,000000	91,487705
1049,000000	91,505875
1048,000000	91,479485
1047,000000	91,401895
1046,000000	91,261327
1045,000000	91,050079
1044,000000	90,777951
1043,000000	90,475411
1042,000000	90,186261
1041,000000	89,960174
1040,000000	89,845099
1039,000000	89,872688
1038,000000	90,041313
1037,000000	90,318962
1036,000000	90,658997
1035,000000	91,013345
1034,000000	91,340746
1033,000000	91,614240
1032,000000	91,824775
1031,000000	91,973009
1030,000000	92,060674
1029,000000	92,093224
1028,000000	92,090061
1027,000000	92,083033
1026,000000	92,101646
1025,000000	92,158724
1024,000000	92,247394
1023,000000	92,347579
1022,000000	92,436132
1021,000000	92,498087
1020,000000	92,532079
1019,000000	92,546210
1018,000000	92,550417
1017,000000	92,553089
1016,000000	92,560779
1015,000000	92,575995
1014,000000	92,594286
1013,000000	92,606860
1012,000000	92,606497
1011,000000	92,591434
1010,000000	92,566163
1009,000000	92,539704
1008,000000	92,519659
1007,000000	92,503891
1006,000000	92,479723
1005,000000	92,435063
1004,000000	92,368236
1003,000000	92,285787
1002,000000	92,193302
1001,000000	92,092118
1000,000000	91,982855
999,000000	91,866301
998,000000	91,742110
997,000000	91,610355
996,000000	91,473435
995,000000	91,333152
994,000000	91,186549
993,000000	91,028814
992,000000	90,858830
991,000000	90,677203
990,000000	90,481444
989,000000	90,267058
988,000000	90,032496
987,000000	89,778005
986,000000	89,500364
985,000000	89,195683
984,000000	88,865144
983,000000	88,512435
982,000000	88,136597
981,000000	87,732804
980,000000	87,300835
979,000000	86,844527
978,000000	86,363824
977,000000	85,855983
976,000000	85,323854
975,000000	84,776794
974,000000	84,222703
973,000000	83,668327
972,000000	83,126385
971,000000	82,612358
970,000000	82,133326
969,000000	81,689681
968,000000	81,287282
967,000000	80,934319
966,000000	80,628974
965,000000	80,360888
964,000000	80,125852
963,000000	79,926575
962,000000	79,758370
961,000000	79,610905
960,000000	79,484837
959,000000	79,395604
958,000000	79,361165
957,000000	79,394591
956,000000	79,510003
955,000000	79,719299
954,000000	80,019815
953,000000	80,396067
952,000000	80,829467
951,000000	81,302168
950,000000	81,795189
949,000000	82,295320
948,000000	82,802684
947,000000	83,320938
946,000000	83,844269
945,000000	84,360896
944,000000	84,864818
943,000000	85,353863
942,000000	85,821159
941,000000	86,257925
940,000000	86,662482
939,000000	87,038580
938,000000	87,385742
937,000000	87,700159
936,000000	87,982750
935,000000	88,239116
934,000000	88,473326
933,000000	88,686862
932,000000	88,883735
931,000000	89,069541
930,000000	89,245888
929,000000	89,411953
928,000000	89,569667
927,000000	89,722595
926,000000	89,870347
925,000000	90,010421
924,000000	90,145196
923,000000	90,280724
922,000000	90,418569
921,000000	90,554817
920,000000	90,688519
919,000000	90,825756
918,000000	90,973912
917,000000	91,135690
916,000000	91,310222
915,000000	91,496716
914,000000	91,695067
913,000000	91,905408
912,000000	92,127579
911,000000	92,359339
910,000000	92,594920
909,000000	92,826273
908,000000	93,045420
907,000000	93,245295
906,000000	93,420937
905,000000	93,571327
904,000000	93,699690
903,000000	93,810303
902,000000	93,905662
901,000000	93,987446
900,000000	94,057280
899,000000	94,115897
898,000000	94,163171
897,000000	94,201226
896,000000	94,236248
895,000000	94,274322
894,000000	94,315997
893,000000	94,356655
892,000000	94,391844
891,000000	94,420569
890,000000	94,444055
889,000000	94,463627
888,000000	94,480060
887,000000	94,493648
886,000000	94,504881
885,000000	94,515403
884,000000	94,527479
883,000000	94,541476
882,000000	94,555181
881,000000	94,566940
880,000000	94,577883
879,000000	94,589368
878,000000	94,600158
877,000000	94,609215
876,000000	94,619929
875,000000	94,637914
874,000000	94,664132
873,000000	94,693300
872,000000	94,719735
871,000000	94,742386
870,000000	94,763560
869,000000	94,784428
868,000000	94,802988
867,000000	94,815255
866,000000	94,818035
865,000000	94,811491
864,000000	94,799770
863,000000	94,789101
862,000000	94,784867
861,000000	94,789292
860,000000	94,799679
859,000000	94,808335
858,000000	94,807047
857,000000	94,794330
856,000000	94,777718
855,000000	94,766747
854,000000	94,764058
853,000000	94,764511
852,000000	94,760706
851,000000	94,747126
850,000000	94,720828
849,000000	94,682207
848,000000	94,635472
847,000000	94,584846
846,000000	94,529499
845,000000	94,464997
844,000000	94,389774
843,000000	94,307060
842,000000	94,219459
841,000000	94,125360
840,000000	94,023109
839,000000	93,915972
838,000000	93,810601
837,000000	93,712668
836,000000	93,626937
835,000000	93,560144
834,000000	93,522525
833,000000	93,527170
832,000000	93,589994
831,000000	93,728663
830,000000	93,956717
829,000000	94,277427
828,000000	94,679887
827,000000	95,139799
826,000000	95,623742
825,000000	96,095387
824,000000	96,524489
823,000000	96,895370
822,000000	97,208080
821,000000	97,468488
820,000000	97,679946
819,000000	97,846415
818,000000	97,980949
817,000000	98,103517
816,000000	98,228359
815,000000	98,357421
814,000000	98,486110
813,000000	98,611223
812,000000	98,730492
811,000000	98,838384
810,000000	98,927437
809,000000	98,992548
808,000000	99,031172
807,000000	99,040142
806,000000	99,014302
805,000000	98,948892
804,000000	98,842245
803,000000	98,698569
802,000000	98,530269
801,000000	98,356506
800,000000	98,196811
799,000000	98,064000
798,000000	97,963176
797,000000	97,895444
796,000000	97,859025
795,000000	97,845876
794,000000	97,841591
793,000000	97,832645
792,000000	97,813396
791,000000	97,785687
790,000000	97,753784
789,000000	97,721718
788,000000	97,693207
787,000000	97,670326
786,000000	97,651887
785,000000	97,634800
784,000000	97,616620
783,000000	97,595511
782,000000	97,569085
781,000000	97,535703
780,000000	97,496306
779,000000	97,452815
778,000000	97,405848
777,000000	97,357048
776,000000	97,312443
775,000000	97,278927
774,000000	97,256506
773,000000	97,237665
772,000000	97,215624
771,000000	97,190093
770,000000	97,163589
769,000000	97,135451
768,000000	97,101803
767,000000	97,059206
766,000000	97,005517
765,000000	96,937715
764,000000	96,850784
763,000000	96,738495
762,000000	96,595395
761,000000	96,418630
760,000000	96,206673
759,000000	95,954574
758,000000	95,651553
757,000000	95,287939
756,000000	94,864083
755,000000	94,387540
754,000000	93,861506
753,000000	93,280717
752,000000	92,640541
751,000000	91,944562
750,000000	91,203440
749,000000	90,435089
748,000000	89,670251
747,000000	88,953404
746,000000	88,334019
745,000000	87,857887
744,000000	87,561309
743,000000	87,467771
742,000000	87,588779
741,000000	87,925973
740,000000	88,467483
739,000000	89,180203
738,000000	90,012144
737,000000	90,903176
736,000000	91,794333
735,000000	92,633646
734,000000	93,380549
733,000000	94,007355
732,000000	94,499285
731,000000	94,858033
730,000000	95,103144
729,000000	95,262793
728,000000	95,361656
727,000000	95,414311
726,000000	95,423279
725,000000	95,384130
724,000000	95,292489
723,000000	95,143644
722,000000	94,928049
721,000000	94,636350
720,000000	94,272978
719,000000	93,855487
718,000000	93,396969
717,000000	92,897995
716,000000	92,357478
715,000000	91,782040
714,000000	91,179791
713,000000	90,551671
712,000000	89,891751
711,000000	89,188774
710,000000	88,428932
709,000000	87,610436
708,000000	86,762128
707,000000	85,943142
706,000000	85,215136
705,000000	84,616737
704,000000	84,155274
703,000000	83,805446
702,000000	83,521916
701,000000	83,263966
700,000000	83,007413
699,000000	82,742512
698,000000	82,471760
697,000000	82,215318
696,000000	82,006686
695,000000	81,868503
694,000000	81,805024
693,000000	81,814825
692,000000	81,893440
691,000000	82,028003
690,000000	82,200181
689,000000	82,398964
688,000000	82,621090
687,000000	82,858992
686,000000	83,104791
685,000000	83,355466
684,000000	83,600210
683,000000	83,820283
682,000000	84,013525
681,000000	84,203758
680,000000	84,411528
679,000000	84,637066
678,000000	84,885328
677,000000	85,177086
676,000000	85,530304
675,000000	85,941877
674,000000	86,406670
673,000000	86,919663
672,000000	87,452073
671,000000	87,975227
670,000000	88,528715
669,000000	89,217109
668,000000	89,988131
667,000000	90,542085
666,000000	90,842697
665,000000	91,010745
664,000000	91,118919
663,000000	91,181768
662,000000	91,172861
661,000000	91,055788
660,000000	90,807490
659,000000	90,421129
658,000000	89,896624
657,000000	89,223584
656,000000	88,401828
655,000000	87,463244
654,000000	86,460506
653,000000	85,442471
652,000000	84,464575
651,000000	83,586736
650,000000	82,819706
649,000000	82,100699
648,000000	81,366459
647,000000	80,608885
646,000000	79,827343
645,000000	78,986463
644,000000	78,058637
643,000000	77,061664
642,000000	76,019152
641,000000	74,928169
640,000000	73,813722
639,000000	72,773516
638,000000	71,915027
637,000000	71,293218
636,000000	70,942685
635,000000	70,895675
634,000000	71,115135
633,000000	71,482779
632,000000	71,893867
631,000000	72,304796
630,000000	72,679828
629,000000	72,963101
628,000000	73,129414
627,000000	73,200718
626,000000	73,188473
625,000000	73,072115
624,000000	72,851957
623,000000	72,567818
622,000000	72,244828
621,000000	71,869149
620,000000	71,437035
619,000000	70,980506
618,000000	70,524620
617,000000	70,068581
616,000000	69,631342
615,000000	69,261785
614,000000	68,977532
613,000000	68,748690
612,000000	68,560979
611,000000	68,438859
610,000000	68,389523
609,000000	68,386545
608,000000	68,431126
607,000000	68,577854
606,000000	68,876893
605,000000	69,354975
604,000000	70,065134
603,000000	71,081042
602,000000	72,424081
601,000000	74,038811
600,000000	75,840634
599,000000	77,735295
598,000000	79,608215
597,000000	81,355261
596,000000	82,923502
595,000000	84,297289
594,000000	85,466713
593,000000	86,436434
592,000000	87,241889
591,000000	87,927580
590,000000	88,513745
589,000000	89,002871
588,000000	89,413799
587,000000	89,783243
586,000000	90,135389
585,000000	90,468239
584,000000	90,770761
583,000000	91,042244
582,000000	91,289966
581,000000	91,520295
580,000000	91,735086
579,000000	91,930994
578,000000	92,102936
577,000000	92,254482
576,000000	92,402574
575,000000	92,562433
574,000000	92,729985
573,000000	92,888964
572,000000	93,033090
571,000000	93,170731
570,000000	93,311343
569,000000	93,455421
568,000000	93,598614
567,000000	93,738184
566,000000	93,875314
565,000000	94,015784
564,000000	94,165247
563,000000	94,322193
562,000000	94,478538
561,000000	94,629912
560,000000	94,777263
559,000000	94,913912
558,000000	95,022059
557,000000	95,090653
556,000000	95,128600
555,000000	95,155346
554,000000	95,183808
553,000000	95,216574
552,000000	95,252556
551,000000	95,289266
550,000000	95,322404
549,000000	95,349916
548,000000	95,376279
547,000000	95,409554
546,000000	95,455180
545,000000	95,512397
544,000000	95,572369
543,000000	95,618399
542,000000	95,635283
541,000000	95,626215
540,000000	95,617082
539,000000	95,639395
538,000000	95,709145
537,000000	95,822077
536,000000	95,959788
535,000000	96,095532
534,000000	96,203455
533,000000	96,277192
532,000000	96,333047
531,000000	96,390309
530,000000	96,451427
529,000000	96,504371
528,000000	96,538438
527,000000	96,554868
526,000000	96,562996
525,000000	96,566215
524,000000	96,558063
523,000000	96,536320
522,000000	96,516786
521,000000	96,523290
520,000000	96,557529
519,000000	96,586660
518,000000	96,577940
517,000000	96,544152
516,000000	96,532877
515,000000	96,568480
514,000000	96,628929
513,000000	96,681224
512,000000	96,714301
511,000000	96,731824
510,000000	96,732506
509,000000	96,714605
508,000000	96,687053
507,000000	96,665992
506,000000	96,659873
505,000000	96,664609
504,000000	96,672806
503,000000	96,672358
502,000000	96,640711
501,000000	96,558947
500,000000	96,434702
499,000000	96,300542
498,000000	96,183542
497,000000	96,078988
496,000000	95,956701
495,000000	95,798154
494,000000	95,626148
493,000000	95,491326
492,000000	95,424806
491,000000	95,410599
490,000000	95,407379
489,000000	95,393879
488,000000	95,384265
487,000000	95,404528
486,000000	95,466840
485,000000	95,567294
484,000000	95,695643
483,000000	95,840017
482,000000	95,987048
481,000000	96,129870
480,000000	96,277860
479,000000	96,444748
478,000000	96,620174
477,000000	96,768700
476,000000	96,867875
475,000000	96,939533
474,000000	97,031364
473,000000	97,164567
472,000000	97,300451
471,000000	97,379039
470,000000	97,384071
469,000000	97,350009
468,000000	97,320050
467,000000	97,314137
466,000000	97,324309
465,000000	97,337611
464,000000	97,356650
463,000000	97,395594
462,000000	97,463360
461,000000	97,546826
460,000000	97,612068
459,000000	97,622482
458,000000	97,570083
457,000000	97,498532
456,000000	97,465497
455,000000	97,487855
454,000000	97,547021
453,000000	97,614059
452,000000	97,654167
451,000000	97,634577
450,000000	97,552482
