# Supplementary material for: Machine learning-assisted non-destructive plasticizer identification and quantification in historical PVC objects based on IR spectroscopy
Source: Sci Rep. 2022 Mar 23;12:5017. doi: 10.1038/s41598-022-08862-1 (PMC8943100; doi:10.1038/s41598-022-08862-1)
Supplement: Supplementary file 1 — Supplementary Information 1. [file 41598_2022_8862_MOESM1_ESM.zip › Plasticizers_PVC_data/ATR_FTIR_all/P119.ASC]

PE IR       SUBTECH     SPECTRUM    ASCII       PEDS        4.00        
   -1
P119.ASC
20/10/14
12:32:53.00
20/10/14
12:32:53.00
Student
Sample 001 By student Date Wednesday, October 14 2020
450,000000
#HDR
-1
-1
#GR
cm-1
%T
1.0
0.0
4000,000000
-1,000000
3551
8
101,024550
54,940751
#DATA
4000,000000	100,007587
3999,000000	100,009403
3998,000000	100,011218
3997,000000	100,013035
3996,000000	100,014766
3995,000000	100,016810
3994,000000	100,018843
3993,000000	100,019978
3992,000000	100,019814
3991,000000	100,019037
3990,000000	100,018808
3989,000000	100,019654
3988,000000	100,021181
3987,000000	100,022733
3986,000000	100,023994
3985,000000	100,025016
3984,000000	100,025969
3983,000000	100,027014
3982,000000	100,028321
3981,000000	100,029958
3980,000000	100,031680
3979,000000	100,032944
3978,000000	100,033343
3977,000000	100,033120
3976,000000	100,033176
3975,000000	100,034419
3974,000000	100,036939
3973,000000	100,039824
3972,000000	100,041884
3971,000000	100,042691
3970,000000	100,042677
3969,000000	100,042379
3968,000000	100,041941
3967,000000	100,041428
3966,000000	100,041269
3965,000000	100,041988
3964,000000	100,043605
3963,000000	100,045481
3962,000000	100,046856
3961,000000	100,047412
3960,000000	100,047382
3959,000000	100,047517
3958,000000	100,048630
3957,000000	100,050933
3956,000000	100,053825
3955,000000	100,056283
3954,000000	100,057505
3953,000000	100,057121
3952,000000	100,055327
3951,000000	100,052866
3950,000000	100,050852
3949,000000	100,050490
3948,000000	100,052326
3947,000000	100,055441
3946,000000	100,057802
3945,000000	100,058100
3944,000000	100,057015
3943,000000	100,056287
3942,000000	100,056631
3941,000000	100,057044
3940,000000	100,056486
3939,000000	100,055762
3938,000000	100,056313
3937,000000	100,057851
3936,000000	100,058618
3935,000000	100,057688
3934,000000	100,056462
3933,000000	100,057144
3932,000000	100,060503
3931,000000	100,065321
3930,000000	100,069668
3929,000000	100,072457
3928,000000	100,073476
3927,000000	100,073253
3926,000000	100,073372
3925,000000	100,075392
3924,000000	100,078586
3923,000000	100,080139
3922,000000	100,078804
3921,000000	100,076340
3920,000000	100,074305
3919,000000	100,072306
3918,000000	100,070349
3917,000000	100,070339
3916,000000	100,073403
3915,000000	100,077497
3914,000000	100,079749
3913,000000	100,079868
3912,000000	100,079138
3911,000000	100,078580
3910,000000	100,078587
3909,000000	100,079235
3908,000000	100,080517
3907,000000	100,082089
3906,000000	100,084234
3905,000000	100,088024
3904,000000	100,094126
3903,000000	100,100287
3902,000000	100,102405
3901,000000	100,099798
3900,000000	100,096734
3899,000000	100,096717
3898,000000	100,098243
3897,000000	100,098137
3896,000000	100,096232
3895,000000	100,094539
3894,000000	100,093349
3893,000000	100,092355
3892,000000	100,094356
3891,000000	100,103249
3890,000000	100,115670
3889,000000	100,121656
3888,000000	100,118051
3887,000000	100,111373
3886,000000	100,109893
3885,000000	100,115779
3884,000000	100,121185
3883,000000	100,118323
3882,000000	100,111387
3881,000000	100,109695
3880,000000	100,116919
3879,000000	100,127393
3878,000000	100,131366
3877,000000	100,126865
3876,000000	100,121162
3875,000000	100,121713
3874,000000	100,129428
3873,000000	100,136665
3872,000000	100,135587
3871,000000	100,129500
3870,000000	100,129431
3869,000000	100,138232
3868,000000	100,143877
3867,000000	100,138377
3866,000000	100,130428
3865,000000	100,129861
3864,000000	100,135411
3863,000000	100,140323
3862,000000	100,141241
3861,000000	100,140754
3860,000000	100,142280
3859,000000	100,147200
3858,000000	100,155767
3857,000000	100,166372
3856,000000	100,174827
3855,000000	100,175632
3854,000000	100,171028
3853,000000	100,174831
3852,000000	100,184891
3851,000000	100,181151
3850,000000	100,165374
3849,000000	100,153983
3848,000000	100,151432
3847,000000	100,153071
3846,000000	100,154937
3845,000000	100,156788
3844,000000	100,160472
3843,000000	100,167371
3842,000000	100,175141
3841,000000	100,179549
3840,000000	100,179615
3839,000000	100,178244
3838,000000	100,178956
3837,000000	100,182175
3836,000000	100,184929
3835,000000	100,184163
3834,000000	100,180139
3833,000000	100,175567
3832,000000	100,173307
3831,000000	100,173824
3830,000000	100,174204
3829,000000	100,171913
3828,000000	100,168822
3827,000000	100,170194
3826,000000	100,178362
3825,000000	100,188196
3824,000000	100,192566
3823,000000	100,190818
3822,000000	100,189529
3821,000000	100,197250
3820,000000	100,210975
3819,000000	100,213813
3818,000000	100,201383
3817,000000	100,187648
3816,000000	100,185091
3815,000000	100,192671
3814,000000	100,197252
3813,000000	100,193030
3812,000000	100,188998
3811,000000	100,191637
3810,000000	100,197037
3809,000000	100,199731
3808,000000	100,201288
3807,000000	100,208931
3806,000000	100,223012
3805,000000	100,232297
3804,000000	100,229981
3803,000000	100,222978
3802,000000	100,221671
3801,000000	100,230975
3800,000000	100,242327
3799,000000	100,242386
3798,000000	100,235145
3797,000000	100,232456
3796,000000	100,236715
3795,000000	100,241366
3794,000000	100,240085
3793,000000	100,234035
3792,000000	100,228436
3791,000000	100,225890
3790,000000	100,225845
3789,000000	100,227572
3788,000000	100,230477
3787,000000	100,233392
3786,000000	100,235479
3785,000000	100,237656
3784,000000	100,240710
3783,000000	100,242967
3782,000000	100,242189
3781,000000	100,239370
3780,000000	100,238194
3779,000000	100,241035
3778,000000	100,245388
3777,000000	100,246707
3776,000000	100,245567
3775,000000	100,246696
3774,000000	100,251443
3773,000000	100,255478
3772,000000	100,254616
3771,000000	100,250266
3770,000000	100,247408
3769,000000	100,247524
3768,000000	100,246636
3767,000000	100,242899
3766,000000	100,240579
3765,000000	100,243387
3764,000000	100,248325
3763,000000	100,249262
3762,000000	100,245641
3761,000000	100,242952
3760,000000	100,244864
3759,000000	100,250371
3758,000000	100,257421
3757,000000	100,265334
3756,000000	100,273747
3755,000000	100,281666
3754,000000	100,288614
3753,000000	100,293525
3752,000000	100,294076
3751,000000	100,291629
3750,000000	100,293399
3749,000000	100,301999
3748,000000	100,309621
3747,000000	100,308676
3746,000000	100,299219
3745,000000	100,286948
3744,000000	100,283663
3743,000000	100,288266
3742,000000	100,284250
3741,000000	100,275558
3740,000000	100,277073
3739,000000	100,287853
3738,000000	100,298061
3737,000000	100,302639
3736,000000	100,304789
3735,000000	100,307930
3734,000000	100,309783
3733,000000	100,308399
3732,000000	100,306865
3731,000000	100,306651
3730,000000	100,304344
3729,000000	100,298544
3728,000000	100,293184
3727,000000	100,292176
3726,000000	100,294720
3725,000000	100,296253
3724,000000	100,294424
3723,000000	100,291976
3722,000000	100,291587
3721,000000	100,292445
3720,000000	100,292197
3719,000000	100,290638
3718,000000	100,290008
3717,000000	100,291403
3716,000000	100,293056
3715,000000	100,292619
3714,000000	100,289398
3713,000000	100,283038
3712,000000	100,273950
3711,000000	100,264827
3710,000000	100,257188
3709,000000	100,250011
3708,000000	100,243260
3707,000000	100,237693
3706,000000	100,232231
3705,000000	100,224209
3704,000000	100,212085
3703,000000	100,197089
3702,000000	100,182741
3701,000000	100,171935
3700,000000	100,163455
3699,000000	100,154245
3698,000000	100,145272
3697,000000	100,140418
3696,000000	100,140732
3695,000000	100,143208
3694,000000	100,145281
3693,000000	100,147598
3692,000000	100,151081
3691,000000	100,154735
3690,000000	100,157585
3689,000000	100,161218
3688,000000	100,166156
3687,000000	100,167055
3686,000000	100,159332
3685,000000	100,147527
3684,000000	100,139229
3683,000000	100,135815
3682,000000	100,133586
3681,000000	100,130543
3680,000000	100,128908
3679,000000	100,128761
3678,000000	100,124910
3677,000000	100,114652
3676,000000	100,106655
3675,000000	100,114529
3674,000000	100,130936
3673,000000	100,135271
3672,000000	100,126378
3671,000000	100,114894
3670,000000	100,107266
3669,000000	100,105185
3668,000000	100,103115
3667,000000	100,097280
3666,000000	100,091445
3665,000000	100,088159
3664,000000	100,085647
3663,000000	100,082197
3662,000000	100,078992
3661,000000	100,077968
3660,000000	100,078633
3659,000000	100,077654
3658,000000	100,072653
3657,000000	100,065831
3656,000000	100,062606
3655,000000	100,063452
3654,000000	100,062087
3653,000000	100,056133
3652,000000	100,048028
3651,000000	100,036770
3650,000000	100,017913
3649,000000	99,989512
3648,000000	99,953206
3647,000000	99,913482
3646,000000	99,876331
3645,000000	99,847221
3644,000000	99,830611
3643,000000	99,829357
3642,000000	99,842954
3641,000000	99,866555
3640,000000	99,893494
3639,000000	99,918858
3638,000000	99,940436
3637,000000	99,956581
3636,000000	99,966902
3635,000000	99,974494
3634,000000	99,983704
3633,000000	99,994421
3632,000000	100,001312
3631,000000	99,999717
3630,000000	99,989860
3629,000000	99,979997
3628,000000	99,978465
3627,000000	99,978125
3626,000000	99,970868
3625,000000	99,962944
3624,000000	99,960447
3623,000000	99,961508
3622,000000	99,962065
3621,000000	99,960425
3620,000000	99,957424
3619,000000	99,954902
3618,000000	99,953224
3617,000000	99,950008
3616,000000	99,944166
3615,000000	99,938047
3614,000000	99,934358
3613,000000	99,933586
3612,000000	99,933490
3611,000000	99,930606
3610,000000	99,923674
3609,000000	99,915100
3608,000000	99,908770
3607,000000	99,906444
3606,000000	99,906316
3605,000000	99,906101
3604,000000	99,904949
3603,000000	99,902215
3602,000000	99,897625
3601,000000	99,892326
3600,000000	99,887955
3599,000000	99,884483
3598,000000	99,880639
3597,000000	99,875412
3596,000000	99,869210
3595,000000	99,864181
3594,000000	99,862370
3593,000000	99,863440
3592,000000	99,865002
3591,000000	99,864928
3590,000000	99,861999
3589,000000	99,856270
3588,000000	99,850082
3587,000000	99,846660
3586,000000	99,844913
3585,000000	99,840660
3584,000000	99,833183
3583,000000	99,825228
3582,000000	99,818675
3581,000000	99,813226
3580,000000	99,807876
3579,000000	99,802222
3578,000000	99,796602
3577,000000	99,791494
3576,000000	99,786871
3575,000000	99,782511
3574,000000	99,778451
3573,000000	99,775278
3572,000000	99,773584
3571,000000	99,772879
3570,000000	99,771163
3569,000000	99,766519
3568,000000	99,759814
3567,000000	99,754784
3566,000000	99,753022
3565,000000	99,750975
3564,000000	99,745134
3563,000000	99,736024
3562,000000	99,725993
3561,000000	99,716921
3560,000000	99,709963
3559,000000	99,705714
3558,000000	99,704019
3557,000000	99,703980
3556,000000	99,704024
3555,000000	99,702342
3554,000000	99,698026
3553,000000	99,692013
3552,000000	99,686341
3551,000000	99,681925
3550,000000	99,677741
3549,000000	99,672544
3548,000000	99,666213
3547,000000	99,659277
3546,000000	99,652217
3545,000000	99,645444
3544,000000	99,639585
3543,000000	99,635614
3542,000000	99,634186
3541,000000	99,634781
3540,000000	99,635611
3539,000000	99,634532
3538,000000	99,630506
3537,000000	99,624384
3536,000000	99,618345
3535,000000	99,613982
3534,000000	99,611091
3533,000000	99,608294
3532,000000	99,604472
3531,000000	99,599446
3530,000000	99,593819
3529,000000	99,588692
3528,000000	99,585040
3527,000000	99,582935
3526,000000	99,581416
3525,000000	99,579551
3524,000000	99,577163
3523,000000	99,574311
3522,000000	99,570574
3521,000000	99,565480
3520,000000	99,559432
3519,000000	99,553377
3518,000000	99,547599
3517,000000	99,541639
3516,000000	99,535703
3515,000000	99,531214
3514,000000	99,529176
3513,000000	99,528639
3512,000000	99,527675
3511,000000	99,525493
3510,000000	99,522883
3509,000000	99,520815
3508,000000	99,519204
3507,000000	99,517219
3506,000000	99,514329
3505,000000	99,510589
3504,000000	99,506140
3503,000000	99,501024
3502,000000	99,495418
3501,000000	99,489966
3500,000000	99,485544
3499,000000	99,482265
3498,000000	99,478846
3497,000000	99,473523
3496,000000	99,465768
3495,000000	99,456748
3494,000000	99,448024
3493,000000	99,440263
3492,000000	99,433407
3491,000000	99,427430
3490,000000	99,422326
3489,000000	99,417646
3488,000000	99,412523
3487,000000	99,406196
3486,000000	99,398565
3485,000000	99,390633
3484,000000	99,384424
3483,000000	99,381678
3482,000000	99,381849
3481,000000	99,381554
3480,000000	99,376791
3479,000000	99,366114
3478,000000	99,351522
3477,000000	99,336507
3476,000000	99,323591
3475,000000	99,313661
3474,000000	99,307244
3473,000000	99,305675
3472,000000	99,310235
3471,000000	99,319684
3470,000000	99,328996
3469,000000	99,331491
3468,000000	99,323026
3467,000000	99,304466
3466,000000	99,280462
3465,000000	99,256503
3464,000000	99,236778
3463,000000	99,223056
3462,000000	99,214123
3461,000000	99,206457
3460,000000	99,196530
3459,000000	99,183081
3458,000000	99,167332
3457,000000	99,151503
3456,000000	99,137462
3455,000000	99,126078
3454,000000	99,117097
3453,000000	99,109533
3452,000000	99,102455
3451,000000	99,095647
3450,000000	99,089560
3449,000000	99,084699
3448,000000	99,080906
3447,000000	99,077193
3446,000000	99,072358
3445,000000	99,065955
3444,000000	99,058867
3443,000000	99,053075
3442,000000	99,051117
3441,000000	99,055490
3440,000000	99,067478
3439,000000	99,085651
3438,000000	99,105415
3437,000000	99,120637
3436,000000	99,126608
3435,000000	99,122328
3434,000000	99,110992
3433,000000	99,098374
3432,000000	99,089385
3431,000000	99,084945
3430,000000	99,082164
3429,000000	99,077939
3428,000000	99,072057
3427,000000	99,066692
3426,000000	99,063732
3425,000000	99,063377
3424,000000	99,064896
3423,000000	99,067810
3422,000000	99,072105
3421,000000	99,077750
3420,000000	99,084266
3419,000000	99,090782
3418,000000	99,096842
3417,000000	99,103209
3416,000000	99,111274
3415,000000	99,121227
3414,000000	99,131218
3413,000000	99,139062
3412,000000	99,144562
3411,000000	99,149411
3410,000000	99,154891
3409,000000	99,160440
3408,000000	99,164705
3407,000000	99,167496
3406,000000	99,170310
3405,000000	99,175099
3404,000000	99,182649
3403,000000	99,191842
3402,000000	99,200304
3401,000000	99,205942
3400,000000	99,208266
3399,000000	99,208422
3398,000000	99,208021
3397,000000	99,208007
3396,000000	99,208539
3395,000000	99,209603
3394,000000	99,211356
3393,000000	99,213754
3392,000000	99,216003
3391,000000	99,216704
3390,000000	99,214991
3389,000000	99,211676
3388,000000	99,208922
3387,000000	99,208356
3386,000000	99,209524
3385,000000	99,210466
3384,000000	99,209824
3383,000000	99,208116
3382,000000	99,207015
3381,000000	99,207711
3380,000000	99,210022
3379,000000	99,212778
3378,000000	99,214814
3377,000000	99,215750
3376,000000	99,215980
3375,000000	99,216018
3374,000000	99,215986
3373,000000	99,215812
3372,000000	99,215651
3371,000000	99,215714
3370,000000	99,215724
3369,000000	99,214973
3368,000000	99,213071
3367,000000	99,210395
3366,000000	99,207753
3365,000000	99,205724
3364,000000	99,204245
3363,000000	99,202566
3362,000000	99,199752
3361,000000	99,195604
3360,000000	99,191182
3359,000000	99,188182
3358,000000	99,187664
3357,000000	99,189374
3356,000000	99,192011
3355,000000	99,193993
3354,000000	99,194348
3353,000000	99,193330
3352,000000	99,192123
3351,000000	99,191709
3350,000000	99,192155
3349,000000	99,193154
3348,000000	99,194726
3347,000000	99,196772
3346,000000	99,198259
3345,000000	99,197723
3344,000000	99,194846
3343,000000	99,191081
3342,000000	99,188487
3341,000000	99,188090
3340,000000	99,189300
3339,000000	99,190595
3338,000000	99,190797
3337,000000	99,189971
3336,000000	99,189094
3335,000000	99,188768
3334,000000	99,188567
3333,000000	99,187877
3332,000000	99,186836
3331,000000	99,186013
3330,000000	99,185663
3329,000000	99,185887
3328,000000	99,187006
3327,000000	99,188960
3326,000000	99,190652
3325,000000	99,190942
3324,000000	99,190250
3323,000000	99,190221
3322,000000	99,191749
3321,000000	99,194199
3320,000000	99,196591
3319,000000	99,198604
3318,000000	99,200034
3317,000000	99,200283
3316,000000	99,199105
3315,000000	99,197378
3314,000000	99,196567
3313,000000	99,197682
3312,000000	99,200949
3311,000000	99,205976
3310,000000	99,211787
3309,000000	99,217117
3308,000000	99,221225
3307,000000	99,224377
3306,000000	99,227307
3305,000000	99,230283
3304,000000	99,232740
3303,000000	99,233629
3302,000000	99,232213
3301,000000	99,228951
3300,000000	99,225661
3299,000000	99,224252
3298,000000	99,225007
3297,000000	99,226430
3296,000000	99,226958
3295,000000	99,226464
3294,000000	99,225905
3293,000000	99,226023
3292,000000	99,226780
3291,000000	99,227737
3290,000000	99,228583
3289,000000	99,229421
3288,000000	99,230783
3287,000000	99,233227
3286,000000	99,236699
3285,000000	99,240346
3284,000000	99,243165
3283,000000	99,244927
3282,000000	99,246396
3281,000000	99,248555
3280,000000	99,251598
3279,000000	99,254727
3278,000000	99,257125
3277,000000	99,259128
3276,000000	99,262121
3275,000000	99,267114
3274,000000	99,273719
3273,000000	99,280605
3272,000000	99,286481
3271,000000	99,290363
3270,000000	99,291681
3269,000000	99,290972
3268,000000	99,290134
3267,000000	99,291153
3266,000000	99,294521
3265,000000	99,299353
3264,000000	99,304664
3263,000000	99,309891
3262,000000	99,314494
3261,000000	99,318161
3260,000000	99,321545
3259,000000	99,325776
3258,000000	99,330952
3257,000000	99,335909
3256,000000	99,339843
3255,000000	99,343294
3254,000000	99,347096
3253,000000	99,351103
3252,000000	99,354550
3251,000000	99,357157
3250,000000	99,359234
3249,000000	99,361047
3248,000000	99,362666
3247,000000	99,364287
3246,000000	99,366302
3245,000000	99,369088
3244,000000	99,372844
3243,000000	99,377487
3242,000000	99,382554
3241,000000	99,387450
3240,000000	99,391946
3239,000000	99,396261
3238,000000	99,400642
3237,000000	99,405117
3236,000000	99,409547
3235,000000	99,413489
3234,000000	99,416127
3233,000000	99,416940
3232,000000	99,416565
3231,000000	99,416439
3230,000000	99,417422
3229,000000	99,419185
3228,000000	99,420984
3227,000000	99,422454
3226,000000	99,423559
3225,000000	99,424518
3224,000000	99,426080
3223,000000	99,429215
3222,000000	99,433991
3221,000000	99,439065
3220,000000	99,442753
3219,000000	99,444475
3218,000000	99,444955
3217,000000	99,445431
3216,000000	99,446895
3215,000000	99,449577
3214,000000	99,452688
3213,000000	99,454867
3212,000000	99,455264
3211,000000	99,454201
3210,000000	99,452729
3209,000000	99,451760
3208,000000	99,451547
3207,000000	99,451638
3206,000000	99,451265
3205,000000	99,450101
3204,000000	99,448780
3203,000000	99,448428
3202,000000	99,449615
3201,000000	99,451869
3200,000000	99,454154
3199,000000	99,455632
3198,000000	99,456294
3197,000000	99,457269
3196,000000	99,460139
3195,000000	99,465327
3194,000000	99,471278
3193,000000	99,475824
3192,000000	99,478268
3191,000000	99,479609
3190,000000	99,481055
3189,000000	99,483141
3188,000000	99,486062
3187,000000	99,489683
3186,000000	99,492902
3185,000000	99,494072
3184,000000	99,492720
3183,000000	99,490296
3182,000000	99,488796
3181,000000	99,489184
3180,000000	99,491359
3179,000000	99,494846
3178,000000	99,498956
3177,000000	99,502746
3176,000000	99,505530
3175,000000	99,507471
3174,000000	99,509483
3173,000000	99,512590
3172,000000	99,517210
3171,000000	99,522685
3170,000000	99,527536
3169,000000	99,530562
3168,000000	99,531726
3167,000000	99,531724
3166,000000	99,531094
3165,000000	99,530338
3164,000000	99,530556
3163,000000	99,532810
3162,000000	99,536832
3161,000000	99,541285
3160,000000	99,545454
3159,000000	99,549825
3158,000000	99,554838
3157,000000	99,560177
3156,000000	99,565677
3155,000000	99,571918
3154,000000	99,579076
3153,000000	99,585782
3152,000000	99,589990
3151,000000	99,590954
3150,000000	99,589987
3149,000000	99,589383
3148,000000	99,590750
3147,000000	99,594028
3146,000000	99,597834
3145,000000	99,600966
3144,000000	99,603680
3143,000000	99,607256
3142,000000	99,612276
3141,000000	99,617673
3140,000000	99,621506
3139,000000	99,622452
3138,000000	99,620676
3137,000000	99,617811
3136,000000	99,616164
3135,000000	99,617227
3134,000000	99,620576
3133,000000	99,624412
3132,000000	99,627226
3131,000000	99,628631
3130,000000	99,628865
3129,000000	99,628381
3128,000000	99,628066
3127,000000	99,629011
3126,000000	99,631603
3125,000000	99,635215
3124,000000	99,638874
3123,000000	99,641771
3122,000000	99,643220
3121,000000	99,642809
3120,000000	99,640878
3119,000000	99,638363
3118,000000	99,635925
3117,000000	99,633475
3116,000000	99,630569
3115,000000	99,626894
3114,000000	99,622457
3113,000000	99,617796
3112,000000	99,613830
3111,000000	99,610871
3110,000000	99,608002
3109,000000	99,604117
3108,000000	99,599408
3107,000000	99,594919
3106,000000	99,590854
3105,000000	99,586509
3104,000000	99,581924
3103,000000	99,578368
3102,000000	99,576641
3101,000000	99,575786
3100,000000	99,574137
3099,000000	99,571190
3098,000000	99,567921
3097,000000	99,565655
3096,000000	99,565052
3095,000000	99,565776
3094,000000	99,566678
3093,000000	99,566457
3092,000000	99,564361
3091,000000	99,560150
3090,000000	99,553617
3089,000000	99,544666
3088,000000	99,533750
3087,000000	99,521612
3086,000000	99,508418
3085,000000	99,493864
3084,000000	99,478222
3083,000000	99,462514
3082,000000	99,447296
3081,000000	99,431820
3080,000000	99,414887
3079,000000	99,396132
3078,000000	99,376265
3077,000000	99,356579
3076,000000	99,338640
3075,000000	99,323852
3074,000000	99,312714
3073,000000	99,304831
3072,000000	99,300000
3071,000000	99,299036
3070,000000	99,302841
3069,000000	99,310607
3068,000000	99,319476
3067,000000	99,326251
3066,000000	99,329623
3065,000000	99,330727
3064,000000	99,331629
3063,000000	99,333576
3062,000000	99,336751
3061,000000	99,341373
3060,000000	99,348231
3059,000000	99,357717
3058,000000	99,368708
3057,000000	99,379066
3056,000000	99,387469
3055,000000	99,394528
3054,000000	99,401888
3053,000000	99,410151
3052,000000	99,417648
3051,000000	99,421440
3050,000000	99,420027
3049,000000	99,415219
3048,000000	99,410806
3047,000000	99,409212
3046,000000	99,409742
3045,000000	99,410006
3044,000000	99,408177
3043,000000	99,403358
3042,000000	99,394847
3041,000000	99,382471
3040,000000	99,367744
3039,000000	99,353800
3038,000000	99,343539
3037,000000	99,337664
3036,000000	99,334167
3035,000000	99,329633
3034,000000	99,321717
3033,000000	99,310983
3032,000000	99,300053
3031,000000	99,290779
3030,000000	99,283002
3029,000000	99,276432
3028,000000	99,272243
3027,000000	99,271122
3026,000000	99,270578
3025,000000	99,266317
3024,000000	99,256727
3023,000000	99,244552
3022,000000	99,233615
3021,000000	99,225047
3020,000000	99,217139
3019,000000	99,207784
3018,000000	99,196228
3017,000000	99,182953
3016,000000	99,168584
3015,000000	99,152654
3014,000000	99,133171
3013,000000	99,107581
3012,000000	99,074433
3011,000000	99,034216
3010,000000	98,988735
3009,000000	98,940222
3008,000000	98,890830
3007,000000	98,842174
3006,000000	98,794887
3005,000000	98,748402
3004,000000	98,701196
3003,000000	98,651551
3002,000000	98,598780
3001,000000	98,543803
3000,000000	98,487271
2999,000000	98,426596
2998,000000	98,356190
2997,000000	98,271827
2996,000000	98,174328
2995,000000	98,067189
2994,000000	97,951019
2993,000000	97,821928
2992,000000	97,674843
2991,000000	97,507278
2990,000000	97,319236
2989,000000	97,111393
2988,000000	96,884488
2987,000000	96,639002
2986,000000	96,375021
2985,000000	96,092058
2984,000000	95,789185
2983,000000	95,464862
2982,000000	95,115854
2981,000000	94,738160
2980,000000	94,329669
2979,000000	93,892075
2978,000000	93,430163
2977,000000	92,948024
2976,000000	92,446137
2975,000000	91,921196
2974,000000	91,369220
2973,000000	90,789739
2972,000000	90,186707
2971,000000	89,566579
2970,000000	88,936044
2969,000000	88,302542
2968,000000	87,675652
2967,000000	87,066980
2966,000000	86,489094
2965,000000	85,954283
2964,000000	85,474750
2963,000000	85,062075
2962,000000	84,727677
2961,000000	84,482742
2960,000000	84,335942
2959,000000	84,292120
2958,000000	84,351891
2957,000000	84,514287
2956,000000	84,776476
2955,000000	85,129297
2954,000000	85,553876
2953,000000	86,022306
2952,000000	86,503967
2951,000000	86,970283
2950,000000	87,395858
2949,000000	87,756795
2948,000000	88,030959
2947,000000	88,201416
2946,000000	88,258880
2945,000000	88,202492
2944,000000	88,037572
2943,000000	87,774787
2942,000000	87,429473
2941,000000	87,020132
2940,000000	86,566033
2939,000000	86,083905
2938,000000	85,587907
2937,000000	85,090504
2936,000000	84,604305
2935,000000	84,143157
2934,000000	83,721974
2933,000000	83,354839
2932,000000	83,049928
2931,000000	82,806810
2930,000000	82,618875
2929,000000	82,479463
2928,000000	82,384747
2927,000000	82,331306
2926,000000	82,313381
2925,000000	82,322741
2924,000000	82,351319
2923,000000	82,393295
2922,000000	82,446500
2921,000000	82,514276
2920,000000	82,606514
2919,000000	82,739766
2918,000000	82,934336
2917,000000	83,206698
2916,000000	83,559350
2915,000000	83,974373
2914,000000	84,418994
2913,000000	84,860272
2912,000000	85,278616
2911,000000	85,671469
2910,000000	86,047010
2909,000000	86,416086
2908,000000	86,786918
2907,000000	87,163462
2906,000000	87,545878
2905,000000	87,932082
2904,000000	88,319648
2903,000000	88,706453
2902,000000	89,090334
2901,000000	89,469058
2900,000000	89,840951
2899,000000	90,204534
2898,000000	90,556648
2897,000000	90,891859
2896,000000	91,204960
2895,000000	91,494370
2894,000000	91,762625
2893,000000	92,013168
2892,000000	92,247041
2891,000000	92,462218
2890,000000	92,654893
2889,000000	92,820725
2888,000000	92,954474
2887,000000	93,049442
2886,000000	93,097926
2885,000000	93,092706
2884,000000	93,028609
2883,000000	92,902816
2882,000000	92,715127
2881,000000	92,468957
2880,000000	92,173196
2879,000000	91,842877
2878,000000	91,498612
2877,000000	91,164951
2876,000000	90,866713
2875,000000	90,625189
2874,000000	90,455323
2873,000000	90,365201
2872,000000	90,355504
2871,000000	90,416331
2870,000000	90,523869
2869,000000	90,642105
2868,000000	90,731296
2867,000000	90,759482
2866,000000	90,711079
2865,000000	90,589801
2864,000000	90,416605
2863,000000	90,223285
2862,000000	90,043898
2861,000000	89,907432
2860,000000	89,834990
2859,000000	89,839309
2858,000000	89,923299
2857,000000	90,077993
2856,000000	90,281824
2855,000000	90,503644
2854,000000	90,710200
2853,000000	90,879730
2852,000000	91,021465
2851,000000	91,186513
2850,000000	91,451641
2849,000000	91,876486
2848,000000	92,462229
2847,000000	93,146814
2846,000000	93,841120
2845,000000	94,473751
2844,000000	95,013222
2843,000000	95,462640
2842,000000	95,840669
2841,000000	96,165260
2840,000000	96,445694
2839,000000	96,683810
2838,000000	96,881951
2837,000000	97,048544
2836,000000	97,195157
2835,000000	97,329246
2834,000000	97,451209
2833,000000	97,558638
2832,000000	97,651646
2831,000000	97,733065
2830,000000	97,805867
2829,000000	97,871912
2828,000000	97,932279
2827,000000	97,987175
2826,000000	98,035501
2825,000000	98,075773
2824,000000	98,107624
2823,000000	98,132013
2822,000000	98,150418
2821,000000	98,164333
2820,000000	98,175489
2819,000000	98,186157
2818,000000	98,199348
2817,000000	98,218879
2816,000000	98,248486
2815,000000	98,290287
2814,000000	98,344246
2813,000000	98,408715
2812,000000	98,480369
2811,000000	98,553542
2810,000000	98,621440
2809,000000	98,679665
2808,000000	98,728512
2807,000000	98,771193
2806,000000	98,810415
2805,000000	98,847351
2804,000000	98,882730
2803,000000	98,917438
2802,000000	98,952196
2801,000000	98,987316
2800,000000	99,022338
2799,000000	99,055236
2798,000000	99,083007
2797,000000	99,104572
2796,000000	99,122709
2795,000000	99,141863
2794,000000	99,164278
2793,000000	99,189162
2792,000000	99,214726
2791,000000	99,239112
2790,000000	99,259731
2789,000000	99,274198
2788,000000	99,282997
2787,000000	99,290066
2786,000000	99,299665
2785,000000	99,313136
2784,000000	99,328795
2783,000000	99,343942
2782,000000	99,356629
2781,000000	99,366621
2780,000000	99,375669
2779,000000	99,386493
2778,000000	99,400599
2777,000000	99,416776
2776,000000	99,431664
2775,000000	99,441870
2774,000000	99,446108
2773,000000	99,446033
2772,000000	99,445079
2771,000000	99,445946
2770,000000	99,449055
2769,000000	99,453330
2768,000000	99,457811
2767,000000	99,462013
2766,000000	99,465484
2765,000000	99,468067
2764,000000	99,470358
2763,000000	99,473032
2762,000000	99,475840
2761,000000	99,477988
2760,000000	99,479255
2759,000000	99,480018
2758,000000	99,480469
2757,000000	99,480650
2756,000000	99,480949
2755,000000	99,481651
2754,000000	99,482295
2753,000000	99,482415
2752,000000	99,482644
2751,000000	99,483926
2750,000000	99,485672
2749,000000	99,485805
2748,000000	99,482841
2747,000000	99,477169
2746,000000	99,470253
2745,000000	99,463416
2744,000000	99,457484
2743,000000	99,452759
2742,000000	99,449088
2741,000000	99,446377
2740,000000	99,444927
2739,000000	99,444688
2738,000000	99,444515
2737,000000	99,443058
2736,000000	99,440328
2735,000000	99,437681
2734,000000	99,436367
2733,000000	99,436888
2732,000000	99,439612
2731,000000	99,445127
2730,000000	99,453925
2729,000000	99,466255
2728,000000	99,482039
2727,000000	99,500248
2726,000000	99,518607
2725,000000	99,534885
2724,000000	99,548452
2723,000000	99,559924
2722,000000	99,569757
2721,000000	99,578192
2720,000000	99,586188
2719,000000	99,595021
2718,000000	99,604710
2717,000000	99,613780
2716,000000	99,620896
2715,000000	99,626071
2714,000000	99,630380
2713,000000	99,635218
2712,000000	99,641596
2711,000000	99,649244
2710,000000	99,656532
2709,000000	99,662149
2708,000000	99,666758
2707,000000	99,672100
2706,000000	99,678686
2705,000000	99,685396
2704,000000	99,691150
2703,000000	99,695862
2702,000000	99,699814
2701,000000	99,703266
2700,000000	99,706751
2699,000000	99,710717
2698,000000	99,714800
2697,000000	99,718352
2696,000000	99,721596
2695,000000	99,725176
2694,000000	99,728656
2693,000000	99,730769
2692,000000	99,731270
2691,000000	99,731378
2690,000000	99,732129
2689,000000	99,733349
2688,000000	99,734432
2687,000000	99,734983
2686,000000	99,734474
2685,000000	99,732465
2684,000000	99,729553
2683,000000	99,727083
2682,000000	99,725425
2681,000000	99,723483
2680,000000	99,720322
2679,000000	99,716409
2678,000000	99,712765
2677,000000	99,709713
2676,000000	99,707003
2675,000000	99,704531
2674,000000	99,702437
2673,000000	99,700942
2672,000000	99,700444
2671,000000	99,701306
2670,000000	99,703337
2669,000000	99,705958
2668,000000	99,709020
2667,000000	99,712946
2666,000000	99,717939
2665,000000	99,723462
2664,000000	99,728662
2663,000000	99,732958
2662,000000	99,736392
2661,000000	99,739872
2660,000000	99,744817
2659,000000	99,751921
2658,000000	99,760384
2657,000000	99,768988
2656,000000	99,777644
2655,000000	99,787056
2654,000000	99,797134
2653,000000	99,806736
2652,000000	99,814956
2651,000000	99,821764
2650,000000	99,827466
2649,000000	99,832516
2648,000000	99,837836
2647,000000	99,844210
2646,000000	99,851099
2645,000000	99,856966
2644,000000	99,860965
2643,000000	99,863669
2642,000000	99,866162
2641,000000	99,869104
2640,000000	99,872545
2639,000000	99,875896
2638,000000	99,878373
2637,000000	99,880197
2636,000000	99,882711
2635,000000	99,886249
2634,000000	99,888619
2633,000000	99,887391
2632,000000	99,883333
2631,000000	99,879798
2630,000000	99,878846
2629,000000	99,879628
2628,000000	99,880480
2627,000000	99,880696
2626,000000	99,879883
2625,000000	99,877482
2624,000000	99,873735
2623,000000	99,869945
2622,000000	99,867282
2621,000000	99,866141
2620,000000	99,866504
2619,000000	99,867659
2618,000000	99,867747
2617,000000	99,865151
2616,000000	99,860379
2615,000000	99,855246
2614,000000	99,850395
2613,000000	99,845161
2612,000000	99,839509
2611,000000	99,834172
2610,000000	99,829046
2609,000000	99,823501
2608,000000	99,818268
2607,000000	99,814819
2606,000000	99,812756
2605,000000	99,810027
2604,000000	99,806165
2603,000000	99,803157
2602,000000	99,802513
2601,000000	99,803506
2600,000000	99,804786
2599,000000	99,805741
2598,000000	99,805650
2597,000000	99,803594
2596,000000	99,800093
2595,000000	99,797080
2594,000000	99,795460
2593,000000	99,794297
2592,000000	99,792940
2591,000000	99,792144
2590,000000	99,792373
2589,000000	99,792676
2588,000000	99,792016
2587,000000	99,790258
2586,000000	99,787407
2585,000000	99,783486
2584,000000	99,779668
2583,000000	99,777857
2582,000000	99,778577
2581,000000	99,780740
2580,000000	99,783858
2579,000000	99,788693
2578,000000	99,795325
2577,000000	99,802266
2576,000000	99,808138
2575,000000	99,812711
2574,000000	99,815877
2573,000000	99,817216
2572,000000	99,817092
2571,000000	99,816654
2570,000000	99,816314
2569,000000	99,815770
2568,000000	99,815799
2567,000000	99,818321
2566,000000	99,823984
2565,000000	99,830949
2564,000000	99,836536
2563,000000	99,838999
2562,000000	99,837758
2561,000000	99,833413
2560,000000	99,827910
2559,000000	99,823494
2558,000000	99,821141
2557,000000	99,820613
2556,000000	99,821460
2555,000000	99,822933
2554,000000	99,823843
2553,000000	99,824067
2552,000000	99,825395
2551,000000	99,829214
2550,000000	99,834256
2549,000000	99,838296
2548,000000	99,840922
2547,000000	99,842541
2546,000000	99,842104
2545,000000	99,838630
2544,000000	99,834003
2543,000000	99,831077
2542,000000	99,829565
2541,000000	99,826995
2540,000000	99,823108
2539,000000	99,819870
2538,000000	99,817044
2537,000000	99,811383
2536,000000	99,800996
2535,000000	99,787380
2534,000000	99,772392
2533,000000	99,756150
2532,000000	99,738840
2531,000000	99,721714
2530,000000	99,704939
2529,000000	99,686853
2528,000000	99,666910
2527,000000	99,647496
2526,000000	99,631401
2525,000000	99,618738
2524,000000	99,607225
2523,000000	99,594614
2522,000000	99,580382
2521,000000	99,566060
2520,000000	99,554267
2519,000000	99,546566
2518,000000	99,542234
2517,000000	99,539673
2516,000000	99,538022
2515,000000	99,536412
2514,000000	99,533080
2513,000000	99,527256
2512,000000	99,521200
2511,000000	99,518354
2510,000000	99,520210
2509,000000	99,526715
2508,000000	99,538238
2507,000000	99,554640
2506,000000	99,573317
2505,000000	99,591246
2504,000000	99,608874
2503,000000	99,629305
2502,000000	99,653954
2501,000000	99,681236
2500,000000	99,709136
2499,000000	99,736505
2498,000000	99,762038
2497,000000	99,784712
2496,000000	99,805479
2495,000000	99,826391
2494,000000	99,848084
2493,000000	99,869957
2492,000000	99,892005
2491,000000	99,913997
2490,000000	99,933715
2489,000000	99,948978
2488,000000	99,961161
2487,000000	99,973792
2486,000000	99,988032
2485,000000	100,002467
2484,000000	100,016833
2483,000000	100,032358
2482,000000	100,048168
2481,000000	100,060936
2480,000000	100,069257
2479,000000	100,075638
2478,000000	100,083345
2477,000000	100,093577
2476,000000	100,106061
2475,000000	100,119787
2474,000000	100,132308
2473,000000	100,140710
2472,000000	100,144344
2471,000000	100,145137
2470,000000	100,145136
2469,000000	100,145684
2468,000000	100,148796
2467,000000	100,156639
2466,000000	100,168748
2465,000000	100,181558
2464,000000	100,191294
2463,000000	100,196292
2462,000000	100,196910
2461,000000	100,195052
2460,000000	100,193722
2459,000000	100,195143
2458,000000	100,199094
2457,000000	100,204144
2456,000000	100,209630
2455,000000	100,215023
2454,000000	100,218684
2453,000000	100,219560
2452,000000	100,219182
2451,000000	100,219688
2450,000000	100,220873
2449,000000	100,221454
2448,000000	100,221859
2447,000000	100,223034
2446,000000	100,223843
2445,000000	100,222908
2444,000000	100,221851
2443,000000	100,223184
2442,000000	100,225865
2441,000000	100,226725
2440,000000	100,225732
2439,000000	100,225853
2438,000000	100,227734
2437,000000	100,228508
2436,000000	100,226445
2435,000000	100,223155
2434,000000	100,220403
2433,000000	100,217878
2432,000000	100,215120
2431,000000	100,212946
2430,000000	100,212094
2429,000000	100,212517
2428,000000	100,214264
2427,000000	100,216911
2426,000000	100,218239
2425,000000	100,215988
2424,000000	100,211104
2423,000000	100,206966
2422,000000	100,205432
2421,000000	100,205734
2420,000000	100,206741
2419,000000	100,207761
2418,000000	100,207521
2417,000000	100,205196
2416,000000	100,202527
2415,000000	100,202381
2414,000000	100,205019
2413,000000	100,207992
2412,000000	100,209540
2411,000000	100,210035
2410,000000	100,210416
2409,000000	100,211338
2408,000000	100,213436
2407,000000	100,216417
2406,000000	100,218650
2405,000000	100,219698
2404,000000	100,221924
2403,000000	100,226957
2402,000000	100,231972
2401,000000	100,232614
2400,000000	100,228814
2399,000000	100,224685
2398,000000	100,223464
2397,000000	100,225548
2396,000000	100,230433
2395,000000	100,236989
2394,000000	100,242311
2393,000000	100,243842
2392,000000	100,242716
2391,000000	100,242049
2390,000000	100,242252
2389,000000	100,241241
2388,000000	100,238765
2387,000000	100,237000
2386,000000	100,236784
2385,000000	100,236568
2384,000000	100,235842
2383,000000	100,236327
2382,000000	100,239052
2381,000000	100,242664
2380,000000	100,245045
2379,000000	100,244826
2378,000000	100,241389
2377,000000	100,236347
2376,000000	100,234467
2375,000000	100,239210
2374,000000	100,247015
2373,000000	100,250272
2372,000000	100,246835
2371,000000	100,241908
2370,000000	100,239853
2369,000000	100,239162
2368,000000	100,237283
2367,000000	100,235017
2366,000000	100,233768
2365,000000	100,233567
2364,000000	100,234799
2363,000000	100,237174
2362,000000	100,237123
2361,000000	100,232054
2360,000000	100,225929
2359,000000	100,225670
2358,000000	100,233971
2357,000000	100,245586
2356,000000	100,254233
2355,000000	100,254580
2354,000000	100,244687
2353,000000	100,229663
2352,000000	100,219672
2351,000000	100,220729
2350,000000	100,227241
2349,000000	100,228662
2348,000000	100,219287
2347,000000	100,203305
2346,000000	100,192414
2345,000000	100,193002
2344,000000	100,201965
2343,000000	100,212341
2342,000000	100,221845
2341,000000	100,229998
2340,000000	100,234221
2339,000000	100,233005
2338,000000	100,226984
2337,000000	100,219970
2336,000000	100,215822
2335,000000	100,217017
2334,000000	100,220609
2333,000000	100,223198
2332,000000	100,222994
2331,000000	100,223149
2330,000000	100,222523
2329,000000	100,217391
2328,000000	100,203309
2327,000000	100,182115
2326,000000	100,160724
2325,000000	100,147208
2324,000000	100,147091
2323,000000	100,159533
2322,000000	100,177478
2321,000000	100,194627
2320,000000	100,209834
2319,000000	100,226842
2318,000000	100,244604
2317,000000	100,259097
2316,000000	100,266640
2315,000000	100,269592
2314,000000	100,271155
2313,000000	100,274371
2312,000000	100,280204
2311,000000	100,288722
2310,000000	100,296412
2309,000000	100,299611
2308,000000	100,297987
2307,000000	100,295428
2306,000000	100,294839
2305,000000	100,296566
2304,000000	100,299818
2303,000000	100,304452
2302,000000	100,308446
2301,000000	100,309460
2300,000000	100,306775
2299,000000	100,302855
2298,000000	100,299418
2297,000000	100,297527
2296,000000	100,298114
2295,000000	100,301881
2294,000000	100,306556
2293,000000	100,308822
2292,000000	100,308207
2291,000000	100,306369
2290,000000	100,302994
2289,000000	100,296103
2288,000000	100,287496
2287,000000	100,283103
2286,000000	100,287344
2285,000000	100,299264
2284,000000	100,315210
2283,000000	100,331438
2282,000000	100,344564
2281,000000	100,353004
2280,000000	100,358872
2279,000000	100,364805
2278,000000	100,369313
2277,000000	100,369592
2276,000000	100,367695
2275,000000	100,369305
2274,000000	100,376485
2273,000000	100,387184
2272,000000	100,400170
2271,000000	100,414284
2270,000000	100,423894
2269,000000	100,423367
2268,000000	100,416676
2267,000000	100,414791
2266,000000	100,422140
2265,000000	100,433023
2264,000000	100,442263
2263,000000	100,450895
2262,000000	100,459210
2261,000000	100,462261
2260,000000	100,457009
2259,000000	100,447978
2258,000000	100,442694
2257,000000	100,445292
2256,000000	100,455275
2255,000000	100,467492
2254,000000	100,472984
2253,000000	100,466869
2252,000000	100,455814
2251,000000	100,451455
2250,000000	100,455651
2249,000000	100,459764
2248,000000	100,459195
2247,000000	100,460337
2246,000000	100,471521
2245,000000	100,492686
2244,000000	100,516890
2243,000000	100,536130
2242,000000	100,544305
2241,000000	100,540618
2240,000000	100,531932
2239,000000	100,526744
2238,000000	100,526645
2237,000000	100,528312
2236,000000	100,531726
2235,000000	100,539000
2234,000000	100,546873
2233,000000	100,548954
2232,000000	100,545260
2231,000000	100,541591
2230,000000	100,540159
2229,000000	100,538758
2228,000000	100,537395
2227,000000	100,536865
2226,000000	100,532410
2225,000000	100,519283
2224,000000	100,503787
2223,000000	100,498700
2222,000000	100,507752
2221,000000	100,524058
2220,000000	100,542103
2219,000000	100,560312
2218,000000	100,572909
2217,000000	100,572740
2216,000000	100,564042
2215,000000	100,560176
2214,000000	100,566158
2213,000000	100,573420
2212,000000	100,573842
2211,000000	100,568771
2210,000000	100,562654
2209,000000	100,557590
2208,000000	100,556116
2207,000000	100,560316
2206,000000	100,566900
2205,000000	100,570829
2204,000000	100,573252
2203,000000	100,577569
2202,000000	100,580292
2201,000000	100,576363
2200,000000	100,571256
2199,000000	100,576215
2198,000000	100,592296
2197,000000	100,609693
2196,000000	100,621031
2195,000000	100,624999
2194,000000	100,620135
2193,000000	100,607963
2192,000000	100,598876
2191,000000	100,601192
2190,000000	100,607300
2189,000000	100,604332
2188,000000	100,594534
2187,000000	100,589166
2186,000000	100,587168
2185,000000	100,579203
2184,000000	100,570687
2183,000000	100,579092
2182,000000	100,607133
2181,000000	100,638751
2180,000000	100,664181
2179,000000	100,688850
2178,000000	100,715525
2177,000000	100,737602
2176,000000	100,753000
2175,000000	100,766633
2174,000000	100,775458
2173,000000	100,769212
2172,000000	100,748583
2171,000000	100,726500
2170,000000	100,709410
2169,000000	100,693170
2168,000000	100,678159
2167,000000	100,672050
2166,000000	100,674884
2165,000000	100,677505
2164,000000	100,679864
2163,000000	100,695959
2162,000000	100,737314
2161,000000	100,803369
2160,000000	100,886235
2159,000000	100,967835
2158,000000	101,018997
2157,000000	101,024550
2156,000000	101,001122
2155,000000	100,971930
2154,000000	100,941676
2153,000000	100,910430
2152,000000	100,893466
2151,000000	100,905329
2150,000000	100,933615
2149,000000	100,948958
2148,000000	100,937737
2147,000000	100,910379
2146,000000	100,882702
2145,000000	100,865224
2144,000000	100,862560
2143,000000	100,867179
2142,000000	100,860449
2141,000000	100,834920
2140,000000	100,808425
2139,000000	100,802054
2138,000000	100,812779
2137,000000	100,822321
2136,000000	100,824027
2135,000000	100,822935
2134,000000	100,817362
2133,000000	100,800117
2132,000000	100,774407
2131,000000	100,750582
2130,000000	100,729982
2129,000000	100,706441
2128,000000	100,681726
2127,000000	100,666007
2126,000000	100,662678
2125,000000	100,663989
2124,000000	100,662068
2123,000000	100,655381
2122,000000	100,644122
2121,000000	100,628616
2120,000000	100,612490
2119,000000	100,599542
2118,000000	100,587629
2117,000000	100,572626
2116,000000	100,556825
2115,000000	100,546057
2114,000000	100,540353
2113,000000	100,535732
2112,000000	100,533519
2111,000000	100,538765
2110,000000	100,550233
2109,000000	100,560403
2108,000000	100,565299
2107,000000	100,566308
2106,000000	100,563850
2105,000000	100,557810
2104,000000	100,552563
2103,000000	100,552390
2102,000000	100,553453
2101,000000	100,549353
2100,000000	100,543191
2099,000000	100,544486
2098,000000	100,555380
2097,000000	100,569074
2096,000000	100,580282
2095,000000	100,587843
2094,000000	100,588561
2093,000000	100,579942
2092,000000	100,567917
2091,000000	100,561972
2090,000000	100,563513
2089,000000	100,567521
2088,000000	100,573219
2087,000000	100,583286
2086,000000	100,594195
2085,000000	100,597814
2084,000000	100,592587
2083,000000	100,584058
2082,000000	100,576026
2081,000000	100,570331
2080,000000	100,572344
2079,000000	100,584806
2078,000000	100,598355
2077,000000	100,600579
2076,000000	100,594383
2075,000000	100,594662
2074,000000	100,606577
2073,000000	100,619982
2072,000000	100,624825
2071,000000	100,620740
2070,000000	100,611594
2069,000000	100,602646
2068,000000	100,603289
2067,000000	100,619934
2066,000000	100,644979
2065,000000	100,663169
2064,000000	100,668362
2063,000000	100,664021
2062,000000	100,650939
2061,000000	100,628170
2060,000000	100,603527
2059,000000	100,589408
2058,000000	100,589301
2057,000000	100,598823
2056,000000	100,614726
2055,000000	100,630094
2054,000000	100,628757
2053,000000	100,603614
2052,000000	100,575970
2051,000000	100,576976
2050,000000	100,610987
2049,000000	100,652693
2048,000000	100,681367
2047,000000	100,696847
2046,000000	100,697455
2045,000000	100,674585
2044,000000	100,638480
2043,000000	100,620238
2042,000000	100,636363
2041,000000	100,671818
2040,000000	100,704262
2039,000000	100,725168
2038,000000	100,732400
2037,000000	100,725897
2036,000000	100,718444
2035,000000	100,727877
2034,000000	100,751660
2033,000000	100,770405
2032,000000	100,778195
2031,000000	100,783033
2030,000000	100,779842
2029,000000	100,755127
2028,000000	100,719196
2027,000000	100,701370
2026,000000	100,709887
2025,000000	100,725465
2024,000000	100,736020
2023,000000	100,748983
2022,000000	100,765035
2021,000000	100,769403
2020,000000	100,758935
2019,000000	100,751916
2018,000000	100,761539
2017,000000	100,780509
2016,000000	100,797563
2015,000000	100,809469
2014,000000	100,811879
2013,000000	100,797724
2012,000000	100,771312
2011,000000	100,749920
2010,000000	100,746641
2009,000000	100,761799
2008,000000	100,788533
2007,000000	100,815130
2006,000000	100,827405
2005,000000	100,823103
2004,000000	100,815035
2003,000000	100,807576
2002,000000	100,784817
2001,000000	100,737011
2000,000000	100,687471
1999,000000	100,669698
1998,000000	100,687722
1997,000000	100,716677
1996,000000	100,733835
1995,000000	100,736379
1994,000000	100,734731
1993,000000	100,743685
1992,000000	100,772429
1991,000000	100,807335
1990,000000	100,816058
1989,000000	100,786035
1988,000000	100,743232
1987,000000	100,717473
1986,000000	100,705886
1985,000000	100,688582
1984,000000	100,663948
1983,000000	100,643277
1982,000000	100,624624
1981,000000	100,602280
1980,000000	100,594683
1979,000000	100,628363
1978,000000	100,695398
1977,000000	100,757725
1976,000000	100,796258
1975,000000	100,821969
1974,000000	100,839734
1973,000000	100,840169
1972,000000	100,824191
1971,000000	100,804818
1970,000000	100,788308
1969,000000	100,778438
1968,000000	100,790058
1967,000000	100,830344
1966,000000	100,872497
1965,000000	100,879096
1964,000000	100,848975
1963,000000	100,813018
1962,000000	100,790711
1961,000000	100,777133
1960,000000	100,765208
1959,000000	100,754422
1958,000000	100,741085
1957,000000	100,722390
1956,000000	100,707298
1955,000000	100,704551
1954,000000	100,704142
1953,000000	100,689506
1952,000000	100,662802
1951,000000	100,640444
1950,000000	100,626948
1949,000000	100,613691
1948,000000	100,602057
1947,000000	100,602442
1946,000000	100,614677
1945,000000	100,627652
1944,000000	100,607247
1943,000000	100,608599
1942,000000	100,614011
1941,000000	100,618562
1940,000000	100,622193
1939,000000	100,685446
1938,000000	100,645299
1937,000000	100,629072
1936,000000	100,632916
1935,000000	100,650410
1934,000000	100,668088
1933,000000	100,675642
1932,000000	100,671957
1931,000000	100,665336
1930,000000	100,660672
1929,000000	100,656965
1928,000000	100,656273
1927,000000	100,659964
1926,000000	100,664012
1925,000000	100,665725
1924,000000	100,674147
1923,000000	100,699158
1922,000000	100,727011
1921,000000	100,730348
1920,000000	100,706159
1919,000000	100,680699
1918,000000	100,673196
1917,000000	100,674335
1916,000000	100,663038
1915,000000	100,634478
1914,000000	100,602084
1913,000000	100,579316
1912,000000	100,572948
1911,000000	100,585827
1910,000000	100,613003
1909,000000	100,640359
1908,000000	100,653309
1907,000000	100,644634
1906,000000	100,618853
1905,000000	100,587356
1904,000000	100,562376
1903,000000	100,550402
1902,000000	100,546317
1901,000000	100,543443
1900,000000	100,542698
1899,000000	100,546395
1898,000000	100,551928
1897,000000	100,555742
1896,000000	100,561288
1895,000000	100,573858
1894,000000	100,585687
1893,000000	100,582233
1892,000000	100,564654
1891,000000	100,552622
1890,000000	100,561080
1889,000000	100,581741
1888,000000	100,590456
1887,000000	100,574980
1886,000000	100,548627
1885,000000	100,530461
1884,000000	100,524289
1883,000000	100,520288
1882,000000	100,509029
1881,000000	100,492732
1880,000000	100,480466
1879,000000	100,474245
1878,000000	100,468623
1877,000000	100,460093
1876,000000	100,450915
1875,000000	100,445699
1874,000000	100,445311
1873,000000	100,447269
1872,000000	100,452474
1871,000000	100,466699
1870,000000	100,494991
1869,000000	100,535542
1868,000000	100,573851
1867,000000	100,584513
1866,000000	100,556843
1865,000000	100,510411
1864,000000	100,471588
1863,000000	100,450440
1862,000000	100,441980
1861,000000	100,438701
1860,000000	100,438076
1859,000000	100,439195
1858,000000	100,438805
1857,000000	100,433616
1856,000000	100,422672
1855,000000	100,406025
1854,000000	100,385169
1853,000000	100,364213
1852,000000	100,348585
1851,000000	100,339492
1850,000000	100,340074
1849,000000	100,356848
1848,000000	100,385783
1847,000000	100,409100
1846,000000	100,412423
1845,000000	100,403566
1844,000000	100,402749
1843,000000	100,411892
1842,000000	100,405654
1841,000000	100,370549
1840,000000	100,324109
1839,000000	100,288877
1838,000000	100,274849
1837,000000	100,276771
1836,000000	100,283557
1835,000000	100,288962
1834,000000	100,292420
1833,000000	100,294716
1832,000000	100,294721
1831,000000	100,293209
1830,000000	100,299156
1829,000000	100,314918
1828,000000	100,322357
1827,000000	100,316342
1826,000000	100,318531
1825,000000	100,339932
1824,000000	100,359251
1823,000000	100,344847
1822,000000	100,296656
1821,000000	100,246767
1820,000000	100,219117
1819,000000	100,213029
1818,000000	100,217177
1817,000000	100,219261
1816,000000	100,208748
1815,000000	100,181507
1814,000000	100,146554
1813,000000	100,122912
1812,000000	100,117583
1811,000000	100,118771
1810,000000	100,108838
1809,000000	100,078981
1808,000000	100,034917
1807,000000	99,982340
1806,000000	99,918473
1805,000000	99,843711
1804,000000	99,768749
1803,000000	99,703114
1802,000000	99,640258
1801,000000	99,560856
1800,000000	99,444797
1799,000000	99,295764
1798,000000	99,153735
1797,000000	99,061893
1796,000000	99,023764
1795,000000	99,005081
1794,000000	98,983730
1793,000000	98,982511
1792,000000	99,035674
1791,000000	99,134748
1790,000000	99,229481
1789,000000	99,288015
1788,000000	99,322149
1787,000000	99,356726
1786,000000	99,409540
1785,000000	99,481101
1784,000000	99,545426
1783,000000	99,569426
1782,000000	99,555461
1781,000000	99,543531
1780,000000	99,551544
1779,000000	99,554947
1778,000000	99,533262
1777,000000	99,500880
1776,000000	99,478087
1775,000000	99,455065
1774,000000	99,416678
1773,000000	99,370823
1772,000000	99,333228
1771,000000	99,303106
1770,000000	99,277816
1769,000000	99,269703
1768,000000	99,274390
1767,000000	99,255402
1766,000000	99,183564
1765,000000	99,073926
1764,000000	98,964639
1763,000000	98,875102
1762,000000	98,807330
1761,000000	98,755133
1760,000000	98,685962
1759,000000	98,574291
1758,000000	98,432180
1757,000000	98,283454
1756,000000	98,125030
1755,000000	97,921726
1754,000000	97,667473
1753,000000	97,391555
1752,000000	97,092762
1751,000000	96,728814
1750,000000	96,267915
1749,000000	95,699207
1748,000000	95,017430
1747,000000	94,226895
1746,000000	93,347635
1745,000000	92,398127
1744,000000	91,375068
1743,000000	90,270340
1742,000000	89,070357
1741,000000	87,735727
1740,000000	86,257973
1739,000000	84,771825
1738,000000	83,466672
1737,000000	82,350745
1736,000000	81,221361
1735,000000	79,810250
1734,000000	78,145021
1733,000000	76,659400
1732,000000	75,507663
1731,000000	74,472091
1730,000000	73,422808
1729,000000	72,406052
1728,000000	71,499963
1727,000000	70,709601
1726,000000	70,029057
1725,000000	69,500334
1724,000000	69,155341
1723,000000	68,971461
1722,000000	68,925483
1721,000000	69,040306
1720,000000	69,368691
1719,000000	69,970657
1718,000000	70,909258
1717,000000	72,181862
1716,000000	73,644399
1715,000000	75,163315
1714,000000	76,723411
1713,000000	78,340347
1712,000000	80,010884
1711,000000	81,724273
1710,000000	83,445749
1709,000000	85,105408
1708,000000	86,660166
1707,000000	88,149485
1706,000000	89,605772
1705,000000	90,919336
1704,000000	91,943832
1703,000000	92,701879
1702,000000	93,349391
1701,000000	94,016598
1700,000000	94,681051
1699,000000	95,221183
1698,000000	95,596396
1697,000000	95,872753
1696,000000	96,141014
1695,000000	96,410256
1694,000000	96,591306
1693,000000	96,653874
1692,000000	96,679060
1691,000000	96,750970
1690,000000	96,878311
1689,000000	97,006313
1688,000000	97,096339
1687,000000	97,153284
1686,000000	97,199321
1685,000000	97,237877
1684,000000	97,304012
1683,000000	97,423335
1682,000000	97,505319
1681,000000	97,528063
1680,000000	97,552055
1679,000000	97,589264
1678,000000	97,609468
1677,000000	97,593413
1676,000000	97,577418
1675,000000	97,612684
1674,000000	97,684388
1673,000000	97,731067
1672,000000	97,744670
1671,000000	97,768683
1670,000000	97,819648
1669,000000	97,872574
1668,000000	97,909734
1667,000000	97,934372
1666,000000	97,944852
1665,000000	97,928591
1664,000000	97,893271
1663,000000	97,874302
1662,000000	97,883888
1661,000000	97,893783
1660,000000	97,890183
1659,000000	97,891486
1658,000000	97,906099
1657,000000	97,920117
1656,000000	97,927845
1655,000000	97,945297
1654,000000	97,970452
1653,000000	97,987316
1652,000000	97,998537
1651,000000	97,992079
1650,000000	97,981230
1649,000000	97,965876
1648,000000	97,956665
1647,000000	97,993631
1646,000000	98,056513
1645,000000	98,075437
1644,000000	98,051021
1643,000000	98,039304
1642,000000	98,046462
1641,000000	98,053750
1640,000000	98,055747
1639,000000	98,059566
1638,000000	98,062649
1637,000000	98,045950
1636,000000	98,014387
1635,000000	98,000138
1634,000000	97,997066
1633,000000	97,986789
1632,000000	97,983659
1631,000000	97,996972
1630,000000	98,012297
1629,000000	98,009593
1628,000000	97,998015
1627,000000	98,002250
1626,000000	98,013659
1625,000000	98,007924
1624,000000	97,991585
1623,000000	97,998532
1622,000000	98,029538
1621,000000	98,046671
1620,000000	98,036921
1619,000000	98,018226
1618,000000	97,998015
1617,000000	97,967509
1616,000000	97,942837
1615,000000	97,943002
1614,000000	97,947388
1613,000000	97,933063
1612,000000	97,906679
1611,000000	97,885430
1610,000000	97,861893
1609,000000	97,811608
1608,000000	97,726994
1607,000000	97,612788
1606,000000	97,454718
1605,000000	97,233504
1604,000000	96,962264
1603,000000	96,686360
1602,000000	96,446572
1601,000000	96,264166
1600,000000	96,168124
1599,000000	96,189214
1598,000000	96,317441
1597,000000	96,501695
1596,000000	96,700081
1595,000000	96,895183
1594,000000	97,061217
1593,000000	97,168259
1592,000000	97,219724
1591,000000	97,242645
1590,000000	97,240295
1589,000000	97,192339
1588,000000	97,093547
1587,000000	96,955482
1586,000000	96,772247
1585,000000	96,525150
1584,000000	96,225348
1583,000000	95,917559
1582,000000	95,653883
1581,000000	95,475056
1580,000000	95,410598
1579,000000	95,477761
1578,000000	95,677076
1577,000000	95,983305
1576,000000	96,335370
1575,000000	96,642848
1574,000000	96,839080
1573,000000	96,933187
1572,000000	96,975320
1571,000000	97,008790
1570,000000	97,045638
1569,000000	97,075853
1568,000000	97,093512
1567,000000	97,100572
1566,000000	97,098394
1565,000000	97,080329
1564,000000	97,055250
1563,000000	97,042186
1562,000000	97,037315
1561,000000	97,019526
1560,000000	96,959641
1559,000000	96,897860
1558,000000	96,880098
1557,000000	96,789752
1556,000000	96,665383
1555,000000	96,607044
1554,000000	96,566180
1553,000000	96,486904
1552,000000	96,363887
1551,000000	96,243838
1550,000000	96,132321
1549,000000	95,979235
1548,000000	95,760593
1547,000000	95,519373
1546,000000	95,306844
1545,000000	95,129378
1544,000000	94,971819
1543,000000	94,806350
1542,000000	94,587900
1541,000000	94,287995
1540,000000	93,974121
1539,000000	93,753456
1538,000000	93,606416
1537,000000	93,471848
1536,000000	93,335958
1535,000000	93,200946
1534,000000	93,058196
1533,000000	92,897986
1532,000000	92,728038
1531,000000	92,551384
1530,000000	92,359256
1529,000000	92,139336
1528,000000	91,908663
1527,000000	91,696439
1526,000000	91,481223
1525,000000	91,213057
1524,000000	90,890007
1523,000000	90,549348
1522,000000	90,193092
1521,000000	89,820571
1520,000000	89,465118
1519,000000	89,117674
1518,000000	88,737508
1517,000000	88,313084
1516,000000	87,895005
1515,000000	87,517531
1514,000000	87,136693
1513,000000	86,722521
1512,000000	86,317121
1511,000000	85,986896
1510,000000	85,724077
1509,000000	85,450195
1508,000000	85,089358
1507,000000	84,615637
1506,000000	84,035116
1505,000000	83,390802
1504,000000	82,827450
1503,000000	82,400138
1502,000000	82,010022
1501,000000	81,574115
1500,000000	81,087999
1499,000000	80,587756
1498,000000	80,059152
1497,000000	79,456191
1496,000000	78,817635
1495,000000	78,226586
1494,000000	77,676200
1493,000000	77,115410
1492,000000	76,540360
1491,000000	75,977827
1490,000000	75,433896
1489,000000	74,897177
1488,000000	74,378248
1487,000000	73,899619
1486,000000	73,450195
1485,000000	73,010577
1484,000000	72,593322
1483,000000	72,201756
1482,000000	71,799875
1481,000000	71,358725
1480,000000	70,904095
1479,000000	70,463759
1478,000000	70,008652
1477,000000	69,501245
1476,000000	68,962804
1475,000000	68,420465
1474,000000	67,817248
1473,000000	67,094689
1472,000000	66,325074
1471,000000	65,599036
1470,000000	64,886281
1469,000000	64,144789
1468,000000	63,402727
1467,000000	62,692658
1466,000000	61,985047
1465,000000	61,253426
1464,000000	60,571509
1463,000000	60,022955
1462,000000	59,592964
1461,000000	59,235518
1460,000000	58,946830
1459,000000	58,729879
1458,000000	58,531276
1457,000000	58,310203
1456,000000	58,124762
1455,000000	57,999746
1454,000000	57,889983
1453,000000	57,778588
1452,000000	57,688544
1451,000000	57,630413
1450,000000	57,568261
1449,000000	57,480104
1448,000000	57,410228
1447,000000	57,404562
1446,000000	57,440602
1445,000000	57,487224
1444,000000	57,554009
1443,000000	57,639994
1442,000000	57,693157
1441,000000	57,663382
1440,000000	57,557323
1439,000000	57,395762
1438,000000	57,155162
1437,000000	56,822342
1436,000000	56,501101
1435,000000	56,301410
1434,000000	56,210486
1433,000000	56,193805
1432,000000	56,250442
1431,000000	56,340094
1430,000000	56,338850
1429,000000	56,131194
1428,000000	55,738695
1427,000000	55,303039
1426,000000	54,987665
1425,000000	54,940751
1424,000000	55,235072
1423,000000	55,765799
1422,000000	56,343799
1421,000000	56,913432
1420,000000	57,560892
1419,000000	58,314666
1418,000000	59,041081
1417,000000	59,630477
1416,000000	60,139254
1415,000000	60,659788
1414,000000	61,217384
1413,000000	61,814371
1412,000000	62,462537
1411,000000	63,142686
1410,000000	63,794323
1409,000000	64,377040
1408,000000	64,902881
1407,000000	65,397336
1406,000000	65,867813
1405,000000	66,312832
1404,000000	66,717173
1403,000000	67,052011
1402,000000	67,317589
1401,000000	67,561832
1400,000000	67,832661
1399,000000	68,120884
1398,000000	68,377118
1397,000000	68,587351
1396,000000	68,787222
1395,000000	68,995844
1394,000000	69,188570
1393,000000	69,348932
1392,000000	69,498995
1391,000000	69,669238
1390,000000	69,874201
1389,000000	70,120433
1388,000000	70,398661
1387,000000	70,656525
1386,000000	70,824706
1385,000000	70,893037
1384,000000	70,920123
1383,000000	70,968495
1382,000000	71,071797
1381,000000	71,253285
1380,000000	71,540379
1379,000000	71,946155
1378,000000	72,457853
1377,000000	73,066177
1376,000000	73,786740
1375,000000	74,621360
1374,000000	75,505897
1373,000000	76,333732
1372,000000	77,042030
1371,000000	77,646412
1370,000000	78,194733
1369,000000	78,717634
1368,000000	79,203564
1367,000000	79,615329
1366,000000	79,944612
1365,000000	80,233195
1364,000000	80,525247
1363,000000	80,810882
1362,000000	81,033874
1361,000000	81,157016
1360,000000	81,200744
1359,000000	81,212043
1358,000000	81,230254
1357,000000	81,285951
1356,000000	81,396838
1355,000000	81,558639
1354,000000	81,758557
1353,000000	81,994943
1352,000000	82,272855
1351,000000	82,584699
1350,000000	82,909209
1349,000000	83,225389
1348,000000	83,506576
1347,000000	83,715092
1346,000000	83,817503
1345,000000	83,801665
1344,000000	83,669730
1343,000000	83,424870
1342,000000	83,073746
1341,000000	82,628039
1340,000000	82,101051
1339,000000	81,512681
1338,000000	80,906325
1337,000000	80,354024
1336,000000	79,929137
1335,000000	79,669719
1334,000000	79,572553
1333,000000	79,612020
1332,000000	79,751145
1331,000000	79,945315
1330,000000	80,154696
1329,000000	80,359397
1328,000000	80,556081
1327,000000	80,742709
1326,000000	80,918800
1325,000000	81,091151
1324,000000	81,261560
1323,000000	81,416537
1322,000000	81,539554
1321,000000	81,626694
1320,000000	81,682490
1319,000000	81,708543
1318,000000	81,705788
1317,000000	81,682471
1316,000000	81,649092
1315,000000	81,608534
1314,000000	81,555545
1313,000000	81,477735
1312,000000	81,354222
1311,000000	81,159421
1310,000000	80,876821
1309,000000	80,504958
1308,000000	80,046202
1307,000000	79,501644
1306,000000	78,877598
1305,000000	78,190490
1304,000000	77,459300
1303,000000	76,692306
1302,000000	75,884903
1301,000000	75,024775
1300,000000	74,098203
1299,000000	73,096313
1298,000000	72,016684
1297,000000	70,866371
1296,000000	69,665758
1295,000000	68,447471
1294,000000	67,251220
1293,000000	66,123136
1292,000000	65,116546
1291,000000	64,281908
1290,000000	63,648919
1289,000000	63,217729
1288,000000	62,966969
1287,000000	62,852349
1286,000000	62,805972
1285,000000	62,760447
1284,000000	62,672922
1283,000000	62,524661
1282,000000	62,305663
1281,000000	62,013938
1280,000000	61,665447
1279,000000	61,288411
1278,000000	60,907620
1277,000000	60,544013
1276,000000	60,224902
1275,000000	59,977768
1274,000000	59,812455
1273,000000	59,722299
1272,000000	59,697691
1271,000000	59,724012
1270,000000	59,773802
1269,000000	59,817481
1268,000000	59,841330
1267,000000	59,842515
1266,000000	59,812584
1265,000000	59,741121
1264,000000	59,631321
1263,000000	59,495545
1262,000000	59,337309
1261,000000	59,150920
1260,000000	58,935672
1259,000000	58,699803
1258,000000	58,461105
1257,000000	58,263934
1256,000000	58,189354
1255,000000	58,325276
1254,000000	58,709745
1253,000000	59,310713
1252,000000	60,054862
1251,000000	60,859102
1250,000000	61,655756
1249,000000	62,410532
1248,000000	63,123198
1247,000000	63,807404
1246,000000	64,471058
1245,000000	65,119610
1244,000000	65,762961
1243,000000	66,408239
1242,000000	67,053737
1241,000000	67,698741
1240,000000	68,351146
1239,000000	69,018569
1238,000000	69,699704
1237,000000	70,388761
1236,000000	71,079571
1235,000000	71,760873
1234,000000	72,418291
1233,000000	73,047945
1232,000000	73,664145
1231,000000	74,293333
1230,000000	74,969285
1229,000000	75,730469
1228,000000	76,605100
1227,000000	77,590190
1226,000000	78,646872
1225,000000	79,716332
1224,000000	80,735748
1223,000000	81,650383
1222,000000	82,427588
1221,000000	83,064057
1220,000000	83,571675
1219,000000	83,961188
1218,000000	84,247767
1217,000000	84,453742
1216,000000	84,599896
1215,000000	84,698100
1214,000000	84,757333
1213,000000	84,792800
1212,000000	84,817298
1211,000000	84,834572
1210,000000	84,846415
1209,000000	84,857633
1208,000000	84,869563
1207,000000	84,875654
1206,000000	84,871623
1205,000000	84,862428
1204,000000	84,853158
1203,000000	84,841645
1202,000000	84,827305
1201,000000	84,819303
1200,000000	84,828058
1199,000000	84,856209
1198,000000	84,904313
1197,000000	84,978467
1196,000000	85,083726
1195,000000	85,215612
1194,000000	85,366866
1193,000000	85,535489
1192,000000	85,720283
1191,000000	85,915854
1190,000000	86,119957
1189,000000	86,339555
1188,000000	86,579351
1187,000000	86,830883
1186,000000	87,080837
1185,000000	87,323204
1184,000000	87,554986
1183,000000	87,768062
1182,000000	87,955397
1181,000000	88,119083
1180,000000	88,264181
1179,000000	88,389020
1178,000000	88,490325
1177,000000	88,569880
1176,000000	88,627527
1175,000000	88,656465
1174,000000	88,650247
1173,000000	88,609254
1172,000000	88,533604
1171,000000	88,417371
1170,000000	88,258692
1169,000000	88,066515
1168,000000	87,853352
1167,000000	87,630908
1166,000000	87,420406
1165,000000	87,258181
1164,000000	87,179373
1163,000000	87,194306
1162,000000	87,282408
1161,000000	87,405248
1160,000000	87,520952
1159,000000	87,596510
1158,000000	87,618429
1157,000000	87,591616
1156,000000	87,523821
1155,000000	87,416104
1154,000000	87,267963
1153,000000	87,081544
1152,000000	86,856218
1151,000000	86,581742
1150,000000	86,245523
1149,000000	85,838277
1148,000000	85,348786
1147,000000	84,763418
1146,000000	84,071652
1145,000000	83,274439
1144,000000	82,385040
1143,000000	81,428213
1142,000000	80,442947
1141,000000	79,478064
1140,000000	78,580479
1139,000000	77,782744
1138,000000	77,097849
1137,000000	76,519961
1136,000000	76,027857
1135,000000	75,585494
1134,000000	75,147557
1133,000000	74,675934
1132,000000	74,151644
1131,000000	73,575571
1130,000000	72,963187
1129,000000	72,341393
1128,000000	71,745639
1127,000000	71,207880
1126,000000	70,748972
1125,000000	70,385092
1124,000000	70,135608
1123,000000	70,023410
1122,000000	70,065909
1121,000000	70,281734
1120,000000	70,696251
1119,000000	71,323248
1118,000000	72,152875
1117,000000	73,153600
1116,000000	74,283457
1115,000000	75,489927
1114,000000	76,709414
1113,000000	77,883521
1112,000000	78,968624
1111,000000	79,931748
1110,000000	80,748976
1109,000000	81,414405
1108,000000	81,938826
1107,000000	82,344050
1106,000000	82,659982
1105,000000	82,919526
1104,000000	83,151538
1103,000000	83,370654
1102,000000	83,580915
1101,000000	83,783128
1100,000000	83,974560
1099,000000	84,148264
1098,000000	84,296752
1097,000000	84,417388
1096,000000	84,509086
1095,000000	84,569348
1094,000000	84,599987
1093,000000	84,608401
1092,000000	84,598697
1091,000000	84,566400
1090,000000	84,502389
1089,000000	84,398720
1088,000000	84,242696
1087,000000	84,012438
1086,000000	83,684404
1085,000000	83,233920
1084,000000	82,632559
1083,000000	81,847894
1082,000000	80,856294
1081,000000	79,659642
1080,000000	78,287654
1079,000000	76,797850
1078,000000	75,269495
1077,000000	73,793969
1076,000000	72,464106
1075,000000	71,368912
1074,000000	70,583460
1073,000000	70,164765
1072,000000	70,153071
1071,000000	70,552600
1070,000000	71,328431
1069,000000	72,414530
1068,000000	73,725486
1067,000000	75,164541
1066,000000	76,631552
1065,000000	78,050641
1064,000000	79,377743
1063,000000	80,587896
1062,000000	81,669665
1061,000000	82,628891
1060,000000	83,479110
1059,000000	84,227782
1058,000000	84,880843
1057,000000	85,449066
1056,000000	85,945038
1055,000000	86,372828
1054,000000	86,732496
1053,000000	87,029568
1052,000000	87,266724
1051,000000	87,440498
1050,000000	87,548923
1049,000000	87,593963
1048,000000	87,567610
1047,000000	87,441294
1046,000000	87,185692
1045,000000	86,792603
1044,000000	86,279475
1043,000000	85,691087
1042,000000	85,105458
1041,000000	84,625697
1040,000000	84,346978
1039,000000	84,321533
1038,000000	84,545149
1037,000000	84,969205
1036,000000	85,513703
1035,000000	86,084615
1034,000000	86,606198
1033,000000	87,043684
1032,000000	87,395846
1031,000000	87,671713
1030,000000	87,883437
1029,000000	88,049453
1028,000000	88,188460
1027,000000	88,309779
1026,000000	88,418272
1025,000000	88,523300
1024,000000	88,632163
1023,000000	88,741171
1022,000000	88,841067
1021,000000	88,928778
1020,000000	89,006652
1019,000000	89,075162
1018,000000	89,134765
1017,000000	89,189100
1016,000000	89,238981
1015,000000	89,278266
1014,000000	89,301682
1013,000000	89,311681
1012,000000	89,310862
1011,000000	89,295033
1010,000000	89,261975
1009,000000	89,219761
1008,000000	89,178453
1007,000000	89,137840
1006,000000	89,091211
1005,000000	89,036591
1004,000000	88,975550
1003,000000	88,905691
1002,000000	88,822202
1001,000000	88,724472
1000,000000	88,615327
999,000000	88,496660
998,000000	88,372062
997,000000	88,249799
996,000000	88,136408
995,000000	88,030056
994,000000	87,925855
993,000000	87,825306
992,000000	87,734386
991,000000	87,653957
990,000000	87,577211
989,000000	87,493491
988,000000	87,389796
987,000000	87,251951
986,000000	87,070578
985,000000	86,846555
984,000000	86,585978
983,000000	86,292835
982,000000	85,970737
981,000000	85,627410
980,000000	85,273215
979,000000	84,915614
978,000000	84,559638
977,000000	84,212073
976,000000	83,879822
975,000000	83,565011
974,000000	83,265895
973,000000	82,981351
972,000000	82,708625
971,000000	82,437676
970,000000	82,154647
969,000000	81,852219
968,000000	81,530975
967,000000	81,190887
966,000000	80,830076
965,000000	80,455404
964,000000	80,087918
963,000000	79,753223
962,000000	79,468851
961,000000	79,244140
960,000000	79,084675
959,000000	78,992594
958,000000	78,969449
957,000000	79,021040
956,000000	79,157606
955,000000	79,382636
954,000000	79,686530
953,000000	80,054295
952,000000	80,468506
951,000000	80,905838
950,000000	81,340815
949,000000	81,759590
948,000000	82,164304
947,000000	82,560982
946,000000	82,951019
945,000000	83,334522
944,000000	83,712308
943,000000	84,080760
942,000000	84,432812
941,000000	84,766116
940,000000	85,083672
939,000000	85,386260
938,000000	85,670932
937,000000	85,938181
936,000000	86,192301
935,000000	86,433455
934,000000	86,656814
933,000000	86,859519
932,000000	87,043508
931,000000	87,211371
930,000000	87,365442
929,000000	87,510167
928,000000	87,647659
927,000000	87,772553
926,000000	87,878999
925,000000	87,973080
924,000000	88,072139
923,000000	88,192238
922,000000	88,341348
921,000000	88,521983
920,000000	88,731315
919,000000	88,957711
918,000000	89,184832
917,000000	89,400058
916,000000	89,594151
915,000000	89,756992
914,000000	89,883817
913,000000	89,984147
912,000000	90,075317
911,000000	90,167824
910,000000	90,264694
909,000000	90,372345
908,000000	90,500649
907,000000	90,651951
906,000000	90,820428
905,000000	91,002582
904,000000	91,197647
903,000000	91,397506
902,000000	91,588088
901,000000	91,762716
900,000000	91,923481
899,000000	92,069203
898,000000	92,194014
897,000000	92,299687
896,000000	92,397239
895,000000	92,493103
894,000000	92,585422
893,000000	92,675582
892,000000	92,768773
891,000000	92,859415
890,000000	92,928597
889,000000	92,960816
888,000000	92,948390
887,000000	92,873063
886,000000	92,703925
885,000000	92,419384
884,000000	92,014440
883,000000	91,474969
882,000000	90,754596
881,000000	89,794431
880,000000	88,533180
879,000000	86,890610
878,000000	84,759975
877,000000	82,013500
876,000000	78,485160
875,000000	73,976173
874,000000	68,501257
873,000000	62,756134
872,000000	58,297765
871,000000	56,873114
870,000000	59,201178
869,000000	64,353988
868,000000	70,406571
867,000000	75,700342
866,000000	79,581209
865,000000	82,224566
864,000000	84,041302
863,000000	85,333758
862,000000	86,286728
861,000000	87,024348
860,000000	87,614047
859,000000	88,082405
858,000000	88,463721
857,000000	88,798689
856,000000	89,101503
855,000000	89,364634
854,000000	89,590790
853,000000	89,783719
852,000000	89,904884
851,000000	89,889045
850,000000	89,731114
849,000000	89,538562
848,000000	89,472615
847,000000	89,628111
846,000000	89,962930
845,000000	90,339031
844,000000	90,629810
843,000000	90,796582
842,000000	90,876439
841,000000	90,911878
840,000000	90,909912
839,000000	90,864362
838,000000	90,788176
837,000000	90,705423
836,000000	90,627180
835,000000	90,554649
834,000000	90,497658
833,000000	90,474359
832,000000	90,499502
831,000000	90,586376
830,000000	90,751452
829,000000	91,001073
828,000000	91,315809
827,000000	91,662097
826,000000	92,015867
825,000000	92,362453
824,000000	92,683326
823,000000	92,962336
822,000000	93,200788
821,000000	93,408458
820,000000	93,585056
819,000000	93,725619
818,000000	93,837454
817,000000	93,934665
816,000000	94,019825
815,000000	94,086821
814,000000	94,137627
813,000000	94,181551
812,000000	94,220230
811,000000	94,247313
810,000000	94,261253
809,000000	94,264239
808,000000	94,249879
807,000000	94,203903
806,000000	94,114790
805,000000	93,974002
804,000000	93,770543
803,000000	93,500665
802,000000	93,182000
801,000000	92,846114
800,000000	92,518983
799,000000	92,217038
798,000000	91,956595
797,000000	91,751883
796,000000	91,601999
795,000000	91,488494
794,000000	91,385838
793,000000	91,269030
792,000000	91,117693
791,000000	90,926587
790,000000	90,711978
789,000000	90,498164
788,000000	90,298867
787,000000	90,118261
786,000000	89,963758
785,000000	89,844513
784,000000	89,758516
783,000000	89,693226
782,000000	89,639464
781,000000	89,595282
780,000000	89,556501
779,000000	89,513604
778,000000	89,458918
777,000000	89,388644
776,000000	89,298652
775,000000	89,187595
774,000000	89,064465
773,000000	88,945016
772,000000	88,840617
771,000000	88,757493
770,000000	88,704479
769,000000	88,691371
768,000000	88,719209
767,000000	88,780561
766,000000	88,870462
765,000000	88,988734
764,000000	89,130302
763,000000	89,280263
762,000000	89,418526
761,000000	89,522562
760,000000	89,566668
759,000000	89,527966
758,000000	89,393794
757,000000	89,158170
756,000000	88,813298
755,000000	88,350795
754,000000	87,769077
753,000000	87,070963
752,000000	86,257041
751,000000	85,328854
750,000000	84,299547
749,000000	83,198898
748,000000	82,070502
747,000000	80,970205
746,000000	79,965754
745,000000	79,131262
744,000000	78,534006
743,000000	78,225531
742,000000	78,241825
741,000000	78,598068
740,000000	79,272652
739,000000	80,200432
738,000000	81,290146
737,000000	82,443051
736,000000	83,559786
735,000000	84,553470
734,000000	85,371816
733,000000	86,003972
732,000000	86,467120
731,000000	86,794649
730,000000	87,029740
729,000000	87,214015
728,000000	87,377527
727,000000	87,541719
726,000000	87,722453
725,000000	87,917194
724,000000	88,093886
723,000000	88,206038
722,000000	88,217634
721,000000	88,107439
720,000000	87,857059
719,000000	87,439298
718,000000	86,801140
717,000000	85,851800
716,000000	84,510260
715,000000	82,827384
714,000000	81,070535
713,000000	79,630343
712,000000	78,779074
711,000000	78,485586
710,000000	78,468128
709,000000	78,426054
708,000000	78,222636
707,000000	77,901533
706,000000	77,593509
705,000000	77,418744
704,000000	77,428549
703,000000	77,588751
702,000000	77,810468
701,000000	78,006242
700,000000	78,124426
699,000000	78,149666
698,000000	78,093329
697,000000	77,984677
696,000000	77,856637
695,000000	77,733155
694,000000	77,635166
693,000000	77,592231
692,000000	77,633216
691,000000	77,767582
690,000000	77,985752
689,000000	78,269364
688,000000	78,589025
687,000000	78,905881
686,000000	79,194527
685,000000	79,455530
684,000000	79,695482
683,000000	79,910310
682,000000	80,098407
681,000000	80,273381
680,000000	80,449547
679,000000	80,629943
678,000000	80,822022
677,000000	81,046073
676,000000	81,314012
675,000000	81,616848
674,000000	81,943876
673,000000	82,293683
672,000000	82,651632
671,000000	82,999974
670,000000	83,355978
669,000000	83,788955
668,000000	84,299263
667,000000	84,723433
666,000000	84,984847
665,000000	85,162510
664,000000	85,313108
663,000000	85,431636
662,000000	85,483824
661,000000	85,444661
660,000000	85,301592
659,000000	85,041707
658,000000	84,653265
657,000000	84,122476
656,000000	83,435692
655,000000	82,608098
654,000000	81,709224
653,000000	80,838083
652,000000	80,077368
651,000000	79,468389
650,000000	78,995043
649,000000	78,591836
648,000000	78,193371
647,000000	77,770930
646,000000	77,311034
645,000000	76,782447
644,000000	76,151623
643,000000	75,419898
642,000000	74,621048
641,000000	73,791221
640,000000	72,971571
639,000000	72,230218
638,000000	71,642646
637,000000	71,253196
636,000000	71,075245
635,000000	71,104493
634,000000	71,304333
633,000000	71,606754
632,000000	71,950269
631,000000	72,297723
630,000000	72,617885
629,000000	72,878307
628,000000	73,061721
627,000000	73,167563
626,000000	73,191668
625,000000	73,123113
624,000000	72,967658
623,000000	72,755240
622,000000	72,514128
621,000000	72,249519
620,000000	71,955120
619,000000	71,632529
618,000000	71,290253
617,000000	70,938810
616,000000	70,596428
615,000000	70,283438
614,000000	70,002679
613,000000	69,742501
612,000000	69,505289
611,000000	69,311434
610,000000	69,169783
609,000000	69,072280
608,000000	69,029094
607,000000	69,088916
606,000000	69,308708
605,000000	69,725003
604,000000	70,360377
603,000000	71,223694
602,000000	72,291012
601,000000	73,501313
600,000000	74,776999
599,000000	76,046940
598,000000	77,265228
597,000000	78,416551
596,000000	79,493735
595,000000	80,473806
594,000000	81,329968
593,000000	82,057013
592,000000	82,664650
591,000000	83,158633
590,000000	83,547710
589,000000	83,856873
588,000000	84,117419
587,000000	84,349600
586,000000	84,560304
585,000000	84,746760
584,000000	84,898422
583,000000	85,013152
582,000000	85,112489
581,000000	85,223482
580,000000	85,345850
579,000000	85,461814
578,000000	85,579479
577,000000	85,732114
576,000000	85,927043
575,000000	86,127436
574,000000	86,304724
573,000000	86,477569
572,000000	86,673879
571,000000	86,883596
570,000000	87,073661
569,000000	87,228620
568,000000	87,354300
567,000000	87,460586
566,000000	87,561030
565,000000	87,670039
564,000000	87,778919
563,000000	87,857966
562,000000	87,899202
561,000000	87,931658
560,000000	87,977685
559,000000	88,021483
558,000000	88,043024
557,000000	88,054348
556,000000	88,074143
555,000000	88,091936
554,000000	88,088695
553,000000	88,073478
552,000000	88,069398
551,000000	88,078942
550,000000	88,087661
549,000000	88,087859
548,000000	88,077717
547,000000	88,054124
546,000000	88,027493
545,000000	88,024984
544,000000	88,057420
543,000000	88,099323
542,000000	88,119906
541,000000	88,119676
540,000000	88,119883
539,000000	88,135066
538,000000	88,172078
537,000000	88,237117
536,000000	88,321406
535,000000	88,398140
534,000000	88,451934
533,000000	88,498344
532,000000	88,556039
531,000000	88,619165
530,000000	88,677910
529,000000	88,741855
528,000000	88,817203
527,000000	88,883332
526,000000	88,916051
525,000000	88,913999
524,000000	88,887598
523,000000	88,846398
522,000000	88,816501
521,000000	88,841571
520,000000	88,932317
519,000000	89,032692
518,000000	89,071804
517,000000	89,039267
516,000000	88,978235
515,000000	88,924906
514,000000	88,889027
513,000000	88,873081
512,000000	88,870103
511,000000	88,855737
510,000000	88,812236
509,000000	88,752394
508,000000	88,695396
507,000000	88,640089
506,000000	88,590785
505,000000	88,579969
504,000000	88,632100
503,000000	88,714498
502,000000	88,751575
501,000000	88,699412
500,000000	88,581838
499,000000	88,452663
498,000000	88,350884
497,000000	88,283336
496,000000	88,225624
495,000000	88,149259
494,000000	88,060872
493,000000	87,999861
492,000000	87,980987
491,000000	87,970832
490,000000	87,941945
489,000000	87,919877
488,000000	87,946521
487,000000	88,021902
486,000000	88,114104
485,000000	88,203225
484,000000	88,286588
483,000000	88,360954
482,000000	88,429161
481,000000	88,511331
480,000000	88,624907
479,000000	88,765818
478,000000	88,917180
477,000000	89,063071
476,000000	89,187607
475,000000	89,287906
474,000000	89,389191
473,000000	89,518449
472,000000	89,649755
471,000000	89,730856
470,000000	89,771941
469,000000	89,833477
468,000000	89,927222
467,000000	89,991308
466,000000	89,983995
465,000000	89,955081
464,000000	89,976105
463,000000	90,050249
462,000000	90,139123
461,000000	90,233091
460,000000	90,348764
459,000000	90,472871
458,000000	90,555680
457,000000	90,570020
456,000000	90,545748
455,000000	90,527649
454,000000	90,542302
453,000000	90,589587
452,000000	90,645618
451,000000	90,664699
450,000000	90,663469
