# Supplementary material for: Machine learning-assisted non-destructive plasticizer identification and quantification in historical PVC objects based on IR spectroscopy
Source: Sci Rep. 2022 Mar 23;12:5017. doi: 10.1038/s41598-022-08862-1 (PMC8943100; doi:10.1038/s41598-022-08862-1)
Supplement: Supplementary file 1 — Supplementary Information 1. [file 41598_2022_8862_MOESM1_ESM.zip › Plasticizers_PVC_data/ATR_FTIR_all/P124.ASC]

PE IR       SUBTECH     SPECTRUM    ASCII       PEDS        4.00        
   -1
P124.ASC
20/10/14
14:04:17.00
20/10/14
14:04:17.00
Student
Sample 035 By student Date Wednesday, October 14 2020
450,000000
#HDR
-1
-1
#GR
cm-1
%T
1.0
0.0
4000,000000
-1,000000
3551
8
101,476204
53,856059
#DATA
4000,000000	100,376144
3999,000000	100,377855
3998,000000	100,379564
3997,000000	100,381821
3996,000000	100,384222
3995,000000	100,386355
3994,000000	100,388040
3993,000000	100,389433
3992,000000	100,390882
3991,000000	100,392609
3990,000000	100,394537
3989,000000	100,396420
3988,000000	100,398024
3987,000000	100,399097
3986,000000	100,399293
3985,000000	100,398437
3984,000000	100,396969
3983,000000	100,395932
3982,000000	100,396305
3981,000000	100,398227
3980,000000	100,400906
3979,000000	100,403297
3978,000000	100,404803
3977,000000	100,405495
3976,000000	100,405876
3975,000000	100,406540
3974,000000	100,407921
3973,000000	100,410107
3972,000000	100,412814
3971,000000	100,415538
3970,000000	100,417772
3969,000000	100,419202
3968,000000	100,419767
3967,000000	100,419563
3966,000000	100,418678
3965,000000	100,417185
3964,000000	100,415355
3963,000000	100,413775
3962,000000	100,413014
3961,000000	100,413121
3960,000000	100,413630
3959,000000	100,414177
3958,000000	100,414879
3957,000000	100,416021
3956,000000	100,417403
3955,000000	100,418270
3954,000000	100,417939
3953,000000	100,416533
3952,000000	100,415092
3951,000000	100,414855
3950,000000	100,416320
3949,000000	100,418735
3948,000000	100,420510
3947,000000	100,420389
3946,000000	100,418687
3945,000000	100,417309
3944,000000	100,418249
3943,000000	100,421754
3942,000000	100,425963
3941,000000	100,428627
3940,000000	100,429056
3939,000000	100,428006
3938,000000	100,426236
3937,000000	100,424147
3936,000000	100,422497
3935,000000	100,422782
3934,000000	100,426152
3933,000000	100,432026
3932,000000	100,438249
3931,000000	100,442653
3930,000000	100,444448
3929,000000	100,444037
3928,000000	100,442254
3927,000000	100,440301
3926,000000	100,439701
3925,000000	100,441241
3924,000000	100,443835
3923,000000	100,445441
3922,000000	100,445172
3921,000000	100,443761
3920,000000	100,442567
3919,000000	100,442988
3918,000000	100,446024
3917,000000	100,451214
3916,000000	100,456230
3915,000000	100,458700
3914,000000	100,458324
3913,000000	100,456770
3912,000000	100,455726
3911,000000	100,455753
3910,000000	100,456309
3909,000000	100,456697
3908,000000	100,456570
3907,000000	100,456280
3906,000000	100,456563
3905,000000	100,457992
3904,000000	100,460263
3903,000000	100,462406
3902,000000	100,464333
3901,000000	100,467290
3900,000000	100,471895
3899,000000	100,476493
3898,000000	100,478660
3897,000000	100,477769
3896,000000	100,475141
3895,000000	100,472388
3894,000000	100,470904
3893,000000	100,472612
3892,000000	100,478726
3891,000000	100,486972
3890,000000	100,491940
3889,000000	100,491185
3888,000000	100,487762
3887,000000	100,486550
3886,000000	100,489751
3885,000000	100,494725
3884,000000	100,496918
3883,000000	100,495961
3882,000000	100,495422
3881,000000	100,497742
3880,000000	100,501701
3879,000000	100,503666
3878,000000	100,501948
3877,000000	100,498960
3876,000000	100,497918
3875,000000	100,499583
3874,000000	100,501497
3873,000000	100,500410
3872,000000	100,497037
3871,000000	100,496403
3870,000000	100,501462
3869,000000	100,508088
3868,000000	100,510495
3867,000000	100,509666
3866,000000	100,510388
3865,000000	100,514107
3864,000000	100,518245
3863,000000	100,520126
3862,000000	100,519600
3861,000000	100,518214
3860,000000	100,517076
3859,000000	100,516884
3858,000000	100,517583
3857,000000	100,518306
3856,000000	100,517806
3855,000000	100,516446
3854,000000	100,517403
3853,000000	100,522264
3852,000000	100,526102
3851,000000	100,526975
3850,000000	100,528840
3849,000000	100,532575
3848,000000	100,535837
3847,000000	100,537382
3846,000000	100,537924
3845,000000	100,538381
3844,000000	100,538731
3843,000000	100,538453
3842,000000	100,537445
3841,000000	100,537073
3840,000000	100,539208
3839,000000	100,544086
3838,000000	100,549492
3837,000000	100,553183
3836,000000	100,555010
3835,000000	100,556422
3834,000000	100,558320
3833,000000	100,560387
3832,000000	100,561871
3831,000000	100,562373
3830,000000	100,562321
3829,000000	100,563123
3828,000000	100,566236
3827,000000	100,571710
3826,000000	100,577184
3825,000000	100,579462
3824,000000	100,577719
3823,000000	100,574527
3822,000000	100,573679
3821,000000	100,576591
3820,000000	100,579117
3819,000000	100,577739
3818,000000	100,575616
3817,000000	100,577040
3816,000000	100,582241
3815,000000	100,587507
3814,000000	100,590191
3813,000000	100,592310
3812,000000	100,596024
3811,000000	100,599797
3810,000000	100,601494
3809,000000	100,601673
3808,000000	100,602874
3807,000000	100,605888
3806,000000	100,607866
3805,000000	100,606555
3804,000000	100,604301
3803,000000	100,604736
3802,000000	100,608485
3801,000000	100,612291
3800,000000	100,611815
3799,000000	100,608369
3798,000000	100,607448
3797,000000	100,611188
3796,000000	100,617389
3795,000000	100,622809
3794,000000	100,626329
3793,000000	100,628828
3792,000000	100,630865
3791,000000	100,632143
3790,000000	100,632927
3789,000000	100,634144
3788,000000	100,636348
3787,000000	100,639252
3786,000000	100,642270
3785,000000	100,644805
3784,000000	100,646115
3783,000000	100,645835
3782,000000	100,644970
3781,000000	100,645466
3780,000000	100,648384
3779,000000	100,652763
3778,000000	100,656453
3777,000000	100,658690
3776,000000	100,660470
3775,000000	100,662311
3774,000000	100,663052
3773,000000	100,661577
3772,000000	100,658589
3771,000000	100,656186
3770,000000	100,655675
3769,000000	100,656556
3768,000000	100,657985
3767,000000	100,660313
3766,000000	100,663748
3765,000000	100,667097
3764,000000	100,668884
3763,000000	100,669347
3762,000000	100,670273
3761,000000	100,672488
3760,000000	100,675043
3759,000000	100,677331
3758,000000	100,680061
3757,000000	100,683714
3756,000000	100,687195
3755,000000	100,689160
3754,000000	100,689268
3753,000000	100,688168
3752,000000	100,687381
3751,000000	100,689106
3750,000000	100,694049
3749,000000	100,699559
3748,000000	100,702378
3747,000000	100,701838
3746,000000	100,699489
3745,000000	100,697942
3744,000000	100,698340
3743,000000	100,697222
3742,000000	100,694294
3741,000000	100,694208
3740,000000	100,697120
3739,000000	100,699509
3738,000000	100,699997
3737,000000	100,701080
3736,000000	100,705613
3735,000000	100,712821
3734,000000	100,718872
3733,000000	100,721468
3732,000000	100,721241
3731,000000	100,719458
3730,000000	100,717332
3729,000000	100,716121
3728,000000	100,716620
3727,000000	100,718677
3726,000000	100,721471
3725,000000	100,724110
3724,000000	100,726601
3723,000000	100,729199
3722,000000	100,731425
3721,000000	100,732439
3720,000000	100,732042
3719,000000	100,730958
3718,000000	100,729969
3717,000000	100,729086
3716,000000	100,727744
3715,000000	100,725795
3714,000000	100,723383
3713,000000	100,720224
3712,000000	100,716229
3711,000000	100,711948
3710,000000	100,707744
3709,000000	100,703490
3708,000000	100,698891
3707,000000	100,693986
3706,000000	100,689205
3705,000000	100,685184
3704,000000	100,681868
3703,000000	100,678221
3702,000000	100,673146
3701,000000	100,666651
3700,000000	100,659619
3699,000000	100,653271
3698,000000	100,648565
3697,000000	100,645427
3696,000000	100,643076
3695,000000	100,641337
3694,000000	100,641317
3693,000000	100,643816
3692,000000	100,647741
3691,000000	100,650408
3690,000000	100,649573
3689,000000	100,645170
3688,000000	100,638789
3687,000000	100,632423
3686,000000	100,628008
3685,000000	100,626538
3684,000000	100,626801
3683,000000	100,626162
3682,000000	100,622208
3681,000000	100,613667
3680,000000	100,600080
3679,000000	100,581875
3678,000000	100,562558
3677,000000	100,550034
3676,000000	100,551996
3675,000000	100,565247
3674,000000	100,576877
3673,000000	100,581823
3672,000000	100,584944
3671,000000	100,589320
3670,000000	100,593201
3669,000000	100,593211
3668,000000	100,589328
3667,000000	100,586216
3666,000000	100,587258
3665,000000	100,590802
3664,000000	100,592664
3663,000000	100,590428
3662,000000	100,585514
3661,000000	100,581271
3660,000000	100,579447
3659,000000	100,579065
3658,000000	100,578381
3657,000000	100,576983
3656,000000	100,575839
3655,000000	100,575300
3654,000000	100,575499
3653,000000	100,577007
3652,000000	100,578952
3651,000000	100,578497
3650,000000	100,573621
3649,000000	100,565120
3648,000000	100,555725
3647,000000	100,548292
3646,000000	100,544339
3645,000000	100,543741
3644,000000	100,545353
3643,000000	100,547745
3642,000000	100,549656
3641,000000	100,550225
3640,000000	100,548802
3639,000000	100,545085
3638,000000	100,539327
3637,000000	100,532633
3636,000000	100,527105
3635,000000	100,524817
3634,000000	100,526147
3633,000000	100,529304
3632,000000	100,532110
3631,000000	100,533331
3630,000000	100,532457
3629,000000	100,529763
3628,000000	100,524697
3627,000000	100,516316
3626,000000	100,507312
3625,000000	100,500869
3624,000000	100,497109
3623,000000	100,495111
3622,000000	100,494529
3621,000000	100,495099
3620,000000	100,495872
3619,000000	100,495510
3618,000000	100,493100
3617,000000	100,489087
3616,000000	100,485246
3615,000000	100,482953
3614,000000	100,482066
3613,000000	100,481291
3612,000000	100,479354
3611,000000	100,475979
3610,000000	100,471755
3609,000000	100,467007
3608,000000	100,461508
3607,000000	100,455284
3606,000000	100,449259
3605,000000	100,444863
3604,000000	100,442482
3603,000000	100,440925
3602,000000	100,438482
3601,000000	100,434245
3600,000000	100,428443
3599,000000	100,421837
3598,000000	100,415256
3597,000000	100,409125
3596,000000	100,403792
3595,000000	100,399502
3594,000000	100,396077
3593,000000	100,392703
3592,000000	100,388998
3591,000000	100,385190
3590,000000	100,381401
3589,000000	100,377097
3588,000000	100,371680
3587,000000	100,365032
3586,000000	100,357282
3585,000000	100,349046
3584,000000	100,340883
3583,000000	100,332468
3582,000000	100,323367
3581,000000	100,314265
3580,000000	100,306453
3579,000000	100,300174
3578,000000	100,294181
3577,000000	100,286867
3576,000000	100,277820
3575,000000	100,268085
3574,000000	100,259292
3573,000000	100,252530
3572,000000	100,247910
3571,000000	100,244764
3570,000000	100,242137
3569,000000	100,239280
3568,000000	100,235984
3567,000000	100,232421
3566,000000	100,228448
3565,000000	100,223766
3564,000000	100,218468
3563,000000	100,212281
3562,000000	100,204464
3561,000000	100,195100
3560,000000	100,185625
3559,000000	100,177716
3558,000000	100,172090
3557,000000	100,168589
3556,000000	100,166799
3555,000000	100,166267
3554,000000	100,166226
3553,000000	100,165579
3552,000000	100,163308
3551,000000	100,159059
3550,000000	100,153398
3549,000000	100,147583
3548,000000	100,142978
3547,000000	100,140495
3546,000000	100,140062
3545,000000	100,140530
3544,000000	100,140582
3543,000000	100,139797
3542,000000	100,138472
3541,000000	100,136640
3540,000000	100,133700
3539,000000	100,129118
3538,000000	100,123134
3537,000000	100,116632
3536,000000	100,110515
3535,000000	100,105399
3534,000000	100,101785
3533,000000	100,099939
3532,000000	100,099563
3531,000000	100,099800
3530,000000	100,099860
3529,000000	100,099366
3528,000000	100,098209
3527,000000	100,096401
3526,000000	100,094302
3525,000000	100,092485
3524,000000	100,091012
3523,000000	100,089034
3522,000000	100,085491
3521,000000	100,080208
3520,000000	100,074129
3519,000000	100,068614
3518,000000	100,064603
3517,000000	100,062210
3516,000000	100,060807
3515,000000	100,059398
3514,000000	100,057076
3513,000000	100,053369
3512,000000	100,048375
3511,000000	100,042663
3510,000000	100,037028
3509,000000	100,032008
3508,000000	100,027547
3507,000000	100,023288
3506,000000	100,019242
3505,000000	100,015804
3504,000000	100,013150
3503,000000	100,010926
3502,000000	100,008766
3501,000000	100,006662
3500,000000	100,004229
3499,000000	100,000025
3498,000000	99,992574
3497,000000	99,982330
3496,000000	99,971934
3495,000000	99,963977
3494,000000	99,958842
3493,000000	99,955062
3492,000000	99,951298
3491,000000	99,947364
3490,000000	99,943569
3489,000000	99,939590
3488,000000	99,934079
3487,000000	99,925332
3486,000000	99,912810
3485,000000	99,898545
3484,000000	99,886798
3483,000000	99,881292
3482,000000	99,881745
3481,000000	99,883174
3480,000000	99,879375
3479,000000	99,867481
3478,000000	99,849412
3477,000000	99,829526
3476,000000	99,811456
3475,000000	99,797013
3474,000000	99,787410
3473,000000	99,784452
3472,000000	99,789434
3471,000000	99,800516
3470,000000	99,811829
3469,000000	99,816023
3468,000000	99,808328
3467,000000	99,788808
3466,000000	99,761697
3465,000000	99,733380
3464,000000	99,710131
3463,000000	99,695434
3462,000000	99,687687
3461,000000	99,680864
3460,000000	99,668901
3459,000000	99,650311
3458,000000	99,628600
3457,000000	99,608640
3456,000000	99,593040
3455,000000	99,581416
3454,000000	99,571973
3453,000000	99,563138
3452,000000	99,554268
3451,000000	99,545799
3450,000000	99,538841
3449,000000	99,533911
3448,000000	99,529739
3447,000000	99,523768
3446,000000	99,514469
3445,000000	99,502940
3444,000000	99,492117
3443,000000	99,484952
3442,000000	99,483670
3441,000000	99,490021
3440,000000	99,504843
3439,000000	99,526471
3438,000000	99,549577
3437,000000	99,566423
3436,000000	99,570752
3435,000000	99,561914
3434,000000	99,545927
3433,000000	99,531730
3432,000000	99,525016
3431,000000	99,524848
3430,000000	99,525952
3429,000000	99,523795
3428,000000	99,517482
3427,000000	99,508976
3426,000000	99,501299
3425,000000	99,497572
3424,000000	99,500092
3423,000000	99,508912
3422,000000	99,521319
3421,000000	99,533543
3420,000000	99,543364
3419,000000	99,551132
3418,000000	99,558727
3417,000000	99,567928
3416,000000	99,579364
3415,000000	99,592195
3414,000000	99,604613
3413,000000	99,615086
3412,000000	99,623378
3411,000000	99,630205
3410,000000	99,636032
3409,000000	99,640541
3408,000000	99,643367
3407,000000	99,645130
3406,000000	99,647596
3405,000000	99,652795
3404,000000	99,661668
3403,000000	99,672981
3402,000000	99,683514
3401,000000	99,689967
3400,000000	99,691335
3399,000000	99,689479
3398,000000	99,687263
3397,000000	99,686354
3396,000000	99,686939
3395,000000	99,688926
3394,000000	99,692455
3393,000000	99,697122
3392,000000	99,701458
3391,000000	99,703769
3390,000000	99,703307
3389,000000	99,700452
3388,000000	99,696167
3387,000000	99,691723
3386,000000	99,688600
3385,000000	99,687868
3384,000000	99,689316
3383,000000	99,691417
3382,000000	99,692429
3381,000000	99,691604
3380,000000	99,689435
3379,000000	99,686891
3378,000000	99,684534
3377,000000	99,682301
3376,000000	99,680002
3375,000000	99,677934
3374,000000	99,676914
3373,000000	99,677678
3372,000000	99,680225
3371,000000	99,683699
3370,000000	99,686862
3369,000000	99,688712
3368,000000	99,688800
3367,000000	99,687105
3366,000000	99,683704
3365,000000	99,678723
3364,000000	99,672760
3363,000000	99,667278
3362,000000	99,664069
3361,000000	99,663858
3360,000000	99,665419
3359,000000	99,666500
3358,000000	99,665806
3357,000000	99,663858
3356,000000	99,661820
3355,000000	99,659898
3354,000000	99,657339
3353,000000	99,653920
3352,000000	99,650795
3351,000000	99,649425
3350,000000	99,649727
3349,000000	99,649727
3348,000000	99,647348
3347,000000	99,642525
3346,000000	99,637423
3345,000000	99,634540
3344,000000	99,634611
3343,000000	99,636271
3342,000000	99,637609
3341,000000	99,637865
3340,000000	99,637668
3339,000000	99,637784
3338,000000	99,637855
3337,000000	99,636562
3336,000000	99,633068
3335,000000	99,628152
3334,000000	99,623690
3333,000000	99,621056
3332,000000	99,620201
3331,000000	99,620227
3330,000000	99,620488
3329,000000	99,620882
3328,000000	99,621270
3327,000000	99,621022
3326,000000	99,619369
3325,000000	99,616170
3324,000000	99,612313
3323,000000	99,609325
3322,000000	99,608370
3321,000000	99,609381
3320,000000	99,611109
3319,000000	99,612124
3318,000000	99,611812
3317,000000	99,610544
3316,000000	99,609157
3315,000000	99,608428
3314,000000	99,608682
3313,000000	99,609474
3312,000000	99,609716
3311,000000	99,608557
3310,000000	99,606324
3309,000000	99,604315
3308,000000	99,603567
3307,000000	99,603970
3306,000000	99,604618
3305,000000	99,604768
3304,000000	99,604370
3303,000000	99,603912
3302,000000	99,603932
3301,000000	99,604593
3300,000000	99,605625
3299,000000	99,606791
3298,000000	99,608401
3297,000000	99,611183
3296,000000	99,615537
3295,000000	99,620950
3294,000000	99,626135
3293,000000	99,629622
3292,000000	99,630516
3291,000000	99,629186
3290,000000	99,627359
3289,000000	99,627069
3288,000000	99,629088
3287,000000	99,632435
3286,000000	99,635550
3285,000000	99,637757
3284,000000	99,639493
3283,000000	99,641395
3282,000000	99,643628
3281,000000	99,646162
3280,000000	99,649283
3279,000000	99,653553
3278,000000	99,659216
3277,000000	99,665751
3276,000000	99,672173
3275,000000	99,677829
3274,000000	99,682845
3273,000000	99,687682
3272,000000	99,692390
3271,000000	99,696621
3270,000000	99,700372
3269,000000	99,704326
3268,000000	99,709203
3267,000000	99,714894
3266,000000	99,720431
3265,000000	99,724866
3264,000000	99,728145
3263,000000	99,731256
3262,000000	99,735482
3261,000000	99,741386
3260,000000	99,748487
3259,000000	99,755957
3258,000000	99,763404
3257,000000	99,770687
3256,000000	99,777100
3255,000000	99,781505
3254,000000	99,783735
3253,000000	99,785382
3252,000000	99,788598
3251,000000	99,794113
3250,000000	99,800813
3249,000000	99,807106
3248,000000	99,812180
3247,000000	99,815970
3246,000000	99,818530
3245,000000	99,819955
3244,000000	99,820713
3243,000000	99,821664
3242,000000	99,823646
3241,000000	99,827104
3240,000000	99,831949
3239,000000	99,837592
3238,000000	99,843289
3237,000000	99,848741
3236,000000	99,854279
3235,000000	99,860098
3234,000000	99,865304
3233,000000	99,868173
3232,000000	99,867820
3231,000000	99,865456
3230,000000	99,863600
3229,000000	99,863925
3228,000000	99,866035
3227,000000	99,868440
3226,000000	99,870383
3225,000000	99,872450
3224,000000	99,875474
3223,000000	99,879262
3222,000000	99,882701
3221,000000	99,885032
3220,000000	99,886710
3219,000000	99,888639
3218,000000	99,890700
3217,000000	99,891533
3216,000000	99,890069
3215,000000	99,887013
3214,000000	99,884359
3213,000000	99,883556
3212,000000	99,884520
3211,000000	99,886357
3210,000000	99,888337
3209,000000	99,889888
3208,000000	99,890275
3207,000000	99,888989
3206,000000	99,886373
3205,000000	99,883427
3204,000000	99,881006
3203,000000	99,879403
3202,000000	99,878531
3201,000000	99,878105
3200,000000	99,877761
3199,000000	99,877482
3198,000000	99,878070
3197,000000	99,880833
3196,000000	99,886434
3195,000000	99,894081
3194,000000	99,901821
3193,000000	99,907734
3192,000000	99,911170
3191,000000	99,913174
3190,000000	99,915700
3189,000000	99,920008
3188,000000	99,925659
3187,000000	99,931042
3186,000000	99,934807
3185,000000	99,936751
3184,000000	99,937641
3183,000000	99,938534
3182,000000	99,940085
3181,000000	99,942163
3180,000000	99,944034
3179,000000	99,945225
3178,000000	99,946156
3177,000000	99,947665
3176,000000	99,950047
3175,000000	99,952927
3174,000000	99,955996
3173,000000	99,959391
3172,000000	99,963339
3171,000000	99,967830
3170,000000	99,972652
3169,000000	99,977259
3168,000000	99,980566
3167,000000	99,981538
3166,000000	99,980443
3165,000000	99,979182
3164,000000	99,979944
3163,000000	99,983496
3162,000000	99,988833
3161,000000	99,994207
3160,000000	99,998338
3159,000000	100,001098
3158,000000	100,003419
3157,000000	100,006552
3156,000000	100,011131
3155,000000	100,016932
3154,000000	100,023385
3153,000000	100,029938
3152,000000	100,035907
3151,000000	100,040615
3150,000000	100,044142
3149,000000	100,047653
3148,000000	100,052437
3147,000000	100,058627
3146,000000	100,065090
3145,000000	100,070491
3144,000000	100,074309
3143,000000	100,077017
3142,000000	100,079513
3141,000000	100,082267
3140,000000	100,084846
3139,000000	100,086412
3138,000000	100,086840
3137,000000	100,087039
3136,000000	100,087906
3135,000000	100,089212
3134,000000	100,090011
3133,000000	100,090053
3132,000000	100,090229
3131,000000	100,091471
3130,000000	100,093627
3129,000000	100,095751
3128,000000	100,097201
3127,000000	100,098086
3126,000000	100,098744
3125,000000	100,099277
3124,000000	100,099855
3123,000000	100,101194
3122,000000	100,104116
3121,000000	100,108291
3120,000000	100,111728
3119,000000	100,112036
3118,000000	100,108402
3117,000000	100,102202
3116,000000	100,095674
3115,000000	100,090205
3114,000000	100,085794
3113,000000	100,081737
3112,000000	100,077465
3111,000000	100,072898
3110,000000	100,068285
3109,000000	100,063722
3108,000000	100,058875
3107,000000	100,053361
3106,000000	100,047456
3105,000000	100,042073
3104,000000	100,037915
3103,000000	100,034964
3102,000000	100,032946
3101,000000	100,031802
3100,000000	100,031261
3099,000000	100,030350
3098,000000	100,027937
3097,000000	100,023781
3096,000000	100,018617
3095,000000	100,013226
3094,000000	100,007767
3093,000000	100,001985
3092,000000	99,995581
3091,000000	99,988001
3090,000000	99,978256
3089,000000	99,965451
3088,000000	99,949694
3087,000000	99,932288
3086,000000	99,914561
3085,000000	99,896400
3084,000000	99,876081
3083,000000	99,851955
3082,000000	99,824433
3081,000000	99,796016
3080,000000	99,769279
3079,000000	99,745034
3078,000000	99,722660
3077,000000	99,701818
3076,000000	99,683316
3075,000000	99,668334
3074,000000	99,657379
3073,000000	99,650350
3072,000000	99,647178
3071,000000	99,648038
3070,000000	99,652672
3069,000000	99,659747
3068,000000	99,667301
3067,000000	99,674031
3066,000000	99,680206
3065,000000	99,687063
3064,000000	99,695311
3063,000000	99,704527
3062,000000	99,714012
3061,000000	99,723912
3060,000000	99,735227
3059,000000	99,748805
3058,000000	99,764462
3057,000000	99,780923
3056,000000	99,796528
3055,000000	99,810154
3054,000000	99,821669
3053,000000	99,831447
3052,000000	99,839473
3051,000000	99,845107
3050,000000	99,847878
3049,000000	99,848329
3048,000000	99,847740
3047,000000	99,847036
3046,000000	99,846097
3045,000000	99,844057
3044,000000	99,840073
3043,000000	99,833681
3042,000000	99,824763
3041,000000	99,813626
3040,000000	99,801351
3039,000000	99,789850
3038,000000	99,780953
3037,000000	99,774977
3036,000000	99,770175
3035,000000	99,763881
3034,000000	99,754504
3033,000000	99,742657
3032,000000	99,730635
3031,000000	99,720913
3030,000000	99,714832
3029,000000	99,712182
3028,000000	99,711653
3027,000000	99,711529
3026,000000	99,710044
3025,000000	99,705465
3024,000000	99,696558
3023,000000	99,683435
3022,000000	99,667627
3021,000000	99,650838
3020,000000	99,633584
3019,000000	99,615398
3018,000000	99,595987
3017,000000	99,575369
3016,000000	99,552889
3015,000000	99,526811
3014,000000	99,495442
3013,000000	99,458193
3012,000000	99,415277
3011,000000	99,367089
3010,000000	99,314182
3009,000000	99,257513
3008,000000	99,197865
3007,000000	99,135079
3006,000000	99,068408
3005,000000	98,997475
3004,000000	98,922666
3003,000000	98,844573
3002,000000	98,763363
3001,000000	98,678681
3000,000000	98,589494
2999,000000	98,493956
2998,000000	98,389858
2997,000000	98,275419
2996,000000	98,149797
2995,000000	98,012457
2994,000000	97,862126
2993,000000	97,696594
2992,000000	97,513148
2991,000000	97,309689
2990,000000	97,084955
2989,000000	96,837840
2988,000000	96,566710
2987,000000	96,268796
2986,000000	95,940898
2985,000000	95,580481
2984,000000	95,187344
2983,000000	94,765383
2982,000000	94,321643
2981,000000	93,862689
2980,000000	93,390220
2979,000000	92,900590
2978,000000	92,388805
2977,000000	91,851656
2976,000000	91,287682
2975,000000	90,695840
2974,000000	90,076464
2973,000000	89,433846
2972,000000	88,776005
2971,000000	88,111775
2970,000000	87,447966
2969,000000	86,789913
2968,000000	86,144041
2967,000000	85,519993
2966,000000	84,930753
2965,000000	84,390214
2964,000000	83,911873
2963,000000	83,508546
2962,000000	83,193482
2961,000000	82,978938
2960,000000	82,872342
2959,000000	82,875902
2958,000000	82,987715
2957,000000	83,203476
2956,000000	83,515043
2955,000000	83,908832
2954,000000	84,366585
2953,000000	84,864920
2952,000000	85,375349
2951,000000	85,865572
2950,000000	86,304535
2949,000000	86,666884
2948,000000	86,935003
2947,000000	87,099621
2946,000000	87,159162
2945,000000	87,118908
2944,000000	86,988173
2943,000000	86,779126
2942,000000	86,505937
2941,000000	86,182951
2940,000000	85,822510
2939,000000	85,434081
2938,000000	85,027331
2937,000000	84,613772
2936,000000	84,206200
2935,000000	83,817724
2934,000000	83,462650
2933,000000	83,157317
2932,000000	82,916489
2931,000000	82,749385
2930,000000	82,658209
2929,000000	82,639646
2928,000000	82,686082
2927,000000	82,786509
2926,000000	82,928822
2925,000000	83,101275
2924,000000	83,292856
2923,000000	83,493329
2922,000000	83,695115
2921,000000	83,895017
2920,000000	84,093673
2919,000000	84,295072
2918,000000	84,507310
2917,000000	84,742080
2916,000000	85,010307
2915,000000	85,316070
2914,000000	85,654400
2913,000000	86,014258
2912,000000	86,383526
2911,000000	86,753049
2910,000000	87,118031
2909,000000	87,477563
2908,000000	87,832742
2907,000000	88,184871
2906,000000	88,534347
2905,000000	88,880092
2904,000000	89,219889
2903,000000	89,551236
2902,000000	89,872268
2901,000000	90,182030
2900,000000	90,480344
2899,000000	90,767536
2898,000000	91,043443
2897,000000	91,306193
2896,000000	91,552731
2895,000000	91,781672
2894,000000	91,995295
2893,000000	92,197481
2892,000000	92,389666
2891,000000	92,569418
2890,000000	92,732329
2889,000000	92,873932
2888,000000	92,988944
2887,000000	93,069966
2886,000000	93,107669
2885,000000	93,091919
2884,000000	93,013534
2883,000000	92,866200
2882,000000	92,648740
2881,000000	92,365934
2880,000000	92,028476
2879,000000	91,653259
2878,000000	91,264726
2877,000000	90,894673
2876,000000	90,577510
2875,000000	90,344358
2874,000000	90,217523
2873,000000	90,206475
2872,000000	90,304418
2871,000000	90,486955
2870,000000	90,714853
2869,000000	90,941315
2868,000000	91,121967
2867,000000	91,225246
2866,000000	91,239579
2865,000000	91,173673
2864,000000	91,051289
2863,000000	90,904042
2862,000000	90,765520
2861,000000	90,665987
2860,000000	90,628426
2859,000000	90,666278
2858,000000	90,783359
2857,000000	90,974582
2856,000000	91,226169
2855,000000	91,518551
2854,000000	91,832896
2853,000000	92,158259
2852,000000	92,495809
2851,000000	92,857659
2850,000000	93,259366
2849,000000	93,708778
2848,000000	94,197607
2847,000000	94,702170
2846,000000	95,193532
2845,000000	95,648587
2844,000000	96,055604
2843,000000	96,413954
2842,000000	96,729579
2841,000000	97,009391
2840,000000	97,257335
2839,000000	97,474798
2838,000000	97,664486
2837,000000	97,832387
2836,000000	97,984990
2835,000000	98,125537
2834,000000	98,253580
2833,000000	98,367850
2832,000000	98,468776
2831,000000	98,558334
2830,000000	98,638822
2829,000000	98,711925
2828,000000	98,778275
2827,000000	98,837486
2826,000000	98,888809
2825,000000	98,932208
2824,000000	98,968765
2823,000000	99,000003
2822,000000	99,027037
2821,000000	99,050337
2820,000000	99,070320
2819,000000	99,088258
2818,000000	99,106659
2817,000000	99,128805
2816,000000	99,157651
2815,000000	99,194969
2814,000000	99,241079
2813,000000	99,294618
2812,000000	99,352314
2811,000000	99,409719
2810,000000	99,463066
2809,000000	99,510770
2808,000000	99,553204
2807,000000	99,591274
2806,000000	99,625577
2805,000000	99,656736
2804,000000	99,685783
2803,000000	99,713820
2802,000000	99,741452
2801,000000	99,768611
2800,000000	99,794787
2799,000000	99,819320
2798,000000	99,841657
2797,000000	99,861699
2796,000000	99,879980
2795,000000	99,897447
2794,000000	99,914917
2793,000000	99,932612
2792,000000	99,950089
2791,000000	99,966497
2790,000000	99,980953
2789,000000	99,992931
2788,000000	100,002555
2787,000000	100,010686
2786,000000	100,018562
2785,000000	100,027156
2784,000000	100,036722
2783,000000	100,046872
2782,000000	100,057002
2781,000000	100,066751
2780,000000	100,076341
2779,000000	100,086603
2778,000000	100,098290
2777,000000	100,110984
2776,000000	100,122810
2775,000000	100,131673
2774,000000	100,136874
2773,000000	100,139355
2772,000000	100,140550
2771,000000	100,141361
2770,000000	100,142114
2769,000000	100,142888
2768,000000	100,143557
2767,000000	100,143917
2766,000000	100,144058
2765,000000	100,144408
2764,000000	100,145194
2763,000000	100,146022
2762,000000	100,146181
2761,000000	100,145212
2760,000000	100,143121
2759,000000	100,140306
2758,000000	100,137433
2757,000000	100,135093
2756,000000	100,133354
2755,000000	100,131824
2754,000000	100,130312
2753,000000	100,129175
2752,000000	100,128787
2751,000000	100,128914
2750,000000	100,128819
2749,000000	100,127768
2748,000000	100,125308
2747,000000	100,121458
2746,000000	100,116985
2745,000000	100,113149
2744,000000	100,110577
2743,000000	100,108457
2742,000000	100,105248
2741,000000	100,100191
2740,000000	100,093850
2739,000000	100,087350
2738,000000	100,081611
2737,000000	100,077249
2736,000000	100,074588
2735,000000	100,073461
2734,000000	100,073273
2733,000000	100,073613
2732,000000	100,074798
2731,000000	100,077761
2730,000000	100,083547
2729,000000	100,092745
2728,000000	100,105078
2727,000000	100,119444
2726,000000	100,134523
2725,000000	100,149473
2724,000000	100,163937
2723,000000	100,177538
2722,000000	100,189956
2721,000000	100,201634
2720,000000	100,213765
2719,000000	100,226896
2718,000000	100,239724
2717,000000	100,250094
2716,000000	100,257455
2715,000000	100,263728
2714,000000	100,271319
2713,000000	100,280664
2712,000000	100,290216
2711,000000	100,298557
2710,000000	100,305746
2709,000000	100,312538
2708,000000	100,319076
2707,000000	100,324869
2706,000000	100,329683
2705,000000	100,333885
2704,000000	100,337991
2703,000000	100,342285
2702,000000	100,346771
2701,000000	100,351108
2700,000000	100,354607
2699,000000	100,356714
2698,000000	100,357725
2697,000000	100,358793
2696,000000	100,361055
2695,000000	100,364780
2694,000000	100,369237
2693,000000	100,373175
2692,000000	100,375484
2691,000000	100,375828
2690,000000	100,374825
2689,000000	100,373514
2688,000000	100,372593
2687,000000	100,372201
2686,000000	100,372197
2685,000000	100,372164
2684,000000	100,371186
2683,000000	100,368313
2682,000000	100,363610
2681,000000	100,358404
2680,000000	100,354114
2679,000000	100,351038
2678,000000	100,348618
2677,000000	100,346585
2676,000000	100,345271
2675,000000	100,344834
2674,000000	100,344682
2673,000000	100,343970
2672,000000	100,342570
2671,000000	100,341394
2670,000000	100,341763
2669,000000	100,344456
2668,000000	100,349292
2667,000000	100,355669
2666,000000	100,363436
2665,000000	100,372963
2664,000000	100,384325
2663,000000	100,396664
2662,000000	100,408731
2661,000000	100,419972
2660,000000	100,430770
2659,000000	100,441636
2658,000000	100,452508
2657,000000	100,462989
2656,000000	100,473030
2655,000000	100,483016
2654,000000	100,493156
2653,000000	100,503111
2652,000000	100,512465
2651,000000	100,521441
2650,000000	100,530735
2649,000000	100,540404
2648,000000	100,549238
2647,000000	100,555709
2646,000000	100,559561
2645,000000	100,562127
2644,000000	100,564949
2643,000000	100,568491
2642,000000	100,572386
2641,000000	100,576410
2640,000000	100,580607
2639,000000	100,584685
2638,000000	100,587999
2637,000000	100,590368
2636,000000	100,592386
2635,000000	100,594626
2634,000000	100,596797
2633,000000	100,598066
2632,000000	100,598173
2631,000000	100,597935
2630,000000	100,598611
2629,000000	100,600762
2628,000000	100,603647
2627,000000	100,605696
2626,000000	100,605789
2625,000000	100,604295
2624,000000	100,602661
2623,000000	100,601764
2622,000000	100,600804
2621,000000	100,598171
2620,000000	100,593432
2619,000000	100,588073
2618,000000	100,584135
2617,000000	100,582493
2616,000000	100,582609
2615,000000	100,583507
2614,000000	100,584383
2613,000000	100,584418
2612,000000	100,582798
2611,000000	100,579344
2610,000000	100,574849
2609,000000	100,570419
2608,000000	100,566512
2607,000000	100,562867
2606,000000	100,559347
2605,000000	100,556609
2604,000000	100,555781
2603,000000	100,557370
2602,000000	100,560420
2601,000000	100,562796
2600,000000	100,562550
2599,000000	100,559302
2598,000000	100,554487
2597,000000	100,550412
2596,000000	100,549018
2595,000000	100,550944
2594,000000	100,555017
2593,000000	100,558576
2592,000000	100,559102
2591,000000	100,556139
2590,000000	100,551455
2589,000000	100,547041
2588,000000	100,543342
2587,000000	100,539788
2586,000000	100,536520
2585,000000	100,534724
2584,000000	100,535156
2583,000000	100,537006
2582,000000	100,538458
2581,000000	100,538135
2580,000000	100,536034
2579,000000	100,533524
2578,000000	100,532693
2577,000000	100,535201
2576,000000	100,541226
2575,000000	100,549344
2574,000000	100,557328
2573,000000	100,563118
2572,000000	100,565535
2571,000000	100,564806
2570,000000	100,562602
2569,000000	100,561046
2568,000000	100,561249
2567,000000	100,562790
2566,000000	100,564577
2565,000000	100,565968
2564,000000	100,567118
2563,000000	100,568618
2562,000000	100,570843
2561,000000	100,573329
2560,000000	100,574873
2559,000000	100,574821
2558,000000	100,574376
2557,000000	100,575879
2556,000000	100,580345
2555,000000	100,586190
2554,000000	100,590852
2553,000000	100,593231
2552,000000	100,594071
2551,000000	100,594422
2550,000000	100,594593
2549,000000	100,594561
2548,000000	100,594691
2547,000000	100,595808
2546,000000	100,598800
2545,000000	100,604004
2544,000000	100,610498
2543,000000	100,616107
2542,000000	100,618849
2541,000000	100,618645
2540,000000	100,617126
2539,000000	100,615596
2538,000000	100,613656
2537,000000	100,610267
2536,000000	100,605707
2535,000000	100,601798
2534,000000	100,600239
2533,000000	100,600985
2532,000000	100,602242
2531,000000	100,601716
2530,000000	100,598014
2529,000000	100,591515
2528,000000	100,584311
2527,000000	100,579069
2526,000000	100,577408
2525,000000	100,579045
2524,000000	100,582427
2523,000000	100,586110
2522,000000	100,589511
2521,000000	100,592531
2520,000000	100,594944
2519,000000	100,596418
2518,000000	100,597086
2517,000000	100,597919
2516,000000	100,600331
2515,000000	100,605139
2514,000000	100,611591
2513,000000	100,617541
2512,000000	100,621091
2511,000000	100,622336
2510,000000	100,623289
2509,000000	100,625941
2508,000000	100,630713
2507,000000	100,637001
2506,000000	100,644552
2505,000000	100,653555
2504,000000	100,663575
2503,000000	100,673354
2502,000000	100,682064
2501,000000	100,690170
2500,000000	100,698741
2499,000000	100,708357
2498,000000	100,719085
2497,000000	100,730964
2496,000000	100,743550
2495,000000	100,754994
2494,000000	100,762628
2493,000000	100,765421
2492,000000	100,765684
2491,000000	100,767493
2490,000000	100,772922
2489,000000	100,780110
2488,000000	100,785467
2487,000000	100,787573
2486,000000	100,788526
2485,000000	100,791411
2484,000000	100,797004
2483,000000	100,803223
2482,000000	100,807432
2481,000000	100,808850
2480,000000	100,808799
2479,000000	100,809149
2478,000000	100,810942
2477,000000	100,814395
2476,000000	100,819598
2475,000000	100,826553
2474,000000	100,834535
2473,000000	100,842104
2472,000000	100,848194
2471,000000	100,852810
2470,000000	100,856262
2469,000000	100,858380
2468,000000	100,859384
2467,000000	100,861018
2466,000000	100,865296
2465,000000	100,871819
2464,000000	100,877621
2463,000000	100,880488
2462,000000	100,881416
2461,000000	100,882783
2460,000000	100,885012
2459,000000	100,886359
2458,000000	100,885758
2457,000000	100,884562
2456,000000	100,884999
2455,000000	100,887669
2454,000000	100,890952
2453,000000	100,892527
2452,000000	100,891252
2451,000000	100,887805
2450,000000	100,883807
2449,000000	100,880375
2448,000000	100,877578
2447,000000	100,875116
2446,000000	100,872982
2445,000000	100,871280
2444,000000	100,869860
2443,000000	100,868556
2442,000000	100,867483
2441,000000	100,866794
2440,000000	100,866392
2439,000000	100,866035
2438,000000	100,865294
2437,000000	100,863373
2436,000000	100,859736
2435,000000	100,855172
2434,000000	100,851363
2433,000000	100,848883
2432,000000	100,846547
2431,000000	100,843328
2430,000000	100,839918
2429,000000	100,837454
2428,000000	100,835707
2427,000000	100,833834
2426,000000	100,832056
2425,000000	100,830933
2424,000000	100,829415
2423,000000	100,825550
2422,000000	100,819391
2421,000000	100,813701
2420,000000	100,811221
2419,000000	100,812129
2418,000000	100,814416
2417,000000	100,815627
2416,000000	100,813963
2415,000000	100,809135
2414,000000	100,803143
2413,000000	100,799471
2412,000000	100,800329
2411,000000	100,804478
2410,000000	100,808164
2409,000000	100,808383
2408,000000	100,805458
2407,000000	100,802734
2406,000000	100,803616
2405,000000	100,808365
2404,000000	100,813723
2403,000000	100,815983
2402,000000	100,814385
2401,000000	100,811371
2400,000000	100,809930
2399,000000	100,811180
2398,000000	100,814087
2397,000000	100,816636
2396,000000	100,817383
2395,000000	100,816708
2394,000000	100,816552
2393,000000	100,818225
2392,000000	100,820437
2391,000000	100,820329
2390,000000	100,816592
2389,000000	100,810826
2388,000000	100,805580
2387,000000	100,801854
2386,000000	100,798837
2385,000000	100,795274
2384,000000	100,790468
2383,000000	100,784349
2382,000000	100,777448
2381,000000	100,770975
2380,000000	100,766551
2379,000000	100,765478
2378,000000	100,767841
2377,000000	100,772131
2376,000000	100,775972
2375,000000	100,777844
2374,000000	100,778232
2373,000000	100,778705
2372,000000	100,779814
2371,000000	100,780327
2370,000000	100,778374
2369,000000	100,772632
2368,000000	100,763180
2367,000000	100,752861
2366,000000	100,747543
2365,000000	100,752352
2364,000000	100,765525
2363,000000	100,777771
2362,000000	100,781545
2361,000000	100,779824
2360,000000	100,780782
2359,000000	100,787573
2358,000000	100,794987
2357,000000	100,796599
2356,000000	100,793429
2355,000000	100,790143
2354,000000	100,789091
2353,000000	100,789073
2352,000000	100,788960
2351,000000	100,789591
2350,000000	100,791812
2349,000000	100,795890
2348,000000	100,799895
2347,000000	100,801962
2346,000000	100,802577
2345,000000	100,804446
2344,000000	100,809425
2343,000000	100,815062
2342,000000	100,820297
2341,000000	100,825818
2340,000000	100,830485
2339,000000	100,832231
2338,000000	100,831404
2337,000000	100,830640
2336,000000	100,831585
2335,000000	100,833441
2334,000000	100,834755
2333,000000	100,834596
2332,000000	100,832188
2331,000000	100,827552
2330,000000	100,822118
2329,000000	100,821274
2328,000000	100,829747
2327,000000	100,848328
2326,000000	100,871999
2325,000000	100,892469
2324,000000	100,904120
2323,000000	100,906554
2322,000000	100,905176
2321,000000	100,905411
2320,000000	100,909381
2319,000000	100,916483
2318,000000	100,925164
2317,000000	100,933905
2316,000000	100,940511
2315,000000	100,943648
2314,000000	100,943082
2313,000000	100,939888
2312,000000	100,935964
2311,000000	100,934166
2310,000000	100,936383
2309,000000	100,941581
2308,000000	100,946727
2307,000000	100,950564
2306,000000	100,954887
2305,000000	100,960750
2304,000000	100,966051
2303,000000	100,968086
2302,000000	100,967429
2301,000000	100,966809
2300,000000	100,967233
2299,000000	100,968060
2298,000000	100,969653
2297,000000	100,973987
2296,000000	100,981806
2295,000000	100,992082
2294,000000	101,003806
2293,000000	101,016756
2292,000000	101,030036
2291,000000	101,041752
2290,000000	101,050862
2289,000000	101,057792
2288,000000	101,063286
2287,000000	101,067592
2286,000000	101,071240
2285,000000	101,074880
2284,000000	101,078376
2283,000000	101,081129
2282,000000	101,083584
2281,000000	101,086710
2280,000000	101,090066
2279,000000	101,091952
2278,000000	101,092062
2277,000000	101,092462
2276,000000	101,095295
2275,000000	101,100791
2274,000000	101,107598
2273,000000	101,114088
2272,000000	101,118984
2271,000000	101,121974
2270,000000	101,123886
2269,000000	101,125241
2268,000000	101,124978
2267,000000	101,122078
2266,000000	101,118432
2265,000000	101,118199
2264,000000	101,123265
2263,000000	101,130607
2262,000000	101,135110
2261,000000	101,134689
2260,000000	101,132309
2259,000000	101,132620
2258,000000	101,136990
2257,000000	101,142520
2256,000000	101,146972
2255,000000	101,153096
2254,000000	101,164836
2253,000000	101,179758
2252,000000	101,189662
2251,000000	101,190689
2250,000000	101,188496
2249,000000	101,190783
2248,000000	101,197964
2247,000000	101,205083
2246,000000	101,210127
2245,000000	101,215696
2244,000000	101,224601
2243,000000	101,237844
2242,000000	101,254994
2241,000000	101,271449
2240,000000	101,277420
2239,000000	101,266452
2238,000000	101,245396
2237,000000	101,229839
2236,000000	101,227603
2235,000000	101,231880
2234,000000	101,232558
2233,000000	101,228854
2232,000000	101,227677
2231,000000	101,233720
2230,000000	101,245074
2229,000000	101,255738
2228,000000	101,259183
2227,000000	101,251955
2226,000000	101,236811
2225,000000	101,221152
2224,000000	101,210513
2223,000000	101,205031
2222,000000	101,202917
2221,000000	101,203913
2220,000000	101,207061
2219,000000	101,208011
2218,000000	101,201808
2217,000000	101,187991
2216,000000	101,171886
2215,000000	101,161691
2214,000000	101,163974
2213,000000	101,178892
2212,000000	101,198489
2211,000000	101,212238
2210,000000	101,215687
2209,000000	101,212785
2208,000000	101,210004
2207,000000	101,209988
2206,000000	101,211159
2205,000000	101,211328
2204,000000	101,210982
2203,000000	101,213567
2202,000000	101,221536
2201,000000	101,231705
2200,000000	101,237485
2199,000000	101,237676
2198,000000	101,239079
2197,000000	101,246909
2196,000000	101,256772
2195,000000	101,261385
2194,000000	101,261111
2193,000000	101,260464
2192,000000	101,258027
2191,000000	101,249609
2190,000000	101,240762
2189,000000	101,245325
2188,000000	101,267600
2187,000000	101,294033
2186,000000	101,306676
2185,000000	101,299626
2184,000000	101,280061
2183,000000	101,259200
2182,000000	101,246505
2181,000000	101,247636
2180,000000	101,262365
2179,000000	101,286001
2178,000000	101,313676
2177,000000	101,340148
2176,000000	101,356536
2175,000000	101,353838
2174,000000	101,332492
2173,000000	101,305055
2172,000000	101,287488
2171,000000	101,289210
2170,000000	101,310325
2169,000000	101,342718
2168,000000	101,372898
2167,000000	101,389640
2166,000000	101,392072
2165,000000	101,389102
2164,000000	101,390407
2163,000000	101,398891
2162,000000	101,410060
2161,000000	101,415886
2160,000000	101,411557
2159,000000	101,401379
2158,000000	101,394295
2157,000000	101,392427
2156,000000	101,390961
2155,000000	101,389147
2154,000000	101,392417
2153,000000	101,401615
2152,000000	101,407979
2151,000000	101,404724
2150,000000	101,398073
2149,000000	101,400147
2148,000000	101,414615
2147,000000	101,435522
2146,000000	101,456488
2145,000000	101,472600
2144,000000	101,476204
2143,000000	101,460745
2142,000000	101,430267
2141,000000	101,398805
2140,000000	101,377825
2139,000000	101,367592
2138,000000	101,360672
2137,000000	101,349231
2136,000000	101,329659
2135,000000	101,305172
2134,000000	101,283950
2133,000000	101,270631
2132,000000	101,260864
2131,000000	101,248341
2130,000000	101,234401
2129,000000	101,225343
2128,000000	101,222332
2127,000000	101,220360
2126,000000	101,216541
2125,000000	101,213016
2124,000000	101,211369
2123,000000	101,209971
2122,000000	101,208023
2121,000000	101,207184
2120,000000	101,208130
2119,000000	101,210040
2118,000000	101,214108
2117,000000	101,222562
2116,000000	101,232786
2115,000000	101,237046
2114,000000	101,230196
2113,000000	101,214664
2112,000000	101,196843
2111,000000	101,181923
2110,000000	101,172805
2109,000000	101,169594
2108,000000	101,168743
2107,000000	101,166648
2106,000000	101,165387
2105,000000	101,170962
2104,000000	101,184420
2103,000000	101,198621
2102,000000	101,205589
2101,000000	101,204285
2100,000000	101,200288
2099,000000	101,200052
2098,000000	101,205679
2097,000000	101,212963
2096,000000	101,214871
2095,000000	101,209550
2094,000000	101,203082
2093,000000	101,201556
2092,000000	101,203642
2091,000000	101,205087
2090,000000	101,207210
2089,000000	101,214540
2088,000000	101,225825
2087,000000	101,234395
2086,000000	101,237388
2085,000000	101,238596
2084,000000	101,242006
2083,000000	101,248548
2082,000000	101,259573
2081,000000	101,276855
2080,000000	101,297338
2079,000000	101,313610
2078,000000	101,321632
2077,000000	101,323731
2076,000000	101,322781
2075,000000	101,318068
2074,000000	101,308507
2073,000000	101,295832
2072,000000	101,283376
2071,000000	101,275342
2070,000000	101,277114
2069,000000	101,291342
2068,000000	101,313573
2067,000000	101,335906
2066,000000	101,353558
2065,000000	101,363308
2064,000000	101,359903
2063,000000	101,342412
2062,000000	101,321257
2061,000000	101,309047
2060,000000	101,304963
2059,000000	101,297859
2058,000000	101,285097
2057,000000	101,277941
2056,000000	101,286133
2055,000000	101,307131
2054,000000	101,333122
2053,000000	101,358646
2052,000000	101,377868
2051,000000	101,383601
2050,000000	101,374940
2049,000000	101,360877
2048,000000	101,350936
2047,000000	101,346431
2046,000000	101,345129
2045,000000	101,347210
2044,000000	101,352603
2043,000000	101,359434
2042,000000	101,367454
2041,000000	101,376793
2040,000000	101,383957
2039,000000	101,386864
2038,000000	101,391295
2037,000000	101,402160
2036,000000	101,411863
2035,000000	101,410941
2034,000000	101,407949
2033,000000	101,420921
2032,000000	101,447477
2031,000000	101,463026
2030,000000	101,451902
2029,000000	101,423831
2028,000000	101,396355
2027,000000	101,375730
2026,000000	101,360345
2025,000000	101,349186
2024,000000	101,341235
2023,000000	101,336947
2022,000000	101,343022
2021,000000	101,365222
2020,000000	101,395551
2019,000000	101,417095
2018,000000	101,420970
2017,000000	101,410196
2016,000000	101,391421
2015,000000	101,373510
2014,000000	101,369163
2013,000000	101,383702
2012,000000	101,404884
2011,000000	101,416271
2010,000000	101,415452
2009,000000	101,406585
2008,000000	101,384244
2007,000000	101,343571
2006,000000	101,299822
2005,000000	101,275554
2004,000000	101,271872
2003,000000	101,272718
2002,000000	101,272380
2001,000000	101,278114
2000,000000	101,289148
1999,000000	101,293041
1998,000000	101,284535
1997,000000	101,273173
1996,000000	101,270562
1995,000000	101,281631
1994,000000	101,306250
1993,000000	101,335646
1992,000000	101,351359
1991,000000	101,345954
1990,000000	101,339457
1989,000000	101,354850
1988,000000	101,383444
1987,000000	101,396472
1986,000000	101,387200
1985,000000	101,378469
1984,000000	101,388425
1983,000000	101,411760
1982,000000	101,437387
1981,000000	101,460692
1980,000000	101,473261
1979,000000	101,463358
1978,000000	101,437017
1977,000000	101,418658
1976,000000	101,418238
1975,000000	101,419996
1974,000000	101,411494
1973,000000	101,400337
1972,000000	101,397911
1971,000000	101,405896
1970,000000	101,421360
1969,000000	101,437433
1968,000000	101,438955
1967,000000	101,416940
1966,000000	101,387334
1965,000000	101,376202
1964,000000	101,386562
1963,000000	101,398241
1962,000000	101,397455
1961,000000	101,388010
1960,000000	101,375957
1959,000000	101,361904
1958,000000	101,348464
1957,000000	101,338249
1956,000000	101,325480
1955,000000	101,304601
1954,000000	101,283237
1953,000000	101,271289
1952,000000	101,262155
1951,000000	101,242751
1950,000000	101,217822
1949,000000	101,204637
1948,000000	101,206728
1947,000000	101,211956
1946,000000	101,214169
1945,000000	101,217877
1944,000000	101,222953
1943,000000	101,223414
1942,000000	101,221104
1941,000000	101,222895
1940,000000	101,225704
1939,000000	101,221116
1938,000000	101,213070
1937,000000	101,214374
1936,000000	101,225176
1935,000000	101,232257
1934,000000	101,230457
1933,000000	101,227477
1932,000000	101,227258
1931,000000	101,226392
1930,000000	101,227447
1929,000000	101,236859
1928,000000	101,249424
1927,000000	101,251961
1926,000000	101,245017
1925,000000	101,244111
1924,000000	101,256431
1923,000000	101,271817
1922,000000	101,279510
1921,000000	101,280270
1920,000000	101,276822
1919,000000	101,267626
1918,000000	101,257332
1917,000000	101,255835
1916,000000	101,261534
1915,000000	101,262409
1914,000000	101,254846
1913,000000	101,248207
1912,000000	101,248425
1911,000000	101,249505
1910,000000	101,246313
1909,000000	101,242491
1908,000000	101,240635
1907,000000	101,236618
1906,000000	101,229343
1905,000000	101,223964
1904,000000	101,221799
1903,000000	101,219026
1902,000000	101,216761
1901,000000	101,221467
1900,000000	101,233253
1899,000000	101,243738
1898,000000	101,247551
1897,000000	101,246054
1896,000000	101,239440
1895,000000	101,226974
1894,000000	101,215377
1893,000000	101,214080
1892,000000	101,220368
1891,000000	101,221246
1890,000000	101,211472
1889,000000	101,197866
1888,000000	101,185769
1887,000000	101,175134
1886,000000	101,168051
1885,000000	101,167695
1884,000000	101,169787
1883,000000	101,165950
1882,000000	101,157381
1881,000000	101,153089
1880,000000	101,154055
1879,000000	101,151609
1878,000000	101,142671
1877,000000	101,133620
1876,000000	101,126747
1875,000000	101,117237
1874,000000	101,106291
1873,000000	101,102428
1872,000000	101,107629
1871,000000	101,115566
1870,000000	101,125400
1869,000000	101,142316
1868,000000	101,159333
1867,000000	101,161995
1866,000000	101,152538
1865,000000	101,144461
1864,000000	101,141245
1863,000000	101,136807
1862,000000	101,129720
1861,000000	101,124546
1860,000000	101,120341
1859,000000	101,110846
1858,000000	101,096760
1857,000000	101,084872
1856,000000	101,074953
1855,000000	101,061021
1854,000000	101,045426
1853,000000	101,035964
1852,000000	101,030721
1851,000000	101,019742
1850,000000	101,003112
1849,000000	100,993704
1848,000000	100,996218
1847,000000	100,998388
1846,000000	100,987925
1845,000000	100,966385
1844,000000	100,942858
1843,000000	100,925025
1842,000000	100,918875
1841,000000	100,923571
1840,000000	100,928665
1839,000000	100,925865
1838,000000	100,920958
1837,000000	100,924621
1836,000000	100,933985
1835,000000	100,939499
1834,000000	100,943259
1833,000000	100,952598
1832,000000	100,962977
1831,000000	100,963549
1830,000000	100,959101
1829,000000	100,963775
1828,000000	100,975760
1827,000000	100,980381
1826,000000	100,971406
1825,000000	100,958444
1824,000000	100,949214
1823,000000	100,940202
1822,000000	100,930649
1821,000000	100,924244
1820,000000	100,917306
1819,000000	100,900774
1818,000000	100,876636
1817,000000	100,857355
1816,000000	100,846485
1815,000000	100,838340
1814,000000	100,833722
1813,000000	100,838598
1812,000000	100,847139
1811,000000	100,843547
1810,000000	100,825134
1809,000000	100,804197
1808,000000	100,784728
1807,000000	100,758791
1806,000000	100,726512
1805,000000	100,698402
1804,000000	100,675304
1803,000000	100,646017
1802,000000	100,607294
1801,000000	100,568815
1800,000000	100,533286
1799,000000	100,494719
1798,000000	100,460375
1797,000000	100,444737
1796,000000	100,442779
1795,000000	100,432987
1794,000000	100,407224
1793,000000	100,382327
1792,000000	100,372274
1791,000000	100,367573
1790,000000	100,361141
1789,000000	100,358201
1788,000000	100,352827
1787,000000	100,331266
1786,000000	100,296744
1785,000000	100,267785
1784,000000	100,247531
1783,000000	100,221634
1782,000000	100,186569
1781,000000	100,154015
1780,000000	100,123992
1779,000000	100,082017
1778,000000	100,030255
1777,000000	99,986443
1776,000000	99,952782
1775,000000	99,911018
1774,000000	99,848818
1773,000000	99,774543
1772,000000	99,695414
1771,000000	99,605097
1770,000000	99,511446
1769,000000	99,429259
1768,000000	99,345912
1767,000000	99,243221
1766,000000	99,134818
1765,000000	99,041245
1764,000000	98,944350
1763,000000	98,803044
1762,000000	98,616670
1761,000000	98,431484
1760,000000	98,262078
1759,000000	98,069214
1758,000000	97,820996
1757,000000	97,526859
1756,000000	97,209989
1755,000000	96,876023
1754,000000	96,518719
1753,000000	96,116292
1752,000000	95,617936
1751,000000	94,983129
1750,000000	94,241009
1749,000000	93,445503
1748,000000	92,588645
1747,000000	91,631299
1746,000000	90,569153
1745,000000	89,411509
1744,000000	88,147502
1743,000000	86,771887
1742,000000	85,295025
1741,000000	83,692475
1740,000000	81,931860
1739,000000	80,130282
1738,000000	78,519717
1737,000000	77,139322
1736,000000	75,737929
1735,000000	73,934456
1734,000000	71,744402
1733,000000	69,751241
1732,000000	68,222073
1731,000000	66,874444
1730,000000	65,497092
1729,000000	64,143723
1728,000000	62,934171
1727,000000	61,880180
1726,000000	60,957295
1725,000000	60,207241
1724,000000	59,671475
1723,000000	59,329654
1722,000000	59,177062
1721,000000	59,267355
1720,000000	59,660901
1719,000000	60,401066
1718,000000	61,551561
1717,000000	63,123805
1716,000000	64,967148
1715,000000	66,931087
1714,000000	68,993554
1713,000000	71,164778
1712,000000	73,420689
1711,000000	75,719183
1710,000000	78,006313
1709,000000	80,203470
1708,000000	82,268151
1707,000000	84,249169
1706,000000	86,173308
1705,000000	87,886779
1704,000000	89,216485
1703,000000	90,222254
1702,000000	91,103616
1701,000000	92,021058
1700,000000	92,940889
1699,000000	93,695180
1698,000000	94,247160
1697,000000	94,666024
1696,000000	95,019133
1695,000000	95,327335
1694,000000	95,564044
1693,000000	95,724986
1692,000000	95,847391
1691,000000	95,983736
1690,000000	96,138186
1689,000000	96,268276
1688,000000	96,364760
1687,000000	96,460653
1686,000000	96,567111
1685,000000	96,660050
1684,000000	96,743424
1683,000000	96,833137
1682,000000	96,925025
1681,000000	97,009068
1680,000000	97,083216
1679,000000	97,159766
1678,000000	97,232766
1677,000000	97,282106
1676,000000	97,317503
1675,000000	97,378492
1674,000000	97,468659
1673,000000	97,549542
1672,000000	97,604843
1671,000000	97,654567
1670,000000	97,709784
1669,000000	97,749583
1668,000000	97,772537
1667,000000	97,804426
1666,000000	97,840791
1665,000000	97,855099
1664,000000	97,845992
1663,000000	97,843059
1662,000000	97,857295
1661,000000	97,867899
1660,000000	97,871159
1659,000000	97,881358
1658,000000	97,898027
1657,000000	97,906949
1656,000000	97,908645
1655,000000	97,915252
1654,000000	97,933162
1653,000000	97,948737
1652,000000	97,957124
1651,000000	97,994633
1650,000000	98,037427
1649,000000	98,048133
1648,000000	98,054716
1647,000000	98,086753
1646,000000	98,124182
1645,000000	98,138368
1644,000000	98,147214
1643,000000	98,167199
1642,000000	98,191153
1641,000000	98,206768
1640,000000	98,216997
1639,000000	98,236946
1638,000000	98,266537
1637,000000	98,284904
1636,000000	98,287429
1635,000000	98,290074
1634,000000	98,305425
1633,000000	98,331649
1632,000000	98,357579
1631,000000	98,383431
1630,000000	98,408746
1629,000000	98,425566
1628,000000	98,439894
1627,000000	98,466110
1626,000000	98,498834
1625,000000	98,518790
1624,000000	98,526977
1623,000000	98,546223
1622,000000	98,579580
1621,000000	98,609232
1620,000000	98,630949
1619,000000	98,653647
1618,000000	98,676592
1617,000000	98,686080
1616,000000	98,681028
1615,000000	98,675205
1614,000000	98,667332
1613,000000	98,644319
1612,000000	98,608874
1611,000000	98,574157
1610,000000	98,533580
1609,000000	98,458393
1608,000000	98,327446
1607,000000	98,135830
1606,000000	97,870890
1605,000000	97,513632
1604,000000	97,073692
1603,000000	96,603385
1602,000000	96,172945
1601,000000	95,847548
1600,000000	95,688890
1599,000000	95,737903
1598,000000	95,974623
1597,000000	96,321444
1596,000000	96,700584
1595,000000	97,062458
1594,000000	97,366273
1593,000000	97,581664
1592,000000	97,712006
1591,000000	97,781599
1590,000000	97,795964
1589,000000	97,739645
1588,000000	97,604160
1587,000000	97,390437
1586,000000	97,086099
1585,000000	96,673274
1584,000000	96,170934
1583,000000	95,648966
1582,000000	95,200448
1581,000000	94,905636
1580,000000	94,812308
1579,000000	94,938089
1578,000000	95,281760
1577,000000	95,815269
1576,000000	96,427098
1575,000000	96,944135
1574,000000	97,289456
1573,000000	97,506502
1572,000000	97,659362
1571,000000	97,793364
1570,000000	97,923727
1569,000000	98,033680
1568,000000	98,113186
1567,000000	98,176699
1566,000000	98,229330
1565,000000	98,264888
1564,000000	98,291906
1563,000000	98,326784
1562,000000	98,362836
1561,000000	98,374506
1560,000000	98,350268
1559,000000	98,356772
1558,000000	98,363463
1557,000000	98,330682
1556,000000	98,309411
1555,000000	98,293375
1554,000000	98,267039
1553,000000	98,228927
1552,000000	98,186484
1551,000000	98,146028
1550,000000	98,098372
1549,000000	98,031532
1548,000000	97,951971
1547,000000	97,876298
1546,000000	97,804035
1545,000000	97,727383
1544,000000	97,650219
1543,000000	97,579489
1542,000000	97,514037
1541,000000	97,453990
1540,000000	97,417848
1539,000000	97,409392
1538,000000	97,420782
1537,000000	97,438094
1536,000000	97,445909
1535,000000	97,456495
1534,000000	97,481532
1533,000000	97,509667
1532,000000	97,530269
1531,000000	97,549920
1530,000000	97,565054
1529,000000	97,561156
1528,000000	97,545138
1527,000000	97,536452
1526,000000	97,530892
1525,000000	97,510643
1524,000000	97,482004
1523,000000	97,463872
1522,000000	97,450637
1521,000000	97,414609
1520,000000	97,358390
1519,000000	97,310998
1518,000000	97,269170
1517,000000	97,212692
1516,000000	97,146790
1515,000000	97,092076
1514,000000	97,046037
1513,000000	96,988731
1512,000000	96,927427
1511,000000	96,891670
1510,000000	96,881148
1509,000000	96,864018
1508,000000	96,817587
1507,000000	96,742558
1506,000000	96,605161
1505,000000	96,440676
1504,000000	96,330546
1503,000000	96,258480
1502,000000	96,179569
1501,000000	96,068883
1500,000000	95,931573
1499,000000	95,793051
1498,000000	95,641156
1497,000000	95,425926
1496,000000	95,140325
1495,000000	94,834012
1494,000000	94,522785
1493,000000	94,174243
1492,000000	93,773588
1491,000000	93,353623
1490,000000	92,976115
1489,000000	92,695311
1488,000000	92,544137
1487,000000	92,518751
1486,000000	92,561971
1485,000000	92,604223
1484,000000	92,617890
1483,000000	92,597067
1482,000000	92,511801
1481,000000	92,331618
1480,000000	92,074920
1479,000000	91,769626
1478,000000	91,384242
1477,000000	90,869090
1476,000000	90,234102
1475,000000	89,494742
1474,000000	88,554039
1473,000000	87,309912
1472,000000	85,926981
1471,000000	84,720509
1470,000000	83,787516
1469,000000	83,044977
1468,000000	82,438308
1467,000000	81,954687
1466,000000	81,566921
1465,000000	81,249857
1464,000000	81,031601
1463,000000	80,944355
1462,000000	80,966587
1461,000000	81,061288
1460,000000	81,225058
1459,000000	81,477482
1458,000000	81,827041
1457,000000	82,235217
1456,000000	82,626413
1455,000000	82,966940
1454,000000	83,254324
1453,000000	83,477801
1452,000000	83,622321
1451,000000	83,661998
1450,000000	83,577407
1449,000000	83,391699
1448,000000	83,195523
1447,000000	83,098857
1446,000000	83,136663
1445,000000	83,267300
1444,000000	83,429164
1443,000000	83,552650
1442,000000	83,564121
1441,000000	83,427970
1440,000000	83,165242
1439,000000	82,802123
1438,000000	82,329423
1437,000000	81,783137
1436,000000	81,341206
1435,000000	81,159324
1434,000000	81,197369
1433,000000	81,339788
1432,000000	81,501406
1431,000000	81,588816
1430,000000	81,484195
1429,000000	81,136171
1428,000000	80,655015
1427,000000	80,261143
1426,000000	80,156960
1425,000000	80,463602
1424,000000	81,150512
1423,000000	81,993066
1422,000000	82,761505
1421,000000	83,411492
1420,000000	84,022958
1419,000000	84,630963
1418,000000	85,170260
1417,000000	85,608026
1416,000000	85,998643
1415,000000	86,394034
1414,000000	86,811873
1413,000000	87,258357
1412,000000	87,731481
1411,000000	88,208595
1410,000000	88,660132
1409,000000	89,073953
1408,000000	89,448098
1407,000000	89,777592
1406,000000	90,061046
1405,000000	90,299884
1404,000000	90,481327
1403,000000	90,587594
1402,000000	90,618918
1401,000000	90,579178
1400,000000	90,452509
1399,000000	90,221950
1398,000000	89,903563
1397,000000	89,529683
1396,000000	89,121251
1395,000000	88,721331
1394,000000	88,414076
1393,000000	88,257042
1392,000000	88,225015
1391,000000	88,244525
1390,000000	88,247864
1389,000000	88,187985
1388,000000	88,031580
1387,000000	87,764509
1386,000000	87,402151
1385,000000	86,970830
1384,000000	86,483743
1383,000000	85,950658
1382,000000	85,397825
1381,000000	84,865558
1380,000000	84,407794
1379,000000	84,103578
1378,000000	84,038383
1377,000000	84,263817
1376,000000	84,781818
1375,000000	85,528482
1374,000000	86,342441
1373,000000	87,023770
1372,000000	87,481085
1371,000000	87,773222
1370,000000	88,028804
1369,000000	88,367014
1368,000000	88,837568
1367,000000	89,396081
1366,000000	89,951198
1365,000000	90,433743
1364,000000	90,815513
1363,000000	91,086565
1362,000000	91,244045
1361,000000	91,306327
1360,000000	91,311596
1359,000000	91,291262
1358,000000	91,260931
1357,000000	91,232354
1356,000000	91,218789
1355,000000	91,229238
1354,000000	91,263302
1353,000000	91,315255
1352,000000	91,378266
1351,000000	91,440814
1350,000000	91,482833
1349,000000	91,480229
1348,000000	91,413561
1347,000000	91,271646
1346,000000	91,051576
1345,000000	90,762957
1344,000000	90,429169
1343,000000	90,076167
1342,000000	89,717397
1341,000000	89,351608
1340,000000	88,977821
1339,000000	88,610707
1338,000000	88,280564
1337,000000	88,020983
1336,000000	87,856192
1335,000000	87,790421
1334,000000	87,804627
1333,000000	87,867008
1332,000000	87,948225
1331,000000	88,028531
1330,000000	88,095609
1329,000000	88,144389
1328,000000	88,178374
1327,000000	88,203606
1326,000000	88,220379
1325,000000	88,223362
1324,000000	88,207245
1323,000000	88,166806
1322,000000	88,093478
1321,000000	87,976586
1320,000000	87,810100
1319,000000	87,594473
1318,000000	87,330197
1317,000000	87,015566
1316,000000	86,646461
1315,000000	86,212954
1314,000000	85,695768
1313,000000	85,071197
1312,000000	84,326587
1311,000000	83,460405
1310,000000	82,469710
1309,000000	81,355169
1308,000000	80,145585
1307,000000	78,910272
1306,000000	77,736075
1305,000000	76,698614
1304,000000	75,851923
1303,000000	75,212503
1302,000000	74,732726
1301,000000	74,307167
1300,000000	73,818530
1299,000000	73,172736
1298,000000	72,301251
1297,000000	71,166761
1296,000000	69,781916
1295,000000	68,206165
1294,000000	66,514240
1293,000000	64,779860
1292,000000	63,095055
1291,000000	61,569570
1290,000000	60,287690
1289,000000	59,282418
1288,000000	58,558478
1287,000000	58,097709
1286,000000	57,835375
1285,000000	57,675607
1284,000000	57,539624
1283,000000	57,383393
1282,000000	57,170767
1281,000000	56,868729
1280,000000	56,478026
1279,000000	56,033001
1278,000000	55,565138
1277,000000	55,094110
1276,000000	54,655099
1275,000000	54,297914
1274,000000	54,047910
1273,000000	53,900577
1272,000000	53,856059
1271,000000	53,923052
1270,000000	54,088235
1269,000000	54,314820
1268,000000	54,579349
1267,000000	54,876236
1266,000000	55,185092
1265,000000	55,471637
1264,000000	55,721615
1263,000000	55,942887
1262,000000	56,133468
1261,000000	56,278551
1260,000000	56,381114
1259,000000	56,466285
1258,000000	56,558721
1257,000000	56,689356
1256,000000	56,921062
1255,000000	57,330567
1254,000000	57,949303
1253,000000	58,746714
1252,000000	59,670437
1251,000000	60,671983
1250,000000	61,707200
1249,000000	62,743605
1248,000000	63,773633
1247,000000	64,802356
1246,000000	65,821771
1245,000000	66,817483
1244,000000	67,791531
1243,000000	68,758841
1242,000000	69,727240
1241,000000	70,698358
1240,000000	71,680064
1239,000000	72,678943
1238,000000	73,685613
1237,000000	74,681792
1236,000000	75,656673
1235,000000	76,602678
1234,000000	77,504869
1233,000000	78,351114
1232,000000	79,149688
1231,000000	79,929526
1230,000000	80,727418
1229,000000	81,579117
1228,000000	82,509817
1227,000000	83,516789
1226,000000	84,562918
1225,000000	85,593571
1224,000000	86,558435
1223,000000	87,421763
1222,000000	88,163550
1221,000000	88,781904
1220,000000	89,287613
1219,000000	89,692621
1218,000000	90,009170
1217,000000	90,251084
1216,000000	90,434056
1215,000000	90,572111
1214,000000	90,676187
1213,000000	90,758614
1212,000000	90,830053
1211,000000	90,894920
1210,000000	90,952411
1209,000000	91,000594
1208,000000	91,037884
1207,000000	91,061060
1206,000000	91,068446
1205,000000	91,064967
1204,000000	91,059564
1203,000000	91,058073
1202,000000	91,062484
1201,000000	91,076765
1200,000000	91,107814
1199,000000	91,159586
1198,000000	91,230053
1197,000000	91,316328
1196,000000	91,418823
1195,000000	91,538477
1194,000000	91,674237
1193,000000	91,823623
1192,000000	91,983188
1191,000000	92,147533
1190,000000	92,311467
1189,000000	92,474718
1188,000000	92,640680
1187,000000	92,810045
1186,000000	92,978316
1185,000000	93,139844
1184,000000	93,291247
1183,000000	93,431543
1182,000000	93,561442
1181,000000	93,681285
1180,000000	93,787835
1179,000000	93,873224
1178,000000	93,930399
1177,000000	93,956437
1176,000000	93,947426
1175,000000	93,896056
1174,000000	93,795736
1173,000000	93,646050
1172,000000	93,449675
1171,000000	93,205382
1170,000000	92,910696
1169,000000	92,568589
1168,000000	92,191925
1167,000000	91,804897
1166,000000	91,444238
1165,000000	91,155302
1164,000000	90,977537
1163,000000	90,923079
1162,000000	90,966077
1161,000000	91,055612
1160,000000	91,137491
1159,000000	91,170086
1158,000000	91,131653
1157,000000	91,021338
1156,000000	90,850333
1155,000000	90,628341
1154,000000	90,354974
1153,000000	90,021777
1152,000000	89,620067
1151,000000	89,138393
1150,000000	88,560545
1149,000000	87,866779
1148,000000	87,037357
1147,000000	86,058555
1146,000000	84,922975
1145,000000	83,639549
1144,000000	82,243891
1143,000000	80,793729
1142,000000	79,353100
1141,000000	77,983901
1140,000000	76,748331
1139,000000	75,697144
1138,000000	74,846350
1137,000000	74,171741
1136,000000	73,631184
1135,000000	73,172981
1134,000000	72,727910
1133,000000	72,222438
1132,000000	71,608169
1131,000000	70,871968
1130,000000	70,020467
1129,000000	69,074414
1128,000000	68,080095
1127,000000	67,103111
1126,000000	66,201880
1125,000000	65,420146
1124,000000	64,802547
1123,000000	64,401688
1122,000000	64,258881
1121,000000	64,408702
1120,000000	64,895732
1119,000000	65,750338
1118,000000	66,960337
1117,000000	68,470119
1116,000000	70,211033
1115,000000	72,106852
1114,000000	74,058937
1113,000000	75,965434
1112,000000	77,748927
1111,000000	79,360479
1110,000000	80,769277
1109,000000	81,967595
1108,000000	82,971369
1107,000000	83,808976
1106,000000	84,508842
1105,000000	85,097929
1104,000000	85,608876
1103,000000	86,067572
1102,000000	86,483470
1101,000000	86,856111
1100,000000	87,185917
1099,000000	87,476751
1098,000000	87,728171
1097,000000	87,936725
1096,000000	88,103140
1095,000000	88,230896
1094,000000	88,321340
1093,000000	88,371203
1092,000000	88,375836
1091,000000	88,331662
1090,000000	88,232227
1089,000000	88,068692
1088,000000	87,828364
1087,000000	87,490216
1086,000000	87,023362
1085,000000	86,383395
1084,000000	85,520635
1083,000000	84,384749
1082,000000	82,930332
1081,000000	81,136225
1080,000000	79,021562
1079,000000	76,657870
1078,000000	74,157647
1077,000000	71,660964
1076,000000	69,330102
1075,000000	67,335719
1074,000000	65,819422
1073,000000	64,879143
1072,000000	64,589132
1071,000000	64,979559
1070,000000	66,015441
1069,000000	67,597880
1068,000000	69,594257
1067,000000	71,855419
1066,000000	74,210627
1065,000000	76,506441
1064,000000	78,642714
1063,000000	80,570203
1062,000000	82,268472
1061,000000	83,738809
1060,000000	84,999421
1059,000000	86,073088
1058,000000	86,981466
1057,000000	87,743840
1056,000000	88,382008
1055,000000	88,911452
1054,000000	89,338707
1053,000000	89,671410
1052,000000	89,917322
1051,000000	90,079307
1050,000000	90,149508
1049,000000	90,113569
1048,000000	89,956025
1047,000000	89,651707
1046,000000	89,168931
1045,000000	88,487870
1044,000000	87,627805
1043,000000	86,665463
1042,000000	85,732412
1041,000000	84,991452
1040,000000	84,594602
1039,000000	84,630353
1038,000000	85,083245
1037,000000	85,848545
1036,000000	86,779505
1035,000000	87,732982
1034,000000	88,602008
1033,000000	89,330645
1032,000000	89,910717
1031,000000	90,359006
1030,000000	90,698432
1029,000000	90,952707
1028,000000	91,147452
1027,000000	91,302969
1026,000000	91,429542
1025,000000	91,533254
1024,000000	91,622147
1023,000000	91,705054
1022,000000	91,784203
1021,000000	91,855498
1020,000000	91,916608
1019,000000	91,972070
1018,000000	92,031112
1017,000000	92,101500
1016,000000	92,184555
1015,000000	92,273794
1014,000000	92,358061
1013,000000	92,427711
1012,000000	92,478615
1011,000000	92,511878
1010,000000	92,531802
1009,000000	92,543055
1008,000000	92,547605
1007,000000	92,543043
1006,000000	92,524927
1005,000000	92,490998
1004,000000	92,440834
1003,000000	92,373096
1002,000000	92,285358
1001,000000	92,176533
1000,000000	92,047617
999,000000	91,898501
998,000000	91,727599
997,000000	91,534921
996,000000	91,321839
995,000000	91,087108
994,000000	90,823804
993,000000	90,523723
992,000000	90,182535
991,000000	89,797091
990,000000	89,362385
989,000000	88,873782
988,000000	88,333662
987,000000	87,751980
986,000000	87,140379
985,000000	86,512081
984,000000	85,887282
983,000000	85,293828
982,000000	84,759814
981,000000	84,310834
980,000000	83,969887
979,000000	83,753096
978,000000	83,662212
977,000000	83,684259
976,000000	83,799162
975,000000	83,978255
974,000000	84,182173
973,000000	84,369011
972,000000	84,505842
971,000000	84,571756
970,000000	84,556032
969,000000	84,460507
968,000000	84,300274
967,000000	84,096293
966,000000	83,866351
965,000000	83,628122
964,000000	83,405570
963,000000	83,222933
962,000000	83,092321
961,000000	83,014378
960,000000	82,989234
959,000000	83,019402
958,000000	83,104757
957,000000	83,241456
956,000000	83,426617
955,000000	83,654383
954,000000	83,907063
953,000000	84,156298
952,000000	84,372836
951,000000	84,535866
950,000000	84,640846
949,000000	84,707658
948,000000	84,780894
947,000000	84,913298
946,000000	85,143231
945,000000	85,483323
944,000000	85,921514
943,000000	86,426188
942,000000	86,954417
941,000000	87,467005
940,000000	87,939250
939,000000	88,359518
938,000000	88,723180
937,000000	89,030382
936,000000	89,284877
935,000000	89,491057
934,000000	89,654199
933,000000	89,782096
932,000000	89,884896
931,000000	89,970723
930,000000	90,043389
929,000000	90,105719
928,000000	90,161634
927,000000	90,215339
926,000000	90,271806
925,000000	90,340562
924,000000	90,435944
923,000000	90,571144
922,000000	90,751570
921,000000	90,973203
920,000000	91,223576
919,000000	91,482755
918,000000	91,728226
917,000000	91,942544
916,000000	92,117097
915,000000	92,250855
914,000000	92,349657
913,000000	92,425105
912,000000	92,489930
911,000000	92,553983
910,000000	92,626561
909,000000	92,720482
908,000000	92,848193
907,000000	93,012895
906,000000	93,207347
905,000000	93,422306
904,000000	93,651670
903,000000	93,889452
902,000000	94,126418
901,000000	94,351639
900,000000	94,554875
899,000000	94,728264
898,000000	94,869622
897,000000	94,983696
896,000000	95,077940
895,000000	95,156874
894,000000	95,222571
893,000000	95,276950
892,000000	95,318014
891,000000	95,334964
890,000000	95,307269
889,000000	95,207528
888,000000	95,004903
887,000000	94,676146
886,000000	94,229057
885,000000	93,714249
884,000000	93,201193
883,000000	92,727791
882,000000	92,268939
881,000000	91,758833
880,000000	91,146776
879,000000	90,440477
878,000000	89,707178
877,000000	89,048663
876,000000	88,570960
875,000000	88,359003
874,000000	88,455850
873,000000	88,851815
872,000000	89,490134
871,000000	90,278717
870,000000	91,113392
869,000000	91,905603
868,000000	92,598530
867,000000	93,169387
866,000000	93,623412
865,000000	93,983168
864,000000	94,272808
863,000000	94,508851
862,000000	94,701821
861,000000	94,862623
860,000000	95,001285
859,000000	95,122113
858,000000	95,226702
857,000000	95,319958
856,000000	95,409874
855,000000	95,501866
854,000000	95,596185
853,000000	95,687427
852,000000	95,761047
851,000000	95,797056
850,000000	95,789699
849,000000	95,764258
848,000000	95,763472
847,000000	95,810437
846,000000	95,887851
845,000000	95,956730
844,000000	95,988962
843,000000	95,979844
842,000000	95,938701
841,000000	95,877010
840,000000	95,804062
839,000000	95,725292
838,000000	95,641182
837,000000	95,549514
836,000000	95,450831
835,000000	95,352056
834,000000	95,266477
833,000000	95,210564
832,000000	95,198414
831,000000	95,236928
830,000000	95,326167
829,000000	95,464130
828,000000	95,646830
827,000000	95,863281
826,000000	96,094991
825,000000	96,322947
824,000000	96,533279
823,000000	96,716626
822,000000	96,868727
821,000000	96,994202
820,000000	97,105148
819,000000	97,211903
818,000000	97,316561
817,000000	97,415661
816,000000	97,504641
815,000000	97,577915
814,000000	97,628659
813,000000	97,652830
812,000000	97,651147
811,000000	97,623321
810,000000	97,563187
809,000000	97,462802
808,000000	97,320174
807,000000	97,138922
806,000000	96,920419
805,000000	96,660878
804,000000	96,354900
803,000000	95,999046
802,000000	95,594766
801,000000	95,155670
800,000000	94,714457
799,000000	94,315922
798,000000	93,997289
797,000000	93,773592
796,000000	93,637400
795,000000	93,563779
794,000000	93,514927
793,000000	93,449121
792,000000	93,335111
791,000000	93,164691
790,000000	92,954850
789,000000	92,738484
788,000000	92,547801
787,000000	92,399245
786,000000	92,291071
785,000000	92,214840
784,000000	92,166147
783,000000	92,142465
782,000000	92,135848
781,000000	92,135011
780,000000	92,133021
779,000000	92,127117
778,000000	92,111385
777,000000	92,076049
776,000000	92,016464
775,000000	91,939378
774,000000	91,858708
773,000000	91,787839
772,000000	91,736125
771,000000	91,708576
770,000000	91,706564
769,000000	91,730004
768,000000	91,779261
767,000000	91,853702
766,000000	91,949663
765,000000	92,060765
764,000000	92,177369
763,000000	92,281578
762,000000	92,344249
761,000000	92,332091
760,000000	92,219264
759,000000	91,991155
758,000000	91,637366
757,000000	91,146835
756,000000	90,510883
755,000000	89,725367
754,000000	88,788013
753,000000	87,696350
752,000000	86,451884
751,000000	85,064185
750,000000	83,554840
749,000000	81,965103
748,000000	80,358040
747,000000	78,808773
746,000000	77,395794
745,000000	76,207232
744,000000	75,341178
743,000000	74,885950
742,000000	74,899642
741,000000	75,402810
740,000000	76,372117
739,000000	77,731041
738,000000	79,359136
737,000000	81,114997
736,000000	82,857075
735,000000	84,463789
734,000000	85,853590
733,000000	86,991432
732,000000	87,879106
731,000000	88,546423
730,000000	89,046162
729,000000	89,443387
728,000000	89,796830
727,000000	90,144246
726,000000	90,499657
725,000000	90,857240
724,000000	91,196507
723,000000	91,490367
722,000000	91,714832
721,000000	91,853082
720,000000	91,892087
719,000000	91,815626
718,000000	91,598229
717,000000	91,206249
716,000000	90,615127
715,000000	89,840609
714,000000	88,956473
713,000000	88,065860
712,000000	87,230771
711,000000	86,417151
710,000000	85,523623
709,000000	84,485456
708,000000	83,355687
707,000000	82,293037
706,000000	81,483329
705,000000	81,062572
704,000000	81,064196
703,000000	81,395930
702,000000	81,874316
701,000000	82,309286
700,000000	82,578711
699,000000	82,651662
698,000000	82,569906
697,000000	82,409945
696,000000	82,240135
695,000000	82,094268
694,000000	81,985963
693,000000	81,943538
692,000000	82,013865
691,000000	82,229243
690,000000	82,585631
689,000000	83,050089
688,000000	83,570681
687,000000	84,085243
686,000000	84,544122
685,000000	84,929769
684,000000	85,249378
683,000000	85,514118
682,000000	85,732970
681,000000	85,921326
680,000000	86,100570
679,000000	86,285357
678,000000	86,478302
677,000000	86,676702
676,000000	86,879826
675,000000	87,092875
674,000000	87,326554
673,000000	87,585910
672,000000	87,856697
671,000000	88,124136
670,000000	88,407029
669,000000	88,768372
668,000000	89,214033
667,000000	89,578043
666,000000	89,771201
665,000000	89,875857
664,000000	89,956818
663,000000	90,012720
662,000000	90,007286
661,000000	89,909125
660,000000	89,707330
659,000000	89,397332
658,000000	88,961566
657,000000	88,359030
656,000000	87,546506
655,000000	86,531603
654,000000	85,408552
653,000000	84,330515
652,000000	83,451306
651,000000	82,869953
650,000000	82,577514
649,000000	82,464405
648,000000	82,408300
647,000000	82,333580
646,000000	82,191695
645,000000	81,940178
644,000000	81,564755
643,000000	81,091108
642,000000	80,550739
641,000000	79,958273
640,000000	79,344361
639,000000	78,781641
638,000000	78,343938
637,000000	78,064442
636,000000	77,955187
635,000000	78,026191
634,000000	78,251401
633,000000	78,555989
632,000000	78,866638
631,000000	79,147171
630,000000	79,380273
629,000000	79,548785
628,000000	79,647112
627,000000	79,683134
626,000000	79,657209
625,000000	79,559340
624,000000	79,395193
623,000000	79,188998
622,000000	78,950846
621,000000	78,667037
620,000000	78,334803
619,000000	77,981484
618,000000	77,635518
617,000000	77,302684
616,000000	76,987395
615,000000	76,711018
614,000000	76,487987
613,000000	76,308955
612,000000	76,164155
611,000000	76,059715
610,000000	76,000963
609,000000	75,988379
608,000000	76,043759
607,000000	76,216149
606,000000	76,545076
605,000000	77,042387
604,000000	77,715349
603,000000	78,573621
602,000000	79,607139
601,000000	80,775722
600,000000	82,019792
599,000000	83,266783
598,000000	84,445134
597,000000	85,513696
596,000000	86,468098
595,000000	87,313401
594,000000	88,045986
593,000000	88,664118
592,000000	89,175351
591,000000	89,590070
590,000000	89,919728
589,000000	90,181023
588,000000	90,392505
587,000000	90,562675
586,000000	90,688911
585,000000	90,767235
584,000000	90,794968
583,000000	90,767251
582,000000	90,681302
581,000000	90,553071
580,000000	90,427562
579,000000	90,366706
578,000000	90,419564
577,000000	90,599848
576,000000	90,884892
575,000000	91,229928
574,000000	91,594713
573,000000	91,959806
572,000000	92,313404
571,000000	92,634353
570,000000	92,904146
569,000000	93,128682
568,000000	93,330583
567,000000	93,522710
566,000000	93,701253
565,000000	93,857996
564,000000	93,986082
563,000000	94,082001
562,000000	94,151788
561,000000	94,207278
560,000000	94,248851
559,000000	94,263451
558,000000	94,250809
557,000000	94,235757
556,000000	94,240585
555,000000	94,258873
554,000000	94,271640
553,000000	94,279546
552,000000	94,300427
551,000000	94,341685
550,000000	94,391344
549,000000	94,435135
548,000000	94,470143
547,000000	94,501570
546,000000	94,536167
545,000000	94,577640
544,000000	94,620562
543,000000	94,651198
542,000000	94,661729
541,000000	94,662666
540,000000	94,677269
539,000000	94,726269
538,000000	94,817223
537,000000	94,939306
536,000000	95,065453
535,000000	95,171328
534,000000	95,259982
533,000000	95,358026
532,000000	95,481304
531,000000	95,615802
530,000000	95,737615
529,000000	95,836219
528,000000	95,909088
527,000000	95,953356
526,000000	95,976537
525,000000	95,998341
524,000000	96,027773
523,000000	96,056132
522,000000	96,083470
521,000000	96,130016
520,000000	96,204849
519,000000	96,281458
518,000000	96,326977
517,000000	96,343860
516,000000	96,359022
515,000000	96,384321
514,000000	96,413155
513,000000	96,441318
512,000000	96,466902
511,000000	96,478714
510,000000	96,466702
509,000000	96,440269
508,000000	96,419272
507,000000	96,410097
506,000000	96,401977
505,000000	96,382381
504,000000	96,347769
503,000000	96,306268
502,000000	96,274748
501,000000	96,262115
500,000000	96,251749
499,000000	96,215223
498,000000	96,145177
497,000000	96,062493
496,000000	95,988093
495,000000	95,921009
494,000000	95,849136
493,000000	95,765603
492,000000	95,671345
491,000000	95,582746
490,000000	95,537717
489,000000	95,568967
488,000000	95,665304
487,000000	95,775939
486,000000	95,858823
485,000000	95,909976
484,000000	95,943634
483,000000	95,974890
482,000000	96,033029
481,000000	96,153473
480,000000	96,330683
479,000000	96,503476
478,000000	96,609091
477,000000	96,638547
476,000000	96,623608
475,000000	96,597076
474,000000	96,588558
473,000000	96,626657
472,000000	96,703330
471,000000	96,767143
470,000000	96,786457
469,000000	96,783740
468,000000	96,787398
467,000000	96,784556
466,000000	96,752097
465,000000	96,710602
464,000000	96,708027
463,000000	96,761170
462,000000	96,841133
461,000000	96,915096
460,000000	96,979037
459,000000	97,040203
458,000000	97,084045
457,000000	97,074277
456,000000	97,004925
455,000000	96,913671
454,000000	96,855706
453,000000	96,806320
452,000000	96,796131
451,000000	96,771552
450,000000	96,741540
