# Supplementary material for: Machine learning-assisted non-destructive plasticizer identification and quantification in historical PVC objects based on IR spectroscopy
Source: Sci Rep. 2022 Mar 23;12:5017. doi: 10.1038/s41598-022-08862-1 (PMC8943100; doi:10.1038/s41598-022-08862-1)
Supplement: Supplementary file 1 — Supplementary Information 1. [file 41598_2022_8862_MOESM1_ESM.zip › Plasticizers_PVC_data/ATR_FTIR_all/P142.ASC]

PE IR       SUBTECH     SPECTRUM    ASCII       PEDS        4.00        
   -1
P142.ASC
20/10/14
16:30:42.00
20/10/14
16:30:42.00
Student
Sample 018 By student Date Wednesday, October 14 2020
450,000000
#HDR
-1
-1
#GR
cm-1
%T
1.0
0.0
4000,000000
-1,000000
3551
8
105,799845
80,846718
#DATA
4000,000000	101,628285
3999,000000	101,631669
3998,000000	101,634282
3997,000000	101,635804
3996,000000	101,638129
3995,000000	101,638161
3994,000000	101,637720
3993,000000	101,637311
3992,000000	101,637441
3991,000000	101,638249
3990,000000	101,639391
3989,000000	101,640309
3988,000000	101,640632
3987,000000	101,640352
3986,000000	101,639746
3985,000000	101,639211
3984,000000	101,639152
3983,000000	101,639897
3982,000000	101,641606
3981,000000	101,644214
3980,000000	101,647409
3979,000000	101,650687
3978,000000	101,653453
3977,000000	101,655218
3976,000000	101,655845
3975,000000	101,655646
3974,000000	101,655191
3973,000000	101,654971
3972,000000	101,655201
3971,000000	101,655879
3970,000000	101,656917
3969,000000	101,658213
3968,000000	101,659630
3967,000000	101,661014
3966,000000	101,662265
3965,000000	101,663380
3964,000000	101,664422
3963,000000	101,665495
3962,000000	101,666664
3961,000000	101,667747
3960,000000	101,668207
3959,000000	101,667468
3958,000000	101,665581
3957,000000	101,663637
3956,000000	101,663177
3955,000000	101,665014
3954,000000	101,668573
3953,000000	101,672290
3952,000000	101,674740
3951,000000	101,675444
3950,000000	101,674921
3949,000000	101,674088
3948,000000	101,673493
3947,000000	101,673121
3946,000000	101,672890
3945,000000	101,673006
3944,000000	101,673746
3943,000000	101,674979
3942,000000	101,675987
3941,000000	101,676050
3940,000000	101,675221
3939,000000	101,674341
3938,000000	101,674216
3937,000000	101,674984
3936,000000	101,676043
3935,000000	101,676519
3934,000000	101,676056
3933,000000	101,675347
3932,000000	101,675791
3931,000000	101,678199
3930,000000	101,681964
3929,000000	101,685781
3928,000000	101,688792
3927,000000	101,690970
3926,000000	101,692648
3925,000000	101,693973
3924,000000	101,694977
3923,000000	101,695680
3922,000000	101,695962
3921,000000	101,695625
3920,000000	101,694802
3919,000000	101,694172
3918,000000	101,694485
3917,000000	101,695802
3916,000000	101,697494
3915,000000	101,699011
3914,000000	101,700286
3913,000000	101,701524
3912,000000	101,702744
3911,000000	101,703720
3910,000000	101,704149
3909,000000	101,704189
3908,000000	101,704523
3907,000000	101,705661
3906,000000	101,707406
3905,000000	101,709160
3904,000000	101,710977
3903,000000	101,713767
3902,000000	101,717940
3901,000000	101,722367
3900,000000	101,725079
3899,000000	101,725104
3898,000000	101,723410
3897,000000	101,721696
3896,000000	101,720776
3895,000000	101,720537
3894,000000	101,720543
3893,000000	101,720641
3892,000000	101,720857
3891,000000	101,721159
3890,000000	101,721716
3889,000000	101,723215
3888,000000	101,725733
3887,000000	101,727811
3886,000000	101,727833
3885,000000	101,726203
3884,000000	101,725245
3883,000000	101,726733
3882,000000	101,729901
3881,000000	101,732256
3880,000000	101,731861
3879,000000	101,729234
3878,000000	101,727004
3877,000000	101,727332
3876,000000	101,729871
3875,000000	101,732337
3874,000000	101,733147
3873,000000	101,733327
3872,000000	101,735164
3871,000000	101,739119
3870,000000	101,743254
3869,000000	101,745814
3868,000000	101,747226
3867,000000	101,748672
3866,000000	101,750171
3865,000000	101,751245
3864,000000	101,752306
3863,000000	101,753922
3862,000000	101,755569
3861,000000	101,756487
3860,000000	101,756359
3859,000000	101,755304
3858,000000	101,753864
3857,000000	101,752962
3856,000000	101,753500
3855,000000	101,755261
3854,000000	101,758077
3853,000000	101,762625
3852,000000	101,767805
3851,000000	101,771779
3850,000000	101,773710
3849,000000	101,773705
3848,000000	101,772625
3847,000000	101,771506
3846,000000	101,770537
3845,000000	101,769249
3844,000000	101,767497
3843,000000	101,765884
3842,000000	101,765435
3841,000000	101,766943
3840,000000	101,770029
3839,000000	101,773623
3838,000000	101,777083
3837,000000	101,780460
3836,000000	101,784237
3835,000000	101,788658
3834,000000	101,793236
3833,000000	101,796704
3832,000000	101,797697
3831,000000	101,796187
3830,000000	101,793953
3829,000000	101,793118
3828,000000	101,794424
3827,000000	101,796783
3826,000000	101,798546
3825,000000	101,799512
3824,000000	101,800569
3823,000000	101,801620
3822,000000	101,801128
3821,000000	101,798402
3820,000000	101,795227
3819,000000	101,794521
3818,000000	101,797635
3817,000000	101,802835
3816,000000	101,807309
3815,000000	101,810137
3814,000000	101,812323
3813,000000	101,814362
3812,000000	101,815607
3811,000000	101,815968
3810,000000	101,816319
3809,000000	101,817173
3808,000000	101,817856
3807,000000	101,817719
3806,000000	101,817733
3805,000000	101,819735
3804,000000	101,824135
3803,000000	101,829077
3802,000000	101,831950
3801,000000	101,832290
3800,000000	101,832045
3799,000000	101,832825
3798,000000	101,834050
3797,000000	101,834511
3796,000000	101,834382
3795,000000	101,835001
3794,000000	101,837059
3793,000000	101,839813
3792,000000	101,842183
3791,000000	101,843916
3790,000000	101,845238
3789,000000	101,846080
3788,000000	101,846332
3787,000000	101,846380
3786,000000	101,847035
3785,000000	101,848749
3784,000000	101,851324
3783,000000	101,854271
3782,000000	101,856817
3781,000000	101,857775
3780,000000	101,856478
3779,000000	101,854187
3778,000000	101,853329
3777,000000	101,855198
3776,000000	101,858706
3775,000000	101,861699
3774,000000	101,863266
3773,000000	101,864468
3772,000000	101,866846
3771,000000	101,870605
3770,000000	101,874599
3769,000000	101,877681
3768,000000	101,879581
3767,000000	101,880418
3766,000000	101,880369
3765,000000	101,879990
3764,000000	101,880431
3763,000000	101,882390
3762,000000	101,885091
3761,000000	101,887045
3760,000000	101,887856
3759,000000	101,888449
3758,000000	101,888953
3757,000000	101,888607
3756,000000	101,887788
3755,000000	101,888008
3754,000000	101,890069
3753,000000	101,892826
3752,000000	101,894642
3751,000000	101,895527
3750,000000	101,896520
3749,000000	101,898555
3748,000000	101,902475
3747,000000	101,908030
3746,000000	101,912371
3745,000000	101,912156
3744,000000	101,909132
3743,000000	101,908355
3742,000000	101,911487
3741,000000	101,916296
3740,000000	101,920530
3739,000000	101,923725
3738,000000	101,926023
3737,000000	101,928332
3736,000000	101,934695
3735,000000	101,948982
3734,000000	101,967340
3733,000000	101,979077
3732,000000	101,976644
3731,000000	101,962120
3730,000000	101,943292
3729,000000	101,926911
3728,000000	101,916227
3727,000000	101,911673
3726,000000	101,912145
3725,000000	101,915603
3724,000000	101,920051
3723,000000	101,924473
3722,000000	101,928656
3721,000000	101,932542
3720,000000	101,935106
3719,000000	101,934951
3718,000000	101,931467
3717,000000	101,926063
3716,000000	101,922096
3715,000000	101,921733
3714,000000	101,923145
3713,000000	101,921940
3712,000000	101,916816
3711,000000	101,912194
3710,000000	101,912897
3709,000000	101,919487
3708,000000	101,928576
3707,000000	101,935965
3706,000000	101,939686
3705,000000	101,940778
3704,000000	101,941763
3703,000000	101,943927
3702,000000	101,945987
3701,000000	101,945341
3700,000000	101,940701
3699,000000	101,933251
3698,000000	101,925249
3697,000000	101,918077
3696,000000	101,911807
3695,000000	101,905444
3694,000000	101,898308
3693,000000	101,891868
3692,000000	101,889659
3691,000000	101,894465
3690,000000	101,903599
3689,000000	101,909231
3688,000000	101,905777
3687,000000	101,895138
3686,000000	101,882323
3685,000000	101,869524
3684,000000	101,856457
3683,000000	101,843297
3682,000000	101,831272
3681,000000	101,820588
3680,000000	101,810073
3679,000000	101,799096
3678,000000	101,789007
3677,000000	101,781496
3676,000000	101,776740
3675,000000	101,773249
3674,000000	101,769317
3673,000000	101,765307
3672,000000	101,762060
3671,000000	101,759368
3670,000000	101,756881
3669,000000	101,754219
3668,000000	101,750561
3667,000000	101,745525
3666,000000	101,739666
3665,000000	101,733819
3664,000000	101,728338
3663,000000	101,723226
3662,000000	101,718730
3661,000000	101,715800
3660,000000	101,715644
3659,000000	101,718395
3658,000000	101,722610
3657,000000	101,726205
3656,000000	101,728506
3655,000000	101,730843
3654,000000	101,734972
3653,000000	101,741256
3652,000000	101,748348
3651,000000	101,754453
3650,000000	101,758903
3649,000000	101,761678
3648,000000	101,762544
3647,000000	101,762122
3646,000000	101,762301
3645,000000	101,764903
3644,000000	101,770270
3643,000000	101,777312
3642,000000	101,784136
3641,000000	101,788747
3640,000000	101,789740
3639,000000	101,787446
3638,000000	101,785058
3637,000000	101,787472
3636,000000	101,797773
3635,000000	101,814389
3634,000000	101,832408
3633,000000	101,847835
3632,000000	101,859685
3631,000000	101,868176
3630,000000	101,873063
3629,000000	101,875300
3628,000000	101,876915
3627,000000	101,878937
3626,000000	101,881561
3625,000000	101,884795
3624,000000	101,889424
3623,000000	101,897017
3622,000000	101,908202
3621,000000	101,920309
3620,000000	101,927389
3619,000000	101,924718
3618,000000	101,913746
3617,000000	101,901100
3616,000000	101,892887
3615,000000	101,890639
3614,000000	101,891760
3613,000000	101,892867
3612,000000	101,892791
3611,000000	101,892283
3610,000000	101,891945
3609,000000	101,892304
3608,000000	101,894171
3607,000000	101,897660
3606,000000	101,901562
3605,000000	101,904134
3604,000000	101,904357
3603,000000	101,902015
3602,000000	101,897957
3601,000000	101,893823
3600,000000	101,891127
3599,000000	101,890040
3598,000000	101,889339
3597,000000	101,887653
3596,000000	101,884879
3595,000000	101,881964
3594,000000	101,879903
3593,000000	101,879151
3592,000000	101,879760
3591,000000	101,881810
3590,000000	101,884811
3589,000000	101,887495
3588,000000	101,888224
3587,000000	101,886244
3586,000000	101,882146
3585,000000	101,877384
3584,000000	101,873347
3583,000000	101,870639
3582,000000	101,869426
3581,000000	101,869534
3580,000000	101,870545
3579,000000	101,871741
3578,000000	101,872367
3577,000000	101,871932
3576,000000	101,870409
3575,000000	101,868319
3574,000000	101,866285
3573,000000	101,864678
3572,000000	101,863510
3571,000000	101,862749
3570,000000	101,862333
3569,000000	101,861983
3568,000000	101,861560
3567,000000	101,861408
3566,000000	101,861701
3565,000000	101,861862
3564,000000	101,861096
3563,000000	101,859076
3562,000000	101,856304
3561,000000	101,853747
3560,000000	101,851957
3559,000000	101,850848
3558,000000	101,850253
3557,000000	101,850189
3556,000000	101,850300
3555,000000	101,849648
3554,000000	101,847436
3553,000000	101,843922
3552,000000	101,840314
3551,000000	101,837729
3550,000000	101,836583
3549,000000	101,836781
3548,000000	101,838061
3547,000000	101,840085
3546,000000	101,842389
3545,000000	101,844395
3544,000000	101,845657
3543,000000	101,846109
3542,000000	101,846058
3541,000000	101,845935
3540,000000	101,845856
3539,000000	101,845484
3538,000000	101,844465
3537,000000	101,842979
3536,000000	101,841754
3535,000000	101,841367
3534,000000	101,841829
3533,000000	101,842741
3532,000000	101,843626
3531,000000	101,844100
3530,000000	101,843984
3529,000000	101,843361
3528,000000	101,842383
3527,000000	101,841062
3526,000000	101,839442
3525,000000	101,837972
3524,000000	101,837354
3523,000000	101,837912
3522,000000	101,839360
3521,000000	101,841351
3520,000000	101,843800
3519,000000	101,846422
3518,000000	101,848388
3517,000000	101,848810
3516,000000	101,847514
3515,000000	101,845022
3514,000000	101,841947
3513,000000	101,838723
3512,000000	101,835779
3511,000000	101,833551
3510,000000	101,832159
3509,000000	101,831297
3508,000000	101,830685
3507,000000	101,830484
3506,000000	101,831064
3505,000000	101,832427
3504,000000	101,834032
3503,000000	101,835055
3502,000000	101,834844
3501,000000	101,833315
3500,000000	101,831044
3499,000000	101,828940
3498,000000	101,827646
3497,000000	101,827069
3496,000000	101,826389
3495,000000	101,824618
3494,000000	101,821328
3493,000000	101,817005
3492,000000	101,812766
3491,000000	101,809653
3490,000000	101,808019
3489,000000	101,807368
3488,000000	101,806739
3487,000000	101,805407
3486,000000	101,803410
3485,000000	101,801481
3484,000000	101,800379
3483,000000	101,800168
3482,000000	101,800002
3481,000000	101,798653
3480,000000	101,795343
3479,000000	101,790192
3478,000000	101,783961
3477,000000	101,777391
3476,000000	101,770755
3475,000000	101,764055
3474,000000	101,757809
3473,000000	101,753573
3472,000000	101,753337
3471,000000	101,757952
3470,000000	101,765848
3469,000000	101,773272
3468,000000	101,776010
3467,000000	101,771564
3466,000000	101,760602
3465,000000	101,746794
3464,000000	101,735030
3463,000000	101,728771
3462,000000	101,728012
3461,000000	101,729436
3460,000000	101,728786
3459,000000	101,723660
3458,000000	101,714520
3457,000000	101,703645
3456,000000	101,693495
3455,000000	101,685726
3454,000000	101,680972
3453,000000	101,678937
3452,000000	101,678691
3451,000000	101,679326
3450,000000	101,680440
3449,000000	101,681921
3448,000000	101,683267
3447,000000	101,683441
3446,000000	101,681661
3445,000000	101,678284
3444,000000	101,674777
3443,000000	101,672927
3442,000000	101,674070
3441,000000	101,678705
3440,000000	101,686413
3439,000000	101,695848
3438,000000	101,704884
3437,000000	101,711142
3436,000000	101,712978
3435,000000	101,710419
3434,000000	101,705322
3433,000000	101,700374
3432,000000	101,697571
3431,000000	101,697273
3430,000000	101,698386
3429,000000	101,699330
3428,000000	101,699043
3427,000000	101,697564
3426,000000	101,696033
3425,000000	101,696022
3424,000000	101,698476
3423,000000	101,703022
3422,000000	101,708294
3421,000000	101,712988
3420,000000	101,716646
3419,000000	101,719548
3418,000000	101,722135
3417,000000	101,724685
3416,000000	101,727364
3415,000000	101,730314
3414,000000	101,733557
3413,000000	101,736901
3412,000000	101,740050
3411,000000	101,742834
3410,000000	101,745318
3409,000000	101,747639
3408,000000	101,749794
3407,000000	101,751711
3406,000000	101,753593
3405,000000	101,755988
3404,000000	101,759311
3403,000000	101,763244
3402,000000	101,766848
3401,000000	101,769317
3400,000000	101,770538
3399,000000	101,770899
3398,000000	101,770715
3397,000000	101,769987
3396,000000	101,768667
3395,000000	101,767117
3394,000000	101,766217
3393,000000	101,766871
3392,000000	101,769219
3391,000000	101,772407
3390,000000	101,775282
3389,000000	101,777202
3388,000000	101,778088
3387,000000	101,777973
3386,000000	101,776867
3385,000000	101,774997
3384,000000	101,772820
3383,000000	101,770661
3382,000000	101,768542
3381,000000	101,766394
3380,000000	101,764211
3379,000000	101,762036
3378,000000	101,760070
3377,000000	101,758799
3376,000000	101,758691
3375,000000	101,759671
3374,000000	101,761116
3373,000000	101,762440
3372,000000	101,763408
3371,000000	101,763839
3370,000000	101,763425
3369,000000	101,762103
3368,000000	101,760376
3367,000000	101,759007
3366,000000	101,758442
3365,000000	101,758532
3364,000000	101,758671
3363,000000	101,758143
3362,000000	101,756607
3361,000000	101,754388
3360,000000	101,752110
3359,000000	101,749982
3358,000000	101,747687
3357,000000	101,745062
3356,000000	101,742554
3355,000000	101,740806
3354,000000	101,740010
3353,000000	101,739852
3352,000000	101,739890
3351,000000	101,739781
3350,000000	101,739354
3349,000000	101,738663
3348,000000	101,737860
3347,000000	101,736953
3346,000000	101,735912
3345,000000	101,735071
3344,000000	101,735010
3343,000000	101,735722
3342,000000	101,736217
3341,000000	101,735373
3340,000000	101,733060
3339,000000	101,730180
3338,000000	101,727758
3337,000000	101,726289
3336,000000	101,725744
3335,000000	101,725787
3334,000000	101,725998
3333,000000	101,726233
3332,000000	101,726778
3331,000000	101,727851
3330,000000	101,729015
3329,000000	101,729487
3328,000000	101,729158
3327,000000	101,728955
3326,000000	101,729881
3325,000000	101,731874
3324,000000	101,733872
3323,000000	101,734956
3322,000000	101,735231
3321,000000	101,735644
3320,000000	101,737151
3319,000000	101,740083
3318,000000	101,744043
3317,000000	101,748126
3316,000000	101,751244
3315,000000	101,752564
3314,000000	101,751906
3313,000000	101,749770
3312,000000	101,746919
3311,000000	101,743983
3310,000000	101,741444
3309,000000	101,739704
3308,000000	101,738944
3307,000000	101,739099
3306,000000	101,740180
3305,000000	101,742384
3304,000000	101,745571
3303,000000	101,748875
3302,000000	101,751372
3301,000000	101,753091
3300,000000	101,754856
3299,000000	101,757199
3298,000000	101,759919
3297,000000	101,762748
3296,000000	101,765879
3295,000000	101,769609
3294,000000	101,774098
3293,000000	101,779724
3292,000000	101,787014
3291,000000	101,795714
3290,000000	101,804359
3289,000000	101,811393
3288,000000	101,816538
3287,000000	101,820679
3286,000000	101,824674
3285,000000	101,828684
3284,000000	101,832421
3283,000000	101,835537
3282,000000	101,837886
3281,000000	101,839860
3280,000000	101,842442
3279,000000	101,846448
3278,000000	101,851580
3277,000000	101,856406
3276,000000	101,859352
3275,000000	101,859748
3274,000000	101,858240
3273,000000	101,856495
3272,000000	101,856283
3271,000000	101,858411
3270,000000	101,862441
3269,000000	101,867411
3268,000000	101,872574
3267,000000	101,877316
3266,000000	101,880923
3265,000000	101,883085
3264,000000	101,884414
3263,000000	101,885868
3262,000000	101,887620
3261,000000	101,889001
3260,000000	101,889613
3259,000000	101,890040
3258,000000	101,891299
3257,000000	101,893894
3256,000000	101,897526
3255,000000	101,901459
3254,000000	101,904968
3253,000000	101,907607
3252,000000	101,909247
3251,000000	101,909964
3250,000000	101,910013
3249,000000	101,909971
3248,000000	101,910662
3247,000000	101,912642
3246,000000	101,915706
3245,000000	101,919018
3244,000000	101,921657
3243,000000	101,922991
3242,000000	101,922850
3241,000000	101,921695
3240,000000	101,920483
3239,000000	101,919958
3238,000000	101,919929
3237,000000	101,919493
3236,000000	101,918208
3235,000000	101,917047
3234,000000	101,918085
3233,000000	101,922934
3232,000000	101,931081
3231,000000	101,939746
3230,000000	101,945721
3229,000000	101,947633
3228,000000	101,946472
3227,000000	101,944127
3226,000000	101,941845
3225,000000	101,939958
3224,000000	101,938365
3223,000000	101,936797
3222,000000	101,935103
3221,000000	101,933751
3220,000000	101,933738
3219,000000	101,935549
3218,000000	101,938432
3217,000000	101,941015
3216,000000	101,942401
3215,000000	101,942445
3214,000000	101,941415
3213,000000	101,939883
3212,000000	101,938567
3211,000000	101,937761
3210,000000	101,937125
3209,000000	101,936443
3208,000000	101,936280
3207,000000	101,937274
3206,000000	101,939029
3205,000000	101,940330
3204,000000	101,940401
3203,000000	101,939471
3202,000000	101,938257
3201,000000	101,937538
3200,000000	101,938061
3199,000000	101,940087
3198,000000	101,942758
3197,000000	101,944531
3196,000000	101,944641
3195,000000	101,943897
3194,000000	101,943841
3193,000000	101,945249
3192,000000	101,947468
3191,000000	101,949082
3190,000000	101,949303
3189,000000	101,948839
3188,000000	101,949162
3187,000000	101,950763
3186,000000	101,952546
3185,000000	101,953349
3184,000000	101,953545
3183,000000	101,954408
3182,000000	101,956119
3181,000000	101,957346
3180,000000	101,956899
3179,000000	101,955134
3178,000000	101,953485
3177,000000	101,953199
3176,000000	101,954758
3175,000000	101,957950
3174,000000	101,962029
3173,000000	101,966090
3172,000000	101,969608
3171,000000	101,972446
3170,000000	101,974334
3169,000000	101,974786
3168,000000	101,973809
3167,000000	101,972331
3166,000000	101,971524
3165,000000	101,971777
3164,000000	101,972552
3163,000000	101,973178
3162,000000	101,973623
3161,000000	101,974460
3160,000000	101,976179
3159,000000	101,978525
3158,000000	101,980561
3157,000000	101,981395
3156,000000	101,980827
3155,000000	101,979396
3154,000000	101,978089
3153,000000	101,977972
3152,000000	101,979644
3151,000000	101,982682
3150,000000	101,985927
3149,000000	101,988656
3148,000000	101,991242
3147,000000	101,994461
3146,000000	101,998493
3145,000000	102,002928
3144,000000	102,007246
3143,000000	102,010842
3142,000000	102,013082
3141,000000	102,014089
3140,000000	102,015107
3139,000000	102,017201
3138,000000	102,019769
3137,000000	102,021174
3136,000000	102,020778
3135,000000	102,019539
3134,000000	102,018566
3133,000000	102,018063
3132,000000	102,017922
3131,000000	102,018462
3130,000000	102,020001
3129,000000	102,022188
3128,000000	102,024186
3127,000000	102,025191
3126,000000	102,024582
3125,000000	102,022131
3124,000000	102,018469
3123,000000	102,014978
3122,000000	102,012684
3121,000000	102,011404
3120,000000	102,010237
3119,000000	102,008731
3118,000000	102,007334
3117,000000	102,006894
3116,000000	102,007800
3115,000000	102,009439
3114,000000	102,010413
3113,000000	102,009517
3112,000000	102,006709
3111,000000	102,003124
3110,000000	102,000245
3109,000000	101,999077
3108,000000	101,999696
3107,000000	102,001060
3106,000000	102,001423
3105,000000	101,999574
3104,000000	101,995858
3103,000000	101,991738
3102,000000	101,988522
3101,000000	101,986869
3100,000000	101,987026
3099,000000	101,988580
3098,000000	101,990058
3097,000000	101,989876
3096,000000	101,988023
3095,000000	101,986021
3094,000000	101,984938
3093,000000	101,984252
3092,000000	101,983056
3091,000000	101,981402
3090,000000	101,979704
3089,000000	101,977416
3088,000000	101,973171
3087,000000	101,966080
3086,000000	101,956396
3085,000000	101,945215
3084,000000	101,933960
3083,000000	101,923782
3082,000000	101,914847
3081,000000	101,906269
3080,000000	101,897158
3079,000000	101,887642
3078,000000	101,878716
3077,000000	101,871403
3076,000000	101,866428
3075,000000	101,864150
3074,000000	101,864042
3073,000000	101,864354
3072,000000	101,863072
3071,000000	101,859632
3070,000000	101,855482
3069,000000	101,852775
3068,000000	101,852630
3067,000000	101,854642
3066,000000	101,857774
3065,000000	101,861397
3064,000000	101,865383
3063,000000	101,869536
3062,000000	101,873367
3061,000000	101,876677
3060,000000	101,880072
3059,000000	101,884513
3058,000000	101,890299
3057,000000	101,896554
3056,000000	101,901689
3055,000000	101,904404
3054,000000	101,904677
3053,000000	101,904059
3052,000000	101,904589
3051,000000	101,906818
3050,000000	101,908962
3049,000000	101,908553
3048,000000	101,904934
3047,000000	101,899761
3046,000000	101,895308
3045,000000	101,892761
3044,000000	101,891889
3043,000000	101,891466
3042,000000	101,889902
3041,000000	101,886184
3040,000000	101,880558
3039,000000	101,874063
3038,000000	101,867484
3037,000000	101,861215
3036,000000	101,855817
3035,000000	101,851719
3034,000000	101,848289
3033,000000	101,844154
3032,000000	101,838874
3031,000000	101,833568
3030,000000	101,829396
3029,000000	101,826051
3028,000000	101,822283
3027,000000	101,817403
3026,000000	101,811637
3025,000000	101,805155
3024,000000	101,797288
3023,000000	101,786836
3022,000000	101,773088
3021,000000	101,756562
3020,000000	101,738544
3019,000000	101,719701
3018,000000	101,699304
3017,000000	101,676152
3016,000000	101,649960
3015,000000	101,620984
3014,000000	101,588504
3013,000000	101,550611
3012,000000	101,505856
3011,000000	101,454605
3010,000000	101,398258
3009,000000	101,337601
3008,000000	101,272109
3007,000000	101,200541
3006,000000	101,122417
3005,000000	101,039134
3004,000000	100,953621
3003,000000	100,868350
3002,000000	100,783752
3001,000000	100,698961
3000,000000	100,613430
2999,000000	100,527202
2998,000000	100,440187
2997,000000	100,352223
2996,000000	100,263488
2995,000000	100,173504
2994,000000	100,079914
2993,000000	99,979617
2992,000000	99,870857
2991,000000	99,753380
2990,000000	99,626767
2989,000000	99,489561
2988,000000	99,338251
2987,000000	99,163074
2986,000000	98,946740
2985,000000	98,674452
2984,000000	98,352524
2983,000000	98,016173
2982,000000	97,713102
2981,000000	97,474392
2980,000000	97,297777
2979,000000	97,155895
2978,000000	97,016725
2977,000000	96,857506
2976,000000	96,665322
2975,000000	96,433308
2974,000000	96,161483
2973,000000	95,861896
2972,000000	95,558489
2971,000000	95,275587
2970,000000	95,022271
2969,000000	94,788256
2968,000000	94,556517
2967,000000	94,319936
2966,000000	94,085138
2965,000000	93,862482
2964,000000	93,657306
2963,000000	93,471213
2962,000000	93,308284
2961,000000	93,176106
2960,000000	93,081479
2959,000000	93,028365
2958,000000	93,019181
2957,000000	93,056706
2956,000000	93,143395
2955,000000	93,279394
2954,000000	93,461412
2953,000000	93,681444
2952,000000	93,927210
2951,000000	94,184425
2950,000000	94,439832
2949,000000	94,682221
2948,000000	94,901461
2947,000000	95,088273
2946,000000	95,234736
2945,000000	95,335290
2944,000000	95,387047
2943,000000	95,390616
2942,000000	95,350422
2941,000000	95,273561
2940,000000	95,168189
2939,000000	95,041841
2938,000000	94,900756
2937,000000	94,749179
2936,000000	94,590172
2935,000000	94,428101
2934,000000	94,270289
2933,000000	94,125775
2932,000000	94,001470
2931,000000	93,900118
2930,000000	93,821152
2929,000000	93,762695
2928,000000	93,722715
2927,000000	93,699294
2926,000000	93,690519
2925,000000	93,693450
2924,000000	93,703396
2923,000000	93,714921
2922,000000	93,724223
2921,000000	93,730176
2920,000000	93,733218
2919,000000	93,734512
2918,000000	93,736739
2917,000000	93,744623
2916,000000	93,763260
2915,000000	93,795427
2914,000000	93,840725
2913,000000	93,897250
2912,000000	93,963634
2911,000000	94,040089
2910,000000	94,128174
2909,000000	94,230195
2908,000000	94,348796
2907,000000	94,486367
2906,000000	94,644169
2905,000000	94,821262
2904,000000	95,014481
2903,000000	95,219515
2902,000000	95,432115
2901,000000	95,648524
2900,000000	95,865429
2899,000000	96,080096
2898,000000	96,289692
2897,000000	96,490264
2896,000000	96,677154
2895,000000	96,847353
2894,000000	97,001421
2893,000000	97,142320
2892,000000	97,272749
2891,000000	97,394186
2890,000000	97,507696
2889,000000	97,613764
2888,000000	97,710356
2887,000000	97,792260
2886,000000	97,853749
2885,000000	97,892269
2884,000000	97,909276
2883,000000	97,907339
2882,000000	97,886672
2881,000000	97,844412
2880,000000	97,777179
2879,000000	97,684697
2878,000000	97,571951
2877,000000	97,448562
2876,000000	97,325833
2875,000000	97,214101
2874,000000	97,121814
2873,000000	97,056376
2872,000000	97,024519
2871,000000	97,030289
2870,000000	97,072106
2869,000000	97,141567
2868,000000	97,225701
2867,000000	97,311211
2866,000000	97,387580
2865,000000	97,447833
2864,000000	97,488670
2863,000000	97,510758
2862,000000	97,517984
2861,000000	97,515420
2860,000000	97,507724
2859,000000	97,499641
2858,000000	97,497258
2857,000000	97,507366
2856,000000	97,534441
2855,000000	97,578339
2854,000000	97,635314
2853,000000	97,702142
2852,000000	97,780762
2851,000000	97,879027
2850,000000	98,006192
2849,000000	98,166325
2848,000000	98,355161
2847,000000	98,562821
2846,000000	98,778920
2845,000000	98,995265
2844,000000	99,206146
2843,000000	99,408667
2842,000000	99,602625
2841,000000	99,788571
2840,000000	99,964841
2839,000000	100,127155
2838,000000	100,271820
2837,000000	100,398566
2836,000000	100,510085
2835,000000	100,609449
2834,000000	100,698339
2833,000000	100,777311
2832,000000	100,846730
2831,000000	100,907141
2830,000000	100,959357
2829,000000	101,004499
2828,000000	101,043771
2827,000000	101,077959
2826,000000	101,107021
2825,000000	101,130439
2824,000000	101,148170
2823,000000	101,161303
2822,000000	101,171817
2821,000000	101,181494
2820,000000	101,191118
2819,000000	101,200864
2818,000000	101,211443
2817,000000	101,224726
2816,000000	101,242978
2815,000000	101,267456
2814,000000	101,297788
2813,000000	101,332481
2812,000000	101,369686
2811,000000	101,407565
2810,000000	101,444511
2809,000000	101,479575
2808,000000	101,512722
2807,000000	101,544222
2806,000000	101,573684
2805,000000	101,600094
2804,000000	101,622978
2803,000000	101,643310
2802,000000	101,662906
2801,000000	101,682848
2800,000000	101,702613
2799,000000	101,720632
2798,000000	101,735592
2797,000000	101,747479
2796,000000	101,757723
2795,000000	101,768374
2794,000000	101,780927
2793,000000	101,795569
2792,000000	101,811241
2791,000000	101,826164
2790,000000	101,838556
2789,000000	101,847599
2788,000000	101,854152
2787,000000	101,860264
2786,000000	101,867498
2785,000000	101,875808
2784,000000	101,884220
2783,000000	101,892199
2782,000000	101,899902
2781,000000	101,907432
2780,000000	101,914616
2779,000000	101,921542
2778,000000	101,928590
2777,000000	101,935634
2776,000000	101,941718
2775,000000	101,945881
2774,000000	101,947999
2773,000000	101,948591
2772,000000	101,948262
2771,000000	101,947685
2770,000000	101,947743
2769,000000	101,949155
2768,000000	101,951960
2767,000000	101,955659
2766,000000	101,959679
2765,000000	101,963415
2764,000000	101,966056
2763,000000	101,966985
2762,000000	101,966564
2761,000000	101,966129
2760,000000	101,966970
2759,000000	101,969350
2758,000000	101,972500
2757,000000	101,975329
2756,000000	101,976990
2755,000000	101,977120
2754,000000	101,975976
2753,000000	101,974375
2752,000000	101,973265
2751,000000	101,973177
2750,000000	101,974089
2749,000000	101,975724
2748,000000	101,977722
2747,000000	101,979451
2746,000000	101,979934
2745,000000	101,978430
2744,000000	101,975277
2743,000000	101,971954
2742,000000	101,970063
2741,000000	101,970088
2740,000000	101,971097
2739,000000	101,971566
2738,000000	101,970496
2737,000000	101,968001
2736,000000	101,965131
2735,000000	101,963170
2734,000000	101,962847
2733,000000	101,964032
2732,000000	101,966200
2731,000000	101,969171
2730,000000	101,973324
2729,000000	101,979044
2728,000000	101,986050
2727,000000	101,993353
2726,000000	101,999824
2725,000000	102,004868
2724,000000	102,008757
2723,000000	102,012364
2722,000000	102,016430
2721,000000	102,020922
2720,000000	102,025173
2719,000000	102,028757
2718,000000	102,032126
2717,000000	102,036257
2716,000000	102,041719
2715,000000	102,048160
2714,000000	102,054604
2713,000000	102,060118
2712,000000	102,064374
2711,000000	102,067828
2710,000000	102,071280
2709,000000	102,075042
2708,000000	102,078590
2707,000000	102,081378
2706,000000	102,083927
2705,000000	102,087549
2704,000000	102,092739
2703,000000	102,098269
2702,000000	102,102361
2701,000000	102,104536
2700,000000	102,105850
2699,000000	102,107440
2698,000000	102,109462
2697,000000	102,111475
2696,000000	102,113204
2695,000000	102,114499
2694,000000	102,114964
2693,000000	102,114264
2692,000000	102,112758
2691,000000	102,111410
2690,000000	102,110912
2689,000000	102,111139
2688,000000	102,111577
2687,000000	102,112048
2686,000000	102,112805
2685,000000	102,113955
2684,000000	102,115081
2683,000000	102,115632
2682,000000	102,115644
2681,000000	102,115778
2680,000000	102,116513
2679,000000	102,117480
2678,000000	102,117854
2677,000000	102,117329
2676,000000	102,116453
2675,000000	102,116049
2674,000000	102,116562
2673,000000	102,117965
2672,000000	102,119915
2671,000000	102,121876
2670,000000	102,123409
2669,000000	102,124623
2668,000000	102,126176
2667,000000	102,128743
2666,000000	102,132696
2665,000000	102,138367
2664,000000	102,146159
2663,000000	102,155920
2662,000000	102,166454
2661,000000	102,176228
2660,000000	102,184710
2659,000000	102,192831
2658,000000	102,202005
2657,000000	102,212714
2656,000000	102,223930
2655,000000	102,233767
2654,000000	102,240894
2653,000000	102,245589
2652,000000	102,249404
2651,000000	102,253596
2650,000000	102,258091
2649,000000	102,262103
2648,000000	102,265480
2647,000000	102,268958
2646,000000	102,273232
2645,000000	102,278323
2644,000000	102,283797
2643,000000	102,289095
2642,000000	102,293510
2641,000000	102,296383
2640,000000	102,297767
2639,000000	102,298625
2638,000000	102,300003
2637,000000	102,301992
2636,000000	102,303632
2635,000000	102,303950
2634,000000	102,303009
2633,000000	102,301862
2632,000000	102,301273
2631,000000	102,300638
2630,000000	102,298702
2629,000000	102,295559
2628,000000	102,293308
2627,000000	102,293995
2626,000000	102,297176
2625,000000	102,300259
2624,000000	102,301167
2623,000000	102,299915
2622,000000	102,297544
2621,000000	102,294559
2620,000000	102,291116
2619,000000	102,288088
2618,000000	102,286815
2617,000000	102,287480
2616,000000	102,288192
2615,000000	102,286309
2614,000000	102,281003
2613,000000	102,274439
2612,000000	102,270067
2611,000000	102,269647
2610,000000	102,272106
2609,000000	102,275273
2608,000000	102,278106
2607,000000	102,280740
2606,000000	102,283071
2605,000000	102,284262
2604,000000	102,283708
2603,000000	102,281720
2602,000000	102,279054
2601,000000	102,276257
2600,000000	102,273677
2599,000000	102,271732
2598,000000	102,270862
2597,000000	102,271259
2596,000000	102,272614
2595,000000	102,274102
2594,000000	102,274964
2593,000000	102,275372
2592,000000	102,276299
2591,000000	102,278055
2590,000000	102,279268
2589,000000	102,277900
2588,000000	102,273237
2587,000000	102,266624
2586,000000	102,260635
2585,000000	102,257728
2584,000000	102,258864
2583,000000	102,262560
2582,000000	102,265824
2581,000000	102,267058
2580,000000	102,267684
2579,000000	102,269902
2578,000000	102,273342
2577,000000	102,275225
2576,000000	102,273789
2575,000000	102,270176
2574,000000	102,266791
2573,000000	102,265098
2572,000000	102,265410
2571,000000	102,267526
2570,000000	102,270586
2569,000000	102,272958
2568,000000	102,273248
2567,000000	102,271470
2566,000000	102,269061
2565,000000	102,267779
2564,000000	102,268437
2563,000000	102,270347
2562,000000	102,272102
2561,000000	102,273214
2560,000000	102,274633
2559,000000	102,277215
2558,000000	102,280255
2557,000000	102,282278
2556,000000	102,282757
2555,000000	102,282196
2554,000000	102,281186
2553,000000	102,280649
2552,000000	102,282356
2551,000000	102,287283
2550,000000	102,293455
2549,000000	102,297265
2548,000000	102,297558
2547,000000	102,296964
2546,000000	102,298581
2545,000000	102,302687
2544,000000	102,307339
2543,000000	102,310787
2542,000000	102,312263
2541,000000	102,311570
2540,000000	102,309228
2539,000000	102,306534
2538,000000	102,304337
2537,000000	102,301992
2536,000000	102,298369
2535,000000	102,293584
2534,000000	102,288980
2533,000000	102,285257
2532,000000	102,281128
2531,000000	102,274250
2530,000000	102,263665
2529,000000	102,251423
2528,000000	102,241315
2527,000000	102,235478
2526,000000	102,232637
2525,000000	102,230277
2524,000000	102,227904
2523,000000	102,226824
2522,000000	102,226991
2521,000000	102,225970
2520,000000	102,221873
2519,000000	102,215994
2518,000000	102,211315
2517,000000	102,209023
2516,000000	102,207588
2515,000000	102,205019
2514,000000	102,201201
2513,000000	102,197978
2512,000000	102,197567
2511,000000	102,200989
2510,000000	102,207748
2509,000000	102,216820
2508,000000	102,227661
2507,000000	102,240050
2506,000000	102,253158
2505,000000	102,265407
2504,000000	102,275616
2503,000000	102,283966
2502,000000	102,291807
2501,000000	102,300689
2500,000000	102,311528
2499,000000	102,324239
2498,000000	102,338115
2497,000000	102,352716
2496,000000	102,368113
2495,000000	102,383859
2494,000000	102,397997
2493,000000	102,408077
2492,000000	102,413449
2491,000000	102,416014
2490,000000	102,418364
2489,000000	102,421514
2488,000000	102,424768
2487,000000	102,427424
2486,000000	102,430127
2485,000000	102,434231
2484,000000	102,439865
2483,000000	102,445202
2482,000000	102,448349
2481,000000	102,449946
2480,000000	102,452933
2479,000000	102,459413
2478,000000	102,468509
2477,000000	102,477605
2476,000000	102,484742
2475,000000	102,489128
2474,000000	102,490472
2473,000000	102,489201
2472,000000	102,486936
2471,000000	102,485763
2470,000000	102,487143
2469,000000	102,491785
2468,000000	102,499442
2467,000000	102,508059
2466,000000	102,514361
2465,000000	102,516822
2464,000000	102,517313
2463,000000	102,518513
2462,000000	102,520588
2461,000000	102,522073
2460,000000	102,523051
2459,000000	102,525234
2458,000000	102,529166
2457,000000	102,533514
2456,000000	102,537318
2455,000000	102,541060
2454,000000	102,545113
2453,000000	102,548872
2452,000000	102,551901
2451,000000	102,554439
2450,000000	102,556233
2449,000000	102,556191
2448,000000	102,553749
2447,000000	102,549623
2446,000000	102,545024
2445,000000	102,541198
2444,000000	102,539518
2443,000000	102,540404
2442,000000	102,542111
2441,000000	102,542251
2440,000000	102,540743
2439,000000	102,539601
2438,000000	102,539515
2437,000000	102,538690
2436,000000	102,535833
2435,000000	102,532392
2434,000000	102,530691
2433,000000	102,531267
2432,000000	102,533099
2431,000000	102,534949
2430,000000	102,535167
2429,000000	102,531603
2428,000000	102,523752
2427,000000	102,514641
2426,000000	102,509020
2425,000000	102,509337
2424,000000	102,514039
2423,000000	102,519605
2422,000000	102,523440
2421,000000	102,525011
2420,000000	102,525166
2419,000000	102,524850
2418,000000	102,524283
2417,000000	102,523023
2416,000000	102,520601
2415,000000	102,517150
2414,000000	102,513693
2413,000000	102,511883
2412,000000	102,512952
2411,000000	102,516521
2410,000000	102,520776
2409,000000	102,524075
2408,000000	102,525942
2407,000000	102,526392
2406,000000	102,525408
2405,000000	102,523897
2404,000000	102,524065
2403,000000	102,527252
2402,000000	102,531606
2401,000000	102,533183
2400,000000	102,529755
2399,000000	102,523128
2398,000000	102,517848
2397,000000	102,517821
2396,000000	102,523444
2395,000000	102,531342
2394,000000	102,537510
2393,000000	102,540948
2392,000000	102,543483
2391,000000	102,545882
2390,000000	102,545731
2389,000000	102,541138
2388,000000	102,534166
2387,000000	102,528978
2386,000000	102,527464
2385,000000	102,527900
2384,000000	102,528544
2383,000000	102,528893
2382,000000	102,528688
2381,000000	102,527976
2380,000000	102,527503
2379,000000	102,528076
2378,000000	102,528553
2377,000000	102,527010
2376,000000	102,523275
2375,000000	102,519334
2374,000000	102,518106
2373,000000	102,522809
2372,000000	102,534733
2371,000000	102,548876
2370,000000	102,557433
2369,000000	102,557963
2368,000000	102,554691
2367,000000	102,550343
2366,000000	102,542447
2365,000000	102,532238
2364,000000	102,525466
2363,000000	102,522802
2362,000000	102,518065
2361,000000	102,510182
2360,000000	102,506854
2359,000000	102,511640
2358,000000	102,520008
2357,000000	102,527910
2356,000000	102,531308
2355,000000	102,527172
2354,000000	102,520686
2353,000000	102,519153
2352,000000	102,523156
2351,000000	102,528844
2350,000000	102,530952
2349,000000	102,524657
2348,000000	102,512115
2347,000000	102,506055
2346,000000	102,516123
2345,000000	102,535307
2344,000000	102,549514
2343,000000	102,553202
2342,000000	102,549764
2341,000000	102,543471
2340,000000	102,537143
2339,000000	102,530935
2338,000000	102,525680
2337,000000	102,522092
2336,000000	102,518544
2335,000000	102,513926
2334,000000	102,513333
2333,000000	102,519780
2332,000000	102,527629
2331,000000	102,530484
2330,000000	102,531270
2329,000000	102,538636
2328,000000	102,555584
2327,000000	102,579996
2326,000000	102,606328
2325,000000	102,625592
2324,000000	102,630537
2323,000000	102,622001
2322,000000	102,608667
2321,000000	102,595440
2320,000000	102,582151
2319,000000	102,570407
2318,000000	102,565437
2317,000000	102,569008
2316,000000	102,576430
2315,000000	102,583377
2314,000000	102,590107
2313,000000	102,598715
2312,000000	102,608485
2311,000000	102,618190
2310,000000	102,628254
2309,000000	102,638918
2308,000000	102,648791
2307,000000	102,656997
2306,000000	102,664638
2305,000000	102,672243
2304,000000	102,678996
2303,000000	102,684504
2302,000000	102,690454
2301,000000	102,698396
2300,000000	102,708126
2299,000000	102,717977
2298,000000	102,726273
2297,000000	102,732642
2296,000000	102,737917
2295,000000	102,744060
2294,000000	102,751831
2293,000000	102,759954
2292,000000	102,766448
2291,000000	102,771727
2290,000000	102,778397
2289,000000	102,788028
2288,000000	102,799328
2287,000000	102,809246
2286,000000	102,814709
2285,000000	102,813896
2284,000000	102,807903
2283,000000	102,800941
2282,000000	102,797746
2281,000000	102,800261
2280,000000	102,807836
2279,000000	102,818524
2278,000000	102,829176
2277,000000	102,835607
2276,000000	102,835709
2275,000000	102,832336
2274,000000	102,830594
2273,000000	102,832103
2272,000000	102,833663
2271,000000	102,831911
2270,000000	102,826891
2269,000000	102,820736
2268,000000	102,815174
2267,000000	102,811698
2266,000000	102,812149
2265,000000	102,817228
2264,000000	102,824728
2263,000000	102,830445
2262,000000	102,831043
2261,000000	102,826439
2260,000000	102,820257
2259,000000	102,817580
2258,000000	102,821043
2257,000000	102,828187
2256,000000	102,833245
2255,000000	102,831855
2254,000000	102,824690
2253,000000	102,817133
2252,000000	102,815402
2251,000000	102,821891
2250,000000	102,833753
2249,000000	102,846218
2248,000000	102,856617
2247,000000	102,864215
2246,000000	102,867451
2245,000000	102,865067
2244,000000	102,859827
2243,000000	102,857251
2242,000000	102,859239
2241,000000	102,861902
2240,000000	102,861221
2239,000000	102,857916
2238,000000	102,855227
2237,000000	102,854662
2236,000000	102,855630
2235,000000	102,856651
2234,000000	102,855501
2233,000000	102,851015
2232,000000	102,845925
2231,000000	102,844394
2230,000000	102,845570
2229,000000	102,843978
2228,000000	102,838336
2227,000000	102,834940
2226,000000	102,838597
2225,000000	102,844842
2224,000000	102,845471
2223,000000	102,838042
2222,000000	102,825573
2221,000000	102,811347
2220,000000	102,800216
2219,000000	102,801546
2218,000000	102,822743
2217,000000	102,858617
2216,000000	102,892408
2215,000000	102,908834
2214,000000	102,903982
2213,000000	102,884695
2212,000000	102,862718
2211,000000	102,848134
2210,000000	102,843835
2209,000000	102,845453
2208,000000	102,848238
2207,000000	102,852491
2206,000000	102,860107
2205,000000	102,869015
2204,000000	102,875269
2203,000000	102,878644
2202,000000	102,881702
2201,000000	102,885103
2200,000000	102,888169
2199,000000	102,892412
2198,000000	102,899865
2197,000000	102,908929
2196,000000	102,916256
2195,000000	102,921961
2194,000000	102,928908
2193,000000	102,937591
2192,000000	102,945442
2191,000000	102,950537
2190,000000	102,953151
2189,000000	102,955580
2188,000000	102,963167
2187,000000	102,981492
2186,000000	103,007040
2185,000000	103,023160
2184,000000	103,012927
2183,000000	102,976981
2182,000000	102,934556
2181,000000	102,907037
2180,000000	102,902653
2179,000000	102,914451
2178,000000	102,927389
2177,000000	102,928349
2176,000000	102,916458
2175,000000	102,905043
2174,000000	102,909872
2173,000000	102,936123
2172,000000	102,978206
2171,000000	103,028105
2170,000000	103,077729
2169,000000	103,115231
2168,000000	103,128268
2167,000000	103,114616
2166,000000	103,087427
2165,000000	103,068718
2164,000000	103,075037
2163,000000	103,103247
2162,000000	103,125456
2161,000000	103,102457
2160,000000	103,015532
2159,000000	102,889616
2158,000000	102,775995
2157,000000	102,710648
2156,000000	102,695548
2155,000000	102,713352
2154,000000	102,747045
2153,000000	102,787722
2152,000000	102,832916
2151,000000	102,879372
2150,000000	102,917403
2149,000000	102,935592
2148,000000	102,932468
2147,000000	102,918644
2146,000000	102,905555
2145,000000	102,897364
2144,000000	102,894430
2143,000000	102,897272
2142,000000	102,902790
2141,000000	102,902426
2140,000000	102,890438
2139,000000	102,871137
2138,000000	102,852906
2137,000000	102,837226
2136,000000	102,819041
2135,000000	102,797292
2134,000000	102,779822
2133,000000	102,775957
2132,000000	102,786830
2131,000000	102,804844
2130,000000	102,821279
2129,000000	102,833640
2128,000000	102,846191
2127,000000	102,862823
2126,000000	102,879728
2125,000000	102,887367
2124,000000	102,880942
2123,000000	102,867066
2122,000000	102,858018
2121,000000	102,860662
2120,000000	102,872204
2119,000000	102,885297
2118,000000	102,895467
2117,000000	102,904056
2116,000000	102,915458
2115,000000	102,931133
2114,000000	102,945910
2113,000000	102,951947
2112,000000	102,947222
2111,000000	102,937777
2110,000000	102,930376
2109,000000	102,925746
2108,000000	102,921151
2107,000000	102,916532
2106,000000	102,914589
2105,000000	102,916578
2104,000000	102,921561
2103,000000	102,929051
2102,000000	102,939213
2101,000000	102,950790
2100,000000	102,961627
2099,000000	102,970795
2098,000000	102,977820
2097,000000	102,980855
2096,000000	102,978437
2095,000000	102,972655
2094,000000	102,967872
2093,000000	102,966456
2092,000000	102,967852
2091,000000	102,970974
2090,000000	102,975073
2089,000000	102,978722
2088,000000	102,980658
2087,000000	102,982048
2086,000000	102,986297
2085,000000	102,996092
2084,000000	103,010951
2083,000000	103,026759
2082,000000	103,036997
2081,000000	103,036580
2080,000000	103,026798
2079,000000	103,015218
2078,000000	103,009067
2077,000000	103,009788
2076,000000	103,014958
2075,000000	103,023007
2074,000000	103,032775
2073,000000	103,040469
2072,000000	103,041531
2071,000000	103,035164
2070,000000	103,024455
2069,000000	103,012954
2068,000000	103,003571
2067,000000	102,999420
2066,000000	103,002019
2065,000000	103,008311
2064,000000	103,012313
2063,000000	103,010327
2062,000000	103,003216
2061,000000	102,995204
2060,000000	102,992821
2059,000000	103,002291
2058,000000	103,023143
2057,000000	103,045254
2056,000000	103,057879
2055,000000	103,062678
2054,000000	103,072726
2053,000000	103,096554
2052,000000	103,126794
2051,000000	103,146642
2050,000000	103,144438
2049,000000	103,122043
2048,000000	103,092144
2047,000000	103,068214
2046,000000	103,057140
2045,000000	103,057650
2044,000000	103,061222
2043,000000	103,056260
2042,000000	103,036417
2041,000000	103,008010
2040,000000	102,987777
2039,000000	102,989329
2038,000000	103,010642
2037,000000	103,035459
2036,000000	103,047321
2035,000000	103,042277
2034,000000	103,028589
2033,000000	103,018058
2032,000000	103,019150
2031,000000	103,033683
2030,000000	103,054441
2029,000000	103,066468
2028,000000	103,057030
2027,000000	103,027770
2026,000000	102,995642
2025,000000	102,980610
2024,000000	102,989986
2023,000000	103,013013
2022,000000	103,031411
2021,000000	103,034923
2020,000000	103,026467
2019,000000	103,012688
2018,000000	102,994166
2017,000000	102,969666
2016,000000	102,946159
2015,000000	102,936817
2014,000000	102,948170
2013,000000	102,973638
2012,000000	103,000391
2011,000000	103,019325
2010,000000	103,027188
2009,000000	103,024155
2008,000000	103,013712
2007,000000	103,002438
2006,000000	102,996403
2005,000000	102,997510
2004,000000	103,003433
2003,000000	103,008858
2002,000000	103,008074
2001,000000	102,999979
2000,000000	102,991559
1999,000000	102,993370
1998,000000	103,009324
1997,000000	103,033240
1996,000000	103,055117
1995,000000	103,067626
1994,000000	103,067557
1993,000000	103,058107
1992,000000	103,051495
1991,000000	103,061037
1990,000000	103,086748
1989,000000	103,114051
1988,000000	103,128739
1987,000000	103,127520
1986,000000	103,113528
1985,000000	103,092277
1984,000000	103,078209
1983,000000	103,093860
1982,000000	103,148706
1981,000000	103,218007
1980,000000	103,254503
1979,000000	103,228160
1978,000000	103,151558
1977,000000	103,066650
1976,000000	103,007907
1975,000000	102,981410
1974,000000	102,975308
1973,000000	102,978737
1972,000000	102,989694
1971,000000	103,009972
1970,000000	103,035809
1969,000000	103,056215
1968,000000	103,062192
1967,000000	103,055851
1966,000000	103,047863
1965,000000	103,047028
1964,000000	103,054537
1963,000000	103,066075
1962,000000	103,074930
1961,000000	103,073764
1960,000000	103,058708
1959,000000	103,033655
1958,000000	103,008953
1957,000000	102,994856
1956,000000	102,995032
1955,000000	103,005885
1954,000000	103,020690
1953,000000	103,033436
1952,000000	103,039306
1951,000000	103,033961
1950,000000	103,016991
1949,000000	102,996260
1948,000000	102,984987
1947,000000	102,991234
1946,000000	103,010763
1945,000000	103,032572
1944,000000	103,050237
1943,000000	103,064737
1942,000000	103,077154
1941,000000	103,084277
1940,000000	103,083261
1939,000000	103,076228
1938,000000	103,068539
1937,000000	103,064746
1936,000000	103,067098
1935,000000	103,076599
1934,000000	103,092584
1933,000000	103,111470
1932,000000	103,127771
1931,000000	103,136800
1930,000000	103,137339
1929,000000	103,130476
1928,000000	103,118896
1927,000000	103,107197
1926,000000	103,100000
1925,000000	103,099272
1924,000000	103,102332
1923,000000	103,106142
1922,000000	103,113029
1921,000000	103,126844
1920,000000	103,144025
1919,000000	103,153314
1918,000000	103,147408
1917,000000	103,133549
1916,000000	103,125941
1915,000000	103,129373
1914,000000	103,137381
1913,000000	103,143743
1912,000000	103,149298
1911,000000	103,156742
1910,000000	103,163962
1909,000000	103,165636
1908,000000	103,161466
1907,000000	103,156930
1906,000000	103,155243
1905,000000	103,153858
1904,000000	103,147739
1903,000000	103,136191
1902,000000	103,125059
1901,000000	103,121075
1900,000000	103,126362
1899,000000	103,137075
1898,000000	103,146463
1897,000000	103,150874
1896,000000	103,151998
1895,000000	103,153607
1894,000000	103,156679
1893,000000	103,158442
1892,000000	103,156399
1891,000000	103,151133
1890,000000	103,144498
1889,000000	103,137984
1888,000000	103,134417
1887,000000	103,136768
1886,000000	103,143202
1885,000000	103,147070
1884,000000	103,143806
1883,000000	103,136662
1882,000000	103,132790
1881,000000	103,133995
1880,000000	103,136110
1879,000000	103,136053
1878,000000	103,134272
1877,000000	103,131796
1876,000000	103,128603
1875,000000	103,125828
1874,000000	103,127187
1873,000000	103,134613
1872,000000	103,144269
1871,000000	103,149561
1870,000000	103,146876
1869,000000	103,137365
1868,000000	103,126181
1867,000000	103,121125
1866,000000	103,126374
1865,000000	103,137621
1864,000000	103,146698
1863,000000	103,149249
1862,000000	103,146647
1861,000000	103,141794
1860,000000	103,136003
1859,000000	103,130580
1858,000000	103,127951
1857,000000	103,128618
1856,000000	103,129963
1855,000000	103,129651
1854,000000	103,128533
1853,000000	103,127591
1852,000000	103,126176
1851,000000	103,124652
1850,000000	103,123260
1849,000000	103,121033
1848,000000	103,117267
1847,000000	103,113487
1846,000000	103,111219
1845,000000	103,107856
1844,000000	103,099348
1843,000000	103,089230
1842,000000	103,087556
1841,000000	103,096988
1840,000000	103,110275
1839,000000	103,119244
1838,000000	103,121560
1837,000000	103,119406
1836,000000	103,114090
1835,000000	103,107724
1834,000000	103,105415
1833,000000	103,109889
1832,000000	103,117919
1831,000000	103,123681
1830,000000	103,123335
1829,000000	103,120153
1828,000000	103,120707
1827,000000	103,124610
1826,000000	103,126621
1825,000000	103,125051
1824,000000	103,122381
1823,000000	103,120698
1822,000000	103,119375
1821,000000	103,116360
1820,000000	103,110588
1819,000000	103,102256
1818,000000	103,093085
1817,000000	103,085577
1816,000000	103,079758
1815,000000	103,075697
1814,000000	103,075447
1813,000000	103,079081
1812,000000	103,081560
1811,000000	103,076296
1810,000000	103,065090
1809,000000	103,055030
1808,000000	103,045270
1807,000000	103,029316
1806,000000	103,006378
1805,000000	102,981238
1804,000000	102,953148
1803,000000	102,914791
1802,000000	102,863034
1801,000000	102,805550
1800,000000	102,755088
1799,000000	102,718634
1798,000000	102,697421
1797,000000	102,688596
1796,000000	102,684465
1795,000000	102,678951
1794,000000	102,675383
1793,000000	102,685283
1792,000000	102,712642
1791,000000	102,748639
1790,000000	102,788291
1789,000000	102,830855
1788,000000	102,868984
1787,000000	102,893325
1786,000000	102,903284
1785,000000	102,906931
1784,000000	102,908764
1783,000000	102,908269
1782,000000	102,905717
1781,000000	102,901280
1780,000000	102,893158
1779,000000	102,878619
1778,000000	102,860573
1777,000000	102,844891
1776,000000	102,833251
1775,000000	102,822589
1774,000000	102,807924
1773,000000	102,786789
1772,000000	102,758704
1771,000000	102,727730
1770,000000	102,703980
1769,000000	102,689995
1768,000000	102,673306
1767,000000	102,643147
1766,000000	102,605919
1765,000000	102,572940
1764,000000	102,540038
1763,000000	102,492064
1762,000000	102,425890
1761,000000	102,357524
1760,000000	102,296647
1759,000000	102,230893
1758,000000	102,144946
1757,000000	102,035100
1756,000000	101,908815
1755,000000	101,775626
1754,000000	101,637487
1753,000000	101,482393
1752,000000	101,285373
1751,000000	101,027248
1750,000000	100,717343
1749,000000	100,380001
1748,000000	100,017947
1747,000000	99,618577
1746,000000	99,177288
1745,000000	98,694784
1744,000000	98,168826
1743,000000	97,598256
1742,000000	96,987944
1741,000000	96,338183
1740,000000	95,646646
1739,000000	94,945303
1738,000000	94,293622
1737,000000	93,703975
1736,000000	93,114929
1735,000000	92,442453
1734,000000	91,707053
1733,000000	91,044024
1732,000000	90,499725
1731,000000	90,004164
1730,000000	89,516920
1729,000000	89,057787
1728,000000	88,651010
1727,000000	88,292297
1726,000000	87,979173
1725,000000	87,737153
1724,000000	87,584340
1723,000000	87,497569
1722,000000	87,450217
1721,000000	87,455291
1720,000000	87,564458
1719,000000	87,851962
1718,000000	88,377933
1717,000000	89,099341
1716,000000	89,884952
1715,000000	90,671659
1714,000000	91,481517
1713,000000	92,326353
1712,000000	93,188964
1711,000000	94,056367
1710,000000	94,919976
1709,000000	95,750054
1708,000000	96,524350
1707,000000	97,267900
1706,000000	98,002438
1705,000000	98,663339
1704,000000	99,165488
1703,000000	99,528897
1702,000000	99,841836
1701,000000	100,189502
1700,000000	100,565156
1699,000000	100,874927
1698,000000	101,098567
1697,000000	101,273746
1696,000000	101,420565
1695,000000	101,543785
1694,000000	101,637739
1693,000000	101,705613
1692,000000	101,764324
1691,000000	101,830047
1690,000000	101,900187
1689,000000	101,957021
1688,000000	101,999406
1687,000000	102,044520
1686,000000	102,095135
1685,000000	102,142696
1684,000000	102,177702
1683,000000	102,209056
1682,000000	102,254937
1681,000000	102,302862
1680,000000	102,337886
1679,000000	102,363256
1678,000000	102,384632
1677,000000	102,402466
1676,000000	102,423956
1675,000000	102,463316
1674,000000	102,512505
1673,000000	102,550745
1672,000000	102,576561
1671,000000	102,604364
1670,000000	102,640039
1669,000000	102,671318
1668,000000	102,695654
1667,000000	102,722678
1666,000000	102,748065
1665,000000	102,761159
1664,000000	102,764793
1663,000000	102,774409
1662,000000	102,793776
1661,000000	102,810466
1660,000000	102,821899
1659,000000	102,834016
1658,000000	102,843630
1657,000000	102,843408
1656,000000	102,838418
1655,000000	102,838050
1654,000000	102,846346
1653,000000	102,848522
1652,000000	102,842735
1651,000000	102,845446
1650,000000	102,849951
1649,000000	102,853162
1648,000000	102,855363
1647,000000	102,854630
1646,000000	102,850557
1645,000000	102,844985
1644,000000	102,838713
1643,000000	102,831385
1642,000000	102,820287
1641,000000	102,795902
1640,000000	102,760255
1639,000000	102,728052
1638,000000	102,706146
1637,000000	102,688888
1636,000000	102,677899
1635,000000	102,689136
1634,000000	102,723915
1633,000000	102,762445
1632,000000	102,792171
1631,000000	102,814951
1630,000000	102,831796
1629,000000	102,839519
1628,000000	102,840200
1627,000000	102,842634
1626,000000	102,848357
1625,000000	102,850198
1624,000000	102,850862
1623,000000	102,861243
1622,000000	102,878842
1621,000000	102,890461
1620,000000	102,895727
1619,000000	102,904118
1618,000000	102,914711
1617,000000	102,913523
1616,000000	102,897893
1615,000000	102,885418
1614,000000	102,883135
1613,000000	102,880588
1612,000000	102,871257
1611,000000	102,859010
1610,000000	102,842846
1609,000000	102,809487
1608,000000	102,751060
1607,000000	102,672678
1606,000000	102,574315
1605,000000	102,446548
1604,000000	102,294030
1603,000000	102,141408
1602,000000	102,012189
1601,000000	101,919634
1600,000000	101,879132
1599,000000	101,905970
1598,000000	101,992571
1597,000000	102,108172
1596,000000	102,226808
1595,000000	102,337724
1594,000000	102,429742
1593,000000	102,489781
1592,000000	102,519708
1591,000000	102,533408
1590,000000	102,533455
1589,000000	102,508653
1588,000000	102,455219
1587,000000	102,380245
1586,000000	102,282341
1585,000000	102,148013
1584,000000	101,976732
1583,000000	101,792588
1582,000000	101,623905
1581,000000	101,491419
1580,000000	101,416716
1579,000000	101,421968
1578,000000	101,514129
1577,000000	101,677731
1576,000000	101,870829
1575,000000	102,038820
1574,000000	102,152764
1573,000000	102,218596
1572,000000	102,256647
1571,000000	102,288315
1570,000000	102,323401
1569,000000	102,350791
1568,000000	102,367682
1567,000000	102,386691
1566,000000	102,409489
1565,000000	102,426294
1564,000000	102,437747
1563,000000	102,450339
1562,000000	102,460181
1561,000000	102,441495
1560,000000	102,411465
1559,000000	102,412461
1558,000000	102,421601
1557,000000	102,425189
1556,000000	102,423974
1555,000000	102,414611
1554,000000	102,393997
1553,000000	102,359219
1552,000000	102,321659
1551,000000	102,290779
1550,000000	102,256807
1549,000000	102,205238
1548,000000	102,141700
1547,000000	102,082923
1546,000000	102,030131
1545,000000	101,969454
1544,000000	101,895563
1543,000000	101,822480
1542,000000	101,764170
1541,000000	101,720451
1540,000000	101,684368
1539,000000	101,662179
1538,000000	101,650811
1537,000000	101,627325
1536,000000	101,589793
1535,000000	101,553834
1534,000000	101,524498
1533,000000	101,489983
1532,000000	101,448973
1531,000000	101,412303
1530,000000	101,375281
1529,000000	101,326893
1528,000000	101,270063
1527,000000	101,216627
1526,000000	101,164199
1525,000000	101,100142
1524,000000	101,030122
1523,000000	100,972784
1522,000000	100,925656
1521,000000	100,861544
1520,000000	100,777806
1519,000000	100,700261
1518,000000	100,634218
1517,000000	100,562778
1516,000000	100,481307
1515,000000	100,404998
1514,000000	100,334704
1513,000000	100,254440
1512,000000	100,164546
1511,000000	100,079694
1510,000000	100,003138
1509,000000	99,919154
1508,000000	99,820786
1507,000000	99,706715
1506,000000	99,577278
1505,000000	99,448916
1504,000000	99,326140
1503,000000	99,205103
1502,000000	99,076047
1501,000000	98,922558
1500,000000	98,749064
1499,000000	98,577912
1498,000000	98,408226
1497,000000	98,213371
1496,000000	97,990077
1495,000000	97,761718
1494,000000	97,528500
1493,000000	97,268545
1492,000000	96,977626
1491,000000	96,676898
1490,000000	96,383821
1489,000000	96,102226
1488,000000	95,847422
1487,000000	95,633488
1486,000000	95,445435
1485,000000	95,254370
1484,000000	95,051588
1483,000000	94,843890
1482,000000	94,620770
1481,000000	94,363004
1480,000000	94,075191
1479,000000	93,774498
1478,000000	93,454173
1477,000000	93,095903
1476,000000	92,708588
1475,000000	92,318818
1474,000000	91,926586
1473,000000	91,514147
1472,000000	91,098637
1471,000000	90,708835
1470,000000	90,328649
1469,000000	89,929641
1468,000000	89,518873
1467,000000	89,124868
1466,000000	88,766860
1465,000000	88,453911
1464,000000	88,200428
1463,000000	88,003240
1462,000000	87,827622
1461,000000	87,645447
1460,000000	87,465415
1459,000000	87,321299
1458,000000	87,240379
1457,000000	87,211409
1456,000000	87,183166
1455,000000	87,112131
1454,000000	86,990859
1453,000000	86,840522
1452,000000	86,689670
1451,000000	86,547177
1450,000000	86,399328
1449,000000	86,245112
1448,000000	86,112139
1447,000000	86,015313
1446,000000	85,926506
1445,000000	85,813227
1444,000000	85,672962
1443,000000	85,501714
1442,000000	85,267778
1441,000000	84,945525
1440,000000	84,550459
1439,000000	84,111214
1438,000000	83,636166
1437,000000	83,152908
1436,000000	82,740924
1435,000000	82,443468
1434,000000	82,221252
1433,000000	82,043915
1432,000000	81,927256
1431,000000	81,867204
1430,000000	81,791959
1429,000000	81,626019
1428,000000	81,373256
1427,000000	81,101848
1426,000000	80,895939
1425,000000	80,846718
1424,000000	81,007978
1423,000000	81,308239
1422,000000	81,622037
1421,000000	81,936725
1420,000000	82,363056
1419,000000	82,938742
1418,000000	83,510133
1417,000000	83,960611
1416,000000	84,349447
1415,000000	84,760229
1414,000000	85,213637
1413,000000	85,710194
1412,000000	86,263116
1411,000000	86,861505
1410,000000	87,453583
1409,000000	88,000249
1408,000000	88,502191
1407,000000	88,970885
1406,000000	89,409719
1405,000000	89,816457
1404,000000	90,173643
1403,000000	90,448125
1402,000000	90,632201
1401,000000	90,767387
1400,000000	90,907009
1399,000000	91,058980
1398,000000	91,190960
1397,000000	91,295164
1396,000000	91,397922
1395,000000	91,510876
1394,000000	91,612398
1393,000000	91,682685
1392,000000	91,724084
1391,000000	91,741760
1390,000000	91,739032
1389,000000	91,728182
1388,000000	91,723000
1387,000000	91,715913
1386,000000	91,685300
1385,000000	91,628920
1384,000000	91,567036
1383,000000	91,520240
1382,000000	91,503199
1381,000000	91,533016
1380,000000	91,628039
1379,000000	91,794268
1378,000000	92,020766
1377,000000	92,297907
1376,000000	92,629981
1375,000000	93,015638
1374,000000	93,421159
1373,000000	93,796164
1372,000000	94,113079
1371,000000	94,371772
1370,000000	94,581735
1369,000000	94,752911
1368,000000	94,892883
1367,000000	95,005890
1366,000000	95,101411
1365,000000	95,202001
1364,000000	95,329095
1363,000000	95,476498
1362,000000	95,612081
1361,000000	95,714191
1360,000000	95,787244
1359,000000	95,842510
1358,000000	95,887888
1357,000000	95,932804
1356,000000	95,986540
1355,000000	96,051225
1354,000000	96,125168
1353,000000	96,211747
1352,000000	96,315020
1351,000000	96,430238
1350,000000	96,546892
1349,000000	96,656337
1348,000000	96,750963
1347,000000	96,817650
1346,000000	96,841061
1345,000000	96,813258
1344,000000	96,733326
1343,000000	96,600764
1342,000000	96,415693
1341,000000	96,182210
1340,000000	95,908446
1339,000000	95,606617
1338,000000	95,296690
1337,000000	95,005526
1336,000000	94,756526
1335,000000	94,560201
1334,000000	94,415722
1333,000000	94,318864
1332,000000	94,264588
1331,000000	94,245106
1330,000000	94,251403
1329,000000	94,279060
1328,000000	94,328315
1327,000000	94,396930
1326,000000	94,479389
1325,000000	94,571951
1324,000000	94,673303
1323,000000	94,779750
1322,000000	94,885289
1321,000000	94,987150
1320,000000	95,085035
1319,000000	95,174394
1318,000000	95,246255
1317,000000	95,294492
1316,000000	95,316531
1315,000000	95,308101
1314,000000	95,263203
1313,000000	95,178015
1312,000000	95,051770
1311,000000	94,882841
1310,000000	94,668802
1309,000000	94,410556
1308,000000	94,111056
1307,000000	93,772522
1306,000000	93,395369
1305,000000	92,979355
1304,000000	92,525080
1303,000000	92,032130
1302,000000	91,500841
1301,000000	90,935307
1300,000000	90,342452
1299,000000	89,727181
1298,000000	89,089139
1297,000000	88,429486
1296,000000	87,759427
1295,000000	87,098118
1294,000000	86,463764
1293,000000	85,873528
1292,000000	85,348185
1291,000000	84,907153
1290,000000	84,558515
1289,000000	84,299148
1288,000000	84,125287
1287,000000	84,029575
1286,000000	83,991252
1285,000000	83,982769
1284,000000	83,982664
1283,000000	83,977421
1282,000000	83,955346
1281,000000	83,910076
1280,000000	83,848395
1279,000000	83,783761
1278,000000	83,724810
1277,000000	83,677282
1276,000000	83,652285
1275,000000	83,662419
1274,000000	83,711044
1273,000000	83,794179
1272,000000	83,907456
1271,000000	84,040727
1270,000000	84,171055
1269,000000	84,272543
1268,000000	84,330998
1267,000000	84,342497
1266,000000	84,304783
1265,000000	84,219724
1264,000000	84,100956
1263,000000	83,967917
1262,000000	83,834141
1261,000000	83,709076
1260,000000	83,606834
1259,000000	83,542913
1258,000000	83,526497
1257,000000	83,566713
1256,000000	83,680197
1255,000000	83,881810
1254,000000	84,166838
1253,000000	84,512880
1252,000000	84,896095
1251,000000	85,294954
1250,000000	85,687695
1249,000000	86,057372
1248,000000	86,398825
1247,000000	86,714949
1246,000000	87,009065
1245,000000	87,286669
1244,000000	87,559078
1243,000000	87,838358
1242,000000	88,131283
1241,000000	88,442458
1240,000000	88,778404
1239,000000	89,142868
1238,000000	89,531953
1237,000000	89,938246
1236,000000	90,354821
1235,000000	90,773030
1234,000000	91,182482
1233,000000	91,577415
1232,000000	91,960358
1231,000000	92,338837
1230,000000	92,724993
1229,000000	93,137971
1228,000000	93,597400
1227,000000	94,109652
1226,000000	94,662200
1225,000000	95,230755
1224,000000	95,786753
1223,000000	96,301563
1222,000000	96,752845
1221,000000	97,131100
1220,000000	97,436647
1219,000000	97,673014
1218,000000	97,848771
1217,000000	97,977194
1216,000000	98,070539
1215,000000	98,135661
1214,000000	98,177153
1213,000000	98,202391
1212,000000	98,216756
1211,000000	98,220258
1210,000000	98,212616
1209,000000	98,197117
1208,000000	98,176915
1207,000000	98,151145
1206,000000	98,119517
1205,000000	98,086190
1204,000000	98,054838
1203,000000	98,024520
1202,000000	97,994962
1201,000000	97,971918
1200,000000	97,962337
1199,000000	97,967868
1198,000000	97,987095
1197,000000	98,021758
1196,000000	98,075641
1195,000000	98,149329
1194,000000	98,241048
1193,000000	98,349275
1192,000000	98,471758
1191,000000	98,604580
1190,000000	98,745174
1189,000000	98,893420
1188,000000	99,046095
1187,000000	99,195372
1186,000000	99,336282
1185,000000	99,470116
1184,000000	99,596001
1183,000000	99,706137
1182,000000	99,794960
1181,000000	99,866907
1180,000000	99,929531
1179,000000	99,983107
1178,000000	100,023633
1177,000000	100,050087
1176,000000	100,062039
1175,000000	100,056300
1174,000000	100,031052
1173,000000	99,990120
1172,000000	99,937978
1171,000000	99,874404
1170,000000	99,799031
1169,000000	99,715758
1168,000000	99,629032
1167,000000	99,541597
1166,000000	99,461825
1165,000000	99,407901
1164,000000	99,397854
1163,000000	99,435653
1162,000000	99,509481
1161,000000	99,599723
1160,000000	99,683989
1159,000000	99,741042
1158,000000	99,758855
1157,000000	99,738440
1156,000000	99,684878
1155,000000	99,598615
1154,000000	99,477191
1153,000000	99,319620
1152,000000	99,124722
1151,000000	98,886214
1150,000000	98,597227
1149,000000	98,255259
1148,000000	97,859656
1147,000000	97,410194
1146,000000	96,909774
1145,000000	96,369053
1144,000000	95,804154
1143,000000	95,231220
1142,000000	94,665702
1141,000000	94,124369
1140,000000	93,624038
1139,000000	93,175876
1138,000000	92,782683
1137,000000	92,440499
1136,000000	92,141453
1135,000000	91,872134
1134,000000	91,614742
1133,000000	91,356687
1132,000000	91,096167
1131,000000	90,838691
1130,000000	90,590604
1129,000000	90,358787
1128,000000	90,153825
1127,000000	89,985952
1126,000000	89,861995
1125,000000	89,789291
1124,000000	89,779382
1123,000000	89,848233
1122,000000	90,011954
1121,000000	90,288269
1120,000000	90,692335
1119,000000	91,221267
1118,000000	91,850787
1117,000000	92,545545
1116,000000	93,270124
1115,000000	93,989099
1114,000000	94,668776
1113,000000	95,285770
1112,000000	95,827243
1111,000000	96,282561
1110,000000	96,642896
1109,000000	96,912579
1108,000000	97,109278
1107,000000	97,254517
1106,000000	97,366682
1105,000000	97,460235
1104,000000	97,546396
1103,000000	97,628770
1102,000000	97,704138
1101,000000	97,767724
1100,000000	97,814985
1099,000000	97,841904
1098,000000	97,848100
1097,000000	97,839589
1096,000000	97,824529
1095,000000	97,806010
1094,000000	97,782606
1093,000000	97,752695
1092,000000	97,713966
1091,000000	97,659926
1090,000000	97,580293
1089,000000	97,466117
1088,000000	97,309229
1087,000000	97,098341
1086,000000	96,821119
1085,000000	96,468744
1084,000000	96,040014
1083,000000	95,539733
1082,000000	94,977070
1081,000000	94,367812
1080,000000	93,736206
1079,000000	93,114078
1078,000000	92,536080
1077,000000	92,036623
1076,000000	91,646470
1075,000000	91,390144
1074,000000	91,280872
1073,000000	91,322937
1072,000000	91,517487
1071,000000	91,855411
1070,000000	92,314451
1069,000000	92,862535
1068,000000	93,464831
1067,000000	94,088548
1066,000000	94,705819
1065,000000	95,299707
1064,000000	95,860985
1063,000000	96,380365
1062,000000	96,848845
1061,000000	97,265164
1060,000000	97,634570
1059,000000	97,961167
1058,000000	98,246528
1057,000000	98,492386
1056,000000	98,702394
1055,000000	98,879669
1054,000000	99,027365
1053,000000	99,150506
1052,000000	99,252605
1051,000000	99,334387
1050,000000	99,394404
1049,000000	99,426794
1048,000000	99,417007
1047,000000	99,343386
1046,000000	99,190779
1045,000000	98,960441
1044,000000	98,670222
1043,000000	98,352852
1042,000000	98,054719
1041,000000	97,828480
1040,000000	97,718482
1039,000000	97,748140
1038,000000	97,914010
1037,000000	98,188837
1036,000000	98,526898
1035,000000	98,875976
1034,000000	99,195841
1033,000000	99,467653
1032,000000	99,688445
1031,000000	99,860895
1030,000000	99,990795
1029,000000	100,085802
1028,000000	100,151611
1027,000000	100,190762
1026,000000	100,208520
1025,000000	100,215113
1024,000000	100,218879
1023,000000	100,222163
1022,000000	100,223326
1021,000000	100,217779
1020,000000	100,196148
1019,000000	100,149758
1018,000000	100,083477
1017,000000	100,018190
1016,000000	99,976537
1015,000000	99,969287
1014,000000	99,996537
1013,000000	100,053901
1012,000000	100,132449
1011,000000	100,217812
1010,000000	100,296709
1009,000000	100,364072
1008,000000	100,420643
1007,000000	100,466954
1006,000000	100,502596
1005,000000	100,528065
1004,000000	100,543142
1003,000000	100,545959
1002,000000	100,535773
1001,000000	100,514320
1000,000000	100,483489
999,000000	100,443293
998,000000	100,392884
997,000000	100,330451
996,000000	100,252932
995,000000	100,160920
994,000000	100,062808
993,000000	99,968561
992,000000	99,878412
991,000000	99,782814
990,000000	99,674431
989,000000	99,553742
988,000000	99,421886
987,000000	99,274799
986,000000	99,107384
985,000000	98,919059
984,000000	98,711431
983,000000	98,485028
982,000000	98,241334
981,000000	97,983284
980,000000	97,711636
979,000000	97,423060
978,000000	97,115036
977,000000	96,790564
976,000000	96,455880
975,000000	96,116855
974,000000	95,779533
973,000000	95,452177
972,000000	95,143447
971,000000	94,859758
970,000000	94,605648
969,000000	94,386050
968,000000	94,205991
967,000000	94,067477
966,000000	93,970618
965,000000	93,915798
964,000000	93,902686
963,000000	93,927819
962,000000	93,984628
961,000000	94,067208
960,000000	94,170517
959,000000	94,289804
958,000000	94,424596
957,000000	94,579928
956,000000	94,759372
955,000000	94,957188
954,000000	95,163456
953,000000	95,376015
952,000000	95,600408
951,000000	95,839145
950,000000	96,086738
949,000000	96,335676
948,000000	96,581251
947,000000	96,820144
946,000000	97,050364
945,000000	97,273977
944,000000	97,495570
943,000000	97,716418
942,000000	97,932889
941,000000	98,140194
940,000000	98,335245
939,000000	98,516876
938,000000	98,685672
937,000000	98,843428
936,000000	98,990884
935,000000	99,127475
934,000000	99,254462
933,000000	99,375100
932,000000	99,490970
931,000000	99,601275
930,000000	99,707131
929,000000	99,812425
928,000000	99,917965
927,000000	100,019037
926,000000	100,111615
925,000000	100,197570
924,000000	100,281471
923,000000	100,365396
922,000000	100,448980
921,000000	100,531428
920,000000	100,611887
919,000000	100,691330
918,000000	100,775096
917,000000	100,869354
916,000000	100,974196
915,000000	101,085002
914,000000	101,200669
913,000000	101,324348
912,000000	101,454409
911,000000	101,581818
910,000000	101,699330
909,000000	101,807098
908,000000	101,906167
907,000000	101,993075
906,000000	102,065458
905,000000	102,126949
904,000000	102,182543
903,000000	102,232660
902,000000	102,274442
901,000000	102,305306
900,000000	102,323876
899,000000	102,332809
898,000000	102,340983
897,000000	102,356407
896,000000	102,376315
895,000000	102,390210
894,000000	102,393635
893,000000	102,391827
892,000000	102,388165
891,000000	102,377094
890,000000	102,346844
889,000000	102,277626
888,000000	102,132515
887,000000	101,861891
886,000000	101,433796
885,000000	100,857605
884,000000	100,170048
883,000000	99,385572
882,000000	98,450273
881,000000	97,257559
880,000000	95,739961
879,000000	93,987408
878,000000	92,276262
877,000000	90,963764
876,000000	90,320046
875,000000	90,426252
874,000000	91,189935
873,000000	92,425441
872,000000	93,924609
871,000000	95,484976
870,000000	96,937210
869,000000	98,173636
868,000000	99,153607
867,000000	99,888310
866,000000	100,423013
865,000000	100,817889
864,000000	101,123529
863,000000	101,369895
862,000000	101,571881
861,000000	101,740177
860,000000	101,881746
859,000000	101,999406
858,000000	102,098710
857,000000	102,187768
856,000000	102,267890
855,000000	102,332610
854,000000	102,379843
853,000000	102,413303
852,000000	102,424394
851,000000	102,388634
850,000000	102,298215
849,000000	102,192165
848,000000	102,135854
847,000000	102,165613
846,000000	102,259955
845,000000	102,366186
844,000000	102,444627
843,000000	102,485405
842,000000	102,495807
841,000000	102,483434
840,000000	102,452821
839,000000	102,410748
838,000000	102,367510
837,000000	102,330705
836,000000	102,301093
835,000000	102,277742
834,000000	102,265502
833,000000	102,273706
832,000000	102,309271
831,000000	102,375897
830,000000	102,478582
829,000000	102,622918
828,000000	102,807618
827,000000	103,022287
826,000000	103,253191
825,000000	103,486402
824,000000	103,707018
823,000000	103,903726
822,000000	104,076033
821,000000	104,229944
820,000000	104,366773
819,000000	104,482527
818,000000	104,577279
817,000000	104,657204
816,000000	104,726862
815,000000	104,786544
814,000000	104,836817
813,000000	104,879302
812,000000	104,913203
811,000000	104,937336
810,000000	104,954625
809,000000	104,967230
808,000000	104,968428
807,000000	104,947035
806,000000	104,898503
805,000000	104,824687
804,000000	104,725577
803,000000	104,601775
802,000000	104,463980
801,000000	104,329008
800,000000	104,205831
799,000000	104,094463
798,000000	103,998502
797,000000	103,927506
796,000000	103,884409
795,000000	103,859695
794,000000	103,841387
793,000000	103,823708
792,000000	103,804260
791,000000	103,781125
790,000000	103,755035
789,000000	103,727733
788,000000	103,697656
787,000000	103,664374
786,000000	103,636388
785,000000	103,624768
784,000000	103,628374
783,000000	103,634857
782,000000	103,637048
781,000000	103,638125
780,000000	103,639258
779,000000	103,633802
778,000000	103,617820
777,000000	103,596589
776,000000	103,576211
775,000000	103,557110
774,000000	103,539505
773,000000	103,526854
772,000000	103,519500
771,000000	103,512027
770,000000	103,500846
769,000000	103,488130
768,000000	103,475630
767,000000	103,461096
766,000000	103,442628
765,000000	103,419067
764,000000	103,383943
763,000000	103,326136
762,000000	103,239077
761,000000	103,123044
760,000000	102,978108
759,000000	102,802459
758,000000	102,597209
757,000000	102,363547
756,000000	102,093477
755,000000	101,772604
754,000000	101,395130
753,000000	100,967828
752,000000	100,497776
751,000000	99,985340
750,000000	99,432849
749,000000	98,852958
748,000000	98,264888
747,000000	97,690931
746,000000	97,161446
745,000000	96,716202
744,000000	96,393316
743,000000	96,221500
742,000000	96,223785
741,000000	96,414846
740,000000	96,786641
739,000000	97,306111
738,000000	97,934586
737,000000	98,636433
736,000000	99,365454
735,000000	100,063226
734,000000	100,683133
733,000000	101,204445
732,000000	101,618530
731,000000	101,919631
730,000000	102,115289
729,000000	102,228503
728,000000	102,283451
727,000000	102,298073
726,000000	102,289252
725,000000	102,273373
724,000000	102,253997
723,000000	102,217825
722,000000	102,149053
721,000000	102,041090
720,000000	101,890156
719,000000	101,680011
718,000000	101,372949
717,000000	100,912019
716,000000	100,249485
715,000000	99,412025
714,000000	98,549438
713,000000	97,881054
712,000000	97,547663
711,000000	97,498869
710,000000	97,538568
709,000000	97,482376
708,000000	97,269146
707,000000	96,954491
706,000000	96,633141
705,000000	96,378689
704,000000	96,225288
703,000000	96,166440
702,000000	96,167637
701,000000	96,187163
700,000000	96,188510
699,000000	96,150864
698,000000	96,076427
697,000000	95,987674
696,000000	95,909992
695,000000	95,853941
694,000000	95,824942
693,000000	95,834490
692,000000	95,886862
691,000000	95,971219
690,000000	96,075879
689,000000	96,202232
688,000000	96,350395
687,000000	96,500984
686,000000	96,634850
685,000000	96,753620
684,000000	96,864197
683,000000	96,964794
682,000000	97,057616
681,000000	97,155730
680,000000	97,262109
679,000000	97,366797
678,000000	97,473319
677,000000	97,599557
676,000000	97,756604
675,000000	97,937268
674,000000	98,142879
673,000000	98,381494
672,000000	98,629908
671,000000	98,855390
670,000000	99,092136
669,000000	99,450903
668,000000	99,902669
667,000000	100,224860
666,000000	100,368631
665,000000	100,388867
664,000000	100,366917
663,000000	100,353805
662,000000	100,344287
661,000000	100,300909
660,000000	100,200333
659,000000	100,036409
658,000000	99,796790
657,000000	99,458168
656,000000	99,023153
655,000000	98,524062
654,000000	97,996935
653,000000	97,471408
652,000000	96,987156
651,000000	96,581245
650,000000	96,246798
649,000000	95,936103
648,000000	95,626178
647,000000	95,340603
646,000000	95,093014
645,000000	94,857994
644,000000	94,606613
643,000000	94,333321
642,000000	94,040620
641,000000	93,727969
640,000000	93,413255
639,000000	93,137178
638,000000	92,923957
637,000000	92,766190
636,000000	92,659763
635,000000	92,615956
634,000000	92,629554
633,000000	92,671494
632,000000	92,722961
631,000000	92,786035
630,000000	92,853415
629,000000	92,897087
628,000000	92,897689
627,000000	92,857336
626,000000	92,777220
625,000000	92,654674
624,000000	92,502565
623,000000	92,342443
622,000000	92,174539
621,000000	91,980045
620,000000	91,758207
619,000000	91,534588
618,000000	91,325332
617,000000	91,121121
616,000000	90,919272
615,000000	90,745404
614,000000	90,627422
613,000000	90,570652
612,000000	90,569290
611,000000	90,620854
610,000000	90,723925
609,000000	90,881731
608,000000	91,113254
607,000000	91,442194
606,000000	91,867545
605,000000	92,370489
604,000000	92,943483
603,000000	93,588878
602,000000	94,297203
601,000000	95,043376
600,000000	95,797347
599,000000	96,525921
598,000000	97,196797
597,000000	97,793346
596,000000	98,318407
595,000000	98,780571
594,000000	99,186882
593,000000	99,547871
592,000000	99,872769
591,000000	100,158527
590,000000	100,397469
589,000000	100,594964
588,000000	100,768233
587,000000	100,929582
586,000000	101,082902
585,000000	101,231983
584,000000	101,376275
583,000000	101,500100
582,000000	101,583035
581,000000	101,626201
580,000000	101,655937
579,000000	101,699745
578,000000	101,766064
577,000000	101,846151
576,000000	101,924417
575,000000	101,988062
574,000000	102,039889
573,000000	102,099587
572,000000	102,182300
571,000000	102,279600
570,000000	102,370108
569,000000	102,444269
568,000000	102,506271
567,000000	102,557369
566,000000	102,597949
565,000000	102,642813
564,000000	102,714607
563,000000	102,819824
562,000000	102,942837
561,000000	103,062474
560,000000	103,162135
559,000000	103,230204
558,000000	103,270288
557,000000	103,307486
556,000000	103,365653
555,000000	103,440317
554,000000	103,507293
553,000000	103,553311
552,000000	103,581759
551,000000	103,598053
550,000000	103,610339
549,000000	103,636645
548,000000	103,687092
547,000000	103,741521
546,000000	103,766387
545,000000	103,755437
544,000000	103,735959
543,000000	103,737912
542,000000	103,775619
541,000000	103,850236
540,000000	103,945684
539,000000	104,026417
538,000000	104,067352
537,000000	104,088340
536,000000	104,135146
535,000000	104,223041
534,000000	104,319009
533,000000	104,383561
532,000000	104,408220
531,000000	104,411289
530,000000	104,419577
529,000000	104,456865
528,000000	104,529937
527,000000	104,617006
526,000000	104,681162
525,000000	104,707689
524,000000	104,714630
523,000000	104,721541
522,000000	104,730433
521,000000	104,738935
520,000000	104,752807
519,000000	104,780543
518,000000	104,826881
517,000000	104,893098
516,000000	104,970508
515,000000	105,033118
514,000000	105,054619
513,000000	105,036186
512,000000	105,007699
511,000000	105,000119
510,000000	105,021896
509,000000	105,062014
508,000000	105,105162
507,000000	105,141098
506,000000	105,166618
505,000000	105,182422
504,000000	105,186856
503,000000	105,176139
502,000000	105,153353
501,000000	105,129991
500,000000	105,112975
499,000000	105,100368
498,000000	105,091820
497,000000	105,089629
496,000000	105,086135
495,000000	105,066064
494,000000	105,029007
493,000000	104,995777
492,000000	104,982390
491,000000	104,981131
490,000000	104,975835
489,000000	104,961313
488,000000	104,939423
487,000000	104,915909
486,000000	104,912188
485,000000	104,957252
484,000000	105,047901
483,000000	105,137386
482,000000	105,188105
481,000000	105,216272
480,000000	105,264679
479,000000	105,348724
478,000000	105,446299
477,000000	105,529978
476,000000	105,587826
475,000000	105,619609
474,000000	105,632150
473,000000	105,634641
472,000000	105,627826
471,000000	105,607886
470,000000	105,586915
469,000000	105,592961
468,000000	105,637284
467,000000	105,694265
466,000000	105,730007
465,000000	105,742142
464,000000	105,751293
463,000000	105,768802
462,000000	105,788501
461,000000	105,799845
460,000000	105,795288
459,000000	105,776343
458,000000	105,760691
457,000000	105,769399
456,000000	105,788201
455,000000	105,774501
454,000000	105,743534
453,000000	105,710346
452,000000	105,702456
451,000000	105,710123
450,000000	105,717959
