# Supplementary material for: Machine learning-assisted non-destructive plasticizer identification and quantification in historical PVC objects based on IR spectroscopy
Source: Sci Rep. 2022 Mar 23;12:5017. doi: 10.1038/s41598-022-08862-1 (PMC8943100; doi:10.1038/s41598-022-08862-1)
Supplement: Supplementary file 1 — Supplementary Information 1. [file 41598_2022_8862_MOESM1_ESM.zip › Plasticizers_PVC_data/ATR_FTIR_all/P146.ASC]

PE IR       SUBTECH     SPECTRUM    ASCII       PEDS        4.00        
   -1
P146.ASC
20/10/14
16:26:37.00
20/10/14
16:26:37.00
Student
Sample 017 By student Date Wednesday, October 14 2020
450,000000
#HDR
-1
-1
#GR
cm-1
%T
1.0
0.0
4000,000000
-1,000000
3551
8
104,635547
60,247049
#DATA
4000,000000	101,703756
3999,000000	101,706760
3998,000000	101,709055
3997,000000	101,710617
3996,000000	101,711720
3995,000000	101,712735
3994,000000	101,713820
3993,000000	101,714872
3992,000000	101,715784
3991,000000	101,716738
3990,000000	101,718119
3989,000000	101,720058
3988,000000	101,722104
3987,000000	101,723496
3986,000000	101,723841
3985,000000	101,723516
3984,000000	101,723410
3983,000000	101,724209
3982,000000	101,725996
3981,000000	101,728509
3980,000000	101,731609
3979,000000	101,735311
3978,000000	101,739369
3977,000000	101,743049
3976,000000	101,745512
3975,000000	101,746465
3974,000000	101,746375
3973,000000	101,746029
3972,000000	101,745947
3971,000000	101,746157
3970,000000	101,746443
3969,000000	101,746700
3968,000000	101,747109
3967,000000	101,748007
3966,000000	101,749470
3965,000000	101,751016
3964,000000	101,751885
3963,000000	101,751805
3962,000000	101,751401
3961,000000	101,751564
3960,000000	101,752409
3959,000000	101,753110
3958,000000	101,752907
3957,000000	101,752035
3956,000000	101,751508
3955,000000	101,752169
3954,000000	101,753937
3953,000000	101,755919
3952,000000	101,757190
3951,000000	101,757512
3950,000000	101,757471
3949,000000	101,757894
3948,000000	101,759179
3947,000000	101,761058
3946,000000	101,762887
3945,000000	101,764104
3944,000000	101,764667
3943,000000	101,764981
3942,000000	101,765208
3941,000000	101,764928
3940,000000	101,763776
3939,000000	101,762098
3938,000000	101,760920
3937,000000	101,761190
3936,000000	101,762830
3935,000000	101,764845
3934,000000	101,766406
3933,000000	101,767762
3932,000000	101,769759
3931,000000	101,772572
3930,000000	101,775526
3929,000000	101,777880
3928,000000	101,779341
3927,000000	101,780005
3926,000000	101,780346
3925,000000	101,781155
3924,000000	101,782656
3923,000000	101,784043
3922,000000	101,784425
3921,000000	101,783941
3920,000000	101,783659
3919,000000	101,784193
3918,000000	101,785049
3917,000000	101,785517
3916,000000	101,785673
3915,000000	101,786069
3914,000000	101,786964
3913,000000	101,788021
3912,000000	101,788870
3911,000000	101,789480
3910,000000	101,790307
3909,000000	101,792060
3908,000000	101,794745
3907,000000	101,797248
3906,000000	101,798227
3905,000000	101,798319
3904,000000	101,800317
3903,000000	101,806039
3902,000000	101,813882
3901,000000	101,820176
3900,000000	101,822629
3899,000000	101,821832
3898,000000	101,819842
3897,000000	101,818108
3896,000000	101,817044
3895,000000	101,816280
3894,000000	101,815295
3893,000000	101,814133
3892,000000	101,813961
3891,000000	101,816053
3890,000000	101,820171
3889,000000	101,824761
3888,000000	101,827133
3887,000000	101,825898
3886,000000	101,823875
3885,000000	101,824764
3884,000000	101,828519
3883,000000	101,832170
3882,000000	101,833079
3881,000000	101,831651
3880,000000	101,830235
3879,000000	101,830108
3878,000000	101,831143
3877,000000	101,832376
3876,000000	101,832706
3875,000000	101,832538
3874,000000	101,833427
3873,000000	101,835821
3872,000000	101,838191
3871,000000	101,839675
3870,000000	101,842455
3869,000000	101,847907
3868,000000	101,853979
3867,000000	101,857410
3866,000000	101,857026
3865,000000	101,855289
3864,000000	101,855163
3863,000000	101,856464
3862,000000	101,857808
3861,000000	101,858724
3860,000000	101,859186
3859,000000	101,859356
3858,000000	101,859989
3857,000000	101,861741
3856,000000	101,862847
3855,000000	101,862683
3854,000000	101,867894
3853,000000	101,879871
3852,000000	101,888792
3851,000000	101,889457
3850,000000	101,884974
3849,000000	101,880009
3848,000000	101,877245
3847,000000	101,876596
3846,000000	101,876693
3845,000000	101,876649
3844,000000	101,876625
3843,000000	101,877237
3842,000000	101,878706
3841,000000	101,880144
3840,000000	101,880674
3839,000000	101,881176
3838,000000	101,883497
3837,000000	101,888258
3836,000000	101,894334
3835,000000	101,900187
3834,000000	101,904499
3833,000000	101,906324
3832,000000	101,905762
3831,000000	101,903827
3830,000000	101,901655
3829,000000	101,899868
3828,000000	101,898843
3827,000000	101,899472
3826,000000	101,902990
3825,000000	101,909416
3824,000000	101,916167
3823,000000	101,919608
3822,000000	101,920043
3821,000000	101,921231
3820,000000	101,924349
3819,000000	101,928030
3818,000000	101,929997
3817,000000	101,928938
3816,000000	101,926825
3815,000000	101,925424
3814,000000	101,923924
3813,000000	101,921655
3812,000000	101,919902
3811,000000	101,920767
3810,000000	101,924365
3809,000000	101,927859
3808,000000	101,929083
3807,000000	101,929632
3806,000000	101,932197
3805,000000	101,937037
3804,000000	101,941619
3803,000000	101,943135
3802,000000	101,943243
3801,000000	101,945448
3800,000000	101,948854
3799,000000	101,950527
3798,000000	101,948948
3797,000000	101,945496
3796,000000	101,943227
3795,000000	101,943567
3794,000000	101,945278
3793,000000	101,946370
3792,000000	101,946148
3791,000000	101,945377
3790,000000	101,945325
3789,000000	101,946800
3788,000000	101,949681
3787,000000	101,953040
3786,000000	101,955964
3785,000000	101,958373
3784,000000	101,960969
3783,000000	101,963960
3782,000000	101,966351
3781,000000	101,967032
3780,000000	101,966558
3779,000000	101,966608
3778,000000	101,967824
3777,000000	101,969261
3776,000000	101,969759
3775,000000	101,969532
3774,000000	101,970023
3773,000000	101,972051
3772,000000	101,975013
3771,000000	101,978468
3770,000000	101,983037
3769,000000	101,988608
3768,000000	101,993567
3767,000000	101,996108
3766,000000	101,995966
3765,000000	101,994968
3764,000000	101,995337
3763,000000	101,997265
3762,000000	101,998895
3761,000000	101,998942
3760,000000	101,998496
3759,000000	101,998961
3758,000000	102,000157
3757,000000	102,001771
3756,000000	102,004439
3755,000000	102,008764
3754,000000	102,014209
3753,000000	102,019804
3752,000000	102,025286
3751,000000	102,029724
3750,000000	102,031781
3749,000000	102,033101
3748,000000	102,036991
3747,000000	102,042332
3746,000000	102,042861
3745,000000	102,038620
3744,000000	102,036829
3743,000000	102,038785
3742,000000	102,041043
3741,000000	102,042117
3740,000000	102,043427
3739,000000	102,046529
3738,000000	102,050227
3737,000000	102,053624
3736,000000	102,059491
3735,000000	102,069840
3734,000000	102,080250
3733,000000	102,083329
3732,000000	102,076416
3731,000000	102,063286
3730,000000	102,049542
3729,000000	102,038534
3728,000000	102,031510
3727,000000	102,029952
3726,000000	102,034626
3725,000000	102,042879
3724,000000	102,050074
3723,000000	102,053415
3722,000000	102,053228
3721,000000	102,051128
3720,000000	102,048164
3719,000000	102,044774
3718,000000	102,041699
3717,000000	102,040501
3716,000000	102,042167
3715,000000	102,045362
3714,000000	102,046925
3713,000000	102,044899
3712,000000	102,040689
3711,000000	102,036797
3710,000000	102,034425
3709,000000	102,033938
3708,000000	102,035001
3707,000000	102,036555
3706,000000	102,037197
3705,000000	102,035859
3704,000000	102,032413
3703,000000	102,027736
3702,000000	102,022794
3701,000000	102,017309
3700,000000	102,010343
3699,000000	102,001910
3698,000000	101,993367
3697,000000	101,986988
3696,000000	101,984504
3695,000000	101,985247
3694,000000	101,986969
3693,000000	101,988051
3692,000000	101,988531
3691,000000	101,989159
3690,000000	101,989856
3689,000000	101,989469
3688,000000	101,986568
3687,000000	101,980658
3686,000000	101,972017
3685,000000	101,960867
3684,000000	101,947899
3683,000000	101,934555
3682,000000	101,921433
3681,000000	101,907785
3680,000000	101,893300
3679,000000	101,879259
3678,000000	101,867132
3677,000000	101,859158
3676,000000	101,860366
3675,000000	101,870199
3674,000000	101,880180
3673,000000	101,884637
3672,000000	101,882585
3671,000000	101,876772
3670,000000	101,872723
3669,000000	101,871412
3668,000000	101,868876
3667,000000	101,862821
3666,000000	101,854168
3665,000000	101,844967
3664,000000	101,836837
3663,000000	101,830490
3662,000000	101,826148
3661,000000	101,824310
3660,000000	101,825203
3659,000000	101,828036
3658,000000	101,831473
3657,000000	101,835556
3656,000000	101,841385
3655,000000	101,848685
3654,000000	101,856114
3653,000000	101,862028
3652,000000	101,865354
3651,000000	101,868079
3650,000000	101,873610
3649,000000	101,880181
3648,000000	101,882350
3647,000000	101,878752
3646,000000	101,872895
3645,000000	101,868399
3644,000000	101,866298
3643,000000	101,865910
3642,000000	101,866465
3641,000000	101,867413
3640,000000	101,867876
3639,000000	101,867585
3638,000000	101,868161
3637,000000	101,872428
3636,000000	101,881876
3635,000000	101,895308
3634,000000	101,910109
3633,000000	101,923739
3632,000000	101,933456
3631,000000	101,935791
3630,000000	101,931645
3629,000000	101,928910
3628,000000	101,931567
3627,000000	101,935395
3626,000000	101,936266
3625,000000	101,933879
3624,000000	101,930833
3623,000000	101,930296
3622,000000	101,933294
3621,000000	101,937950
3620,000000	101,941119
3619,000000	101,940512
3618,000000	101,936416
3617,000000	101,931865
3616,000000	101,929509
3615,000000	101,929198
3614,000000	101,929277
3613,000000	101,928790
3612,000000	101,928089
3611,000000	101,927709
3610,000000	101,927637
3609,000000	101,928249
3608,000000	101,930277
3607,000000	101,933542
3606,000000	101,937032
3605,000000	101,939816
3604,000000	101,941286
3603,000000	101,941129
3602,000000	101,939681
3601,000000	101,938071
3600,000000	101,937240
3599,000000	101,936748
3598,000000	101,935058
3597,000000	101,931225
3596,000000	101,926015
3595,000000	101,921625
3594,000000	101,920306
3593,000000	101,922752
3592,000000	101,927892
3591,000000	101,933453
3590,000000	101,936703
3589,000000	101,936356
3588,000000	101,933560
3587,000000	101,930073
3586,000000	101,926479
3585,000000	101,922788
3584,000000	101,919047
3583,000000	101,915267
3582,000000	101,911504
3581,000000	101,907890
3580,000000	101,904626
3579,000000	101,901817
3578,000000	101,899400
3577,000000	101,897033
3576,000000	101,894429
3575,000000	101,891911
3574,000000	101,890589
3573,000000	101,891607
3572,000000	101,895090
3571,000000	101,899687
3570,000000	101,902852
3569,000000	101,902418
3568,000000	101,898699
3567,000000	101,894096
3566,000000	101,890432
3565,000000	101,887744
3564,000000	101,884995
3563,000000	101,881145
3562,000000	101,875996
3561,000000	101,870159
3560,000000	101,864508
3559,000000	101,859938
3558,000000	101,857435
3557,000000	101,857562
3556,000000	101,859515
3555,000000	101,861139
3554,000000	101,860436
3553,000000	101,857230
3552,000000	101,853152
3551,000000	101,850107
3550,000000	101,848994
3549,000000	101,849607
3548,000000	101,851279
3547,000000	101,853376
3546,000000	101,855324
3545,000000	101,856479
3544,000000	101,856269
3543,000000	101,854528
3542,000000	101,851818
3541,000000	101,849282
3540,000000	101,847827
3539,000000	101,847425
3538,000000	101,847296
3537,000000	101,846779
3536,000000	101,845691
3535,000000	101,844055
3534,000000	101,841893
3533,000000	101,839424
3532,000000	101,837198
3531,000000	101,835790
3530,000000	101,835434
3529,000000	101,835971
3528,000000	101,837014
3527,000000	101,837977
3526,000000	101,838139
3525,000000	101,837029
3524,000000	101,834848
3523,000000	101,832430
3522,000000	101,830714
3521,000000	101,830214
3520,000000	101,830805
3519,000000	101,831917
3518,000000	101,832882
3517,000000	101,833137
3516,000000	101,832184
3515,000000	101,829582
3514,000000	101,825248
3513,000000	101,819937
3512,000000	101,815347
3511,000000	101,813287
3510,000000	101,814066
3509,000000	101,815772
3508,000000	101,815802
3507,000000	101,813313
3506,000000	101,809778
3505,000000	101,807219
3504,000000	101,806221
3503,000000	101,805696
3502,000000	101,804383
3501,000000	101,802053
3500,000000	101,799191
3499,000000	101,796147
3498,000000	101,792813
3497,000000	101,788668
3496,000000	101,782946
3495,000000	101,775267
3494,000000	101,766385
3493,000000	101,757965
3492,000000	101,751330
3491,000000	101,746537
3490,000000	101,742674
3489,000000	101,738672
3488,000000	101,733663
3487,000000	101,727065
3486,000000	101,719076
3485,000000	101,711242
3484,000000	101,706007
3483,000000	101,704921
3482,000000	101,706656
3481,000000	101,706977
3480,000000	101,701434
3479,000000	101,688695
3478,000000	101,671393
3477,000000	101,653824
3476,000000	101,639098
3475,000000	101,628481
3474,000000	101,622935
3473,000000	101,624106
3472,000000	101,632879
3471,000000	101,647077
3470,000000	101,661120
3469,000000	101,668202
3468,000000	101,663266
3467,000000	101,645115
3466,000000	101,617088
3465,000000	101,586238
3464,000000	101,560818
3463,000000	101,546363
3462,000000	101,542265
3461,000000	101,541885
3460,000000	101,537101
3459,000000	101,523994
3458,000000	101,504704
3457,000000	101,484442
3456,000000	101,467307
3455,000000	101,454659
3454,000000	101,446146
3453,000000	101,441075
3452,000000	101,438835
3451,000000	101,438850
3450,000000	101,440429
3449,000000	101,442273
3448,000000	101,442258
3447,000000	101,438532
3446,000000	101,431357
3445,000000	101,423321
3444,000000	101,417458
3443,000000	101,415703
3442,000000	101,419200
3441,000000	101,429102
3440,000000	101,445894
3439,000000	101,467708
3438,000000	101,489732
3437,000000	101,505869
3436,000000	101,511868
3435,000000	101,508016
3434,000000	101,499459
3433,000000	101,493243
3432,000000	101,493552
3431,000000	101,498976
3430,000000	101,504406
3429,000000	101,505714
3428,000000	101,502743
3427,000000	101,498508
3426,000000	101,496566
3425,000000	101,499122
3424,000000	101,506388
3423,000000	101,516798
3422,000000	101,527990
3421,000000	101,538310
3420,000000	101,547709
3419,000000	101,557336
3418,000000	101,568530
3417,000000	101,582106
3416,000000	101,597926
3415,000000	101,614628
3414,000000	101,630083
3413,000000	101,642759
3412,000000	101,652719
3411,000000	101,661029
3410,000000	101,668389
3409,000000	101,674754
3408,000000	101,680217
3407,000000	101,685713
3406,000000	101,692572
3405,000000	101,701557
3404,000000	101,712355
3403,000000	101,723687
3402,000000	101,733776
3401,000000	101,741192
3400,000000	101,745804
3399,000000	101,748952
3398,000000	101,752247
3397,000000	101,756104
3396,000000	101,759823
3395,000000	101,763126
3394,000000	101,766946
3393,000000	101,772156
3392,000000	101,777909
3391,000000	101,782144
3390,000000	101,783847
3389,000000	101,784189
3388,000000	101,785191
3387,000000	101,787717
3386,000000	101,791005
3385,000000	101,793828
3384,000000	101,795719
3383,000000	101,797150
3382,000000	101,798847
3381,000000	101,801068
3380,000000	101,803509
3379,000000	101,805846
3378,000000	101,808195
3377,000000	101,810863
3376,000000	101,813831
3375,000000	101,816875
3374,000000	101,820147
3373,000000	101,824171
3372,000000	101,829089
3371,000000	101,834243
3370,000000	101,838740
3369,000000	101,842114
3368,000000	101,844322
3367,000000	101,845502
3366,000000	101,846112
3365,000000	101,847012
3364,000000	101,848897
3363,000000	101,851630
3362,000000	101,854388
3361,000000	101,856518
3360,000000	101,858121
3359,000000	101,859826
3358,000000	101,862145
3357,000000	101,865042
3356,000000	101,868026
3355,000000	101,870636
3354,000000	101,872816
3353,000000	101,874755
3352,000000	101,876402
3351,000000	101,877358
3350,000000	101,877287
3349,000000	101,876270
3348,000000	101,874796
3347,000000	101,873680
3346,000000	101,873999
3345,000000	101,876621
3344,000000	101,881371
3343,000000	101,886771
3342,000000	101,890981
3341,000000	101,893077
3340,000000	101,893408
3339,000000	101,892952
3338,000000	101,892561
3337,000000	101,892672
3336,000000	101,893392
3335,000000	101,894615
3334,000000	101,896095
3333,000000	101,897516
3332,000000	101,898676
3331,000000	101,899702
3330,000000	101,901019
3329,000000	101,902935
3328,000000	101,905228
3327,000000	101,907319
3326,000000	101,908845
3325,000000	101,909938
3324,000000	101,910989
3323,000000	101,912360
3322,000000	101,914342
3321,000000	101,917107
3320,000000	101,920651
3319,000000	101,924919
3318,000000	101,929921
3317,000000	101,935428
3316,000000	101,940657
3315,000000	101,944653
3314,000000	101,947091
3313,000000	101,948439
3312,000000	101,949435
3311,000000	101,950811
3310,000000	101,953437
3309,000000	101,957946
3308,000000	101,963879
3307,000000	101,969852
3306,000000	101,975010
3305,000000	101,979818
3304,000000	101,984933
3303,000000	101,989781
3302,000000	101,992916
3301,000000	101,993523
3300,000000	101,991919
3299,000000	101,988776
3298,000000	101,984591
3297,000000	101,979996
3296,000000	101,975971
3295,000000	101,973447
3294,000000	101,972913
3293,000000	101,974339
3292,000000	101,977072
3291,000000	101,979818
3290,000000	101,981268
3289,000000	101,981099
3288,000000	101,980235
3287,000000	101,980052
3286,000000	101,981424
3285,000000	101,984321
3284,000000	101,987851
3283,000000	101,990589
3282,000000	101,991331
3281,000000	101,989913
3280,000000	101,987316
3279,000000	101,984876
3278,000000	101,983335
3277,000000	101,982486
3276,000000	101,981490
3275,000000	101,979602
3274,000000	101,976942
3273,000000	101,974606
3272,000000	101,973762
3271,000000	101,974581
3270,000000	101,976256
3269,000000	101,977951
3268,000000	101,979409
3267,000000	101,980647
3266,000000	101,981646
3265,000000	101,982606
3264,000000	101,984000
3263,000000	101,985901
3262,000000	101,987503
3261,000000	101,987830
3260,000000	101,986884
3259,000000	101,985713
3258,000000	101,985288
3257,000000	101,985657
3256,000000	101,986300
3255,000000	101,986923
3254,000000	101,987599
3253,000000	101,988331
3252,000000	101,988817
3251,000000	101,988696
3250,000000	101,987865
3249,000000	101,986573
3248,000000	101,985364
3247,000000	101,984900
3246,000000	101,985570
3245,000000	101,987114
3244,000000	101,988659
3243,000000	101,989226
3242,000000	101,988243
3241,000000	101,985697
3240,000000	101,982135
3239,000000	101,978651
3238,000000	101,976537
3237,000000	101,976439
3236,000000	101,977741
3235,000000	101,979033
3234,000000	101,979352
3233,000000	101,978958
3232,000000	101,978789
3231,000000	101,979294
3230,000000	101,979954
3229,000000	101,979874
3228,000000	101,978752
3227,000000	101,977149
3226,000000	101,975822
3225,000000	101,974887
3224,000000	101,973779
3223,000000	101,972063
3222,000000	101,970063
3221,000000	101,968498
3220,000000	101,967592
3219,000000	101,966831
3218,000000	101,965545
3217,000000	101,963422
3216,000000	101,960503
3215,000000	101,957038
3214,000000	101,953553
3213,000000	101,950683
3212,000000	101,948576
3211,000000	101,946567
3210,000000	101,943730
3209,000000	101,939796
3208,000000	101,935358
3207,000000	101,931219
3206,000000	101,927748
3205,000000	101,924863
3204,000000	101,922341
3203,000000	101,920009
3202,000000	101,917835
3201,000000	101,916053
3200,000000	101,915085
3199,000000	101,915063
3198,000000	101,915431
3197,000000	101,915332
3196,000000	101,914620
3195,000000	101,914242
3194,000000	101,915267
3193,000000	101,917475
3192,000000	101,919233
3191,000000	101,918953
3190,000000	101,916609
3189,000000	101,913728
3188,000000	101,911965
3187,000000	101,911743
3186,000000	101,912101
3185,000000	101,911709
3184,000000	101,910051
3183,000000	101,907748
3182,000000	101,905711
3181,000000	101,904097
3180,000000	101,902422
3179,000000	101,900696
3178,000000	101,899930
3177,000000	101,901053
3176,000000	101,903571
3175,000000	101,905936
3174,000000	101,907307
3173,000000	101,908497
3172,000000	101,910925
3171,000000	101,914865
3170,000000	101,918982
3169,000000	101,921452
3168,000000	101,921368
3167,000000	101,919135
3166,000000	101,915822
3165,000000	101,912361
3164,000000	101,909364
3163,000000	101,907389
3162,000000	101,906931
3161,000000	101,908041
3160,000000	101,910240
3159,000000	101,913045
3158,000000	101,916285
3157,000000	101,919619
3156,000000	101,922060
3155,000000	101,922664
3154,000000	101,921870
3153,000000	101,921661
3152,000000	101,924076
3151,000000	101,929649
3150,000000	101,937350
3149,000000	101,945631
3148,000000	101,953168
3147,000000	101,958991
3146,000000	101,962571
3145,000000	101,963987
3144,000000	101,963716
3143,000000	101,962223
3142,000000	101,960017
3141,000000	101,958149
3140,000000	101,958115
3139,000000	101,960691
3138,000000	101,964904
3137,000000	101,968566
3136,000000	101,970074
3135,000000	101,969587
3134,000000	101,968428
3133,000000	101,967657
3132,000000	101,967490
3131,000000	101,967872
3130,000000	101,969017
3129,000000	101,971129
3128,000000	101,973830
3127,000000	101,976021
3126,000000	101,976291
3125,000000	101,973650
3124,000000	101,968305
3123,000000	101,961862
3122,000000	101,956360
3121,000000	101,952685
3120,000000	101,950046
3119,000000	101,947164
3118,000000	101,943779
3117,000000	101,940771
3116,000000	101,939037
3115,000000	101,938618
3114,000000	101,938746
3113,000000	101,938308
3112,000000	101,936329
3111,000000	101,932536
3110,000000	101,927688
3109,000000	101,923002
3108,000000	101,918937
3107,000000	101,914706
3106,000000	101,909276
3105,000000	101,902829
3104,000000	101,896972
3103,000000	101,893370
3102,000000	101,892311
3101,000000	101,892721
3100,000000	101,893394
3099,000000	101,893920
3098,000000	101,894385
3097,000000	101,894455
3096,000000	101,893087
3095,000000	101,889197
3094,000000	101,882614
3093,000000	101,874466
3092,000000	101,866628
3091,000000	101,860367
3090,000000	101,855136
3089,000000	101,848630
3088,000000	101,838340
3087,000000	101,823190
3086,000000	101,803561
3085,000000	101,780220
3084,000000	101,753829
3083,000000	101,725471
3082,000000	101,696857
3081,000000	101,669488
3080,000000	101,644043
3079,000000	101,620930
3078,000000	101,600948
3077,000000	101,584689
3076,000000	101,571656
3075,000000	101,560750
3074,000000	101,551576
3073,000000	101,544592
3072,000000	101,539829
3071,000000	101,536431
3070,000000	101,533907
3069,000000	101,533204
3068,000000	101,535877
3067,000000	101,542319
3066,000000	101,551414
3065,000000	101,561693
3064,000000	101,572266
3063,000000	101,582691
3062,000000	101,592561
3061,000000	101,601694
3060,000000	101,610454
3059,000000	101,619625
3058,000000	101,629913
3057,000000	101,641408
3056,000000	101,653314
3055,000000	101,664208
3054,000000	101,672940
3053,000000	101,679382
3052,000000	101,684204
3051,000000	101,687874
3050,000000	101,690155
3049,000000	101,690629
3048,000000	101,689257
3047,000000	101,686198
3046,000000	101,681394
3045,000000	101,674735
3044,000000	101,666488
3043,000000	101,657108
3042,000000	101,646794
3041,000000	101,635597
3040,000000	101,623868
3039,000000	101,612164
3038,000000	101,600751
3037,000000	101,589718
3036,000000	101,579512
3035,000000	101,570687
3034,000000	101,563001
3033,000000	101,555439
3032,000000	101,547539
3031,000000	101,540013
3030,000000	101,533443
3029,000000	101,526951
3028,000000	101,519087
3027,000000	101,509804
3026,000000	101,500538
3025,000000	101,491938
3024,000000	101,482299
3023,000000	101,468828
3022,000000	101,450182
3021,000000	101,427233
3020,000000	101,401326
3019,000000	101,372471
3018,000000	101,339577
3017,000000	101,302177
3016,000000	101,261271
3015,000000	101,217875
3014,000000	101,171265
3013,000000	101,119243
3012,000000	101,060109
3011,000000	100,993901
3010,000000	100,921327
3009,000000	100,842369
3008,000000	100,756336
3007,000000	100,662795
3006,000000	100,562149
3005,000000	100,455360
3004,000000	100,343720
3003,000000	100,228499
3002,000000	100,110161
3001,000000	99,988144
3000,000000	99,861517
2999,000000	99,729863
2998,000000	99,593126
2997,000000	99,450425
2996,000000	99,299533
2995,000000	99,137504
2994,000000	98,962000
2993,000000	98,772331
2992,000000	98,568563
2991,000000	98,349802
2990,000000	98,113086
2989,000000	97,854227
2988,000000	97,568473
2987,000000	97,247570
2986,000000	96,878312
2985,000000	96,448946
2984,000000	95,962912
2983,000000	95,446101
2982,000000	94,935241
2981,000000	94,455127
2980,000000	94,004074
2979,000000	93,559350
2978,000000	93,093881
2977,000000	92,587460
2976,000000	92,027876
2975,000000	91,408785
2974,000000	90,730897
2973,000000	90,005431
2972,000000	89,252508
2971,000000	88,492761
2970,000000	87,736904
2969,000000	86,982795
2968,000000	86,223617
2967,000000	85,459863
2966,000000	84,704199
2965,000000	83,975075
2964,000000	83,289207
2963,000000	82,659850
2962,000000	82,100176
2961,000000	81,624042
2960,000000	81,243034
2959,000000	80,967360
2958,000000	80,807476
2957,000000	80,774268
2956,000000	80,875466
2955,000000	81,112850
2954,000000	81,483119
2953,000000	81,974677
2952,000000	82,564181
2951,000000	83,217320
2950,000000	83,896212
2949,000000	84,566398
2948,000000	85,197740
2947,000000	85,764341
2946,000000	86,245008
2945,000000	86,624957
2944,000000	86,895304
2943,000000	87,053253
2942,000000	87,102950
2941,000000	87,054630
2940,000000	86,923145
2939,000000	86,725602
2938,000000	86,480645
2937,000000	86,205962
2936,000000	85,916553
2935,000000	85,626041
2934,000000	85,348461
2933,000000	85,097823
2932,000000	84,884130
2931,000000	84,712611
2930,000000	84,586172
2929,000000	84,506765
2928,000000	84,474108
2927,000000	84,485099
2926,000000	84,535717
2925,000000	84,620788
2924,000000	84,731354
2923,000000	84,854040
2922,000000	84,975038
2921,000000	85,083776
2920,000000	85,173057
2919,000000	85,239031
2918,000000	85,283076
2917,000000	85,312523
2916,000000	85,337609
2915,000000	85,367877
2914,000000	85,411163
2913,000000	85,474004
2912,000000	85,560881
2911,000000	85,674183
2910,000000	85,815836
2909,000000	85,988031
2908,000000	86,192015
2907,000000	86,427023
2906,000000	86,691518
2905,000000	86,984003
2904,000000	87,301859
2903,000000	87,640311
2902,000000	87,993398
2901,000000	88,355721
2900,000000	88,722885
2899,000000	89,091814
2898,000000	89,460830
2897,000000	89,828499
2896,000000	90,191918
2895,000000	90,546780
2894,000000	90,889676
2893,000000	91,218773
2892,000000	91,532041
2891,000000	91,825774
2890,000000	92,095082
2889,000000	92,334908
2888,000000	92,539342
2887,000000	92,701339
2886,000000	92,814428
2885,000000	92,874793
2884,000000	92,881719
2883,000000	92,835758
2882,000000	92,736782
2881,000000	92,583283
2880,000000	92,374108
2879,000000	92,112029
2878,000000	91,807349
2877,000000	91,478783
2876,000000	91,150534
2875,000000	90,848949
2874,000000	90,599055
2873,000000	90,421620
2872,000000	90,330457
2871,000000	90,330536
2870,000000	90,418286
2869,000000	90,582215
2868,000000	90,804466
2867,000000	91,064391
2866,000000	91,342804
2865,000000	91,623603
2864,000000	91,893670
2863,000000	92,143702
2862,000000	92,369520
2861,000000	92,572057
2860,000000	92,755018
2859,000000	92,923141
2858,000000	93,081947
2857,000000	93,237000
2856,000000	93,392550
2855,000000	93,551580
2854,000000	93,717285
2853,000000	93,893921
2852,000000	94,086612
2851,000000	94,300634
2850,000000	94,540360
2849,000000	94,807163
2848,000000	95,097829
2847,000000	95,406100
2846,000000	95,725996
2845,000000	96,053164
2844,000000	96,383910
2843,000000	96,714639
2842,000000	97,042284
2841,000000	97,364343
2840,000000	97,677887
2839,000000	97,979231
2838,000000	98,264950
2837,000000	98,532445
2836,000000	98,780072
2835,000000	99,007269
2834,000000	99,214135
2833,000000	99,400314
2832,000000	99,564631
2831,000000	99,706757
2830,000000	99,828971
2829,000000	99,935063
2828,000000	100,027718
2827,000000	100,107906
2826,000000	100,176238
2825,000000	100,233866
2824,000000	100,282040
2823,000000	100,322078
2822,000000	100,356208
2821,000000	100,387194
2820,000000	100,416938
2819,000000	100,446315
2818,000000	100,476641
2817,000000	100,510545
2816,000000	100,550772
2815,000000	100,598629
2814,000000	100,653770
2813,000000	100,714723
2812,000000	100,779159
2811,000000	100,844266
2810,000000	100,907522
2809,000000	100,967339
2808,000000	101,023239
2807,000000	101,075602
2806,000000	101,125020
2805,000000	101,171440
2804,000000	101,213978
2803,000000	101,251964
2802,000000	101,285937
2801,000000	101,317100
2800,000000	101,346060
2799,000000	101,372735
2798,000000	101,397267
2797,000000	101,420398
2796,000000	101,442903
2795,000000	101,465208
2794,000000	101,487482
2793,000000	101,509506
2792,000000	101,530511
2791,000000	101,549741
2790,000000	101,567278
2789,000000	101,583972
2788,000000	101,600588
2787,000000	101,617329
2786,000000	101,633919
2785,000000	101,649682
2784,000000	101,663718
2783,000000	101,675541
2782,000000	101,685560
2781,000000	101,694650
2780,000000	101,703409
2779,000000	101,712060
2778,000000	101,720576
2777,000000	101,728475
2776,000000	101,734912
2775,000000	101,739539
2774,000000	101,742910
2773,000000	101,745538
2772,000000	101,747153
2771,000000	101,747550
2770,000000	101,747631
2769,000000	101,748727
2768,000000	101,751180
2767,000000	101,754343
2766,000000	101,757540
2765,000000	101,760147
2764,000000	101,761246
2763,000000	101,760393
2762,000000	101,758671
2761,000000	101,757917
2760,000000	101,758840
2759,000000	101,760654
2758,000000	101,762414
2757,000000	101,763831
2756,000000	101,764847
2755,000000	101,765465
2754,000000	101,766096
2753,000000	101,767202
2752,000000	101,768468
2751,000000	101,769083
2750,000000	101,768835
2749,000000	101,768125
2748,000000	101,766882
2747,000000	101,764409
2746,000000	101,760462
2745,000000	101,755684
2744,000000	101,750869
2743,000000	101,746509
2742,000000	101,743022
2741,000000	101,740408
2740,000000	101,737483
2739,000000	101,732492
2738,000000	101,725035
2737,000000	101,716772
2736,000000	101,709923
2735,000000	101,705568
2734,000000	101,703505
2733,000000	101,703001
2732,000000	101,703370
2731,000000	101,704453
2730,000000	101,706973
2729,000000	101,711880
2728,000000	101,719010
2727,000000	101,726801
2726,000000	101,733587
2725,000000	101,738986
2724,000000	101,743916
2723,000000	101,749591
2722,000000	101,756562
2721,000000	101,764390
2720,000000	101,772220
2719,000000	101,779846
2718,000000	101,787991
2717,000000	101,797273
2716,000000	101,807325
2715,000000	101,817456
2714,000000	101,827755
2713,000000	101,838786
2712,000000	101,850538
2711,000000	101,862431
2710,000000	101,874098
2709,000000	101,885268
2708,000000	101,895106
2707,000000	101,902751
2706,000000	101,908643
2705,000000	101,914384
2704,000000	101,921062
2703,000000	101,928398
2702,000000	101,935556
2701,000000	101,942009
2700,000000	101,947450
2699,000000	101,951699
2698,000000	101,955008
2697,000000	101,957844
2696,000000	101,960167
2695,000000	101,961401
2694,000000	101,961251
2693,000000	101,960133
2692,000000	101,958822
2691,000000	101,958154
2690,000000	101,958835
2689,000000	101,960812
2688,000000	101,962979
2687,000000	101,964312
2686,000000	101,965234
2685,000000	101,967020
2684,000000	101,969913
2683,000000	101,972777
2682,000000	101,974646
2681,000000	101,975591
2680,000000	101,975856
2679,000000	101,975243
2678,000000	101,973879
2677,000000	101,972743
2676,000000	101,972788
2675,000000	101,973982
2674,000000	101,975642
2673,000000	101,977266
2672,000000	101,978805
2671,000000	101,980649
2670,000000	101,983648
2669,000000	101,988660
2668,000000	101,995648
2667,000000	102,003562
2666,000000	102,011356
2665,000000	102,018878
2664,000000	102,026709
2663,000000	102,035442
2662,000000	102,045198
2661,000000	102,055550
2660,000000	102,065887
2659,000000	102,076126
2658,000000	102,086870
2657,000000	102,098417
2656,000000	102,109870
2655,000000	102,119850
2654,000000	102,127896
2653,000000	102,134566
2652,000000	102,140427
2651,000000	102,145782
2650,000000	102,151207
2649,000000	102,157248
2648,000000	102,163462
2647,000000	102,168684
2646,000000	102,172495
2645,000000	102,175754
2644,000000	102,179567
2643,000000	102,184491
2642,000000	102,190612
2641,000000	102,197337
2640,000000	102,203019
2639,000000	102,206061
2638,000000	102,206874
2637,000000	102,207739
2636,000000	102,210125
2635,000000	102,212986
2634,000000	102,214170
2633,000000	102,212766
2632,000000	102,209556
2631,000000	102,205888
2630,000000	102,202808
2629,000000	102,200784
2628,000000	102,199660
2627,000000	102,198975
2626,000000	102,198446
2625,000000	102,197940
2624,000000	102,197185
2623,000000	102,196062
2622,000000	102,194902
2621,000000	102,193753
2620,000000	102,191707
2619,000000	102,188006
2618,000000	102,183560
2617,000000	102,180088
2616,000000	102,177810
2615,000000	102,175341
2614,000000	102,172062
2613,000000	102,169119
2612,000000	102,167603
2611,000000	102,167151
2610,000000	102,166945
2609,000000	102,167014
2608,000000	102,167767
2607,000000	102,169115
2606,000000	102,170728
2605,000000	102,172467
2604,000000	102,174125
2603,000000	102,175323
2602,000000	102,175841
2601,000000	102,175405
2600,000000	102,173308
2599,000000	102,169353
2598,000000	102,165097
2597,000000	102,162790
2596,000000	102,162899
2595,000000	102,164006
2594,000000	102,165383
2593,000000	102,168010
2592,000000	102,172410
2591,000000	102,177021
2590,000000	102,179635
2589,000000	102,179325
2588,000000	102,176154
2587,000000	102,170353
2586,000000	102,162935
2585,000000	102,156232
2584,000000	102,152530
2583,000000	102,152450
2582,000000	102,155247
2581,000000	102,159957
2580,000000	102,165486
2579,000000	102,170190
2578,000000	102,172427
2577,000000	102,171603
2576,000000	102,168533
2575,000000	102,165100
2574,000000	102,163516
2573,000000	102,165156
2572,000000	102,169687
2571,000000	102,175681
2570,000000	102,182047
2569,000000	102,188304
2568,000000	102,193884
2567,000000	102,198261
2566,000000	102,201773
2565,000000	102,205184
2564,000000	102,208366
2563,000000	102,210593
2562,000000	102,212203
2561,000000	102,214508
2560,000000	102,217665
2559,000000	102,220146
2558,000000	102,221130
2557,000000	102,222218
2556,000000	102,225635
2555,000000	102,231482
2554,000000	102,237803
2553,000000	102,242970
2552,000000	102,247213
2551,000000	102,251892
2550,000000	102,257919
2549,000000	102,264996
2548,000000	102,272128
2547,000000	102,278521
2546,000000	102,283626
2545,000000	102,286594
2544,000000	102,286772
2543,000000	102,285232
2542,000000	102,284741
2541,000000	102,287168
2540,000000	102,291668
2539,000000	102,296319
2538,000000	102,300751
2537,000000	102,305781
2536,000000	102,311238
2535,000000	102,315715
2534,000000	102,318157
2533,000000	102,318401
2532,000000	102,316640
2531,000000	102,313880
2530,000000	102,312401
2529,000000	102,314032
2528,000000	102,318052
2527,000000	102,322254
2526,000000	102,325854
2525,000000	102,329994
2524,000000	102,335787
2523,000000	102,343261
2522,000000	102,351605
2521,000000	102,358876
2520,000000	102,362399
2519,000000	102,361733
2518,000000	102,360632
2517,000000	102,363435
2516,000000	102,369745
2515,000000	102,375124
2514,000000	102,376948
2513,000000	102,376763
2512,000000	102,376572
2511,000000	102,376117
2510,000000	102,374943
2509,000000	102,374525
2508,000000	102,376626
2507,000000	102,381373
2506,000000	102,388135
2505,000000	102,396496
2504,000000	102,405138
2503,000000	102,411558
2502,000000	102,414371
2501,000000	102,414681
2500,000000	102,414293
2499,000000	102,414108
2498,000000	102,415242
2497,000000	102,419835
2496,000000	102,429009
2495,000000	102,440896
2494,000000	102,451975
2493,000000	102,459697
2492,000000	102,463366
2491,000000	102,463790
2490,000000	102,462980
2489,000000	102,462998
2488,000000	102,464143
2487,000000	102,465157
2486,000000	102,465715
2485,000000	102,467276
2484,000000	102,470593
2483,000000	102,474004
2482,000000	102,475525
2481,000000	102,475602
2480,000000	102,476448
2479,000000	102,479491
2478,000000	102,484544
2477,000000	102,490668
2476,000000	102,496685
2475,000000	102,501373
2474,000000	102,504267
2473,000000	102,506029
2472,000000	102,507471
2471,000000	102,508629
2470,000000	102,509329
2469,000000	102,509994
2468,000000	102,511303
2467,000000	102,513555
2466,000000	102,516786
2465,000000	102,520824
2464,000000	102,524735
2463,000000	102,526938
2462,000000	102,526729
2461,000000	102,525564
2460,000000	102,526366
2459,000000	102,531391
2458,000000	102,540288
2457,000000	102,549658
2456,000000	102,554985
2455,000000	102,554271
2454,000000	102,550045
2453,000000	102,547020
2452,000000	102,547757
2451,000000	102,551301
2450,000000	102,555475
2449,000000	102,558764
2448,000000	102,559747
2447,000000	102,556764
2446,000000	102,549640
2445,000000	102,540962
2444,000000	102,534338
2443,000000	102,531230
2442,000000	102,530009
2441,000000	102,527951
2440,000000	102,523888
2439,000000	102,518963
2438,000000	102,514987
2437,000000	102,512314
2436,000000	102,509829
2435,000000	102,506884
2434,000000	102,504243
2433,000000	102,502603
2432,000000	102,501267
2431,000000	102,499130
2430,000000	102,495972
2429,000000	102,491784
2428,000000	102,486004
2427,000000	102,478896
2426,000000	102,472781
2425,000000	102,470090
2424,000000	102,470553
2423,000000	102,471705
2422,000000	102,471627
2421,000000	102,469804
2420,000000	102,466225
2419,000000	102,461560
2418,000000	102,457741
2417,000000	102,456235
2416,000000	102,455844
2415,000000	102,454051
2414,000000	102,450511
2413,000000	102,447409
2412,000000	102,446442
2411,000000	102,447245
2410,000000	102,448749
2409,000000	102,450244
2408,000000	102,450996
2407,000000	102,450668
2406,000000	102,450343
2405,000000	102,451392
2404,000000	102,453280
2403,000000	102,454228
2402,000000	102,453956
2401,000000	102,453761
2400,000000	102,453942
2399,000000	102,453593
2398,000000	102,453394
2397,000000	102,455893
2396,000000	102,461737
2395,000000	102,467829
2394,000000	102,470927
2393,000000	102,471444
2392,000000	102,472023
2391,000000	102,473563
2390,000000	102,474355
2389,000000	102,472994
2388,000000	102,470233
2387,000000	102,468070
2386,000000	102,467839
2385,000000	102,468612
2384,000000	102,467838
2383,000000	102,463087
2382,000000	102,454400
2381,000000	102,444823
2380,000000	102,437730
2379,000000	102,434425
2378,000000	102,434041
2377,000000	102,435488
2376,000000	102,437954
2375,000000	102,440331
2374,000000	102,441863
2373,000000	102,443319
2372,000000	102,445873
2371,000000	102,448671
2370,000000	102,450397
2369,000000	102,451258
2368,000000	102,451325
2367,000000	102,448705
2366,000000	102,442463
2365,000000	102,436986
2364,000000	102,437236
2363,000000	102,441426
2362,000000	102,443388
2361,000000	102,440548
2360,000000	102,435112
2359,000000	102,429489
2358,000000	102,426526
2357,000000	102,429558
2356,000000	102,436488
2355,000000	102,440303
2354,000000	102,439315
2353,000000	102,437021
2352,000000	102,437475
2351,000000	102,442620
2350,000000	102,450460
2349,000000	102,455697
2348,000000	102,455202
2347,000000	102,452858
2346,000000	102,455131
2345,000000	102,463834
2344,000000	102,474604
2343,000000	102,480186
2342,000000	102,478128
2341,000000	102,472862
2340,000000	102,470485
2339,000000	102,472196
2338,000000	102,475687
2337,000000	102,478086
2336,000000	102,475649
2335,000000	102,468000
2334,000000	102,460584
2333,000000	102,458704
2332,000000	102,459171
2331,000000	102,458161
2330,000000	102,459178
2329,000000	102,473087
2328,000000	102,503424
2327,000000	102,545567
2326,000000	102,587720
2325,000000	102,617444
2324,000000	102,626332
2323,000000	102,617329
2322,000000	102,602172
2321,000000	102,590044
2320,000000	102,580871
2319,000000	102,573486
2318,000000	102,570728
2317,000000	102,576324
2316,000000	102,586722
2315,000000	102,596888
2314,000000	102,605085
2313,000000	102,614099
2312,000000	102,623438
2311,000000	102,631399
2310,000000	102,637376
2309,000000	102,643140
2308,000000	102,648431
2307,000000	102,653083
2306,000000	102,658527
2305,000000	102,666553
2304,000000	102,675372
2303,000000	102,682455
2302,000000	102,688374
2301,000000	102,696204
2300,000000	102,706102
2299,000000	102,715987
2298,000000	102,725038
2297,000000	102,735393
2296,000000	102,747040
2295,000000	102,757439
2294,000000	102,763991
2293,000000	102,767427
2292,000000	102,770001
2291,000000	102,774650
2290,000000	102,783965
2289,000000	102,798194
2288,000000	102,813525
2287,000000	102,824921
2286,000000	102,830613
2285,000000	102,832156
2284,000000	102,831707
2283,000000	102,831124
2282,000000	102,832707
2281,000000	102,836730
2280,000000	102,839956
2279,000000	102,839319
2278,000000	102,836795
2277,000000	102,836688
2276,000000	102,839530
2275,000000	102,842790
2274,000000	102,846114
2273,000000	102,851087
2272,000000	102,856339
2271,000000	102,858529
2270,000000	102,857606
2269,000000	102,856376
2268,000000	102,855209
2267,000000	102,852822
2266,000000	102,851732
2265,000000	102,856788
2264,000000	102,867459
2263,000000	102,877403
2262,000000	102,882469
2261,000000	102,884046
2260,000000	102,884231
2259,000000	102,883077
2258,000000	102,881504
2257,000000	102,881102
2256,000000	102,880027
2255,000000	102,874391
2254,000000	102,865524
2253,000000	102,860823
2252,000000	102,865443
2251,000000	102,877323
2250,000000	102,891250
2249,000000	102,903653
2248,000000	102,912339
2247,000000	102,916445
2246,000000	102,918153
2245,000000	102,921250
2244,000000	102,926855
2243,000000	102,933112
2242,000000	102,938425
2241,000000	102,941396
2240,000000	102,938952
2239,000000	102,929608
2238,000000	102,918307
2237,000000	102,912917
2236,000000	102,915688
2235,000000	102,922823
2234,000000	102,931607
2233,000000	102,942051
2232,000000	102,951741
2231,000000	102,955498
2230,000000	102,951434
2229,000000	102,942660
2228,000000	102,933035
2227,000000	102,925759
2226,000000	102,924805
2225,000000	102,930974
2224,000000	102,936742
2223,000000	102,931638
2222,000000	102,913719
2221,000000	102,890768
2220,000000	102,871593
2219,000000	102,862137
2218,000000	102,867959
2217,000000	102,890730
2216,000000	102,921219
2215,000000	102,943800
2214,000000	102,949680
2213,000000	102,940946
2212,000000	102,923349
2211,000000	102,902468
2210,000000	102,885482
2209,000000	102,877685
2208,000000	102,875880
2207,000000	102,872969
2206,000000	102,869637
2205,000000	102,874462
2204,000000	102,891858
2203,000000	102,916784
2202,000000	102,941203
2201,000000	102,959055
2200,000000	102,966425
2199,000000	102,964237
2198,000000	102,960265
2197,000000	102,961980
2196,000000	102,968678
2195,000000	102,976504
2194,000000	102,987606
2193,000000	103,005546
2192,000000	103,025426
2191,000000	103,038689
2190,000000	103,045677
2189,000000	103,053749
2188,000000	103,065149
2187,000000	103,076155
2186,000000	103,084440
2185,000000	103,086104
2184,000000	103,069976
2183,000000	103,029942
2182,000000	102,982363
2181,000000	102,956057
2180,000000	102,961841
2179,000000	102,984399
2178,000000	103,003953
2177,000000	103,013479
2176,000000	103,016492
2175,000000	103,020717
2174,000000	103,035266
2173,000000	103,063906
2172,000000	103,100051
2171,000000	103,135522
2170,000000	103,170302
2169,000000	103,204242
2168,000000	103,225907
2167,000000	103,224448
2166,000000	103,211282
2165,000000	103,215022
2164,000000	103,249576
2163,000000	103,296605
2162,000000	103,318561
2161,000000	103,281930
2160,000000	103,178505
2159,000000	103,040745
2158,000000	102,926441
2157,000000	102,871002
2156,000000	102,862832
2155,000000	102,873207
2154,000000	102,890800
2153,000000	102,918321
2152,000000	102,953058
2151,000000	102,986405
2150,000000	103,014753
2149,000000	103,036736
2148,000000	103,046048
2147,000000	103,039419
2146,000000	103,026733
2145,000000	103,021173
2144,000000	103,023369
2143,000000	103,025318
2142,000000	103,024015
2141,000000	103,020197
2140,000000	103,009962
2139,000000	102,989389
2138,000000	102,962395
2137,000000	102,933309
2136,000000	102,897895
2135,000000	102,854615
2134,000000	102,818678
2133,000000	102,809626
2132,000000	102,827202
2131,000000	102,852826
2130,000000	102,871552
2129,000000	102,881898
2128,000000	102,887944
2127,000000	102,892928
2126,000000	102,899523
2125,000000	102,907241
2124,000000	102,910214
2123,000000	102,905192
2122,000000	102,899349
2121,000000	102,902133
2120,000000	102,912089
2119,000000	102,920604
2118,000000	102,926076
2117,000000	102,934188
2116,000000	102,945811
2115,000000	102,954865
2114,000000	102,958060
2113,000000	102,957663
2112,000000	102,954861
2111,000000	102,949654
2110,000000	102,946900
2109,000000	102,952670
2108,000000	102,963660
2107,000000	102,969483
2106,000000	102,966041
2105,000000	102,958374
2104,000000	102,950888
2103,000000	102,944097
2102,000000	102,940937
2101,000000	102,946001
2100,000000	102,957212
2099,000000	102,966503
2098,000000	102,969237
2097,000000	102,965274
2096,000000	102,953306
2095,000000	102,934241
2094,000000	102,918711
2093,000000	102,919686
2092,000000	102,937626
2091,000000	102,961564
2090,000000	102,983319
2089,000000	103,001249
2088,000000	103,013075
2087,000000	103,017142
2086,000000	103,020772
2085,000000	103,035324
2084,000000	103,060163
2083,000000	103,081271
2082,000000	103,087650
2081,000000	103,081150
2080,000000	103,069582
2079,000000	103,059175
2078,000000	103,054765
2077,000000	103,057671
2076,000000	103,061594
2075,000000	103,059593
2074,000000	103,055068
2073,000000	103,057041
2072,000000	103,065469
2071,000000	103,071363
2070,000000	103,070846
2069,000000	103,067686
2068,000000	103,063452
2067,000000	103,057526
2066,000000	103,056232
2065,000000	103,067829
2064,000000	103,087164
2063,000000	103,098420
2062,000000	103,094670
2061,000000	103,083586
2060,000000	103,074970
2059,000000	103,074154
2058,000000	103,084897
2057,000000	103,105143
2056,000000	103,122209
2055,000000	103,127772
2054,000000	103,135090
2053,000000	103,164181
2052,000000	103,210017
2051,000000	103,242906
2050,000000	103,241057
2049,000000	103,209209
2048,000000	103,164595
2047,000000	103,120776
2046,000000	103,091179
2045,000000	103,086567
2044,000000	103,099264
2043,000000	103,108571
2042,000000	103,107862
2041,000000	103,108751
2040,000000	103,117226
2039,000000	103,126134
2038,000000	103,132612
2037,000000	103,140379
2036,000000	103,142894
2035,000000	103,127781
2034,000000	103,100871
2033,000000	103,082466
2032,000000	103,077675
2031,000000	103,075784
2030,000000	103,076379
2029,000000	103,087444
2028,000000	103,100217
2027,000000	103,097698
2026,000000	103,086362
2025,000000	103,088891
2024,000000	103,105814
2023,000000	103,114665
2022,000000	103,108222
2021,000000	103,101730
2020,000000	103,100094
2019,000000	103,088002
2018,000000	103,058914
2017,000000	103,028253
2016,000000	103,012133
2015,000000	103,014031
2014,000000	103,033339
2013,000000	103,063341
2012,000000	103,083516
2011,000000	103,078132
2010,000000	103,057892
2009,000000	103,041331
2008,000000	103,023579
2007,000000	102,992267
2006,000000	102,963801
2005,000000	102,966326
2004,000000	102,993710
2003,000000	103,013245
2002,000000	103,013359
2001,000000	103,012031
2000,000000	103,022811
1999,000000	103,041147
1998,000000	103,062732
1997,000000	103,087635
1996,000000	103,104882
1995,000000	103,099041
1994,000000	103,074922
1993,000000	103,055359
1992,000000	103,052626
1991,000000	103,062268
1990,000000	103,084441
1989,000000	103,123444
1988,000000	103,165538
1987,000000	103,184226
1986,000000	103,171175
1985,000000	103,142831
1984,000000	103,118617
1983,000000	103,111785
1982,000000	103,133918
1981,000000	103,178697
1980,000000	103,206271
1979,000000	103,178183
1978,000000	103,109690
1977,000000	103,053906
1976,000000	103,030881
1975,000000	103,017961
1974,000000	103,004435
1973,000000	103,002237
1972,000000	103,007850
1971,000000	103,001997
1970,000000	102,987196
1969,000000	102,985810
1968,000000	103,000403
1967,000000	103,012042
1966,000000	103,017813
1965,000000	103,031229
1964,000000	103,047034
1963,000000	103,044815
1962,000000	103,026419
1961,000000	103,014718
1960,000000	103,014111
1959,000000	103,006138
1958,000000	102,986234
1957,000000	102,971649
1956,000000	102,971024
1955,000000	102,975230
1954,000000	102,979106
1953,000000	102,986364
1952,000000	102,991912
1951,000000	102,984198
1950,000000	102,967347
1949,000000	102,958200
1948,000000	102,961409
1947,000000	102,967363
1946,000000	102,972017
1945,000000	102,978523
1944,000000	102,983384
1943,000000	102,982521
1942,000000	102,986314
1941,000000	103,004716
1940,000000	103,024675
1939,000000	103,027738
1938,000000	103,020474
1937,000000	103,024853
1936,000000	103,044510
1935,000000	103,064746
1934,000000	103,081371
1933,000000	103,103133
1932,000000	103,126606
1931,000000	103,135443
1930,000000	103,126669
1929,000000	103,113269
1928,000000	103,102589
1927,000000	103,092041
1926,000000	103,086004
1925,000000	103,094634
1924,000000	103,113126
1923,000000	103,124916
1922,000000	103,126428
1921,000000	103,127439
1920,000000	103,127587
1919,000000	103,115801
1918,000000	103,094674
1917,000000	103,083290
1916,000000	103,088444
1915,000000	103,098207
1914,000000	103,104861
1913,000000	103,111974
1912,000000	103,118628
1911,000000	103,116359
1910,000000	103,105188
1909,000000	103,095252
1908,000000	103,090946
1907,000000	103,088047
1906,000000	103,087821
1905,000000	103,096137
1904,000000	103,107625
1903,000000	103,110662
1902,000000	103,106058
1901,000000	103,103623
1900,000000	103,103248
1899,000000	103,096204
1898,000000	103,084320
1897,000000	103,079533
1896,000000	103,082812
1895,000000	103,083487
1894,000000	103,080111
1893,000000	103,082357
1892,000000	103,091206
1891,000000	103,095943
1890,000000	103,091943
1889,000000	103,086673
1888,000000	103,084617
1887,000000	103,082467
1886,000000	103,080386
1885,000000	103,081701
1884,000000	103,081641
1883,000000	103,072381
1882,000000	103,058376
1881,000000	103,050663
1880,000000	103,048992
1879,000000	103,044359
1878,000000	103,037044
1877,000000	103,035523
1876,000000	103,037946
1875,000000	103,033231
1874,000000	103,021206
1873,000000	103,012964
1872,000000	103,012118
1871,000000	103,012877
1870,000000	103,015248
1869,000000	103,024465
1868,000000	103,034517
1867,000000	103,034348
1866,000000	103,028355
1865,000000	103,029425
1864,000000	103,037288
1863,000000	103,040233
1862,000000	103,034533
1861,000000	103,026706
1860,000000	103,018390
1859,000000	103,006275
1858,000000	102,995842
1857,000000	102,996492
1856,000000	103,003816
1855,000000	103,004292
1854,000000	102,997096
1853,000000	102,991674
1852,000000	102,988177
1851,000000	102,977171
1850,000000	102,957120
1849,000000	102,937739
1848,000000	102,923642
1847,000000	102,911279
1846,000000	102,901522
1845,000000	102,898221
1844,000000	102,895035
1843,000000	102,885126
1842,000000	102,878572
1841,000000	102,886121
1840,000000	102,900220
1839,000000	102,905518
1838,000000	102,901847
1837,000000	102,902063
1836,000000	102,908130
1835,000000	102,911883
1834,000000	102,915694
1833,000000	102,929897
1832,000000	102,952275
1831,000000	102,966093
1830,000000	102,963219
1829,000000	102,955501
1828,000000	102,950530
1827,000000	102,941996
1826,000000	102,929997
1825,000000	102,925399
1824,000000	102,929720
1823,000000	102,932132
1822,000000	102,929906
1821,000000	102,928689
1820,000000	102,925204
1819,000000	102,909205
1818,000000	102,884654
1817,000000	102,867512
1816,000000	102,860417
1815,000000	102,854242
1814,000000	102,849536
1813,000000	102,855326
1812,000000	102,867381
1811,000000	102,869620
1810,000000	102,861485
1809,000000	102,856453
1808,000000	102,854776
1807,000000	102,845878
1806,000000	102,831934
1805,000000	102,824556
1804,000000	102,820936
1803,000000	102,808080
1802,000000	102,787817
1801,000000	102,775293
1800,000000	102,770990
1799,000000	102,759850
1798,000000	102,742215
1797,000000	102,731761
1796,000000	102,727215
1795,000000	102,713382
1794,000000	102,687257
1793,000000	102,661531
1792,000000	102,639041
1791,000000	102,610794
1790,000000	102,582678
1789,000000	102,566006
1788,000000	102,552087
1787,000000	102,523586
1786,000000	102,483596
1785,000000	102,452127
1784,000000	102,431055
1783,000000	102,404128
1782,000000	102,367882
1781,000000	102,334585
1780,000000	102,305330
1779,000000	102,266691
1778,000000	102,221428
1777,000000	102,185398
1776,000000	102,158623
1775,000000	102,125353
1774,000000	102,082299
1773,000000	102,039149
1772,000000	101,989760
1771,000000	101,919420
1770,000000	101,842063
1769,000000	101,781640
1768,000000	101,730799
1767,000000	101,666626
1766,000000	101,594630
1765,000000	101,535295
1764,000000	101,477404
1763,000000	101,385386
1762,000000	101,255744
1761,000000	101,129132
1760,000000	101,017532
1759,000000	100,885267
1758,000000	100,709997
1757,000000	100,502987
1756,000000	100,274545
1755,000000	100,014098
1754,000000	99,713072
1753,000000	99,359778
1752,000000	98,910426
1751,000000	98,316364
1750,000000	97,592490
1749,000000	96,786092
1748,000000	95,887283
1747,000000	94,858377
1746,000000	93,699559
1745,000000	92,424505
1744,000000	91,029931
1743,000000	89,525880
1742,000000	87,939310
1741,000000	86,248573
1740,000000	84,411897
1739,000000	82,544059
1738,000000	80,880814
1737,000000	79,470106
1736,000000	78,059924
1735,000000	76,278559
1734,000000	74,134926
1733,000000	72,201758
1732,000000	70,747291
1731,000000	69,504488
1730,000000	68,259534
1729,000000	67,054729
1728,000000	65,998676
1727,000000	65,101665
1726,000000	64,343540
1725,000000	63,767042
1724,000000	63,413368
1723,000000	63,258013
1722,000000	63,288099
1721,000000	63,551581
1720,000000	64,112425
1719,000000	65,025488
1718,000000	66,345828
1717,000000	68,058296
1716,000000	70,005465
1715,000000	72,050887
1714,000000	74,167802
1713,000000	76,348081
1712,000000	78,557878
1711,000000	80,764955
1710,000000	82,930854
1709,000000	84,988121
1708,000000	86,900573
1707,000000	88,716605
1706,000000	90,459462
1705,000000	91,993584
1704,000000	93,174725
1703,000000	94,071400
1702,000000	94,882232
1701,000000	95,752467
1700,000000	96,607096
1699,000000	97,257890
1698,000000	97,705846
1697,000000	98,058114
1696,000000	98,392201
1695,000000	98,715269
1694,000000	98,978186
1693,000000	99,162573
1692,000000	99,305482
1691,000000	99,454388
1690,000000	99,612248
1689,000000	99,742030
1688,000000	99,837582
1687,000000	99,934723
1686,000000	100,060087
1685,000000	100,200567
1684,000000	100,329509
1683,000000	100,453949
1682,000000	100,579270
1681,000000	100,688784
1680,000000	100,786081
1679,000000	100,887785
1678,000000	100,992799
1677,000000	101,091177
1676,000000	101,193327
1675,000000	101,315517
1674,000000	101,436489
1673,000000	101,526284
1672,000000	101,593716
1671,000000	101,668378
1670,000000	101,753068
1669,000000	101,819863
1668,000000	101,866126
1667,000000	101,913868
1666,000000	101,963831
1665,000000	102,003789
1664,000000	102,036643
1663,000000	102,076543
1662,000000	102,119325
1661,000000	102,147141
1660,000000	102,164491
1659,000000	102,187472
1658,000000	102,211414
1657,000000	102,219005
1656,000000	102,213883
1655,000000	102,227587
1654,000000	102,270442
1653,000000	102,297881
1652,000000	102,305554
1651,000000	102,337876
1650,000000	102,383509
1649,000000	102,416541
1648,000000	102,434648
1647,000000	102,452282
1646,000000	102,473027
1645,000000	102,489715
1644,000000	102,505819
1643,000000	102,529556
1642,000000	102,556759
1641,000000	102,574484
1640,000000	102,583698
1639,000000	102,596586
1638,000000	102,615233
1637,000000	102,624926
1636,000000	102,615304
1635,000000	102,601916
1634,000000	102,597552
1633,000000	102,593961
1632,000000	102,587322
1631,000000	102,587341
1630,000000	102,595824
1629,000000	102,600658
1628,000000	102,596711
1627,000000	102,595258
1626,000000	102,600473
1625,000000	102,603570
1624,000000	102,603597
1623,000000	102,609783
1622,000000	102,619859
1621,000000	102,620296
1620,000000	102,611646
1619,000000	102,607354
1618,000000	102,610912
1617,000000	102,606406
1616,000000	102,589538
1615,000000	102,577721
1614,000000	102,570269
1613,000000	102,549417
1612,000000	102,511501
1611,000000	102,465277
1610,000000	102,403414
1609,000000	102,299001
1608,000000	102,134074
1607,000000	101,908054
1606,000000	101,613935
1605,000000	101,240389
1604,000000	100,809044
1603,000000	100,385675
1602,000000	100,045294
1601,000000	99,840084
1600,000000	99,803198
1599,000000	99,945543
1598,000000	100,231640
1597,000000	100,587907
1596,000000	100,951175
1595,000000	101,287344
1594,000000	101,569014
1593,000000	101,774038
1592,000000	101,906058
1591,000000	101,985426
1590,000000	102,015226
1589,000000	101,980852
1588,000000	101,876544
1587,000000	101,706550
1586,000000	101,460791
1585,000000	101,117544
1584,000000	100,684522
1583,000000	100,218430
1582,000000	99,803174
1581,000000	99,516585
1580,000000	99,410513
1579,000000	99,509255
1578,000000	99,820824
1577,000000	100,325131
1576,000000	100,915572
1575,000000	101,424497
1574,000000	101,770987
1573,000000	101,988969
1572,000000	102,142638
1571,000000	102,280586
1570,000000	102,412880
1569,000000	102,517491
1568,000000	102,591578
1567,000000	102,658135
1566,000000	102,727839
1565,000000	102,790528
1564,000000	102,836228
1563,000000	102,863677
1562,000000	102,876487
1561,000000	102,884429
1560,000000	102,916791
1559,000000	102,975020
1558,000000	103,015246
1557,000000	103,022412
1556,000000	103,011999
1555,000000	102,998672
1554,000000	102,986715
1553,000000	102,972508
1552,000000	102,958960
1551,000000	102,951000
1550,000000	102,944586
1549,000000	102,928964
1548,000000	102,903259
1547,000000	102,876413
1546,000000	102,851232
1545,000000	102,823576
1544,000000	102,797307
1543,000000	102,784037
1542,000000	102,784604
1541,000000	102,783471
1540,000000	102,770143
1539,000000	102,762645
1538,000000	102,769941
1537,000000	102,776555
1536,000000	102,777576
1535,000000	102,785375
1534,000000	102,801597
1533,000000	102,810845
1532,000000	102,811589
1531,000000	102,815372
1530,000000	102,819792
1529,000000	102,814628
1528,000000	102,803404
1527,000000	102,802240
1526,000000	102,811418
1525,000000	102,813291
1524,000000	102,803284
1523,000000	102,793463
1522,000000	102,783801
1521,000000	102,761641
1520,000000	102,736405
1519,000000	102,725139
1518,000000	102,715766
1517,000000	102,687686
1516,000000	102,648422
1515,000000	102,621319
1514,000000	102,603777
1513,000000	102,577653
1512,000000	102,543243
1511,000000	102,513135
1510,000000	102,487015
1509,000000	102,454264
1508,000000	102,421526
1507,000000	102,398545
1506,000000	102,374234
1505,000000	102,340098
1504,000000	102,307463
1503,000000	102,282186
1502,000000	102,253997
1501,000000	102,209187
1500,000000	102,150627
1499,000000	102,089447
1498,000000	102,012107
1497,000000	101,885729
1496,000000	101,707655
1495,000000	101,506223
1494,000000	101,282346
1493,000000	101,008131
1492,000000	100,674902
1491,000000	100,312624
1490,000000	99,978106
1489,000000	99,736560
1488,000000	99,632806
1487,000000	99,657474
1486,000000	99,747099
1485,000000	99,828031
1484,000000	99,863912
1483,000000	99,839723
1482,000000	99,719519
1481,000000	99,471537
1480,000000	99,116284
1479,000000	98,688393
1478,000000	98,175119
1477,000000	97,558462
1476,000000	96,884988
1475,000000	96,213173
1474,000000	95,501917
1473,000000	94,660456
1472,000000	93,728885
1471,000000	92,848961
1470,000000	92,068177
1469,000000	91,359905
1468,000000	90,735352
1467,000000	90,236890
1466,000000	89,890991
1465,000000	89,702634
1464,000000	89,667870
1463,000000	89,753431
1462,000000	89,904744
1461,000000	90,087467
1460,000000	90,301593
1459,000000	90,570593
1458,000000	90,925251
1457,000000	91,361204
1456,000000	91,805825
1455,000000	92,191845
1454,000000	92,512583
1453,000000	92,782015
1452,000000	93,000605
1451,000000	93,156895
1450,000000	93,257363
1449,000000	93,353118
1448,000000	93,522993
1447,000000	93,809075
1446,000000	94,172906
1445,000000	94,532328
1444,000000	94,805830
1443,000000	94,915097
1442,000000	94,802708
1441,000000	94,471937
1440,000000	93,983189
1439,000000	93,389239
1438,000000	92,702234
1437,000000	91,984082
1436,000000	91,438085
1435,000000	91,227361
1434,000000	91,300318
1433,000000	91,526114
1432,000000	91,796790
1431,000000	91,984593
1430,000000	91,943589
1429,000000	91,620087
1428,000000	91,143059
1427,000000	90,766934
1426,000000	90,742422
1425,000000	91,226828
1424,000000	92,171613
1423,000000	93,282530
1422,000000	94,277017
1421,000000	95,111473
1420,000000	95,879039
1419,000000	96,598123
1418,000000	97,190932
1417,000000	97,640286
1416,000000	98,006860
1415,000000	98,341543
1414,000000	98,671880
1413,000000	99,013620
1412,000000	99,362923
1411,000000	99,695163
1410,000000	99,989102
1409,000000	100,237287
1408,000000	100,428921
1407,000000	100,552670
1406,000000	100,616907
1405,000000	100,638336
1404,000000	100,615277
1403,000000	100,538470
1402,000000	100,415120
1401,000000	100,252345
1400,000000	100,035463
1399,000000	99,752530
1398,000000	99,422222
1397,000000	99,057302
1396,000000	98,630752
1395,000000	98,125137
1394,000000	97,584922
1393,000000	97,069326
1392,000000	96,582501
1391,000000	96,090261
1390,000000	95,560106
1389,000000	94,964034
1388,000000	94,290047
1387,000000	93,586543
1386,000000	92,950473
1385,000000	92,440117
1384,000000	92,051978
1383,000000	91,772864
1382,000000	91,605505
1381,000000	91,556540
1380,000000	91,634139
1379,000000	91,852739
1378,000000	92,213309
1377,000000	92,691807
1376,000000	93,258605
1375,000000	93,879773
1374,000000	94,486220
1373,000000	94,982197
1372,000000	95,302980
1371,000000	95,433615
1370,000000	95,381650
1369,000000	95,172076
1368,000000	94,871016
1367,000000	94,582013
1366,000000	94,402055
1365,000000	94,390196
1364,000000	94,563542
1363,000000	94,886480
1362,000000	95,267554
1361,000000	95,609658
1360,000000	95,867327
1359,000000	96,042832
1358,000000	96,153722
1357,000000	96,219397
1356,000000	96,262048
1355,000000	96,303386
1354,000000	96,356277
1353,000000	96,423492
1352,000000	96,502398
1351,000000	96,587295
1350,000000	96,668071
1349,000000	96,730660
1348,000000	96,761201
1347,000000	96,746258
1346,000000	96,670378
1345,000000	96,520712
1344,000000	96,293173
1343,000000	95,988903
1342,000000	95,605037
1341,000000	95,136305
1340,000000	94,596208
1339,000000	94,030729
1338,000000	93,497330
1337,000000	93,035234
1336,000000	92,662882
1335,000000	92,386060
1334,000000	92,196005
1333,000000	92,071134
1332,000000	91,989800
1331,000000	91,939452
1330,000000	91,911283
1329,000000	91,896737
1328,000000	91,893055
1327,000000	91,902373
1326,000000	91,923372
1325,000000	91,949432
1324,000000	91,975561
1323,000000	91,999362
1322,000000	92,014506
1321,000000	92,011055
1320,000000	91,983259
1319,000000	91,929556
1318,000000	91,843597
1317,000000	91,714136
1316,000000	91,532570
1315,000000	91,293627
1314,000000	90,989071
1313,000000	90,608106
1312,000000	90,148652
1311,000000	89,615156
1310,000000	89,004457
1309,000000	88,306066
1308,000000	87,516008
1307,000000	86,643100
1306,000000	85,692303
1305,000000	84,655835
1304,000000	83,530255
1303,000000	82,324357
1302,000000	81,047204
1301,000000	79,700567
1300,000000	78,291066
1299,000000	76,834243
1298,000000	75,334805
1297,000000	73,787016
1296,000000	72,204368
1295,000000	70,627146
1294,000000	69,092656
1293,000000	67,626433
1292,000000	66,268885
1291,000000	65,077869
1290,000000	64,091265
1289,000000	63,309889
1288,000000	62,729030
1287,000000	62,341884
1286,000000	62,106148
1285,000000	61,951369
1284,000000	61,824272
1283,000000	61,703857
1282,000000	61,569983
1281,000000	61,396695
1280,000000	61,184980
1279,000000	60,963110
1278,000000	60,749530
1277,000000	60,546297
1276,000000	60,371886
1275,000000	60,265117
1274,000000	60,247049
1273,000000	60,313251
1272,000000	60,463889
1271,000000	60,703567
1270,000000	61,008883
1269,000000	61,329946
1268,000000	61,631025
1267,000000	61,899483
1266,000000	62,117826
1265,000000	62,264283
1264,000000	62,344075
1263,000000	62,387417
1262,000000	62,413371
1261,000000	62,424501
1260,000000	62,438224
1259,000000	62,492038
1258,000000	62,618928
1257,000000	62,849622
1256,000000	63,233258
1255,000000	63,820253
1254,000000	64,611646
1253,000000	65,553658
1252,000000	66,581535
1251,000000	67,639087
1250,000000	68,672404
1249,000000	69,639884
1248,000000	70,534822
1247,000000	71,378122
1246,000000	72,188342
1245,000000	72,977319
1244,000000	73,766104
1243,000000	74,579778
1242,000000	75,426568
1241,000000	76,301021
1240,000000	77,203312
1239,000000	78,136628
1238,000000	79,090109
1237,000000	80,041904
1236,000000	80,975737
1235,000000	81,880030
1234,000000	82,738201
1233,000000	83,537404
1232,000000	84,285758
1231,000000	85,012004
1230,000000	85,750827
1229,000000	86,534314
1228,000000	87,387111
1227,000000	88,312322
1226,000000	89,281947
1225,000000	90,247893
1224,000000	91,161239
1223,000000	91,982735
1222,000000	92,684801
1221,000000	93,257348
1220,000000	93,707780
1219,000000	94,050826
1218,000000	94,302747
1217,000000	94,478478
1216,000000	94,593804
1215,000000	94,664219
1214,000000	94,701190
1213,000000	94,714829
1212,000000	94,713980
1211,000000	94,704809
1210,000000	94,690092
1209,000000	94,671360
1208,000000	94,652183
1207,000000	94,636437
1206,000000	94,625567
1205,000000	94,619260
1204,000000	94,617795
1203,000000	94,622114
1202,000000	94,633970
1201,000000	94,657950
1200,000000	94,701194
1199,000000	94,769169
1198,000000	94,861873
1197,000000	94,977193
1196,000000	95,115367
1195,000000	95,277345
1194,000000	95,461785
1193,000000	95,664529
1192,000000	95,880218
1191,000000	96,102545
1190,000000	96,325012
1189,000000	96,543557
1188,000000	96,756357
1187,000000	96,960811
1186,000000	97,152530
1185,000000	97,327384
1184,000000	97,481655
1183,000000	97,612279
1182,000000	97,719562
1181,000000	97,808123
1180,000000	97,882583
1179,000000	97,940743
1178,000000	97,975074
1177,000000	97,978950
1176,000000	97,947896
1175,000000	97,878917
1174,000000	97,771632
1173,000000	97,632097
1172,000000	97,471633
1171,000000	97,299918
1170,000000	97,121191
1169,000000	96,935672
1168,000000	96,743858
1167,000000	96,551664
1166,000000	96,377227
1165,000000	96,252814
1164,000000	96,213757
1163,000000	96,274742
1162,000000	96,413056
1161,000000	96,576849
1160,000000	96,709134
1159,000000	96,767386
1158,000000	96,730886
1157,000000	96,599332
1156,000000	96,382407
1155,000000	96,089495
1154,000000	95,722265
1153,000000	95,274431
1152,000000	94,739138
1151,000000	94,108190
1150,000000	93,372196
1149,000000	92,521396
1148,000000	91,548851
1147,000000	90,455619
1146,000000	89,246768
1145,000000	87,934933
1144,000000	86,548286
1143,000000	85,128671
1142,000000	83,719390
1141,000000	82,359307
1140,000000	81,088459
1139,000000	79,941882
1138,000000	78,931699
1137,000000	78,043594
1136,000000	77,257014
1135,000000	76,550692
1134,000000	75,891272
1133,000000	75,242883
1132,000000	74,588844
1131,000000	73,934254
1130,000000	73,286334
1129,000000	72,651488
1128,000000	72,054240
1127,000000	71,529873
1126,000000	71,101247
1125,000000	70,782346
1124,000000	70,603622
1123,000000	70,619151
1122,000000	70,876419
1121,000000	71,410172
1120,000000	72,254624
1119,000000	73,423933
1118,000000	74,889706
1117,000000	76,583490
1116,000000	78,424874
1115,000000	80,328196
1114,000000	82,196897
1113,000000	83,944758
1112,000000	85,518219
1111,000000	86,890798
1110,000000	88,047341
1109,000000	88,991337
1108,000000	89,749043
1107,000000	90,359817
1106,000000	90,859988
1105,000000	91,276645
1104,000000	91,635832
1103,000000	91,955378
1102,000000	92,238395
1101,000000	92,479391
1100,000000	92,673509
1099,000000	92,820471
1098,000000	92,919479
1097,000000	92,971709
1096,000000	92,985160
1095,000000	92,967829
1094,000000	92,919792
1093,000000	92,833567
1092,000000	92,702448
1091,000000	92,522418
1090,000000	92,282141
1089,000000	91,962030
1088,000000	91,537938
1087,000000	90,983156
1086,000000	90,270264
1085,000000	89,372320
1084,000000	88,275360
1083,000000	86,980730
1082,000000	85,500294
1081,000000	83,862644
1080,000000	82,124774
1079,000000	80,371241
1078,000000	78,692784
1077,000000	77,177736
1076,000000	75,918087
1075,000000	75,007228
1074,000000	74,507868
1073,000000	74,443303
1072,000000	74,820050
1071,000000	75,616607
1070,000000	76,770794
1069,000000	78,187985
1068,000000	79,771079
1067,000000	81,433903
1066,000000	83,091696
1065,000000	84,674863
1064,000000	86,142225
1063,000000	87,473512
1062,000000	88,656093
1061,000000	89,688902
1060,000000	90,583294
1059,000000	91,351094
1058,000000	91,998599
1057,000000	92,531766
1056,000000	92,967130
1055,000000	93,322413
1054,000000	93,604952
1053,000000	93,816900
1052,000000	93,960845
1051,000000	94,040297
1050,000000	94,050479
1049,000000	93,977458
1048,000000	93,805823
1047,000000	93,517427
1046,000000	93,093784
1045,000000	92,527101
1044,000000	91,838511
1043,000000	91,088985
1042,000000	90,376463
1041,000000	89,822843
1040,000000	89,550797
1039,000000	89,644615
1038,000000	90,108125
1037,000000	90,864297
1036,000000	91,787037
1035,000000	92,740976
1034,000000	93,617472
1033,000000	94,356448
1032,000000	94,947404
1031,000000	95,407592
1030,000000	95,760613
1029,000000	96,028641
1028,000000	96,233764
1027,000000	96,394446
1026,000000	96,523620
1025,000000	96,633406
1024,000000	96,736371
1023,000000	96,840722
1022,000000	96,942494
1021,000000	97,027757
1020,000000	97,082637
1019,000000	97,100642
1018,000000	97,086200
1017,000000	97,054038
1016,000000	97,023244
1015,000000	97,006931
1014,000000	97,006037
1013,000000	97,014234
1012,000000	97,027047
1011,000000	97,044828
1010,000000	97,070275
1009,000000	97,106817
1008,000000	97,156327
1007,000000	97,213702
1006,000000	97,265085
1005,000000	97,296197
1004,000000	97,302072
1003,000000	97,286478
1002,000000	97,252932
1001,000000	97,200347
1000,000000	97,128200
999,000000	97,040402
998,000000	96,942387
997,000000	96,836052
996,000000	96,719091
995,000000	96,588688
994,000000	96,443758
993,000000	96,285546
992,000000	96,116595
991,000000	95,937470
990,000000	95,744937
989,000000	95,533432
988,000000	95,298941
987,000000	95,040021
986,000000	94,754822
985,000000	94,441032
984,000000	94,097781
983,000000	93,726101
982,000000	93,327387
981,000000	92,902082
980,000000	92,450882
979,000000	91,973312
978,000000	91,466997
977,000000	90,932694
976,000000	90,378605
975,000000	89,816707
974,000000	89,255162
973,000000	88,699589
972,000000	88,158971
971,000000	87,643223
970,000000	87,156231
969,000000	86,700714
968,000000	86,289365
967,000000	85,939863
966,000000	85,661299
965,000000	85,451959
964,000000	85,309871
963,000000	85,235569
962,000000	85,223051
961,000000	85,262283
960,000000	85,348674
959,000000	85,483025
958,000000	85,665059
957,000000	85,892606
956,000000	86,166520
955,000000	86,485249
954,000000	86,837867
953,000000	87,212214
952,000000	87,605019
951,000000	88,018141
950,000000	88,448099
949,000000	88,888348
948,000000	89,338640
947,000000	89,802305
946,000000	90,277317
945,000000	90,756936
944,000000	91,236391
943,000000	91,711518
942,000000	92,173775
941,000000	92,613777
940,000000	93,028523
939,000000	93,420044
938,000000	93,787946
937,000000	94,129606
936,000000	94,446213
935,000000	94,743106
934,000000	95,023795
933,000000	95,286023
932,000000	95,525734
931,000000	95,742608
930,000000	95,940900
929,000000	96,126480
928,000000	96,301943
927,000000	96,464536
926,000000	96,609173
925,000000	96,734282
924,000000	96,844745
923,000000	96,948405
922,000000	97,051181
921,000000	97,156487
920,000000	97,268383
919,000000	97,393161
918,000000	97,537098
917,000000	97,702686
916,000000	97,887168
915,000000	98,085085
914,000000	98,292105
913,000000	98,506002
912,000000	98,723388
911,000000	98,937566
910,000000	99,141128
909,000000	99,328953
908,000000	99,496645
907,000000	99,638776
906,000000	99,752717
905,000000	99,842302
904,000000	99,914867
903,000000	99,974238
902,000000	100,019173
901,000000	100,048754
900,000000	100,066096
899,000000	100,077082
898,000000	100,086739
897,000000	100,097336
896,000000	100,108935
895,000000	100,120534
894,000000	100,131161
893,000000	100,139793
892,000000	100,144702
891,000000	100,144697
890,000000	100,142037
889,000000	100,142512
888,000000	100,150123
887,000000	100,161858
886,000000	100,169879
885,000000	100,169960
884,000000	100,167031
883,000000	100,171544
882,000000	100,190558
881,000000	100,222107
880,000000	100,257567
879,000000	100,289496
878,000000	100,317373
877,000000	100,345559
876,000000	100,376190
875,000000	100,405666
874,000000	100,428867
873,000000	100,445212
872,000000	100,458961
871,000000	100,474614
870,000000	100,493225
869,000000	100,512608
868,000000	100,529858
867,000000	100,544058
866,000000	100,557933
865,000000	100,576826
864,000000	100,604752
863,000000	100,640882
862,000000	100,679988
861,000000	100,716268
860,000000	100,746843
859,000000	100,772138
858,000000	100,793669
857,000000	100,811527
856,000000	100,824055
855,000000	100,829836
854,000000	100,828863
853,000000	100,820892
852,000000	100,803173
851,000000	100,771734
850,000000	100,725272
849,000000	100,666631
848,000000	100,600897
847,000000	100,532761
846,000000	100,465227
845,000000	100,398980
844,000000	100,332101
843,000000	100,261303
842,000000	100,183662
841,000000	100,097068
840,000000	100,000211
839,000000	99,894503
838,000000	99,786645
837,000000	99,687932
836,000000	99,609822
835,000000	99,560365
834,000000	99,545722
833,000000	99,573032
832,000000	99,650199
831,000000	99,782701
830,000000	99,971637
829,000000	100,215353
828,000000	100,508954
827,000000	100,840199
826,000000	101,187152
825,000000	101,523534
824,000000	101,830030
823,000000	102,101069
822,000000	102,339865
821,000000	102,547672
820,000000	102,721685
819,000000	102,862445
818,000000	102,977827
817,000000	103,076291
816,000000	103,159462
815,000000	103,225380
814,000000	103,275662
813,000000	103,315635
812,000000	103,348823
811,000000	103,373931
810,000000	103,385419
809,000000	103,373305
808,000000	103,325140
807,000000	103,231836
806,000000	103,089084
805,000000	102,891956
804,000000	102,633556
803,000000	102,316126
802,000000	101,960655
801,000000	101,598829
800,000000	101,257024
799,000000	100,952236
798,000000	100,700179
797,000000	100,516388
796,000000	100,403871
795,000000	100,343667
794,000000	100,304023
793,000000	100,260091
792,000000	100,203755
791,000000	100,138591
790,000000	100,070112
789,000000	100,001826
788,000000	99,937726
787,000000	99,884456
786,000000	99,847815
785,000000	99,826102
784,000000	99,809518
783,000000	99,789159
782,000000	99,765434
781,000000	99,744125
780,000000	99,724832
779,000000	99,698063
778,000000	99,655056
777,000000	99,596857
776,000000	99,532150
775,000000	99,469550
774,000000	99,413765
773,000000	99,365509
772,000000	99,321339
771,000000	99,275047
770,000000	99,222722
769,000000	99,166377
768,000000	99,110720
767,000000	99,056565
766,000000	98,998173
765,000000	98,925561
764,000000	98,827657
763,000000	98,693440
762,000000	98,511913
761,000000	98,271732
760,000000	97,961387
759,000000	97,571277
758,000000	97,095064
757,000000	96,528541
756,000000	95,866259
755,000000	95,099210
754,000000	94,217100
753,000000	93,212467
752,000000	92,083863
751,000000	90,836958
750,000000	89,487156
749,000000	88,064082
748,000000	86,611128
747,000000	85,180518
746,000000	83,832811
745,000000	82,642354
744,000000	81,692834
743,000000	81,064638
742,000000	80,830244
741,000000	81,050572
740,000000	81,753574
739,000000	82,908933
738,000000	84,434370
737,000000	86,218705
736,000000	88,131759
735,000000	90,035559
734,000000	91,813599
733,000000	93,392793
732,000000	94,736024
731,000000	95,830401
730,000000	96,688424
729,000000	97,345657
728,000000	97,845875
727,000000	98,227689
726,000000	98,522418
725,000000	98,755286
724,000000	98,940678
723,000000	99,077906
722,000000	99,158050
721,000000	99,176583
720,000000	99,138187
719,000000	99,048085
718,000000	98,901075
717,000000	98,681407
716,000000	98,371440
715,000000	97,956895
714,000000	97,421846
713,000000	96,741707
712,000000	95,887339
711,000000	94,841235
710,000000	93,616993
709,000000	92,272139
708,000000	90,906972
707,000000	89,647761
706,000000	88,621107
705,000000	87,928004
704,000000	87,610665
703,000000	87,623669
702,000000	87,849712
701,000000	88,153459
700,000000	88,425033
699,000000	88,599884
698,000000	88,665929
697,000000	88,656955
696,000000	88,626563
695,000000	88,620498
694,000000	88,675724
693,000000	88,826071
692,000000	89,086694
691,000000	89,443177
690,000000	89,868991
689,000000	90,343393
688,000000	90,839219
687,000000	91,312071
686,000000	91,726973
685,000000	92,080217
684,000000	92,381150
683,000000	92,633635
682,000000	92,847057
681,000000	93,045899
680,000000	93,249329
679,000000	93,459395
678,000000	93,679642
677,000000	93,925430
676,000000	94,208536
675,000000	94,525770
674,000000	94,873801
673,000000	95,248253
672,000000	95,614993
671,000000	95,944498
670,000000	96,271410
669,000000	96,704718
668,000000	97,240399
667,000000	97,679909
666,000000	97,921724
665,000000	98,018840
664,000000	98,046780
663,000000	98,035632
662,000000	97,970793
661,000000	97,823294
660,000000	97,569874
659,000000	97,189646
658,000000	96,655733
657,000000	95,934935
656,000000	95,015376
655,000000	93,936317
654,000000	92,792603
653,000000	91,707529
652,000000	90,801908
651,000000	90,152322
650,000000	89,734843
649,000000	89,436235
648,000000	89,154466
647,000000	88,852786
646,000000	88,512472
645,000000	88,098383
644,000000	87,594041
643,000000	87,026478
642,000000	86,429901
641,000000	85,817468
640,000000	85,215416
639,000000	84,687420
638,000000	84,290700
637,000000	84,042863
636,000000	83,951795
635,000000	84,026760
634,000000	84,234357
633,000000	84,495855
632,000000	84,751091
631,000000	84,985243
630,000000	85,187173
629,000000	85,326633
628,000000	85,385878
627,000000	85,373185
626,000000	85,292749
625,000000	85,136717
624,000000	84,915346
623,000000	84,658898
622,000000	84,379111
621,000000	84,062171
620,000000	83,709749
619,000000	83,352722
618,000000	83,012057
617,000000	82,682724
616,000000	82,373075
615,000000	82,121613
614,000000	81,953830
613,000000	81,858957
612,000000	81,825681
611,000000	81,865502
610,000000	81,990699
609,000000	82,205591
608,000000	82,531756
607,000000	83,007785
606,000000	83,649565
605,000000	84,446283
604,000000	85,394565
603,000000	86,496636
602,000000	87,728723
601,000000	89,041048
600,000000	90,382196
599,000000	91,698088
598,000000	92,925811
597,000000	94,017569
596,000000	94,963136
595,000000	95,775094
594,000000	96,463450
593,000000	97,033764
592,000000	97,494574
591,000000	97,859298
590,000000	98,145839
589,000000	98,376480
588,000000	98,575165
587,000000	98,758874
586,000000	98,932157
585,000000	99,089694
584,000000	99,222054
583,000000	99,321185
582,000000	99,383345
581,000000	99,408414
580,000000	99,399311
579,000000	99,368301
578,000000	99,343273
577,000000	99,355884
576,000000	99,415438
575,000000	99,499146
574,000000	99,578484
573,000000	99,650673
572,000000	99,730972
571,000000	99,821960
570,000000	99,907141
569,000000	99,975172
568,000000	100,035870
567,000000	100,108458
566,000000	100,206739
565,000000	100,337911
564,000000	100,502781
563,000000	100,689354
562,000000	100,875454
561,000000	101,045474
560,000000	101,198661
559,000000	101,339096
558,000000	101,466267
557,000000	101,577277
556,000000	101,671425
555,000000	101,752185
554,000000	101,826149
553,000000	101,895636
552,000000	101,951208
551,000000	101,980913
550,000000	101,991464
549,000000	102,006448
548,000000	102,036591
547,000000	102,065980
546,000000	102,076938
545,000000	102,076749
544,000000	102,087224
543,000000	102,119866
542,000000	102,173739
541,000000	102,244350
540,000000	102,319820
539,000000	102,378999
538,000000	102,412361
537,000000	102,439488
536,000000	102,490946
535,000000	102,575782
534,000000	102,676329
533,000000	102,769251
532,000000	102,841453
531,000000	102,894122
530,000000	102,944811
529,000000	103,015977
528,000000	103,108355
527,000000	103,190828
526,000000	103,228053
525,000000	103,217663
524,000000	103,185106
523,000000	103,151784
522,000000	103,128886
521,000000	103,127416
520,000000	103,152119
519,000000	103,191104
518,000000	103,228161
517,000000	103,261599
516,000000	103,294880
515,000000	103,318216
514,000000	103,319526
513,000000	103,305893
512,000000	103,299449
511,000000	103,316492
510,000000	103,360389
509,000000	103,427272
508,000000	103,502996
507,000000	103,559407
506,000000	103,575664
505,000000	103,563052
504,000000	103,551967
503,000000	103,556516
502,000000	103,560351
501,000000	103,538386
500,000000	103,485193
499,000000	103,417460
498,000000	103,356728
497,000000	103,312111
496,000000	103,275839
495,000000	103,237663
494,000000	103,200710
493,000000	103,173127
492,000000	103,149497
491,000000	103,118508
490,000000	103,087693
489,000000	103,078540
488,000000	103,096077
487,000000	103,126429
486,000000	103,169259
485,000000	103,247550
484,000000	103,368626
483,000000	103,498581
482,000000	103,600889
481,000000	103,680293
480,000000	103,763789
479,000000	103,857377
478,000000	103,945088
477,000000	104,017335
476,000000	104,075718
475,000000	104,117245
474,000000	104,139852
473,000000	104,160357
472,000000	104,203540
471,000000	104,267455
470,000000	104,320279
469,000000	104,336833
468,000000	104,321686
467,000000	104,302968
466,000000	104,307440
465,000000	104,337070
464,000000	104,370774
463,000000	104,397419
462,000000	104,419337
461,000000	104,449753
460,000000	104,480343
459,000000	104,479321
458,000000	104,485435
457,000000	104,504764
456,000000	104,501167
455,000000	104,436118
454,000000	104,345238
453,000000	104,311047
452,000000	104,379350
451,000000	104,507728
450,000000	104,635547
