# Supplementary material for: Machine learning-assisted non-destructive plasticizer identification and quantification in historical PVC objects based on IR spectroscopy
Source: Sci Rep. 2022 Mar 23;12:5017. doi: 10.1038/s41598-022-08862-1 (PMC8943100; doi:10.1038/s41598-022-08862-1)
Supplement: Supplementary file 1 — Supplementary Information 1. [file 41598_2022_8862_MOESM1_ESM.zip › Plasticizers_PVC_data/ATR_FTIR_all/P147B.ASC]

PE IR       SUBTECH     SPECTRUM    ASCII       PEDS        4.00        
   -1
P147B.ASC
20/10/14
16:21:09.00
20/10/14
16:21:09.00
Student
Sample 015 By student Date Wednesday, October 14 2020
450,000000
#HDR
-1
-1
#GR
cm-1
%T
1.0
0.0
4000,000000
-1,000000
3551
8
102,982306
57,317040
#DATA
4000,000000	101,145960
3999,000000	101,147011
3998,000000	101,148062
3997,000000	101,149115
3996,000000	101,149789
3995,000000	101,150106
3994,000000	101,150470
3993,000000	101,151630
3992,000000	101,154182
3991,000000	101,157984
3990,000000	101,162083
3989,000000	101,165248
3988,000000	101,166622
3987,000000	101,166052
3986,000000	101,164147
3985,000000	101,162028
3984,000000	101,160822
3983,000000	101,160982
3982,000000	101,162037
3981,000000	101,163122
3980,000000	101,163833
3979,000000	101,164611
3978,000000	101,166330
3977,000000	101,169530
3976,000000	101,174002
3975,000000	101,178882
3974,000000	101,183107
3973,000000	101,185909
3972,000000	101,187106
3971,000000	101,187053
3970,000000	101,186331
3969,000000	101,185464
3968,000000	101,184892
3967,000000	101,185036
3966,000000	101,186150
3965,000000	101,188053
3964,000000	101,190119
3963,000000	101,191666
3962,000000	101,192390
3961,000000	101,192410
3960,000000	101,191985
3959,000000	101,191364
3958,000000	101,190906
3957,000000	101,191060
3956,000000	101,191958
3955,000000	101,193052
3954,000000	101,193303
3953,000000	101,192023
3952,000000	101,189677
3951,000000	101,187863
3950,000000	101,188139
3949,000000	101,190564
3948,000000	101,193500
3947,000000	101,195132
3946,000000	101,195272
3945,000000	101,195506
3944,000000	101,197541
3943,000000	101,201446
3942,000000	101,205667
3941,000000	101,208740
3940,000000	101,210438
3939,000000	101,211092
3938,000000	101,210640
3937,000000	101,208872
3936,000000	101,206334
3935,000000	101,204530
3934,000000	101,204947
3933,000000	101,207906
3932,000000	101,212290
3931,000000	101,216303
3930,000000	101,218600
3929,000000	101,218953
3928,000000	101,218325
3927,000000	101,218265
3926,000000	101,219683
3925,000000	101,222011
3924,000000	101,223690
3923,000000	101,223757
3922,000000	101,222625
3921,000000	101,221458
3920,000000	101,221291
3919,000000	101,222559
3918,000000	101,225061
3917,000000	101,228160
3916,000000	101,231153
3915,000000	101,233810
3914,000000	101,236530
3913,000000	101,239826
3912,000000	101,243568
3911,000000	101,246475
3910,000000	101,246685
3909,000000	101,243106
3908,000000	101,236258
3907,000000	101,228211
3906,000000	101,221528
3905,000000	101,218006
3904,000000	101,218045
3903,000000	101,221435
3902,000000	101,228394
3901,000000	101,238566
3900,000000	101,249564
3899,000000	101,257972
3898,000000	101,261955
3897,000000	101,262172
3896,000000	101,260237
3895,000000	101,257393
3894,000000	101,254944
3893,000000	101,254381
3892,000000	101,255542
3891,000000	101,255877
3890,000000	101,253653
3889,000000	101,250812
3888,000000	101,250668
3887,000000	101,254420
3886,000000	101,259466
3885,000000	101,261538
3884,000000	101,260599
3883,000000	101,261500
3882,000000	101,267721
3881,000000	101,277320
3880,000000	101,284296
3879,000000	101,284813
3878,000000	101,281377
3877,000000	101,279083
3876,000000	101,280086
3875,000000	101,282188
3874,000000	101,281719
3873,000000	101,278560
3872,000000	101,276980
3871,000000	101,280424
3870,000000	101,286516
3869,000000	101,289505
3868,000000	101,288453
3867,000000	101,287863
3866,000000	101,291322
3865,000000	101,298371
3864,000000	101,305619
3863,000000	101,310290
3862,000000	101,312577
3861,000000	101,313342
3860,000000	101,311782
3859,000000	101,306000
3858,000000	101,294590
3857,000000	101,278439
3856,000000	101,262738
3855,000000	101,256703
3854,000000	101,264853
3853,000000	101,277476
3852,000000	101,286117
3851,000000	101,296349
3850,000000	101,311950
3849,000000	101,328076
3848,000000	101,339186
3847,000000	101,343401
3846,000000	101,342102
3845,000000	101,337840
3844,000000	101,332301
3843,000000	101,326065
3842,000000	101,319723
3841,000000	101,314424
3840,000000	101,311712
3839,000000	101,312603
3838,000000	101,316199
3837,000000	101,320553
3836,000000	101,325207
3835,000000	101,331469
3834,000000	101,340058
3833,000000	101,349563
3832,000000	101,357344
3831,000000	101,361664
3830,000000	101,363557
3829,000000	101,366018
3828,000000	101,370626
3827,000000	101,375292
3826,000000	101,376119
3825,000000	101,371839
3824,000000	101,365696
3823,000000	101,362863
3822,000000	101,364855
3821,000000	101,366096
3820,000000	101,361983
3819,000000	101,357267
3818,000000	101,359167
3817,000000	101,368838
3816,000000	101,381104
3815,000000	101,389854
3814,000000	101,394834
3813,000000	101,399486
3812,000000	101,404055
3811,000000	101,406032
3810,000000	101,404909
3809,000000	101,403512
3808,000000	101,404195
3807,000000	101,404802
3806,000000	101,401727
3805,000000	101,396251
3804,000000	101,393221
3803,000000	101,395500
3802,000000	101,401252
3801,000000	101,405153
3800,000000	101,405563
3799,000000	101,407508
3798,000000	101,414362
3797,000000	101,423757
3796,000000	101,431781
3795,000000	101,437288
3794,000000	101,441983
3793,000000	101,447226
3792,000000	101,452343
3791,000000	101,455974
3790,000000	101,457866
3789,000000	101,458885
3788,000000	101,460015
3787,000000	101,461863
3786,000000	101,464474
3785,000000	101,467036
3784,000000	101,468465
3783,000000	101,468552
3782,000000	101,468197
3781,000000	101,468297
3780,000000	101,468547
3779,000000	101,467879
3778,000000	101,466374
3777,000000	101,465581
3776,000000	101,466412
3775,000000	101,468164
3774,000000	101,469875
3773,000000	101,471766
3772,000000	101,474895
3771,000000	101,479260
3770,000000	101,482962
3769,000000	101,484554
3768,000000	101,485671
3767,000000	101,488837
3766,000000	101,493499
3765,000000	101,496383
3764,000000	101,495372
3763,000000	101,491565
3762,000000	101,487451
3761,000000	101,484669
3760,000000	101,483550
3759,000000	101,483460
3758,000000	101,483499
3757,000000	101,483136
3756,000000	101,482024
3755,000000	101,480041
3754,000000	101,477669
3753,000000	101,476030
3752,000000	101,476261
3751,000000	101,477560
3750,000000	101,477093
3749,000000	101,474047
3748,000000	101,471165
3747,000000	101,471882
3746,000000	101,478161
3745,000000	101,487781
3744,000000	101,492231
3743,000000	101,488516
3742,000000	101,485585
3741,000000	101,488785
3740,000000	101,493921
3739,000000	101,496420
3738,000000	101,496358
3737,000000	101,496407
3736,000000	101,498136
3735,000000	101,501463
3734,000000	101,506350
3733,000000	101,511726
3732,000000	101,514776
3731,000000	101,513863
3730,000000	101,510631
3729,000000	101,507956
3728,000000	101,506962
3727,000000	101,506877
3726,000000	101,506331
3725,000000	101,504883
3724,000000	101,503265
3723,000000	101,501877
3722,000000	101,499857
3721,000000	101,495895
3720,000000	101,489241
3719,000000	101,479482
3718,000000	101,466223
3717,000000	101,449928
3716,000000	101,431985
3715,000000	101,413832
3714,000000	101,396015
3713,000000	101,377695
3712,000000	101,357049
3711,000000	101,332767
3710,000000	101,305652
3709,000000	101,276983
3708,000000	101,245735
3707,000000	101,209258
3706,000000	101,165058
3705,000000	101,111323
3704,000000	101,046609
3703,000000	100,970083
3702,000000	100,883766
3701,000000	100,794558
3700,000000	100,712677
3699,000000	100,647006
3698,000000	100,602639
3697,000000	100,581406
3696,000000	100,582075
3695,000000	100,600659
3694,000000	100,632268
3693,000000	100,673164
3692,000000	100,721606
3691,000000	100,777523
3690,000000	100,839852
3689,000000	100,902634
3688,000000	100,957561
3687,000000	101,002038
3686,000000	101,039450
3685,000000	101,071751
3684,000000	101,097009
3683,000000	101,112078
3682,000000	101,113870
3681,000000	101,098771
3680,000000	101,064563
3679,000000	101,015745
3678,000000	100,966838
3677,000000	100,938691
3676,000000	100,943606
3675,000000	100,969626
3674,000000	100,995945
3673,000000	101,016766
3672,000000	101,035118
3671,000000	101,051727
3670,000000	101,063700
3669,000000	101,068802
3668,000000	101,070390
3667,000000	101,073102
3666,000000	101,076860
3665,000000	101,078489
3664,000000	101,075720
3663,000000	101,068238
3662,000000	101,057019
3661,000000	101,043727
3660,000000	101,030191
3659,000000	101,018091
3658,000000	101,008389
3657,000000	101,000396
3656,000000	100,991857
3655,000000	100,981572
3654,000000	100,971152
3653,000000	100,962433
3652,000000	100,956131
3651,000000	100,953156
3650,000000	100,954108
3649,000000	100,957926
3648,000000	100,963086
3647,000000	100,968831
3646,000000	100,975003
3645,000000	100,982011
3644,000000	100,989836
3643,000000	100,996997
3642,000000	101,001326
3641,000000	101,001945
3640,000000	100,999826
3639,000000	100,996494
3638,000000	100,993056
3637,000000	100,990478
3636,000000	100,988958
3635,000000	100,986372
3634,000000	100,979060
3633,000000	100,965511
3632,000000	100,948308
3631,000000	100,931533
3630,000000	100,916437
3629,000000	100,899245
3628,000000	100,877163
3627,000000	100,855070
3626,000000	100,837813
3625,000000	100,822268
3624,000000	100,802318
3623,000000	100,776246
3622,000000	100,749032
3621,000000	100,729761
3620,000000	100,725870
3619,000000	100,737267
3618,000000	100,757279
3617,000000	100,779697
3616,000000	100,801571
3615,000000	100,820659
3614,000000	100,833974
3613,000000	100,839473
3612,000000	100,838593
3611,000000	100,835458
3610,000000	100,833275
3609,000000	100,832322
3608,000000	100,831323
3607,000000	100,829915
3606,000000	100,828879
3605,000000	100,828206
3604,000000	100,826393
3603,000000	100,821665
3602,000000	100,813238
3601,000000	100,801692
3600,000000	100,788442
3599,000000	100,774864
3598,000000	100,761963
3597,000000	100,750597
3596,000000	100,741280
3595,000000	100,733583
3594,000000	100,726057
3593,000000	100,717245
3592,000000	100,706970
3591,000000	100,696231
3590,000000	100,685978
3589,000000	100,675899
3588,000000	100,664292
3587,000000	100,650212
3586,000000	100,635556
3585,000000	100,623053
3584,000000	100,613190
3583,000000	100,604283
3582,000000	100,594405
3581,000000	100,582761
3580,000000	100,569623
3579,000000	100,555412
3578,000000	100,540308
3577,000000	100,524596
3576,000000	100,508899
3575,000000	100,493797
3574,000000	100,479543
3573,000000	100,466146
3572,000000	100,453497
3571,000000	100,441185
3570,000000	100,428227
3569,000000	100,413482
3568,000000	100,396681
3567,000000	100,379235
3566,000000	100,363545
3565,000000	100,350745
3564,000000	100,339557
3563,000000	100,327873
3562,000000	100,314702
3561,000000	100,300575
3560,000000	100,286764
3559,000000	100,274224
3558,000000	100,263250
3557,000000	100,253764
3556,000000	100,245465
3555,000000	100,237707
3554,000000	100,229638
3553,000000	100,220786
3552,000000	100,211466
3551,000000	100,202542
3550,000000	100,194699
3549,000000	100,187908
3548,000000	100,181485
3547,000000	100,174602
3546,000000	100,166939
3545,000000	100,158848
3544,000000	100,150739
3543,000000	100,142541
3542,000000	100,134004
3541,000000	100,125226
3540,000000	100,116559
3539,000000	100,108025
3538,000000	100,099114
3537,000000	100,089374
3536,000000	100,079105
3535,000000	100,069251
3534,000000	100,060409
3533,000000	100,052007
3532,000000	100,042530
3531,000000	100,030647
3530,000000	100,016299
3529,000000	100,000722
3528,000000	99,985464
3527,000000	99,971490
3526,000000	99,959121
3525,000000	99,948340
3524,000000	99,938749
3523,000000	99,929488
3522,000000	99,919740
3521,000000	99,909265
3520,000000	99,898180
3519,000000	99,886423
3518,000000	99,873897
3517,000000	99,861098
3516,000000	99,848957
3515,000000	99,837814
3514,000000	99,826952
3513,000000	99,815504
3512,000000	99,803540
3511,000000	99,791779
3510,000000	99,780319
3509,000000	99,768179
3508,000000	99,754372
3507,000000	99,739125
3506,000000	99,723727
3505,000000	99,709398
3504,000000	99,696520
3503,000000	99,684929
3502,000000	99,674640
3501,000000	99,665845
3500,000000	99,658256
3499,000000	99,650884
3498,000000	99,642646
3497,000000	99,633057
3496,000000	99,622234
3495,000000	99,610447
3494,000000	99,597966
3493,000000	99,585339
3492,000000	99,573498
3491,000000	99,563370
3490,000000	99,555266
3489,000000	99,548491
3488,000000	99,541516
3487,000000	99,532853
3486,000000	99,522273
3485,000000	99,511352
3484,000000	99,502635
3483,000000	99,497828
3482,000000	99,496259
3481,000000	99,494977
3480,000000	99,490576
3479,000000	99,481363
3478,000000	99,468136
3477,000000	99,453148
3476,000000	99,438534
3475,000000	99,425795
3474,000000	99,416528
3473,000000	99,412869
3472,000000	99,416275
3471,000000	99,425427
3470,000000	99,435436
3469,000000	99,439476
3468,000000	99,431975
3467,000000	99,411512
3466,000000	99,381754
3465,000000	99,349884
3464,000000	99,323326
3463,000000	99,306247
3462,000000	99,297509
3461,000000	99,291468
3460,000000	99,281584
3459,000000	99,264630
3458,000000	99,242236
3457,000000	99,218814
3456,000000	99,198124
3455,000000	99,181433
3454,000000	99,167972
3453,000000	99,156272
3452,000000	99,145189
3451,000000	99,134605
3450,000000	99,125424
3449,000000	99,118235
3448,000000	99,111711
3447,000000	99,103063
3446,000000	99,090812
3445,000000	99,076563
3444,000000	99,063674
3443,000000	99,054986
3442,000000	99,052183
3441,000000	99,056342
3440,000000	99,067663
3439,000000	99,084351
3438,000000	99,102206
3437,000000	99,115758
3436,000000	99,120568
3435,000000	99,115767
3434,000000	99,105299
3433,000000	99,095907
3432,000000	99,092252
3431,000000	99,093427
3430,000000	99,094627
3429,000000	99,092045
3428,000000	99,085762
3427,000000	99,078517
3426,000000	99,073212
3425,000000	99,071816
3424,000000	99,075181
3423,000000	99,082715
3422,000000	99,092372
3421,000000	99,101758
3420,000000	99,109568
3419,000000	99,116094
3418,000000	99,122691
3417,000000	99,130717
3416,000000	99,140436
3415,000000	99,150646
3414,000000	99,159638
3413,000000	99,166696
3412,000000	99,172358
3411,000000	99,177207
3410,000000	99,180973
3409,000000	99,183135
3408,000000	99,184031
3407,000000	99,185001
3406,000000	99,187633
3405,000000	99,192931
3404,000000	99,200746
3403,000000	99,209500
3402,000000	99,216675
3401,000000	99,220174
3400,000000	99,219614
3399,000000	99,216427
3398,000000	99,212707
3397,000000	99,209882
3396,000000	99,208316
3395,000000	99,207948
3394,000000	99,208921
3393,000000	99,211212
3392,000000	99,213762
3391,000000	99,214682
3390,000000	99,212803
3389,000000	99,208670
3388,000000	99,203678
3387,000000	99,198551
3386,000000	99,193119
3385,000000	99,187301
3384,000000	99,181626
3383,000000	99,176770
3382,000000	99,173081
3381,000000	99,170599
3380,000000	99,169098
3379,000000	99,168046
3378,000000	99,166929
3377,000000	99,165656
3376,000000	99,164416
3375,000000	99,163316
3374,000000	99,162605
3373,000000	99,163023
3372,000000	99,165168
3371,000000	99,168345
3370,000000	99,170662
3369,000000	99,170597
3368,000000	99,168111
3367,000000	99,164134
3366,000000	99,159522
3365,000000	99,154808
3364,000000	99,150491
3363,000000	99,146958
3362,000000	99,144126
3361,000000	99,141407
3360,000000	99,138137
3359,000000	99,134123
3358,000000	99,129953
3357,000000	99,126696
3356,000000	99,124999
3355,000000	99,124499
3354,000000	99,124309
3353,000000	99,123911
3352,000000	99,123156
3351,000000	99,121563
3350,000000	99,118345
3349,000000	99,113406
3348,000000	99,107903
3347,000000	99,103506
3346,000000	99,101198
3345,000000	99,100812
3344,000000	99,101368
3343,000000	99,101767
3342,000000	99,101510
3341,000000	99,100867
3340,000000	99,100117
3339,000000	99,098686
3338,000000	99,095523
3337,000000	99,090477
3336,000000	99,084811
3335,000000	99,080031
3334,000000	99,076507
3333,000000	99,073589
3332,000000	99,070796
3331,000000	99,068508
3330,000000	99,067591
3329,000000	99,068493
3328,000000	99,070630
3327,000000	99,072576
3326,000000	99,072978
3325,000000	99,071387
3324,000000	99,068246
3323,000000	99,064345
3322,000000	99,060621
3321,000000	99,058214
3320,000000	99,058008
3319,000000	99,059840
3318,000000	99,062519
3317,000000	99,064826
3316,000000	99,066238
3315,000000	99,066676
3314,000000	99,066109
3313,000000	99,064733
3312,000000	99,063244
3311,000000	99,062616
3310,000000	99,063628
3309,000000	99,066530
3308,000000	99,070715
3307,000000	99,074599
3306,000000	99,076375
3305,000000	99,075289
3304,000000	99,072008
3303,000000	99,067660
3302,000000	99,062967
3301,000000	99,058555
3300,000000	99,055380
3299,000000	99,054030
3298,000000	99,053785
3297,000000	99,053089
3296,000000	99,051116
3295,000000	99,048442
3294,000000	99,046075
3293,000000	99,044285
3292,000000	99,042573
3291,000000	99,040453
3290,000000	99,037941
3289,000000	99,035384
3288,000000	99,033089
3287,000000	99,031223
3286,000000	99,029969
3285,000000	99,029570
3284,000000	99,030120
3283,000000	99,031384
3282,000000	99,033022
3281,000000	99,035075
3280,000000	99,038027
3279,000000	99,042232
3278,000000	99,047239
3277,000000	99,051779
3276,000000	99,054628
3275,000000	99,055740
3274,000000	99,056651
3273,000000	99,059451
3272,000000	99,064901
3271,000000	99,071612
3270,000000	99,077373
3269,000000	99,081236
3268,000000	99,084034
3267,000000	99,087015
3266,000000	99,090588
3265,000000	99,094614
3264,000000	99,099175
3263,000000	99,104459
3262,000000	99,110167
3261,000000	99,115680
3260,000000	99,120821
3259,000000	99,125988
3258,000000	99,131534
3257,000000	99,137412
3256,000000	99,143509
3255,000000	99,149926
3254,000000	99,156720
3253,000000	99,163626
3252,000000	99,170275
3251,000000	99,176577
3250,000000	99,182740
3249,000000	99,188961
3248,000000	99,195204
3247,000000	99,201232
3246,000000	99,206769
3245,000000	99,211626
3244,000000	99,215687
3243,000000	99,218770
3242,000000	99,220687
3241,000000	99,221653
3240,000000	99,222615
3239,000000	99,224870
3238,000000	99,229118
3237,000000	99,235018
3236,000000	99,241780
3235,000000	99,248914
3234,000000	99,256077
3233,000000	99,262443
3232,000000	99,266928
3231,000000	99,269348
3230,000000	99,270915
3229,000000	99,273156
3228,000000	99,276434
3227,000000	99,279880
3226,000000	99,282572
3225,000000	99,284424
3224,000000	99,286028
3223,000000	99,288084
3222,000000	99,291063
3221,000000	99,294939
3220,000000	99,299050
3219,000000	99,302570
3218,000000	99,305291
3217,000000	99,307638
3216,000000	99,309771
3215,000000	99,311196
3214,000000	99,311688
3213,000000	99,312158
3212,000000	99,313902
3211,000000	99,317021
3210,000000	99,320278
3209,000000	99,322658
3208,000000	99,324593
3207,000000	99,327265
3206,000000	99,331012
3205,000000	99,334866
3204,000000	99,337589
3203,000000	99,338949
3202,000000	99,339944
3201,000000	99,342009
3200,000000	99,346017
3199,000000	99,351840
3198,000000	99,358629
3197,000000	99,365552
3196,000000	99,372422
3195,000000	99,379720
3194,000000	99,387915
3193,000000	99,396629
3192,000000	99,404617
3191,000000	99,410788
3190,000000	99,415320
3189,000000	99,419562
3188,000000	99,424844
3187,000000	99,431658
3186,000000	99,439937
3185,000000	99,449530
3184,000000	99,459885
3183,000000	99,469573
3182,000000	99,476880
3181,000000	99,481159
3180,000000	99,483444
3179,000000	99,485698
3178,000000	99,489615
3177,000000	99,496039
3176,000000	99,504907
3175,000000	99,515365
3174,000000	99,526148
3173,000000	99,536315
3172,000000	99,545781
3171,000000	99,554969
3170,000000	99,563980
3169,000000	99,572277
3168,000000	99,579292
3167,000000	99,585112
3166,000000	99,590388
3165,000000	99,595573
3164,000000	99,600522
3163,000000	99,604987
3162,000000	99,609410
3161,000000	99,614959
3160,000000	99,622632
3159,000000	99,632409
3158,000000	99,643425
3157,000000	99,654920
3156,000000	99,666800
3155,000000	99,679222
3154,000000	99,691826
3153,000000	99,703568
3152,000000	99,713310
3151,000000	99,720582
3150,000000	99,725936
3149,000000	99,730753
3148,000000	99,736617
3147,000000	99,744482
3146,000000	99,754108
3145,000000	99,764336
3144,000000	99,774109
3143,000000	99,783343
3142,000000	99,792726
3141,000000	99,802649
3140,000000	99,812443
3139,000000	99,820752
3138,000000	99,826720
3137,000000	99,830796
3136,000000	99,834457
3135,000000	99,839066
3134,000000	99,844804
3133,000000	99,850596
3132,000000	99,855115
3131,000000	99,858018
3130,000000	99,860304
3129,000000	99,863484
3128,000000	99,868399
3127,000000	99,874620
3126,000000	99,880858
3125,000000	99,885991
3124,000000	99,889957
3123,000000	99,893775
3122,000000	99,898552
3121,000000	99,904295
3120,000000	99,909803
3119,000000	99,913804
3118,000000	99,916036
3117,000000	99,917019
3116,000000	99,916950
3115,000000	99,915390
3114,000000	99,912181
3113,000000	99,908259
3112,000000	99,905029
3111,000000	99,902931
3110,000000	99,901044
3109,000000	99,898242
3108,000000	99,894481
3107,000000	99,890713
3106,000000	99,887829
3105,000000	99,886155
3104,000000	99,885865
3103,000000	99,887231
3102,000000	99,890104
3101,000000	99,893546
3100,000000	99,896375
3099,000000	99,898026
3098,000000	99,898611
3097,000000	99,898369
3096,000000	99,897442
3095,000000	99,896048
3094,000000	99,894418
3093,000000	99,892494
3092,000000	99,889983
3091,000000	99,886615
3090,000000	99,882035
3089,000000	99,875503
3088,000000	99,866152
3087,000000	99,853638
3086,000000	99,838088
3085,000000	99,819540
3084,000000	99,797970
3083,000000	99,773995
3082,000000	99,748980
3081,000000	99,724104
3080,000000	99,699854
3079,000000	99,676709
3078,000000	99,655794
3077,000000	99,638314
3076,000000	99,624697
3075,000000	99,614733
3074,000000	99,608105
3073,000000	99,604329
3072,000000	99,602466
3071,000000	99,601843
3070,000000	99,603012
3069,000000	99,607338
3068,000000	99,615546
3067,000000	99,626897
3066,000000	99,639839
3065,000000	99,652957
3064,000000	99,665337
3063,000000	99,676801
3062,000000	99,688039
3061,000000	99,700254
3060,000000	99,714336
3059,000000	99,730443
3058,000000	99,748207
3057,000000	99,766769
3056,000000	99,784659
3055,000000	99,800394
3054,000000	99,813733
3053,000000	99,825954
3052,000000	99,838344
3051,000000	99,850461
3050,000000	99,860232
3049,000000	99,865860
3048,000000	99,867388
3047,000000	99,866467
3046,000000	99,864868
3045,000000	99,863324
3044,000000	99,861566
3043,000000	99,858960
3042,000000	99,855018
3041,000000	99,849559
3040,000000	99,842809
3039,000000	99,835501
3038,000000	99,828626
3037,000000	99,822935
3036,000000	99,818669
3035,000000	99,815686
3034,000000	99,813595
3033,000000	99,811759
3032,000000	99,809546
3031,000000	99,806820
3030,000000	99,803922
3029,000000	99,801033
3028,000000	99,797936
3027,000000	99,794636
3026,000000	99,791688
3025,000000	99,789201
3024,000000	99,785763
3023,000000	99,779114
3022,000000	99,768040
3021,000000	99,753165
3020,000000	99,735779
3019,000000	99,716561
3018,000000	99,695699
3017,000000	99,673644
3016,000000	99,651065
3015,000000	99,627821
3014,000000	99,602407
3013,000000	99,572636
3012,000000	99,537038
3011,000000	99,495773
3010,000000	99,450070
3009,000000	99,400912
3008,000000	99,348370
3007,000000	99,292184
3006,000000	99,232729
3005,000000	99,170947
3004,000000	99,107548
3003,000000	99,042581
3002,000000	98,975539
3001,000000	98,905515
3000,000000	98,831011
2999,000000	98,750176
2998,000000	98,661489
2997,000000	98,563764
2996,000000	98,455665
2995,000000	98,335530
2994,000000	98,202220
2993,000000	98,055956
2992,000000	97,897475
2991,000000	97,726791
2990,000000	97,542606
2989,000000	97,342658
2988,000000	97,123810
2987,000000	96,880680
2986,000000	96,605741
2985,000000	96,292229
2984,000000	95,938956
2983,000000	95,552921
2982,000000	95,145435
2981,000000	94,725001
2980,000000	94,292537
2979,000000	93,842883
2978,000000	93,369911
2977,000000	92,868050
2976,000000	92,330427
2975,000000	91,748129
2974,000000	91,114067
2973,000000	90,428711
2972,000000	89,700489
2971,000000	88,941264
2970,000000	88,161140
2969,000000	87,367744
2968,000000	86,569584
2967,000000	85,779619
2966,000000	85,016435
2965,000000	84,301008
2964,000000	83,653317
2963,000000	83,090185
2962,000000	82,626598
2961,000000	82,276582
2960,000000	82,051198
2959,000000	81,958134
2958,000000	82,000648
2957,000000	82,177649
2956,000000	82,482074
2955,000000	82,899921
2954,000000	83,411325
2953,000000	83,988737
2952,000000	84,595907
2951,000000	85,189961
2950,000000	85,729275
2949,000000	86,180295
2948,000000	86,519657
2947,000000	86,733650
2946,000000	86,816542
2945,000000	86,770119
2944,000000	86,601127
2943,000000	86,320209
2942,000000	85,941064
2941,000000	85,479118
2940,000000	84,950373
2939,000000	84,370116
2938,000000	83,754760
2937,000000	83,122030
2936,000000	82,490332
2935,000000	81,878210
2934,000000	81,304281
2933,000000	80,786656
2932,000000	80,338941
2931,000000	79,968226
2930,000000	79,675866
2929,000000	79,459386
2928,000000	79,312706
2927,000000	79,226318
2926,000000	79,190386
2925,000000	79,196858
2924,000000	79,239816
2923,000000	79,315234
2922,000000	79,422570
2921,000000	79,566523
2920,000000	79,755479
2919,000000	79,999857
2918,000000	80,311053
2917,000000	80,698616
2916,000000	81,165081
2915,000000	81,701287
2914,000000	82,287663
2913,000000	82,899124
2912,000000	83,510777
2911,000000	84,103112
2910,000000	84,664873
2909,000000	85,193401
2908,000000	85,691385
2907,000000	86,163690
2906,000000	86,615696
2905,000000	87,051958
2904,000000	87,475094
2903,000000	87,885482
2902,000000	88,282496
2901,000000	88,665449
2900,000000	89,033774
2899,000000	89,387290
2898,000000	89,726770
2897,000000	90,053658
2896,000000	90,368820
2895,000000	90,672168
2894,000000	90,963404
2893,000000	91,242011
2892,000000	91,506275
2891,000000	91,752839
2890,000000	91,977116
2889,000000	92,173349
2888,000000	92,333318
2887,000000	92,446397
2886,000000	92,501877
2885,000000	92,491287
2884,000000	92,409154
2883,000000	92,252346
2882,000000	92,020445
2881,000000	91,716953
2880,000000	91,351015
2879,000000	90,938636
2878,000000	90,503797
2877,000000	90,078026
2876,000000	89,696458
2875,000000	89,392875
2874,000000	89,193948
2873,000000	89,113460
2872,000000	89,146702
2871,000000	89,267765
2870,000000	89,432809
2869,000000	89,589324
2868,000000	89,688184
2867,000000	89,694755
2866,000000	89,595523
2865,000000	89,398116
2864,000000	89,126990
2863,000000	88,817662
2862,000000	88,511103
2861,000000	88,246748
2860,000000	88,055717
2859,000000	87,955899
2858,000000	87,950898
2857,000000	88,032539
2856,000000	88,184572
2855,000000	88,389776
2854,000000	88,639142
2853,000000	88,938560
2852,000000	89,309181
2851,000000	89,779302
2850,000000	90,369370
2849,000000	91,076677
2848,000000	91,869016
2847,000000	92,693221
2846,000000	93,494666
2845,000000	94,233492
2844,000000	94,890122
2843,000000	95,462382
2842,000000	95,958007
2841,000000	96,387881
2840,000000	96,761585
2839,000000	97,086158
2838,000000	97,367680
2837,000000	97,612407
2836,000000	97,826308
2835,000000	98,014633
2834,000000	98,181835
2833,000000	98,331395
2832,000000	98,465859
2831,000000	98,587005
2830,000000	98,696450
2829,000000	98,795680
2828,000000	98,885496
2827,000000	98,965994
2826,000000	99,036964
2825,000000	99,098456
2824,000000	99,151250
2823,000000	99,197201
2822,000000	99,238958
2821,000000	99,278680
2820,000000	99,317163
2819,000000	99,354675
2818,000000	99,392405
2817,000000	99,432537
2816,000000	99,476796
2815,000000	99,525488
2814,000000	99,577984
2813,000000	99,633419
2812,000000	99,690619
2811,000000	99,747943
2810,000000	99,803724
2809,000000	99,856793
2808,000000	99,906403
2807,000000	99,951794
2806,000000	99,992164
2805,000000	100,027336
2804,000000	100,058415
2803,000000	100,087574
2802,000000	100,116814
2801,000000	100,146618
2800,000000	100,175916
2799,000000	100,203322
2798,000000	100,228219
2797,000000	100,250869
2796,000000	100,272113
2795,000000	100,293231
2794,000000	100,315522
2793,000000	100,339340
2792,000000	100,363533
2791,000000	100,386061
2790,000000	100,405184
2789,000000	100,420271
2788,000000	100,432128
2787,000000	100,442842
2786,000000	100,454668
2785,000000	100,468461
2784,000000	100,483328
2783,000000	100,497983
2782,000000	100,512020
2781,000000	100,525606
2780,000000	100,538629
2779,000000	100,550799
2778,000000	100,562113
2777,000000	100,572533
2776,000000	100,581490
2775,000000	100,588348
2774,000000	100,593157
2773,000000	100,596452
2772,000000	100,598713
2771,000000	100,600516
2770,000000	100,602818
2769,000000	100,606376
2768,000000	100,611088
2767,000000	100,616443
2766,000000	100,622177
2765,000000	100,627800
2764,000000	100,632005
2763,000000	100,633633
2762,000000	100,633173
2761,000000	100,632465
2760,000000	100,632930
2759,000000	100,634766
2758,000000	100,637577
2757,000000	100,640774
2756,000000	100,643346
2755,000000	100,644305
2754,000000	100,643735
2753,000000	100,642679
2752,000000	100,641851
2751,000000	100,641143
2750,000000	100,640437
2749,000000	100,639970
2748,000000	100,639498
2747,000000	100,637875
2746,000000	100,634019
2745,000000	100,628016
2744,000000	100,621132
2743,000000	100,615075
2742,000000	100,611077
2741,000000	100,608925
2740,000000	100,606760
2739,000000	100,602649
2738,000000	100,596647
2737,000000	100,590700
2736,000000	100,586482
2735,000000	100,584244
2734,000000	100,583984
2733,000000	100,586644
2732,000000	100,593320
2731,000000	100,603928
2730,000000	100,617488
2729,000000	100,633211
2728,000000	100,650545
2727,000000	100,668507
2726,000000	100,685808
2725,000000	100,701827
2724,000000	100,716982
2723,000000	100,731991
2722,000000	100,747006
2721,000000	100,761469
2720,000000	100,774638
2719,000000	100,786268
2718,000000	100,796817
2717,000000	100,806932
2716,000000	100,816792
2715,000000	100,826074
2714,000000	100,834529
2713,000000	100,842340
2712,000000	100,849882
2711,000000	100,857396
2710,000000	100,864775
2709,000000	100,871461
2708,000000	100,876732
2707,000000	100,880550
2706,000000	100,884026
2705,000000	100,888415
2704,000000	100,893609
2703,000000	100,898258
2702,000000	100,901533
2701,000000	100,904163
2700,000000	100,907459
2699,000000	100,911991
2698,000000	100,917718
2697,000000	100,924786
2696,000000	100,933322
2695,000000	100,942491
2694,000000	100,950542
2693,000000	100,956227
2692,000000	100,959993
2691,000000	100,963514
2690,000000	100,967949
2689,000000	100,972783
2688,000000	100,976502
2687,000000	100,978329
2686,000000	100,979030
2685,000000	100,979865
2684,000000	100,981078
2683,000000	100,981828
2682,000000	100,981304
2681,000000	100,979420
2680,000000	100,976485
2679,000000	100,972748
2678,000000	100,968449
2677,000000	100,963877
2676,000000	100,959225
2675,000000	100,954694
2674,000000	100,950772
2673,000000	100,948065
2672,000000	100,946762
2671,000000	100,946578
2670,000000	100,947306
2669,000000	100,949154
2668,000000	100,952503
2667,000000	100,957742
2666,000000	100,965373
2665,000000	100,975748
2664,000000	100,988509
2663,000000	101,002508
2662,000000	101,016472
2661,000000	101,029646
2660,000000	101,041953
2659,000000	101,053988
2658,000000	101,066759
2657,000000	101,080771
2656,000000	101,095138
2655,000000	101,108112
2654,000000	101,118798
2653,000000	101,128019
2652,000000	101,137252
2651,000000	101,147084
2650,000000	101,157065
2649,000000	101,166708
2648,000000	101,176220
2647,000000	101,186383
2646,000000	101,197959
2645,000000	101,211116
2644,000000	101,225173
2643,000000	101,238920
2642,000000	101,251225
2641,000000	101,261380
2640,000000	101,269275
2639,000000	101,275690
2638,000000	101,282282
2637,000000	101,290531
2636,000000	101,300340
2635,000000	101,310061
2634,000000	101,318108
2633,000000	101,324257
2632,000000	101,329331
2631,000000	101,334160
2630,000000	101,339253
2629,000000	101,345004
2628,000000	101,351618
2627,000000	101,358786
2626,000000	101,365730
2625,000000	101,371732
2624,000000	101,376578
2623,000000	101,380486
2622,000000	101,383547
2621,000000	101,385396
2620,000000	101,385938
2619,000000	101,386523
2618,000000	101,389534
2617,000000	101,395900
2616,000000	101,403328
2615,000000	101,408134
2614,000000	101,409021
2613,000000	101,408281
2612,000000	101,409155
2611,000000	101,412876
2610,000000	101,418415
2609,000000	101,424102
2608,000000	101,428834
2607,000000	101,432362
2606,000000	101,435132
2605,000000	101,437701
2604,000000	101,440054
2603,000000	101,441747
2602,000000	101,442734
2601,000000	101,443407
2600,000000	101,443698
2599,000000	101,442919
2598,000000	101,440877
2597,000000	101,438542
2596,000000	101,437136
2595,000000	101,437085
2594,000000	101,438197
2593,000000	101,440177
2592,000000	101,442434
2591,000000	101,444021
2590,000000	101,444457
2589,000000	101,444206
2588,000000	101,443856
2587,000000	101,443388
2586,000000	101,442828
2585,000000	101,442992
2584,000000	101,444637
2583,000000	101,447324
2582,000000	101,450102
2581,000000	101,453167
2580,000000	101,457682
2579,000000	101,463768
2578,000000	101,469737
2577,000000	101,473923
2576,000000	101,476649
2575,000000	101,479751
2574,000000	101,484491
2573,000000	101,490617
2572,000000	101,497292
2571,000000	101,504179
2570,000000	101,511194
2569,000000	101,517662
2568,000000	101,522483
2567,000000	101,525368
2566,000000	101,527475
2565,000000	101,530358
2564,000000	101,534451
2563,000000	101,538989
2562,000000	101,543344
2561,000000	101,547845
2560,000000	101,552929
2559,000000	101,557959
2558,000000	101,561573
2557,000000	101,563361
2556,000000	101,564749
2555,000000	101,567763
2554,000000	101,572933
2553,000000	101,578798
2552,000000	101,583547
2551,000000	101,586733
2550,000000	101,589076
2549,000000	101,591250
2548,000000	101,593732
2547,000000	101,597553
2546,000000	101,603756
2545,000000	101,611476
2544,000000	101,617644
2543,000000	101,619727
2542,000000	101,618386
2541,000000	101,616491
2540,000000	101,615803
2539,000000	101,615525
2538,000000	101,614043
2537,000000	101,611053
2536,000000	101,607733
2535,000000	101,605593
2534,000000	101,605588
2533,000000	101,607847
2532,000000	101,611714
2531,000000	101,615974
2530,000000	101,619240
2529,000000	101,620498
2528,000000	101,619891
2527,000000	101,619120
2526,000000	101,620372
2525,000000	101,624483
2524,000000	101,630533
2523,000000	101,637440
2522,000000	101,644866
2521,000000	101,651998
2520,000000	101,656874
2519,000000	101,658477
2518,000000	101,658709
2517,000000	101,660413
2516,000000	101,663821
2515,000000	101,666781
2514,000000	101,668479
2513,000000	101,670866
2512,000000	101,675760
2511,000000	101,682445
2510,000000	101,689186
2509,000000	101,695808
2508,000000	101,703486
2507,000000	101,712963
2506,000000	101,724075
2505,000000	101,736170
2504,000000	101,747753
2503,000000	101,756370
2502,000000	101,760393
2501,000000	101,761045
2500,000000	101,761677
2499,000000	101,764710
2498,000000	101,770024
2497,000000	101,776445
2496,000000	101,783942
2495,000000	101,793536
2494,000000	101,805175
2493,000000	101,816610
2492,000000	101,825105
2491,000000	101,830081
2490,000000	101,833316
2489,000000	101,836375
2488,000000	101,838968
2487,000000	101,840466
2486,000000	101,841918
2485,000000	101,845035
2484,000000	101,849586
2483,000000	101,853531
2482,000000	101,855852
2481,000000	101,857796
2480,000000	101,860822
2479,000000	101,864779
2478,000000	101,868816
2477,000000	101,872833
2476,000000	101,877079
2475,000000	101,881151
2474,000000	101,884403
2473,000000	101,886684
2472,000000	101,887949
2471,000000	101,887961
2470,000000	101,887375
2469,000000	101,888346
2468,000000	101,892646
2467,000000	101,899427
2466,000000	101,906128
2465,000000	101,911639
2464,000000	101,917275
2463,000000	101,924201
2462,000000	101,931012
2461,000000	101,934917
2460,000000	101,935113
2459,000000	101,934136
2458,000000	101,935528
2457,000000	101,940288
2456,000000	101,945875
2455,000000	101,948772
2454,000000	101,947818
2453,000000	101,945059
2452,000000	101,943669
2451,000000	101,945359
2450,000000	101,949439
2449,000000	101,953390
2448,000000	101,954153
2447,000000	101,950040
2446,000000	101,942494
2445,000000	101,935675
2444,000000	101,933169
2443,000000	101,934568
2442,000000	101,935888
2441,000000	101,933713
2440,000000	101,928520
2439,000000	101,923618
2438,000000	101,921367
2437,000000	101,921256
2436,000000	101,921475
2435,000000	101,921111
2434,000000	101,920143
2433,000000	101,918110
2432,000000	101,914083
2431,000000	101,907981
2430,000000	101,901079
2429,000000	101,895084
2428,000000	101,891312
2427,000000	101,890577
2426,000000	101,892707
2425,000000	101,895798
2424,000000	101,897046
2423,000000	101,895088
2422,000000	101,890848
2421,000000	101,885673
2420,000000	101,879832
2419,000000	101,873779
2418,000000	101,869637
2417,000000	101,869524
2416,000000	101,872492
2415,000000	101,874678
2414,000000	101,873025
2413,000000	101,868075
2412,000000	101,863009
2411,000000	101,860623
2410,000000	101,861210
2409,000000	101,862570
2408,000000	101,862031
2407,000000	101,859164
2406,000000	101,856591
2405,000000	101,857497
2404,000000	101,862344
2403,000000	101,868617
2402,000000	101,873288
2401,000000	101,874635
2400,000000	101,872246
2399,000000	101,867125
2398,000000	101,862264
2397,000000	101,861409
2396,000000	101,865822
2395,000000	101,872909
2394,000000	101,879083
2393,000000	101,883410
2392,000000	101,887437
2391,000000	101,891804
2390,000000	101,894489
2389,000000	101,893116
2388,000000	101,887970
2387,000000	101,881790
2386,000000	101,876702
2385,000000	101,872108
2384,000000	101,866357
2383,000000	101,859570
2382,000000	101,854134
2381,000000	101,852276
2380,000000	101,853717
2379,000000	101,856343
2378,000000	101,858477
2377,000000	101,859867
2376,000000	101,860593
2375,000000	101,860349
2374,000000	101,859426
2373,000000	101,859369
2372,000000	101,861547
2371,000000	101,865383
2370,000000	101,869306
2369,000000	101,872460
2368,000000	101,874360
2367,000000	101,873847
2366,000000	101,870436
2365,000000	101,866910
2364,000000	101,867438
2363,000000	101,872457
2362,000000	101,877976
2361,000000	101,880273
2360,000000	101,879565
2359,000000	101,879517
2358,000000	101,882056
2357,000000	101,885880
2356,000000	101,887510
2355,000000	101,885361
2354,000000	101,881218
2353,000000	101,877816
2352,000000	101,878176
2351,000000	101,883943
2350,000000	101,893292
2349,000000	101,902065
2348,000000	101,907231
2347,000000	101,909375
2346,000000	101,911005
2345,000000	101,915586
2344,000000	101,923029
2343,000000	101,928929
2342,000000	101,931606
2341,000000	101,934348
2340,000000	101,939817
2339,000000	101,945723
2338,000000	101,949081
2337,000000	101,949322
2336,000000	101,947554
2335,000000	101,943971
2334,000000	101,939373
2333,000000	101,933611
2332,000000	101,926428
2331,000000	101,918552
2330,000000	101,915772
2329,000000	101,926681
2328,000000	101,956289
2327,000000	102,001499
2326,000000	102,050777
2325,000000	102,089441
2324,000000	102,107773
2323,000000	102,106953
2322,000000	102,097451
2321,000000	102,088459
2320,000000	102,083150
2319,000000	102,080933
2318,000000	102,082729
2317,000000	102,088826
2316,000000	102,096889
2315,000000	102,103246
2314,000000	102,106805
2313,000000	102,108886
2312,000000	102,111069
2311,000000	102,114229
2310,000000	102,119229
2309,000000	102,126293
2308,000000	102,134361
2307,000000	102,142211
2306,000000	102,149748
2305,000000	102,156881
2304,000000	102,162758
2303,000000	102,166812
2302,000000	102,170526
2301,000000	102,175635
2300,000000	102,182427
2299,000000	102,190171
2298,000000	102,199149
2297,000000	102,209957
2296,000000	102,221958
2295,000000	102,234010
2294,000000	102,245829
2293,000000	102,257290
2292,000000	102,266990
2291,000000	102,274067
2290,000000	102,280273
2289,000000	102,288295
2288,000000	102,297926
2287,000000	102,306191
2286,000000	102,310599
2285,000000	102,310667
2284,000000	102,306977
2283,000000	102,301653
2282,000000	102,299286
2281,000000	102,303988
2280,000000	102,314720
2279,000000	102,325763
2278,000000	102,332726
2277,000000	102,335706
2276,000000	102,336743
2275,000000	102,336986
2274,000000	102,337531
2273,000000	102,340190
2272,000000	102,345581
2271,000000	102,351722
2270,000000	102,355457
2269,000000	102,354464
2268,000000	102,348533
2267,000000	102,340827
2266,000000	102,337386
2265,000000	102,342392
2264,000000	102,353217
2263,000000	102,362532
2262,000000	102,365513
2261,000000	102,363319
2260,000000	102,360138
2259,000000	102,359697
2258,000000	102,363941
2257,000000	102,371093
2256,000000	102,374721
2255,000000	102,369223
2254,000000	102,357953
2253,000000	102,351782
2252,000000	102,357527
2251,000000	102,371194
2250,000000	102,384862
2249,000000	102,396191
2248,000000	102,407366
2247,000000	102,417460
2246,000000	102,421136
2245,000000	102,415970
2244,000000	102,407732
2243,000000	102,406148
2242,000000	102,415650
2241,000000	102,430919
2240,000000	102,441971
2239,000000	102,443988
2238,000000	102,441564
2237,000000	102,442430
2236,000000	102,448164
2235,000000	102,453467
2234,000000	102,453989
2233,000000	102,451244
2232,000000	102,448879
2231,000000	102,447579
2230,000000	102,446182
2229,000000	102,445179
2228,000000	102,446134
2227,000000	102,448758
2226,000000	102,450793
2225,000000	102,450037
2224,000000	102,445069
2223,000000	102,435439
2222,000000	102,423292
2221,000000	102,413962
2220,000000	102,412747
2219,000000	102,420949
2218,000000	102,435809
2217,000000	102,453184
2216,000000	102,469121
2215,000000	102,479854
2214,000000	102,482203
2213,000000	102,475046
2212,000000	102,460680
2211,000000	102,444583
2210,000000	102,433121
2209,000000	102,430414
2208,000000	102,436792
2207,000000	102,449801
2206,000000	102,465352
2205,000000	102,478054
2204,000000	102,483687
2203,000000	102,483924
2202,000000	102,486612
2201,000000	102,498452
2200,000000	102,517652
2199,000000	102,535742
2198,000000	102,545428
2197,000000	102,544945
2196,000000	102,537370
2195,000000	102,529333
2194,000000	102,528981
2193,000000	102,540645
2192,000000	102,560341
2191,000000	102,579262
2190,000000	102,592071
2189,000000	102,600170
2188,000000	102,608160
2187,000000	102,619598
2186,000000	102,634714
2185,000000	102,648166
2184,000000	102,649733
2183,000000	102,632063
2182,000000	102,599776
2181,000000	102,568580
2180,000000	102,553208
2179,000000	102,556623
2178,000000	102,570116
2177,000000	102,580797
2176,000000	102,580573
2175,000000	102,572234
2174,000000	102,567930
2173,000000	102,580026
2172,000000	102,611682
2171,000000	102,654986
2170,000000	102,695919
2169,000000	102,721553
2168,000000	102,728009
2167,000000	102,725593
2166,000000	102,734161
2165,000000	102,769955
2164,000000	102,833151
2163,000000	102,903553
2162,000000	102,942695
2161,000000	102,907322
2160,000000	102,782764
2159,000000	102,610989
2158,000000	102,466310
2157,000000	102,394057
2156,000000	102,386419
2155,000000	102,415270
2154,000000	102,463390
2153,000000	102,521028
2152,000000	102,572839
2151,000000	102,602836
2150,000000	102,608495
2149,000000	102,601896
2148,000000	102,597223
2147,000000	102,599315
2146,000000	102,602514
2145,000000	102,597314
2144,000000	102,580089
2143,000000	102,558184
2142,000000	102,542629
2141,000000	102,534932
2140,000000	102,525780
2139,000000	102,508517
2138,000000	102,487126
2137,000000	102,466516
2136,000000	102,442387
2135,000000	102,409344
2134,000000	102,374422
2133,000000	102,352864
2132,000000	102,351380
2131,000000	102,363607
2130,000000	102,380497
2129,000000	102,398118
2128,000000	102,415789
2127,000000	102,432225
2126,000000	102,444759
2125,000000	102,450173
2124,000000	102,447408
2123,000000	102,441391
2122,000000	102,440946
2121,000000	102,449005
2120,000000	102,457548
2119,000000	102,457135
2118,000000	102,449466
2117,000000	102,445235
2116,000000	102,451218
2115,000000	102,464571
2114,000000	102,478830
2113,000000	102,490104
2112,000000	102,497580
2111,000000	102,502801
2110,000000	102,508610
2109,000000	102,515107
2108,000000	102,517586
2107,000000	102,512526
2106,000000	102,503917
2105,000000	102,498796
2104,000000	102,497913
2103,000000	102,496347
2102,000000	102,492035
2101,000000	102,487745
2100,000000	102,485389
2099,000000	102,484434
2098,000000	102,485443
2097,000000	102,489106
2096,000000	102,492355
2095,000000	102,491918
2094,000000	102,491456
2093,000000	102,498315
2092,000000	102,513453
2091,000000	102,530590
2090,000000	102,545101
2089,000000	102,557457
2088,000000	102,567995
2087,000000	102,575172
2086,000000	102,580441
2085,000000	102,588834
2084,000000	102,602306
2083,000000	102,617310
2082,000000	102,630682
2081,000000	102,643320
2080,000000	102,656039
2079,000000	102,666065
2078,000000	102,669833
2077,000000	102,666264
2076,000000	102,656445
2075,000000	102,643478
2074,000000	102,633334
2073,000000	102,631410
2072,000000	102,636522
2071,000000	102,641343
2070,000000	102,639744
2069,000000	102,631466
2068,000000	102,621392
2067,000000	102,618181
2066,000000	102,630938
2065,000000	102,660170
2064,000000	102,692742
2063,000000	102,712541
2062,000000	102,716030
2061,000000	102,712575
2060,000000	102,711681
2059,000000	102,715226
2058,000000	102,719477
2057,000000	102,718409
2056,000000	102,708627
2055,000000	102,699694
2054,000000	102,715512
2053,000000	102,772259
2052,000000	102,853808
2051,000000	102,919959
2050,000000	102,940884
2049,000000	102,919612
2048,000000	102,881011
2047,000000	102,845600
2046,000000	102,822617
2045,000000	102,817351
2044,000000	102,829440
2043,000000	102,848067
2042,000000	102,858930
2041,000000	102,856366
2040,000000	102,847099
2039,000000	102,843788
2038,000000	102,854228
2037,000000	102,872155
2036,000000	102,879154
2035,000000	102,862656
2034,000000	102,831312
2033,000000	102,806156
2032,000000	102,799115
2031,000000	102,808312
2030,000000	102,827907
2029,000000	102,849335
2028,000000	102,858915
2027,000000	102,850136
2026,000000	102,834971
2025,000000	102,829371
2024,000000	102,830721
2023,000000	102,825497
2022,000000	102,815144
2021,000000	102,814765
2020,000000	102,825619
2019,000000	102,828492
2018,000000	102,809946
2017,000000	102,780261
2016,000000	102,759595
2015,000000	102,757453
2014,000000	102,771116
2013,000000	102,791961
2012,000000	102,808281
2011,000000	102,811441
2010,000000	102,801438
2009,000000	102,781188
2008,000000	102,749972
2007,000000	102,712596
2006,000000	102,688569
2005,000000	102,695052
2004,000000	102,723271
2003,000000	102,747372
2002,000000	102,752431
2001,000000	102,742437
2000,000000	102,727087
1999,000000	102,715421
1998,000000	102,718807
1997,000000	102,742238
1996,000000	102,771705
1995,000000	102,785523
1994,000000	102,780260
1993,000000	102,773904
1992,000000	102,782042
1991,000000	102,802003
1990,000000	102,823831
1989,000000	102,842027
1988,000000	102,852451
1987,000000	102,850578
1986,000000	102,838110
1985,000000	102,825574
1984,000000	102,826737
1983,000000	102,853192
1982,000000	102,906568
1981,000000	102,964328
1980,000000	102,982306
1979,000000	102,932554
1978,000000	102,838434
1977,000000	102,753347
1976,000000	102,703356
1975,000000	102,676522
1974,000000	102,662050
1973,000000	102,662970
1972,000000	102,673884
1971,000000	102,679158
1970,000000	102,675949
1969,000000	102,675214
1968,000000	102,679010
1967,000000	102,678432
1966,000000	102,675565
1965,000000	102,683463
1964,000000	102,701385
1963,000000	102,712424
1962,000000	102,707344
1961,000000	102,691539
1960,000000	102,668150
1959,000000	102,634558
1958,000000	102,598523
1957,000000	102,577824
1956,000000	102,578570
1955,000000	102,589161
1954,000000	102,598099
1953,000000	102,603042
1952,000000	102,601191
1951,000000	102,585797
1950,000000	102,556895
1949,000000	102,524148
1948,000000	102,495383
1947,000000	102,472673
1946,000000	102,459782
1945,000000	102,461385
1944,000000	102,474068
1943,000000	102,489051
1942,000000	102,503642
1941,000000	102,519051
1940,000000	102,529223
1939,000000	102,526123
1938,000000	102,515431
1937,000000	102,513274
1936,000000	102,526006
1935,000000	102,546006
1934,000000	102,566918
1933,000000	102,589375
1932,000000	102,611608
1931,000000	102,626867
1930,000000	102,632675
1929,000000	102,632635
1928,000000	102,628075
1927,000000	102,618803
1926,000000	102,610467
1925,000000	102,610922
1924,000000	102,618599
1923,000000	102,624148
1922,000000	102,625850
1921,000000	102,631166
1920,000000	102,642028
1919,000000	102,651432
1918,000000	102,655402
1917,000000	102,656881
1916,000000	102,657246
1915,000000	102,654452
1914,000000	102,650490
1913,000000	102,651003
1912,000000	102,655146
1911,000000	102,655178
1910,000000	102,648324
1909,000000	102,639856
1908,000000	102,633515
1907,000000	102,628542
1906,000000	102,625129
1905,000000	102,624215
1904,000000	102,622093
1903,000000	102,614200
1902,000000	102,605150
1901,000000	102,603813
1900,000000	102,609879
1899,000000	102,615787
1898,000000	102,619770
1897,000000	102,626195
1896,000000	102,633719
1895,000000	102,634785
1894,000000	102,629192
1893,000000	102,625789
1892,000000	102,628514
1891,000000	102,631559
1890,000000	102,629127
1889,000000	102,621633
1888,000000	102,612209
1887,000000	102,603239
1886,000000	102,596646
1885,000000	102,592566
1884,000000	102,586528
1883,000000	102,574986
1882,000000	102,563378
1881,000000	102,559301
1880,000000	102,560329
1879,000000	102,558636
1878,000000	102,553930
1877,000000	102,551587
1876,000000	102,551297
1875,000000	102,548041
1874,000000	102,542855
1873,000000	102,541426
1872,000000	102,543421
1871,000000	102,543822
1870,000000	102,543127
1869,000000	102,545261
1868,000000	102,546770
1867,000000	102,543590
1866,000000	102,541617
1865,000000	102,546828
1864,000000	102,555228
1863,000000	102,558823
1862,000000	102,556341
1861,000000	102,551689
1860,000000	102,544501
1859,000000	102,532950
1858,000000	102,523047
1857,000000	102,522507
1856,000000	102,527380
1855,000000	102,527208
1854,000000	102,520783
1853,000000	102,514551
1852,000000	102,508351
1851,000000	102,496470
1850,000000	102,479474
1849,000000	102,462575
1848,000000	102,446176
1847,000000	102,429142
1846,000000	102,419315
1845,000000	102,425183
1844,000000	102,436681
1843,000000	102,435009
1842,000000	102,422436
1841,000000	102,413469
1840,000000	102,410571
1839,000000	102,407322
1838,000000	102,402288
1837,000000	102,400600
1836,000000	102,402037
1835,000000	102,401037
1834,000000	102,399588
1833,000000	102,405665
1832,000000	102,419439
1831,000000	102,432116
1830,000000	102,437449
1829,000000	102,436923
1828,000000	102,434567
1827,000000	102,431112
1826,000000	102,428519
1825,000000	102,431260
1824,000000	102,433885
1823,000000	102,426923
1822,000000	102,413986
1821,000000	102,404683
1820,000000	102,397905
1819,000000	102,384309
1818,000000	102,364182
1817,000000	102,348174
1816,000000	102,339450
1815,000000	102,332771
1814,000000	102,329540
1813,000000	102,334929
1812,000000	102,342668
1811,000000	102,339377
1810,000000	102,325767
1809,000000	102,315435
1808,000000	102,310448
1807,000000	102,300958
1806,000000	102,286022
1805,000000	102,273886
1804,000000	102,264739
1803,000000	102,250973
1802,000000	102,234009
1801,000000	102,221389
1800,000000	102,209041
1799,000000	102,186558
1798,000000	102,157945
1797,000000	102,135446
1796,000000	102,117985
1795,000000	102,096352
1794,000000	102,074682
1793,000000	102,066427
1792,000000	102,065656
1791,000000	102,051472
1790,000000	102,025609
1789,000000	102,003572
1788,000000	101,984366
1787,000000	101,959246
1786,000000	101,931913
1785,000000	101,912745
1784,000000	101,894979
1783,000000	101,861736
1782,000000	101,815589
1781,000000	101,773200
1780,000000	101,735959
1779,000000	101,691075
1778,000000	101,639953
1777,000000	101,596244
1776,000000	101,559253
1775,000000	101,516382
1774,000000	101,468679
1773,000000	101,428514
1772,000000	101,385798
1771,000000	101,320143
1770,000000	101,247430
1769,000000	101,191063
1768,000000	101,139129
1767,000000	101,065666
1766,000000	100,973627
1765,000000	100,886524
1764,000000	100,804721
1763,000000	100,703719
1762,000000	100,576338
1761,000000	100,444724
1760,000000	100,313329
1759,000000	100,156172
1758,000000	99,959657
1757,000000	99,736774
1756,000000	99,492973
1755,000000	99,216716
1754,000000	98,902789
1753,000000	98,542213
1752,000000	98,092329
1751,000000	97,501693
1750,000000	96,776235
1749,000000	95,961523
1748,000000	95,061465
1747,000000	94,051250
1746,000000	92,932601
1745,000000	91,712831
1744,000000	90,384508
1743,000000	88,955403
1742,000000	87,448912
1741,000000	85,844798
1740,000000	84,105705
1739,000000	82,334452
1738,000000	80,743971
1737,000000	79,381387
1736,000000	78,019532
1735,000000	76,317532
1734,000000	74,273454
1733,000000	72,399536
1732,000000	70,951996
1731,000000	69,703893
1730,000000	68,465274
1729,000000	67,277601
1728,000000	66,239319
1727,000000	65,357239
1726,000000	64,610671
1725,000000	64,036461
1724,000000	63,668436
1723,000000	63,476264
1722,000000	63,439187
1721,000000	63,598276
1720,000000	64,012604
1719,000000	64,730760
1718,000000	65,800902
1717,000000	67,213719
1716,000000	68,840923
1715,000000	70,572749
1714,000000	72,393363
1713,000000	74,305428
1712,000000	76,285427
1711,000000	78,304234
1710,000000	80,327015
1709,000000	82,291174
1708,000000	84,158216
1707,000000	85,972039
1706,000000	87,752581
1705,000000	89,346468
1704,000000	90,582859
1703,000000	91,525362
1702,000000	92,391034
1701,000000	93,349739
1700,000000	94,302175
1699,000000	94,988193
1698,000000	95,404617
1697,000000	95,710767
1696,000000	96,018686
1695,000000	96,332300
1694,000000	96,578442
1693,000000	96,727917
1692,000000	96,823167
1691,000000	96,922530
1690,000000	97,029059
1689,000000	97,100804
1688,000000	97,131395
1687,000000	97,162465
1686,000000	97,220474
1685,000000	97,293296
1684,000000	97,356742
1683,000000	97,412415
1682,000000	97,473836
1681,000000	97,517865
1680,000000	97,537184
1679,000000	97,563963
1678,000000	97,606673
1677,000000	97,651515
1676,000000	97,698186
1675,000000	97,755725
1674,000000	97,801188
1673,000000	97,807455
1672,000000	97,789966
1671,000000	97,785014
1670,000000	97,796505
1669,000000	97,792028
1668,000000	97,768980
1667,000000	97,753240
1666,000000	97,741856
1665,000000	97,716492
1664,000000	97,679371
1663,000000	97,646648
1662,000000	97,615111
1661,000000	97,568191
1660,000000	97,511612
1659,000000	97,463397
1658,000000	97,424050
1657,000000	97,380312
1656,000000	97,336768
1655,000000	97,319752
1654,000000	97,343214
1653,000000	97,358463
1652,000000	97,336412
1651,000000	97,332644
1650,000000	97,342991
1649,000000	97,344893
1648,000000	97,355118
1647,000000	97,387472
1646,000000	97,435861
1645,000000	97,479175
1644,000000	97,512735
1643,000000	97,540359
1642,000000	97,567048
1641,000000	97,584614
1640,000000	97,590593
1639,000000	97,597768
1638,000000	97,610104
1637,000000	97,613738
1636,000000	97,600125
1635,000000	97,584121
1634,000000	97,577300
1633,000000	97,562336
1632,000000	97,527908
1631,000000	97,492196
1630,000000	97,465483
1629,000000	97,435070
1628,000000	97,394463
1627,000000	97,357541
1626,000000	97,333237
1625,000000	97,312061
1624,000000	97,290127
1623,000000	97,275777
1622,000000	97,265608
1621,000000	97,246443
1620,000000	97,218573
1619,000000	97,195862
1618,000000	97,182484
1617,000000	97,161148
1616,000000	97,124189
1615,000000	97,093852
1614,000000	97,076381
1613,000000	97,049871
1612,000000	97,007176
1611,000000	96,959442
1610,000000	96,904206
1609,000000	96,817756
1608,000000	96,682943
1607,000000	96,499113
1606,000000	96,256545
1605,000000	95,933356
1604,000000	95,532843
1603,000000	95,104622
1602,000000	94,718249
1601,000000	94,434009
1600,000000	94,303732
1599,000000	94,361515
1598,000000	94,590270
1597,000000	94,921397
1596,000000	95,286326
1595,000000	95,644431
1594,000000	95,963107
1593,000000	96,213907
1592,000000	96,394214
1591,000000	96,522080
1590,000000	96,600842
1589,000000	96,613680
1588,000000	96,549685
1587,000000	96,409098
1586,000000	96,179774
1585,000000	95,839971
1584,000000	95,399536
1583,000000	94,922776
1582,000000	94,504957
1581,000000	94,229772
1580,000000	94,146824
1579,000000	94,278052
1578,000000	94,634306
1577,000000	95,199828
1576,000000	95,860983
1575,000000	96,431176
1574,000000	96,825988
1573,000000	97,086346
1572,000000	97,282960
1571,000000	97,474409
1570,000000	97,673993
1569,000000	97,847030
1568,000000	97,975144
1567,000000	98,080909
1566,000000	98,181345
1565,000000	98,273516
1564,000000	98,349231
1563,000000	98,406568
1562,000000	98,454030
1561,000000	98,503988
1560,000000	98,588016
1559,000000	98,704258
1558,000000	98,767444
1557,000000	98,785931
1556,000000	98,793428
1555,000000	98,784886
1554,000000	98,783618
1553,000000	98,784029
1552,000000	98,782367
1551,000000	98,784006
1550,000000	98,788671
1549,000000	98,784536
1548,000000	98,769363
1547,000000	98,754198
1546,000000	98,743651
1545,000000	98,729212
1544,000000	98,704366
1543,000000	98,680424
1542,000000	98,671911
1541,000000	98,682274
1540,000000	98,713452
1539,000000	98,771110
1538,000000	98,847069
1537,000000	98,909149
1536,000000	98,953854
1535,000000	99,015954
1534,000000	99,105802
1533,000000	99,190016
1532,000000	99,245560
1531,000000	99,287450
1530,000000	99,323221
1529,000000	99,351077
1528,000000	99,378868
1527,000000	99,417304
1526,000000	99,458597
1525,000000	99,481170
1524,000000	99,485199
1523,000000	99,494928
1522,000000	99,520776
1521,000000	99,540300
1520,000000	99,543853
1519,000000	99,547107
1518,000000	99,549710
1517,000000	99,543672
1516,000000	99,536211
1515,000000	99,542704
1514,000000	99,558775
1513,000000	99,566624
1512,000000	99,567063
1511,000000	99,568827
1510,000000	99,568177
1509,000000	99,556032
1508,000000	99,544622
1507,000000	99,553450
1506,000000	99,564864
1505,000000	99,562129
1504,000000	99,535183
1503,000000	99,483220
1502,000000	99,423924
1501,000000	99,355049
1500,000000	99,276666
1499,000000	99,196274
1498,000000	99,098361
1497,000000	98,946352
1496,000000	98,735372
1495,000000	98,495313
1494,000000	98,231245
1493,000000	97,922556
1492,000000	97,568129
1491,000000	97,198813
1490,000000	96,862680
1489,000000	96,615858
1488,000000	96,505515
1487,000000	96,525645
1486,000000	96,609080
1485,000000	96,683171
1484,000000	96,718096
1483,000000	96,709526
1482,000000	96,633479
1481,000000	96,464359
1480,000000	96,222901
1479,000000	95,944961
1478,000000	95,620263
1477,000000	95,218865
1476,000000	94,753980
1475,000000	94,245398
1474,000000	93,620581
1473,000000	92,752854
1472,000000	91,656166
1471,000000	90,490286
1470,000000	89,342594
1469,000000	88,225986
1468,000000	87,203066
1467,000000	86,359430
1466,000000	85,724600
1465,000000	85,276124
1464,000000	84,995925
1463,000000	84,866401
1462,000000	84,848068
1461,000000	84,914062
1460,000000	85,077509
1459,000000	85,381029
1458,000000	85,878490
1457,000000	86,557618
1456,000000	87,270335
1455,000000	87,879227
1454,000000	88,373893
1453,000000	88,789315
1452,000000	89,121029
1451,000000	89,326047
1450,000000	89,387700
1449,000000	89,355463
1448,000000	89,335286
1447,000000	89,426310
1446,000000	89,649176
1445,000000	89,951172
1444,000000	90,254802
1443,000000	90,475652
1442,000000	90,537695
1441,000000	90,414292
1440,000000	90,141341
1439,000000	89,770919
1438,000000	89,330289
1437,000000	88,871612
1436,000000	88,532678
1435,000000	88,420391
1434,000000	88,500302
1433,000000	88,685992
1432,000000	88,895969
1431,000000	89,014846
1430,000000	88,906993
1429,000000	88,524306
1428,000000	87,991479
1427,000000	87,549931
1426,000000	87,432509
1425,000000	87,778367
1424,000000	88,537431
1423,000000	89,446989
1422,000000	90,261177
1421,000000	90,942605
1420,000000	91,568677
1419,000000	92,148602
1418,000000	92,608807
1417,000000	92,940702
1416,000000	93,210656
1415,000000	93,470502
1414,000000	93,744954
1413,000000	94,045890
1412,000000	94,372201
1411,000000	94,705940
1410,000000	95,026230
1409,000000	95,321897
1408,000000	95,584248
1407,000000	95,805841
1406,000000	95,992750
1405,000000	96,154853
1404,000000	96,281644
1403,000000	96,353775
1402,000000	96,373676
1401,000000	96,357356
1400,000000	96,302779
1399,000000	96,192123
1398,000000	96,023792
1397,000000	95,806014
1396,000000	95,525382
1395,000000	95,167361
1394,000000	94,758702
1393,000000	94,345800
1392,000000	93,946008
1391,000000	93,556642
1390,000000	93,179081
1389,000000	92,806115
1388,000000	92,410231
1387,000000	91,970560
1386,000000	91,500986
1385,000000	91,030541
1384,000000	90,582104
1383,000000	90,186709
1382,000000	89,889557
1381,000000	89,731216
1380,000000	89,739764
1379,000000	89,935127
1378,000000	90,315875
1377,000000	90,854706
1376,000000	91,519724
1375,000000	92,272487
1374,000000	93,037431
1373,000000	93,718625
1372,000000	94,265792
1371,000000	94,690584
1370,000000	95,025046
1369,000000	95,285927
1368,000000	95,471848
1367,000000	95,581784
1366,000000	95,629015
1365,000000	95,638819
1364,000000	95,632680
1363,000000	95,614303
1362,000000	95,573181
1361,000000	95,502594
1360,000000	95,409085
1359,000000	95,307303
1358,000000	95,213946
1357,000000	95,144241
1356,000000	95,110235
1355,000000	95,119306
1354,000000	95,171272
1353,000000	95,257573
1352,000000	95,364070
1351,000000	95,474321
1350,000000	95,570397
1349,000000	95,632202
1348,000000	95,639600
1347,000000	95,574934
1346,000000	95,424706
1345,000000	95,185179
1344,000000	94,865785
1343,000000	94,482448
1342,000000	94,045268
1341,000000	93,556455
1340,000000	93,029253
1339,000000	92,505828
1338,000000	92,043206
1337,000000	91,683218
1336,000000	91,444095
1335,000000	91,324956
1334,000000	91,305123
1333,000000	91,348463
1332,000000	91,417138
1331,000000	91,483121
1330,000000	91,528118
1329,000000	91,541203
1328,000000	91,519553
1327,000000	91,465149
1326,000000	91,378522
1325,000000	91,259564
1324,000000	91,114810
1323,000000	90,956844
1322,000000	90,793623
1321,000000	90,622684
1320,000000	90,439396
1319,000000	90,245495
1318,000000	90,044939
1317,000000	89,837151
1316,000000	89,617274
1315,000000	89,378649
1314,000000	89,111379
1313,000000	88,802365
1312,000000	88,441258
1311,000000	88,018043
1310,000000	87,514725
1309,000000	86,910462
1308,000000	86,198166
1307,000000	85,392905
1306,000000	84,516685
1305,000000	83,584377
1304,000000	82,609347
1303,000000	81,602190
1302,000000	80,557160
1301,000000	79,450163
1300,000000	78,259646
1299,000000	76,980342
1298,000000	75,609525
1297,000000	74,144559
1296,000000	72,603929
1295,000000	71,031410
1294,000000	69,470764
1293,000000	67,959414
1292,000000	66,553611
1291,000000	65,329057
1290,000000	64,340135
1289,000000	63,596218
1288,000000	63,086856
1287,000000	62,786365
1286,000000	62,627838
1285,000000	62,516651
1284,000000	62,379413
1283,000000	62,181961
1282,000000	61,900371
1281,000000	61,511509
1280,000000	61,020603
1279,000000	60,464310
1278,000000	59,876644
1277,000000	59,279771
1276,000000	58,711748
1275,000000	58,225956
1274,000000	57,849750
1273,000000	57,575480
1272,000000	57,396568
1271,000000	57,317040
1270,000000	57,322717
1269,000000	57,376698
1268,000000	57,454192
1267,000000	57,549098
1266,000000	57,643809
1265,000000	57,711912
1264,000000	57,753290
1263,000000	57,794105
1262,000000	57,848081
1261,000000	57,907823
1260,000000	57,977536
1259,000000	58,078963
1258,000000	58,226908
1257,000000	58,437026
1256,000000	58,757506
1255,000000	59,257647
1254,000000	59,967548
1253,000000	60,855565
1252,000000	61,864219
1251,000000	62,934640
1250,000000	64,008552
1249,000000	65,041461
1248,000000	66,023600
1247,000000	66,968895
1246,000000	67,882067
1245,000000	68,756314
1244,000000	69,596203
1243,000000	70,418422
1242,000000	71,230253
1241,000000	72,028753
1240,000000	72,818275
1239,000000	73,610418
1238,000000	74,407899
1237,000000	75,203597
1236,000000	75,994324
1235,000000	76,779688
1234,000000	77,551081
1233,000000	78,298050
1232,000000	79,026414
1231,000000	79,760486
1230,000000	80,530188
1229,000000	81,362605
1228,000000	82,276081
1227,000000	83,265915
1226,000000	84,295105
1225,000000	85,308417
1224,000000	86,256098
1223,000000	87,105570
1222,000000	87,840105
1221,000000	88,459277
1220,000000	88,976198
1219,000000	89,407283
1218,000000	89,766888
1217,000000	90,066031
1216,000000	90,316345
1215,000000	90,529886
1214,000000	90,715008
1213,000000	90,877996
1212,000000	91,023677
1211,000000	91,155629
1210,000000	91,275956
1209,000000	91,385255
1208,000000	91,483856
1207,000000	91,571285
1206,000000	91,647170
1205,000000	91,713231
1204,000000	91,773115
1203,000000	91,830805
1202,000000	91,890243
1201,000000	91,956551
1200,000000	92,035308
1199,000000	92,130029
1198,000000	92,241544
1197,000000	92,370846
1196,000000	92,520248
1195,000000	92,690680
1194,000000	92,880426
1193,000000	93,085868
1192,000000	93,302483
1191,000000	93,525493
1190,000000	93,751968
1189,000000	93,982208
1188,000000	94,215735
1187,000000	94,446899
1186,000000	94,667076
1185,000000	94,870131
1184,000000	95,052094
1183,000000	95,208955
1182,000000	95,339115
1181,000000	95,446085
1180,000000	95,535229
1179,000000	95,606227
1178,000000	95,653406
1177,000000	95,671251
1176,000000	95,655039
1175,000000	95,599713
1174,000000	95,499052
1173,000000	95,348123
1172,000000	95,143627
1171,000000	94,881321
1170,000000	94,558087
1169,000000	94,174676
1168,000000	93,739726
1167,000000	93,274900
1166,000000	92,818228
1165,000000	92,419946
1164,000000	92,127339
1163,000000	91,962789
1162,000000	91,910366
1161,000000	91,925318
1160,000000	91,954917
1159,000000	91,955008
1158,000000	91,897630
1157,000000	91,773796
1156,000000	91,590079
1155,000000	91,358423
1154,000000	91,085455
1153,000000	90,769726
1152,000000	90,406709
1151,000000	89,987537
1150,000000	89,498379
1149,000000	88,922966
1148,000000	88,246029
1147,000000	87,455012
1146,000000	86,535036
1145,000000	85,477210
1144,000000	84,293615
1143,000000	83,019673
1142,000000	81,703644
1141,000000	80,398295
1140,000000	79,162711
1139,000000	78,051611
1138,000000	77,090908
1137,000000	76,269396
1136,000000	75,556913
1135,000000	74,913491
1134,000000	74,283703
1133,000000	73,609835
1132,000000	72,859673
1131,000000	72,035313
1130,000000	71,155710
1129,000000	70,247192
1128,000000	69,351390
1127,000000	68,515207
1126,000000	67,767203
1125,000000	67,119000
1124,000000	66,588234
1123,000000	66,204987
1122,000000	65,989318
1121,000000	65,959137
1120,000000	66,159038
1119,000000	66,646897
1118,000000	67,457043
1117,000000	68,577044
1116,000000	69,960016
1115,000000	71,530504
1114,000000	73,183458
1113,000000	74,817353
1112,000000	76,364043
1111,000000	77,782232
1110,000000	79,037739
1109,000000	80,111376
1108,000000	81,011845
1107,000000	81,766917
1106,000000	82,402890
1105,000000	82,938500
1104,000000	83,395955
1103,000000	83,793697
1102,000000	84,137456
1101,000000	84,427482
1100,000000	84,668456
1099,000000	84,868323
1098,000000	85,026816
1097,000000	85,139923
1096,000000	85,211068
1095,000000	85,244490
1094,000000	85,235558
1093,000000	85,176787
1092,000000	85,073479
1091,000000	84,940185
1090,000000	84,775869
1089,000000	84,557004
1088,000000	84,250975
1087,000000	83,829168
1086,000000	83,269181
1085,000000	82,546680
1084,000000	81,635823
1083,000000	80,504241
1082,000000	79,116800
1081,000000	77,466933
1080,000000	75,603720
1079,000000	73,623639
1078,000000	71,625043
1077,000000	69,687996
1076,000000	67,895998
1075,000000	66,351911
1074,000000	65,152082
1073,000000	64,373288
1072,000000	64,090682
1071,000000	64,353321
1070,000000	65,149945
1069,000000	66,403624
1068,000000	68,007330
1067,000000	69,847082
1066,000000	71,792043
1065,000000	73,720825
1064,000000	75,552835
1063,000000	77,246242
1062,000000	78,777282
1061,000000	80,136716
1060,000000	81,332742
1059,000000	82,378216
1058,000000	83,278323
1057,000000	84,032635
1056,000000	84,651402
1055,000000	85,148512
1054,000000	85,525652
1053,000000	85,775444
1052,000000	85,891602
1051,000000	85,880185
1050,000000	85,755311
1049,000000	85,534489
1048,000000	85,235442
1047,000000	84,858299
1046,000000	84,377963
1045,000000	83,762159
1044,000000	83,008686
1043,000000	82,168587
1042,000000	81,340611
1041,000000	80,651285
1040,000000	80,228293
1039,000000	80,158920
1038,000000	80,445346
1037,000000	81,006188
1036,000000	81,716045
1035,000000	82,448596
1034,000000	83,107698
1033,000000	83,644729
1032,000000	84,059793
1031,000000	84,377641
1030,000000	84,620921
1029,000000	84,804326
1028,000000	84,944037
1027,000000	85,057442
1026,000000	85,155521
1025,000000	85,244138
1024,000000	85,330150
1023,000000	85,420243
1022,000000	85,513319
1021,000000	85,602759
1020,000000	85,685756
1019,000000	85,765504
1018,000000	85,847799
1017,000000	85,942023
1016,000000	86,061109
1015,000000	86,210915
1014,000000	86,380620
1013,000000	86,549665
1012,000000	86,702783
1011,000000	86,834062
1010,000000	86,942454
1009,000000	87,032248
1008,000000	87,115243
1007,000000	87,203104
1006,000000	87,296530
1005,000000	87,386993
1004,000000	87,466294
1003,000000	87,529710
1002,000000	87,573005
1001,000000	87,594677
1000,000000	87,601410
999,000000	87,604676
998,000000	87,611454
997,000000	87,622178
996,000000	87,637098
995,000000	87,660167
994,000000	87,698082
993,000000	87,759028
992,000000	87,849443
991,000000	87,966095
990,000000	88,092158
989,000000	88,204775
988,000000	88,285146
987,000000	88,319824
986,000000	88,298150
985,000000	88,216940
984,000000	88,084719
983,000000	87,916239
982,000000	87,723468
981,000000	87,514160
980,000000	87,296912
979,000000	87,080317
978,000000	86,869617
977,000000	86,670836
976,000000	86,495875
975,000000	86,355679
974,000000	86,248263
973,000000	86,159720
972,000000	86,075193
971,000000	85,981842
970,000000	85,863823
969,000000	85,703144
968,000000	85,487271
967,000000	85,212667
966,000000	84,883466
965,000000	84,515156
964,000000	84,138180
963,000000	83,789471
962,000000	83,496941
961,000000	83,275206
960,000000	83,130768
959,000000	83,063196
958,000000	83,066382
957,000000	83,136684
956,000000	83,281354
955,000000	83,508371
954,000000	83,811002
953,000000	84,171296
952,000000	84,570224
951,000000	84,988243
950,000000	85,401941
949,000000	85,793453
948,000000	86,162341
947,000000	86,519488
946,000000	86,872872
945,000000	87,225787
944,000000	87,583618
943,000000	87,950358
942,000000	88,319329
941,000000	88,675965
940,000000	89,010743
939,000000	89,324381
938,000000	89,621813
937,000000	89,908085
936,000000	90,188666
935,000000	90,466687
934,000000	90,738560
933,000000	90,995395
932,000000	91,230362
931,000000	91,441890
930,000000	91,630075
929,000000	91,793473
928,000000	91,928519
927,000000	92,031573
926,000000	92,103385
925,000000	92,155057
924,000000	92,209759
923,000000	92,295139
922,000000	92,431557
921,000000	92,625555
920,000000	92,869527
919,000000	93,142460
918,000000	93,413880
917,000000	93,654537
916,000000	93,847537
915,000000	93,990774
914,000000	94,091861
913,000000	94,162452
912,000000	94,216254
911,000000	94,268862
910,000000	94,336345
909,000000	94,432849
908,000000	94,568248
907,000000	94,746421
906,000000	94,964821
905,000000	95,215676
904,000000	95,486518
903,000000	95,761259
902,000000	96,024411
901,000000	96,266206
900,000000	96,483320
899,000000	96,675343
898,000000	96,842165
897,000000	96,984618
896,000000	97,106519
895,000000	97,214783
894,000000	97,317679
893,000000	97,420748
892,000000	97,522436
891,000000	97,614571
890,000000	97,687445
889,000000	97,735284
888,000000	97,757065
887,000000	97,753939
886,000000	97,728431
885,000000	97,684815
884,000000	97,628854
883,000000	97,564783
882,000000	97,490023
881,000000	97,392930
880,000000	97,258877
879,000000	97,084971
878,000000	96,891166
877,000000	96,715394
876,000000	96,595575
875,000000	96,554267
874,000000	96,595660
873,000000	96,709735
872,000000	96,875049
871,000000	97,060524
870,000000	97,235150
869,000000	97,381490
868,000000	97,498807
867,000000	97,593861
866,000000	97,671216
865,000000	97,732457
864,000000	97,780530
863,000000	97,820939
862,000000	97,858445
861,000000	97,894625
860,000000	97,929026
859,000000	97,961933
858,000000	97,995864
857,000000	98,034848
856,000000	98,082454
855,000000	98,139580
854,000000	98,202975
853,000000	98,265530
852,000000	98,318775
851,000000	98,356694
850,000000	98,377861
849,000000	98,383287
848,000000	98,372594
847,000000	98,342798
846,000000	98,291402
845,000000	98,219739
844,000000	98,131606
843,000000	98,028711
842,000000	97,907420
841,000000	97,761260
840,000000	97,587290
839,000000	97,389547
838,000000	97,176956
837,000000	96,959260
836,000000	96,746116
835,000000	96,548247
834,000000	96,377474
833,000000	96,245508
832,000000	96,163940
831,000000	96,143764
830,000000	96,191046
829,000000	96,302216
828,000000	96,462842
827,000000	96,652356
826,000000	96,851253
825,000000	97,045261
824,000000	97,226317
823,000000	97,391692
822,000000	97,541872
821,000000	97,676729
820,000000	97,793323
819,000000	97,887782
818,000000	97,958831
817,000000	98,008442
816,000000	98,039252
815,000000	98,053031
814,000000	98,050732
813,000000	98,032902
812,000000	98,000233
811,000000	97,953889
810,000000	97,894838
809,000000	97,821486
808,000000	97,728564
807,000000	97,608218
806,000000	97,450015
805,000000	97,240573
804,000000	96,967351
803,000000	96,628442
802,000000	96,239774
801,000000	95,831783
800,000000	95,439878
799,000000	95,096937
798,000000	94,830050
797,000000	94,656491
796,000000	94,576112
795,000000	94,564968
794,000000	94,579746
793,000000	94,573975
792,000000	94,515653
791,000000	94,396578
790,000000	94,230113
789,000000	94,041081
788,000000	93,854870
787,000000	93,691194
786,000000	93,562302
785,000000	93,472039
784,000000	93,415210
783,000000	93,381215
782,000000	93,361887
781,000000	93,355033
780,000000	93,357646
779,000000	93,357653
778,000000	93,337098
777,000000	93,284380
776,000000	93,201521
775,000000	93,100700
774,000000	92,996883
773,000000	92,903184
772,000000	92,828503
771,000000	92,777356
770,000000	92,753988
769,000000	92,766506
768,000000	92,823927
767,000000	92,928978
766,000000	93,077840
765,000000	93,265670
764,000000	93,485267
763,000000	93,717298
762,000000	93,926248
761,000000	94,070107
760,000000	94,113409
759,000000	94,032659
758,000000	93,813668
757,000000	93,448538
756,000000	92,933419
755,000000	92,264115
754,000000	91,433917
753,000000	90,437105
752,000000	89,275788
751,000000	87,961830
750,000000	86,517770
749,000000	84,983098
748,000000	83,415597
747,000000	81,880861
746,000000	80,445073
745,000000	79,185975
744,000000	78,199689
743,000000	77,584036
742,000000	77,414362
741,000000	77,729596
740,000000	78,522083
739,000000	79,729468
738,000000	81,246609
737,000000	82,946525
736,000000	84,691249
735,000000	86,343579
734,000000	87,792206
733,000000	88,973281
732,000000	89,871177
731,000000	90,510719
730,000000	90,950914
729,000000	91,274258
728,000000	91,565748
727,000000	91,888758
726,000000	92,270177
725,000000	92,699008
724,000000	93,137046
723,000000	93,539630
722,000000	93,876598
721,000000	94,138382
720,000000	94,325689
719,000000	94,434901
718,000000	94,451327
717,000000	94,352394
716,000000	94,116847
715,000000	93,732825
714,000000	93,196187
713,000000	92,499876
712,000000	91,626697
711,000000	90,556452
710,000000	89,289262
709,000000	87,874996
708,000000	86,426850
707,000000	85,104882
706,000000	84,078075
705,000000	83,478594
704,000000	83,347889
703,000000	83,599943
702,000000	84,051417
701,000000	84,507339
700,000000	84,833277
699,000000	84,979180
698,000000	84,967791
697,000000	84,863238
696,000000	84,730254
695,000000	84,608514
694,000000	84,524375
693,000000	84,513979
692,000000	84,616326
691,000000	84,849046
690,000000	85,206824
689,000000	85,674053
688,000000	86,218231
687,000000	86,783089
686,000000	87,314918
685,000000	87,790018
684,000000	88,205826
683,000000	88,561613
682,000000	88,860713
681,000000	89,119098
680,000000	89,355207
679,000000	89,579053
678,000000	89,800127
677,000000	90,035721
676,000000	90,300317
675,000000	90,594187
674,000000	90,909984
673,000000	91,235861
672,000000	91,542543
671,000000	91,812776
670,000000	92,082208
669,000000	92,457822
668,000000	92,971883
667,000000	93,450834
666,000000	93,758424
665,000000	93,936134
664,000000	94,054312
663,000000	94,129115
662,000000	94,132847
661,000000	94,036754
660,000000	93,828751
659,000000	93,499010
658,000000	93,024275
657,000000	92,364884
656,000000	91,490102
655,000000	90,424136
654,000000	89,273589
653,000000	88,195785
652,000000	87,337142
651,000000	86,773840
650,000000	86,463297
649,000000	86,270827
648,000000	86,078832
647,000000	85,848170
646,000000	85,572909
645,000000	85,225603
644,000000	84,770359
643,000000	84,199244
642,000000	83,528731
641,000000	82,781178
640,000000	81,997853
639,000000	81,252021
638,000000	80,618956
637,000000	80,148555
636,000000	79,879389
635,000000	79,836381
634,000000	79,987905
633,000000	80,251615
632,000000	80,563480
631,000000	80,901475
630,000000	81,239685
629,000000	81,528211
628,000000	81,731915
627,000000	81,849734
626,000000	81,886391
625,000000	81,837925
624,000000	81,714290
623,000000	81,542533
622,000000	81,334000
621,000000	81,076723
620,000000	80,771451
619,000000	80,448611
618,000000	80,138047
617,000000	79,849225
616,000000	79,593433
615,000000	79,393106
614,000000	79,252176
613,000000	79,148223
612,000000	79,068152
611,000000	79,023259
610,000000	79,021147
609,000000	79,055737
608,000000	79,137275
607,000000	79,302718
606,000000	79,583563
605,000000	79,995473
604,000000	80,564644
603,000000	81,325684
602,000000	82,284009
601,000000	83,401205
600,000000	84,615323
599,000000	85,852846
598,000000	87,036076
597,000000	88,108397
596,000000	89,048871
595,000000	89,855667
594,000000	90,529933
593,000000	91,081078
592,000000	91,527479
591,000000	91,884504
590,000000	92,162366
589,000000	92,378634
588,000000	92,562274
587,000000	92,735323
586,000000	92,897814
585,000000	93,036233
584,000000	93,140314
583,000000	93,208770
582,000000	93,247509
581,000000	93,272418
580,000000	93,309259
579,000000	93,380876
578,000000	93,493942
577,000000	93,641908
576,000000	93,816784
575,000000	94,014432
574,000000	94,234558
573,000000	94,478166
572,000000	94,738408
571,000000	94,992403
570,000000	95,212683
569,000000	95,390174
568,000000	95,536291
567,000000	95,662771
566,000000	95,770627
565,000000	95,856384
564,000000	95,916466
563,000000	95,947611
562,000000	95,952662
561,000000	95,943677
560,000000	95,931657
559,000000	95,914944
558,000000	95,885466
557,000000	95,842943
556,000000	95,794867
555,000000	95,746022
554,000000	95,694804
553,000000	95,638593
552,000000	95,577991
551,000000	95,518106
550,000000	95,468820
549,000000	95,438132
548,000000	95,419804
547,000000	95,391985
546,000000	95,335437
545,000000	95,252540
544,000000	95,162995
543,000000	95,086133
542,000000	95,034470
541,000000	95,015158
540,000000	95,025043
539,000000	95,048096
538,000000	95,071485
537,000000	95,104740
536,000000	95,171574
535,000000	95,280479
534,000000	95,415702
533,000000	95,560021
532,000000	95,711728
531,000000	95,875732
530,000000	96,054192
529,000000	96,250898
528,000000	96,467735
527,000000	96,687422
526,000000	96,873445
525,000000	97,002546
524,000000	97,084560
523,000000	97,141663
522,000000	97,189117
521,000000	97,241123
520,000000	97,314968
519,000000	97,416973
518,000000	97,533557
517,000000	97,646839
516,000000	97,749718
515,000000	97,837277
514,000000	97,896217
513,000000	97,914044
512,000000	97,894208
511,000000	97,857683
510,000000	97,830110
509,000000	97,825175
508,000000	97,835875
507,000000	97,841788
506,000000	97,829868
505,000000	97,806090
504,000000	97,782567
503,000000	97,760044
502,000000	97,730753
501,000000	97,693836
500,000000	97,654052
499,000000	97,606418
498,000000	97,536955
497,000000	97,444350
496,000000	97,351241
495,000000	97,284018
494,000000	97,244664
493,000000	97,208707
492,000000	97,150255
491,000000	97,064021
490,000000	96,963184
489,000000	96,863706
488,000000	96,776305
487,000000	96,710004
486,000000	96,677504
485,000000	96,690824
484,000000	96,746619
483,000000	96,817088
482,000000	96,863678
481,000000	96,865853
480,000000	96,834101
479,000000	96,790408
478,000000	96,736975
477,000000	96,650431
476,000000	96,511876
475,000000	96,337804
474,000000	96,174093
473,000000	96,062404
472,000000	96,015303
471,000000	96,015658
470,000000	96,037723
469,000000	96,066788
468,000000	96,101821
467,000000	96,154171
466,000000	96,244771
465,000000	96,395611
464,000000	96,618360
463,000000	96,904861
462,000000	97,222605
461,000000	97,528764
460,000000	97,793920
459,000000	98,006062
458,000000	98,156537
457,000000	98,232169
456,000000	98,228749
455,000000	98,174842
454,000000	98,136428
453,000000	98,177824
452,000000	98,311508
451,000000	98,486000
450,000000	98,654792
