# Supplementary material for: Machine learning-assisted non-destructive plasticizer identification and quantification in historical PVC objects based on IR spectroscopy
Source: Sci Rep. 2022 Mar 23;12:5017. doi: 10.1038/s41598-022-08862-1 (PMC8943100; doi:10.1038/s41598-022-08862-1)
Supplement: Supplementary file 1 — Supplementary Information 1. [file 41598_2022_8862_MOESM1_ESM.zip › Plasticizers_PVC_data/ATR_FTIR_all/P149.ASC]

PE IR       SUBTECH     SPECTRUM    ASCII       PEDS        4.00        
   -1
P149.ASC
20/10/14
12:56:49.00
20/10/14
12:56:49.00
Student
Sample 012 By student Date Wednesday, October 14 2020
450,000000
#HDR
-1
-1
#GR
cm-1
%T
1.0
0.0
4000,000000
-1,000000
3551
8
100,606645
59,588984
#DATA
4000,000000	99,529025
3999,000000	99,529837
3998,000000	99,530093
3997,000000	99,530146
3996,000000	99,530728
3995,000000	99,532051
3994,000000	99,533530
3993,000000	99,534231
3992,000000	99,533715
3991,000000	99,532395
3990,000000	99,531203
3989,000000	99,530956
3988,000000	99,531982
3987,000000	99,534139
3986,000000	99,536926
3985,000000	99,539677
3984,000000	99,541854
3983,000000	99,543243
3982,000000	99,543895
3981,000000	99,543920
3980,000000	99,543426
3979,000000	99,542636
3978,000000	99,542009
3977,000000	99,542076
3976,000000	99,543050
3975,000000	99,544668
3974,000000	99,546503
3973,000000	99,548342
3972,000000	99,550151
3971,000000	99,551806
3970,000000	99,552984
3969,000000	99,553238
3968,000000	99,552308
3967,000000	99,550416
3966,000000	99,548316
3965,000000	99,547089
3964,000000	99,547583
3963,000000	99,549729
3962,000000	99,552375
3961,000000	99,554070
3960,000000	99,554181
3959,000000	99,553455
3958,000000	99,553428
3957,000000	99,555023
3956,000000	99,557834
3955,000000	99,560679
3954,000000	99,562606
3953,000000	99,563386
3952,000000	99,563231
3951,000000	99,562475
3950,000000	99,561358
3949,000000	99,560068
3948,000000	99,559082
3947,000000	99,559090
3946,000000	99,560558
3945,000000	99,563276
3944,000000	99,566435
3943,000000	99,569129
3942,000000	99,570803
3941,000000	99,571713
3940,000000	99,572359
3939,000000	99,572549
3938,000000	99,571563
3937,000000	99,568808
3936,000000	99,564655
3935,000000	99,560661
3934,000000	99,558779
3933,000000	99,560261
3932,000000	99,564542
3931,000000	99,569628
3930,000000	99,573531
3929,000000	99,575506
3928,000000	99,576395
3927,000000	99,577457
3926,000000	99,579343
3925,000000	99,581578
3924,000000	99,582816
3923,000000	99,582090
3922,000000	99,579775
3921,000000	99,577019
3920,000000	99,574620
3919,000000	99,572736
3918,000000	99,571830
3917,000000	99,572816
3916,000000	99,575764
3915,000000	99,579432
3914,000000	99,582310
3913,000000	99,584021
3912,000000	99,584905
3911,000000	99,584992
3910,000000	99,584050
3909,000000	99,582089
3908,000000	99,579625
3907,000000	99,577716
3906,000000	99,577028
3905,000000	99,577440
3904,000000	99,577870
3903,000000	99,577624
3902,000000	99,577870
3901,000000	99,580425
3900,000000	99,585854
3899,000000	99,592497
3898,000000	99,597535
3897,000000	99,599552
3896,000000	99,599290
3895,000000	99,598550
3894,000000	99,599219
3893,000000	99,602134
3892,000000	99,606440
3891,000000	99,609918
3890,000000	99,610654
3889,000000	99,608473
3888,000000	99,605082
3887,000000	99,603576
3886,000000	99,605762
3885,000000	99,609781
3884,000000	99,612202
3883,000000	99,612464
3882,000000	99,613282
3881,000000	99,616213
3880,000000	99,619337
3879,000000	99,620093
3878,000000	99,618359
3877,000000	99,616343
3876,000000	99,616557
3875,000000	99,619500
3874,000000	99,622930
3873,000000	99,623956
3872,000000	99,622206
3871,000000	99,620269
3870,000000	99,620463
3869,000000	99,621957
3868,000000	99,622597
3867,000000	99,622342
3866,000000	99,623828
3865,000000	99,629044
3864,000000	99,635472
3863,000000	99,638852
3862,000000	99,638559
3861,000000	99,636881
3860,000000	99,635726
3859,000000	99,635923
3858,000000	99,637386
3857,000000	99,639844
3856,000000	99,642942
3855,000000	99,647607
3854,000000	99,653990
3853,000000	99,659141
3852,000000	99,660687
3851,000000	99,659755
3850,000000	99,658232
3849,000000	99,657465
3848,000000	99,657472
3847,000000	99,657422
3846,000000	99,657257
3845,000000	99,657860
3844,000000	99,659455
3843,000000	99,661426
3842,000000	99,663053
3841,000000	99,663878
3840,000000	99,664524
3839,000000	99,665844
3838,000000	99,667480
3837,000000	99,668854
3836,000000	99,669695
3835,000000	99,670398
3834,000000	99,671540
3833,000000	99,673434
3832,000000	99,675962
3831,000000	99,678176
3830,000000	99,679095
3829,000000	99,679523
3828,000000	99,681429
3827,000000	99,685343
3826,000000	99,689423
3825,000000	99,690932
3824,000000	99,689346
3823,000000	99,688069
3822,000000	99,690637
3821,000000	99,695466
3820,000000	99,697525
3819,000000	99,695654
3818,000000	99,693207
3817,000000	99,694321
3816,000000	99,700053
3815,000000	99,707276
3814,000000	99,712352
3813,000000	99,714780
3812,000000	99,716670
3811,000000	99,719212
3810,000000	99,721858
3809,000000	99,724164
3808,000000	99,726394
3807,000000	99,728046
3806,000000	99,727339
3805,000000	99,723389
3804,000000	99,718834
3803,000000	99,718381
3802,000000	99,724342
3801,000000	99,733246
3800,000000	99,739550
3799,000000	99,741979
3798,000000	99,743309
3797,000000	99,746266
3796,000000	99,750913
3795,000000	99,755845
3794,000000	99,760218
3793,000000	99,764337
3792,000000	99,768516
3791,000000	99,771867
3790,000000	99,773154
3789,000000	99,772647
3788,000000	99,772266
3787,000000	99,773591
3786,000000	99,776261
3785,000000	99,778323
3784,000000	99,778212
3783,000000	99,775874
3782,000000	99,772598
3781,000000	99,770157
3780,000000	99,769563
3779,000000	99,770407
3778,000000	99,772084
3777,000000	99,774799
3776,000000	99,778836
3775,000000	99,783790
3774,000000	99,788288
3773,000000	99,790877
3772,000000	99,790943
3771,000000	99,789135
3770,000000	99,786540
3769,000000	99,783945
3768,000000	99,782476
3767,000000	99,783299
3766,000000	99,786091
3765,000000	99,788844
3764,000000	99,789211
3763,000000	99,786460
3762,000000	99,782873
3761,000000	99,782388
3760,000000	99,787333
3759,000000	99,795443
3758,000000	99,802609
3757,000000	99,807326
3756,000000	99,809986
3755,000000	99,811201
3754,000000	99,811019
3753,000000	99,809505
3752,000000	99,806710
3751,000000	99,801933
3750,000000	99,796327
3749,000000	99,793415
3748,000000	99,794701
3747,000000	99,798417
3746,000000	99,801858
3745,000000	99,803674
3744,000000	99,804770
3743,000000	99,806231
3742,000000	99,807935
3741,000000	99,810306
3740,000000	99,814313
3739,000000	99,818783
3738,000000	99,821013
3737,000000	99,821179
3736,000000	99,823064
3735,000000	99,830373
3734,000000	99,841298
3733,000000	99,850787
3732,000000	99,855233
3731,000000	99,853739
3730,000000	99,847971
3729,000000	99,840769
3728,000000	99,835196
3727,000000	99,833108
3726,000000	99,833710
3725,000000	99,834696
3724,000000	99,835441
3723,000000	99,837493
3722,000000	99,841406
3721,000000	99,845566
3720,000000	99,848542
3719,000000	99,849796
3718,000000	99,849140
3717,000000	99,846824
3716,000000	99,843323
3715,000000	99,839370
3714,000000	99,835184
3713,000000	99,830061
3712,000000	99,823594
3711,000000	99,817315
3710,000000	99,814964
3709,000000	99,818990
3708,000000	99,827580
3707,000000	99,836105
3706,000000	99,840337
3705,000000	99,839295
3704,000000	99,835399
3703,000000	99,831796
3702,000000	99,829259
3701,000000	99,826215
3700,000000	99,821696
3699,000000	99,816645
3698,000000	99,812229
3697,000000	99,808720
3696,000000	99,804917
3695,000000	99,798878
3694,000000	99,790501
3693,000000	99,782947
3692,000000	99,780664
3691,000000	99,785469
3690,000000	99,793809
3689,000000	99,799507
3688,000000	99,800336
3687,000000	99,798749
3686,000000	99,796851
3685,000000	99,794688
3684,000000	99,791325
3683,000000	99,785423
3682,000000	99,775537
3681,000000	99,760486
3680,000000	99,739796
3679,000000	99,715182
3678,000000	99,691519
3677,000000	99,677955
3676,000000	99,682611
3675,000000	99,701043
3674,000000	99,719888
3673,000000	99,732172
3672,000000	99,738743
3671,000000	99,742432
3670,000000	99,744160
3669,000000	99,743232
3668,000000	99,741409
3667,000000	99,741610
3666,000000	99,744347
3665,000000	99,748100
3664,000000	99,750886
3663,000000	99,751315
3662,000000	99,749110
3661,000000	99,745220
3660,000000	99,741074
3659,000000	99,737898
3658,000000	99,735910
3657,000000	99,734092
3656,000000	99,730858
3655,000000	99,725340
3654,000000	99,717908
3653,000000	99,709878
3652,000000	99,703311
3651,000000	99,699707
3650,000000	99,698147
3649,000000	99,695594
3648,000000	99,692089
3647,000000	99,690906
3646,000000	99,693357
3645,000000	99,697942
3644,000000	99,702574
3643,000000	99,705655
3642,000000	99,706571
3641,000000	99,705424
3640,000000	99,702521
3639,000000	99,698574
3638,000000	99,694364
3637,000000	99,690241
3636,000000	99,685904
3635,000000	99,680955
3634,000000	99,675541
3633,000000	99,669910
3632,000000	99,664077
3631,000000	99,658044
3630,000000	99,651940
3629,000000	99,645555
3628,000000	99,639126
3627,000000	99,634534
3626,000000	99,633186
3625,000000	99,634566
3624,000000	99,637423
3623,000000	99,641107
3622,000000	99,645598
3621,000000	99,649975
3620,000000	99,650976
3619,000000	99,644493
3618,000000	99,630966
3617,000000	99,616012
3616,000000	99,604546
3615,000000	99,597289
3614,000000	99,591823
3613,000000	99,585443
3612,000000	99,577847
3611,000000	99,570400
3610,000000	99,563610
3609,000000	99,557319
3608,000000	99,552095
3607,000000	99,549031
3606,000000	99,548288
3605,000000	99,548336
3604,000000	99,547304
3603,000000	99,544390
3602,000000	99,539949
3601,000000	99,534650
3600,000000	99,528732
3599,000000	99,522016
3598,000000	99,514721
3597,000000	99,507847
3596,000000	99,502341
3595,000000	99,498585
3594,000000	99,495848
3593,000000	99,492366
3592,000000	99,486667
3591,000000	99,478729
3590,000000	99,469925
3589,000000	99,462439
3588,000000	99,457057
3587,000000	99,452196
3586,000000	99,446169
3585,000000	99,439289
3584,000000	99,432608
3583,000000	99,426623
3582,000000	99,421027
3581,000000	99,415577
3580,000000	99,410426
3579,000000	99,405872
3578,000000	99,401419
3577,000000	99,395996
3576,000000	99,388859
3575,000000	99,380276
3574,000000	99,371301
3573,000000	99,362627
3572,000000	99,354265
3571,000000	99,345930
3570,000000	99,337361
3569,000000	99,328593
3568,000000	99,320330
3567,000000	99,313215
3566,000000	99,307233
3565,000000	99,301787
3564,000000	99,296147
3563,000000	99,290071
3562,000000	99,284041
3561,000000	99,278570
3560,000000	99,273525
3559,000000	99,268308
3558,000000	99,262576
3557,000000	99,256603
3556,000000	99,250838
3555,000000	99,245319
3554,000000	99,239688
3553,000000	99,233541
3552,000000	99,226741
3551,000000	99,219724
3550,000000	99,213257
3549,000000	99,207993
3548,000000	99,204148
3547,000000	99,201158
3546,000000	99,197763
3545,000000	99,192908
3544,000000	99,186722
3543,000000	99,180588
3542,000000	99,176134
3541,000000	99,173961
3540,000000	99,173284
3539,000000	99,172418
3538,000000	99,169828
3537,000000	99,165071
3536,000000	99,159109
3535,000000	99,153687
3534,000000	99,149877
3533,000000	99,147262
3532,000000	99,144444
3531,000000	99,140322
3530,000000	99,134828
3529,000000	99,128576
3528,000000	99,122364
3527,000000	99,117146
3526,000000	99,113899
3525,000000	99,112940
3524,000000	99,113116
3523,000000	99,112072
3522,000000	99,108015
3521,000000	99,101194
3520,000000	99,093497
3519,000000	99,086767
3518,000000	99,081528
3517,000000	99,077157
3516,000000	99,072695
3515,000000	99,067494
3514,000000	99,061288
3513,000000	99,054329
3512,000000	99,047549
3511,000000	99,042087
3510,000000	99,038114
3509,000000	99,034462
3508,000000	99,029869
3507,000000	99,024403
3506,000000	99,019341
3505,000000	99,015668
3504,000000	99,012806
3503,000000	99,009072
3502,000000	99,003484
3501,000000	98,996864
3500,000000	98,990750
3499,000000	98,985524
3498,000000	98,979880
3497,000000	98,972257
3496,000000	98,962578
3495,000000	98,952252
3494,000000	98,942593
3493,000000	98,933746
3492,000000	98,925348
3491,000000	98,917594
3490,000000	98,911039
3489,000000	98,905459
3488,000000	98,899491
3487,000000	98,891592
3486,000000	98,881491
3485,000000	98,870903
3484,000000	98,862797
3483,000000	98,859378
3482,000000	98,859768
3481,000000	98,859717
3480,000000	98,854439
3479,000000	98,842237
3478,000000	98,825328
3477,000000	98,807354
3476,000000	98,790736
3475,000000	98,776615
3474,000000	98,766665
3473,000000	98,763511
3472,000000	98,768343
3471,000000	98,778307
3470,000000	98,786971
3469,000000	98,787754
3468,000000	98,777399
3467,000000	98,757063
3466,000000	98,731150
3465,000000	98,705421
3464,000000	98,684951
3463,000000	98,672005
3462,000000	98,664693
3461,000000	98,658083
3460,000000	98,647538
3459,000000	98,631772
3458,000000	98,613153
3457,000000	98,595453
3456,000000	98,581284
3455,000000	98,571002
3454,000000	98,562998
3453,000000	98,555008
3452,000000	98,545545
3451,000000	98,534949
3450,000000	98,525143
3449,000000	98,518002
3448,000000	98,513676
3447,000000	98,510506
3446,000000	98,506604
3445,000000	98,501210
3444,000000	98,494751
3443,000000	98,488674
3442,000000	98,485778
3441,000000	98,489648
3440,000000	98,502263
3439,000000	98,521637
3438,000000	98,541990
3437,000000	98,556617
3436,000000	98,561217
3435,000000	98,555756
3434,000000	98,544153
3433,000000	98,532149
3432,000000	98,523941
3431,000000	98,519859
3430,000000	98,517227
3429,000000	98,513502
3428,000000	98,508507
3427,000000	98,503793
3426,000000	98,500804
3425,000000	98,500040
3424,000000	98,501439
3423,000000	98,504852
3422,000000	98,510019
3421,000000	98,516452
3420,000000	98,523429
3419,000000	98,530172
3418,000000	98,536323
3417,000000	98,542362
3416,000000	98,549156
3415,000000	98,556759
3414,000000	98,564004
3413,000000	98,569769
3412,000000	98,574369
3411,000000	98,578910
3410,000000	98,583352
3409,000000	98,586102
3408,000000	98,586094
3407,000000	98,584736
3406,000000	98,585207
3405,000000	98,589744
3404,000000	98,597791
3403,000000	98,606634
3402,000000	98,613465
3401,000000	98,617003
3400,000000	98,617666
3399,000000	98,616773
3398,000000	98,615637
3397,000000	98,615135
3396,000000	98,615672
3395,000000	98,617212
3394,000000	98,619260
3393,000000	98,620965
3392,000000	98,621460
3391,000000	98,620301
3390,000000	98,617823
3389,000000	98,615136
3388,000000	98,613441
3387,000000	98,612939
3386,000000	98,612403
3385,000000	98,610305
3384,000000	98,606632
3383,000000	98,603358
3382,000000	98,602734
3381,000000	98,605055
3380,000000	98,608173
3379,000000	98,609271
3378,000000	98,607197
3377,000000	98,603204
3376,000000	98,599700
3375,000000	98,598321
3374,000000	98,599047
3373,000000	98,600689
3372,000000	98,601951
3371,000000	98,602081
3370,000000	98,600921
3369,000000	98,598600
3368,000000	98,595166
3367,000000	98,590564
3366,000000	98,585120
3365,000000	98,579916
3364,000000	98,576219
3363,000000	98,574311
3362,000000	98,573166
3361,000000	98,571583
3360,000000	98,569520
3359,000000	98,568054
3358,000000	98,568097
3357,000000	98,569459
3356,000000	98,571134
3355,000000	98,572257
3354,000000	98,572722
3353,000000	98,572917
3352,000000	98,572973
3351,000000	98,572416
3350,000000	98,570725
3349,000000	98,568117
3348,000000	98,565498
3347,000000	98,563530
3346,000000	98,562076
3345,000000	98,560772
3344,000000	98,559791
3343,000000	98,559758
3342,000000	98,561029
3341,000000	98,563278
3340,000000	98,565625
3339,000000	98,567006
3338,000000	98,566705
3337,000000	98,564912
3336,000000	98,562601
3335,000000	98,560552
3334,000000	98,558609
3333,000000	98,556178
3332,000000	98,553300
3331,000000	98,550905
3330,000000	98,550120
3329,000000	98,551531
3328,000000	98,554839
3327,000000	98,558857
3326,000000	98,561970
3325,000000	98,563186
3324,000000	98,562845
3323,000000	98,562120
3322,000000	98,561916
3321,000000	98,562528
3320,000000	98,564057
3319,000000	98,566506
3318,000000	98,569312
3317,000000	98,571373
3316,000000	98,571905
3315,000000	98,571178
3314,000000	98,570404
3313,000000	98,571125
3312,000000	98,574529
3311,000000	98,580715
3310,000000	98,588269
3309,000000	98,595003
3308,000000	98,599531
3307,000000	98,602055
3306,000000	98,603483
3305,000000	98,604110
3304,000000	98,603456
3303,000000	98,601226
3302,000000	98,598039
3301,000000	98,595176
3300,000000	98,593686
3299,000000	98,593597
3298,000000	98,593900
3297,000000	98,593517
3296,000000	98,592407
3295,000000	98,591570
3294,000000	98,591841
3293,000000	98,592932
3292,000000	98,593876
3291,000000	98,594156
3290,000000	98,594057
3289,000000	98,594124
3288,000000	98,594762
3287,000000	98,596337
3286,000000	98,599057
3285,000000	98,602487
3284,000000	98,605629
3283,000000	98,607964
3282,000000	98,610223
3281,000000	98,613582
3280,000000	98,618147
3279,000000	98,622732
3278,000000	98,626305
3277,000000	98,629257
3276,000000	98,632901
3275,000000	98,638108
3274,000000	98,644742
3273,000000	98,651925
3272,000000	98,658141
3271,000000	98,661398
3270,000000	98,660554
3269,000000	98,657000
3268,000000	98,654268
3267,000000	98,655127
3266,000000	98,659261
3265,000000	98,664348
3264,000000	98,668971
3263,000000	98,673687
3262,000000	98,679527
3261,000000	98,686389
3260,000000	98,693289
3259,000000	98,699443
3258,000000	98,704598
3257,000000	98,708783
3256,000000	98,712220
3255,000000	98,715278
3254,000000	98,718122
3253,000000	98,720627
3252,000000	98,722895
3251,000000	98,725693
3250,000000	98,729913
3249,000000	98,735542
3248,000000	98,741405
3247,000000	98,745977
3246,000000	98,748443
3245,000000	98,749196
3244,000000	98,749599
3243,000000	98,751195
3242,000000	98,754703
3241,000000	98,759492
3240,000000	98,764188
3239,000000	98,768041
3238,000000	98,771786
3237,000000	98,776943
3236,000000	98,784068
3235,000000	98,791684
3234,000000	98,797059
3233,000000	98,798353
3232,000000	98,796185
3231,000000	98,793085
3230,000000	98,791400
3229,000000	98,791651
3228,000000	98,792927
3227,000000	98,794573
3226,000000	98,796984
3225,000000	98,800630
3224,000000	98,804774
3223,000000	98,807895
3222,000000	98,809357
3221,000000	98,810044
3220,000000	98,811095
3219,000000	98,812562
3218,000000	98,813956
3217,000000	98,815505
3216,000000	98,818007
3215,000000	98,821379
3214,000000	98,824257
3213,000000	98,825356
3212,000000	98,824727
3211,000000	98,823421
3210,000000	98,822415
3209,000000	98,822173
3208,000000	98,822753
3207,000000	98,823853
3206,000000	98,824954
3205,000000	98,825727
3204,000000	98,826258
3203,000000	98,826806
3202,000000	98,827667
3201,000000	98,829251
3200,000000	98,831769
3199,000000	98,834595
3198,000000	98,836538
3197,000000	98,837201
3196,000000	98,837651
3195,000000	98,839252
3194,000000	98,842211
3193,000000	98,845682
3192,000000	98,848898
3191,000000	98,851626
3190,000000	98,853954
3189,000000	98,856303
3188,000000	98,859361
3187,000000	98,863180
3186,000000	98,866458
3185,000000	98,867540
3184,000000	98,866373
3183,000000	98,864846
3182,000000	98,864932
3181,000000	98,867039
3180,000000	98,870350
3179,000000	98,874155
3178,000000	98,878339
3177,000000	98,882835
3176,000000	98,887189
3175,000000	98,890959
3174,000000	98,894373
3173,000000	98,898379
3172,000000	98,903766
3171,000000	98,910210
3170,000000	98,916367
3169,000000	98,921024
3168,000000	98,923943
3167,000000	98,925501
3166,000000	98,926084
3165,000000	98,926249
3164,000000	98,927095
3163,000000	98,929645
3162,000000	98,933832
3161,000000	98,938667
3160,000000	98,943495
3159,000000	98,948707
3158,000000	98,955151
3157,000000	98,963408
3156,000000	98,973619
3155,000000	98,985287
3154,000000	98,996733
3153,000000	99,005356
3152,000000	99,009208
3151,000000	99,008592
3150,000000	99,005840
3149,000000	99,003520
3148,000000	99,003025
3147,000000	99,004542
3146,000000	99,007842
3145,000000	99,012840
3144,000000	99,019718
3143,000000	99,028699
3142,000000	99,039545
3141,000000	99,050957
3140,000000	99,060541
3139,000000	99,065956
3138,000000	99,066656
3137,000000	99,064566
3136,000000	99,062788
3135,000000	99,063372
3134,000000	99,066260
3133,000000	99,070066
3132,000000	99,073385
3131,000000	99,075342
3130,000000	99,075654
3129,000000	99,074913
3128,000000	99,074730
3127,000000	99,076873
3126,000000	99,081892
3125,000000	99,088660
3124,000000	99,095347
3123,000000	99,100659
3122,000000	99,104235
3121,000000	99,106261
3120,000000	99,107084
3119,000000	99,107253
3118,000000	99,107454
3117,000000	99,107906
3116,000000	99,107744
3115,000000	99,105557
3114,000000	99,100993
3113,000000	99,095662
3112,000000	99,091840
3111,000000	99,090229
3110,000000	99,089441
3109,000000	99,087768
3108,000000	99,084928
3107,000000	99,081826
3106,000000	99,079207
3105,000000	99,077165
3104,000000	99,075715
3103,000000	99,075063
3102,000000	99,075207
3101,000000	99,075596
3100,000000	99,075431
3099,000000	99,074204
3098,000000	99,072076
3097,000000	99,069966
3096,000000	99,069090
3095,000000	99,069875
3094,000000	99,071197
3093,000000	99,071100
3092,000000	99,068437
3091,000000	99,063595
3090,000000	99,057523
3089,000000	99,050427
3088,000000	99,041564
3087,000000	99,030136
3086,000000	99,016042
3085,000000	99,000008
3084,000000	98,983212
3083,000000	98,966557
3082,000000	98,949995
3081,000000	98,932498
3080,000000	98,913054
3079,000000	98,891859
3078,000000	98,870574
3077,000000	98,851395
3076,000000	98,835954
3075,000000	98,824835
3074,000000	98,817642
3073,000000	98,813475
3072,000000	98,811560
3071,000000	98,811851
3070,000000	98,814859
3069,000000	98,820571
3068,000000	98,827736
3067,000000	98,834509
3066,000000	98,839997
3065,000000	98,844830
3064,000000	98,850147
3063,000000	98,856444
3062,000000	98,863575
3061,000000	98,871482
3060,000000	98,880382
3059,000000	98,890298
3058,000000	98,900847
3057,000000	98,911569
3056,000000	98,922248
3055,000000	98,932866
3054,000000	98,943345
3053,000000	98,953260
3052,000000	98,961715
3051,000000	98,967701
3050,000000	98,970945
3049,000000	98,972286
3048,000000	98,972833
3047,000000	98,972905
3046,000000	98,972098
3045,000000	98,970152
3044,000000	98,967160
3043,000000	98,962821
3042,000000	98,956341
3041,000000	98,947445
3040,000000	98,937158
3039,000000	98,927215
3038,000000	98,918795
3037,000000	98,911893
3036,000000	98,905454
3035,000000	98,898008
3034,000000	98,888764
3033,000000	98,878390
3032,000000	98,868402
3031,000000	98,859597
3030,000000	98,851770
3029,000000	98,845134
3028,000000	98,840900
3027,000000	98,839393
3026,000000	98,838257
3025,000000	98,833960
3024,000000	98,825308
3023,000000	98,814549
3022,000000	98,804567
3021,000000	98,795741
3020,000000	98,785835
3019,000000	98,772402
3018,000000	98,754664
3017,000000	98,733415
3016,000000	98,709844
3015,000000	98,684490
3014,000000	98,656862
3013,000000	98,625621
3012,000000	98,589238
3011,000000	98,547115
3010,000000	98,500290
3009,000000	98,451024
3008,000000	98,401248
3007,000000	98,351254
3006,000000	98,299995
3005,000000	98,246281
3004,000000	98,189497
3003,000000	98,129427
3002,000000	98,066047
3001,000000	97,999447
3000,000000	97,928873
2999,000000	97,851588
2998,000000	97,763830
2997,000000	97,663579
2996,000000	97,552168
2995,000000	97,431994
2994,000000	97,302942
2993,000000	97,161857
2992,000000	97,004782
2991,000000	96,829421
2990,000000	96,635205
2989,000000	96,422347
2988,000000	96,191366
2987,000000	95,942401
2986,000000	95,674975
2985,000000	95,388008
2984,000000	95,080101
2983,000000	94,749796
2982,000000	94,394995
2981,000000	94,013389
2980,000000	93,603496
2979,000000	93,165240
2978,000000	92,699744
2977,000000	92,207375
2976,000000	91,686606
2975,000000	91,134628
2974,000000	90,549632
2973,000000	89,933137
2972,000000	89,289186
2971,000000	88,622608
2970,000000	87,938237
2969,000000	87,241994
2968,000000	86,541886
2967,000000	85,847472
2966,000000	85,169613
2965,000000	84,519740
2964,000000	83,909372
2963,000000	83,349211
2962,000000	82,850087
2961,000000	82,424112
2960,000000	82,082734
2959,000000	81,835527
2958,000000	81,689690
2957,000000	81,652122
2956,000000	81,728709
2955,000000	81,919920
2954,000000	82,218585
2953,000000	82,608809
2952,000000	83,068351
2951,000000	83,570378
2950,000000	84,085684
2949,000000	84,585049
2948,000000	85,041042
2947,000000	85,430902
2946,000000	85,737474
2945,000000	85,949832
2944,000000	86,062237
2943,000000	86,075049
2942,000000	85,995952
2941,000000	85,838313
2940,000000	85,617671
2939,000000	85,347577
2938,000000	85,040358
2937,000000	84,708695
2936,000000	84,366283
2935,000000	84,027012
2934,000000	83,703656
2933,000000	83,407198
2932,000000	83,144069
2931,000000	82,915515
2930,000000	82,720423
2929,000000	82,559765
2928,000000	82,437363
2927,000000	82,356378
2926,000000	82,316724
2925,000000	82,314943
2924,000000	82,345721
2923,000000	82,402827
2922,000000	82,480121
2921,000000	82,572595
2920,000000	82,676346
2919,000000	82,788750
2918,000000	82,909552
2917,000000	83,041741
2916,000000	83,190139
2915,000000	83,358118
2914,000000	83,545665
2913,000000	83,749963
2912,000000	83,967180
2911,000000	84,194629
2910,000000	84,432276
2909,000000	84,682926
2908,000000	84,950336
2907,000000	85,236652
2906,000000	85,541452
2905,000000	85,862385
2904,000000	86,196254
2903,000000	86,539646
2902,000000	86,889368
2901,000000	87,243205
2900,000000	87,599376
2899,000000	87,955960
2898,000000	88,309835
2897,000000	88,656669
2896,000000	88,992294
2895,000000	89,314424
2894,000000	89,623167
2893,000000	89,919169
2892,000000	90,201314
2891,000000	90,466295
2890,000000	90,709857
2889,000000	90,927809
2888,000000	91,115248
2887,000000	91,266013
2886,000000	91,373909
2885,000000	91,434328
2884,000000	91,444667
2883,000000	91,402865
2882,000000	91,306673
2881,000000	91,154613
2880,000000	90,948246
2879,000000	90,694379
2878,000000	90,406409
2877,000000	90,103998
2876,000000	89,809336
2875,000000	89,543369
2874,000000	89,323588
2873,000000	89,164549
2872,000000	89,077584
2871,000000	89,067338
2870,000000	89,128359
2869,000000	89,244681
2868,000000	89,393449
2867,000000	89,550504
2866,000000	89,695607
2865,000000	89,815400
2864,000000	89,904260
2863,000000	89,962847
2862,000000	89,995028
2861,000000	90,006000
2860,000000	90,002415
2859,000000	89,993526
2858,000000	89,990650
2857,000000	90,004727
2856,000000	90,043289
2855,000000	90,109951
2854,000000	90,206415
2853,000000	90,335707
2852,000000	90,505321
2851,000000	90,726753
2850,000000	91,010226
2849,000000	91,357257
2848,000000	91,757111
2847,000000	92,190664
2846,000000	92,638009
2845,000000	93,083284
2844,000000	93,515835
2843,000000	93,930554
2842,000000	94,326265
2841,000000	94,702021
2840,000000	95,053334
2839,000000	95,373445
2838,000000	95,659163
2837,000000	95,913833
2836,000000	96,143975
2835,000000	96,353928
2834,000000	96,544064
2833,000000	96,713278
2832,000000	96,861697
2831,000000	96,991027
2830,000000	97,103776
2829,000000	97,202471
2828,000000	97,289215
2827,000000	97,365681
2826,000000	97,433154
2825,000000	97,492515
2824,000000	97,544068
2823,000000	97,587976
2822,000000	97,625417
2821,000000	97,658632
2820,000000	97,689501
2819,000000	97,718731
2818,000000	97,747274
2817,000000	97,778218
2816,000000	97,815929
2815,000000	97,863148
2814,000000	97,919500
2813,000000	97,982510
2812,000000	98,048829
2811,000000	98,114521
2810,000000	98,175737
2809,000000	98,230413
2808,000000	98,279126
2807,000000	98,323787
2806,000000	98,365828
2805,000000	98,405941
2804,000000	98,444657
2803,000000	98,482362
2802,000000	98,519042
2801,000000	98,554466
2800,000000	98,588295
2799,000000	98,619625
2798,000000	98,647044
2797,000000	98,670057
2796,000000	98,690219
2795,000000	98,710171
2794,000000	98,731626
2793,000000	98,754631
2792,000000	98,778239
2791,000000	98,800996
2790,000000	98,821076
2789,000000	98,837239
2788,000000	98,850072
2787,000000	98,861803
2786,000000	98,874463
2785,000000	98,888511
2784,000000	98,903086
2783,000000	98,916939
2782,000000	98,929032
2781,000000	98,939048
2780,000000	98,947888
2779,000000	98,957343
2778,000000	98,968639
2777,000000	98,981150
2776,000000	98,992622
2775,000000	99,000684
2774,000000	99,004385
2773,000000	99,004689
2772,000000	99,003840
2771,000000	99,004024
2770,000000	99,006252
2769,000000	99,010074
2768,000000	99,014127
2767,000000	99,017104
2766,000000	99,018731
2765,000000	99,020104
2764,000000	99,022787
2763,000000	99,027267
2762,000000	99,032428
2761,000000	99,036709
2760,000000	99,039500
2759,000000	99,041209
2758,000000	99,042415
2757,000000	99,043504
2756,000000	99,044905
2755,000000	99,047051
2754,000000	99,049979
2753,000000	99,053289
2752,000000	99,056419
2751,000000	99,058716
2750,000000	99,059437
2749,000000	99,058163
2748,000000	99,055268
2747,000000	99,051663
2746,000000	99,048106
2745,000000	99,044893
2744,000000	99,042023
2743,000000	99,039336
2742,000000	99,036677
2741,000000	99,034287
2740,000000	99,032722
2739,000000	99,031919
2738,000000	99,030552
2737,000000	99,027052
2736,000000	99,021380
2735,000000	99,015313
2734,000000	99,010847
2733,000000	99,008728
2732,000000	99,008695
2731,000000	99,010607
2730,000000	99,014913
2729,000000	99,021972
2728,000000	99,031128
2727,000000	99,040693
2726,000000	99,049029
2725,000000	99,055787
2724,000000	99,061857
2723,000000	99,067984
2722,000000	99,073861
2721,000000	99,078873
2720,000000	99,083383
2719,000000	99,088686
2718,000000	99,095811
2717,000000	99,104799
2716,000000	99,114997
2715,000000	99,125542
2714,000000	99,135599
2713,000000	99,144680
2712,000000	99,152922
2711,000000	99,160766
2710,000000	99,168433
2709,000000	99,175956
2708,000000	99,183506
2707,000000	99,191202
2706,000000	99,198751
2705,000000	99,205783
2704,000000	99,212432
2703,000000	99,218974
2702,000000	99,224951
2701,000000	99,229398
2700,000000	99,232104
2699,000000	99,234051
2698,000000	99,236345
2697,000000	99,239125
2696,000000	99,241728
2695,000000	99,243426
2694,000000	99,243790
2693,000000	99,242854
2692,000000	99,241330
2691,000000	99,240435
2690,000000	99,241195
2689,000000	99,243929
2688,000000	99,248208
2687,000000	99,252845
2686,000000	99,256015
2685,000000	99,256278
2684,000000	99,254042
2683,000000	99,251597
2682,000000	99,251206
2681,000000	99,253349
2680,000000	99,256954
2679,000000	99,260802
2678,000000	99,264173
2677,000000	99,266646
2676,000000	99,268161
2675,000000	99,269326
2674,000000	99,270961
2673,000000	99,273118
2672,000000	99,275040
2671,000000	99,276323
2670,000000	99,277755
2669,000000	99,280756
2668,000000	99,286257
2667,000000	99,294334
2666,000000	99,304542
2665,000000	99,316094
2664,000000	99,327948
2663,000000	99,339292
2662,000000	99,350247
2661,000000	99,361793
2660,000000	99,374681
2659,000000	99,388536
2658,000000	99,402147
2657,000000	99,414524
2656,000000	99,425540
2655,000000	99,435764
2654,000000	99,445897
2653,000000	99,456292
2652,000000	99,466727
2651,000000	99,476641
2650,000000	99,485777
2649,000000	99,494492
2648,000000	99,503230
2647,000000	99,511797
2646,000000	99,519426
2645,000000	99,525554
2644,000000	99,530240
2643,000000	99,534041
2642,000000	99,537814
2641,000000	99,542360
2640,000000	99,547673
2639,000000	99,552601
2638,000000	99,555934
2637,000000	99,557862
2636,000000	99,559538
2635,000000	99,561178
2634,000000	99,561550
2633,000000	99,559851
2632,000000	99,557240
2631,000000	99,555795
2630,000000	99,556489
2629,000000	99,558707
2628,000000	99,561147
2627,000000	99,562593
2626,000000	99,562376
2625,000000	99,560897
2624,000000	99,559390
2623,000000	99,558659
2622,000000	99,558453
2621,000000	99,558442
2620,000000	99,558989
2619,000000	99,560092
2618,000000	99,560312
2617,000000	99,558039
2616,000000	99,553591
2615,000000	99,549038
2614,000000	99,545995
2613,000000	99,544403
2612,000000	99,543250
2611,000000	99,541434
2610,000000	99,538018
2609,000000	99,532721
2608,000000	99,526506
2607,000000	99,520971
2606,000000	99,517001
2605,000000	99,514499
2604,000000	99,513315
2603,000000	99,513565
2602,000000	99,514856
2601,000000	99,516096
2600,000000	99,516531
2599,000000	99,516475
2598,000000	99,516492
2597,000000	99,516139
2596,000000	99,514089
2595,000000	99,509702
2594,000000	99,504330
2593,000000	99,500660
2592,000000	99,500434
2591,000000	99,502869
2590,000000	99,505598
2589,000000	99,506992
2588,000000	99,507028
2587,000000	99,506196
2586,000000	99,504595
2585,000000	99,502416
2584,000000	99,500376
2583,000000	99,499170
2582,000000	99,499067
2581,000000	99,500316
2580,000000	99,503255
2579,000000	99,507670
2578,000000	99,512909
2577,000000	99,518816
2576,000000	99,525530
2575,000000	99,531952
2574,000000	99,535711
2573,000000	99,535518
2572,000000	99,532720
2571,000000	99,529763
2570,000000	99,528002
2569,000000	99,527727
2568,000000	99,529163
2567,000000	99,532267
2566,000000	99,536055
2565,000000	99,539091
2564,000000	99,540346
2563,000000	99,539331
2562,000000	99,536294
2561,000000	99,532770
2560,000000	99,530938
2559,000000	99,531766
2558,000000	99,534563
2557,000000	99,538545
2556,000000	99,543439
2555,000000	99,548243
2554,000000	99,551279
2553,000000	99,552434
2552,000000	99,553773
2551,000000	99,556837
2550,000000	99,561037
2549,000000	99,565571
2548,000000	99,570784
2547,000000	99,575966
2546,000000	99,578114
2545,000000	99,575399
2544,000000	99,570630
2543,000000	99,568860
2542,000000	99,572164
2541,000000	99,578503
2540,000000	99,584249
2539,000000	99,585817
2538,000000	99,580269
2537,000000	99,567489
2536,000000	99,551748
2535,000000	99,538608
2534,000000	99,530133
2533,000000	99,524607
2532,000000	99,520191
2531,000000	99,516326
2530,000000	99,511900
2529,000000	99,504932
2528,000000	99,495140
2527,000000	99,485037
2526,000000	99,477399
2525,000000	99,472741
2524,000000	99,469668
2523,000000	99,466724
2522,000000	99,463328
2521,000000	99,459707
2520,000000	99,456650
2519,000000	99,455136
2518,000000	99,455772
2517,000000	99,458100
2516,000000	99,459997
2515,000000	99,458564
2514,000000	99,453228
2513,000000	99,447961
2512,000000	99,448356
2511,000000	99,455807
2510,000000	99,466297
2509,000000	99,475914
2508,000000	99,485173
2507,000000	99,496520
2506,000000	99,510003
2505,000000	99,523877
2504,000000	99,537969
2503,000000	99,553478
2502,000000	99,570266
2501,000000	99,586772
2500,000000	99,602144
2499,000000	99,616319
2498,000000	99,628466
2497,000000	99,637734
2496,000000	99,645453
2495,000000	99,654794
2494,000000	99,667895
2493,000000	99,684335
2492,000000	99,701807
2491,000000	99,717121
2490,000000	99,727653
2489,000000	99,733548
2488,000000	99,737845
2487,000000	99,742895
2486,000000	99,747773
2485,000000	99,751102
2484,000000	99,754881
2483,000000	99,762622
2482,000000	99,774197
2481,000000	99,785275
2480,000000	99,792130
2479,000000	99,794778
2478,000000	99,795439
2477,000000	99,796367
2476,000000	99,799427
2475,000000	99,805564
2474,000000	99,813599
2473,000000	99,820819
2472,000000	99,825320
2471,000000	99,827167
2470,000000	99,827670
2469,000000	99,828697
2468,000000	99,832071
2467,000000	99,838045
2466,000000	99,844600
2465,000000	99,849641
2464,000000	99,853299
2463,000000	99,856727
2462,000000	99,859584
2461,000000	99,860924
2460,000000	99,862012
2459,000000	99,865706
2458,000000	99,872755
2457,000000	99,880651
2456,000000	99,886559
2455,000000	99,889764
2454,000000	99,891001
2453,000000	99,891085
2452,000000	99,890759
2451,000000	99,890557
2450,000000	99,890364
2449,000000	99,889819
2448,000000	99,889023
2447,000000	99,887931
2446,000000	99,885596
2445,000000	99,881406
2444,000000	99,876702
2443,000000	99,873643
2442,000000	99,872623
2441,000000	99,872133
2440,000000	99,870898
2439,000000	99,868838
2438,000000	99,866182
2437,000000	99,863041
2436,000000	99,859799
2435,000000	99,856821
2434,000000	99,853888
2433,000000	99,850706
2432,000000	99,847446
2431,000000	99,844045
2430,000000	99,839988
2429,000000	99,835756
2428,000000	99,833204
2427,000000	99,833013
2426,000000	99,833003
2425,000000	99,830737
2424,000000	99,826835
2423,000000	99,823841
2422,000000	99,822706
2421,000000	99,822388
2420,000000	99,822145
2419,000000	99,822142
2418,000000	99,822151
2417,000000	99,821576
2416,000000	99,820639
2415,000000	99,820056
2414,000000	99,819876
2413,000000	99,819927
2412,000000	99,820677
2411,000000	99,822240
2410,000000	99,823243
2409,000000	99,822135
2408,000000	99,818755
2407,000000	99,813415
2406,000000	99,805891
2405,000000	99,797249
2404,000000	99,791141
2403,000000	99,790607
2402,000000	99,794289
2401,000000	99,798033
2400,000000	99,799763
2399,000000	99,800736
2398,000000	99,802716
2397,000000	99,806195
2396,000000	99,810986
2395,000000	99,816273
2394,000000	99,820230
2393,000000	99,821473
2392,000000	99,820730
2391,000000	99,819479
2390,000000	99,817178
2389,000000	99,812310
2388,000000	99,805409
2387,000000	99,799161
2386,000000	99,795566
2385,000000	99,793766
2384,000000	99,791942
2383,000000	99,788857
2382,000000	99,784564
2381,000000	99,780718
2380,000000	99,778788
2379,000000	99,777938
2378,000000	99,775225
2377,000000	99,770420
2376,000000	99,767685
2375,000000	99,770183
2374,000000	99,775528
2373,000000	99,779880
2372,000000	99,783440
2371,000000	99,786794
2370,000000	99,786937
2369,000000	99,781101
2368,000000	99,772129
2367,000000	99,765099
2366,000000	99,761356
2365,000000	99,761789
2364,000000	99,767834
2363,000000	99,775290
2362,000000	99,775217
2361,000000	99,766000
2360,000000	99,757538
2359,000000	99,758755
2358,000000	99,768192
2357,000000	99,777925
2356,000000	99,780429
2355,000000	99,771175
2354,000000	99,756712
2353,000000	99,748958
2352,000000	99,752618
2351,000000	99,762697
2350,000000	99,771585
2349,000000	99,774672
2348,000000	99,772286
2347,000000	99,772138
2346,000000	99,780520
2345,000000	99,791733
2344,000000	99,797024
2343,000000	99,796043
2342,000000	99,796782
2341,000000	99,801675
2340,000000	99,804922
2339,000000	99,801204
2338,000000	99,792350
2337,000000	99,784896
2336,000000	99,780634
2335,000000	99,778911
2334,000000	99,779784
2333,000000	99,784944
2332,000000	99,789694
2331,000000	99,790810
2330,000000	99,788391
2329,000000	99,792300
2328,000000	99,809253
2327,000000	99,843808
2326,000000	99,890260
2325,000000	99,934963
2324,000000	99,961842
2323,000000	99,964799
2322,000000	99,950366
2321,000000	99,929917
2320,000000	99,910932
2319,000000	99,899112
2318,000000	99,895571
2317,000000	99,898921
2316,000000	99,902900
2315,000000	99,905958
2314,000000	99,908333
2313,000000	99,912978
2312,000000	99,918809
2311,000000	99,925768
2310,000000	99,932639
2309,000000	99,939663
2308,000000	99,946155
2307,000000	99,953684
2306,000000	99,963065
2305,000000	99,974354
2304,000000	99,986381
2303,000000	99,999561
2302,000000	100,012915
2301,000000	100,023791
2300,000000	100,028624
2299,000000	100,028660
2298,000000	100,027715
2297,000000	100,030617
2296,000000	100,038985
2295,000000	100,053502
2294,000000	100,072195
2293,000000	100,091789
2292,000000	100,108644
2291,000000	100,121713
2290,000000	100,131287
2289,000000	100,137328
2288,000000	100,140906
2287,000000	100,145994
2286,000000	100,156553
2285,000000	100,170645
2284,000000	100,181207
2283,000000	100,183026
2282,000000	100,178044
2281,000000	100,171590
2280,000000	100,166426
2279,000000	100,161258
2278,000000	100,155118
2277,000000	100,150387
2276,000000	100,150180
2275,000000	100,153956
2274,000000	100,157331
2273,000000	100,157607
2272,000000	100,156949
2271,000000	100,158868
2270,000000	100,162282
2269,000000	100,162687
2268,000000	100,158743
2267,000000	100,154528
2266,000000	100,153883
2265,000000	100,156015
2264,000000	100,158717
2263,000000	100,163225
2262,000000	100,172625
2261,000000	100,186470
2260,000000	100,199994
2259,000000	100,208233
2258,000000	100,209695
2257,000000	100,205967
2256,000000	100,199467
2255,000000	100,191262
2254,000000	100,180936
2253,000000	100,169513
2252,000000	100,161617
2251,000000	100,162511
2250,000000	100,171649
2249,000000	100,182007
2248,000000	100,187178
2247,000000	100,188682
2246,000000	100,193600
2245,000000	100,206453
2244,000000	100,224824
2243,000000	100,242422
2242,000000	100,254579
2241,000000	100,260234
2240,000000	100,260127
2239,000000	100,255176
2238,000000	100,247993
2237,000000	100,244383
2236,000000	100,249499
2235,000000	100,261046
2234,000000	100,269566
2233,000000	100,267993
2232,000000	100,259253
2231,000000	100,252173
2230,000000	100,252295
2229,000000	100,258853
2228,000000	100,266827
2227,000000	100,268356
2226,000000	100,256077
2225,000000	100,231725
2224,000000	100,209439
2223,000000	100,204104
2222,000000	100,216403
2221,000000	100,234171
2220,000000	100,246856
2219,000000	100,252710
2218,000000	100,252746
2217,000000	100,246739
2216,000000	100,238327
2215,000000	100,236504
2214,000000	100,246613
2213,000000	100,262681
2212,000000	100,272688
2211,000000	100,269832
2210,000000	100,256914
2209,000000	100,242369
2208,000000	100,234118
2207,000000	100,235132
2206,000000	100,242856
2205,000000	100,252758
2204,000000	100,262108
2203,000000	100,269505
2202,000000	100,272974
2201,000000	100,271726
2200,000000	100,269092
2199,000000	100,270670
2198,000000	100,279689
2197,000000	100,295299
2196,000000	100,313285
2195,000000	100,326950
2194,000000	100,331206
2193,000000	100,329506
2192,000000	100,332570
2191,000000	100,345346
2190,000000	100,359019
2189,000000	100,361733
2188,000000	100,353385
2187,000000	100,342830
2186,000000	100,334419
2185,000000	100,325530
2184,000000	100,314576
2183,000000	100,302991
2182,000000	100,292624
2181,000000	100,289428
2180,000000	100,304390
2179,000000	100,338782
2178,000000	100,372459
2177,000000	100,379947
2176,000000	100,359784
2175,000000	100,336385
2174,000000	100,330900
2173,000000	100,343273
2172,000000	100,363174
2171,000000	100,385637
2170,000000	100,411327
2169,000000	100,441245
2168,000000	100,475955
2167,000000	100,513325
2166,000000	100,545583
2165,000000	100,567162
2164,000000	100,584455
2163,000000	100,603795
2162,000000	100,606645
2161,000000	100,553983
2160,000000	100,430450
2159,000000	100,274752
2158,000000	100,150204
2157,000000	100,092356
2156,000000	100,093952
2155,000000	100,126082
2154,000000	100,161978
2153,000000	100,191292
2152,000000	100,220747
2151,000000	100,256862
2150,000000	100,289910
2149,000000	100,302003
2148,000000	100,289026
2147,000000	100,264680
2146,000000	100,243449
2145,000000	100,230172
2144,000000	100,224453
2143,000000	100,223970
2142,000000	100,222376
2141,000000	100,214304
2140,000000	100,204589
2139,000000	100,203166
2138,000000	100,208501
2137,000000	100,204685
2136,000000	100,179618
2135,000000	100,139032
2134,000000	100,099369
2133,000000	100,072944
2132,000000	100,063093
2131,000000	100,066922
2130,000000	100,077323
2129,000000	100,086245
2128,000000	100,091368
2127,000000	100,098160
2126,000000	100,112245
2125,000000	100,131888
2124,000000	100,150305
2123,000000	100,163232
2122,000000	100,170873
2121,000000	100,174748
2120,000000	100,176724
2119,000000	100,180232
2118,000000	100,188231
2117,000000	100,198910
2116,000000	100,206081
2115,000000	100,205404
2114,000000	100,199279
2113,000000	100,194354
2112,000000	100,194728
2111,000000	100,198873
2110,000000	100,203489
2109,000000	100,208745
2108,000000	100,217462
2107,000000	100,229323
2106,000000	100,238882
2105,000000	100,241071
2104,000000	100,236694
2103,000000	100,230081
2102,000000	100,223600
2101,000000	100,217623
2100,000000	100,213751
2099,000000	100,213153
2098,000000	100,212127
2097,000000	100,204471
2096,000000	100,189987
2095,000000	100,176858
2094,000000	100,173227
2093,000000	100,178950
2092,000000	100,187343
2091,000000	100,192872
2090,000000	100,195862
2089,000000	100,201289
2088,000000	100,213958
2087,000000	100,233779
2086,000000	100,255124
2085,000000	100,271924
2084,000000	100,283436
2083,000000	100,293673
2082,000000	100,305894
2081,000000	100,319803
2080,000000	100,333304
2079,000000	100,343791
2078,000000	100,348034
2077,000000	100,344873
2076,000000	100,338938
2075,000000	100,337827
2074,000000	100,343710
2073,000000	100,349855
2072,000000	100,346919
2071,000000	100,331389
2070,000000	100,308269
2069,000000	100,288506
2068,000000	100,282958
2067,000000	100,294163
2066,000000	100,312400
2065,000000	100,323045
2064,000000	100,320208
2063,000000	100,311049
2062,000000	100,305352
2061,000000	100,304617
2060,000000	100,303496
2059,000000	100,298974
2058,000000	100,294711
2057,000000	100,296945
2056,000000	100,308998
2055,000000	100,331257
2054,000000	100,364335
2053,000000	100,407906
2052,000000	100,454391
2051,000000	100,486563
2050,000000	100,487863
2049,000000	100,460299
2048,000000	100,427028
2047,000000	100,407942
2046,000000	100,400517
2045,000000	100,393262
2044,000000	100,388302
2043,000000	100,399309
2042,000000	100,431436
2041,000000	100,474621
2040,000000	100,515406
2039,000000	100,545510
2038,000000	100,558178
2037,000000	100,547427
2036,000000	100,515399
2035,000000	100,472682
2034,000000	100,429594
2033,000000	100,393548
2032,000000	100,371310
2031,000000	100,364094
2030,000000	100,363164
2029,000000	100,359509
2028,000000	100,356021
2027,000000	100,360189
2026,000000	100,367894
2025,000000	100,367133
2024,000000	100,357489
2023,000000	100,351480
2022,000000	100,354514
2021,000000	100,357188
2020,000000	100,351303
2019,000000	100,341564
2018,000000	100,335017
2017,000000	100,330120
2016,000000	100,324401
2015,000000	100,324555
2014,000000	100,338349
2013,000000	100,360373
2012,000000	100,374549
2011,000000	100,370171
2010,000000	100,349459
2009,000000	100,320857
2008,000000	100,291418
2007,000000	100,267314
2006,000000	100,257340
2005,000000	100,269209
2004,000000	100,299592
2003,000000	100,330834
2002,000000	100,341610
2001,000000	100,324223
2000,000000	100,293042
1999,000000	100,272941
1998,000000	100,277706
1997,000000	100,300135
1996,000000	100,322209
1995,000000	100,333710
1994,000000	100,339581
1993,000000	100,351688
1992,000000	100,375740
1991,000000	100,405704
1990,000000	100,429659
1989,000000	100,439988
1988,000000	100,439734
1987,000000	100,439909
1986,000000	100,449497
1985,000000	100,467764
1984,000000	100,486768
1983,000000	100,500814
1982,000000	100,511089
1981,000000	100,518781
1980,000000	100,514907
1979,000000	100,483023
1978,000000	100,418271
1977,000000	100,343526
1976,000000	100,294788
1975,000000	100,287714
1974,000000	100,308007
1973,000000	100,330986
1972,000000	100,342481
1971,000000	100,342821
1970,000000	100,339011
1969,000000	100,338011
1968,000000	100,342542
1967,000000	100,348567
1966,000000	100,349539
1965,000000	100,343345
1964,000000	100,331792
1963,000000	100,315441
1962,000000	100,294158
1961,000000	100,272156
1960,000000	100,256382
1959,000000	100,248272
1958,000000	100,242869
1957,000000	100,237324
1956,000000	100,234109
1955,000000	100,233681
1954,000000	100,229733
1953,000000	100,215889
1952,000000	100,194092
1951,000000	100,172357
1950,000000	100,156867
1949,000000	100,149008
1948,000000	100,147739
1947,000000	100,151611
1946,000000	100,158503
1945,000000	100,165599
1944,000000	100,170636
1943,000000	100,173046
1942,000000	100,174619
1941,000000	100,178547
1940,000000	100,185988
1939,000000	100,196303
1938,000000	100,210789
1937,000000	100,230878
1936,000000	100,251463
1935,000000	100,260323
1934,000000	100,248795
1933,000000	100,223663
1932,000000	100,204088
1931,000000	100,204065
1930,000000	100,220927
1929,000000	100,239666
1928,000000	100,246369
1927,000000	100,238729
1926,000000	100,225323
1925,000000	100,217164
1924,000000	100,218213
1923,000000	100,223461
1922,000000	100,227465
1921,000000	100,230286
1920,000000	100,232506
1919,000000	100,231335
1918,000000	100,224301
1917,000000	100,215608
1916,000000	100,212910
1915,000000	100,218343
1914,000000	100,228357
1913,000000	100,239180
1912,000000	100,249075
1911,000000	100,257000
1910,000000	100,261486
1909,000000	100,260703
1908,000000	100,253754
1907,000000	100,242521
1906,000000	100,231695
1905,000000	100,226156
1904,000000	100,226136
1903,000000	100,227349
1902,000000	100,227235
1901,000000	100,227808
1900,000000	100,231914
1899,000000	100,239381
1898,000000	100,247249
1897,000000	100,252216
1896,000000	100,251451
1895,000000	100,243858
1894,000000	100,232328
1893,000000	100,221196
1892,000000	100,211139
1891,000000	100,200425
1890,000000	100,189311
1889,000000	100,181290
1888,000000	100,179103
1887,000000	100,180512
1886,000000	100,181085
1885,000000	100,178921
1884,000000	100,174277
1883,000000	100,168031
1882,000000	100,161923
1881,000000	100,156785
1880,000000	100,151194
1879,000000	100,144688
1878,000000	100,140429
1877,000000	100,141407
1876,000000	100,145498
1875,000000	100,147974
1874,000000	100,147411
1873,000000	100,144789
1872,000000	100,139041
1871,000000	100,130008
1870,000000	100,123778
1869,000000	100,126243
1868,000000	100,132675
1867,000000	100,134906
1866,000000	100,132571
1865,000000	100,130226
1864,000000	100,130037
1863,000000	100,130390
1862,000000	100,129982
1861,000000	100,129006
1860,000000	100,125933
1859,000000	100,118701
1858,000000	100,110026
1857,000000	100,104732
1856,000000	100,101427
1855,000000	100,093832
1854,000000	100,080520
1853,000000	100,066620
1852,000000	100,055552
1851,000000	100,046848
1850,000000	100,040970
1849,000000	100,038670
1848,000000	100,035507
1847,000000	100,025377
1846,000000	100,010070
1845,000000	99,998079
1844,000000	99,992064
1843,000000	99,987325
1842,000000	99,983554
1841,000000	99,983974
1840,000000	99,987886
1839,000000	99,990566
1838,000000	99,989607
1837,000000	99,987467
1836,000000	99,986025
1835,000000	99,984887
1834,000000	99,985339
1833,000000	99,989574
1832,000000	99,996298
1831,000000	100,000591
1830,000000	99,996714
1829,000000	99,986607
1828,000000	99,978941
1827,000000	99,975716
1826,000000	99,975595
1825,000000	99,978135
1824,000000	99,979668
1823,000000	99,975595
1822,000000	99,966389
1821,000000	99,956225
1820,000000	99,945131
1819,000000	99,928171
1818,000000	99,905760
1817,000000	99,887320
1816,000000	99,878748
1815,000000	99,875684
1814,000000	99,872395
1813,000000	99,867856
1812,000000	99,860652
1811,000000	99,845691
1810,000000	99,823431
1809,000000	99,801685
1808,000000	99,780790
1807,000000	99,751896
1806,000000	99,711719
1805,000000	99,666022
1804,000000	99,616689
1803,000000	99,557332
1802,000000	99,486283
1801,000000	99,413575
1800,000000	99,350957
1799,000000	99,302467
1798,000000	99,270534
1797,000000	99,256071
1796,000000	99,250025
1795,000000	99,240139
1794,000000	99,229852
1793,000000	99,237635
1792,000000	99,267264
1791,000000	99,301348
1790,000000	99,333368
1789,000000	99,367564
1788,000000	99,397856
1787,000000	99,412369
1786,000000	99,412372
1785,000000	99,411810
1784,000000	99,414780
1783,000000	99,411413
1782,000000	99,397980
1781,000000	99,379115
1780,000000	99,354461
1779,000000	99,320037
1778,000000	99,282268
1777,000000	99,252634
1776,000000	99,230649
1775,000000	99,204644
1774,000000	99,169572
1773,000000	99,128691
1772,000000	99,075752
1771,000000	99,006160
1770,000000	98,936971
1769,000000	98,881042
1768,000000	98,827225
1767,000000	98,760550
1766,000000	98,687906
1765,000000	98,620657
1764,000000	98,546350
1763,000000	98,439236
1762,000000	98,298506
1761,000000	98,153854
1760,000000	98,014297
1759,000000	97,850345
1758,000000	97,637427
1757,000000	97,379554
1756,000000	97,095188
1755,000000	96,795323
1754,000000	96,475134
1753,000000	96,108220
1752,000000	95,646962
1751,000000	95,061268
1750,000000	94,376854
1749,000000	93,634722
1748,000000	92,832148
1747,000000	91,948681
1746,000000	90,983954
1745,000000	89,936608
1744,000000	88,796954
1743,000000	87,575349
1742,000000	86,292347
1741,000000	84,924540
1740,000000	83,440569
1739,000000	81,941828
1738,000000	80,618032
1737,000000	79,497246
1736,000000	78,366452
1735,000000	76,924175
1734,000000	75,178781
1733,000000	73,601993
1732,000000	72,411865
1731,000000	71,391453
1730,000000	70,371208
1729,000000	69,388932
1728,000000	68,540517
1727,000000	67,840735
1726,000000	67,269390
1725,000000	66,852060
1724,000000	66,622657
1723,000000	66,568153
1722,000000	66,676083
1721,000000	66,978619
1720,000000	67,531574
1719,000000	68,390926
1718,000000	69,588993
1717,000000	71,074937
1716,000000	72,708653
1715,000000	74,399980
1714,000000	76,138232
1713,000000	77,914560
1712,000000	79,701865
1711,000000	81,477588
1710,000000	83,206873
1709,000000	84,828723
1708,000000	86,319598
1707,000000	87,733641
1706,000000	89,093445
1705,000000	90,282057
1704,000000	91,185873
1703,000000	91,862312
1702,000000	92,451848
1701,000000	93,072162
1700,000000	93,716558
1699,000000	94,256930
1698,000000	94,648169
1697,000000	94,929548
1696,000000	95,151378
1695,000000	95,349220
1694,000000	95,511405
1693,000000	95,621165
1692,000000	95,708932
1691,000000	95,811877
1690,000000	95,923422
1689,000000	96,009919
1688,000000	96,075069
1687,000000	96,150424
1686,000000	96,234731
1685,000000	96,295295
1684,000000	96,314161
1683,000000	96,334400
1682,000000	96,391056
1681,000000	96,449854
1680,000000	96,493676
1679,000000	96,533756
1678,000000	96,570836
1677,000000	96,591587
1676,000000	96,607279
1675,000000	96,652720
1674,000000	96,722225
1673,000000	96,772461
1672,000000	96,793868
1671,000000	96,813883
1670,000000	96,842228
1669,000000	96,858404
1668,000000	96,867440
1667,000000	96,890874
1666,000000	96,917500
1665,000000	96,923398
1664,000000	96,911388
1663,000000	96,905344
1662,000000	96,909182
1661,000000	96,905894
1660,000000	96,895513
1659,000000	96,892215
1658,000000	96,893324
1657,000000	96,884352
1656,000000	96,868780
1655,000000	96,872217
1654,000000	96,907611
1653,000000	96,927756
1652,000000	96,928966
1651,000000	96,941963
1650,000000	96,940880
1649,000000	96,935763
1648,000000	96,938367
1647,000000	96,949000
1646,000000	96,956527
1645,000000	96,960325
1644,000000	96,964086
1643,000000	96,975505
1642,000000	96,993923
1641,000000	97,003228
1640,000000	97,000077
1639,000000	97,000716
1638,000000	97,008893
1637,000000	97,003597
1636,000000	96,968168
1635,000000	96,929571
1634,000000	96,918266
1633,000000	96,912736
1632,000000	96,896748
1631,000000	96,879627
1630,000000	96,864198
1629,000000	96,842189
1628,000000	96,815247
1627,000000	96,797923
1626,000000	96,790565
1625,000000	96,777883
1624,000000	96,760973
1623,000000	96,758135
1622,000000	96,771224
1621,000000	96,783686
1620,000000	96,793300
1619,000000	96,813905
1618,000000	96,841460
1617,000000	96,844572
1616,000000	96,811403
1615,000000	96,772793
1614,000000	96,742248
1613,000000	96,704676
1612,000000	96,653363
1611,000000	96,596981
1610,000000	96,534618
1609,000000	96,443904
1608,000000	96,307313
1607,000000	96,126088
1606,000000	95,895894
1605,000000	95,601669
1604,000000	95,253793
1603,000000	94,903013
1602,000000	94,605318
1601,000000	94,393916
1600,000000	94,293836
1599,000000	94,324193
1598,000000	94,468697
1597,000000	94,675881
1596,000000	94,904344
1595,000000	95,137926
1594,000000	95,355452
1593,000000	95,527691
1592,000000	95,648414
1591,000000	95,733563
1590,000000	95,783727
1589,000000	95,779572
1588,000000	95,713320
1587,000000	95,593004
1586,000000	95,412315
1585,000000	95,149365
1584,000000	94,806913
1583,000000	94,430675
1582,000000	94,084121
1581,000000	93,823011
1580,000000	93,694718
1579,000000	93,736143
1578,000000	93,959599
1577,000000	94,333322
1576,000000	94,762214
1575,000000	95,130577
1574,000000	95,391579
1573,000000	95,567932
1572,000000	95,704564
1571,000000	95,840079
1570,000000	95,982175
1569,000000	96,100983
1568,000000	96,187828
1567,000000	96,263387
1566,000000	96,331995
1565,000000	96,382440
1564,000000	96,415032
1563,000000	96,444998
1562,000000	96,469975
1561,000000	96,465672
1560,000000	96,452015
1559,000000	96,448175
1558,000000	96,421034
1557,000000	96,410407
1556,000000	96,406154
1555,000000	96,396651
1554,000000	96,375705
1553,000000	96,334482
1552,000000	96,278477
1551,000000	96,219439
1550,000000	96,151304
1549,000000	96,062368
1548,000000	95,962634
1547,000000	95,865241
1546,000000	95,763618
1545,000000	95,642601
1544,000000	95,508184
1543,000000	95,390677
1542,000000	95,306353
1541,000000	95,237982
1540,000000	95,164243
1539,000000	95,116881
1538,000000	95,115905
1537,000000	95,115828
1536,000000	95,107000
1535,000000	95,110301
1534,000000	95,124435
1533,000000	95,122004
1532,000000	95,106200
1531,000000	95,097238
1530,000000	95,080266
1529,000000	95,033546
1528,000000	94,965550
1527,000000	94,899181
1526,000000	94,833500
1525,000000	94,754939
1524,000000	94,673642
1523,000000	94,604514
1522,000000	94,520509
1521,000000	94,385401
1520,000000	94,238729
1519,000000	94,128472
1518,000000	94,031022
1517,000000	93,900309
1516,000000	93,746274
1515,000000	93,619602
1514,000000	93,516167
1513,000000	93,394995
1512,000000	93,256729
1511,000000	93,137044
1510,000000	93,040474
1509,000000	92,929838
1508,000000	92,768529
1507,000000	92,524975
1506,000000	92,228436
1505,000000	91,984238
1504,000000	91,799381
1503,000000	91,634718
1502,000000	91,452684
1501,000000	91,220953
1500,000000	90,953052
1499,000000	90,688240
1498,000000	90,408346
1497,000000	90,049944
1496,000000	89,626249
1495,000000	89,216909
1494,000000	88,833072
1493,000000	88,424099
1492,000000	87,964056
1491,000000	87,467355
1490,000000	86,956502
1489,000000	86,471115
1488,000000	86,079237
1487,000000	85,803859
1486,000000	85,592599
1485,000000	85,384622
1484,000000	85,163015
1483,000000	84,921718
1482,000000	84,621401
1481,000000	84,232843
1480,000000	83,790889
1479,000000	83,331969
1478,000000	82,824956
1477,000000	82,233952
1476,000000	81,602905
1475,000000	80,986393
1474,000000	80,322565
1473,000000	79,503504
1472,000000	78,588410
1471,000000	77,752346
1470,000000	77,029783
1469,000000	76,357618
1468,000000	75,723228
1467,000000	75,149898
1466,000000	74,634984
1465,000000	74,173609
1464,000000	73,815525
1463,000000	73,596021
1462,000000	73,464148
1461,000000	73,356459
1460,000000	73,262741
1459,000000	73,190237
1458,000000	73,097052
1457,000000	72,940554
1456,000000	72,804466
1455,000000	72,762628
1454,000000	72,756425
1453,000000	72,725128
1452,000000	72,661782
1451,000000	72,578185
1450,000000	72,464965
1449,000000	72,319326
1448,000000	72,191530
1447,000000	72,142926
1446,000000	72,165002
1445,000000	72,199381
1444,000000	72,201883
1443,000000	72,136559
1442,000000	71,956951
1441,000000	71,645595
1440,000000	71,239760
1439,000000	70,765388
1438,000000	70,181127
1437,000000	69,478747
1436,000000	68,839279
1435,000000	68,463859
1434,000000	68,321248
1433,000000	68,286460
1432,000000	68,289966
1431,000000	68,273560
1430,000000	68,127907
1429,000000	67,773973
1428,000000	67,284171
1427,000000	66,838159
1426,000000	66,598077
1425,000000	66,673830
1424,000000	67,090807
1423,000000	67,716849
1422,000000	68,356116
1421,000000	68,935410
1420,000000	69,512094
1419,000000	70,119004
1418,000000	70,681828
1417,000000	71,167399
1416,000000	71,642104
1415,000000	72,159682
1414,000000	72,719270
1413,000000	73,312535
1412,000000	73,950754
1411,000000	74,628873
1410,000000	75,309458
1409,000000	75,964199
1408,000000	76,594064
1407,000000	77,201677
1406,000000	77,779489
1405,000000	78,318086
1404,000000	78,801327
1403,000000	79,205277
1402,000000	79,524505
1401,000000	79,785435
1400,000000	80,016213
1399,000000	80,214638
1398,000000	80,365645
1397,000000	80,473895
1396,000000	80,548738
1395,000000	80,585134
1394,000000	80,582806
1393,000000	80,560986
1392,000000	80,531611
1391,000000	80,483683
1390,000000	80,398937
1389,000000	80,263499
1388,000000	80,070517
1387,000000	79,832995
1386,000000	79,593723
1385,000000	79,397225
1384,000000	79,259372
1383,000000	79,176568
1382,000000	79,149859
1381,000000	79,195978
1380,000000	79,340523
1379,000000	79,602317
1378,000000	79,982036
1377,000000	80,469516
1376,000000	81,054800
1375,000000	81,712042
1374,000000	82,376805
1373,000000	82,970886
1372,000000	83,448604
1371,000000	83,795914
1370,000000	84,011715
1369,000000	84,109564
1368,000000	84,126943
1367,000000	84,120562
1366,000000	84,150422
1365,000000	84,268350
1364,000000	84,501094
1363,000000	84,824803
1362,000000	85,172937
1361,000000	85,490009
1360,000000	85,757423
1359,000000	85,972695
1358,000000	86,139930
1357,000000	86,274940
1356,000000	86,397956
1355,000000	86,519856
1354,000000	86,645955
1353,000000	86,787252
1352,000000	86,953790
1351,000000	87,140590
1350,000000	87,332750
1349,000000	87,516694
1348,000000	87,678659
1347,000000	87,798264
1346,000000	87,854553
1345,000000	87,837938
1344,000000	87,746563
1343,000000	87,574370
1342,000000	87,310658
1341,000000	86,948732
1340,000000	86,498896
1339,000000	86,000313
1338,000000	85,516488
1337,000000	85,108414
1336,000000	84,810212
1335,000000	84,624319
1334,000000	84,530891
1333,000000	84,501992
1332,000000	84,510562
1331,000000	84,535407
1330,000000	84,565006
1329,000000	84,598801
1328,000000	84,641380
1327,000000	84,693454
1326,000000	84,752519
1325,000000	84,817543
1324,000000	84,888320
1323,000000	84,960935
1322,000000	85,028782
1321,000000	85,087488
1320,000000	85,133971
1319,000000	85,161603
1318,000000	85,161145
1317,000000	85,126901
1316,000000	85,054689
1315,000000	84,935443
1314,000000	84,756504
1313,000000	84,508075
1312,000000	84,187968
1311,000000	83,796341
1310,000000	83,330297
1309,000000	82,786910
1308,000000	82,166115
1307,000000	81,471639
1306,000000	80,705430
1305,000000	79,865142
1304,000000	78,951668
1303,000000	77,969942
1302,000000	76,924305
1301,000000	75,816268
1300,000000	74,650366
1299,000000	73,436793
1298,000000	72,180955
1297,000000	70,884673
1296,000000	69,562097
1295,000000	68,243471
1294,000000	66,958683
1293,000000	65,733614
1292,000000	64,605515
1291,000000	63,620785
1290,000000	62,809474
1289,000000	62,172732
1288,000000	61,703860
1287,000000	61,390883
1286,000000	61,196968
1285,000000	61,068259
1284,000000	60,962126
1283,000000	60,856974
1282,000000	60,734230
1281,000000	60,576606
1280,000000	60,387601
1279,000000	60,188863
1278,000000	59,996634
1277,000000	59,818907
1276,000000	59,674340
1275,000000	59,592319
1274,000000	59,588984
1273,000000	59,664413
1272,000000	59,820118
1271,000000	60,054902
1270,000000	60,345870
1269,000000	60,653463
1268,000000	60,948030
1267,000000	61,213142
1266,000000	61,429869
1265,000000	61,581481
1264,000000	61,672918
1263,000000	61,724827
1262,000000	61,748212
1261,000000	61,742167
1260,000000	61,712421
1259,000000	61,676329
1258,000000	61,654781
1257,000000	61,683880
1256,000000	61,829403
1255,000000	62,165014
1254,000000	62,720166
1253,000000	63,461154
1252,000000	64,319002
1251,000000	65,216674
1250,000000	66,088267
1249,000000	66,896155
1248,000000	67,638239
1247,000000	68,332764
1246,000000	68,997485
1245,000000	69,648424
1244,000000	70,304967
1243,000000	70,982494
1242,000000	71,684445
1241,000000	72,410810
1240,000000	73,165853
1239,000000	73,948897
1238,000000	74,745785
1237,000000	75,537925
1236,000000	76,312276
1235,000000	77,056182
1234,000000	77,753040
1233,000000	78,393138
1232,000000	78,985380
1231,000000	79,557890
1230,000000	80,152705
1229,000000	80,817360
1228,000000	81,585340
1227,000000	82,453915
1226,000000	83,382517
1225,000000	84,314659
1224,000000	85,197933
1223,000000	85,992134
1222,000000	86,673796
1221,000000	87,239444
1220,000000	87,697505
1219,000000	88,056616
1218,000000	88,329165
1217,000000	88,532602
1216,000000	88,684644
1215,000000	88,797890
1214,000000	88,882378
1213,000000	88,951074
1212,000000	89,012312
1211,000000	89,064506
1210,000000	89,103018
1209,000000	89,128112
1208,000000	89,143169
1207,000000	89,148808
1206,000000	89,145213
1205,000000	89,135899
1204,000000	89,124064
1203,000000	89,109807
1202,000000	89,095206
1201,000000	89,088168
1200,000000	89,096483
1199,000000	89,122419
1198,000000	89,166342
1197,000000	89,231857
1196,000000	89,322289
1195,000000	89,435601
1194,000000	89,568922
1193,000000	89,722532
1192,000000	89,895787
1191,000000	90,083362
1190,000000	90,280464
1189,000000	90,488085
1188,000000	90,706110
1187,000000	90,926349
1186,000000	91,137888
1185,000000	91,335282
1184,000000	91,515611
1183,000000	91,673534
1182,000000	91,805486
1181,000000	91,913432
1180,000000	91,999831
1179,000000	92,061692
1178,000000	92,095981
1177,000000	92,104496
1176,000000	92,087701
1175,000000	92,041530
1174,000000	91,963215
1173,000000	91,857191
1172,000000	91,730828
1171,000000	91,588504
1170,000000	91,434048
1169,000000	91,271522
1168,000000	91,101823
1167,000000	90,925544
1166,000000	90,756646
1165,000000	90,627465
1164,000000	90,573493
1163,000000	90,609353
1162,000000	90,717797
1161,000000	90,858092
1160,000000	90,982014
1159,000000	91,050670
1158,000000	91,046020
1157,000000	90,969309
1156,000000	90,826006
1155,000000	90,617466
1154,000000	90,343423
1153,000000	90,002963
1152,000000	89,592273
1151,000000	89,100628
1150,000000	88,517858
1149,000000	87,838360
1148,000000	87,057387
1147,000000	86,173417
1146,000000	85,191191
1145,000000	84,127131
1144,000000	83,008204
1143,000000	81,866366
1142,000000	80,734014
1141,000000	79,642103
1140,000000	78,620642
1139,000000	77,692251
1138,000000	76,864558
1137,000000	76,129903
1136,000000	75,476193
1135,000000	74,887425
1134,000000	74,337246
1133,000000	73,797202
1132,000000	73,250585
1131,000000	72,696345
1130,000000	72,140230
1129,000000	71,593039
1128,000000	71,077663
1127,000000	70,620962
1126,000000	70,240743
1125,000000	69,951346
1124,000000	69,778384
1123,000000	69,763112
1122,000000	69,943454
1121,000000	70,350146
1120,000000	71,011248
1119,000000	71,933683
1118,000000	73,091350
1117,000000	74,428825
1116,000000	75,881430
1115,000000	77,380401
1114,000000	78,851698
1113,000000	80,229914
1112,000000	81,468852
1111,000000	82,541261
1110,000000	83,435681
1109,000000	84,162104
1108,000000	84,743426
1107,000000	85,205704
1106,000000	85,575319
1105,000000	85,878909
1104,000000	86,143202
1103,000000	86,384789
1102,000000	86,608956
1101,000000	86,814381
1100,000000	86,995720
1099,000000	87,146355
1098,000000	87,262919
1097,000000	87,347814
1096,000000	87,404964
1095,000000	87,434224
1094,000000	87,434290
1093,000000	87,404475
1092,000000	87,341087
1091,000000	87,235924
1090,000000	87,077744
1089,000000	86,854962
1088,000000	86,549811
1087,000000	86,135500
1086,000000	85,586507
1085,000000	84,883587
1084,000000	84,017451
1083,000000	82,988069
1082,000000	81,807958
1081,000000	80,509164
1080,000000	79,142303
1079,000000	77,772600
1078,000000	76,469840
1077,000000	75,306469
1076,000000	74,355433
1075,000000	73,685522
1074,000000	73,342247
1073,000000	73,341459
1072,000000	73,680737
1071,000000	74,330148
1070,000000	75,236086
1069,000000	76,332432
1068,000000	77,553703
1067,000000	78,836222
1066,000000	80,115346
1065,000000	81,342089
1064,000000	82,488127
1063,000000	83,536480
1062,000000	84,475088
1061,000000	85,303233
1060,000000	86,027699
1059,000000	86,652934
1058,000000	87,182947
1057,000000	87,625537
1056,000000	87,992944
1055,000000	88,293436
1054,000000	88,531871
1053,000000	88,715101
1052,000000	88,845433
1051,000000	88,917879
1050,000000	88,925934
1049,000000	88,867405
1048,000000	88,739732
1047,000000	88,529348
1046,000000	88,218883
1045,000000	87,800047
1044,000000	87,283596
1043,000000	86,707882
1042,000000	86,145701
1041,000000	85,696963
1040,000000	85,460352
1039,000000	85,498731
1038,000000	85,814837
1037,000000	86,356753
1036,000000	87,034787
1035,000000	87,745597
1034,000000	88,404655
1033,000000	88,966886
1032,000000	89,423728
1031,000000	89,783541
1030,000000	90,061974
1029,000000	90,277853
1028,000000	90,447829
1027,000000	90,580509
1026,000000	90,682652
1025,000000	90,765469
1024,000000	90,837908
1023,000000	90,900697
1022,000000	90,951079
1021,000000	90,991394
1020,000000	91,027580
1019,000000	91,064643
1018,000000	91,109586
1017,000000	91,173838
1016,000000	91,265143
1015,000000	91,378928
1014,000000	91,502705
1013,000000	91,625404
1012,000000	91,738925
1011,000000	91,836440
1010,000000	91,916441
1009,000000	91,984350
1008,000000	92,044396
1007,000000	92,092770
1006,000000	92,123330
1005,000000	92,136083
1004,000000	92,134005
1003,000000	92,116829
1002,000000	92,083226
1001,000000	92,035725
1000,000000	91,978816
999,000000	91,914094
998,000000	91,841796
997,000000	91,763575
996,000000	91,679260
995,000000	91,584655
994,000000	91,476149
993,000000	91,355725
992,000000	91,227561
991,000000	91,091782
990,000000	90,945354
989,000000	90,785522
988,000000	90,609469
987,000000	90,413337
986,000000	90,194990
985,000000	89,956998
984,000000	89,702730
983,000000	89,430983
982,000000	89,137366
981,000000	88,818762
980,000000	88,475686
979,000000	88,110385
978,000000	87,725312
977,000000	87,323230
976,000000	86,906487
975,000000	86,477864
974,000000	86,042962
973,000000	85,611339
972,000000	85,192728
971,000000	84,792230
970,000000	84,411096
969,000000	84,052754
968,000000	83,725344
967,000000	83,435670
966,000000	83,185702
965,000000	82,975806
964,000000	82,808460
963,000000	82,685367
962,000000	82,602228
961,000000	82,553312
960,000000	82,538717
959,000000	82,565241
958,000000	82,642908
957,000000	82,779843
956,000000	82,980140
955,000000	83,241763
954,000000	83,557783
953,000000	83,920396
952,000000	84,318700
951,000000	84,737358
950,000000	85,163151
949,000000	85,593423
948,000000	86,032715
947,000000	86,480659
946,000000	86,929006
945,000000	87,368728
944,000000	87,794087
943,000000	88,200354
942,000000	88,584224
941,000000	88,945617
940,000000	89,284581
939,000000	89,598726
938,000000	89,886206
937,000000	90,149467
936,000000	90,391771
935,000000	90,613889
934,000000	90,818048
933,000000	91,008799
932,000000	91,187112
931,000000	91,348626
930,000000	91,492792
929,000000	91,628183
928,000000	91,762723
927,000000	91,894082
926,000000	92,015182
925,000000	92,124645
924,000000	92,226762
923,000000	92,325640
922,000000	92,424855
921,000000	92,528841
920,000000	92,639963
919,000000	92,757719
918,000000	92,883963
917,000000	93,023811
916,000000	93,177806
915,000000	93,339900
914,000000	93,506675
913,000000	93,681972
912,000000	93,866848
911,000000	94,052291
910,000000	94,227794
909,000000	94,390450
908,000000	94,539718
907,000000	94,670373
906,000000	94,778312
905,000000	94,866286
904,000000	94,938228
903,000000	94,993213
902,000000	95,030817
901,000000	95,056028
900,000000	95,072661
899,000000	95,078974
898,000000	95,074989
897,000000	95,067301
896,000000	95,061574
895,000000	95,056603
894,000000	95,050161
893,000000	95,042653
892,000000	95,026934
891,000000	94,980619
890,000000	94,864295
889,000000	94,614834
888,000000	94,140465
887,000000	93,355212
886,000000	92,259230
885,000000	90,982251
884,000000	89,717331
883,000000	88,575800
882,000000	87,486389
881,000000	86,242317
880,000000	84,658564
879,000000	82,725710
878,000000	80,642810
877,000000	78,735468
876,000000	77,329761
875,000000	76,662415
874,000000	76,844493
873,000000	77,855523
872,000000	79,552469
871,000000	81,676133
870,000000	83,909421
869,000000	85,978059
868,000000	87,720915
867,000000	89,096826
866,000000	90,147661
865,000000	90,953333
864,000000	91,588788
863,000000	92,105203
862,000000	92,530854
861,000000	92,884566
860,000000	93,180139
859,000000	93,426826
858,000000	93,635447
857,000000	93,817969
856,000000	93,979401
855,000000	94,116267
854,000000	94,226351
853,000000	94,308120
852,000000	94,341085
851,000000	94,287875
850,000000	94,142771
849,000000	93,974206
848,000000	93,890976
847,000000	93,951837
846,000000	94,115598
845,000000	94,288236
844,000000	94,405196
843,000000	94,461220
842,000000	94,479616
841,000000	94,475090
840,000000	94,449386
839,000000	94,405757
838,000000	94,355262
837,000000	94,310076
836,000000	94,276942
835,000000	94,258080
834,000000	94,256160
833,000000	94,277676
832,000000	94,333799
831,000000	94,439109
830,000000	94,606264
829,000000	94,838468
828,000000	95,124098
827,000000	95,440429
826,000000	95,763832
825,000000	96,075956
824,000000	96,363596
823,000000	96,618547
822,000000	96,839715
821,000000	97,030930
820,000000	97,196134
819,000000	97,338513
818,000000	97,462646
817,000000	97,571947
816,000000	97,664463
815,000000	97,736776
814,000000	97,791439
813,000000	97,835744
812,000000	97,872896
811,000000	97,899238
810,000000	97,910060
809,000000	97,901742
808,000000	97,867789
807,000000	97,798838
806,000000	97,687554
805,000000	97,530014
804,000000	97,322707
803,000000	97,065849
802,000000	96,771978
801,000000	96,466362
800,000000	96,176836
799,000000	95,924514
798,000000	95,722520
797,000000	95,576107
796,000000	95,479964
795,000000	95,418217
794,000000	95,371496
793,000000	95,325073
792,000000	95,271455
791,000000	95,210005
790,000000	95,145604
789,000000	95,085396
788,000000	95,035003
787,000000	94,997845
786,000000	94,975602
785,000000	94,965569
784,000000	94,959147
783,000000	94,947673
782,000000	94,929251
781,000000	94,906268
780,000000	94,878379
779,000000	94,843793
778,000000	94,805880
777,000000	94,771086
776,000000	94,739323
775,000000	94,703109
774,000000	94,658190
773,000000	94,609629
772,000000	94,565862
771,000000	94,531787
770,000000	94,508645
769,000000	94,494790
768,000000	94,483783
767,000000	94,466060
766,000000	94,434516
765,000000	94,384722
764,000000	94,309736
763,000000	94,199702
762,000000	94,047624
761,000000	93,849994
760,000000	93,600449
759,000000	93,288370
758,000000	92,904214
757,000000	92,441797
756,000000	91,894232
755,000000	91,253071
754,000000	90,514502
753,000000	89,681032
752,000000	88,755328
751,000000	87,736999
750,000000	86,631005
749,000000	85,459361
748,000000	84,261891
747,000000	83,089370
746,000000	82,000030
745,000000	81,059860
744,000000	80,334413
743,000000	79,879483
742,000000	79,744781
741,000000	79,975560
740,000000	80,592358
739,000000	81,564512
738,000000	82,814238
737,000000	84,239049
736,000000	85,725701
735,000000	87,163575
734,000000	88,467894
733,000000	89,592574
732,000000	90,520540
731,000000	91,255121
730,000000	91,820435
729,000000	92,253005
728,000000	92,584667
727,000000	92,836802
726,000000	93,026246
725,000000	93,167005
724,000000	93,263613
723,000000	93,309630
722,000000	93,293201
721,000000	93,196903
720,000000	92,991447
719,000000	92,634682
718,000000	92,077104
717,000000	91,269731
716,000000	90,193033
715,000000	88,918097
714,000000	87,643689
713,000000	86,627458
712,000000	86,025190
711,000000	85,770082
710,000000	85,621713
709,000000	85,346947
708,000000	84,862103
707,000000	84,244110
706,000000	83,647792
705,000000	83,217798
704,000000	83,030457
703,000000	83,068168
702,000000	83,244669
701,000000	83,464527
700,000000	83,660093
699,000000	83,795108
698,000000	83,860648
697,000000	83,874717
696,000000	83,871959
695,000000	83,883379
694,000000	83,935681
693,000000	84,058903
692,000000	84,272379
691,000000	84,568126
690,000000	84,920117
689,000000	85,305481
688,000000	85,704120
687,000000	86,087465
686,000000	86,430722
685,000000	86,726627
684,000000	86,975056
683,000000	87,176480
682,000000	87,344848
681,000000	87,509518
680,000000	87,688990
679,000000	87,880070
678,000000	88,083615
677,000000	88,314680
676,000000	88,584635
675,000000	88,887108
674,000000	89,216009
673,000000	89,569275
672,000000	89,929886
671,000000	90,279987
670,000000	90,646412
669,000000	91,097723
668,000000	91,598669
667,000000	91,950305
666,000000	92,137193
665,000000	92,243771
664,000000	92,316384
663,000000	92,360535
662,000000	92,355288
661,000000	92,274542
660,000000	92,097796
659,000000	91,809833
658,000000	91,396295
657,000000	90,831353
656,000000	90,096411
655,000000	89,216119
654,000000	88,270790
653,000000	87,364869
652,000000	86,594651
651,000000	86,021538
650,000000	85,634416
649,000000	85,348395
648,000000	85,072352
647,000000	84,757148
646,000000	84,373579
645,000000	83,892297
644,000000	83,305599
643,000000	82,639481
642,000000	81,923605
641,000000	81,171009
640,000000	80,411872
639,000000	79,719732
638,000000	79,169273
637,000000	78,796928
636,000000	78,623440
635,000000	78,665849
634,000000	78,894040
633,000000	79,223183
632,000000	79,575709
631,000000	79,915915
630,000000	80,221205
629,000000	80,461889
628,000000	80,623695
627,000000	80,714772
626,000000	80,737218
625,000000	80,680995
624,000000	80,552710
623,000000	80,380621
622,000000	80,181545
621,000000	79,947919
620,000000	79,676016
619,000000	79,382076
618,000000	79,082307
617,000000	78,784412
616,000000	78,509344
615,000000	78,291267
614,000000	78,141016
613,000000	78,037055
612,000000	77,962596
611,000000	77,924003
610,000000	77,927492
609,000000	77,970525
608,000000	78,066073
607,000000	78,249163
606,000000	78,547488
605,000000	78,977873
604,000000	79,570722
603,000000	80,359418
602,000000	81,343964
601,000000	82,486280
600,000000	83,733557
599,000000	85,021412
598,000000	86,272266
597,000000	87,421724
596,000000	88,439917
595,000000	89,318118
594,000000	90,052764
593,000000	90,652182
592,000000	91,140006
591,000000	91,542051
590,000000	91,874638
589,000000	92,146842
588,000000	92,369850
587,000000	92,557231
586,000000	92,718732
585,000000	92,855969
584,000000	92,964090
583,000000	93,041747
582,000000	93,098050
581,000000	93,145807
580,000000	93,188824
579,000000	93,223947
578,000000	93,254579
577,000000	93,293071
576,000000	93,347432
575,000000	93,413696
574,000000	93,486696
573,000000	93,568582
572,000000	93,660205
571,000000	93,752941
570,000000	93,837406
569,000000	93,913624
568,000000	93,984925
567,000000	94,050128
566,000000	94,112346
565,000000	94,186881
564,000000	94,288511
563,000000	94,416693
562,000000	94,560671
561,000000	94,711976
560,000000	94,861581
559,000000	94,993416
558,000000	95,096064
557,000000	95,175274
556,000000	95,242109
555,000000	95,297281
554,000000	95,337781
553,000000	95,368106
552,000000	95,392432
551,000000	95,406855
550,000000	95,411449
549,000000	95,418190
548,000000	95,435395
547,000000	95,458065
546,000000	95,484650
545,000000	95,527795
544,000000	95,591632
543,000000	95,652629
542,000000	95,681925
541,000000	95,678775
540,000000	95,666839
539,000000	95,667127
538,000000	95,688964
537,000000	95,736880
536,000000	95,807566
535,000000	95,885333
534,000000	95,956202
533,000000	96,023500
532,000000	96,095495
531,000000	96,166057
530,000000	96,221165
529,000000	96,256723
528,000000	96,276781
527,000000	96,285921
526,000000	96,292702
525,000000	96,306670
524,000000	96,322336
523,000000	96,322430
522,000000	96,309575
521,000000	96,316330
520,000000	96,365064
519,000000	96,431294
518,000000	96,469534
517,000000	96,468640
516,000000	96,457169
515,000000	96,461410
514,000000	96,486782
513,000000	96,530512
512,000000	96,583421
511,000000	96,623237
510,000000	96,631327
509,000000	96,616484
508,000000	96,604209
507,000000	96,607586
506,000000	96,620680
505,000000	96,635021
504,000000	96,647710
503,000000	96,652624
502,000000	96,636662
501,000000	96,587754
500,000000	96,503887
499,000000	96,399780
498,000000	96,306185
497,000000	96,247003
496,000000	96,209332
495,000000	96,156280
494,000000	96,076913
493,000000	96,001431
492,000000	95,954087
491,000000	95,917903
490,000000	95,864762
489,000000	95,800192
488,000000	95,756776
487,000000	95,758156
486,000000	95,806142
485,000000	95,887813
484,000000	95,980913
483,000000	96,065070
482,000000	96,138079
481,000000	96,210817
480,000000	96,283866
479,000000	96,342449
478,000000	96,376846
477,000000	96,393059
476,000000	96,399036
475,000000	96,404338
474,000000	96,435838
473,000000	96,517938
472,000000	96,619041
471,000000	96,668193
470,000000	96,638265
469,000000	96,567189
468,000000	96,497046
467,000000	96,435859
466,000000	96,386363
465,000000	96,368418
464,000000	96,387675
463,000000	96,413450
462,000000	96,418114
461,000000	96,415954
460,000000	96,429714
459,000000	96,441749
458,000000	96,412186
457,000000	96,340537
456,000000	96,200354
455,000000	96,166292
454,000000	96,129723
453,000000	96,103859
452,000000	96,115051
451,000000	96,153535
450,000000	96,180715
