# Supplementary material for: Machine learning-assisted non-destructive plasticizer identification and quantification in historical PVC objects based on IR spectroscopy
Source: Sci Rep. 2022 Mar 23;12:5017. doi: 10.1038/s41598-022-08862-1 (PMC8943100; doi:10.1038/s41598-022-08862-1)
Supplement: Supplementary file 1 — Supplementary Information 1. [file 41598_2022_8862_MOESM1_ESM.zip › Plasticizers_PVC_data/ATR_FTIR_all/P150.ASC]

PE IR       SUBTECH     SPECTRUM    ASCII       PEDS        4.00        
   -1
P150.ASC
20/10/14
12:52:30.00
20/10/14
12:52:30.00
Student
Sample 010 By student Date Wednesday, October 14 2020
450,000000
#HDR
-1
-1
#GR
cm-1
%T
1.0
0.0
4000,000000
-1,000000
3551
8
101,082057
56,820179
#DATA
4000,000000	100,113109
3999,000000	100,114237
3998,000000	100,114906
3997,000000	100,115162
3996,000000	100,115535
3995,000000	100,116476
3994,000000	100,117955
3993,000000	100,119544
3992,000000	100,120864
3991,000000	100,121827
3990,000000	100,122483
3989,000000	100,122789
3988,000000	100,122693
3987,000000	100,122409
3986,000000	100,122432
3985,000000	100,123252
3984,000000	100,125108
3983,000000	100,127908
3982,000000	100,131192
3981,000000	100,134172
3980,000000	100,135967
3979,000000	100,136111
3978,000000	100,134976
3977,000000	100,133589
3976,000000	100,132881
3975,000000	100,133036
3974,000000	100,133667
3973,000000	100,134468
3972,000000	100,135475
3971,000000	100,136753
3970,000000	100,138045
3969,000000	100,138809
3968,000000	100,138700
3967,000000	100,137933
3966,000000	100,137145
3965,000000	100,137002
3964,000000	100,137841
3963,000000	100,139448
3962,000000	100,141084
3961,000000	100,141923
3960,000000	100,141585
3959,000000	100,140473
3958,000000	100,139608
3957,000000	100,139847
3956,000000	100,141341
3955,000000	100,143637
3954,000000	100,146074
3953,000000	100,148073
3952,000000	100,149205
3951,000000	100,149429
3950,000000	100,149162
3949,000000	100,149056
3948,000000	100,149670
3947,000000	100,151150
3946,000000	100,153189
3945,000000	100,155163
3944,000000	100,156501
3943,000000	100,157058
3942,000000	100,157124
3941,000000	100,157498
3940,000000	100,158818
3939,000000	100,160689
3938,000000	100,161919
3937,000000	100,161301
3936,000000	100,158630
3935,000000	100,155135
3934,000000	100,152856
3933,000000	100,153546
3932,000000	100,157244
3931,000000	100,162277
3930,000000	100,166661
3929,000000	100,169550
3928,000000	100,171658
3927,000000	100,173954
3926,000000	100,176422
3925,000000	100,177821
3924,000000	100,176815
3923,000000	100,173618
3922,000000	100,170115
3921,000000	100,168160
3920,000000	100,168085
3919,000000	100,168807
3918,000000	100,169409
3917,000000	100,170142
3916,000000	100,171735
3915,000000	100,174337
3914,000000	100,177302
3913,000000	100,179834
3912,000000	100,181216
3911,000000	100,180893
3910,000000	100,178965
3909,000000	100,176219
3908,000000	100,173700
3907,000000	100,172332
3906,000000	100,172270
3905,000000	100,172926
3904,000000	100,173266
3903,000000	100,173174
3902,000000	100,174234
3901,000000	100,177851
3900,000000	100,183529
3899,000000	100,189090
3898,000000	100,192534
3897,000000	100,193779
3896,000000	100,194193
3895,000000	100,195236
3894,000000	100,197903
3893,000000	100,202009
3892,000000	100,205867
3891,000000	100,207157
3890,000000	100,205178
3889,000000	100,201328
3888,000000	100,197851
3887,000000	100,197289
3886,000000	100,200664
3885,000000	100,205582
3884,000000	100,208663
3883,000000	100,209651
3882,000000	100,211252
3881,000000	100,214942
3880,000000	100,218672
3879,000000	100,219858
3878,000000	100,218642
3877,000000	100,217164
3876,000000	100,217485
3875,000000	100,220030
3874,000000	100,223174
3873,000000	100,224818
3872,000000	100,224551
3871,000000	100,223459
3870,000000	100,222118
3869,000000	100,220103
3868,000000	100,217801
3867,000000	100,216844
3866,000000	100,219294
3865,000000	100,226019
3864,000000	100,234396
3863,000000	100,240254
3862,000000	100,242260
3861,000000	100,241939
3860,000000	100,241341
3859,000000	100,242012
3858,000000	100,244430
3857,000000	100,248002
3856,000000	100,251365
3855,000000	100,254247
3854,000000	100,257040
3853,000000	100,258423
3852,000000	100,258133
3851,000000	100,258268
3850,000000	100,258985
3849,000000	100,259308
3848,000000	100,258837
3847,000000	100,258072
3846,000000	100,258193
3845,000000	100,260113
3844,000000	100,263293
3843,000000	100,266396
3842,000000	100,268660
3841,000000	100,270018
3840,000000	100,270952
3839,000000	100,271714
3838,000000	100,271947
3837,000000	100,271909
3836,000000	100,272333
3835,000000	100,273738
3834,000000	100,275891
3833,000000	100,278092
3832,000000	100,279888
3831,000000	100,281196
3830,000000	100,282225
3829,000000	100,283638
3828,000000	100,285882
3827,000000	100,288251
3826,000000	100,289576
3825,000000	100,289374
3824,000000	100,288739
3823,000000	100,290482
3822,000000	100,296288
3821,000000	100,303047
3820,000000	100,305981
3819,000000	100,305502
3818,000000	100,305000
3817,000000	100,306663
3816,000000	100,310220
3815,000000	100,313794
3814,000000	100,316243
3813,000000	100,317783
3812,000000	100,319236
3811,000000	100,321013
3810,000000	100,323240
3809,000000	100,326348
3808,000000	100,330347
3807,000000	100,333624
3806,000000	100,334231
3805,000000	100,332439
3804,000000	100,330923
3803,000000	100,332363
3802,000000	100,336986
3801,000000	100,341819
3800,000000	100,344687
3799,000000	100,346722
3798,000000	100,349511
3797,000000	100,353032
3796,000000	100,355973
3795,000000	100,357617
3794,000000	100,358474
3793,000000	100,359523
3792,000000	100,361393
3791,000000	100,363974
3790,000000	100,366604
3789,000000	100,368797
3788,000000	100,370738
3787,000000	100,372860
3786,000000	100,375184
3785,000000	100,376955
3784,000000	100,377306
3783,000000	100,376057
3782,000000	100,374123
3781,000000	100,373096
3780,000000	100,374059
3779,000000	100,376524
3778,000000	100,379436
3777,000000	100,382414
3776,000000	100,385329
3775,000000	100,387956
3774,000000	100,390012
3773,000000	100,391286
3772,000000	100,391390
3771,000000	100,389974
3770,000000	100,387221
3769,000000	100,384311
3768,000000	100,383254
3767,000000	100,385069
3766,000000	100,388414
3765,000000	100,390810
3764,000000	100,390732
3763,000000	100,388530
3762,000000	100,386439
3761,000000	100,387289
3760,000000	100,392352
3759,000000	100,399208
3758,000000	100,404267
3757,000000	100,406804
3756,000000	100,408238
3755,000000	100,409927
3754,000000	100,412062
3753,000000	100,414116
3752,000000	100,414995
3751,000000	100,412660
3750,000000	100,407403
3749,000000	100,403712
3748,000000	100,404766
3747,000000	100,408798
3746,000000	100,411205
3745,000000	100,408979
3744,000000	100,404360
3743,000000	100,402611
3742,000000	100,405897
3741,000000	100,412668
3740,000000	100,420884
3739,000000	100,428532
3738,000000	100,434017
3737,000000	100,438083
3736,000000	100,442992
3735,000000	100,449595
3734,000000	100,455194
3733,000000	100,457032
3732,000000	100,455039
3731,000000	100,450793
3730,000000	100,445877
3729,000000	100,440975
3728,000000	100,436799
3727,000000	100,434549
3726,000000	100,434894
3725,000000	100,437276
3724,000000	100,440901
3723,000000	100,445343
3722,000000	100,449562
3721,000000	100,452113
3720,000000	100,452751
3719,000000	100,451947
3718,000000	100,449828
3717,000000	100,446531
3716,000000	100,442638
3715,000000	100,439140
3714,000000	100,436473
3713,000000	100,434118
3712,000000	100,431344
3711,000000	100,428203
3710,000000	100,426744
3709,000000	100,429377
3708,000000	100,435863
3707,000000	100,443367
3706,000000	100,448578
3705,000000	100,449914
3704,000000	100,448021
3703,000000	100,444390
3702,000000	100,439721
3701,000000	100,434070
3700,000000	100,428416
3699,000000	100,424519
3698,000000	100,423001
3697,000000	100,422880
3696,000000	100,422081
3695,000000	100,418673
3694,000000	100,412915
3693,000000	100,407990
3692,000000	100,407797
3691,000000	100,413062
3690,000000	100,418815
3689,000000	100,418211
3688,000000	100,410603
3687,000000	100,401730
3686,000000	100,395926
3685,000000	100,393206
3684,000000	100,391525
3683,000000	100,388826
3682,000000	100,383914
3681,000000	100,376317
3680,000000	100,365900
3679,000000	100,353561
3678,000000	100,341794
3677,000000	100,335355
3676,000000	100,338066
3675,000000	100,346523
3674,000000	100,354448
3673,000000	100,360206
3672,000000	100,364066
3671,000000	100,366175
3670,000000	100,366649
3669,000000	100,365582
3668,000000	100,365059
3667,000000	100,367139
3666,000000	100,371117
3665,000000	100,375094
3664,000000	100,377671
3663,000000	100,378335
3662,000000	100,377111
3661,000000	100,374360
3660,000000	100,370575
3659,000000	100,366536
3658,000000	100,363070
3657,000000	100,360582
3656,000000	100,358625
3655,000000	100,356590
3654,000000	100,354254
3653,000000	100,351486
3652,000000	100,348591
3651,000000	100,346544
3650,000000	100,345832
3649,000000	100,344584
3648,000000	100,341947
3647,000000	100,340218
3646,000000	100,341430
3645,000000	100,345263
3644,000000	100,349735
3643,000000	100,352512
3642,000000	100,352645
3641,000000	100,350852
3640,000000	100,348134
3639,000000	100,344916
3638,000000	100,341146
3637,000000	100,337027
3636,000000	100,333170
3635,000000	100,330274
3634,000000	100,328855
3633,000000	100,328709
3632,000000	100,328833
3631,000000	100,327922
3630,000000	100,325053
3629,000000	100,319706
3628,000000	100,312550
3627,000000	100,306973
3626,000000	100,305533
3625,000000	100,307622
3624,000000	100,311779
3623,000000	100,317417
3622,000000	100,324321
3621,000000	100,330954
3620,000000	100,333463
3619,000000	100,327616
3618,000000	100,314247
3617,000000	100,299775
3616,000000	100,289707
3615,000000	100,284530
3614,000000	100,280791
3613,000000	100,274563
3612,000000	100,265055
3611,000000	100,254573
3610,000000	100,245592
3609,000000	100,239757
3608,000000	100,237987
3607,000000	100,240067
3606,000000	100,244586
3605,000000	100,249221
3604,000000	100,251894
3603,000000	100,251733
3602,000000	100,249128
3601,000000	100,244922
3600,000000	100,239655
3599,000000	100,233532
3598,000000	100,227018
3597,000000	100,221071
3596,000000	100,216291
3595,000000	100,212513
3594,000000	100,208842
3593,000000	100,204426
3592,000000	100,199199
3591,000000	100,193819
3590,000000	100,189030
3589,000000	100,185517
3588,000000	100,182724
3587,000000	100,178821
3586,000000	100,173302
3585,000000	100,168009
3584,000000	100,164408
3583,000000	100,162103
3582,000000	100,159431
3581,000000	100,155152
3580,000000	100,149423
3579,000000	100,143705
3578,000000	100,139095
3577,000000	100,135282
3576,000000	100,130886
3575,000000	100,124937
3574,000000	100,117931
3573,000000	100,111205
3572,000000	100,105727
3571,000000	100,101380
3570,000000	100,097172
3569,000000	100,092273
3568,000000	100,087104
3567,000000	100,082553
3566,000000	100,078782
3565,000000	100,075092
3564,000000	100,070321
3563,000000	100,063665
3562,000000	100,055554
3561,000000	100,047372
3560,000000	100,040430
3559,000000	100,035255
3558,000000	100,031528
3557,000000	100,028500
3556,000000	100,025435
3555,000000	100,021840
3554,000000	100,017428
3553,000000	100,011912
3552,000000	100,005226
3551,000000	99,998200
3550,000000	99,992273
3549,000000	99,988360
3548,000000	99,986272
3547,000000	99,984936
3546,000000	99,982942
3545,000000	99,979201
3544,000000	99,973586
3543,000000	99,967236
3542,000000	99,961960
3541,000000	99,958897
3540,000000	99,957725
3539,000000	99,956934
3538,000000	99,954838
3537,000000	99,950523
3536,000000	99,944331
3535,000000	99,937784
3534,000000	99,932488
3533,000000	99,928947
3532,000000	99,926379
3531,000000	99,923824
3530,000000	99,921136
3529,000000	99,918714
3528,000000	99,916696
3527,000000	99,914869
3526,000000	99,913139
3525,000000	99,911693
3524,000000	99,910535
3523,000000	99,909139
3522,000000	99,906778
3521,000000	99,903024
3520,000000	99,897844
3519,000000	99,891511
3518,000000	99,884461
3517,000000	99,877251
3516,000000	99,870369
3515,000000	99,864275
3514,000000	99,859348
3513,000000	99,855722
3512,000000	99,853139
3511,000000	99,850946
3510,000000	99,848249
3509,000000	99,844485
3508,000000	99,840201
3507,000000	99,837013
3506,000000	99,836324
3505,000000	99,837728
3504,000000	99,838640
3503,000000	99,836065
3502,000000	99,829210
3501,000000	99,820214
3500,000000	99,812114
3499,000000	99,806354
3498,000000	99,802044
3497,000000	99,797207
3496,000000	99,790676
3495,000000	99,782812
3494,000000	99,774571
3493,000000	99,766256
3492,000000	99,757643
3491,000000	99,749080
3490,000000	99,741758
3489,000000	99,736473
3488,000000	99,732314
3487,000000	99,726963
3486,000000	99,718648
3485,000000	99,708102
3484,000000	99,698546
3483,000000	99,693390
3482,000000	99,693002
3481,000000	99,693720
3480,000000	99,690656
3479,000000	99,681662
3478,000000	99,668316
3477,000000	99,653508
3476,000000	99,639129
3475,000000	99,626464
3474,000000	99,617893
3473,000000	99,616660
3472,000000	99,624024
3471,000000	99,636710
3470,000000	99,647562
3469,000000	99,649160
3468,000000	99,637881
3467,000000	99,615670
3466,000000	99,588540
3465,000000	99,563288
3464,000000	99,544557
3463,000000	99,533282
3462,000000	99,526490
3461,000000	99,518834
3460,000000	99,505835
3459,000000	99,486896
3458,000000	99,465289
3457,000000	99,445144
3456,000000	99,428677
3455,000000	99,416084
3454,000000	99,406723
3453,000000	99,399629
3452,000000	99,393380
3451,000000	99,386890
3450,000000	99,380349
3449,000000	99,374517
3448,000000	99,369093
3447,000000	99,362753
3446,000000	99,355023
3445,000000	99,346989
3444,000000	99,339913
3443,000000	99,334519
3442,000000	99,332420
3441,000000	99,336994
3440,000000	99,351103
3439,000000	99,373554
3438,000000	99,398148
3437,000000	99,416530
3436,000000	99,422648
3435,000000	99,415982
3434,000000	99,401621
3433,000000	99,387093
3432,000000	99,377581
3431,000000	99,373125
3430,000000	99,370101
3429,000000	99,365171
3428,000000	99,357954
3427,000000	99,350533
3426,000000	99,345470
3425,000000	99,344455
3424,000000	99,348035
3423,000000	99,355770
3422,000000	99,366256
3421,000000	99,377352
3420,000000	99,386949
3419,000000	99,394089
3418,000000	99,399711
3417,000000	99,406241
3416,000000	99,416000
3415,000000	99,429345
3414,000000	99,444096
3413,000000	99,457111
3412,000000	99,466795
3411,000000	99,473943
3410,000000	99,480068
3409,000000	99,485370
3408,000000	99,489051
3407,000000	99,491491
3406,000000	99,495154
3405,000000	99,502673
3404,000000	99,514310
3403,000000	99,527684
3402,000000	99,539660
3401,000000	99,548126
3400,000000	99,552449
3399,000000	99,553348
3398,000000	99,552665
3397,000000	99,552658
3396,000000	99,554820
3395,000000	99,559120
3394,000000	99,564202
3393,000000	99,568119
3392,000000	99,569240
3391,000000	99,567188
3390,000000	99,563265
3389,000000	99,559773
3388,000000	99,558529
3387,000000	99,559738
3386,000000	99,561993
3385,000000	99,563348
3384,000000	99,562768
3383,000000	99,561037
3382,000000	99,560116
3381,000000	99,561260
3380,000000	99,563715
3379,000000	99,565585
3378,000000	99,565920
3377,000000	99,565525
3376,000000	99,565740
3375,000000	99,566948
3374,000000	99,568541
3373,000000	99,569829
3372,000000	99,570593
3371,000000	99,570974
3370,000000	99,571187
3369,000000	99,571195
3368,000000	99,570456
3367,000000	99,568161
3366,000000	99,563986
3365,000000	99,558473
3364,000000	99,552528
3363,000000	99,546801
3362,000000	99,541710
3361,000000	99,537806
3360,000000	99,535717
3359,000000	99,535705
3358,000000	99,537381
3357,000000	99,539761
3356,000000	99,541536
3355,000000	99,541669
3354,000000	99,540079
3353,000000	99,537659
3352,000000	99,535525
3351,000000	99,534330
3350,000000	99,534300
3349,000000	99,535442
3348,000000	99,537351
3347,000000	99,539012
3346,000000	99,539302
3345,000000	99,537867
3344,000000	99,535420
3343,000000	99,533322
3342,000000	99,532825
3341,000000	99,534289
3340,000000	99,536682
3339,000000	99,538036
3338,000000	99,536913
3337,000000	99,533565
3336,000000	99,529538
3335,000000	99,526260
3334,000000	99,524268
3333,000000	99,523513
3332,000000	99,523826
3331,000000	99,524998
3330,000000	99,526846
3329,000000	99,529330
3328,000000	99,532335
3327,000000	99,535271
3326,000000	99,537216
3325,000000	99,537686
3324,000000	99,537026
3323,000000	99,535987
3322,000000	99,535216
3321,000000	99,535254
3320,000000	99,536567
3319,000000	99,539091
3318,000000	99,541798
3317,000000	99,543233
3316,000000	99,542780
3315,000000	99,541418
3314,000000	99,541137
3313,000000	99,543465
3312,000000	99,548307
3311,000000	99,554087
3310,000000	99,559091
3309,000000	99,562848
3308,000000	99,566184
3307,000000	99,569930
3306,000000	99,573764
3305,000000	99,576470
3304,000000	99,577193
3303,000000	99,576220
3302,000000	99,574600
3301,000000	99,573365
3300,000000	99,573127
3299,000000	99,573937
3298,000000	99,575158
3297,000000	99,575724
3296,000000	99,574941
3295,000000	99,573151
3294,000000	99,571381
3293,000000	99,570387
3292,000000	99,570233
3291,000000	99,570676
3290,000000	99,571566
3289,000000	99,572798
3288,000000	99,574237
3287,000000	99,575880
3286,000000	99,577844
3285,000000	99,579980
3284,000000	99,581787
3283,000000	99,583007
3282,000000	99,584118
3281,000000	99,585861
3280,000000	99,588363
3279,000000	99,591063
3278,000000	99,593544
3277,000000	99,596177
3276,000000	99,599777
3275,000000	99,604770
3274,000000	99,610718
3273,000000	99,616486
3272,000000	99,620825
3271,000000	99,623151
3270,000000	99,624089
3269,000000	99,625298
3268,000000	99,628416
3267,000000	99,633781
3266,000000	99,640106
3265,000000	99,645647
3264,000000	99,649793
3263,000000	99,653411
3262,000000	99,657592
3261,000000	99,662246
3260,000000	99,666297
3259,000000	99,669024
3258,000000	99,670784
3257,000000	99,672478
3256,000000	99,674767
3255,000000	99,677970
3254,000000	99,682168
3253,000000	99,687103
3252,000000	99,692261
3251,000000	99,697484
3250,000000	99,703185
3249,000000	99,709496
3248,000000	99,715409
3247,000000	99,719301
3246,000000	99,720444
3245,000000	99,719709
3244,000000	99,718728
3243,000000	99,718757
3242,000000	99,720360
3241,000000	99,723746
3240,000000	99,728883
3239,000000	99,735301
3238,000000	99,742063
3237,000000	99,748143
3236,000000	99,752875
3235,000000	99,755998
3234,000000	99,757358
3233,000000	99,756840
3232,000000	99,754862
3231,000000	99,752711
3230,000000	99,751815
3229,000000	99,752467
3228,000000	99,753640
3227,000000	99,754367
3226,000000	99,754981
3225,000000	99,756767
3224,000000	99,760601
3223,000000	99,766221
3222,000000	99,772410
3221,000000	99,777447
3220,000000	99,779867
3219,000000	99,779566
3218,000000	99,778157
3217,000000	99,777617
3216,000000	99,778430
3215,000000	99,779492
3214,000000	99,779764
3213,000000	99,779344
3212,000000	99,778789
3211,000000	99,778105
3210,000000	99,776902
3209,000000	99,775113
3208,000000	99,773123
3207,000000	99,771412
3206,000000	99,770405
3205,000000	99,770395
3204,000000	99,771223
3203,000000	99,772171
3202,000000	99,772504
3201,000000	99,772021
3200,000000	99,770944
3199,000000	99,769534
3198,000000	99,768263
3197,000000	99,768175
3196,000000	99,770454
3195,000000	99,775347
3194,000000	99,781580
3193,000000	99,787010
3192,000000	99,789956
3191,000000	99,790136
3190,000000	99,788737
3189,000000	99,787634
3188,000000	99,788307
3187,000000	99,791003
3186,000000	99,794629
3185,000000	99,797429
3184,000000	99,798141
3183,000000	99,796910
3182,000000	99,795191
3181,000000	99,794620
3180,000000	99,795889
3179,000000	99,798627
3178,000000	99,802130
3177,000000	99,805893
3176,000000	99,809565
3175,000000	99,812922
3174,000000	99,816125
3173,000000	99,819665
3172,000000	99,823644
3171,000000	99,827287
3170,000000	99,829463
3169,000000	99,829703
3168,000000	99,828511
3167,000000	99,826776
3166,000000	99,825207
3165,000000	99,824241
3164,000000	99,824076
3163,000000	99,824503
3162,000000	99,824994
3161,000000	99,825323
3160,000000	99,826100
3159,000000	99,828440
3158,000000	99,832999
3157,000000	99,839575
3156,000000	99,847631
3155,000000	99,856805
3154,000000	99,866478
3153,000000	99,875096
3152,000000	99,880658
3151,000000	99,882300
3150,000000	99,881219
3149,000000	99,879756
3148,000000	99,879733
3147,000000	99,881624
3146,000000	99,884988
3145,000000	99,889275
3144,000000	99,894342
3143,000000	99,900378
3142,000000	99,907278
3141,000000	99,914023
3140,000000	99,918874
3139,000000	99,920500
3138,000000	99,918989
3137,000000	99,915802
3136,000000	99,912993
3135,000000	99,912303
3134,000000	99,914322
3133,000000	99,917977
3132,000000	99,921097
3131,000000	99,922066
3130,000000	99,921008
3129,000000	99,919237
3128,000000	99,917919
3127,000000	99,917557
3126,000000	99,918357
3125,000000	99,920257
3124,000000	99,922580
3123,000000	99,924221
3122,000000	99,924444
3121,000000	99,923254
3120,000000	99,921092
3119,000000	99,918632
3118,000000	99,916682
3117,000000	99,915540
3116,000000	99,914262
3115,000000	99,911277
3114,000000	99,906056
3113,000000	99,899710
3112,000000	99,893571
3111,000000	99,887752
3110,000000	99,881616
3109,000000	99,875281
3108,000000	99,869886
3107,000000	99,866281
3106,000000	99,863962
3105,000000	99,861622
3104,000000	99,858549
3103,000000	99,855177
3102,000000	99,852281
3101,000000	99,850005
3100,000000	99,847978
3099,000000	99,846214
3098,000000	99,845283
3097,000000	99,845385
3096,000000	99,845658
3095,000000	99,844725
3094,000000	99,841705
3093,000000	99,836449
3092,000000	99,829182
3091,000000	99,820357
3090,000000	99,810610
3089,000000	99,800274
3088,000000	99,788833
3087,000000	99,775285
3086,000000	99,758991
3085,000000	99,740045
3084,000000	99,718999
3083,000000	99,696538
3082,000000	99,673402
3081,000000	99,650090
3080,000000	99,626692
3079,000000	99,603236
3078,000000	99,580277
3077,000000	99,558881
3076,000000	99,540137
3075,000000	99,524904
3074,000000	99,513759
3073,000000	99,506893
3072,000000	99,503961
3071,000000	99,504449
3070,000000	99,507961
3069,000000	99,513810
3068,000000	99,520746
3067,000000	99,527552
3066,000000	99,533962
3065,000000	99,540438
3064,000000	99,547232
3063,000000	99,554217
3062,000000	99,561428
3061,000000	99,569108
3060,000000	99,577275
3059,000000	99,585937
3058,000000	99,595746
3057,000000	99,607578
3056,000000	99,621094
3055,000000	99,634374
3054,000000	99,645445
3053,000000	99,653808
3052,000000	99,660152
3051,000000	99,664931
3050,000000	99,667655
3049,000000	99,667495
3048,000000	99,664267
3047,000000	99,658876
3046,000000	99,652723
3045,000000	99,646545
3044,000000	99,639895
3043,000000	99,631838
3042,000000	99,622151
3041,000000	99,611523
3040,000000	99,600778
3039,000000	99,590355
3038,000000	99,580432
3037,000000	99,571012
3036,000000	99,561732
3035,000000	99,552220
3034,000000	99,542920
3033,000000	99,535034
3032,000000	99,529190
3031,000000	99,524496
3030,000000	99,519471
3029,000000	99,513681
3028,000000	99,507883
3027,000000	99,502555
3026,000000	99,496816
3025,000000	99,489099
3024,000000	99,478650
3023,000000	99,465998
3022,000000	99,451965
3021,000000	99,436658
3020,000000	99,419633
3019,000000	99,400776
3018,000000	99,380434
3017,000000	99,358557
3016,000000	99,334347
3015,000000	99,307012
3014,000000	99,276605
3013,000000	99,243680
3012,000000	99,208380
3011,000000	99,170361
3010,000000	99,129296
3009,000000	99,085095
3008,000000	99,037701
3007,000000	98,987124
3006,000000	98,933743
3005,000000	98,878049
3004,000000	98,820114
3003,000000	98,759562
3002,000000	98,695819
3001,000000	98,628027
3000,000000	98,554606
2999,000000	98,473551
2998,000000	98,383540
2997,000000	98,284306
2996,000000	98,176025
2995,000000	98,058206
2994,000000	97,929270
2993,000000	97,787106
2992,000000	97,629620
2991,000000	97,455421
2990,000000	97,263545
2989,000000	97,052590
2988,000000	96,820556
2987,000000	96,565424
2986,000000	96,286478
2985,000000	95,984061
2984,000000	95,657962
2983,000000	95,306702
2982,000000	94,927740
2981,000000	94,518962
2980,000000	94,079539
2979,000000	93,609722
2978,000000	93,110269
2977,000000	92,580543
2976,000000	92,017913
2975,000000	91,419158
2974,000000	90,782907
2973,000000	90,111200
2972,000000	89,407951
2971,000000	88,677962
2970,000000	87,927364
2969,000000	87,164979
2968,000000	86,402757
2967,000000	85,655090
2966,000000	84,938723
2965,000000	84,271175
2964,000000	83,669629
2963,000000	83,149585
2962,000000	82,725352
2961,000000	82,409485
2960,000000	82,209899
2959,000000	82,130468
2958,000000	82,171971
2957,000000	82,333225
2956,000000	82,608445
2955,000000	82,984794
2954,000000	83,443830
2953,000000	83,961202
2952,000000	84,506422
2951,000000	85,043201
2950,000000	85,534902
2949,000000	85,949806
2948,000000	86,263548
2947,000000	86,460290
2946,000000	86,532788
2945,000000	86,482716
2944,000000	86,317293
2943,000000	86,047399
2942,000000	85,686807
2941,000000	85,251432
2940,000000	84,757956
2939,000000	84,221548
2938,000000	83,657678
2937,000000	83,083245
2936,000000	82,516865
2935,000000	81,977736
2934,000000	81,484555
2933,000000	81,054983
2932,000000	80,702432
2931,000000	80,435058
2930,000000	80,256209
2929,000000	80,165719
2928,000000	80,159237
2927,000000	80,227846
2926,000000	80,360954
2925,000000	80,548252
2924,000000	80,779934
2923,000000	81,045530
2922,000000	81,335124
2921,000000	81,641203
2920,000000	81,958362
2919,000000	82,282624
2918,000000	82,611259
2917,000000	82,943114
2916,000000	83,278226
2915,000000	83,617096
2914,000000	83,960401
2913,000000	84,308330
2912,000000	84,660236
2911,000000	85,015883
2910,000000	85,376771
2909,000000	85,745019
2908,000000	86,120643
2907,000000	86,501269
2906,000000	86,884636
2905,000000	87,269898
2904,000000	87,656065
2903,000000	88,040619
2902,000000	88,420496
2901,000000	88,793600
2900,000000	89,157943
2899,000000	89,511059
2898,000000	89,850346
2897,000000	90,173992
2896,000000	90,481196
2895,000000	90,772280
2894,000000	91,048869
2893,000000	91,312647
2892,000000	91,563123
2891,000000	91,796646
2890,000000	92,007367
2889,000000	92,188594
2888,000000	92,332607
2887,000000	92,430543
2886,000000	92,473457
2885,000000	92,453234
2884,000000	92,363434
2883,000000	92,199951
2882,000000	91,962795
2881,000000	91,657188
2880,000000	91,293963
2879,000000	90,889605
2878,000000	90,466763
2877,000000	90,054106
2876,000000	89,682702
2875,000000	89,382164
2874,000000	89,175880
2873,000000	89,076552
2872,000000	89,081315
2871,000000	89,169423
2870,000000	89,304295
2869,000000	89,440075
2868,000000	89,530935
2867,000000	89,541776
2866,000000	89,457089
2865,000000	89,283145
2864,000000	89,044215
2863,000000	88,775779
2862,000000	88,518975
2861,000000	88,314158
2860,000000	88,194856
2859,000000	88,182602
2858,000000	88,285590
2857,000000	88,500809
2856,000000	88,816424
2855,000000	89,215425
2854,000000	89,679741
2853,000000	90,193197
2852,000000	90,742538
2851,000000	91,317545
2850,000000	91,909045
2849,000000	92,505729
2848,000000	93,093124
2847,000000	93,656200
2846,000000	94,184118
2845,000000	94,671266
2844,000000	95,115219
2843,000000	95,515853
2842,000000	95,875417
2841,000000	96,197397
2840,000000	96,484248
2839,000000	96,737227
2838,000000	96,958897
2837,000000	97,154382
2836,000000	97,329084
2835,000000	97,486226
2834,000000	97,626799
2833,000000	97,751288
2832,000000	97,860989
2831,000000	97,957902
2830,000000	98,044195
2829,000000	98,121417
2828,000000	98,190154
2827,000000	98,250793
2826,000000	98,304276
2825,000000	98,351715
2824,000000	98,393386
2823,000000	98,428967
2822,000000	98,458935
2821,000000	98,484855
2820,000000	98,508393
2819,000000	98,531034
2818,000000	98,554993
2817,000000	98,583438
2816,000000	98,618978
2815,000000	98,662375
2814,000000	98,712969
2813,000000	98,769525
2812,000000	98,830071
2811,000000	98,891580
2810,000000	98,950682
2809,000000	99,004765
2808,000000	99,052485
2807,000000	99,093784
2806,000000	99,129904
2805,000000	99,162968
2804,000000	99,194879
2803,000000	99,226470
2802,000000	99,257661
2801,000000	99,287978
2800,000000	99,316767
2799,000000	99,343413
2798,000000	99,367781
2797,000000	99,390429
2796,000000	99,412180
2795,000000	99,433551
2794,000000	99,454541
2793,000000	99,474688
2792,000000	99,493353
2791,000000	99,510182
2790,000000	99,525292
2789,000000	99,538903
2788,000000	99,551074
2787,000000	99,562219
2786,000000	99,573497
2785,000000	99,585905
2784,000000	99,599003
2783,000000	99,611211
2782,000000	99,621527
2781,000000	99,630466
2780,000000	99,639347
2779,000000	99,649283
2778,000000	99,660724
2777,000000	99,673083
2776,000000	99,684482
2775,000000	99,692705
2774,000000	99,696959
2773,000000	99,698335
2772,000000	99,698474
2771,000000	99,698344
2770,000000	99,698421
2769,000000	99,699082
2768,000000	99,700126
2767,000000	99,700659
2766,000000	99,700305
2765,000000	99,700209
2764,000000	99,702017
2763,000000	99,705865
2762,000000	99,709916
2761,000000	99,711953
2760,000000	99,711210
2759,000000	99,708805
2758,000000	99,706756
2757,000000	99,706488
2756,000000	99,707909
2755,000000	99,709719
2754,000000	99,710657
2753,000000	99,710410
2752,000000	99,709413
2751,000000	99,708060
2750,000000	99,706265
2749,000000	99,703586
2748,000000	99,699602
2747,000000	99,694251
2746,000000	99,687883
2745,000000	99,680925
2744,000000	99,673636
2743,000000	99,666384
2742,000000	99,659999
2741,000000	99,655363
2740,000000	99,652500
2739,000000	99,650340
2738,000000	99,647574
2737,000000	99,643660
2736,000000	99,639158
2735,000000	99,635393
2734,000000	99,633710
2733,000000	99,634712
2732,000000	99,638185
2731,000000	99,643891
2730,000000	99,652243
2729,000000	99,663699
2728,000000	99,677647
2727,000000	99,692528
2726,000000	99,707028
2725,000000	99,720702
2724,000000	99,733444
2723,000000	99,745020
2722,000000	99,755479
2721,000000	99,765507
2720,000000	99,775919
2719,000000	99,786898
2718,000000	99,797815
2717,000000	99,807613
2716,000000	99,815422
2715,000000	99,821116
2714,000000	99,825395
2713,000000	99,829171
2712,000000	99,832892
2711,000000	99,836717
2710,000000	99,841111
2709,000000	99,846714
2708,000000	99,853559
2707,000000	99,860890
2706,000000	99,867906
2705,000000	99,874332
2704,000000	99,880147
2703,000000	99,885162
2702,000000	99,889103
2701,000000	99,891950
2700,000000	99,894053
2699,000000	99,896008
2698,000000	99,898378
2697,000000	99,901280
2696,000000	99,904275
2695,000000	99,906760
2694,000000	99,908344
2693,000000	99,908736
2692,000000	99,907691
2691,000000	99,905560
2690,000000	99,903634
2689,000000	99,903240
2688,000000	99,904372
2687,000000	99,905605
2686,000000	99,905445
2685,000000	99,903522
2684,000000	99,900571
2683,000000	99,897652
2682,000000	99,895397
2681,000000	99,893710
2680,000000	99,892102
2679,000000	99,890345
2678,000000	99,888524
2677,000000	99,886378
2676,000000	99,883239
2675,000000	99,879164
2674,000000	99,875605
2673,000000	99,874175
2672,000000	99,875046
2671,000000	99,877232
2670,000000	99,880153
2669,000000	99,884126
2668,000000	99,889478
2667,000000	99,896222
2666,000000	99,904641
2665,000000	99,915295
2664,000000	99,928208
2663,000000	99,942584
2662,000000	99,957534
2661,000000	99,972615
2660,000000	99,987608
2659,000000	100,002335
2658,000000	100,016722
2657,000000	100,030615
2656,000000	100,043663
2655,000000	100,055865
2654,000000	100,067858
2653,000000	100,079910
2652,000000	100,090956
2651,000000	100,099694
2650,000000	100,106608
2649,000000	100,113683
2648,000000	100,122023
2647,000000	100,130837
2646,000000	100,138974
2645,000000	100,146255
2644,000000	100,152775
2643,000000	100,158118
2642,000000	100,162063
2641,000000	100,165208
2640,000000	100,168188
2639,000000	100,170939
2638,000000	100,173452
2637,000000	100,176552
2636,000000	100,180979
2635,000000	100,186051
2634,000000	100,189933
2633,000000	100,191230
2632,000000	100,190074
2631,000000	100,187933
2630,000000	100,186613
2629,000000	100,187028
2628,000000	100,188622
2627,000000	100,190088
2626,000000	100,190561
2625,000000	100,189806
2624,000000	100,187682
2623,000000	100,184399
2622,000000	100,181274
2621,000000	100,180083
2620,000000	100,181227
2619,000000	100,183236
2618,000000	100,184300
2617,000000	100,183561
2616,000000	100,180853
2615,000000	100,176339
2614,000000	100,170891
2613,000000	100,165940
2612,000000	100,162336
2611,000000	100,159900
2610,000000	100,158287
2609,000000	100,157461
2608,000000	100,156940
2607,000000	100,155500
2606,000000	100,152307
2605,000000	100,147996
2604,000000	100,144413
2603,000000	100,143564
2602,000000	100,146388
2601,000000	100,151556
2600,000000	100,155643
2599,000000	100,155820
2598,000000	100,152623
2597,000000	100,149020
2596,000000	100,146845
2595,000000	100,145533
2594,000000	100,144493
2593,000000	100,144772
2592,000000	100,147360
2591,000000	100,151189
2590,000000	100,153964
2589,000000	100,154316
2588,000000	100,152409
2587,000000	100,149232
2586,000000	100,145903
2585,000000	100,143016
2584,000000	100,140216
2583,000000	100,137074
2582,000000	100,134438
2581,000000	100,133899
2580,000000	100,135695
2579,000000	100,138491
2578,000000	100,141626
2577,000000	100,146146
2576,000000	100,152852
2575,000000	100,160573
2574,000000	100,167184
2573,000000	100,171420
2572,000000	100,173169
2571,000000	100,173214
2570,000000	100,173343
2569,000000	100,175446
2568,000000	100,179476
2567,000000	100,183292
2566,000000	100,185276
2565,000000	100,186111
2564,000000	100,187218
2563,000000	100,188567
2562,000000	100,188962
2561,000000	100,187722
2560,000000	100,185273
2559,000000	100,182928
2558,000000	100,182550
2557,000000	100,185274
2556,000000	100,189793
2555,000000	100,193067
2554,000000	100,193684
2553,000000	100,193565
2552,000000	100,195534
2551,000000	100,200162
2550,000000	100,205903
2549,000000	100,211052
2548,000000	100,214474
2547,000000	100,215418
2546,000000	100,214211
2545,000000	100,212802
2544,000000	100,213490
2543,000000	100,217169
2542,000000	100,223213
2541,000000	100,230508
2540,000000	100,237846
2539,000000	100,243915
2538,000000	100,247628
2537,000000	100,248381
2536,000000	100,246071
2535,000000	100,241573
2534,000000	100,237143
2533,000000	100,235137
2532,000000	100,235820
2531,000000	100,237459
2530,000000	100,238754
2529,000000	100,240060
2528,000000	100,241941
2527,000000	100,244252
2526,000000	100,247347
2525,000000	100,252554
2524,000000	100,260150
2523,000000	100,267914
2522,000000	100,272994
2521,000000	100,274704
2520,000000	100,274894
2519,000000	100,276316
2518,000000	100,280965
2517,000000	100,288783
2516,000000	100,297160
2515,000000	100,302831
2514,000000	100,305069
2513,000000	100,306158
2512,000000	100,308252
2511,000000	100,311203
2510,000000	100,314074
2509,000000	100,317105
2508,000000	100,320776
2507,000000	100,324282
2506,000000	100,326630
2505,000000	100,328569
2504,000000	100,331972
2503,000000	100,337686
2502,000000	100,344922
2501,000000	100,352157
2500,000000	100,357818
2499,000000	100,360870
2498,000000	100,361795
2497,000000	100,362536
2496,000000	100,364575
2495,000000	100,367654
2494,000000	100,370945
2493,000000	100,374485
2492,000000	100,378534
2491,000000	100,382487
2490,000000	100,385565
2489,000000	100,387901
2488,000000	100,389795
2487,000000	100,390519
2486,000000	100,389195
2485,000000	100,386748
2484,000000	100,385902
2483,000000	100,388885
2482,000000	100,395385
2481,000000	100,402519
2480,000000	100,406882
2479,000000	100,407347
2478,000000	100,406210
2477,000000	100,407104
2476,000000	100,411470
2475,000000	100,417616
2474,000000	100,423060
2473,000000	100,426631
2472,000000	100,428318
2471,000000	100,428585
2470,000000	100,428523
2469,000000	100,429479
2468,000000	100,431711
2467,000000	100,434281
2466,000000	100,436639
2465,000000	100,439189
2464,000000	100,441826
2463,000000	100,443344
2462,000000	100,443116
2461,000000	100,442181
2460,000000	100,441779
2459,000000	100,441912
2458,000000	100,442196
2457,000000	100,443016
2456,000000	100,444854
2455,000000	100,447396
2454,000000	100,450226
2453,000000	100,453472
2452,000000	100,456910
2451,000000	100,459344
2450,000000	100,459788
2449,000000	100,458382
2448,000000	100,455463
2447,000000	100,450858
2446,000000	100,444958
2445,000000	100,439382
2444,000000	100,435513
2443,000000	100,433214
2442,000000	100,431805
2441,000000	100,431089
2440,000000	100,430496
2439,000000	100,428478
2438,000000	100,424107
2437,000000	100,418467
2436,000000	100,413346
2435,000000	100,409380
2434,000000	100,406342
2433,000000	100,404128
2432,000000	100,402252
2431,000000	100,399364
2430,000000	100,394663
2429,000000	100,389126
2428,000000	100,384214
2427,000000	100,380084
2426,000000	100,376076
2425,000000	100,372060
2424,000000	100,368189
2423,000000	100,364242
2422,000000	100,360453
2421,000000	100,358160
2420,000000	100,358247
2419,000000	100,359579
2418,000000	100,360295
2417,000000	100,359934
2416,000000	100,359067
2415,000000	100,357618
2414,000000	100,355169
2413,000000	100,352521
2412,000000	100,351275
2411,000000	100,351797
2410,000000	100,352668
2409,000000	100,352089
2408,000000	100,348900
2407,000000	100,342816
2406,000000	100,335060
2405,000000	100,328638
2404,000000	100,326523
2403,000000	100,329132
2402,000000	100,334167
2401,000000	100,338773
2400,000000	100,341274
2399,000000	100,341425
2398,000000	100,340315
2397,000000	100,339915
2396,000000	100,341499
2395,000000	100,344233
2394,000000	100,346200
2393,000000	100,346760
2392,000000	100,346934
2391,000000	100,347425
2390,000000	100,347112
2389,000000	100,344434
2388,000000	100,339276
2387,000000	100,333212
2386,000000	100,328316
2385,000000	100,325148
2384,000000	100,322746
2383,000000	100,319537
2382,000000	100,315315
2381,000000	100,311925
2380,000000	100,310405
2379,000000	100,308716
2378,000000	100,303297
2377,000000	100,294316
2376,000000	100,286820
2375,000000	100,285603
2374,000000	100,290362
2373,000000	100,296957
2372,000000	100,301655
2371,000000	100,302415
2370,000000	100,299807
2369,000000	100,296687
2368,000000	100,295307
2367,000000	100,294614
2366,000000	100,292801
2365,000000	100,292683
2364,000000	100,297138
2363,000000	100,301236
2362,000000	100,296549
2361,000000	100,282946
2360,000000	100,270114
2359,000000	100,267009
2358,000000	100,276072
2357,000000	100,292869
2356,000000	100,305460
2355,000000	100,301832
2354,000000	100,286587
2353,000000	100,275751
2352,000000	100,277002
2351,000000	100,285077
2350,000000	100,292062
2349,000000	100,293760
2348,000000	100,290909
2347,000000	100,290374
2346,000000	100,297180
2345,000000	100,305883
2344,000000	100,308815
2343,000000	100,306373
2342,000000	100,305811
2341,000000	100,309600
2340,000000	100,312232
2339,000000	100,308086
2338,000000	100,299100
2337,000000	100,292076
2336,000000	100,288333
2335,000000	100,285826
2334,000000	100,284489
2333,000000	100,286163
2332,000000	100,286518
2331,000000	100,283153
2330,000000	100,280013
2329,000000	100,288103
2328,000000	100,310700
2327,000000	100,345975
2326,000000	100,386738
2325,000000	100,422853
2324,000000	100,442540
2323,000000	100,441938
2322,000000	100,428635
2321,000000	100,413811
2320,000000	100,402512
2319,000000	100,397354
2318,000000	100,399821
2317,000000	100,409475
2316,000000	100,418726
2315,000000	100,423043
2314,000000	100,424291
2313,000000	100,429202
2312,000000	100,437452
2311,000000	100,445168
2310,000000	100,449766
2309,000000	100,453506
2308,000000	100,457305
2307,000000	100,461551
2306,000000	100,467470
2305,000000	100,477458
2304,000000	100,490533
2303,000000	100,503624
2302,000000	100,514142
2301,000000	100,521967
2300,000000	100,526605
2299,000000	100,528845
2298,000000	100,531057
2297,000000	100,537151
2296,000000	100,547426
2295,000000	100,560168
2294,000000	100,573595
2293,000000	100,587591
2292,000000	100,600833
2291,000000	100,611388
2290,000000	100,618335
2289,000000	100,621914
2288,000000	100,622866
2287,000000	100,623878
2286,000000	100,629820
2285,000000	100,642370
2284,000000	100,656225
2283,000000	100,664111
2282,000000	100,665504
2281,000000	100,665274
2280,000000	100,665420
2279,000000	100,662721
2278,000000	100,655942
2277,000000	100,649542
2276,000000	100,648213
2275,000000	100,652015
2274,000000	100,658532
2273,000000	100,666568
2272,000000	100,675211
2271,000000	100,682691
2270,000000	100,687427
2269,000000	100,688745
2268,000000	100,686175
2267,000000	100,680774
2266,000000	100,676372
2265,000000	100,676434
2264,000000	100,679967
2263,000000	100,683787
2262,000000	100,687534
2261,000000	100,692375
2260,000000	100,696523
2259,000000	100,696956
2258,000000	100,694842
2257,000000	100,693349
2256,000000	100,690749
2255,000000	100,681840
2254,000000	100,667189
2253,000000	100,655271
2252,000000	100,653589
2251,000000	100,662170
2250,000000	100,675983
2249,000000	100,689547
2248,000000	100,699213
2247,000000	100,706518
2246,000000	100,718520
2245,000000	100,739306
2244,000000	100,761382
2243,000000	100,772102
2242,000000	100,769040
2241,000000	100,761932
2240,000000	100,758460
2239,000000	100,756188
2238,000000	100,751234
2237,000000	100,746994
2236,000000	100,748782
2235,000000	100,755222
2234,000000	100,760062
2233,000000	100,759155
2232,000000	100,752513
2231,000000	100,743081
2230,000000	100,736599
2229,000000	100,738843
2228,000000	100,749286
2227,000000	100,759948
2226,000000	100,762720
2225,000000	100,755839
2224,000000	100,743025
2223,000000	100,730475
2222,000000	100,725487
2221,000000	100,733088
2220,000000	100,750727
2219,000000	100,768710
2218,000000	100,777312
2217,000000	100,773059
2216,000000	100,760130
2215,000000	100,748361
2214,000000	100,747037
2213,000000	100,756113
2212,000000	100,765496
2211,000000	100,767047
2210,000000	100,763288
2209,000000	100,759696
2208,000000	100,754639
2207,000000	100,745399
2206,000000	100,738484
2205,000000	100,742661
2204,000000	100,754492
2203,000000	100,762386
2202,000000	100,763479
2201,000000	100,764974
2200,000000	100,770699
2199,000000	100,778104
2198,000000	100,787801
2197,000000	100,802644
2196,000000	100,817050
2195,000000	100,820797
2194,000000	100,815660
2193,000000	100,815189
2192,000000	100,825017
2191,000000	100,835767
2190,000000	100,838640
2189,000000	100,836028
2188,000000	100,832726
2187,000000	100,828746
2186,000000	100,824782
2185,000000	100,823190
2184,000000	100,819681
2183,000000	100,807279
2182,000000	100,793567
2181,000000	100,799568
2180,000000	100,833125
2179,000000	100,875448
2178,000000	100,900729
2177,000000	100,899183
2176,000000	100,878738
2175,000000	100,854772
2174,000000	100,842933
2173,000000	100,851255
2172,000000	100,872472
2171,000000	100,892257
2170,000000	100,908590
2169,000000	100,933365
2168,000000	100,971873
2167,000000	101,011999
2166,000000	101,039832
2165,000000	101,056371
2164,000000	101,070434
2163,000000	101,082057
2162,000000	101,078177
2161,000000	101,040372
2160,000000	100,958917
2159,000000	100,851684
2158,000000	100,765582
2157,000000	100,739399
2156,000000	100,764974
2155,000000	100,801270
2154,000000	100,819706
2153,000000	100,823552
2152,000000	100,829483
2151,000000	100,843963
2150,000000	100,861745
2149,000000	100,875056
2148,000000	100,878234
2147,000000	100,870462
2146,000000	100,858996
2145,000000	100,854482
2144,000000	100,859424
2143,000000	100,865473
2142,000000	100,863517
2141,000000	100,851904
2140,000000	100,834616
2139,000000	100,816396
2138,000000	100,799795
2137,000000	100,782377
2136,000000	100,757712
2135,000000	100,724165
2134,000000	100,690693
2133,000000	100,668080
2132,000000	100,657055
2131,000000	100,651567
2130,000000	100,649347
2129,000000	100,651620
2128,000000	100,656254
2127,000000	100,660317
2126,000000	100,667401
2125,000000	100,683012
2124,000000	100,703053
2123,000000	100,715606
2122,000000	100,715032
2121,000000	100,706781
2120,000000	100,698299
2119,000000	100,692886
2118,000000	100,692865
2117,000000	100,699789
2116,000000	100,708948
2115,000000	100,711502
2114,000000	100,705629
2113,000000	100,699690
2112,000000	100,701557
2111,000000	100,710151
2110,000000	100,719525
2109,000000	100,725480
2108,000000	100,726012
2107,000000	100,721025
2106,000000	100,714300
2105,000000	100,711216
2104,000000	100,712552
2103,000000	100,714453
2102,000000	100,714668
2101,000000	100,713908
2100,000000	100,711517
2099,000000	100,705638
2098,000000	100,697642
2097,000000	100,690465
2096,000000	100,682972
2095,000000	100,672537
2094,000000	100,662650
2093,000000	100,660494
2092,000000	100,667622
2091,000000	100,679878
2090,000000	100,695506
2089,000000	100,715768
2088,000000	100,738173
2087,000000	100,756957
2086,000000	100,770493
2085,000000	100,781401
2084,000000	100,789664
2083,000000	100,793033
2082,000000	100,793946
2081,000000	100,798046
2080,000000	100,804977
2079,000000	100,808496
2078,000000	100,806358
2077,000000	100,802713
2076,000000	100,800401
2075,000000	100,798517
2074,000000	100,797345
2073,000000	100,797062
2072,000000	100,792497
2071,000000	100,779123
2070,000000	100,764229
2069,000000	100,761486
2068,000000	100,773216
2067,000000	100,787659
2066,000000	100,794693
2065,000000	100,794903
2064,000000	100,793449
2063,000000	100,794983
2062,000000	100,803626
2061,000000	100,817197
2060,000000	100,823188
2059,000000	100,812678
2058,000000	100,796348
2057,000000	100,793883
2056,000000	100,809168
2055,000000	100,831114
2054,000000	100,856534
2053,000000	100,892686
2052,000000	100,934986
2051,000000	100,961543
2050,000000	100,956870
2049,000000	100,929131
2048,000000	100,896877
2047,000000	100,869382
2046,000000	100,849596
2045,000000	100,841387
2044,000000	100,843640
2043,000000	100,850473
2042,000000	100,863188
2041,000000	100,888051
2040,000000	100,919400
2039,000000	100,941191
2038,000000	100,947256
2037,000000	100,943219
2036,000000	100,929274
2035,000000	100,901741
2034,000000	100,872562
2033,000000	100,862564
2032,000000	100,869591
2031,000000	100,868825
2030,000000	100,849197
2029,000000	100,825969
2028,000000	100,814681
2027,000000	100,815285
2026,000000	100,824202
2025,000000	100,838051
2024,000000	100,845266
2023,000000	100,837787
2022,000000	100,829463
2021,000000	100,839247
2020,000000	100,859052
2019,000000	100,864703
2018,000000	100,855127
2017,000000	100,851095
2016,000000	100,857530
2015,000000	100,859836
2014,000000	100,857817
2013,000000	100,868027
2012,000000	100,890506
2011,000000	100,905408
2010,000000	100,905381
2009,000000	100,900173
2008,000000	100,886683
2007,000000	100,849553
2006,000000	100,798424
2005,000000	100,768067
2004,000000	100,771002
2003,000000	100,783141
2002,000000	100,782852
2001,000000	100,775019
2000,000000	100,771353
1999,000000	100,773803
1998,000000	100,785764
1997,000000	100,814350
1996,000000	100,851893
1995,000000	100,877089
1994,000000	100,882921
1993,000000	100,885243
1992,000000	100,896800
1991,000000	100,910574
1990,000000	100,917908
1989,000000	100,921636
1988,000000	100,923250
1987,000000	100,918103
1986,000000	100,910357
1985,000000	100,914180
1984,000000	100,933439
1983,000000	100,956850
1982,000000	100,975650
1981,000000	100,986745
1980,000000	100,978163
1979,000000	100,937438
1978,000000	100,880402
1977,000000	100,843110
1976,000000	100,834434
1975,000000	100,830056
1974,000000	100,817155
1973,000000	100,807030
1972,000000	100,802888
1971,000000	100,791924
1970,000000	100,774635
1969,000000	100,769753
1968,000000	100,782801
1967,000000	100,796771
1966,000000	100,800994
1965,000000	100,801863
1964,000000	100,800780
1963,000000	100,790461
1962,000000	100,776262
1961,000000	100,773788
1960,000000	100,780716
1959,000000	100,777022
1958,000000	100,756952
1957,000000	100,736175
1956,000000	100,725054
1955,000000	100,717293
1954,000000	100,706633
1953,000000	100,693651
1952,000000	100,675132
1951,000000	100,646674
1950,000000	100,617329
1949,000000	100,602756
1948,000000	100,602907
1947,000000	100,605030
1946,000000	100,606566
1945,000000	100,614563
1944,000000	100,624919
1943,000000	100,625127
1942,000000	100,617879
1941,000000	100,618615
1940,000000	100,629450
1939,000000	100,640089
1938,000000	100,651338
1937,000000	100,673840
1936,000000	100,703392
1935,000000	100,720457
1934,000000	100,718009
1933,000000	100,710289
1932,000000	100,710260
1931,000000	100,715931
1930,000000	100,722332
1929,000000	100,728353
1928,000000	100,728567
1927,000000	100,716513
1926,000000	100,698998
1925,000000	100,691915
1924,000000	100,699242
1923,000000	100,710110
1922,000000	100,718540
1921,000000	100,729229
1920,000000	100,741564
1919,000000	100,746623
1918,000000	100,743129
1917,000000	100,739926
1916,000000	100,738727
1915,000000	100,733541
1914,000000	100,726697
1913,000000	100,728067
1912,000000	100,737590
1911,000000	100,744217
1910,000000	100,744718
1909,000000	100,746750
1908,000000	100,750823
1907,000000	100,748003
1906,000000	100,737368
1905,000000	100,727963
1904,000000	100,722021
1903,000000	100,713106
1902,000000	100,703358
1901,000000	100,703924
1900,000000	100,715394
1899,000000	100,725568
1898,000000	100,728454
1897,000000	100,729136
1896,000000	100,728298
1895,000000	100,719174
1894,000000	100,703612
1893,000000	100,693166
1892,000000	100,690377
1891,000000	100,686469
1890,000000	100,679103
1889,000000	100,675820
1888,000000	100,676953
1887,000000	100,674937
1886,000000	100,670493
1885,000000	100,671128
1884,000000	100,674081
1883,000000	100,667638
1882,000000	100,651939
1881,000000	100,639984
1880,000000	100,636036
1879,000000	100,631406
1878,000000	100,623960
1877,000000	100,622568
1876,000000	100,628791
1875,000000	100,631852
1874,000000	100,626574
1873,000000	100,619973
1872,000000	100,616336
1871,000000	100,611939
1870,000000	100,608322
1869,000000	100,613581
1868,000000	100,622528
1867,000000	100,620057
1866,000000	100,607759
1865,000000	100,600383
1864,000000	100,601558
1863,000000	100,602160
1862,000000	100,599024
1861,000000	100,598504
1860,000000	100,600093
1859,000000	100,594835
1858,000000	100,583424
1857,000000	100,577026
1856,000000	100,576862
1855,000000	100,571466
1854,000000	100,557237
1853,000000	100,543286
1852,000000	100,533184
1851,000000	100,520377
1850,000000	100,504562
1849,000000	100,494165
1848,000000	100,489103
1847,000000	100,478443
1846,000000	100,459689
1845,000000	100,444383
1844,000000	100,437756
1843,000000	100,430586
1842,000000	100,421681
1841,000000	100,419277
1840,000000	100,420991
1839,000000	100,417849
1838,000000	100,412601
1837,000000	100,416933
1836,000000	100,429461
1835,000000	100,436855
1834,000000	100,437132
1833,000000	100,440829
1832,000000	100,449453
1831,000000	100,452296
1830,000000	100,447059
1829,000000	100,444668
1828,000000	100,449073
1827,000000	100,452725
1826,000000	100,453163
1825,000000	100,455978
1824,000000	100,458575
1823,000000	100,450912
1822,000000	100,435674
1821,000000	100,424873
1820,000000	100,418659
1819,000000	100,405287
1818,000000	100,383959
1817,000000	100,369307
1816,000000	100,367048
1815,000000	100,366885
1814,000000	100,363512
1813,000000	100,363054
1812,000000	100,365750
1811,000000	100,360977
1810,000000	100,346789
1809,000000	100,335616
1808,000000	100,331255
1807,000000	100,322750
1806,000000	100,306222
1805,000000	100,291045
1804,000000	100,280576
1803,000000	100,266223
1802,000000	100,246633
1801,000000	100,232259
1800,000000	100,224155
1799,000000	100,210254
1798,000000	100,189966
1797,000000	100,175483
1796,000000	100,167029
1795,000000	100,151121
1794,000000	100,125061
1793,000000	100,102834
1792,000000	100,087849
1791,000000	100,064882
1790,000000	100,034357
1789,000000	100,012753
1788,000000	99,998939
1787,000000	99,976141
1786,000000	99,941544
1785,000000	99,910699
1784,000000	99,887189
1783,000000	99,856880
1782,000000	99,818352
1781,000000	99,785801
1780,000000	99,759451
1779,000000	99,722317
1778,000000	99,673610
1777,000000	99,630619
1776,000000	99,595652
1775,000000	99,551117
1774,000000	99,490622
1773,000000	99,430012
1772,000000	99,375500
1771,000000	99,311613
1770,000000	99,239221
1769,000000	99,173000
1768,000000	99,105965
1767,000000	99,021294
1766,000000	98,928553
1765,000000	98,847798
1764,000000	98,766866
1763,000000	98,650671
1762,000000	98,495506
1761,000000	98,336962
1760,000000	98,183573
1759,000000	98,001284
1758,000000	97,767542
1757,000000	97,495792
1756,000000	97,203763
1755,000000	96,888336
1754,000000	96,540668
1753,000000	96,142808
1752,000000	95,650542
1751,000000	95,028115
1750,000000	94,303611
1749,000000	93,528462
1748,000000	92,694829
1747,000000	91,763159
1746,000000	90,729726
1745,000000	89,607942
1744,000000	88,394451
1743,000000	87,089347
1742,000000	85,703624
1741,000000	84,211534
1740,000000	82,575304
1739,000000	80,895049
1738,000000	79,379437
1737,000000	78,072351
1736,000000	76,740773
1735,000000	75,035297
1734,000000	72,964296
1733,000000	71,077731
1732,000000	69,626419
1731,000000	68,354666
1730,000000	67,060129
1729,000000	65,788971
1728,000000	64,650842
1727,000000	63,654135
1726,000000	62,775437
1725,000000	62,051921
1724,000000	61,521472
1723,000000	61,162224
1722,000000	60,969023
1721,000000	60,994302
1720,000000	61,287490
1719,000000	61,873357
1718,000000	62,801782
1717,000000	64,113241
1716,000000	65,704636
1715,000000	67,440479
1714,000000	69,289510
1713,000000	71,262189
1712,000000	73,338753
1711,000000	75,479314
1710,000000	77,636469
1709,000000	79,742794
1708,000000	81,757402
1707,000000	83,721417
1706,000000	85,655025
1705,000000	87,401287
1704,000000	88,772639
1703,000000	89,817897
1702,000000	90,751657
1701,000000	91,761476
1700,000000	92,786744
1699,000000	93,577311
1698,000000	94,109119
1697,000000	94,523663
1696,000000	94,924123
1695,000000	95,305644
1694,000000	95,599800
1693,000000	95,798206
1692,000000	95,951796
1691,000000	96,111206
1690,000000	96,279605
1689,000000	96,421517
1688,000000	96,527336
1687,000000	96,624145
1686,000000	96,726493
1685,000000	96,828503
1684,000000	96,935979
1683,000000	97,051963
1682,000000	97,161170
1681,000000	97,252987
1680,000000	97,334951
1679,000000	97,425751
1678,000000	97,522529
1677,000000	97,608154
1676,000000	97,687615
1675,000000	97,783777
1674,000000	97,885468
1673,000000	97,962397
1672,000000	98,018351
1671,000000	98,080192
1670,000000	98,155340
1669,000000	98,218866
1668,000000	98,262456
1667,000000	98,305937
1666,000000	98,350557
1665,000000	98,379283
1664,000000	98,392161
1663,000000	98,409500
1662,000000	98,435714
1661,000000	98,453184
1660,000000	98,461171
1659,000000	98,473895
1658,000000	98,491998
1657,000000	98,501717
1656,000000	98,499809
1655,000000	98,497988
1654,000000	98,509676
1653,000000	98,522670
1652,000000	98,519348
1651,000000	98,526373
1650,000000	98,549284
1649,000000	98,560484
1648,000000	98,558134
1647,000000	98,564465
1646,000000	98,579804
1645,000000	98,582993
1644,000000	98,581540
1643,000000	98,591430
1642,000000	98,608263
1641,000000	98,616770
1640,000000	98,616219
1639,000000	98,619868
1638,000000	98,628472
1637,000000	98,627175
1636,000000	98,614529
1635,000000	98,607052
1634,000000	98,606375
1633,000000	98,602167
1632,000000	98,593934
1631,000000	98,588892
1630,000000	98,587312
1629,000000	98,581585
1628,000000	98,574135
1627,000000	98,576461
1626,000000	98,586478
1625,000000	98,589691
1624,000000	98,585724
1623,000000	98,590463
1622,000000	98,604761
1621,000000	98,613204
1620,000000	98,612526
1619,000000	98,610518
1618,000000	98,607687
1617,000000	98,596579
1616,000000	98,580585
1615,000000	98,573919
1614,000000	98,572995
1613,000000	98,557733
1612,000000	98,520567
1611,000000	98,471329
1610,000000	98,411745
1609,000000	98,323383
1608,000000	98,188130
1607,000000	98,000814
1606,000000	97,750892
1605,000000	97,419907
1604,000000	97,013695
1603,000000	96,582651
1602,000000	96,198107
1601,000000	95,920794
1600,000000	95,799331
1599,000000	95,863021
1598,000000	96,092357
1597,000000	96,418616
1596,000000	96,772633
1595,000000	97,112447
1594,000000	97,405858
1593,000000	97,626691
1592,000000	97,773274
1591,000000	97,863308
1590,000000	97,901513
1589,000000	97,874278
1588,000000	97,771581
1587,000000	97,592970
1586,000000	97,328517
1585,000000	96,961042
1584,000000	96,502043
1583,000000	96,013483
1582,000000	95,590596
1581,000000	95,319512
1580,000000	95,247643
1579,000000	95,387253
1578,000000	95,737942
1577,000000	96,277995
1576,000000	96,899310
1575,000000	97,423715
1574,000000	97,772926
1573,000000	97,991174
1572,000000	98,139537
1571,000000	98,260461
1570,000000	98,372442
1569,000000	98,466477
1568,000000	98,535141
1567,000000	98,592670
1566,000000	98,647900
1565,000000	98,694039
1564,000000	98,727682
1563,000000	98,754928
1562,000000	98,776517
1561,000000	98,784022
1560,000000	98,786397
1559,000000	98,827734
1558,000000	98,878181
1557,000000	98,890370
1556,000000	98,893014
1555,000000	98,903655
1554,000000	98,920029
1553,000000	98,929776
1552,000000	98,933452
1551,000000	98,942758
1550,000000	98,959671
1549,000000	98,972977
1548,000000	98,977548
1547,000000	98,979695
1546,000000	98,981208
1545,000000	98,978576
1544,000000	98,975619
1543,000000	98,981515
1542,000000	98,993879
1541,000000	99,002361
1540,000000	99,008453
1539,000000	99,017556
1538,000000	99,027283
1537,000000	99,033688
1536,000000	99,036213
1535,000000	99,041739
1534,000000	99,055744
1533,000000	99,071225
1532,000000	99,081589
1531,000000	99,091260
1530,000000	99,098420
1529,000000	99,095733
1528,000000	99,088558
1527,000000	99,089959
1526,000000	99,097606
1525,000000	99,097468
1524,000000	99,090737
1523,000000	99,090122
1522,000000	99,095715
1521,000000	99,092175
1520,000000	99,079331
1519,000000	99,072713
1518,000000	99,068803
1517,000000	99,053419
1516,000000	99,032717
1515,000000	99,022177
1514,000000	99,016216
1513,000000	98,998524
1512,000000	98,974218
1511,000000	98,962302
1510,000000	98,959273
1509,000000	98,944168
1508,000000	98,919739
1507,000000	98,917925
1506,000000	98,921511
1505,000000	98,897583
1504,000000	98,867882
1503,000000	98,847469
1502,000000	98,823160
1501,000000	98,777433
1500,000000	98,714390
1499,000000	98,650903
1498,000000	98,574837
1497,000000	98,448496
1496,000000	98,266502
1495,000000	98,058651
1494,000000	97,829004
1493,000000	97,553834
1492,000000	97,226447
1491,000000	96,878811
1490,000000	96,569713
1489,000000	96,360792
1488,000000	96,291220
1487,000000	96,349144
1486,000000	96,470345
1485,000000	96,585849
1484,000000	96,667371
1483,000000	96,710133
1482,000000	96,690863
1481,000000	96,583923
1480,000000	96,405309
1479,000000	96,182229
1478,000000	95,898702
1477,000000	95,528080
1476,000000	95,092445
1475,000000	94,613162
1474,000000	94,007502
1473,000000	93,145755
1472,000000	92,055181
1471,000000	90,908295
1470,000000	89,789724
1469,000000	88,703648
1468,000000	87,698133
1467,000000	86,846782
1466,000000	86,176335
1465,000000	85,675995
1464,000000	85,349446
1463,000000	85,191856
1462,000000	85,161742
1461,000000	85,225387
1460,000000	85,389413
1459,000000	85,692906
1458,000000	86,184161
1457,000000	86,849479
1456,000000	87,544548
1455,000000	88,144926
1454,000000	88,647171
1453,000000	89,066756
1452,000000	89,384540
1451,000000	89,563910
1450,000000	89,594270
1449,000000	89,520511
1448,000000	89,447690
1447,000000	89,483280
1446,000000	89,649840
1445,000000	89,887669
1444,000000	90,114797
1443,000000	90,247786
1442,000000	90,213033
1441,000000	89,985684
1440,000000	89,604268
1439,000000	89,116531
1438,000000	88,536722
1437,000000	87,922831
1436,000000	87,466648
1435,000000	87,320929
1434,000000	87,432574
1433,000000	87,672864
1432,000000	87,927450
1431,000000	88,060445
1430,000000	87,918324
1429,000000	87,447820
1428,000000	86,803258
1427,000000	86,281491
1426,000000	86,163186
1425,000000	86,610224
1424,000000	87,558694
1423,000000	88,686642
1422,000000	89,688744
1421,000000	90,512402
1420,000000	91,251682
1419,000000	91,939257
1418,000000	92,505691
1417,000000	92,934398
1416,000000	93,292830
1415,000000	93,637346
1414,000000	93,989650
1413,000000	94,355237
1412,000000	94,726975
1411,000000	95,085010
1410,000000	95,411707
1409,000000	95,699308
1408,000000	95,939633
1407,000000	96,123933
1406,000000	96,258011
1405,000000	96,353799
1404,000000	96,407224
1403,000000	96,409167
1402,000000	96,366571
1401,000000	96,286540
1400,000000	96,156748
1399,000000	95,965102
1398,000000	95,724025
1397,000000	95,440492
1396,000000	95,087744
1395,000000	94,645748
1394,000000	94,151521
1393,000000	93,664287
1392,000000	93,205162
1391,000000	92,766732
1390,000000	92,339451
1389,000000	91,905401
1388,000000	91,436313
1387,000000	90,926395
1386,000000	90,406929
1385,000000	89,908220
1384,000000	89,442614
1383,000000	89,032818
1382,000000	88,722714
1381,000000	88,553873
1380,000000	88,552616
1379,000000	88,734979
1378,000000	89,094894
1377,000000	89,600356
1376,000000	90,218064
1375,000000	90,915265
1374,000000	91,626075
1373,000000	92,257534
1372,000000	92,756639
1371,000000	93,134134
1370,000000	93,423782
1369,000000	93,646714
1368,000000	93,808261
1367,000000	93,909671
1366,000000	93,954852
1365,000000	93,950132
1364,000000	93,901098
1363,000000	93,812727
1362,000000	93,692543
1361,000000	93,551453
1360,000000	93,401907
1359,000000	93,255418
1358,000000	93,122539
1357,000000	93,014220
1356,000000	92,941888
1355,000000	92,914108
1354,000000	92,931585
1353,000000	92,987199
1352,000000	93,071164
1351,000000	93,171753
1350,000000	93,270357
1349,000000	93,339459
1348,000000	93,351068
1347,000000	93,284791
1346,000000	93,126854
1345,000000	92,871306
1344,000000	92,524667
1343,000000	92,101408
1342,000000	91,609889
1341,000000	91,049106
1340,000000	90,433370
1339,000000	89,814586
1338,000000	89,263113
1337,000000	88,830414
1336,000000	88,540380
1335,000000	88,394177
1334,000000	88,367595
1333,000000	88,416878
1332,000000	88,498215
1331,000000	88,583455
1330,000000	88,656870
1329,000000	88,709385
1328,000000	88,741240
1327,000000	88,759978
1326,000000	88,770042
1325,000000	88,767007
1324,000000	88,743288
1323,000000	88,691629
1322,000000	88,601954
1321,000000	88,463062
1320,000000	88,274528
1319,000000	88,051691
1318,000000	87,812516
1317,000000	87,565286
1316,000000	87,310119
1315,000000	87,043087
1314,000000	86,753388
1313,000000	86,423909
1312,000000	86,042494
1311,000000	85,601864
1310,000000	85,086765
1309,000000	84,475406
1308,000000	83,758301
1307,000000	82,949498
1306,000000	82,069929
1305,000000	81,132341
1304,000000	80,150052
1303,000000	79,137015
1302,000000	78,090141
1301,000000	76,984537
1300,000000	75,797651
1299,000000	74,526436
1298,000000	73,170913
1297,000000	71,729032
1296,000000	70,220231
1295,000000	68,692757
1294,000000	67,195577
1293,000000	65,767314
1292,000000	64,461144
1291,000000	63,346386
1290,000000	62,468738
1289,000000	61,826847
1288,000000	61,401095
1287,000000	61,160977
1286,000000	61,039536
1285,000000	60,946094
1284,000000	60,814227
1283,000000	60,619043
1282,000000	60,345527
1281,000000	59,978134
1280,000000	59,528594
1279,000000	59,039190
1278,000000	58,546016
1277,000000	58,067555
1276,000000	57,632774
1275,000000	57,284118
1274,000000	57,040057
1273,000000	56,888158
1272,000000	56,820179
1271,000000	56,838618
1270,000000	56,927332
1269,000000	57,048647
1268,000000	57,180226
1267,000000	57,321206
1266,000000	57,459678
1265,000000	57,570623
1264,000000	57,648628
1263,000000	57,710235
1262,000000	57,760774
1261,000000	57,790415
1260,000000	57,805268
1259,000000	57,830286
1258,000000	57,883739
1257,000000	57,988620
1256,000000	58,207517
1255,000000	58,628037
1254,000000	59,292034
1253,000000	60,165136
1252,000000	61,175781
1251,000000	62,249756
1250,000000	63,321748
1249,000000	64,349253
1248,000000	65,328442
1247,000000	66,278869
1246,000000	67,209561
1245,000000	68,117533
1244,000000	69,008775
1243,000000	69,896790
1242,000000	70,782830
1241,000000	71,660051
1240,000000	72,532634
1239,000000	73,412098
1238,000000	74,298101
1237,000000	75,178835
1236,000000	76,047053
1235,000000	76,898118
1234,000000	77,718236
1233,000000	78,493236
1232,000000	79,230091
1231,000000	79,960859
1230,000000	80,728378
1229,000000	81,574109
1228,000000	82,526158
1227,000000	83,579423
1226,000000	84,685716
1225,000000	85,774634
1224,000000	86,784695
1223,000000	87,677218
1222,000000	88,431950
1221,000000	89,045271
1220,000000	89,528687
1219,000000	89,899783
1218,000000	90,177665
1217,000000	90,378996
1216,000000	90,521423
1215,000000	90,623449
1214,000000	90,699352
1213,000000	90,759378
1212,000000	90,809247
1211,000000	90,851044
1210,000000	90,884454
1209,000000	90,909209
1208,000000	90,927249
1207,000000	90,940014
1206,000000	90,946336
1205,000000	90,945209
1204,000000	90,939413
1203,000000	90,934500
1202,000000	90,935590
1201,000000	90,947672
1200,000000	90,976910
1199,000000	91,028719
1198,000000	91,104337
1197,000000	91,202962
1196,000000	91,325570
1195,000000	91,472973
1194,000000	91,643034
1193,000000	91,831355
1192,000000	92,034673
1191,000000	92,250594
1190,000000	92,475303
1189,000000	92,704846
1188,000000	92,936139
1187,000000	93,165283
1186,000000	93,386167
1185,000000	93,592682
1184,000000	93,779948
1183,000000	93,943476
1182,000000	94,079366
1181,000000	94,185996
1180,000000	94,265026
1179,000000	94,317568
1178,000000	94,342322
1177,000000	94,336819
1176,000000	94,297646
1175,000000	94,221370
1174,000000	94,103854
1173,000000	93,941780
1172,000000	93,733605
1171,000000	93,477295
1170,000000	93,171558
1169,000000	92,818589
1168,000000	92,429674
1167,000000	92,028602
1166,000000	91,651756
1165,000000	91,343144
1164,000000	91,142431
1163,000000	91,064161
1162,000000	91,082407
1161,000000	91,142125
1160,000000	91,186974
1159,000000	91,180259
1158,000000	91,107205
1157,000000	90,968650
1156,000000	90,773887
1155,000000	90,533525
1154,000000	90,252222
1153,000000	89,926835
1152,000000	89,552727
1151,000000	89,122449
1150,000000	88,622971
1149,000000	88,036641
1148,000000	87,346345
1147,000000	86,540610
1146,000000	85,608490
1145,000000	84,546077
1144,000000	83,370245
1143,000000	82,120384
1142,000000	80,846004
1141,000000	79,597235
1140,000000	78,428458
1139,000000	77,388933
1138,000000	76,499913
1137,000000	75,746947
1136,000000	75,099593
1135,000000	74,519280
1134,000000	73,951466
1133,000000	73,339239
1132,000000	72,653024
1131,000000	71,899065
1130,000000	71,098113
1129,000000	70,275167
1128,000000	69,470465
1127,000000	68,732332
1126,000000	68,092254
1125,000000	67,566048
1124,000000	67,178197
1123,000000	66,969894
1122,000000	66,972194
1121,000000	67,205843
1120,000000	67,703946
1119,000000	68,495685
1118,000000	69,577891
1117,000000	70,907473
1116,000000	72,429187
1115,000000	74,082593
1114,000000	75,787280
1113,000000	77,457954
1112,000000	79,028812
1111,000000	80,456403
1110,000000	81,705805
1109,000000	82,758432
1108,000000	83,622243
1107,000000	84,327364
1106,000000	84,907984
1105,000000	85,391726
1104,000000	85,807761
1103,000000	86,180375
1102,000000	86,519333
1101,000000	86,821474
1100,000000	87,082574
1099,000000	87,305017
1098,000000	87,491540
1097,000000	87,642344
1096,000000	87,759327
1095,000000	87,844154
1094,000000	87,893558
1093,000000	87,899287
1092,000000	87,855918
1091,000000	87,763667
1090,000000	87,618209
1089,000000	87,406816
1088,000000	87,111084
1087,000000	86,708852
1086,000000	86,174617
1085,000000	85,474679
1084,000000	84,574985
1083,000000	83,444313
1082,000000	82,056254
1081,000000	80,408490
1080,000000	78,540645
1079,000000	76,538278
1078,000000	74,504706
1077,000000	72,543128
1076,000000	70,762556
1075,000000	69,280133
1074,000000	68,193473
1073,000000	67,568109
1072,000000	67,459878
1071,000000	67,894536
1070,000000	68,843739
1069,000000	70,221465
1068,000000	71,915348
1067,000000	73,807122
1066,000000	75,766250
1065,000000	77,679140
1064,000000	79,474871
1063,000000	81,119658
1062,000000	82,594268
1061,000000	83,892840
1060,000000	85,026764
1059,000000	86,014575
1058,000000	86,870699
1057,000000	87,602867
1056,000000	88,224066
1055,000000	88,748185
1054,000000	89,181936
1053,000000	89,528435
1052,000000	89,789714
1051,000000	89,967306
1050,000000	90,054568
1049,000000	90,035890
1048,000000	89,895542
1047,000000	89,614336
1046,000000	89,170862
1045,000000	88,551486
1044,000000	87,774202
1043,000000	86,907283
1042,000000	86,065395
1041,000000	85,387547
1040,000000	85,004926
1039,000000	85,001717
1038,000000	85,375975
1037,000000	86,042779
1036,000000	86,869181
1035,000000	87,717568
1034,000000	88,483264
1033,000000	89,114080
1032,000000	89,608861
1031,000000	89,991227
1030,000000	90,286197
1029,000000	90,512299
1028,000000	90,687031
1027,000000	90,825849
1026,000000	90,940631
1025,000000	91,042219
1024,000000	91,140840
1023,000000	91,241286
1022,000000	91,338200
1021,000000	91,423145
1020,000000	91,495200
1019,000000	91,560596
1018,000000	91,624697
1017,000000	91,688514
1016,000000	91,751437
1015,000000	91,811907
1014,000000	91,865009
1013,000000	91,904206
1012,000000	91,925608
1011,000000	91,928772
1010,000000	91,915217
1009,000000	91,888294
1008,000000	91,853150
1007,000000	91,812150
1006,000000	91,760851
1005,000000	91,692436
1004,000000	91,603657
1003,000000	91,494462
1002,000000	91,363576
1001,000000	91,210063
1000,000000	91,039392
999,000000	90,862336
998,000000	90,687771
997,000000	90,519770
996,000000	90,361544
995,000000	90,217145
994,000000	90,089325
993,000000	89,979728
992,000000	89,890490
991,000000	89,820399
990,000000	89,759153
989,000000	89,689706
988,000000	89,595887
987,000000	89,465365
986,000000	89,288171
985,000000	89,060653
984,000000	88,789820
983,000000	88,488751
982,000000	88,167533
981,000000	87,832090
980,000000	87,491106
979,000000	87,155670
978,000000	86,832651
977,000000	86,525113
976,000000	86,238843
975,000000	85,980050
974,000000	85,746326
973,000000	85,527313
972,000000	85,313619
971,000000	85,097340
970,000000	84,865065
969,000000	84,599956
968,000000	84,291775
967,000000	83,939384
966,000000	83,546237
965,000000	83,124782
964,000000	82,704077
963,000000	82,320838
962,000000	81,998761
961,000000	81,744672
960,000000	81,562080
959,000000	81,456065
958,000000	81,427796
957,000000	81,475088
956,000000	81,603856
955,000000	81,823995
954,000000	82,131698
953,000000	82,506484
952,000000	82,921694
951,000000	83,352888
950,000000	83,778116
949,000000	84,183039
948,000000	84,567857
947,000000	84,941735
946,000000	85,311624
945,000000	85,680644
944,000000	86,053083
943,000000	86,430642
942,000000	86,805604
941,000000	87,165217
940,000000	87,503073
939,000000	87,820956
938,000000	88,121807
937,000000	88,407966
936,000000	88,683851
935,000000	88,952229
934,000000	89,208131
933,000000	89,441291
932,000000	89,646086
931,000000	89,824520
930,000000	89,980085
929,000000	90,114452
928,000000	90,228345
927,000000	90,321967
926,000000	90,395330
925,000000	90,455252
924,000000	90,522642
923,000000	90,626279
922,000000	90,784730
921,000000	90,996165
920,000000	91,245528
919,000000	91,514836
918,000000	91,785766
917,000000	92,038098
916,000000	92,252589
915,000000	92,417307
914,000000	92,532247
913,000000	92,608071
912,000000	92,660384
911,000000	92,704002
910,000000	92,750344
909,000000	92,809268
908,000000	92,890632
907,000000	93,001945
906,000000	93,143946
905,000000	93,310355
904,000000	93,491484
903,000000	93,677885
902,000000	93,861526
901,000000	94,035450
900,000000	94,192869
899,000000	94,327223
898,000000	94,435196
897,000000	94,520551
896,000000	94,594462
895,000000	94,670184
894,000000	94,756028
893,000000	94,851329
892,000000	94,947130
891,000000	95,031062
890,000000	95,093405
889,000000	95,130974
888,000000	95,146038
887,000000	95,143428
886,000000	95,130553
885,000000	95,117712
884,000000	95,113657
883,000000	95,118341
882,000000	95,121924
881,000000	95,113009
880,000000	95,086172
879,000000	95,041773
878,000000	94,983316
877,000000	94,920099
876,000000	94,869582
875,000000	94,850002
874,000000	94,867524
873,000000	94,913406
872,000000	94,974289
871,000000	95,041584
870,000000	95,111134
869,000000	95,178093
868,000000	95,235766
867,000000	95,278764
866,000000	95,305850
865,000000	95,320456
864,000000	95,329058
863,000000	95,337945
862,000000	95,349460
861,000000	95,361189
860,000000	95,369406
859,000000	95,373932
858,000000	95,379681
857,000000	95,393807
856,000000	95,420816
855,000000	95,459647
854,000000	95,505069
853,000000	95,551377
852,000000	95,594106
851,000000	95,629017
850,000000	95,652251
849,000000	95,662896
848,000000	95,663723
847,000000	95,656785
846,000000	95,638928
845,000000	95,604264
844,000000	95,550537
843,000000	95,481007
842,000000	95,399231
841,000000	95,304460
840,000000	95,193921
839,000000	95,068020
838,000000	94,932487
837,000000	94,796189
836,000000	94,667878
835,000000	94,554098
834,000000	94,460688
833,000000	94,397232
832,000000	94,379562
831,000000	94,424604
830,000000	94,540250
829,000000	94,721590
828,000000	94,954407
827,000000	95,220135
826,000000	95,498347
825,000000	95,769485
824,000000	96,019992
823,000000	96,244441
822,000000	96,442168
821,000000	96,612473
820,000000	96,754696
819,000000	96,870575
818,000000	96,963979
817,000000	97,037729
816,000000	97,092464
815,000000	97,129282
814,000000	97,150756
813,000000	97,158701
812,000000	97,152640
811,000000	97,131386
810,000000	97,094916
809,000000	97,042599
808,000000	96,970179
807,000000	96,869370
806,000000	96,728538
805,000000	96,534145
804,000000	96,274315
803,000000	95,946591
802,000000	95,564563
801,000000	95,156401
800,000000	94,756487
799,000000	94,396271
798,000000	94,099970
797,000000	93,882863
796,000000	93,746644
795,000000	93,672201
794,000000	93,620425
793,000000	93,546643
792,000000	93,419387
791,000000	93,231742
790,000000	93,001285
789,000000	92,761161
788,000000	92,545192
787,000000	92,373317
786,000000	92,247328
785,000000	92,159487
784,000000	92,102394
783,000000	92,070137
782,000000	92,054793
781,000000	92,047179
780,000000	92,039425
779,000000	92,024284
778,000000	91,993474
777,000000	91,939755
776,000000	91,859966
775,000000	91,755715
774,000000	91,634738
773,000000	91,513834
772,000000	91,415568
771,000000	91,355970
770,000000	91,336686
769,000000	91,352460
768,000000	91,403731
767,000000	91,497200
766,000000	91,636692
765,000000	91,817003
764,000000	92,023594
763,000000	92,232944
762,000000	92,414151
761,000000	92,534996
760,000000	92,566781
759,000000	92,483791
758,000000	92,262024
757,000000	91,885492
756,000000	91,352832
755,000000	90,670424
754,000000	89,839282
753,000000	88,853214
752,000000	87,711439
751,000000	86,425436
750,000000	85,015945
749,000000	83,516391
748,000000	81,982263
747,000000	80,489990
746,000000	79,123469
745,000000	77,967445
744,000000	77,104825
743,000000	76,608951
742,000000	76,536539
741,000000	76,922368
740,000000	77,764213
739,000000	79,001242
738,000000	80,517944
737,000000	82,171841
736,000000	83,820539
735,000000	85,340961
734,000000	86,645799
733,000000	87,692458
732,000000	88,480031
731,000000	89,042993
730,000000	89,442780
729,000000	89,753840
728,000000	90,046932
727,000000	90,373874
726,000000	90,754763
725,000000	91,174467
724,000000	91,594016
723,000000	91,972512
722,000000	92,283467
721,000000	92,515099
720,000000	92,662845
719,000000	92,723373
718,000000	92,691103
717,000000	92,554677
716,000000	92,297159
715,000000	91,901957
714,000000	91,357076
713,000000	90,652677
712,000000	89,776872
711,000000	88,717521
710,000000	87,478132
709,000000	86,107598
708,000000	84,719920
707,000000	83,477911
706,000000	82,542440
705,000000	82,020182
704,000000	81,925236
703,000000	82,163727
702,000000	82,568332
701,000000	82,969791
700,000000	83,252472
699,000000	83,372326
698,000000	83,346216
697,000000	83,227211
696,000000	83,075687
695,000000	82,936761
694,000000	82,844380
693,000000	82,834813
692,000000	82,939652
691,000000	83,171063
690,000000	83,521853
689,000000	83,972378
688,000000	84,484674
687,000000	85,002673
686,000000	85,481613
685,000000	85,906530
684,000000	86,275157
683,000000	86,584781
682,000000	86,843104
681,000000	87,072477
680,000000	87,290357
679,000000	87,503041
678,000000	87,725763
677,000000	87,982419
676,000000	88,282540
675,000000	88,611166
674,000000	88,955790
673,000000	89,314629
672,000000	89,673459
671,000000	90,013585
670,000000	90,360610
669,000000	90,791757
668,000000	91,291211
667,000000	91,668505
666,000000	91,884932
665,000000	92,001214
664,000000	92,060563
663,000000	92,077551
662,000000	92,037438
661,000000	91,910625
660,000000	91,671784
659,000000	91,306601
658,000000	90,799847
657,000000	90,115874
656,000000	89,225531
655,000000	88,157395
654,000000	87,016708
653,000000	85,945982
652,000000	85,077138
651,000000	84,485973
650,000000	84,141368
649,000000	83,919590
648,000000	83,706749
647,000000	83,455205
646,000000	83,137800
645,000000	82,712913
644,000000	82,159058
643,000000	81,499655
642,000000	80,765513
641,000000	79,966706
640,000000	79,135005
639,000000	78,360223
638,000000	77,739198
637,000000	77,320315
636,000000	77,124157
635,000000	77,162588
634,000000	77,397083
633,000000	77,733041
632,000000	78,088694
631,000000	78,430604
630,000000	78,736786
629,000000	78,973628
628,000000	79,125572
627,000000	79,204410
626,000000	79,213046
625,000000	79,135889
624,000000	78,976542
623,000000	78,768071
622,000000	78,533709
621,000000	78,269414
620,000000	77,975671
619,000000	77,673133
618,000000	77,374766
617,000000	77,077828
616,000000	76,797671
615,000000	76,572049
614,000000	76,416390
613,000000	76,312886
612,000000	76,252577
611,000000	76,246857
610,000000	76,289560
609,000000	76,354400
608,000000	76,442973
607,000000	76,598296
606,000000	76,858363
605,000000	77,243480
604,000000	77,794052
603,000000	78,565589
602,000000	79,574467
601,000000	80,779453
600,000000	82,114838
599,000000	83,503765
598,000000	84,854435
597,000000	86,089488
596,000000	87,179534
595,000000	88,128617
594,000000	88,939424
593,000000	89,610523
592,000000	90,152472
591,000000	90,587881
590,000000	90,935376
589,000000	91,204375
588,000000	91,407697
587,000000	91,565535
586,000000	91,694990
585,000000	91,802695
584,000000	91,889607
583,000000	91,959482
582,000000	92,019407
581,000000	92,077821
580,000000	92,144576
579,000000	92,230313
578,000000	92,344306
577,000000	92,495977
576,000000	92,693534
575,000000	92,932116
574,000000	93,189311
573,000000	93,441018
572,000000	93,677733
571,000000	93,900243
570,000000	94,107199
569,000000	94,292010
568,000000	94,449992
567,000000	94,585089
566,000000	94,709577
565,000000	94,834975
564,000000	94,958724
563,000000	95,064807
562,000000	95,141800
561,000000	95,195936
560,000000	95,240386
559,000000	95,277073
558,000000	95,298759
557,000000	95,304899
556,000000	95,304195
555,000000	95,302862
554,000000	95,298556
553,000000	95,286186
552,000000	95,264083
551,000000	95,236632
550,000000	95,216166
549,000000	95,217717
548,000000	95,245216
547,000000	95,286359
546,000000	95,327040
545,000000	95,366605
544,000000	95,409532
543,000000	95,447784
542,000000	95,466624
541,000000	95,467643
540,000000	95,471996
539,000000	95,498917
538,000000	95,552510
537,000000	95,629368
536,000000	95,722298
535,000000	95,813422
534,000000	95,881793
533,000000	95,927689
532,000000	95,973352
531,000000	96,032827
530,000000	96,094792
529,000000	96,143338
528,000000	96,179729
527,000000	96,213586
526,000000	96,242623
525,000000	96,255157
524,000000	96,250281
523,000000	96,241368
522,000000	96,242546
521,000000	96,258421
520,000000	96,281286
519,000000	96,292675
518,000000	96,277113
517,000000	96,242571
516,000000	96,218194
515,000000	96,222745
514,000000	96,243823
513,000000	96,254140
512,000000	96,239003
511,000000	96,201714
510,000000	96,149884
509,000000	96,088023
508,000000	96,021563
507,000000	95,959622
506,000000	95,907318
505,000000	95,861291
504,000000	95,819945
503,000000	95,790167
502,000000	95,775340
501,000000	95,760129
500,000000	95,720764
499,000000	95,649958
498,000000	95,561319
497,000000	95,470367
496,000000	95,378527
495,000000	95,281361
494,000000	95,186712
493,000000	95,113345
492,000000	95,069976
491,000000	95,046992
490,000000	95,033350
489,000000	95,031814
488,000000	95,050781
487,000000	95,089788
486,000000	95,144231
485,000000	95,221139
484,000000	95,337078
483,000000	95,496049
482,000000	95,676334
481,000000	95,844918
480,000000	95,980326
479,000000	96,081815
478,000000	96,164351
477,000000	96,247653
476,000000	96,344562
475,000000	96,458918
474,000000	96,593338
473,000000	96,746848
472,000000	96,897112
471,000000	97,005869
470,000000	97,054543
469,000000	97,060446
468,000000	97,052407
467,000000	97,044832
466,000000	97,039728
465,000000	97,042523
464,000000	97,060209
463,000000	97,087550
462,000000	97,110719
461,000000	97,123437
460,000000	97,129367
459,000000	97,133834
458,000000	97,148219
457,000000	97,189894
456,000000	97,191293
455,000000	97,254178
454,000000	97,243871
453,000000	97,178629
452,000000	97,124117
451,000000	97,116583
450,000000	97,133409
