# Supplementary material for: Machine learning-assisted non-destructive plasticizer identification and quantification in historical PVC objects based on IR spectroscopy
Source: Sci Rep. 2022 Mar 23;12:5017. doi: 10.1038/s41598-022-08862-1 (PMC8943100; doi:10.1038/s41598-022-08862-1)
Supplement: Supplementary file 1 — Supplementary Information 1. [file 41598_2022_8862_MOESM1_ESM.zip › Plasticizers_PVC_data/ATR_FTIR_all/P151.ASC]

PE IR       SUBTECH     SPECTRUM    ASCII       PEDS        4.00        
   -1
P151_green.ASC
20/10/14
13:08:34.00
20/10/14
13:08:34.00
Student
Sample 016 By student Date Wednesday, October 14 2020
450,000000
#HDR
-1
-1
#GR
cm-1
%T
1.0
0.0
4000,000000
-1,000000
3551
8
101,268103
74,157534
#DATA
4000,000000	100,458536
3999,000000	100,459116
3998,000000	100,459201
3997,000000	100,458881
3996,000000	100,458354
3995,000000	100,457560
3994,000000	100,456615
3993,000000	100,455994
3992,000000	100,456282
3991,000000	100,457621
3990,000000	100,459525
3989,000000	100,461242
3988,000000	100,462289
3987,000000	100,462701
3986,000000	100,462899
3985,000000	100,463406
3984,000000	100,464664
3983,000000	100,466819
3982,000000	100,469538
3981,000000	100,472065
3980,000000	100,473505
3979,000000	100,473328
3978,000000	100,471819
3977,000000	100,469995
3976,000000	100,468919
3975,000000	100,468978
3974,000000	100,469942
3973,000000	100,471582
3972,000000	100,473900
3971,000000	100,476728
3970,000000	100,479357
3969,000000	100,480827
3968,000000	100,480815
3967,000000	100,480000
3966,000000	100,479435
3965,000000	100,479678
3964,000000	100,480452
3963,000000	100,480976
3962,000000	100,480537
3961,000000	100,479021
3960,000000	100,476918
3959,000000	100,475107
3958,000000	100,474476
3957,000000	100,475301
3956,000000	100,477153
3955,000000	100,479256
3954,000000	100,480950
3953,000000	100,481856
3952,000000	100,481714
3951,000000	100,480472
3950,000000	100,478319
3949,000000	100,475832
3948,000000	100,474103
3947,000000	100,474283
3946,000000	100,476932
3945,000000	100,481474
3944,000000	100,486298
3943,000000	100,489566
3942,000000	100,490227
3941,000000	100,488893
3940,000000	100,486969
3939,000000	100,485128
3938,000000	100,483151
3937,000000	100,480506
3936,000000	100,477291
3935,000000	100,474514
3934,000000	100,473497
3933,000000	100,475156
3932,000000	100,479099
3931,000000	100,483890
3930,000000	100,487880
3929,000000	100,490306
3928,000000	100,491929
3927,000000	100,493891
3926,000000	100,496364
3925,000000	100,497921
3924,000000	100,496831
3923,000000	100,493091
3922,000000	100,488472
3921,000000	100,484676
3920,000000	100,482139
3919,000000	100,480474
3918,000000	100,479909
3917,000000	100,481226
3916,000000	100,484440
3915,000000	100,488501
3914,000000	100,492063
3913,000000	100,494453
3912,000000	100,495360
3911,000000	100,494464
3910,000000	100,491978
3909,000000	100,488741
3908,000000	100,485974
3907,000000	100,484707
3906,000000	100,484767
3905,000000	100,484766
3904,000000	100,482986
3903,000000	100,479928
3902,000000	100,478790
3901,000000	100,481974
3900,000000	100,488697
3899,000000	100,495752
3898,000000	100,500438
3897,000000	100,502586
3896,000000	100,503364
3895,000000	100,503866
3894,000000	100,505054
3893,000000	100,507054
3892,000000	100,508633
3891,000000	100,507807
3890,000000	100,504203
3889,000000	100,499444
3888,000000	100,495847
3887,000000	100,495565
3886,000000	100,498372
3885,000000	100,501210
3884,000000	100,502096
3883,000000	100,502668
3882,000000	100,505712
3881,000000	100,510639
3880,000000	100,513448
3879,000000	100,512167
3878,000000	100,509210
3877,000000	100,508131
3876,000000	100,510287
3875,000000	100,513422
3874,000000	100,513676
3873,000000	100,510073
3872,000000	100,506058
3871,000000	100,505269
3870,000000	100,506802
3869,000000	100,507251
3868,000000	100,506538
3867,000000	100,507521
3866,000000	100,512614
3865,000000	100,521138
3864,000000	100,528533
3863,000000	100,531024
3862,000000	100,529485
3861,000000	100,526803
3860,000000	100,524681
3859,000000	100,523172
3858,000000	100,521438
3857,000000	100,519328
3856,000000	100,518614
3855,000000	100,523122
3854,000000	100,531586
3853,000000	100,536993
3852,000000	100,538632
3851,000000	100,541208
3850,000000	100,545035
3849,000000	100,548164
3848,000000	100,549252
3847,000000	100,548296
3846,000000	100,546556
3845,000000	100,545502
3844,000000	100,545261
3843,000000	100,545026
3842,000000	100,544553
3841,000000	100,544645
3840,000000	100,546735
3839,000000	100,550770
3838,000000	100,554808
3837,000000	100,557619
3836,000000	100,559610
3835,000000	100,561784
3834,000000	100,564201
3833,000000	100,565995
3832,000000	100,566354
3831,000000	100,565161
3830,000000	100,563454
3829,000000	100,563081
3828,000000	100,564868
3827,000000	100,567107
3826,000000	100,567116
3825,000000	100,563941
3824,000000	100,559930
3823,000000	100,559915
3822,000000	100,565649
3821,000000	100,571889
3820,000000	100,573359
3819,000000	100,572252
3818,000000	100,573031
3817,000000	100,576930
3816,000000	100,581238
3815,000000	100,583191
3814,000000	100,583674
3813,000000	100,584701
3812,000000	100,586640
3811,000000	100,588347
3810,000000	100,589051
3809,000000	100,589588
3808,000000	100,590635
3807,000000	100,590665
3806,000000	100,588069
3805,000000	100,584179
3804,000000	100,582693
3803,000000	100,586263
3802,000000	100,593054
3801,000000	100,597880
3800,000000	100,599892
3799,000000	100,603023
3798,000000	100,609064
3797,000000	100,615904
3796,000000	100,619964
3795,000000	100,620401
3794,000000	100,619457
3793,000000	100,619602
3792,000000	100,621398
3791,000000	100,623664
3790,000000	100,625030
3789,000000	100,625508
3788,000000	100,626551
3787,000000	100,629257
3786,000000	100,632851
3785,000000	100,634994
3784,000000	100,634134
3783,000000	100,631138
3782,000000	100,628750
3781,000000	100,629346
3780,000000	100,632722
3779,000000	100,636327
3778,000000	100,638592
3777,000000	100,640181
3776,000000	100,641716
3775,000000	100,642689
3774,000000	100,642456
3773,000000	100,641477
3772,000000	100,640660
3771,000000	100,639927
3770,000000	100,638122
3769,000000	100,635293
3768,000000	100,634074
3767,000000	100,636344
3766,000000	100,640337
3765,000000	100,642460
3764,000000	100,641057
3763,000000	100,637526
3762,000000	100,634827
3761,000000	100,634990
3760,000000	100,637816
3759,000000	100,640771
3758,000000	100,641981
3757,000000	100,641817
3756,000000	100,640871
3755,000000	100,639281
3754,000000	100,637150
3753,000000	100,635172
3752,000000	100,633514
3751,000000	100,630074
3750,000000	100,624335
3749,000000	100,619703
3748,000000	100,618521
3747,000000	100,619608
3746,000000	100,620471
3745,000000	100,618801
3744,000000	100,615406
3743,000000	100,615547
3742,000000	100,621892
3741,000000	100,631140
3740,000000	100,639378
3739,000000	100,644556
3738,000000	100,647218
3737,000000	100,650601
3736,000000	100,657809
3735,000000	100,668802
3734,000000	100,679161
3733,000000	100,684596
3732,000000	100,683924
3731,000000	100,678488
3730,000000	100,670816
3729,000000	100,663053
3728,000000	100,657200
3727,000000	100,654689
3726,000000	100,655277
3725,000000	100,657644
3724,000000	100,661272
3723,000000	100,666556
3722,000000	100,672717
3721,000000	100,677952
3720,000000	100,681253
3719,000000	100,682089
3718,000000	100,679822
3717,000000	100,674392
3716,000000	100,666909
3715,000000	100,659404
3714,000000	100,653292
3713,000000	100,648448
3712,000000	100,643896
3711,000000	100,639852
3710,000000	100,639343
3709,000000	100,644928
3708,000000	100,655217
3707,000000	100,666205
3706,000000	100,674580
3705,000000	100,680028
3704,000000	100,684209
3703,000000	100,687702
3702,000000	100,688402
3701,000000	100,684301
3700,000000	100,676852
3699,000000	100,669556
3698,000000	100,664156
3697,000000	100,659978
3696,000000	100,655071
3695,000000	100,648003
3694,000000	100,639810
3693,000000	100,634347
3692,000000	100,635871
3691,000000	100,644964
3690,000000	100,655877
3689,000000	100,660678
3688,000000	100,658227
3687,000000	100,653823
3686,000000	100,650891
3685,000000	100,648320
3684,000000	100,643434
3683,000000	100,634912
3682,000000	100,623879
3681,000000	100,612495
3680,000000	100,601637
3679,000000	100,591405
3678,000000	100,582667
3677,000000	100,578285
3676,000000	100,578769
3675,000000	100,579808
3674,000000	100,579437
3673,000000	100,580282
3672,000000	100,583595
3671,000000	100,588186
3670,000000	100,590818
3669,000000	100,589475
3668,000000	100,587593
3667,000000	100,588590
3666,000000	100,591426
3665,000000	100,593747
3664,000000	100,594570
3663,000000	100,594425
3662,000000	100,593808
3661,000000	100,592266
3660,000000	100,589105
3659,000000	100,584784
3658,000000	100,580668
3657,000000	100,577591
3656,000000	100,575226
3655,000000	100,573651
3654,000000	100,573335
3653,000000	100,574042
3652,000000	100,575265
3651,000000	100,576382
3650,000000	100,576181
3649,000000	100,573538
3648,000000	100,570870
3647,000000	100,571605
3646,000000	100,575589
3645,000000	100,580509
3644,000000	100,584513
3643,000000	100,586832
3642,000000	100,588024
3641,000000	100,589125
3640,000000	100,590478
3639,000000	100,591608
3638,000000	100,591780
3637,000000	100,590853
3636,000000	100,589242
3635,000000	100,587333
3634,000000	100,585196
3633,000000	100,582672
3632,000000	100,579891
3631,000000	100,577607
3630,000000	100,575834
3629,000000	100,572160
3628,000000	100,565979
3627,000000	100,562003
3626,000000	100,563369
3625,000000	100,568177
3624,000000	100,573828
3623,000000	100,580045
3622,000000	100,588324
3621,000000	100,598477
3620,000000	100,605503
3619,000000	100,601914
3618,000000	100,586881
3617,000000	100,568053
3616,000000	100,553163
3615,000000	100,544350
3614,000000	100,538699
3613,000000	100,531910
3612,000000	100,522662
3611,000000	100,513139
3610,000000	100,505907
3609,000000	100,502340
3608,000000	100,502435
3607,000000	100,505250
3606,000000	100,509611
3605,000000	100,513901
3604,000000	100,516631
3603,000000	100,517107
3602,000000	100,515705
3601,000000	100,513320
3600,000000	100,510362
3599,000000	100,506400
3598,000000	100,501149
3597,000000	100,495455
3596,000000	100,490793
3595,000000	100,488281
3594,000000	100,487340
3593,000000	100,486175
3592,000000	100,483490
3591,000000	100,479902
3590,000000	100,477530
3589,000000	100,478317
3588,000000	100,480671
3587,000000	100,480256
3586,000000	100,475357
3585,000000	100,468587
3584,000000	100,463028
3583,000000	100,460227
3582,000000	100,460351
3581,000000	100,462739
3580,000000	100,465832
3579,000000	100,467968
3578,000000	100,468151
3577,000000	100,466592
3576,000000	100,464000
3575,000000	100,460786
3574,000000	100,456920
3573,000000	100,451971
3572,000000	100,445798
3571,000000	100,438942
3570,000000	100,432460
3569,000000	100,427224
3568,000000	100,423589
3567,000000	100,421215
3566,000000	100,420134
3565,000000	100,420494
3564,000000	100,421162
3563,000000	100,420301
3562,000000	100,417376
3561,000000	100,413621
3560,000000	100,410724
3559,000000	100,409464
3558,000000	100,409477
3557,000000	100,409845
3556,000000	100,409661
3555,000000	100,408423
3554,000000	100,406260
3553,000000	100,403368
3552,000000	100,399565
3551,000000	100,394906
3550,000000	100,390251
3549,000000	100,386743
3548,000000	100,384792
3547,000000	100,383659
3546,000000	100,382318
3545,000000	100,380621
3544,000000	100,379305
3543,000000	100,379114
3542,000000	100,380155
3541,000000	100,381875
3540,000000	100,383457
3539,000000	100,384112
3538,000000	100,383429
3537,000000	100,381624
3536,000000	100,379628
3535,000000	100,378649
3534,000000	100,379083
3533,000000	100,380028
3532,000000	100,380058
3531,000000	100,378797
3530,000000	100,377206
3529,000000	100,376020
3528,000000	100,374513
3527,000000	100,371620
3526,000000	100,367899
3525,000000	100,365507
3524,000000	100,365818
3523,000000	100,367600
3522,000000	100,368200
3521,000000	100,366130
3520,000000	100,362089
3519,000000	100,357896
3518,000000	100,354952
3517,000000	100,353579
3516,000000	100,353062
3515,000000	100,352353
3514,000000	100,350783
3513,000000	100,348601
3512,000000	100,346799
3511,000000	100,346266
3510,000000	100,346810
3509,000000	100,347199
3508,000000	100,346310
3507,000000	100,344069
3506,000000	100,341239
3505,000000	100,338405
3504,000000	100,335335
3503,000000	100,331550
3502,000000	100,327384
3501,000000	100,324092
3500,000000	100,322536
3499,000000	100,322125
3498,000000	100,321083
3497,000000	100,317865
3496,000000	100,312332
3495,000000	100,305623
3494,000000	100,299063
3493,000000	100,293330
3492,000000	100,288657
3491,000000	100,285358
3490,000000	100,283643
3489,000000	100,282901
3488,000000	100,281589
3487,000000	100,278260
3486,000000	100,272925
3485,000000	100,267397
3484,000000	100,264069
3483,000000	100,264022
3482,000000	100,265716
3481,000000	100,265676
3480,000000	100,261008
3479,000000	100,251605
3478,000000	100,239941
3477,000000	100,228840
3476,000000	100,219662
3475,000000	100,212639
3474,000000	100,208511
3473,000000	100,208955
3472,000000	100,214816
3471,000000	100,224142
3470,000000	100,232364
3469,000000	100,234705
3468,000000	100,228935
3467,000000	100,216438
3466,000000	100,201056
3465,000000	100,186809
3464,000000	100,175979
3463,000000	100,168484
3462,000000	100,162524
3461,000000	100,155986
3460,000000	100,147776
3459,000000	100,138289
3458,000000	100,128768
3457,000000	100,120171
3456,000000	100,112666
3455,000000	100,106051
3454,000000	100,100004
3453,000000	100,094100
3452,000000	100,087943
3451,000000	100,081940
3450,000000	100,077397
3449,000000	100,075237
3448,000000	100,074721
3447,000000	100,074077
3446,000000	100,072309
3445,000000	100,069641
3444,000000	100,066475
3443,000000	100,063269
3442,000000	100,061834
3441,000000	100,065423
3440,000000	100,076293
3439,000000	100,093017
3438,000000	100,110443
3437,000000	100,122450
3436,000000	100,125386
3435,000000	100,120058
3434,000000	100,110978
3433,000000	100,103376
3432,000000	100,099801
3431,000000	100,099189
3430,000000	100,098855
3429,000000	100,097140
3428,000000	100,094298
3427,000000	100,091534
3426,000000	100,089864
3425,000000	100,089735
3424,000000	100,091202
3423,000000	100,094159
3422,000000	100,098315
3421,000000	100,103085
3420,000000	100,107745
3419,000000	100,111935
3418,000000	100,115994
3417,000000	100,120645
3416,000000	100,126268
3415,000000	100,132471
3414,000000	100,138346
3413,000000	100,143182
3412,000000	100,147121
3411,000000	100,151091
3410,000000	100,155844
3409,000000	100,160937
3408,000000	100,164984
3407,000000	100,167247
3406,000000	100,168791
3405,000000	100,171649
3404,000000	100,176848
3403,000000	100,183487
3402,000000	100,189637
3401,000000	100,193861
3400,000000	100,195780
3399,000000	100,195720
3398,000000	100,194283
3397,000000	100,192349
3396,000000	100,191202
3395,000000	100,192128
3394,000000	100,195485
3393,000000	100,200081
3392,000000	100,203830
3391,000000	100,205370
3390,000000	100,205103
3389,000000	100,204562
3388,000000	100,204884
3387,000000	100,205885
3386,000000	100,206283
3385,000000	100,204722
3384,000000	100,200976
3383,000000	100,196553
3382,000000	100,193788
3381,000000	100,193859
3380,000000	100,195589
3379,000000	100,196593
3378,000000	100,195669
3377,000000	100,193790
3376,000000	100,192840
3375,000000	100,193756
3374,000000	100,195970
3373,000000	100,198130
3372,000000	100,199136
3371,000000	100,198794
3370,000000	100,197868
3369,000000	100,197371
3368,000000	100,197614
3367,000000	100,197984
3366,000000	100,197663
3365,000000	100,196366
3364,000000	100,194384
3363,000000	100,192255
3362,000000	100,190547
3361,000000	100,189685
3360,000000	100,189819
3359,000000	100,190933
3358,000000	100,193004
3357,000000	100,195747
3356,000000	100,198264
3355,000000	100,199496
3354,000000	100,199215
3353,000000	100,198195
3352,000000	100,197337
3351,000000	100,197088
3350,000000	100,197736
3349,000000	100,199499
3348,000000	100,201831
3347,000000	100,203217
3346,000000	100,202419
3345,000000	100,199851
3344,000000	100,197190
3343,000000	100,195823
3342,000000	100,195985
3341,000000	100,197056
3340,000000	100,198036
3339,000000	100,197886
3338,000000	100,196251
3337,000000	100,194117
3336,000000	100,193204
3335,000000	100,194310
3334,000000	100,196499
3333,000000	100,198073
3332,000000	100,198100
3331,000000	100,196917
3330,000000	100,195537
3329,000000	100,194848
3328,000000	100,195269
3327,000000	100,196860
3326,000000	100,199546
3325,000000	100,203140
3324,000000	100,207122
3323,000000	100,210673
3322,000000	100,213149
3321,000000	100,214518
3320,000000	100,215169
3319,000000	100,215392
3318,000000	100,215297
3317,000000	100,215183
3316,000000	100,215535
3315,000000	100,216507
3314,000000	100,217717
3313,000000	100,218850
3312,000000	100,220331
3311,000000	100,223094
3310,000000	100,227647
3309,000000	100,233576
3308,000000	100,239925
3307,000000	100,245860
3306,000000	100,250851
3305,000000	100,254376
3304,000000	100,255827
3303,000000	100,254949
3302,000000	100,252386
3301,000000	100,249615
3300,000000	100,248108
3299,000000	100,248366
3298,000000	100,249636
3297,000000	100,250604
3296,000000	100,250354
3295,000000	100,248779
3294,000000	100,246254
3293,000000	100,243167
3292,000000	100,239898
3291,000000	100,237010
3290,000000	100,235107
3289,000000	100,234454
3288,000000	100,234911
3287,000000	100,236235
3286,000000	100,238139
3285,000000	100,239989
3284,000000	100,240911
3283,000000	100,240680
3282,000000	100,240323
3281,000000	100,241241
3280,000000	100,243645
3279,000000	100,246217
3278,000000	100,247523
3277,000000	100,247511
3276,000000	100,247343
3275,000000	100,248053
3274,000000	100,249693
3273,000000	100,251619
3272,000000	100,253148
3271,000000	100,253839
3270,000000	100,253552
3269,000000	100,252625
3268,000000	100,251866
3267,000000	100,251949
3266,000000	100,252697
3265,000000	100,253302
3264,000000	100,253443
3263,000000	100,253971
3262,000000	100,256096
3261,000000	100,259794
3260,000000	100,263444
3259,000000	100,265278
3258,000000	100,265031
3257,000000	100,264066
3256,000000	100,263973
3255,000000	100,265273
3254,000000	100,267330
3253,000000	100,269188
3252,000000	100,270325
3251,000000	100,270807
3250,000000	100,270911
3249,000000	100,270757
3248,000000	100,270331
3247,000000	100,269764
3246,000000	100,269369
3245,000000	100,269331
3244,000000	100,269545
3243,000000	100,269900
3242,000000	100,270559
3241,000000	100,271760
3240,000000	100,273480
3239,000000	100,275442
3238,000000	100,277321
3237,000000	100,278683
3236,000000	100,278911
3235,000000	100,277583
3234,000000	100,275007
3233,000000	100,272228
3232,000000	100,270389
3231,000000	100,270156
3230,000000	100,271419
3229,000000	100,273192
3228,000000	100,274054
3227,000000	100,273281
3226,000000	100,271673
3225,000000	100,270922
3224,000000	100,271967
3223,000000	100,274347
3222,000000	100,277110
3221,000000	100,279741
3220,000000	100,281913
3219,000000	100,282848
3218,000000	100,281780
3217,000000	100,279008
3216,000000	100,276088
3215,000000	100,274659
3214,000000	100,275155
3213,000000	100,276617
3212,000000	100,277592
3211,000000	100,277245
3210,000000	100,275696
3209,000000	100,273578
3208,000000	100,271481
3207,000000	100,269828
3206,000000	100,268914
3205,000000	100,268634
3204,000000	100,268351
3203,000000	100,267534
3202,000000	100,266565
3201,000000	100,266383
3200,000000	100,267165
3199,000000	100,267850
3198,000000	100,267343
3197,000000	100,265899
3196,000000	100,264907
3195,000000	100,265528
3194,000000	100,267824
3193,000000	100,270983
3192,000000	100,273949
3191,000000	100,275890
3190,000000	100,276514
3189,000000	100,276119
3188,000000	100,275214
3187,000000	100,274049
3186,000000	100,272568
3185,000000	100,270651
3184,000000	100,268327
3183,000000	100,265821
3182,000000	100,263611
3181,000000	100,262363
3180,000000	100,262564
3179,000000	100,264126
3178,000000	100,266375
3177,000000	100,268513
3176,000000	100,270106
3175,000000	100,271288
3174,000000	100,272560
3173,000000	100,274408
3172,000000	100,277065
3171,000000	100,280538
3170,000000	100,284616
3169,000000	100,288606
3168,000000	100,291279
3167,000000	100,291464
3166,000000	100,288995
3165,000000	100,284974
3164,000000	100,281198
3163,000000	100,279309
3162,000000	100,280128
3161,000000	100,283307
3160,000000	100,287493
3159,000000	100,291324
3158,000000	100,294438
3157,000000	100,297452
3156,000000	100,300965
3155,000000	100,304822
3154,000000	100,308232
3153,000000	100,310331
3152,000000	100,310700
3151,000000	100,309780
3150,000000	100,308764
3149,000000	100,308702
3148,000000	100,309659
3147,000000	100,310983
3146,000000	100,312298
3145,000000	100,313831
3144,000000	100,315945
3143,000000	100,318851
3142,000000	100,322655
3141,000000	100,327003
3140,000000	100,330604
3139,000000	100,332023
3138,000000	100,331406
3137,000000	100,330856
3136,000000	100,332531
3135,000000	100,336571
3134,000000	100,341177
3133,000000	100,344331
3132,000000	100,345121
3131,000000	100,343875
3130,000000	100,341700
3129,000000	100,339839
3128,000000	100,339086
3127,000000	100,339648
3126,000000	100,341404
3125,000000	100,343817
3124,000000	100,345576
3123,000000	100,345083
3122,000000	100,341987
3121,000000	100,337953
3120,000000	100,335367
3119,000000	100,335349
3118,000000	100,337167
3117,000000	100,339155
3116,000000	100,339864
3115,000000	100,338706
3114,000000	100,336132
3113,000000	100,333202
3112,000000	100,330645
3111,000000	100,328413
3110,000000	100,326297
3109,000000	100,324667
3108,000000	100,324117
3107,000000	100,324520
3106,000000	100,324799
3105,000000	100,323722
3104,000000	100,320819
3103,000000	100,316625
3102,000000	100,312287
3101,000000	100,308881
3100,000000	100,306993
3099,000000	100,306702
3098,000000	100,307717
3097,000000	100,309404
3096,000000	100,310922
3095,000000	100,311624
3094,000000	100,311286
3093,000000	100,309810
3092,000000	100,306989
3091,000000	100,302927
3090,000000	100,298324
3089,000000	100,293679
3088,000000	100,288209
3087,000000	100,280379
3086,000000	100,269739
3085,000000	100,257762
3084,000000	100,246501
3083,000000	100,236598
3082,000000	100,226901
3081,000000	100,215748
3080,000000	100,202642
3079,000000	100,188936
3078,000000	100,177030
3077,000000	100,168485
3076,000000	100,162791
3075,000000	100,158187
3074,000000	100,153648
3073,000000	100,149754
3072,000000	100,147579
3071,000000	100,147368
3070,000000	100,148456
3069,000000	100,149990
3068,000000	100,151459
3067,000000	100,152788
3066,000000	100,154278
3065,000000	100,156308
3064,000000	100,159028
3063,000000	100,162425
3062,000000	100,166483
3061,000000	100,170945
3060,000000	100,175127
3059,000000	100,178550
3058,000000	100,181732
3057,000000	100,185737
3056,000000	100,190815
3055,000000	100,196103
3054,000000	100,200720
3053,000000	100,204522
3052,000000	100,207593
3051,000000	100,209725
3050,000000	100,210784
3049,000000	100,210969
3048,000000	100,210240
3047,000000	100,208025
3046,000000	100,203920
3045,000000	100,198292
3044,000000	100,191871
3043,000000	100,185137
3042,000000	100,178534
3041,000000	100,172689
3040,000000	100,167901
3039,000000	100,163720
3038,000000	100,159474
3037,000000	100,154910
3036,000000	100,149898
3035,000000	100,144113
3034,000000	100,137591
3033,000000	100,131175
3032,000000	100,125665
3031,000000	100,120839
3030,000000	100,116156
3029,000000	100,112030
3028,000000	100,109363
3027,000000	100,107739
3026,000000	100,105089
3025,000000	100,099543
3024,000000	100,091069
3023,000000	100,081009
3022,000000	100,070470
3021,000000	100,059495
3020,000000	100,047261
3019,000000	100,032679
3018,000000	100,015023
3017,000000	99,994433
3016,000000	99,971890
3015,000000	99,948430
3014,000000	99,924315
3013,000000	99,898889
3012,000000	99,871159
3011,000000	99,840636
3010,000000	99,807647
3009,000000	99,772815
3008,000000	99,736100
3007,000000	99,696429
3006,000000	99,652599
3005,000000	99,604393
3004,000000	99,552762
3003,000000	99,498966
3002,000000	99,443640
3001,000000	99,386551
3000,000000	99,326625
2999,000000	99,262190
2998,000000	99,191662
2997,000000	99,114101
2996,000000	99,029218
2995,000000	98,936718
2994,000000	98,836029
2993,000000	98,726690
2992,000000	98,608032
2991,000000	98,478422
2990,000000	98,334983
2989,000000	98,174795
2988,000000	97,996306
2987,000000	97,798429
2986,000000	97,579017
2985,000000	97,335315
2984,000000	97,067501
2983,000000	96,781680
2982,000000	96,487476
2981,000000	96,191975
2980,000000	95,895337
2979,000000	95,592476
2978,000000	95,278115
2977,000000	94,949184
2976,000000	94,603611
2975,000000	94,239238
2974,000000	93,855494
2973,000000	93,455702
2972,000000	93,046022
2971,000000	92,632270
2970,000000	92,217796
2969,000000	91,804126
2968,000000	91,392792
2967,000000	90,986660
2966,000000	90,590739
2965,000000	90,211708
2964,000000	89,857229
2963,000000	89,534943
2962,000000	89,252189
2961,000000	89,015414
2960,000000	88,829059
2959,000000	88,696904
2958,000000	88,623630
2957,000000	88,615079
2956,000000	88,675428
2955,000000	88,804374
2954,000000	88,997990
2953,000000	89,248927
2952,000000	89,545668
2951,000000	89,871431
2950,000000	90,206377
2949,000000	90,531455
2948,000000	90,830342
2947,000000	91,090118
2946,000000	91,300851
2945,000000	91,455878
2944,000000	91,551119
2943,000000	91,585225
2942,000000	91,560474
2941,000000	91,482898
2940,000000	91,361433
2939,000000	91,205525
2938,000000	91,024389
2937,000000	90,826668
2936,000000	90,620833
2935,000000	90,415591
2934,000000	90,219189
2933,000000	90,038256
2932,000000	89,876325
2931,000000	89,735310
2930,000000	89,618001
2929,000000	89,528251
2928,000000	89,468183
2927,000000	89,436297
2926,000000	89,429283
2925,000000	89,443888
2924,000000	89,476179
2923,000000	89,519623
2922,000000	89,565952
2921,000000	89,607868
2920,000000	89,640760
2919,000000	89,662824
2918,000000	89,674755
2917,000000	89,679412
2916,000000	89,681068
2915,000000	89,684773
2914,000000	89,695954
2913,000000	89,719888
2912,000000	89,760866
2911,000000	89,822637
2910,000000	89,909423
2909,000000	90,025139
2908,000000	90,171453
2907,000000	90,347392
2906,000000	90,551610
2905,000000	90,783418
2904,000000	91,040931
2903,000000	91,319390
2902,000000	91,612339
2901,000000	91,914337
2900,000000	92,220625
2899,000000	92,526553
2898,000000	92,827488
2897,000000	93,119682
2896,000000	93,400482
2895,000000	93,667735
2894,000000	93,919869
2893,000000	94,155793
2892,000000	94,374432
2891,000000	94,574393
2890,000000	94,754265
2889,000000	94,912861
2888,000000	95,048473
2887,000000	95,158585
2886,000000	95,240837
2885,000000	95,294015
2884,000000	95,317759
2883,000000	95,311326
2882,000000	95,273414
2881,000000	95,203100
2880,000000	95,100997
2879,000000	94,969925
2878,000000	94,815277
2877,000000	94,645285
2876,000000	94,470491
2875,000000	94,303568
2874,000000	94,158366
2873,000000	94,047925
2872,000000	93,981491
2871,000000	93,962329
2870,000000	93,988312
2869,000000	94,053312
2868,000000	94,148096
2867,000000	94,261240
2866,000000	94,381256
2865,000000	94,498839
2864,000000	94,607850
2863,000000	94,704808
2862,000000	94,787626
2861,000000	94,855215
2860,000000	94,907815
2859,000000	94,948115
2858,000000	94,981632
2857,000000	95,015441
2856,000000	95,055850
2855,000000	95,107348
2854,000000	95,173144
2853,000000	95,256063
2852,000000	95,359095
2851,000000	95,485155
2850,000000	95,636051
2849,000000	95,810697
2848,000000	96,004343
2847,000000	96,210530
2846,000000	96,424096
2845,000000	96,641781
2844,000000	96,860663
2843,000000	97,077574
2842,000000	97,289960
2841,000000	97,496196
2840,000000	97,694274
2839,000000	97,881378
2838,000000	98,055627
2837,000000	98,217233
2836,000000	98,367234
2835,000000	98,505500
2834,000000	98,630539
2833,000000	98,741032
2832,000000	98,836931
2831,000000	98,919323
2830,000000	98,989932
2829,000000	99,050465
2828,000000	99,102056
2827,000000	99,145249
2826,000000	99,180499
2825,000000	99,208556
2824,000000	99,230233
2823,000000	99,246216
2822,000000	99,257527
2821,000000	99,265737
2820,000000	99,272531
2819,000000	99,279474
2818,000000	99,288480
2817,000000	99,302274
2816,000000	99,323637
2815,000000	99,354057
2814,000000	99,393126
2813,000000	99,438959
2812,000000	99,488961
2811,000000	99,540566
2810,000000	99,591641
2809,000000	99,640404
2808,000000	99,685277
2807,000000	99,725264
2806,000000	99,760575
2805,000000	99,792396
2804,000000	99,821712
2803,000000	99,848707
2802,000000	99,873495
2801,000000	99,896799
2800,000000	99,919359
2799,000000	99,940939
2798,000000	99,960549
2797,000000	99,977715
2796,000000	99,993049
2795,000000	100,007470
2794,000000	100,021278
2793,000000	100,034242
2792,000000	100,046405
2791,000000	100,058318
2790,000000	100,070271
2789,000000	100,081630
2788,000000	100,091488
2787,000000	100,100145
2786,000000	100,109264
2785,000000	100,119964
2784,000000	100,131063
2783,000000	100,140016
2782,000000	100,145615
2781,000000	100,149188
2780,000000	100,153034
2779,000000	100,158357
2778,000000	100,164784
2777,000000	100,171133
2776,000000	100,176134
2775,000000	100,178949
2774,000000	100,179680
2773,000000	100,179265
2772,000000	100,178713
2771,000000	100,178608
2770,000000	100,179364
2769,000000	100,181270
2768,000000	100,183919
2767,000000	100,186220
2766,000000	100,187564
2765,000000	100,188627
2764,000000	100,190410
2763,000000	100,192730
2762,000000	100,194265
2761,000000	100,194014
2760,000000	100,192295
2759,000000	100,190468
2758,000000	100,190053
2757,000000	100,191863
2756,000000	100,195294
2755,000000	100,198397
2754,000000	100,199255
2753,000000	100,197537
2752,000000	100,194494
2751,000000	100,191421
2750,000000	100,188480
2749,000000	100,185135
2748,000000	100,181304
2747,000000	100,177669
2746,000000	100,174930
2745,000000	100,173049
2744,000000	100,171316
2743,000000	100,169090
2742,000000	100,166358
2741,000000	100,163661
2740,000000	100,161641
2739,000000	100,160620
2738,000000	100,160303
2737,000000	100,159669
2736,000000	100,157525
2735,000000	100,153686
2734,000000	100,149579
2733,000000	100,147176
2732,000000	100,147234
2731,000000	100,148939
2730,000000	100,151331
2729,000000	100,154466
2728,000000	100,158891
2727,000000	100,164453
2726,000000	100,170145
2725,000000	100,175005
2724,000000	100,178823
2723,000000	100,182081
2722,000000	100,185511
2721,000000	100,189646
2720,000000	100,194594
2719,000000	100,200193
2718,000000	100,206339
2717,000000	100,213029
2716,000000	100,220072
2715,000000	100,227051
2714,000000	100,233643
2713,000000	100,239686
2712,000000	100,244868
2711,000000	100,248793
2710,000000	100,251680
2709,000000	100,254678
2708,000000	100,259028
2707,000000	100,264897
2706,000000	100,271309
2705,000000	100,277103
2704,000000	100,281709
2703,000000	100,285095
2702,000000	100,287436
2701,000000	100,289086
2700,000000	100,290664
2699,000000	100,292775
2698,000000	100,295449
2697,000000	100,297941
2696,000000	100,299315
2695,000000	100,299311
2694,000000	100,298463
2693,000000	100,297379
2692,000000	100,296204
2691,000000	100,295008
2690,000000	100,294405
2689,000000	100,295263
2688,000000	100,297698
2687,000000	100,300650
2686,000000	100,302559
2685,000000	100,302461
2684,000000	100,300589
2683,000000	100,298183
2682,000000	100,296682
2681,000000	100,296839
2680,000000	100,298491
2679,000000	100,301028
2678,000000	100,303744
2677,000000	100,305724
2676,000000	100,306110
2675,000000	100,305080
2674,000000	100,304128
2673,000000	100,304651
2672,000000	100,306451
2671,000000	100,308286
2670,000000	100,309697
2669,000000	100,311534
2668,000000	100,314761
2667,000000	100,319626
2666,000000	100,326067
2665,000000	100,333976
2664,000000	100,342808
2663,000000	100,351662
2662,000000	100,360246
2661,000000	100,369195
2660,000000	100,378919
2659,000000	100,388691
2658,000000	100,397389
2657,000000	100,404882
2656,000000	100,412227
2655,000000	100,420622
2654,000000	100,430319
2653,000000	100,440319
2652,000000	100,448971
2651,000000	100,455233
2650,000000	100,459612
2649,000000	100,463594
2648,000000	100,468097
2647,000000	100,472848
2646,000000	100,477199
2645,000000	100,480951
2644,000000	100,484170
2643,000000	100,486912
2642,000000	100,489430
2641,000000	100,491998
2640,000000	100,494234
2639,000000	100,495314
2638,000000	100,495340
2637,000000	100,495753
2636,000000	100,497680
2635,000000	100,500455
2634,000000	100,502530
2633,000000	100,503487
2632,000000	100,504336
2631,000000	100,506024
2630,000000	100,508324
2629,000000	100,510123
2628,000000	100,510324
2627,000000	100,508633
2626,000000	100,505932
2625,000000	100,503809
2624,000000	100,503290
2623,000000	100,504092
2622,000000	100,505289
2621,000000	100,506333
2620,000000	100,507064
2619,000000	100,507085
2618,000000	100,505791
2617,000000	100,503015
2616,000000	100,499241
2615,000000	100,495157
2614,000000	100,491165
2613,000000	100,487288
2612,000000	100,483416
2611,000000	100,479700
2610,000000	100,476715
2609,000000	100,475046
2608,000000	100,474754
2607,000000	100,475449
2606,000000	100,476696
2605,000000	100,477999
2604,000000	100,478728
2603,000000	100,478771
2602,000000	100,479009
2601,000000	100,480290
2600,000000	100,481952
2599,000000	100,482318
2598,000000	100,480768
2597,000000	100,478364
2596,000000	100,476344
2595,000000	100,475054
2594,000000	100,474630
2593,000000	100,475438
2592,000000	100,477166
2591,000000	100,478454
2590,000000	100,478195
2589,000000	100,476534
2588,000000	100,474094
2587,000000	100,471061
2586,000000	100,467526
2585,000000	100,463890
2584,000000	100,460288
2583,000000	100,456510
2582,000000	100,453118
2581,000000	100,451782
2580,000000	100,453638
2579,000000	100,457977
2578,000000	100,463264
2577,000000	100,468684
2576,000000	100,473929
2575,000000	100,478245
2574,000000	100,480702
2573,000000	100,481112
2572,000000	100,480061
2571,000000	100,478404
2570,000000	100,477125
2569,000000	100,477106
2568,000000	100,478587
2567,000000	100,481304
2566,000000	100,485142
2565,000000	100,489600
2564,000000	100,492596
2563,000000	100,491430
2562,000000	100,485838
2561,000000	100,478876
2560,000000	100,473910
2559,000000	100,472025
2558,000000	100,473067
2557,000000	100,477321
2556,000000	100,484257
2555,000000	100,490971
2554,000000	100,494289
2553,000000	100,494269
2552,000000	100,494003
2551,000000	100,495927
2550,000000	100,499749
2549,000000	100,503729
2548,000000	100,506505
2547,000000	100,507455
2546,000000	100,506672
2545,000000	100,505187
2544,000000	100,504538
2543,000000	100,505668
2542,000000	100,508479
2541,000000	100,512423
2540,000000	100,517050
2539,000000	100,521972
2538,000000	100,526530
2537,000000	100,529554
2536,000000	100,529700
2535,000000	100,526620
2534,000000	100,521818
2533,000000	100,517718
2532,000000	100,515778
2531,000000	100,516216
2530,000000	100,519214
2529,000000	100,524878
2528,000000	100,531724
2527,000000	100,536985
2526,000000	100,539436
2525,000000	100,540680
2524,000000	100,542739
2523,000000	100,545470
2522,000000	100,547379
2521,000000	100,547879
2520,000000	100,547700
2519,000000	100,548002
2518,000000	100,549971
2517,000000	100,554091
2516,000000	100,558753
2515,000000	100,560836
2514,000000	100,559035
2513,000000	100,555688
2512,000000	100,554099
2511,000000	100,555251
2510,000000	100,558261
2509,000000	100,562629
2508,000000	100,567946
2507,000000	100,572462
2506,000000	100,574313
2505,000000	100,574020
2504,000000	100,573966
2503,000000	100,575560
2502,000000	100,578500
2501,000000	100,582405
2500,000000	100,587308
2499,000000	100,592477
2498,000000	100,596465
2497,000000	100,598817
2496,000000	100,600394
2495,000000	100,601955
2494,000000	100,603500
2493,000000	100,605038
2492,000000	100,606764
2491,000000	100,608295
2490,000000	100,608886
2489,000000	100,608641
2488,000000	100,608554
2487,000000	100,609164
2486,000000	100,610085
2485,000000	100,611075
2484,000000	100,612670
2483,000000	100,615338
2482,000000	100,618525
2481,000000	100,620871
2480,000000	100,621426
2479,000000	100,620911
2478,000000	100,621730
2477,000000	100,626014
2476,000000	100,633072
2475,000000	100,639533
2474,000000	100,642541
2473,000000	100,642091
2472,000000	100,639857
2471,000000	100,636984
2470,000000	100,634189
2469,000000	100,632900
2468,000000	100,634556
2467,000000	100,639031
2466,000000	100,644920
2465,000000	100,650983
2464,000000	100,656315
2463,000000	100,659860
2462,000000	100,661279
2461,000000	100,662037
2460,000000	100,664166
2459,000000	100,667960
2458,000000	100,671890
2457,000000	100,674599
2456,000000	100,675880
2455,000000	100,676082
2454,000000	100,675912
2453,000000	100,676694
2452,000000	100,679426
2451,000000	100,683249
2450,000000	100,685812
2449,000000	100,685312
2448,000000	100,681659
2447,000000	100,676054
2446,000000	100,670313
2445,000000	100,666183
2444,000000	100,664145
2443,000000	100,663043
2442,000000	100,661770
2441,000000	100,660756
2440,000000	100,660653
2439,000000	100,660175
2438,000000	100,656974
2437,000000	100,650711
2436,000000	100,643857
2435,000000	100,639254
2434,000000	100,637791
2433,000000	100,638274
2432,000000	100,638400
2431,000000	100,636022
2430,000000	100,630930
2429,000000	100,625580
2428,000000	100,622896
2427,000000	100,623186
2426,000000	100,624152
2425,000000	100,623719
2424,000000	100,621686
2423,000000	100,618792
2422,000000	100,615810
2421,000000	100,613812
2420,000000	100,613742
2419,000000	100,615025
2418,000000	100,615730
2417,000000	100,614821
2416,000000	100,613490
2415,000000	100,613788
2414,000000	100,616503
2413,000000	100,620668
2412,000000	100,624350
2411,000000	100,625671
2410,000000	100,623819
2409,000000	100,619519
2408,000000	100,614126
2407,000000	100,608333
2406,000000	100,602465
2405,000000	100,597907
2404,000000	100,596962
2403,000000	100,600608
2402,000000	100,606901
2401,000000	100,612063
2400,000000	100,613173
2399,000000	100,610206
2398,000000	100,606140
2397,000000	100,604797
2396,000000	100,607659
2395,000000	100,612582
2394,000000	100,616162
2393,000000	100,616985
2392,000000	100,615963
2391,000000	100,614194
2390,000000	100,611588
2389,000000	100,608037
2388,000000	100,604005
2387,000000	100,599811
2386,000000	100,595623
2385,000000	100,591616
2384,000000	100,588656
2383,000000	100,587050
2382,000000	100,586290
2381,000000	100,586073
2380,000000	100,585437
2379,000000	100,582173
2378,000000	100,574301
2377,000000	100,564187
2376,000000	100,557862
2375,000000	100,559074
2374,000000	100,566104
2373,000000	100,575482
2372,000000	100,585322
2371,000000	100,592591
2370,000000	100,593660
2369,000000	100,588522
2368,000000	100,581002
2367,000000	100,573359
2366,000000	100,565438
2365,000000	100,561710
2364,000000	100,567669
2363,000000	100,578286
2362,000000	100,580942
2361,000000	100,571740
2360,000000	100,560058
2359,000000	100,556791
2358,000000	100,565402
2357,000000	100,581178
2356,000000	100,592499
2355,000000	100,586996
2354,000000	100,570308
2353,000000	100,559699
2352,000000	100,563098
2351,000000	100,573817
2350,000000	100,581866
2349,000000	100,582178
2348,000000	100,575254
2347,000000	100,569827
2346,000000	100,574194
2345,000000	100,584677
2344,000000	100,591552
2343,000000	100,589847
2342,000000	100,586287
2341,000000	100,587253
2340,000000	100,590548
2339,000000	100,589536
2338,000000	100,583039
2337,000000	100,576942
2336,000000	100,573404
2335,000000	100,571670
2334,000000	100,571964
2333,000000	100,576630
2332,000000	100,580042
2331,000000	100,578490
2330,000000	100,573499
2329,000000	100,577657
2328,000000	100,595646
2327,000000	100,628276
2326,000000	100,668407
2325,000000	100,705095
2324,000000	100,724619
2323,000000	100,720861
2322,000000	100,700134
2321,000000	100,674736
2320,000000	100,652575
2319,000000	100,639127
2318,000000	100,635604
2317,000000	100,641470
2316,000000	100,648960
2315,000000	100,654285
2314,000000	100,656554
2313,000000	100,659945
2312,000000	100,663423
2311,000000	100,666804
2310,000000	100,670144
2309,000000	100,676502
2308,000000	100,685350
2307,000000	100,696094
2306,000000	100,707891
2305,000000	100,720721
2304,000000	100,732259
2303,000000	100,741350
2302,000000	100,748401
2301,000000	100,755432
2300,000000	100,761663
2299,000000	100,767133
2298,000000	100,772765
2297,000000	100,781346
2296,000000	100,791376
2295,000000	100,800514
2294,000000	100,807864
2293,000000	100,816813
2292,000000	100,829700
2291,000000	100,845558
2290,000000	100,860469
2289,000000	100,870610
2288,000000	100,874936
2287,000000	100,876160
2286,000000	100,878574
2285,000000	100,882587
2284,000000	100,884142
2283,000000	100,880541
2282,000000	100,876374
2281,000000	100,878337
2280,000000	100,886359
2279,000000	100,892778
2278,000000	100,892013
2277,000000	100,886300
2276,000000	100,880641
2275,000000	100,876376
2274,000000	100,871767
2273,000000	100,866808
2272,000000	100,863572
2271,000000	100,864046
2270,000000	100,868725
2269,000000	100,876794
2268,000000	100,885817
2267,000000	100,892575
2266,000000	100,894802
2265,000000	100,892208
2264,000000	100,886305
2263,000000	100,880678
2262,000000	100,880092
2261,000000	100,886488
2260,000000	100,896295
2259,000000	100,903510
2258,000000	100,905602
2257,000000	100,903677
2256,000000	100,898600
2255,000000	100,890023
2254,000000	100,879184
2253,000000	100,869339
2252,000000	100,862646
2251,000000	100,859414
2250,000000	100,859540
2249,000000	100,862668
2248,000000	100,867422
2247,000000	100,874553
2246,000000	100,888424
2245,000000	100,910883
2244,000000	100,934233
2243,000000	100,946332
2242,000000	100,943623
2241,000000	100,934165
2240,000000	100,926984
2239,000000	100,924037
2238,000000	100,924176
2237,000000	100,928376
2236,000000	100,936638
2235,000000	100,944552
2234,000000	100,947807
2233,000000	100,947388
2232,000000	100,946674
2231,000000	100,945919
2230,000000	100,943308
2229,000000	100,939218
2228,000000	100,935568
2227,000000	100,932115
2226,000000	100,926466
2225,000000	100,917470
2224,000000	100,906975
2223,000000	100,899342
2222,000000	100,899874
2221,000000	100,911317
2220,000000	100,929708
2219,000000	100,945104
2218,000000	100,948257
2217,000000	100,937506
2216,000000	100,920595
2215,000000	100,910563
2214,000000	100,916952
2213,000000	100,936669
2212,000000	100,954279
2211,000000	100,955919
2210,000000	100,942762
2209,000000	100,927746
2208,000000	100,920767
2207,000000	100,921847
2206,000000	100,927194
2205,000000	100,934269
2204,000000	100,939963
2203,000000	100,940905
2202,000000	100,938815
2201,000000	100,940547
2200,000000	100,950596
2199,000000	100,967281
2198,000000	100,986986
2197,000000	101,006319
2196,000000	101,019306
2195,000000	101,019667
2194,000000	101,009510
2193,000000	101,000255
2192,000000	101,000562
2191,000000	101,007412
2190,000000	101,012134
2189,000000	101,010718
2188,000000	101,004488
2187,000000	100,995271
2186,000000	100,984511
2185,000000	100,974152
2184,000000	100,964019
2183,000000	100,950971
2182,000000	100,935289
2181,000000	100,925907
2180,000000	100,934292
2179,000000	100,962276
2178,000000	100,997800
2177,000000	101,022998
2176,000000	101,029346
2175,000000	101,026539
2174,000000	101,032259
2173,000000	101,051418
2172,000000	101,069836
2171,000000	101,072533
2170,000000	101,063286
2169,000000	101,059302
2168,000000	101,070488
2167,000000	101,093061
2166,000000	101,122656
2165,000000	101,162022
2164,000000	101,210546
2163,000000	101,254088
2162,000000	101,268103
2161,000000	101,227750
2160,000000	101,121855
2159,000000	100,971716
2158,000000	100,833327
2157,000000	100,761226
2156,000000	100,764255
2155,000000	100,807176
2154,000000	100,849898
2153,000000	100,876225
2152,000000	100,892153
2151,000000	100,907224
2150,000000	100,922142
2149,000000	100,929014
2148,000000	100,919827
2147,000000	100,896865
2146,000000	100,875187
2145,000000	100,870715
2144,000000	100,883870
2143,000000	100,898511
2142,000000	100,898196
2141,000000	100,880832
2140,000000	100,857776
2139,000000	100,841932
2138,000000	100,837032
2137,000000	100,835258
2136,000000	100,825145
2135,000000	100,804184
2134,000000	100,782582
2133,000000	100,772063
2132,000000	100,773566
2131,000000	100,779557
2130,000000	100,784598
2129,000000	100,788884
2128,000000	100,794264
2127,000000	100,802414
2126,000000	100,815738
2125,000000	100,834695
2124,000000	100,854131
2123,000000	100,866690
2122,000000	100,870121
2121,000000	100,868208
2120,000000	100,865621
2119,000000	100,865438
2118,000000	100,870395
2117,000000	100,881628
2116,000000	100,895855
2115,000000	100,907519
2114,000000	100,913721
2113,000000	100,914227
2112,000000	100,908521
2111,000000	100,897709
2110,000000	100,888180
2109,000000	100,887727
2108,000000	100,897055
2107,000000	100,909515
2106,000000	100,919004
2105,000000	100,924023
2104,000000	100,925112
2103,000000	100,923674
2102,000000	100,923197
2101,000000	100,926350
2100,000000	100,930361
2099,000000	100,929368
2098,000000	100,920939
2097,000000	100,906463
2096,000000	100,887711
2095,000000	100,868376
2094,000000	100,856453
2093,000000	100,857490
2092,000000	100,866906
2091,000000	100,875916
2090,000000	100,883711
2089,000000	100,896419
2088,000000	100,915259
2087,000000	100,934336
2086,000000	100,950159
2085,000000	100,964794
2084,000000	100,978117
2083,000000	100,985300
2082,000000	100,984690
2081,000000	100,981486
2080,000000	100,980699
2079,000000	100,982401
2078,000000	100,986004
2077,000000	100,992648
2076,000000	101,001101
2075,000000	101,007450
2074,000000	101,010291
2073,000000	101,009925
2072,000000	101,002480
2071,000000	100,983609
2070,000000	100,959747
2069,000000	100,946137
2068,000000	100,949842
2067,000000	100,962444
2066,000000	100,972583
2065,000000	100,977440
2064,000000	100,979409
2063,000000	100,980650
2062,000000	100,983984
2061,000000	100,990207
2060,000000	100,991561
2059,000000	100,977742
2058,000000	100,952036
2057,000000	100,932339
2056,000000	100,932464
2055,000000	100,952056
2054,000000	100,986712
2053,000000	101,033385
2052,000000	101,080030
2051,000000	101,104384
2050,000000	101,094903
2049,000000	101,066821
2048,000000	101,045023
2047,000000	101,034977
2046,000000	101,026177
2045,000000	101,015435
2044,000000	101,010138
2043,000000	101,015447
2042,000000	101,032859
2041,000000	101,065669
2040,000000	101,111744
2039,000000	101,154402
2038,000000	101,171714
2037,000000	101,154670
2036,000000	101,111888
2035,000000	101,060446
2034,000000	101,018140
2033,000000	100,998129
2032,000000	100,999885
2031,000000	101,009129
2030,000000	101,012752
2029,000000	101,009073
2028,000000	101,001468
2027,000000	100,990199
2026,000000	100,975267
2025,000000	100,960069
2024,000000	100,947622
2023,000000	100,938808
2022,000000	100,935782
2021,000000	100,939359
2020,000000	100,943608
2019,000000	100,943402
2018,000000	100,945708
2017,000000	100,960527
2016,000000	100,981392
2015,000000	100,990879
2014,000000	100,985479
2013,000000	100,978017
2012,000000	100,975466
2011,000000	100,970901
2010,000000	100,959814
2009,000000	100,947754
2008,000000	100,937173
2007,000000	100,923529
2006,000000	100,910337
2005,000000	100,910162
2004,000000	100,923320
2003,000000	100,932591
2002,000000	100,925818
2001,000000	100,911485
2000,000000	100,907487
1999,000000	100,923820
1998,000000	100,958784
1997,000000	100,999826
1996,000000	101,026446
1995,000000	101,025610
1994,000000	101,007921
1993,000000	100,999350
1992,000000	101,011843
1991,000000	101,031242
1990,000000	101,040163
1989,000000	101,037901
1988,000000	101,032787
1987,000000	101,030047
1986,000000	101,033506
1985,000000	101,047685
1984,000000	101,071221
1983,000000	101,096636
1982,000000	101,119378
1981,000000	101,136464
1980,000000	101,135136
1979,000000	101,098617
1978,000000	101,031489
1977,000000	100,965741
1976,000000	100,928411
1975,000000	100,917734
1974,000000	100,919511
1973,000000	100,925506
1972,000000	100,929341
1971,000000	100,924055
1970,000000	100,912980
1969,000000	100,910727
1968,000000	100,925808
1967,000000	100,950665
1966,000000	100,973506
1965,000000	100,988622
1964,000000	100,991711
1963,000000	100,977981
1962,000000	100,949716
1961,000000	100,917122
1960,000000	100,888855
1959,000000	100,869303
1958,000000	100,864254
1957,000000	100,877401
1956,000000	100,900968
1955,000000	100,920341
1954,000000	100,927988
1953,000000	100,924831
1952,000000	100,911231
1951,000000	100,887738
1950,000000	100,863227
1949,000000	100,849933
1948,000000	100,849171
1947,000000	100,852623
1946,000000	100,856834
1945,000000	100,865297
1944,000000	100,877857
1943,000000	100,890020
1942,000000	100,901751
1941,000000	100,914969
1940,000000	100,924451
1939,000000	100,925206
1938,000000	100,925768
1937,000000	100,939750
1936,000000	100,963293
1935,000000	100,975193
1934,000000	100,963178
1933,000000	100,938507
1932,000000	100,920801
1931,000000	100,918403
1930,000000	100,927333
1929,000000	100,937991
1928,000000	100,939289
1927,000000	100,926724
1926,000000	100,909648
1925,000000	100,902789
1924,000000	100,909179
1923,000000	100,918671
1922,000000	100,924660
1921,000000	100,930692
1920,000000	100,938463
1919,000000	100,942690
1918,000000	100,940949
1917,000000	100,938076
1916,000000	100,936014
1915,000000	100,930701
1914,000000	100,921889
1913,000000	100,916079
1912,000000	100,917475
1911,000000	100,923935
1910,000000	100,933391
1909,000000	100,944659
1908,000000	100,951247
1907,000000	100,945899
1906,000000	100,932281
1905,000000	100,921679
1904,000000	100,917463
1903,000000	100,912841
1902,000000	100,905667
1901,000000	100,902878
1900,000000	100,907764
1899,000000	100,914510
1898,000000	100,918412
1897,000000	100,921618
1896,000000	100,925650
1895,000000	100,927270
1894,000000	100,925535
1893,000000	100,923651
1892,000000	100,921409
1891,000000	100,915168
1890,000000	100,906252
1889,000000	100,900372
1888,000000	100,897072
1887,000000	100,891674
1886,000000	100,886800
1885,000000	100,889881
1884,000000	100,899043
1883,000000	100,902720
1882,000000	100,895990
1881,000000	100,885852
1880,000000	100,878911
1879,000000	100,874384
1878,000000	100,871172
1877,000000	100,871001
1876,000000	100,872229
1875,000000	100,869881
1874,000000	100,864259
1873,000000	100,861068
1872,000000	100,861529
1871,000000	100,861357
1870,000000	100,860249
1869,000000	100,862611
1868,000000	100,865916
1867,000000	100,863460
1866,000000	100,858541
1865,000000	100,859123
1864,000000	100,863450
1863,000000	100,863033
1862,000000	100,857261
1861,000000	100,853996
1860,000000	100,855088
1859,000000	100,854019
1858,000000	100,849757
1857,000000	100,848585
1856,000000	100,850262
1855,000000	100,846424
1854,000000	100,835160
1853,000000	100,824210
1852,000000	100,817616
1851,000000	100,811432
1850,000000	100,805303
1849,000000	100,804559
1848,000000	100,808309
1847,000000	100,807742
1846,000000	100,799853
1845,000000	100,791709
1844,000000	100,786878
1843,000000	100,780995
1842,000000	100,775534
1841,000000	100,775838
1840,000000	100,778565
1839,000000	100,775275
1838,000000	100,766264
1837,000000	100,761730
1836,000000	100,766445
1835,000000	100,774857
1834,000000	100,783249
1833,000000	100,793869
1832,000000	100,805240
1831,000000	100,809285
1830,000000	100,803095
1829,000000	100,795587
1828,000000	100,794906
1827,000000	100,798604
1826,000000	100,802453
1825,000000	100,805857
1824,000000	100,805813
1823,000000	100,797762
1822,000000	100,785138
1821,000000	100,776473
1820,000000	100,772021
1819,000000	100,762727
1818,000000	100,745989
1817,000000	100,731999
1816,000000	100,728101
1815,000000	100,729769
1814,000000	100,732095
1813,000000	100,736943
1812,000000	100,743976
1811,000000	100,745668
1810,000000	100,739179
1809,000000	100,732531
1808,000000	100,730108
1807,000000	100,726526
1806,000000	100,719524
1805,000000	100,714403
1804,000000	100,712104
1803,000000	100,705765
1802,000000	100,693910
1801,000000	100,684526
1800,000000	100,679594
1799,000000	100,670802
1798,000000	100,657872
1797,000000	100,651622
1796,000000	100,654707
1795,000000	100,656457
1794,000000	100,649076
1793,000000	100,636271
1792,000000	100,620653
1791,000000	100,598503
1790,000000	100,575226
1789,000000	100,561910
1788,000000	100,556185
1787,000000	100,545035
1786,000000	100,524526
1785,000000	100,505180
1784,000000	100,492422
1783,000000	100,478369
1782,000000	100,459095
1781,000000	100,440527
1780,000000	100,423191
1779,000000	100,398942
1778,000000	100,368715
1777,000000	100,343910
1776,000000	100,327604
1775,000000	100,310730
1774,000000	100,289037
1773,000000	100,267954
1772,000000	100,245172
1771,000000	100,210329
1770,000000	100,167271
1769,000000	100,128019
1768,000000	100,091871
1767,000000	100,049675
1766,000000	100,003995
1765,000000	99,963833
1764,000000	99,922507
1763,000000	99,860862
1762,000000	99,775828
1761,000000	99,688465
1760,000000	99,607285
1759,000000	99,513878
1758,000000	99,392303
1757,000000	99,246898
1756,000000	99,087800
1755,000000	98,915045
1754,000000	98,723199
1753,000000	98,501389
1752,000000	98,227096
1751,000000	97,882862
1750,000000	97,481619
1749,000000	97,045771
1748,000000	96,568392
1747,000000	96,029170
1746,000000	95,426556
1745,000000	94,766112
1744,000000	94,046763
1743,000000	93,273650
1742,000000	92,454732
1741,000000	91,570173
1740,000000	90,594332
1739,000000	89,589240
1738,000000	88,680665
1737,000000	87,891541
1736,000000	87,084203
1735,000000	86,062652
1734,000000	84,842600
1733,000000	83,743553
1732,000000	82,901622
1731,000000	82,163043
1730,000000	81,412689
1729,000000	80,679899
1728,000000	80,027258
1727,000000	79,457588
1726,000000	78,956886
1725,000000	78,548850
1724,000000	78,260753
1723,000000	78,085328
1722,000000	78,018516
1721,000000	78,085531
1720,000000	78,317709
1719,000000	78,746050
1718,000000	79,412677
1717,000000	80,324661
1716,000000	81,390766
1715,000000	82,519430
1714,000000	83,689625
1713,000000	84,900422
1712,000000	86,136259
1711,000000	87,379012
1710,000000	88,607371
1709,000000	89,785090
1708,000000	90,891228
1707,000000	91,951492
1706,000000	92,980395
1705,000000	93,899125
1704,000000	94,614141
1703,000000	95,152819
1702,000000	95,627513
1701,000000	96,141682
1700,000000	96,673031
1699,000000	97,090265
1698,000000	97,370763
1697,000000	97,583698
1696,000000	97,789145
1695,000000	97,991575
1694,000000	98,153760
1693,000000	98,264301
1692,000000	98,346771
1691,000000	98,430838
1690,000000	98,521297
1689,000000	98,598521
1688,000000	98,655478
1687,000000	98,706499
1686,000000	98,763268
1685,000000	98,826438
1684,000000	98,893886
1683,000000	98,961993
1682,000000	99,024555
1681,000000	99,073116
1680,000000	99,114054
1679,000000	99,162410
1678,000000	99,217574
1677,000000	99,266764
1676,000000	99,310148
1675,000000	99,361901
1674,000000	99,419007
1673,000000	99,464781
1672,000000	99,498418
1671,000000	99,534213
1670,000000	99,576831
1669,000000	99,611721
1668,000000	99,635389
1667,000000	99,661554
1666,000000	99,691043
1665,000000	99,713422
1664,000000	99,727746
1663,000000	99,743343
1662,000000	99,761363
1661,000000	99,773141
1660,000000	99,779326
1659,000000	99,788991
1658,000000	99,803665
1657,000000	99,814268
1656,000000	99,815879
1655,000000	99,818466
1654,000000	99,837172
1653,000000	99,857148
1652,000000	99,862119
1651,000000	99,877709
1650,000000	99,900748
1649,000000	99,912133
1648,000000	99,912121
1647,000000	99,915445
1646,000000	99,922142
1645,000000	99,923572
1644,000000	99,924927
1643,000000	99,932592
1642,000000	99,942619
1641,000000	99,947825
1640,000000	99,949592
1639,000000	99,955006
1638,000000	99,962862
1637,000000	99,963216
1636,000000	99,951988
1635,000000	99,938338
1634,000000	99,929594
1633,000000	99,920789
1632,000000	99,908969
1631,000000	99,898932
1630,000000	99,892786
1629,000000	99,886030
1628,000000	99,878186
1627,000000	99,875970
1626,000000	99,879440
1625,000000	99,879569
1624,000000	99,873093
1623,000000	99,867137
1622,000000	99,864377
1621,000000	99,858596
1620,000000	99,847328
1619,000000	99,834984
1618,000000	99,824134
1617,000000	99,809884
1616,000000	99,791044
1615,000000	99,778432
1614,000000	99,772107
1613,000000	99,757949
1612,000000	99,730317
1611,000000	99,696041
1610,000000	99,656834
1609,000000	99,599847
1608,000000	99,512508
1607,000000	99,394165
1606,000000	99,243363
1605,000000	99,052462
1604,000000	98,827253
1603,000000	98,600983
1602,000000	98,415917
1601,000000	98,299482
1600,000000	98,266972
1599,000000	98,326036
1598,000000	98,462828
1597,000000	98,639667
1596,000000	98,821012
1595,000000	98,989025
1594,000000	99,131938
1593,000000	99,238133
1592,000000	99,306768
1591,000000	99,348168
1590,000000	99,366077
1589,000000	99,352405
1588,000000	99,300878
1587,000000	99,213311
1586,000000	99,087197
1585,000000	98,912134
1584,000000	98,688985
1583,000000	98,444126
1582,000000	98,222126
1581,000000	98,064415
1580,000000	97,996803
1579,000000	98,032195
1578,000000	98,179396
1577,000000	98,434827
1576,000000	98,747140
1575,000000	99,027046
1574,000000	99,229859
1573,000000	99,367007
1572,000000	99,465046
1571,000000	99,549262
1570,000000	99,630956
1569,000000	99,698830
1568,000000	99,745396
1567,000000	99,782278
1566,000000	99,818221
1565,000000	99,849910
1564,000000	99,874024
1563,000000	99,892870
1562,000000	99,907156
1561,000000	99,914697
1560,000000	99,923193
1559,000000	99,949314
1558,000000	99,976261
1557,000000	99,986920
1556,000000	99,989614
1555,000000	99,993493
1554,000000	100,001726
1553,000000	100,008486
1552,000000	100,010676
1551,000000	100,012777
1550,000000	100,017722
1549,000000	100,021063
1548,000000	100,019234
1547,000000	100,013400
1546,000000	100,004056
1545,000000	99,991051
1544,000000	99,978977
1543,000000	99,974367
1542,000000	99,976463
1541,000000	99,979627
1540,000000	99,982803
1539,000000	99,991584
1538,000000	100,011131
1537,000000	100,034805
1536,000000	100,056838
1535,000000	100,081466
1534,000000	100,112658
1533,000000	100,142487
1532,000000	100,164861
1531,000000	100,183700
1530,000000	100,198940
1529,000000	100,206393
1528,000000	100,208744
1527,000000	100,214573
1526,000000	100,224412
1525,000000	100,230969
1524,000000	100,233194
1523,000000	100,236287
1522,000000	100,238960
1521,000000	100,232959
1520,000000	100,222005
1519,000000	100,214684
1518,000000	100,203112
1517,000000	100,178302
1516,000000	100,151544
1515,000000	100,139069
1514,000000	100,135363
1513,000000	100,126648
1512,000000	100,116361
1511,000000	100,116431
1510,000000	100,121305
1509,000000	100,115698
1508,000000	100,104253
1507,000000	100,107251
1506,000000	100,110967
1505,000000	100,099451
1504,000000	100,085675
1503,000000	100,076271
1502,000000	100,063439
1501,000000	100,038263
1500,000000	100,005011
1499,000000	99,973450
1498,000000	99,932785
1497,000000	99,858387
1496,000000	99,751384
1495,000000	99,634385
1494,000000	99,507240
1493,000000	99,350494
1492,000000	99,159280
1491,000000	98,954582
1490,000000	98,768752
1489,000000	98,633064
1488,000000	98,569331
1487,000000	98,572696
1486,000000	98,609388
1485,000000	98,641661
1484,000000	98,651773
1483,000000	98,631765
1482,000000	98,561125
1481,000000	98,421687
1480,000000	98,225873
1479,000000	97,991619
1478,000000	97,708348
1477,000000	97,365023
1476,000000	96,990855
1475,000000	96,616951
1474,000000	96,210788
1473,000000	95,715769
1472,000000	95,161058
1471,000000	94,637086
1470,000000	94,170877
1469,000000	93,745696
1468,000000	93,371340
1467,000000	93,076706
1466,000000	92,877483
1465,000000	92,774501
1464,000000	92,761956
1463,000000	92,816605
1462,000000	92,903187
1461,000000	93,000607
1460,000000	93,111059
1459,000000	93,250584
1458,000000	93,433327
1457,000000	93,651686
1456,000000	93,871634
1455,000000	94,066740
1454,000000	94,228968
1453,000000	94,357081
1452,000000	94,452523
1451,000000	94,514268
1450,000000	94,540164
1449,000000	94,545108
1448,000000	94,569584
1447,000000	94,641715
1446,000000	94,735540
1445,000000	94,794004
1444,000000	94,767308
1443,000000	94,613884
1442,000000	94,300335
1441,000000	93,830307
1440,000000	93,253009
1439,000000	92,607142
1438,000000	91,882658
1437,000000	91,114506
1436,000000	90,500221
1435,000000	90,216250
1434,000000	90,212502
1433,000000	90,354835
1432,000000	90,539456
1431,000000	90,654657
1430,000000	90,566701
1429,000000	90,221053
1428,000000	89,735827
1427,000000	89,339857
1426,000000	89,245274
1425,000000	89,584703
1424,000000	90,335066
1423,000000	91,266329
1422,000000	92,133250
1421,000000	92,881865
1420,000000	93,584926
1419,000000	94,257785
1418,000000	94,816204
1417,000000	95,234056
1416,000000	95,578290
1415,000000	95,908916
1414,000000	96,247505
1413,000000	96,596405
1412,000000	96,949259
1411,000000	97,289569
1410,000000	97,598451
1409,000000	97,864612
1408,000000	98,081290
1407,000000	98,243935
1406,000000	98,358535
1405,000000	98,435947
1404,000000	98,476667
1403,000000	98,476955
1402,000000	98,442656
1401,000000	98,380179
1400,000000	98,283427
1399,000000	98,146270
1398,000000	97,978326
1397,000000	97,785135
1396,000000	97,550411
1395,000000	97,263247
1394,000000	96,949098
1393,000000	96,643414
1392,000000	96,351885
1391,000000	96,058520
1390,000000	95,746216
1389,000000	95,398234
1388,000000	95,005723
1387,000000	94,594521
1386,000000	94,219134
1385,000000	93,912472
1384,000000	93,672994
1383,000000	93,495082
1382,000000	93,382005
1381,000000	93,336717
1380,000000	93,360789
1379,000000	93,460443
1378,000000	93,637163
1377,000000	93,878359
1376,000000	94,166818
1375,000000	94,484346
1374,000000	94,796629
1373,000000	95,053160
1372,000000	95,217168
1371,000000	95,278431
1370,000000	95,239981
1369,000000	95,112804
1368,000000	94,928175
1367,000000	94,739717
1366,000000	94,600279
1365,000000	94,542396
1364,000000	94,576143
1363,000000	94,686379
1362,000000	94,830399
1361,000000	94,958892
1360,000000	95,045434
1359,000000	95,089894
1358,000000	95,103909
1357,000000	95,100616
1356,000000	95,092530
1355,000000	95,091050
1354,000000	95,104436
1353,000000	95,136515
1352,000000	95,186972
1351,000000	95,250583
1350,000000	95,316905
1349,000000	95,370233
1348,000000	95,393842
1347,000000	95,373446
1346,000000	95,295876
1345,000000	95,150512
1344,000000	94,933500
1343,000000	94,646457
1342,000000	94,289129
1341,000000	93,858227
1340,000000	93,364839
1339,000000	92,848456
1338,000000	92,359934
1337,000000	91,934093
1336,000000	91,587865
1335,000000	91,328884
1334,000000	91,153076
1333,000000	91,043572
1332,000000	90,980468
1331,000000	90,951342
1330,000000	90,948932
1329,000000	90,967275
1328,000000	91,004910
1327,000000	91,063549
1326,000000	91,141638
1325,000000	91,232241
1324,000000	91,329508
1323,000000	91,431357
1322,000000	91,533811
1321,000000	91,629484
1320,000000	91,712763
1319,000000	91,780230
1318,000000	91,824613
1317,000000	91,835635
1316,000000	91,807078
1315,000000	91,737349
1314,000000	91,623095
1313,000000	91,457382
1312,000000	91,237830
1311,000000	90,967370
1310,000000	90,645965
1309,000000	90,269682
1308,000000	89,837642
1307,000000	89,355013
1306,000000	88,823235
1305,000000	88,236169
1304,000000	87,592429
1303,000000	86,899277
1302,000000	86,162819
1301,000000	85,383297
1300,000000	84,565556
1299,000000	83,723396
1298,000000	82,864716
1297,000000	81,988129
1296,000000	81,100610
1295,000000	80,224672
1294,000000	79,381929
1293,000000	78,588094
1292,000000	77,868757
1291,000000	77,258929
1290,000000	76,778359
1289,000000	76,420139
1288,000000	76,172504
1287,000000	76,024662
1286,000000	75,948470
1285,000000	75,901888
1284,000000	75,854906
1283,000000	75,798791
1282,000000	75,726824
1281,000000	75,628744
1280,000000	75,508417
1279,000000	75,384752
1278,000000	75,269949
1277,000000	75,164859
1276,000000	75,077782
1275,000000	75,027267
1274,000000	75,020290
1273,000000	75,047069
1272,000000	75,098915
1271,000000	75,170722
1270,000000	75,244408
1269,000000	75,291114
1268,000000	75,294699
1267,000000	75,255907
1266,000000	75,174671
1265,000000	75,047702
1264,000000	74,886779
1263,000000	74,717877
1262,000000	74,558385
1261,000000	74,412249
1260,000000	74,287894
1259,000000	74,200569
1258,000000	74,157534
1257,000000	74,166052
1256,000000	74,255190
1255,000000	74,468559
1254,000000	74,823293
1253,000000	75,293765
1252,000000	75,835369
1251,000000	76,402947
1250,000000	76,955823
1249,000000	77,467791
1248,000000	77,939563
1247,000000	78,389265
1246,000000	78,829139
1245,000000	79,263488
1244,000000	79,702422
1243,000000	80,160056
1242,000000	80,640510
1241,000000	81,140590
1240,000000	81,664377
1239,000000	82,220250
1238,000000	82,805249
1237,000000	83,405973
1236,000000	84,011534
1235,000000	84,613833
1234,000000	85,198957
1233,000000	85,752793
1232,000000	86,276887
1231,000000	86,791105
1230,000000	87,323244
1229,000000	87,901474
1228,000000	88,548199
1227,000000	89,266958
1226,000000	90,032658
1225,000000	90,801604
1224,000000	91,530520
1223,000000	92,186750
1222,000000	92,748274
1221,000000	93,205793
1220,000000	93,563336
1219,000000	93,831777
1218,000000	94,025030
1217,000000	94,156299
1216,000000	94,239181
1215,000000	94,286586
1214,000000	94,307585
1213,000000	94,309673
1212,000000	94,298665
1211,000000	94,277194
1210,000000	94,243787
1209,000000	94,196139
1208,000000	94,136419
1207,000000	94,070170
1206,000000	94,002016
1205,000000	93,935013
1204,000000	93,873155
1203,000000	93,820923
1202,000000	93,780710
1201,000000	93,754171
1200,000000	93,745518
1199,000000	93,760819
1198,000000	93,802653
1197,000000	93,869905
1196,000000	93,961851
1195,000000	94,078246
1194,000000	94,217274
1193,000000	94,375001
1192,000000	94,547955
1191,000000	94,733326
1190,000000	94,927161
1189,000000	95,125463
1188,000000	95,324879
1187,000000	95,520884
1186,000000	95,706548
1185,000000	95,875645
1184,000000	96,025159
1183,000000	96,154348
1182,000000	96,263191
1181,000000	96,352851
1180,000000	96,426583
1179,000000	96,486159
1178,000000	96,529280
1177,000000	96,551082
1176,000000	96,546801
1175,000000	96,514119
1174,000000	96,453334
1173,000000	96,368695
1172,000000	96,268422
1171,000000	96,160599
1170,000000	96,049395
1169,000000	95,935159
1168,000000	95,819013
1167,000000	95,706351
1166,000000	95,608772
1165,000000	95,544035
1164,000000	95,532083
1163,000000	95,582540
1162,000000	95,682575
1161,000000	95,800578
1160,000000	95,902526
1159,000000	95,965304
1158,000000	95,977818
1157,000000	95,936902
1156,000000	95,843416
1155,000000	95,700741
1154,000000	95,511255
1153,000000	95,273309
1152,000000	94,984476
1151,000000	94,641290
1150,000000	94,238437
1149,000000	93,768290
1148,000000	93,225144
1147,000000	92,611981
1146,000000	91,937088
1145,000000	91,211415
1144,000000	90,450412
1143,000000	89,675011
1142,000000	88,907253
1141,000000	88,166857
1140,000000	87,473470
1139,000000	86,842937
1138,000000	86,278826
1137,000000	85,772410
1136,000000	85,315167
1135,000000	84,900076
1134,000000	84,511740
1133,000000	84,130678
1132,000000	83,748087
1131,000000	83,369271
1130,000000	83,000485
1129,000000	82,645277
1128,000000	82,316827
1127,000000	82,036504
1126,000000	81,819562
1125,000000	81,674357
1124,000000	81,615673
1123,000000	81,670526
1122,000000	81,861822
1121,000000	82,204255
1120,000000	82,711254
1119,000000	83,383716
1118,000000	84,197033
1117,000000	85,103494
1116,000000	86,052926
1115,000000	86,999828
1114,000000	87,898929
1113,000000	88,710628
1112,000000	89,410620
1111,000000	89,988621
1110,000000	90,439278
1109,000000	90,766685
1108,000000	90,988938
1107,000000	91,136047
1106,000000	91,237910
1105,000000	91,316025
1104,000000	91,387667
1103,000000	91,464815
1102,000000	91,549791
1101,000000	91,635513
1100,000000	91,713312
1099,000000	91,777867
1098,000000	91,826795
1097,000000	91,860628
1096,000000	91,884052
1095,000000	91,901620
1094,000000	91,911987
1093,000000	91,909138
1092,000000	91,889333
1091,000000	91,852107
1090,000000	91,791906
1089,000000	91,695143
1088,000000	91,544126
1087,000000	91,320766
1086,000000	91,008468
1085,000000	90,591440
1084,000000	90,060680
1083,000000	89,415393
1082,000000	88,661250
1081,000000	87,815665
1080,000000	86,913623
1079,000000	86,005475
1078,000000	85,142076
1077,000000	84,371487
1076,000000	83,745372
1075,000000	83,318441
1074,000000	83,127138
1073,000000	83,180201
1072,000000	83,471953
1071,000000	83,979942
1070,000000	84,663667
1069,000000	85,470401
1068,000000	86,349441
1067,000000	87,255535
1066,000000	88,144000
1065,000000	88,981434
1064,000000	89,752647
1063,000000	90,452282
1062,000000	91,073400
1061,000000	91,613374
1060,000000	92,079954
1059,000000	92,484973
1058,000000	92,835517
1057,000000	93,133639
1056,000000	93,384792
1055,000000	93,595709
1054,000000	93,768608
1053,000000	93,903485
1052,000000	94,001782
1051,000000	94,065874
1050,000000	94,092818
1049,000000	94,074337
1048,000000	94,003687
1047,000000	93,874619
1046,000000	93,679254
1045,000000	93,411176
1044,000000	93,076802
1043,000000	92,704172
1042,000000	92,342097
1041,000000	92,052495
1040,000000	91,897253
1039,000000	91,918702
1038,000000	92,119139
1037,000000	92,461995
1036,000000	92,887674
1035,000000	93,331656
1034,000000	93,741388
1033,000000	94,088371
1032,000000	94,370134
1031,000000	94,596522
1030,000000	94,776626
1029,000000	94,916654
1028,000000	95,025249
1027,000000	95,112225
1026,000000	95,184944
1025,000000	95,248923
1024,000000	95,309096
1023,000000	95,367366
1022,000000	95,419162
1021,000000	95,458045
1020,000000	95,483643
1019,000000	95,501904
1018,000000	95,518967
1017,000000	95,537388
1016,000000	95,557315
1015,000000	95,577527
1014,000000	95,595395
1013,000000	95,609082
1012,000000	95,619472
1011,000000	95,628008
1010,000000	95,634123
1009,000000	95,637111
1008,000000	95,638686
1007,000000	95,640101
1006,000000	95,637981
1005,000000	95,626933
1004,000000	95,604762
1003,000000	95,572329
1002,000000	95,529376
1001,000000	95,474407
1000,000000	95,408363
999,000000	95,334086
998,000000	95,252877
997,000000	95,164673
996,000000	95,070435
995,000000	94,970610
994,000000	94,861374
993,000000	94,737689
992,000000	94,600196
991,000000	94,453959
990,000000	94,300609
989,000000	94,135323
988,000000	93,952607
987,000000	93,750598
986,000000	93,528197
985,000000	93,283823
984,000000	93,017210
983,000000	92,728811
982,000000	92,416941
981,000000	92,079017
980,000000	91,717305
979,000000	91,337308
978,000000	90,940726
977,000000	90,526771
976,000000	90,100651
975,000000	89,674689
974,000000	89,258619
973,000000	88,855736
972,000000	88,469326
971,000000	88,106231
970,000000	87,772520
969,000000	87,473210
968,000000	87,216979
967,000000	87,011132
966,000000	86,854032
965,000000	86,739023
964,000000	86,665963
963,000000	86,639110
962,000000	86,653126
961,000000	86,694762
960,000000	86,757552
959,000000	86,845587
958,000000	86,962557
957,000000	87,105666
956,000000	87,272579
955,000000	87,463585
954,000000	87,675282
953,000000	87,901284
952,000000	88,139723
951,000000	88,394789
950,000000	88,669717
949,000000	88,964634
948,000000	89,280861
947,000000	89,618763
946,000000	89,971656
945,000000	90,327877
944,000000	90,679510
943,000000	91,023943
942,000000	91,357988
941,000000	91,676381
940,000000	91,976083
939,000000	92,257332
938,000000	92,519094
937,000000	92,758362
936,000000	92,974160
935,000000	93,169009
934,000000	93,346497
933,000000	93,509159
932,000000	93,659383
931,000000	93,798922
930,000000	93,927445
929,000000	94,044795
928,000000	94,153853
927,000000	94,258939
926,000000	94,361191
925,000000	94,458653
924,000000	94,551002
923,000000	94,640757
922,000000	94,730084
921,000000	94,819985
920,000000	94,913592
919,000000	95,016544
918,000000	95,132527
917,000000	95,260652
916,000000	95,398394
915,000000	95,544810
914,000000	95,699353
913,000000	95,859776
912,000000	96,022464
911,000000	96,183754
910,000000	96,339716
909,000000	96,485802
908,000000	96,617884
907,000000	96,733562
906,000000	96,832232
905,000000	96,913664
904,000000	96,977938
903,000000	97,026727
902,000000	97,064094
901,000000	97,095073
900,000000	97,122353
899,000000	97,144808
898,000000	97,159866
897,000000	97,167935
896,000000	97,174234
895,000000	97,185481
894,000000	97,204781
893,000000	97,229924
892,000000	97,255905
891,000000	97,277963
890,000000	97,292903
889,000000	97,299862
888,000000	97,300832
887,000000	97,299635
886,000000	97,299688
885,000000	97,302656
884,000000	97,308761
883,000000	97,317079
882,000000	97,325522
881,000000	97,332065
880,000000	97,336363
879,000000	97,339212
878,000000	97,340548
877,000000	97,340073
876,000000	97,340188
875,000000	97,345939
874,000000	97,360197
873,000000	97,380423
872,000000	97,401789
871,000000	97,422183
870,000000	97,442617
869,000000	97,463417
868,000000	97,482114
867,000000	97,495412
866,000000	97,502519
865,000000	97,506809
864,000000	97,514470
863,000000	97,530344
862,000000	97,553412
861,000000	97,576657
860,000000	97,592941
859,000000	97,601206
858,000000	97,605965
857,000000	97,611247
856,000000	97,616686
855,000000	97,619680
854,000000	97,618930
853,000000	97,614442
852,000000	97,605408
851,000000	97,590348
850,000000	97,569209
849,000000	97,543641
848,000000	97,515145
847,000000	97,483805
846,000000	97,448833
845,000000	97,409222
844,000000	97,363697
843,000000	97,311748
842,000000	97,255119
841,000000	97,196582
840,000000	97,136047
839,000000	97,069729
838,000000	96,995729
837,000000	96,919828
836,000000	96,853288
835,000000	96,804880
834,000000	96,778786
833,000000	96,780416
832,000000	96,820312
831,000000	96,908863
830,000000	97,048740
829,000000	97,235764
828,000000	97,462732
827,000000	97,717916
826,000000	97,981579
825,000000	98,230837
824,000000	98,451385
823,000000	98,642104
822,000000	98,807278
821,000000	98,947005
820,000000	99,058192
819,000000	99,141770
818,000000	99,205456
817,000000	99,258569
816,000000	99,306511
815,000000	99,351304
814,000000	99,394497
813,000000	99,436806
812,000000	99,475149
811,000000	99,502882
810,000000	99,514826
809,000000	99,510636
808,000000	99,491411
807,000000	99,453389
806,000000	99,386863
805,000000	99,283103
804,000000	99,141669
803,000000	98,971446
802,000000	98,786344
801,000000	98,601772
800,000000	98,433306
799,000000	98,293558
798,000000	98,188125
797,000000	98,115581
796,000000	98,071902
795,000000	98,052643
794,000000	98,050814
793,000000	98,055631
792,000000	98,055937
791,000000	98,045780
790,000000	98,026962
789,000000	98,006982
788,000000	97,993761
787,000000	97,990744
786,000000	97,996148
785,000000	98,006349
784,000000	98,018504
783,000000	98,029428
782,000000	98,034801
781,000000	98,032601
780,000000	98,025788
779,000000	98,018171
778,000000	98,008287
777,000000	97,991176
776,000000	97,965924
775,000000	97,937362
774,000000	97,909634
773,000000	97,882441
772,000000	97,855309
771,000000	97,831228
770,000000	97,813159
769,000000	97,799693
768,000000	97,786432
767,000000	97,769066
766,000000	97,742696
765,000000	97,700741
764,000000	97,637577
763,000000	97,550558
762,000000	97,437491
761,000000	97,293858
760,000000	97,114165
759,000000	96,893532
758,000000	96,625141
757,000000	96,299701
756,000000	95,910665
755,000000	95,457164
754,000000	94,938933
753,000000	94,350355
752,000000	93,684408
751,000000	92,941282
750,000000	92,131968
749,000000	91,277951
748,000000	90,410971
747,000000	89,571771
746,000000	88,805755
745,000000	88,159830
744,000000	87,679073
743,000000	87,403923
742,000000	87,370107
741,000000	87,604961
740,000000	88,113960
739,000000	88,866433
738,000000	89,800617
737,000000	90,840624
736,000000	91,908573
735,000000	92,933534
734,000000	93,862920
733,000000	94,668026
732,000000	95,337606
731,000000	95,871084
730,000000	96,277323
729,000000	96,573502
728,000000	96,782963
727,000000	96,931180
726,000000	97,037407
725,000000	97,110416
724,000000	97,152787
723,000000	97,166030
722,000000	97,150048
721,000000	97,102372
720,000000	97,022956
719,000000	96,915216
718,000000	96,777673
717,000000	96,596413
716,000000	96,349503
715,000000	96,019460
714,000000	95,599425
713,000000	95,089131
712,000000	94,489340
711,000000	93,800009
710,000000	93,024821
709,000000	92,183845
708,000000	91,325634
707,000000	90,523706
706,000000	89,851821
705,000000	89,360611
704,000000	89,066012
703,000000	88,942268
702,000000	88,929930
701,000000	88,960301
700,000000	88,977160
699,000000	88,950098
698,000000	88,876634
697,000000	88,776239
696,000000	88,678748
695,000000	88,609520
694,000000	88,588621
693,000000	88,632993
692,000000	88,746501
691,000000	88,916524
690,000000	89,124771
689,000000	89,358445
688,000000	89,605377
687,000000	89,845807
686,000000	90,064415
685,000000	90,258192
684,000000	90,424877
683,000000	90,562466
682,000000	90,685160
681,000000	90,821103
680,000000	90,982630
679,000000	91,159004
678,000000	91,346652
677,000000	91,558030
676,000000	91,804217
675,000000	92,080435
674,000000	92,383250
673,000000	92,712170
672,000000	93,050091
671,000000	93,378307
670,000000	93,723328
669,000000	94,149510
668,000000	94,606008
667,000000	94,890802
666,000000	95,012082
665,000000	95,051000
664,000000	95,050022
663,000000	95,022614
662,000000	94,951900
661,000000	94,805720
660,000000	94,563619
659,000000	94,225727
658,000000	93,794710
657,000000	93,252093
656,000000	92,585766
655,000000	91,821002
654,000000	91,012154
653,000000	90,216378
652,000000	89,497055
651,000000	88,915092
650,000000	88,478408
649,000000	88,125044
648,000000	87,792408
647,000000	87,464204
646,000000	87,130119
645,000000	86,757626
644,000000	86,328985
643,000000	85,864262
642,000000	85,383836
641,000000	84,882744
640,000000	84,370826
639,000000	83,901688
638,000000	83,525568
637,000000	83,252196
636,000000	83,086639
635,000000	83,051694
634,000000	83,141550
633,000000	83,298940
632,000000	83,466244
631,000000	83,621865
630,000000	83,754181
629,000000	83,839976
628,000000	83,867798
627,000000	83,846134
626,000000	83,771935
625,000000	83,626714
624,000000	83,414664
623,000000	83,169527
622,000000	82,912035
621,000000	82,631965
620,000000	82,323994
619,000000	82,008081
618,000000	81,701866
617,000000	81,408512
616,000000	81,146326
615,000000	80,952734
614,000000	80,841132
613,000000	80,792033
612,000000	80,800178
611,000000	80,889669
610,000000	81,070304
609,000000	81,321360
608,000000	81,632751
607,000000	82,026991
606,000000	82,524301
605,000000	83,127688
604,000000	83,847972
603,000000	84,702339
602,000000	85,683289
601,000000	86,754611
600,000000	87,874771
599,000000	88,998331
598,000000	90,068214
597,000000	91,036175
596,000000	91,886092
595,000000	92,622096
594,000000	93,247127
593,000000	93,767330
592,000000	94,200961
591,000000	94,566905
590,000000	94,870651
589,000000	95,113393
588,000000	95,310523
587,000000	95,485948
586,000000	95,651033
585,000000	95,800734
584,000000	95,928084
583,000000	96,034051
582,000000	96,122922
581,000000	96,199227
580,000000	96,268862
579,000000	96,335042
578,000000	96,393817
577,000000	96,443004
576,000000	96,494069
575,000000	96,562454
574,000000	96,646901
573,000000	96,731828
572,000000	96,810790
571,000000	96,891683
570,000000	96,977521
569,000000	97,055843
568,000000	97,116413
567,000000	97,170190
566,000000	97,240897
565,000000	97,340711
564,000000	97,459283
563,000000	97,575827
562,000000	97,678876
561,000000	97,775458
560,000000	97,878776
559,000000	97,986979
558,000000	98,081181
557,000000	98,148203
556,000000	98,195475
555,000000	98,236507
554,000000	98,268354
553,000000	98,275731
552,000000	98,257318
551,000000	98,237877
550,000000	98,248652
549,000000	98,296605
548,000000	98,360255
547,000000	98,415140
546,000000	98,457869
545,000000	98,501902
544,000000	98,550516
543,000000	98,583489
542,000000	98,577893
541,000000	98,539833
540,000000	98,505635
539,000000	98,509451
538,000000	98,556451
537,000000	98,629357
536,000000	98,710572
535,000000	98,790088
534,000000	98,859927
533,000000	98,915805
532,000000	98,960063
531,000000	98,997925
530,000000	99,032306
529,000000	99,064752
528,000000	99,097183
527,000000	99,128918
526,000000	99,153633
525,000000	99,164479
524,000000	99,162822
523,000000	99,157390
522,000000	99,157952
521,000000	99,170008
520,000000	99,189075
519,000000	99,199967
518,000000	99,193040
517,000000	99,184221
516,000000	99,203806
515,000000	99,257121
514,000000	99,312419
513,000000	99,336267
512,000000	99,327389
511,000000	99,308179
510,000000	99,292489
509,000000	99,278094
508,000000	99,265555
507,000000	99,268199
506,000000	99,294402
505,000000	99,332261
504,000000	99,363374
503,000000	99,378815
502,000000	99,376053
501,000000	99,350268
500,000000	99,300147
499,000000	99,238721
498,000000	99,184396
497,000000	99,138511
496,000000	99,079362
495,000000	98,990599
494,000000	98,892643
493,000000	98,831341
492,000000	98,828255
491,000000	98,854064
490,000000	98,861928
489,000000	98,842196
488,000000	98,828883
487,000000	98,855612
486,000000	98,920991
485,000000	98,999944
484,000000	99,076824
483,000000	99,153628
482,000000	99,229489
481,000000	99,292951
480,000000	99,341827
479,000000	99,393793
478,000000	99,462923
477,000000	99,537410
476,000000	99,595663
475,000000	99,641717
474,000000	99,709275
473,000000	99,820694
472,000000	99,945851
471,000000	100,025383
470,000000	100,031018
469,000000	99,984168
468,000000	99,928800
467,000000	99,904357
466,000000	99,926719
465,000000	99,981625
464,000000	100,035194
463,000000	100,055818
462,000000	100,039737
461,000000	100,008730
460,000000	99,977715
459,000000	99,937224
458,000000	99,879250
457,000000	99,829862
456,000000	99,823467
455,000000	99,856542
454,000000	99,900759
453,000000	99,937051
452,000000	99,951872
451,000000	99,919657
450,000000	99,824378
