# Supplementary material for: Machine learning-assisted non-destructive plasticizer identification and quantification in historical PVC objects based on IR spectroscopy
Source: Sci Rep. 2022 Mar 23;12:5017. doi: 10.1038/s41598-022-08862-1 (PMC8943100; doi:10.1038/s41598-022-08862-1)
Supplement: Supplementary file 1 — Supplementary Information 1. [file 41598_2022_8862_MOESM1_ESM.zip › Plasticizers_PVC_data/ATR_FTIR_all/P152.ASC]

PE IR       SUBTECH     SPECTRUM    ASCII       PEDS        4.00        
   -1
P152.ASC
20/10/14
16:18:30.00
20/10/14
16:18:30.00
Student
Sample 014 By student Date Wednesday, October 14 2020
450,000000
#HDR
-1
-1
#GR
cm-1
%T
1.0
0.0
4000,000000
-1,000000
3551
8
103,487664
67,028724
#DATA
4000,000000	101,572009
3999,000000	101,573151
3998,000000	101,574296
3997,000000	101,575435
3996,000000	101,577179
3995,000000	101,578878
3994,000000	101,580097
3993,000000	101,581155
3992,000000	101,582691
3991,000000	101,584819
3990,000000	101,586942
3989,000000	101,588432
3988,000000	101,589228
3987,000000	101,589698
3986,000000	101,590135
3985,000000	101,590549
3984,000000	101,590846
3983,000000	101,591060
3982,000000	101,591444
3981,000000	101,592441
3980,000000	101,594531
3979,000000	101,597870
3978,000000	101,601965
3977,000000	101,605753
3976,000000	101,608139
3975,000000	101,608637
3974,000000	101,607619
3973,000000	101,606064
3972,000000	101,605036
3971,000000	101,605116
3970,000000	101,606135
3969,000000	101,607446
3968,000000	101,608538
3967,000000	101,609421
3966,000000	101,610375
3965,000000	101,611461
3964,000000	101,612375
3963,000000	101,612768
3962,000000	101,612628
3961,000000	101,612290
3960,000000	101,612133
3959,000000	101,612305
3958,000000	101,612733
3957,000000	101,613369
3956,000000	101,614260
3955,000000	101,615381
3954,000000	101,616453
3953,000000	101,617080
3952,000000	101,617119
3951,000000	101,616871
3950,000000	101,616859
3949,000000	101,617231
3948,000000	101,617576
3947,000000	101,617604
3946,000000	101,618037
3945,000000	101,620235
3944,000000	101,624609
3943,000000	101,629579
3942,000000	101,632722
3941,000000	101,633188
3940,000000	101,632331
3939,000000	101,631632
3938,000000	101,630988
3937,000000	101,629590
3936,000000	101,627573
3935,000000	101,626428
3934,000000	101,627774
3933,000000	101,631986
3932,000000	101,637851
3931,000000	101,643251
3930,000000	101,646524
3929,000000	101,647364
3928,000000	101,646888
3927,000000	101,646847
3926,000000	101,648017
3925,000000	101,649319
3924,000000	101,649111
3923,000000	101,647397
3922,000000	101,645681
3921,000000	101,644992
3920,000000	101,645443
3919,000000	101,647114
3918,000000	101,649935
3917,000000	101,652954
3916,000000	101,654989
3915,000000	101,656321
3914,000000	101,658419
3913,000000	101,661790
3912,000000	101,664991
3911,000000	101,665950
3910,000000	101,663588
3909,000000	101,658541
3908,000000	101,652296
3907,000000	101,646400
3906,000000	101,641841
3905,000000	101,638913
3904,000000	101,637544
3903,000000	101,638434
3902,000000	101,643474
3901,000000	101,653330
3900,000000	101,665070
3899,000000	101,674090
3898,000000	101,678309
3897,000000	101,678965
3896,000000	101,677750
3895,000000	101,675400
3894,000000	101,673268
3893,000000	101,673794
3892,000000	101,677109
3891,000000	101,679438
3890,000000	101,677776
3889,000000	101,674980
3888,000000	101,675400
3887,000000	101,679117
3886,000000	101,681822
3885,000000	101,679211
3884,000000	101,673393
3883,000000	101,671957
3882,000000	101,678403
3881,000000	101,688317
3880,000000	101,694100
3879,000000	101,692706
3878,000000	101,688938
3877,000000	101,689007
3876,000000	101,693370
3875,000000	101,697329
3874,000000	101,696124
3873,000000	101,690854
3872,000000	101,688408
3871,000000	101,693057
3870,000000	101,700203
3869,000000	101,702184
3868,000000	101,699775
3867,000000	101,700150
3866,000000	101,705145
3865,000000	101,710580
3864,000000	101,713459
3863,000000	101,715102
3862,000000	101,718248
3861,000000	101,722649
3860,000000	101,724865
3859,000000	101,721835
3858,000000	101,712435
3857,000000	101,698476
3856,000000	101,685915
3855,000000	101,684513
3854,000000	101,698420
3853,000000	101,715018
3852,000000	101,722370
3851,000000	101,728238
3850,000000	101,740004
3849,000000	101,752165
3848,000000	101,758607
3847,000000	101,758926
3846,000000	101,755620
3845,000000	101,751012
3844,000000	101,746117
3843,000000	101,741361
3842,000000	101,737846
3841,000000	101,737510
3840,000000	101,741094
3839,000000	101,746939
3838,000000	101,751968
3837,000000	101,754906
3836,000000	101,757709
3835,000000	101,763169
3834,000000	101,771364
3833,000000	101,779365
3832,000000	101,783706
3831,000000	101,783424
3830,000000	101,781568
3829,000000	101,782780
3828,000000	101,788447
3827,000000	101,794695
3826,000000	101,795839
3825,000000	101,790912
3824,000000	101,785038
3823,000000	101,784084
3822,000000	101,788113
3821,000000	101,789988
3820,000000	101,785090
3819,000000	101,781012
3818,000000	101,787059
3817,000000	101,801108
3816,000000	101,813564
3815,000000	101,818064
3814,000000	101,818463
3813,000000	101,821782
3812,000000	101,827201
3811,000000	101,829678
3810,000000	101,828720
3809,000000	101,828271
3808,000000	101,830220
3807,000000	101,830376
3806,000000	101,824360
3805,000000	101,816272
3804,000000	101,814582
3803,000000	101,821647
3802,000000	101,831264
3801,000000	101,834216
3800,000000	101,829584
3799,000000	101,827689
3798,000000	101,834677
3797,000000	101,846008
3796,000000	101,855292
3795,000000	101,860917
3794,000000	101,865473
3793,000000	101,870619
3792,000000	101,875002
3791,000000	101,876981
3790,000000	101,876978
3789,000000	101,876602
3788,000000	101,877351
3787,000000	101,880082
3786,000000	101,884445
3785,000000	101,888396
3784,000000	101,889906
3783,000000	101,889534
3782,000000	101,889987
3781,000000	101,892747
3780,000000	101,896108
3779,000000	101,897336
3778,000000	101,896359
3777,000000	101,896035
3776,000000	101,897791
3775,000000	101,899793
3774,000000	101,900240
3773,000000	101,900459
3772,000000	101,903233
3771,000000	101,908677
3770,000000	101,913331
3769,000000	101,914876
3768,000000	101,915962
3767,000000	101,920145
3766,000000	101,925909
3765,000000	101,928446
3764,000000	101,926270
3763,000000	101,923229
3762,000000	101,923479
3761,000000	101,927251
3760,000000	101,932169
3759,000000	101,936253
3758,000000	101,938469
3757,000000	101,938344
3756,000000	101,936056
3755,000000	101,933045
3754,000000	101,931261
3753,000000	101,931883
3752,000000	101,934689
3751,000000	101,936935
3750,000000	101,934349
3749,000000	101,926307
3748,000000	101,918063
3747,000000	101,916267
3746,000000	101,923864
3745,000000	101,936662
3744,000000	101,942749
3743,000000	101,937791
3742,000000	101,934609
3741,000000	101,940753
3740,000000	101,949057
3739,000000	101,953622
3738,000000	101,955976
3737,000000	101,959082
3736,000000	101,962130
3735,000000	101,963397
3734,000000	101,965416
3733,000000	101,971084
3732,000000	101,977489
3731,000000	101,979932
3730,000000	101,979194
3729,000000	101,979787
3728,000000	101,983704
3727,000000	101,988999
3726,000000	101,992927
3725,000000	101,995327
3724,000000	101,998027
3723,000000	102,001135
3722,000000	102,002817
3721,000000	102,002299
3720,000000	102,000692
3719,000000	101,998979
3718,000000	101,996461
3717,000000	101,992109
3716,000000	101,986261
3715,000000	101,980712
3714,000000	101,977112
3713,000000	101,975890
3712,000000	101,975870
3711,000000	101,975412
3710,000000	101,975360
3709,000000	101,978548
3708,000000	101,985211
3707,000000	101,992022
3706,000000	101,995615
3705,000000	101,995624
3704,000000	101,994475
3703,000000	101,994581
3702,000000	101,995654
3701,000000	101,995109
3700,000000	101,991995
3699,000000	101,988425
3698,000000	101,986203
3697,000000	101,984567
3696,000000	101,981708
3695,000000	101,976934
3694,000000	101,970485
3693,000000	101,962302
3692,000000	101,952778
3691,000000	101,944392
3690,000000	101,940111
3689,000000	101,939531
3688,000000	101,939346
3687,000000	101,938948
3686,000000	101,940589
3685,000000	101,943622
3684,000000	101,944310
3683,000000	101,940768
3682,000000	101,934421
3681,000000	101,926784
3680,000000	101,917267
3679,000000	101,905958
3678,000000	101,897424
3677,000000	101,897475
3676,000000	101,904058
3675,000000	101,905672
3674,000000	101,899033
3673,000000	101,895567
3672,000000	101,901828
3671,000000	101,912161
3670,000000	101,918016
3669,000000	101,916011
3668,000000	101,911819
3667,000000	101,912490
3666,000000	101,917293
3665,000000	101,921777
3664,000000	101,924120
3663,000000	101,924939
3662,000000	101,924662
3661,000000	101,923008
3660,000000	101,920392
3659,000000	101,918747
3658,000000	101,920011
3657,000000	101,923350
3656,000000	101,925012
3655,000000	101,922694
3654,000000	101,918927
3653,000000	101,916435
3652,000000	101,914840
3651,000000	101,913656
3650,000000	101,913440
3649,000000	101,913562
3648,000000	101,913304
3647,000000	101,913838
3646,000000	101,916643
3645,000000	101,921816
3644,000000	101,927673
3643,000000	101,931591
3642,000000	101,931857
3641,000000	101,929336
3640,000000	101,926449
3639,000000	101,924403
3638,000000	101,922252
3637,000000	101,919296
3636,000000	101,916421
3635,000000	101,913620
3634,000000	101,908371
3633,000000	101,898693
3632,000000	101,886958
3631,000000	101,878349
3630,000000	101,875593
3629,000000	101,874405
3628,000000	101,868375
3627,000000	101,861261
3626,000000	101,861234
3625,000000	101,866202
3624,000000	101,868388
3623,000000	101,864752
3622,000000	101,857886
3621,000000	101,851413
3620,000000	101,845842
3619,000000	101,838667
3618,000000	101,828860
3617,000000	101,819466
3616,000000	101,813424
3615,000000	101,809377
3614,000000	101,803391
3613,000000	101,793219
3612,000000	101,780675
3611,000000	101,769787
3610,000000	101,762501
3609,000000	101,757157
3608,000000	101,751386
3607,000000	101,745267
3606,000000	101,740752
3605,000000	101,738307
3604,000000	101,735910
3603,000000	101,731504
3602,000000	101,724841
3601,000000	101,716831
3600,000000	101,708454
3599,000000	101,700619
3598,000000	101,694187
3597,000000	101,689542
3596,000000	101,686640
3595,000000	101,685101
3594,000000	101,684270
3593,000000	101,683535
3592,000000	101,682923
3591,000000	101,682857
3590,000000	101,683621
3589,000000	101,684643
3588,000000	101,684056
3587,000000	101,680213
3586,000000	101,674597
3585,000000	101,670686
3584,000000	101,669524
3583,000000	101,669243
3582,000000	101,668182
3581,000000	101,666098
3580,000000	101,663287
3579,000000	101,659938
3578,000000	101,656341
3577,000000	101,652742
3576,000000	101,649044
3575,000000	101,644953
3574,000000	101,640492
3573,000000	101,636086
3572,000000	101,632074
3571,000000	101,628519
3570,000000	101,625291
3569,000000	101,622009
3568,000000	101,617607
3567,000000	101,610886
3566,000000	101,602500
3565,000000	101,595368
3564,000000	101,591488
3563,000000	101,589935
3562,000000	101,588672
3561,000000	101,586390
3560,000000	101,582586
3559,000000	101,577476
3558,000000	101,572243
3557,000000	101,568483
3556,000000	101,566832
3555,000000	101,566328
3554,000000	101,565082
3553,000000	101,561673
3552,000000	101,556207
3551,000000	101,550465
3550,000000	101,546733
3549,000000	101,546059
3548,000000	101,547556
3547,000000	101,549419
3546,000000	101,550477
3545,000000	101,550794
3544,000000	101,550948
3543,000000	101,551106
3542,000000	101,551052
3541,000000	101,550795
3540,000000	101,550668
3539,000000	101,550959
3538,000000	101,551645
3537,000000	101,552551
3536,000000	101,553537
3535,000000	101,554492
3534,000000	101,555149
3533,000000	101,554942
3532,000000	101,553360
3531,000000	101,550620
3530,000000	101,547948
3529,000000	101,546745
3528,000000	101,547500
3527,000000	101,549600
3526,000000	101,552074
3525,000000	101,554127
3524,000000	101,555201
3523,000000	101,555309
3522,000000	101,555488
3521,000000	101,557265
3520,000000	101,561162
3519,000000	101,565902
3518,000000	101,569430
3517,000000	101,570649
3516,000000	101,570024
3515,000000	101,568616
3514,000000	101,567053
3513,000000	101,565539
3512,000000	101,564440
3511,000000	101,564325
3510,000000	101,565361
3509,000000	101,566870
3508,000000	101,567879
3507,000000	101,568117
3506,000000	101,568236
3505,000000	101,568960
3504,000000	101,570216
3503,000000	101,571188
3502,000000	101,571269
3501,000000	101,570638
3500,000000	101,569810
3499,000000	101,569041
3498,000000	101,568275
3497,000000	101,567152
3496,000000	101,564894
3495,000000	101,560705
3494,000000	101,554674
3493,000000	101,548169
3492,000000	101,543057
3491,000000	101,540481
3490,000000	101,540280
3489,000000	101,541158
3488,000000	101,541193
3487,000000	101,538686
3486,000000	101,533356
3485,000000	101,526954
3484,000000	101,522274
3483,000000	101,520980
3482,000000	101,521977
3481,000000	101,522074
3480,000000	101,518582
3479,000000	101,511339
3478,000000	101,502306
3477,000000	101,493595
3476,000000	101,486244
3475,000000	101,480713
3474,000000	101,478005
3473,000000	101,479642
3472,000000	101,486291
3471,000000	101,496526
3470,000000	101,506874
3469,000000	101,512940
3468,000000	101,510964
3467,000000	101,499579
3466,000000	101,481081
3465,000000	101,460959
3464,000000	101,445323
3463,000000	101,437650
3462,000000	101,436947
3461,000000	101,438600
3460,000000	101,437319
3459,000000	101,430322
3458,000000	101,418573
3457,000000	101,405493
3456,000000	101,394451
3455,000000	101,387047
3454,000000	101,383099
3453,000000	101,381575
3452,000000	101,381471
3451,000000	101,382304
3450,000000	101,384030
3449,000000	101,386171
3448,000000	101,387061
3447,000000	101,384659
3446,000000	101,378724
3445,000000	101,371721
3444,000000	101,367089
3443,000000	101,366912
3442,000000	101,371421
3441,000000	101,380127
3440,000000	101,392685
3439,000000	101,408393
3438,000000	101,425136
3437,000000	101,439239
3436,000000	101,446988
3435,000000	101,447074
3434,000000	101,442007
3433,000000	101,436693
3432,000000	101,434816
3431,000000	101,436167
3430,000000	101,437454
3429,000000	101,435568
3428,000000	101,430217
3427,000000	101,423912
3426,000000	101,420029
3425,000000	101,420752
3424,000000	101,426091
3423,000000	101,434314
3422,000000	101,443218
3421,000000	101,451328
3420,000000	101,458299
3419,000000	101,464635
3418,000000	101,471310
3417,000000	101,479411
3416,000000	101,489572
3415,000000	101,501378
3414,000000	101,513395
3413,000000	101,523980
3412,000000	101,532162
3411,000000	101,537888
3410,000000	101,541752
3409,000000	101,544686
3408,000000	101,547706
3407,000000	101,551616
3406,000000	101,556814
3405,000000	101,563369
3404,000000	101,571137
3403,000000	101,579593
3402,000000	101,587628
3401,000000	101,593954
3400,000000	101,598012
3399,000000	101,600422
3398,000000	101,602428
3397,000000	101,604991
3396,000000	101,608515
3395,000000	101,613152
3394,000000	101,618831
3393,000000	101,624798
3392,000000	101,629582
3391,000000	101,631981
3390,000000	101,632138
3389,000000	101,631436
3388,000000	101,631370
3387,000000	101,632600
3386,000000	101,634839
3385,000000	101,637199
3384,000000	101,638623
3383,000000	101,638420
3382,000000	101,636808
3381,000000	101,634922
3380,000000	101,634107
3379,000000	101,635123
3378,000000	101,637913
3377,000000	101,641850
3376,000000	101,646086
3375,000000	101,649981
3374,000000	101,653565
3373,000000	101,657466
3372,000000	101,662042
3371,000000	101,666612
3370,000000	101,669924
3369,000000	101,671419
3368,000000	101,671710
3367,000000	101,671739
3366,000000	101,671822
3365,000000	101,671740
3364,000000	101,671464
3363,000000	101,671404
3362,000000	101,671978
3361,000000	101,673160
3360,000000	101,674487
3359,000000	101,675406
3358,000000	101,675669
3357,000000	101,675543
3356,000000	101,675702
3355,000000	101,676875
3354,000000	101,679512
3353,000000	101,683642
3352,000000	101,688758
3351,000000	101,693723
3350,000000	101,697123
3349,000000	101,698210
3348,000000	101,697575
3347,000000	101,696666
3346,000000	101,696513
3345,000000	101,697056
3344,000000	101,697648
3343,000000	101,697912
3342,000000	101,697979
3341,000000	101,698246
3340,000000	101,699185
3339,000000	101,701145
3338,000000	101,703971
3337,000000	101,706882
3336,000000	101,709059
3335,000000	101,710383
3334,000000	101,711343
3333,000000	101,712265
3332,000000	101,712971
3331,000000	101,713306
3330,000000	101,713682
3329,000000	101,714866
3328,000000	101,717280
3327,000000	101,720578
3326,000000	101,723849
3325,000000	101,726218
3324,000000	101,727412
3323,000000	101,727823
3322,000000	101,727995
3321,000000	101,728144
3320,000000	101,728293
3319,000000	101,728639
3318,000000	101,729433
3317,000000	101,730536
3316,000000	101,731485
3315,000000	101,732054
3314,000000	101,732332
3313,000000	101,732204
3312,000000	101,731274
3311,000000	101,729627
3310,000000	101,728253
3309,000000	101,728312
3308,000000	101,730214
3307,000000	101,733739
3306,000000	101,738659
3305,000000	101,744695
3304,000000	101,751021
3303,000000	101,756406
3302,000000	101,759943
3301,000000	101,761350
3300,000000	101,760743
3299,000000	101,758703
3298,000000	101,756629
3297,000000	101,756364
3296,000000	101,758897
3295,000000	101,763469
3294,000000	101,768206
3293,000000	101,771668
3292,000000	101,773851
3291,000000	101,775856
3290,000000	101,778711
3289,000000	101,782548
3288,000000	101,786853
3287,000000	101,791268
3286,000000	101,795792
3285,000000	101,800182
3284,000000	101,803593
3283,000000	101,805264
3282,000000	101,805432
3281,000000	101,805251
3280,000000	101,805934
3279,000000	101,808150
3278,000000	101,811839
3277,000000	101,816017
3276,000000	101,818913
3275,000000	101,819197
3274,000000	101,817467
3273,000000	101,815978
3272,000000	101,816478
3271,000000	101,818644
3270,000000	101,821059
3269,000000	101,823212
3268,000000	101,825865
3267,000000	101,829507
3266,000000	101,833221
3265,000000	101,835578
3264,000000	101,836279
3263,000000	101,836412
3262,000000	101,837096
3261,000000	101,838371
3260,000000	101,839638
3259,000000	101,840717
3258,000000	101,841982
3257,000000	101,843557
3256,000000	101,844954
3255,000000	101,845787
3254,000000	101,846451
3253,000000	101,847699
3252,000000	101,849710
3251,000000	101,851957
3250,000000	101,853988
3249,000000	101,855993
3248,000000	101,858509
3247,000000	101,861679
3246,000000	101,864846
3245,000000	101,866813
3244,000000	101,866639
3243,000000	101,864365
3242,000000	101,861078
3241,000000	101,858187
3240,000000	101,856564
3239,000000	101,856189
3238,000000	101,856329
3237,000000	101,856044
3236,000000	101,854951
3235,000000	101,853813
3234,000000	101,854161
3233,000000	101,856803
3232,000000	101,860728
3231,000000	101,863922
3230,000000	101,865327
3229,000000	101,865748
3228,000000	101,866732
3227,000000	101,868844
3226,000000	101,871153
3225,000000	101,872168
3224,000000	101,871264
3223,000000	101,869320
3222,000000	101,867992
3221,000000	101,868208
3220,000000	101,869338
3219,000000	101,870050
3218,000000	101,869751
3217,000000	101,868823
3216,000000	101,867536
3215,000000	101,865408
3214,000000	101,862003
3213,000000	101,857893
3212,000000	101,854334
3211,000000	101,852072
3210,000000	101,850819
3209,000000	101,849817
3208,000000	101,848616
3207,000000	101,847355
3206,000000	101,846529
3205,000000	101,846610
3204,000000	101,847647
3203,000000	101,849041
3202,000000	101,849793
3201,000000	101,849151
3200,000000	101,847197
3199,000000	101,844769
3198,000000	101,842827
3197,000000	101,841877
3196,000000	101,842011
3195,000000	101,843315
3194,000000	101,845863
3193,000000	101,849266
3192,000000	101,852559
3191,000000	101,854884
3190,000000	101,856188
3189,000000	101,856959
3188,000000	101,857351
3187,000000	101,856897
3186,000000	101,855225
3185,000000	101,852799
3184,000000	101,850745
3183,000000	101,849882
3182,000000	101,849958
3181,000000	101,849890
3180,000000	101,848868
3179,000000	101,847336
3178,000000	101,846754
3177,000000	101,848237
3176,000000	101,851498
3175,000000	101,855275
3174,000000	101,858600
3173,000000	101,861399
3172,000000	101,864001
3171,000000	101,866388
3170,000000	101,868080
3169,000000	101,868593
3168,000000	101,867940
3167,000000	101,866670
3166,000000	101,865442
3165,000000	101,864542
3164,000000	101,863943
3163,000000	101,863746
3162,000000	101,864238
3161,000000	101,865374
3160,000000	101,866601
3159,000000	101,867555
3158,000000	101,868626
3157,000000	101,870389
3156,000000	101,872632
3155,000000	101,874474
3154,000000	101,875486
3153,000000	101,876300
3152,000000	101,878055
3151,000000	101,881498
3150,000000	101,886532
3149,000000	101,892269
3148,000000	101,897450
3147,000000	101,901239
3146,000000	101,903810
3145,000000	101,905991
3144,000000	101,908307
3143,000000	101,910589
3142,000000	101,912389
3141,000000	101,913373
3140,000000	101,913306
3139,000000	101,912137
3138,000000	101,910413
3137,000000	101,909285
3136,000000	101,909683
3135,000000	101,911408
3134,000000	101,913164
3133,000000	101,913606
3132,000000	101,912547
3131,000000	101,911258
3130,000000	101,911446
3129,000000	101,913659
3128,000000	101,916629
3127,000000	101,918297
3126,000000	101,917437
3125,000000	101,914319
3124,000000	101,910257
3123,000000	101,906965
3122,000000	101,905845
3121,000000	101,906958
3120,000000	101,908532
3119,000000	101,908183
3118,000000	101,905034
3117,000000	101,900429
3116,000000	101,896489
3115,000000	101,894326
3114,000000	101,893687
3113,000000	101,893656
3112,000000	101,893215
3111,000000	101,891547
3110,000000	101,888415
3109,000000	101,884328
3108,000000	101,880115
3107,000000	101,876403
3106,000000	101,873459
3105,000000	101,871202
3104,000000	101,869187
3103,000000	101,866971
3102,000000	101,864802
3101,000000	101,863618
3100,000000	101,863924
3099,000000	101,864854
3098,000000	101,864829
3097,000000	101,863126
3096,000000	101,860334
3095,000000	101,857205
3094,000000	101,853573
3093,000000	101,848822
3092,000000	101,843108
3091,000000	101,837433
3090,000000	101,832332
3089,000000	101,826827
3088,000000	101,819041
3087,000000	101,807883
3086,000000	101,793906
3085,000000	101,778669
3084,000000	101,763463
3083,000000	101,748542
3082,000000	101,733286
3081,000000	101,717048
3080,000000	101,700192
3079,000000	101,684313
3078,000000	101,671057
3077,000000	101,660583
3076,000000	101,651677
3075,000000	101,643521
3074,000000	101,636710
3073,000000	101,632035
3072,000000	101,628803
3071,000000	101,625413
3070,000000	101,621536
3069,000000	101,618806
3068,000000	101,619054
3067,000000	101,622444
3066,000000	101,627735
3065,000000	101,633784
3064,000000	101,640163
3063,000000	101,646644
3062,000000	101,652734
3061,000000	101,657978
3060,000000	101,662456
3059,000000	101,666782
3058,000000	101,671581
3057,000000	101,676886
3056,000000	101,682023
3055,000000	101,686187
3054,000000	101,689179
3053,000000	101,691436
3052,000000	101,693316
3051,000000	101,694449
3050,000000	101,693909
3049,000000	101,691063
3048,000000	101,686237
3047,000000	101,680616
3046,000000	101,675413
3045,000000	101,670965
3044,000000	101,666570
3043,000000	101,661159
3042,000000	101,654157
3041,000000	101,645699
3040,000000	101,636219
3039,000000	101,626112
3038,000000	101,615754
3037,000000	101,605657
3036,000000	101,596402
3035,000000	101,588353
3034,000000	101,581379
3033,000000	101,574889
3032,000000	101,568294
3031,000000	101,561478
3030,000000	101,554589
3029,000000	101,547314
3028,000000	101,538776
3027,000000	101,528533
3026,000000	101,517391
3025,000000	101,506565
3024,000000	101,496057
3023,000000	101,484330
3022,000000	101,469714
3021,000000	101,451653
3020,000000	101,430401
3019,000000	101,406197
3018,000000	101,379340
3017,000000	101,350850
3016,000000	101,322318
3015,000000	101,294583
3014,000000	101,266736
3013,000000	101,236632
3012,000000	101,202460
3011,000000	101,163887
3010,000000	101,121687
3009,000000	101,076548
3008,000000	101,028340
3007,000000	100,976394
3006,000000	100,920337
3005,000000	100,860513
3004,000000	100,797812
3003,000000	100,733022
3002,000000	100,665952
3001,000000	100,595141
3000,000000	100,518415
2999,000000	100,433905
2998,000000	100,340446
2997,000000	100,236917
2996,000000	100,122094
2995,000000	99,995256
2994,000000	99,856448
2993,000000	99,705407
2992,000000	99,539891
2991,000000	99,356262
2990,000000	99,151471
2989,000000	98,924185
2988,000000	98,674069
2987,000000	98,400115
2986,000000	98,100824
2985,000000	97,775165
2984,000000	97,423147
2983,000000	97,045981
2982,000000	96,645595
2981,000000	96,224631
2980,000000	95,785786
2979,000000	95,330935
2978,000000	94,860916
2977,000000	94,375273
2976,000000	93,872769
2975,000000	93,352259
2974,000000	92,814035
2973,000000	92,260742
2972,000000	91,696623
2971,000000	91,126500
2970,000000	90,555153
2969,000000	89,987656
2968,000000	89,429715
2967,000000	88,888007
2966,000000	88,370286
2965,000000	87,884246
2964,000000	87,436877
2963,000000	87,034535
2962,000000	86,684424
2961,000000	86,394476
2960,000000	86,171192
2959,000000	86,019940
2958,000000	85,945976
2957,000000	85,955042
2956,000000	86,050886
2955,000000	86,232894
2954,000000	86,496794
2953,000000	86,833535
2952,000000	87,227121
2951,000000	87,653735
2950,000000	88,085900
2949,000000	88,498166
2948,000000	88,869491
2947,000000	89,183504
2946,000000	89,427917
2945,000000	89,594997
2944,000000	89,680848
2943,000000	89,685338
2942,000000	89,612493
2941,000000	89,470104
2940,000000	89,268815
2939,000000	89,020331
2938,000000	88,737390
2937,000000	88,432977
2936,000000	88,119362
2935,000000	87,807903
2934,000000	87,509190
2933,000000	87,233032
2932,000000	86,986582
2931,000000	86,774297
2930,000000	86,599550
2929,000000	86,465348
2928,000000	86,372831
2927,000000	86,320092
2926,000000	86,303722
2925,000000	86,319605
2924,000000	86,361431
2923,000000	86,419380
2922,000000	86,482460
2921,000000	86,542155
2920,000000	86,593596
2919,000000	86,635049
2918,000000	86,667870
2917,000000	86,696682
2916,000000	86,728260
2915,000000	86,769720
2914,000000	86,827556
2913,000000	86,907395
2912,000000	87,013319
2911,000000	87,148205
2910,000000	87,315098
2909,000000	87,517582
2908,000000	87,758454
2907,000000	88,038211
2906,000000	88,355400
2905,000000	88,706967
2904,000000	89,087827
2903,000000	89,490885
2902,000000	89,908469
2901,000000	90,333704
2900,000000	90,760037
2899,000000	91,181106
2898,000000	91,591502
2897,000000	91,987681
2896,000000	92,367811
2895,000000	92,730643
2894,000000	93,074819
2893,000000	93,398088
2892,000000	93,697289
2891,000000	93,969518
2890,000000	94,213309
2889,000000	94,428189
2888,000000	94,612605
2887,000000	94,763315
2886,000000	94,876858
2885,000000	94,950861
2884,000000	94,983711
2883,000000	94,973509
2882,000000	94,918347
2881,000000	94,817255
2880,000000	94,671146
2879,000000	94,483890
2878,000000	94,263982
2877,000000	94,025224
2876,000000	93,784575
2875,000000	93,559417
2874,000000	93,365679
2873,000000	93,217312
2872,000000	93,125194
2871,000000	93,094639
2870,000000	93,123751
2869,000000	93,203102
2868,000000	93,317219
2867,000000	93,447950
2866,000000	93,578671
2865,000000	93,696915
2864,000000	93,794932
2863,000000	93,869153
2862,000000	93,919470
2861,000000	93,948801
2860,000000	93,962539
2859,000000	93,968281
2858,000000	93,975529
2857,000000	93,994392
2856,000000	94,033317
2855,000000	94,098146
2854,000000	94,192973
2853,000000	94,321328
2852,000000	94,486734
2851,000000	94,692075
2850,000000	94,938263
2849,000000	95,222414
2848,000000	95,536807
2847,000000	95,870438
2846,000000	96,212622
2845,000000	96,555324
2844,000000	96,893212
2843,000000	97,222968
2842,000000	97,542492
2841,000000	97,850214
2840,000000	98,144082
2839,000000	98,421305
2838,000000	98,679407
2837,000000	98,916951
2836,000000	99,133493
2835,000000	99,329219
2834,000000	99,504597
2833,000000	99,660220
2832,000000	99,796737
2831,000000	99,915086
2830,000000	100,016946
2829,000000	100,104493
2828,000000	100,179553
2827,000000	100,243005
2826,000000	100,294786
2825,000000	100,334599
2824,000000	100,362825
2823,000000	100,381137
2822,000000	100,392533
2821,000000	100,400513
2820,000000	100,408305
2819,000000	100,418833
2818,000000	100,434984
2817,000000	100,459598
2816,000000	100,494904
2815,000000	100,541859
2814,000000	100,599726
2813,000000	100,665998
2812,000000	100,737011
2811,000000	100,809256
2810,000000	100,880296
2809,000000	100,948506
2808,000000	101,012454
2807,000000	101,070791
2806,000000	101,122706
2805,000000	101,168226
2804,000000	101,208104
2803,000000	101,243630
2802,000000	101,276301
2801,000000	101,307230
2800,000000	101,336763
2799,000000	101,364691
2798,000000	101,390655
2797,000000	101,414435
2796,000000	101,436196
2795,000000	101,456693
2794,000000	101,476924
2793,000000	101,497241
2792,000000	101,517031
2791,000000	101,535480
2790,000000	101,552417
2789,000000	101,568170
2788,000000	101,582962
2787,000000	101,596872
2786,000000	101,610115
2785,000000	101,622872
2784,000000	101,634929
2783,000000	101,645883
2782,000000	101,655742
2781,000000	101,665069
2780,000000	101,674526
2779,000000	101,684385
2778,000000	101,694264
2777,000000	101,703241
2776,000000	101,710463
2775,000000	101,715838
2774,000000	101,719903
2773,000000	101,722907
2772,000000	101,724564
2771,000000	101,724911
2770,000000	101,724875
2769,000000	101,725563
2768,000000	101,727358
2767,000000	101,730119
2766,000000	101,733649
2765,000000	101,737260
2764,000000	101,739407
2763,000000	101,738818
2762,000000	101,736044
2761,000000	101,733149
2760,000000	101,731777
2759,000000	101,732046
2758,000000	101,733229
2757,000000	101,734684
2756,000000	101,735831
2755,000000	101,735926
2754,000000	101,734477
2753,000000	101,731779
2752,000000	101,728842
2751,000000	101,726835
2750,000000	101,726479
2749,000000	101,727558
2748,000000	101,728858
2747,000000	101,728848
2746,000000	101,726646
2745,000000	101,722473
2744,000000	101,717494
2743,000000	101,713321
2742,000000	101,711136
2741,000000	101,710657
2740,000000	101,710135
2739,000000	101,707972
2738,000000	101,704393
2737,000000	101,701103
2736,000000	101,699348
2735,000000	101,698807
2734,000000	101,698354
2733,000000	101,697439
2732,000000	101,696564
2731,000000	101,696799
2730,000000	101,698966
2729,000000	101,703031
2728,000000	101,708163
2727,000000	101,713516
2726,000000	101,718869
2725,000000	101,724454
2724,000000	101,730415
2723,000000	101,736740
2722,000000	101,743418
2721,000000	101,750291
2720,000000	101,757009
2719,000000	101,763548
2718,000000	101,770461
2717,000000	101,778132
2716,000000	101,786092
2715,000000	101,793690
2714,000000	101,801115
2713,000000	101,808994
2712,000000	101,817150
2711,000000	101,824653
2710,000000	101,831161
2709,000000	101,837351
2708,000000	101,843812
2707,000000	101,850283
2706,000000	101,856334
2705,000000	101,862043
2704,000000	101,867500
2703,000000	101,872211
2702,000000	101,875616
2701,000000	101,877970
2700,000000	101,880234
2699,000000	101,883214
2698,000000	101,887124
2697,000000	101,891730
2696,000000	101,896414
2695,000000	101,900094
2694,000000	101,901639
2693,000000	101,900863
2692,000000	101,899027
2691,000000	101,897898
2690,000000	101,897991
2689,000000	101,897990
2688,000000	101,896422
2687,000000	101,893789
2686,000000	101,892385
2685,000000	101,893795
2684,000000	101,897235
2683,000000	101,900764
2682,000000	101,903412
2681,000000	101,905370
2680,000000	101,906702
2679,000000	101,906992
2678,000000	101,906269
2677,000000	101,905297
2676,000000	101,904704
2675,000000	101,904456
2674,000000	101,904473
2673,000000	101,905208
2672,000000	101,907326
2671,000000	101,911105
2670,000000	101,916308
2669,000000	101,922420
2668,000000	101,928930
2667,000000	101,935748
2666,000000	101,943409
2665,000000	101,952563
2664,000000	101,963226
2663,000000	101,974663
2662,000000	101,985971
2661,000000	101,996668
2660,000000	102,007003
2659,000000	102,018063
2658,000000	102,031165
2657,000000	102,046434
2656,000000	102,062028
2655,000000	102,075412
2654,000000	102,085495
2653,000000	102,093187
2652,000000	102,100030
2651,000000	102,106832
2650,000000	102,113613
2649,000000	102,120207
2648,000000	102,126761
2647,000000	102,133932
2646,000000	102,142416
2645,000000	102,151872
2644,000000	102,160589
2643,000000	102,166944
2642,000000	102,171048
2641,000000	102,174256
2640,000000	102,177362
2639,000000	102,180190
2638,000000	102,182772
2637,000000	102,185732
2636,000000	102,189218
2635,000000	102,192537
2634,000000	102,195103
2633,000000	102,196857
2632,000000	102,197483
2631,000000	102,196341
2630,000000	102,193785
2629,000000	102,191608
2628,000000	102,191470
2627,000000	102,193462
2626,000000	102,196661
2625,000000	102,200314
2624,000000	102,203810
2623,000000	102,206230
2622,000000	102,206791
2621,000000	102,205543
2620,000000	102,203249
2619,000000	102,200882
2618,000000	102,199393
2617,000000	102,199251
2616,000000	102,199736
2615,000000	102,199252
2614,000000	102,196886
2613,000000	102,193301
2612,000000	102,189925
2611,000000	102,187836
2610,000000	102,187567
2609,000000	102,189091
2608,000000	102,191498
2607,000000	102,193403
2606,000000	102,194286
2605,000000	102,194881
2604,000000	102,195865
2603,000000	102,196906
2602,000000	102,197458
2601,000000	102,197644
2600,000000	102,197664
2599,000000	102,197098
2598,000000	102,195637
2597,000000	102,193973
2596,000000	102,193151
2595,000000	102,193394
2594,000000	102,194232
2593,000000	102,195346
2592,000000	102,196524
2591,000000	102,197149
2590,000000	102,196517
2589,000000	102,194566
2588,000000	102,191766
2587,000000	102,188531
2586,000000	102,185168
2585,000000	102,182118
2584,000000	102,179771
2583,000000	102,178360
2582,000000	102,178410
2581,000000	102,180767
2580,000000	102,185413
2579,000000	102,190482
2578,000000	102,193214
2577,000000	102,192124
2576,000000	102,188148
2575,000000	102,183846
2574,000000	102,181597
2573,000000	102,182128
2572,000000	102,184384
2571,000000	102,186986
2570,000000	102,189885
2569,000000	102,194134
2568,000000	102,200062
2567,000000	102,206402
2566,000000	102,211456
2565,000000	102,214323
2564,000000	102,214674
2563,000000	102,212473
2562,000000	102,208814
2561,000000	102,206221
2560,000000	102,206807
2559,000000	102,210265
2558,000000	102,214467
2557,000000	102,217813
2556,000000	102,220239
2555,000000	102,222347
2554,000000	102,224693
2553,000000	102,228097
2552,000000	102,233505
2551,000000	102,240846
2550,000000	102,248484
2549,000000	102,254473
2548,000000	102,258388
2547,000000	102,261607
2546,000000	102,265673
2545,000000	102,270624
2544,000000	102,275170
2543,000000	102,278453
2542,000000	102,281075
2541,000000	102,284086
2540,000000	102,287534
2539,000000	102,290782
2538,000000	102,294002
2537,000000	102,298271
2536,000000	102,303927
2535,000000	102,309634
2534,000000	102,313517
2533,000000	102,314680
2532,000000	102,313367
2531,000000	102,310534
2530,000000	102,307808
2529,000000	102,307094
2528,000000	102,309095
2527,000000	102,312262
2526,000000	102,314072
2525,000000	102,313664
2524,000000	102,312979
2523,000000	102,314971
2522,000000	102,320653
2521,000000	102,327895
2520,000000	102,333295
2519,000000	102,335385
2518,000000	102,335766
2517,000000	102,336905
2516,000000	102,339374
2515,000000	102,341836
2514,000000	102,343339
2513,000000	102,344508
2512,000000	102,346334
2511,000000	102,348786
2510,000000	102,351103
2509,000000	102,353043
2508,000000	102,355527
2507,000000	102,360229
2506,000000	102,368195
2505,000000	102,378077
2504,000000	102,386009
2503,000000	102,388458
2502,000000	102,385577
2501,000000	102,380964
2500,000000	102,378118
2499,000000	102,378284
2498,000000	102,381810
2497,000000	102,389563
2496,000000	102,401511
2495,000000	102,414886
2494,000000	102,425509
2493,000000	102,430999
2492,000000	102,432141
2491,000000	102,431549
2490,000000	102,431561
2489,000000	102,432876
2488,000000	102,434342
2487,000000	102,434327
2486,000000	102,432925
2485,000000	102,432334
2484,000000	102,434448
2483,000000	102,438714
2482,000000	102,443250
2481,000000	102,447417
2480,000000	102,452008
2479,000000	102,457159
2478,000000	102,461459
2477,000000	102,463454
2476,000000	102,463241
2475,000000	102,462266
2474,000000	102,462117
2473,000000	102,463537
2472,000000	102,465942
2471,000000	102,467910
2470,000000	102,468800
2469,000000	102,469875
2468,000000	102,473072
2467,000000	102,478554
2466,000000	102,484340
2465,000000	102,488624
2464,000000	102,491491
2463,000000	102,493833
2462,000000	102,495497
2461,000000	102,495750
2460,000000	102,495378
2459,000000	102,497091
2458,000000	102,503131
2457,000000	102,512679
2456,000000	102,522008
2455,000000	102,527287
2454,000000	102,527233
2453,000000	102,523532
2452,000000	102,519217
2451,000000	102,516652
2450,000000	102,516469
2449,000000	102,517610
2448,000000	102,518173
2447,000000	102,516809
2446,000000	102,513895
2445,000000	102,511386
2444,000000	102,511039
2443,000000	102,512491
2442,000000	102,513368
2441,000000	102,511525
2440,000000	102,507021
2439,000000	102,501649
2438,000000	102,496845
2437,000000	102,492673
2436,000000	102,488804
2435,000000	102,485591
2434,000000	102,483561
2433,000000	102,482282
2432,000000	102,480507
2431,000000	102,477382
2430,000000	102,473050
2429,000000	102,468262
2428,000000	102,464022
2427,000000	102,461451
2426,000000	102,461100
2425,000000	102,462092
2424,000000	102,462609
2423,000000	102,461532
2422,000000	102,459139
2421,000000	102,456168
2420,000000	102,453049
2419,000000	102,450330
2418,000000	102,448873
2417,000000	102,448846
2416,000000	102,449041
2415,000000	102,447906
2414,000000	102,444942
2413,000000	102,440708
2412,000000	102,436150
2411,000000	102,432518
2410,000000	102,431132
2409,000000	102,432090
2408,000000	102,433672
2407,000000	102,434231
2406,000000	102,434627
2405,000000	102,437643
2404,000000	102,444672
2403,000000	102,453795
2402,000000	102,461203
2401,000000	102,463944
2400,000000	102,461533
2399,000000	102,456067
2398,000000	102,451206
2397,000000	102,450003
2396,000000	102,452673
2395,000000	102,456642
2394,000000	102,459247
2393,000000	102,460078
2392,000000	102,460360
2391,000000	102,460551
2390,000000	102,459550
2389,000000	102,456537
2388,000000	102,452722
2387,000000	102,450438
2386,000000	102,450525
2385,000000	102,451144
2384,000000	102,449579
2383,000000	102,444713
2382,000000	102,437553
2381,000000	102,429872
2380,000000	102,423036
2379,000000	102,418098
2378,000000	102,415907
2377,000000	102,416594
2376,000000	102,419377
2375,000000	102,423376
2374,000000	102,428140
2373,000000	102,432779
2372,000000	102,435414
2371,000000	102,434804
2370,000000	102,432562
2369,000000	102,432235
2368,000000	102,435616
2367,000000	102,440869
2366,000000	102,444983
2365,000000	102,447273
2364,000000	102,449000
2363,000000	102,450408
2362,000000	102,450304
2361,000000	102,447785
2360,000000	102,444528
2359,000000	102,444826
2358,000000	102,450828
2357,000000	102,460931
2356,000000	102,469808
2355,000000	102,472920
2354,000000	102,469878
2353,000000	102,464623
2352,000000	102,462872
2351,000000	102,467272
2350,000000	102,476274
2349,000000	102,485777
2348,000000	102,491838
2347,000000	102,493147
2346,000000	102,491855
2345,000000	102,493333
2344,000000	102,498932
2343,000000	102,505229
2342,000000	102,510184
2341,000000	102,515319
2340,000000	102,521956
2339,000000	102,527995
2338,000000	102,530972
2337,000000	102,530492
2336,000000	102,528366
2335,000000	102,525436
2334,000000	102,522260
2333,000000	102,518323
2332,000000	102,514288
2331,000000	102,510814
2330,000000	102,512600
2329,000000	102,527116
2328,000000	102,560918
2327,000000	102,611821
2326,000000	102,666123
2325,000000	102,705309
2324,000000	102,718516
2323,000000	102,710546
2322,000000	102,696571
2321,000000	102,687167
2320,000000	102,683021
2319,000000	102,679712
2318,000000	102,675972
2317,000000	102,671907
2316,000000	102,667730
2315,000000	102,663437
2314,000000	102,661368
2313,000000	102,663407
2312,000000	102,669113
2311,000000	102,675542
2310,000000	102,680648
2309,000000	102,683918
2308,000000	102,686261
2307,000000	102,689029
2306,000000	102,693399
2305,000000	102,698787
2304,000000	102,703708
2303,000000	102,707592
2302,000000	102,712116
2301,000000	102,718425
2300,000000	102,725970
2299,000000	102,733289
2298,000000	102,740555
2297,000000	102,748861
2296,000000	102,759096
2295,000000	102,771117
2294,000000	102,783649
2293,000000	102,794190
2292,000000	102,800971
2291,000000	102,806047
2290,000000	102,814503
2289,000000	102,829168
2288,000000	102,846794
2287,000000	102,861122
2286,000000	102,868178
2285,000000	102,868023
2284,000000	102,862898
2283,000000	102,855899
2282,000000	102,850070
2281,000000	102,846934
2280,000000	102,846250
2279,000000	102,847815
2278,000000	102,851935
2277,000000	102,856949
2276,000000	102,859212
2275,000000	102,857490
2274,000000	102,855400
2273,000000	102,856713
2272,000000	102,860306
2271,000000	102,862340
2270,000000	102,861514
2269,000000	102,858825
2268,000000	102,854101
2267,000000	102,846872
2266,000000	102,840356
2265,000000	102,840526
2264,000000	102,850184
2263,000000	102,865912
2262,000000	102,880794
2261,000000	102,888959
2260,000000	102,888636
2259,000000	102,883110
2258,000000	102,877652
2257,000000	102,873893
2256,000000	102,868666
2255,000000	102,860323
2254,000000	102,853843
2253,000000	102,855938
2252,000000	102,866754
2251,000000	102,880131
2250,000000	102,891285
2249,000000	102,900152
2248,000000	102,907482
2247,000000	102,911553
2246,000000	102,910461
2245,000000	102,905959
2244,000000	102,903812
2243,000000	102,910062
2242,000000	102,925440
2241,000000	102,942466
2240,000000	102,950511
2239,000000	102,946175
2238,000000	102,937103
2237,000000	102,933382
2236,000000	102,937003
2235,000000	102,942421
2234,000000	102,945160
2233,000000	102,945657
2232,000000	102,945531
2231,000000	102,944153
2230,000000	102,939813
2229,000000	102,932251
2228,000000	102,924122
2227,000000	102,920669
2226,000000	102,925880
2225,000000	102,936953
2224,000000	102,944823
2223,000000	102,942385
2222,000000	102,930094
2221,000000	102,912430
2220,000000	102,893973
2219,000000	102,882005
2218,000000	102,887040
2217,000000	102,913091
2216,000000	102,949982
2215,000000	102,981790
2214,000000	103,000797
2213,000000	103,008112
2212,000000	103,004947
2211,000000	102,991989
2210,000000	102,975747
2209,000000	102,966549
2208,000000	102,967829
2207,000000	102,973596
2206,000000	102,977965
2205,000000	102,981835
2204,000000	102,988857
2203,000000	103,000066
2202,000000	103,014493
2201,000000	103,030756
2200,000000	103,045929
2199,000000	103,055721
2198,000000	103,057510
2197,000000	103,052386
2196,000000	103,044884
2195,000000	103,041811
2194,000000	103,048815
2193,000000	103,064626
2192,000000	103,080264
2191,000000	103,087390
2190,000000	103,085866
2189,000000	103,080887
2188,000000	103,076379
2187,000000	103,074943
2186,000000	103,079504
2185,000000	103,087743
2184,000000	103,088002
2183,000000	103,069864
2182,000000	103,039681
2181,000000	103,018345
2180,000000	103,021186
2179,000000	103,044746
2178,000000	103,073123
2177,000000	103,091229
2176,000000	103,093572
2175,000000	103,086629
2174,000000	103,084060
2173,000000	103,096761
2172,000000	103,126133
2171,000000	103,166857
2170,000000	103,212465
2169,000000	103,255371
2168,000000	103,286609
2167,000000	103,302340
2166,000000	103,310192
2165,000000	103,324843
2164,000000	103,353593
2163,000000	103,383760
2162,000000	103,380859
2161,000000	103,305681
2160,000000	103,151254
2159,000000	102,967416
2158,000000	102,828723
2157,000000	102,770783
2156,000000	102,773672
2155,000000	102,803917
2154,000000	102,847085
2153,000000	102,899567
2152,000000	102,951148
2151,000000	102,988492
2150,000000	103,008134
2149,000000	103,016227
2148,000000	103,019092
2147,000000	103,019467
2146,000000	103,018813
2145,000000	103,017504
2144,000000	103,014449
2143,000000	103,009351
2142,000000	103,001914
2141,000000	102,987431
2140,000000	102,959527
2139,000000	102,920396
2138,000000	102,881758
2137,000000	102,851255
2136,000000	102,824881
2135,000000	102,799136
2134,000000	102,782866
2133,000000	102,787337
2132,000000	102,809089
2131,000000	102,832765
2130,000000	102,848333
2129,000000	102,858502
2128,000000	102,870892
2127,000000	102,888457
2126,000000	102,907123
2125,000000	102,919110
2124,000000	102,919768
2123,000000	102,914219
2122,000000	102,914786
2121,000000	102,928597
2120,000000	102,949755
2119,000000	102,966882
2118,000000	102,975576
2117,000000	102,979685
2116,000000	102,983789
2115,000000	102,989297
2114,000000	102,995877
2113,000000	103,001884
2112,000000	103,004364
2111,000000	103,002268
2110,000000	102,998378
2109,000000	102,995696
2108,000000	102,994413
2107,000000	102,994886
2106,000000	102,999181
2105,000000	103,005838
2104,000000	103,007778
2103,000000	103,000955
2102,000000	102,991026
2101,000000	102,986270
2100,000000	102,987471
2099,000000	102,990111
2098,000000	102,992034
2097,000000	102,992669
2096,000000	102,989564
2095,000000	102,983555
2094,000000	102,983443
2093,000000	102,996953
2092,000000	103,020141
2091,000000	103,042448
2090,000000	103,058969
2089,000000	103,070680
2088,000000	103,076750
2087,000000	103,075796
2086,000000	103,073232
2085,000000	103,078493
2084,000000	103,094092
2083,000000	103,113741
2082,000000	103,130457
2081,000000	103,140665
2080,000000	103,142247
2079,000000	103,135888
2078,000000	103,127203
2077,000000	103,120707
2076,000000	103,113021
2075,000000	103,099775
2074,000000	103,087011
2073,000000	103,085748
2072,000000	103,095607
2071,000000	103,103329
2070,000000	103,099586
2069,000000	103,089041
2068,000000	103,082515
2067,000000	103,086457
2066,000000	103,100793
2065,000000	103,119588
2064,000000	103,132803
2063,000000	103,134027
2062,000000	103,127135
2061,000000	103,121279
2060,000000	103,121205
2059,000000	103,126364
2058,000000	103,134609
2057,000000	103,140632
2056,000000	103,137784
2055,000000	103,131778
2054,000000	103,145744
2053,000000	103,196827
2052,000000	103,269379
2051,000000	103,324066
2050,000000	103,332721
2049,000000	103,298360
2048,000000	103,244915
2047,000000	103,196850
2046,000000	103,171047
2045,000000	103,171585
2044,000000	103,183377
2043,000000	103,184192
2042,000000	103,168482
2041,000000	103,149234
2040,000000	103,136833
2039,000000	103,129986
2038,000000	103,127846
2037,000000	103,133780
2036,000000	103,143472
2035,000000	103,145297
2034,000000	103,137198
2033,000000	103,129855
2032,000000	103,130854
2031,000000	103,139660
2030,000000	103,156320
2029,000000	103,178204
2028,000000	103,191304
2027,000000	103,183934
2026,000000	103,167079
2025,000000	103,162570
2024,000000	103,172118
2023,000000	103,176678
2022,000000	103,166277
2021,000000	103,150460
2020,000000	103,138343
2019,000000	103,127513
2018,000000	103,116095
2017,000000	103,107824
2016,000000	103,101518
2015,000000	103,091860
2014,000000	103,082862
2013,000000	103,085046
2012,000000	103,097514
2011,000000	103,106700
2010,000000	103,103796
2009,000000	103,090763
2008,000000	103,071135
2007,000000	103,049491
2006,000000	103,038255
2005,000000	103,047651
2004,000000	103,069788
2003,000000	103,086693
2002,000000	103,090774
2001,000000	103,086927
2000,000000	103,080475
1999,000000	103,076906
1998,000000	103,086218
1997,000000	103,111699
1996,000000	103,138086
1995,000000	103,147001
1994,000000	103,142102
1993,000000	103,144863
1992,000000	103,166033
1991,000000	103,195573
1990,000000	103,222097
1989,000000	103,243804
1988,000000	103,259076
1987,000000	103,262877
1986,000000	103,256064
1985,000000	103,248558
1984,000000	103,252380
1983,000000	103,277745
1982,000000	103,328321
1981,000000	103,386080
1980,000000	103,408912
1979,000000	103,366775
1978,000000	103,279565
1977,000000	103,199290
1976,000000	103,151986
1975,000000	103,124621
1974,000000	103,104957
1973,000000	103,097854
1972,000000	103,104008
1971,000000	103,113231
1970,000000	103,121945
1969,000000	103,135044
1968,000000	103,149692
1967,000000	103,156949
1966,000000	103,160203
1965,000000	103,171484
1964,000000	103,188944
1963,000000	103,196777
1962,000000	103,186583
1961,000000	103,163057
1960,000000	103,131306
1959,000000	103,094962
1958,000000	103,065359
1957,000000	103,055129
1956,000000	103,062055
1955,000000	103,073193
1954,000000	103,082339
1953,000000	103,089814
1952,000000	103,090312
1951,000000	103,077015
1950,000000	103,057286
1949,000000	103,047620
1948,000000	103,052206
1947,000000	103,061510
1946,000000	103,070579
1945,000000	103,083658
1944,000000	103,100886
1943,000000	103,114777
1942,000000	103,122134
1941,000000	103,127900
1940,000000	103,135711
1939,000000	103,145116
1938,000000	103,157486
1937,000000	103,173731
1936,000000	103,187612
1935,000000	103,192712
1934,000000	103,193930
1933,000000	103,201102
1932,000000	103,213139
1931,000000	103,218654
1930,000000	103,212056
1929,000000	103,197215
1928,000000	103,178186
1927,000000	103,159405
1926,000000	103,149740
1925,000000	103,155921
1924,000000	103,170038
1923,000000	103,177885
1922,000000	103,179705
1921,000000	103,186875
1920,000000	103,199284
1919,000000	103,202904
1918,000000	103,191389
1917,000000	103,176837
1916,000000	103,172717
1915,000000	103,178937
1914,000000	103,188460
1913,000000	103,197118
1912,000000	103,202597
1911,000000	103,202569
1910,000000	103,198324
1909,000000	103,193208
1908,000000	103,187099
1907,000000	103,179139
1906,000000	103,172138
1905,000000	103,169826
1904,000000	103,169159
1903,000000	103,165489
1902,000000	103,162912
1901,000000	103,167386
1900,000000	103,174577
1899,000000	103,175868
1898,000000	103,172264
1897,000000	103,172675
1896,000000	103,178191
1895,000000	103,180673
1894,000000	103,178016
1893,000000	103,177301
1892,000000	103,181146
1891,000000	103,182476
1890,000000	103,175106
1889,000000	103,161926
1888,000000	103,150775
1887,000000	103,147313
1886,000000	103,151862
1885,000000	103,157995
1884,000000	103,155302
1883,000000	103,140728
1882,000000	103,125044
1881,000000	103,119617
1880,000000	103,121744
1879,000000	103,121550
1878,000000	103,117068
1877,000000	103,113804
1876,000000	103,113113
1875,000000	103,111140
1874,000000	103,108821
1873,000000	103,110854
1872,000000	103,114978
1871,000000	103,113236
1870,000000	103,104135
1869,000000	103,094685
1868,000000	103,089547
1867,000000	103,089527
1866,000000	103,096477
1865,000000	103,108165
1864,000000	103,115406
1863,000000	103,112106
1862,000000	103,104081
1861,000000	103,100730
1860,000000	103,101421
1859,000000	103,100078
1858,000000	103,097953
1857,000000	103,099921
1856,000000	103,102771
1855,000000	103,099436
1854,000000	103,091362
1853,000000	103,085160
1852,000000	103,080166
1851,000000	103,072358
1850,000000	103,062134
1849,000000	103,052561
1848,000000	103,043493
1847,000000	103,034960
1846,000000	103,032405
1845,000000	103,037528
1844,000000	103,037723
1843,000000	103,023569
1842,000000	103,010927
1841,000000	103,015954
1840,000000	103,030317
1839,000000	103,037108
1838,000000	103,033296
1837,000000	103,029078
1836,000000	103,027733
1835,000000	103,024395
1834,000000	103,021882
1833,000000	103,028419
1832,000000	103,041634
1831,000000	103,049395
1830,000000	103,046185
1829,000000	103,040764
1828,000000	103,041779
1827,000000	103,045607
1826,000000	103,045955
1825,000000	103,043589
1824,000000	103,039691
1823,000000	103,033542
1822,000000	103,028279
1821,000000	103,026158
1820,000000	103,021694
1819,000000	103,007544
1818,000000	102,987472
1817,000000	102,973525
1816,000000	102,967977
1815,000000	102,964581
1814,000000	102,963584
1813,000000	102,968844
1812,000000	102,975592
1811,000000	102,973542
1810,000000	102,965345
1809,000000	102,963373
1808,000000	102,966675
1807,000000	102,963865
1806,000000	102,954159
1805,000000	102,946636
1804,000000	102,941925
1803,000000	102,931705
1802,000000	102,916617
1801,000000	102,905734
1800,000000	102,900594
1799,000000	102,892676
1798,000000	102,880963
1797,000000	102,871724
1796,000000	102,863567
1795,000000	102,849860
1794,000000	102,832640
1793,000000	102,819404
1792,000000	102,805841
1791,000000	102,781605
1790,000000	102,756026
1789,000000	102,743194
1788,000000	102,736460
1787,000000	102,720361
1786,000000	102,693771
1785,000000	102,668081
1784,000000	102,645820
1783,000000	102,621144
1782,000000	102,596712
1781,000000	102,576938
1780,000000	102,555503
1779,000000	102,521274
1778,000000	102,480122
1777,000000	102,447309
1776,000000	102,423949
1775,000000	102,399872
1774,000000	102,371282
1773,000000	102,341056
1772,000000	102,300922
1771,000000	102,242657
1770,000000	102,182544
1769,000000	102,134014
1768,000000	102,081580
1767,000000	102,007077
1766,000000	101,923948
1765,000000	101,854612
1764,000000	101,788537
1763,000000	101,692046
1762,000000	101,557117
1761,000000	101,412255
1760,000000	101,273295
1759,000000	101,118796
1758,000000	100,926536
1757,000000	100,696413
1756,000000	100,437949
1755,000000	100,158758
1754,000000	99,861541
1753,000000	99,530673
1752,000000	99,124930
1751,000000	98,611706
1750,000000	98,014948
1749,000000	97,384383
1748,000000	96,719263
1747,000000	95,988504
1746,000000	95,186369
1745,000000	94,319516
1744,000000	93,384036
1743,000000	92,380280
1742,000000	91,320255
1741,000000	90,188011
1740,000000	88,950954
1739,000000	87,674636
1738,000000	86,517474
1737,000000	85,524614
1736,000000	84,529065
1735,000000	83,272154
1734,000000	81,751945
1733,000000	80,358182
1732,000000	79,291743
1731,000000	78,377760
1730,000000	77,460578
1729,000000	76,566449
1728,000000	75,772616
1727,000000	75,086121
1726,000000	74,490287
1725,000000	74,012802
1724,000000	73,682530
1723,000000	73,482213
1722,000000	73,408066
1721,000000	73,503206
1720,000000	73,814008
1719,000000	74,371222
1718,000000	75,210543
1717,000000	76,332503
1716,000000	77,638934
1715,000000	79,034028
1714,000000	80,494638
1713,000000	82,016537
1712,000000	83,577790
1711,000000	85,153883
1710,000000	86,718548
1709,000000	88,227950
1708,000000	89,658080
1707,000000	91,044448
1706,000000	92,402613
1705,000000	93,621925
1704,000000	94,579468
1703,000000	95,324179
1702,000000	96,016658
1701,000000	96,786424
1700,000000	97,555107
1699,000000	98,126941
1698,000000	98,519538
1697,000000	98,850210
1696,000000	99,178021
1695,000000	99,481728
1694,000000	99,714969
1693,000000	99,885702
1692,000000	100,029761
1691,000000	100,177285
1690,000000	100,326285
1689,000000	100,446365
1688,000000	100,532077
1687,000000	100,612933
1686,000000	100,710194
1685,000000	100,824853
1684,000000	100,937743
1683,000000	101,034389
1682,000000	101,126818
1681,000000	101,209277
1680,000000	101,275404
1679,000000	101,340260
1678,000000	101,411399
1677,000000	101,483731
1676,000000	101,560555
1675,000000	101,646741
1674,000000	101,725109
1673,000000	101,781953
1672,000000	101,829930
1671,000000	101,888261
1670,000000	101,957147
1669,000000	102,011632
1668,000000	102,046548
1667,000000	102,082554
1666,000000	102,122778
1665,000000	102,156051
1664,000000	102,184346
1663,000000	102,219343
1662,000000	102,256605
1661,000000	102,279682
1660,000000	102,291713
1659,000000	102,304922
1658,000000	102,317234
1657,000000	102,318971
1656,000000	102,315498
1655,000000	102,326786
1654,000000	102,369917
1653,000000	102,410535
1652,000000	102,403049
1651,000000	102,400116
1650,000000	102,424686
1649,000000	102,442267
1648,000000	102,443696
1647,000000	102,445559
1646,000000	102,450113
1645,000000	102,448219
1644,000000	102,445255
1643,000000	102,448573
1642,000000	102,453973
1641,000000	102,449745
1640,000000	102,437386
1639,000000	102,430591
1638,000000	102,432188
1637,000000	102,431882
1636,000000	102,424619
1635,000000	102,415751
1634,000000	102,407424
1633,000000	102,399780
1632,000000	102,391625
1631,000000	102,385879
1630,000000	102,382642
1629,000000	102,373371
1628,000000	102,355931
1627,000000	102,340822
1626,000000	102,333705
1625,000000	102,327660
1624,000000	102,321564
1623,000000	102,321648
1622,000000	102,324009
1621,000000	102,319305
1620,000000	102,309917
1619,000000	102,303998
1618,000000	102,301499
1617,000000	102,291511
1616,000000	102,269943
1615,000000	102,253672
1614,000000	102,249252
1613,000000	102,240058
1612,000000	102,216723
1611,000000	102,185739
1610,000000	102,146153
1609,000000	102,081329
1608,000000	101,979314
1607,000000	101,839717
1606,000000	101,656036
1605,000000	101,415644
1604,000000	101,129637
1603,000000	100,840874
1602,000000	100,597210
1601,000000	100,432399
1600,000000	100,372293
1599,000000	100,431166
1598,000000	100,590198
1597,000000	100,801973
1596,000000	101,026653
1595,000000	101,244315
1594,000000	101,435873
1593,000000	101,582221
1592,000000	101,683122
1591,000000	101,751737
1590,000000	101,787407
1589,000000	101,775315
1588,000000	101,710118
1587,000000	101,597709
1586,000000	101,432994
1585,000000	101,199449
1584,000000	100,900439
1583,000000	100,575703
1582,000000	100,280327
1581,000000	100,063039
1580,000000	99,960264
1579,000000	99,995138
1578,000000	100,177590
1577,000000	100,499305
1576,000000	100,892673
1575,000000	101,239374
1574,000000	101,482200
1573,000000	101,642657
1572,000000	101,759194
1571,000000	101,865426
1570,000000	101,971823
1569,000000	102,058524
1568,000000	102,118389
1567,000000	102,171148
1566,000000	102,224757
1565,000000	102,270191
1564,000000	102,302497
1563,000000	102,326935
1562,000000	102,345702
1561,000000	102,356513
1560,000000	102,383952
1559,000000	102,451158
1558,000000	102,501947
1557,000000	102,517248
1556,000000	102,523674
1555,000000	102,526433
1554,000000	102,526235
1553,000000	102,520701
1552,000000	102,516533
1551,000000	102,519070
1550,000000	102,519713
1549,000000	102,507815
1548,000000	102,485526
1547,000000	102,462735
1546,000000	102,437161
1545,000000	102,399944
1544,000000	102,355630
1543,000000	102,322558
1542,000000	102,309413
1541,000000	102,313157
1540,000000	102,332328
1539,000000	102,363120
1538,000000	102,397364
1537,000000	102,430203
1536,000000	102,461927
1535,000000	102,502863
1534,000000	102,558585
1533,000000	102,610560
1532,000000	102,646592
1531,000000	102,675870
1530,000000	102,699880
1529,000000	102,712764
1528,000000	102,718824
1527,000000	102,729486
1526,000000	102,741674
1525,000000	102,741244
1524,000000	102,731858
1523,000000	102,729747
1522,000000	102,734556
1521,000000	102,723954
1520,000000	102,696742
1519,000000	102,677406
1518,000000	102,663801
1517,000000	102,637748
1516,000000	102,604321
1515,000000	102,584721
1514,000000	102,580196
1513,000000	102,573125
1512,000000	102,560029
1511,000000	102,549824
1510,000000	102,542110
1509,000000	102,525559
1508,000000	102,506458
1507,000000	102,506544
1506,000000	102,509320
1505,000000	102,489295
1504,000000	102,461697
1503,000000	102,441014
1502,000000	102,418971
1501,000000	102,382990
1500,000000	102,337315
1499,000000	102,295583
1498,000000	102,246869
1497,000000	102,159475
1496,000000	102,027149
1495,000000	101,875183
1494,000000	101,711331
1493,000000	101,514680
1492,000000	101,275397
1491,000000	101,015093
1490,000000	100,773392
1489,000000	100,592213
1488,000000	100,504803
1487,000000	100,508654
1486,000000	100,557662
1485,000000	100,596638
1484,000000	100,601636
1483,000000	100,568440
1482,000000	100,471344
1481,000000	100,282884
1480,000000	100,017468
1479,000000	99,703359
1478,000000	99,327981
1477,000000	98,869500
1476,000000	98,359140
1475,000000	97,841849
1474,000000	97,280589
1473,000000	96,591211
1472,000000	95,800907
1471,000000	95,034938
1470,000000	94,344776
1469,000000	93,712912
1468,000000	93,154130
1467,000000	92,715232
1466,000000	92,427413
1465,000000	92,289602
1464,000000	92,281316
1463,000000	92,362000
1462,000000	92,481636
1461,000000	92,610546
1460,000000	92,752131
1459,000000	92,934180
1458,000000	93,186914
1457,000000	93,499297
1456,000000	93,804418
1455,000000	94,061672
1454,000000	94,276154
1453,000000	94,452638
1452,000000	94,589977
1451,000000	94,682775
1450,000000	94,728560
1449,000000	94,746109
1448,000000	94,779776
1447,000000	94,859148
1446,000000	94,952920
1445,000000	94,989052
1444,000000	94,901783
1443,000000	94,632708
1442,000000	94,136071
1441,000000	93,424162
1440,000000	92,574155
1439,000000	91,645045
1438,000000	90,625191
1437,000000	89,564843
1436,000000	88,726154
1435,000000	88,341426
1434,000000	88,346113
1433,000000	88,550981
1432,000000	88,796494
1431,000000	88,900109
1430,000000	88,649102
1429,000000	87,960742
1428,000000	87,033218
1427,000000	86,262167
1426,000000	86,030943
1425,000000	86,576846
1424,000000	87,840266
1423,000000	89,396282
1422,000000	90,813191
1421,000000	91,997002
1420,000000	93,065223
1419,000000	94,045768
1418,000000	94,834229
1417,000000	95,418836
1416,000000	95,903967
1415,000000	96,367928
1414,000000	96,838970
1413,000000	97,327511
1412,000000	97,829552
1411,000000	98,316429
1410,000000	98,755996
1409,000000	99,135524
1408,000000	99,447610
1407,000000	99,682902
1406,000000	99,849188
1405,000000	99,965675
1404,000000	100,034301
1403,000000	100,044356
1402,000000	100,002329
1401,000000	99,922937
1400,000000	99,800413
1399,000000	99,619908
1398,000000	99,390307
1397,000000	99,126771
1396,000000	98,812690
1395,000000	98,427941
1394,000000	97,998567
1393,000000	97,572624
1392,000000	97,162950
1391,000000	96,750349
1390,000000	96,315817
1389,000000	95,843953
1388,000000	95,324908
1387,000000	94,783916
1386,000000	94,282618
1385,000000	93,862155
1384,000000	93,519390
1383,000000	93,242054
1382,000000	93,034749
1381,000000	92,912552
1380,000000	92,891262
1379,000000	92,986185
1378,000000	93,200569
1377,000000	93,519469
1376,000000	93,922005
1375,000000	94,380864
1374,000000	94,840187
1373,000000	95,223634
1372,000000	95,480093
1371,000000	95,598439
1370,000000	95,585623
1369,000000	95,458397
1368,000000	95,257940
1367,000000	95,049186
1366,000000	94,894464
1365,000000	94,832770
1364,000000	94,875055
1363,000000	94,998173
1362,000000	95,146240
1361,000000	95,263173
1360,000000	95,325689
1359,000000	95,338675
1358,000000	95,315416
1357,000000	95,270341
1356,000000	95,221176
1355,000000	95,187908
1354,000000	95,186135
1353,000000	95,222711
1352,000000	95,295990
1351,000000	95,396989
1350,000000	95,508560
1349,000000	95,605333
1348,000000	95,660404
1347,000000	95,649314
1346,000000	95,549777
1345,000000	95,345295
1344,000000	95,029168
1343,000000	94,599618
1342,000000	94,049849
1341,000000	93,371094
1340,000000	92,582321
1339,000000	91,753258
1338,000000	90,978476
1337,000000	90,330761
1336,000000	89,847146
1335,000000	89,534213
1334,000000	89,368189
1333,000000	89,304662
1332,000000	89,301618
1331,000000	89,334830
1330,000000	89,391336
1329,000000	89,462528
1328,000000	89,547636
1327,000000	89,650574
1326,000000	89,771301
1325,000000	89,904684
1324,000000	90,047317
1323,000000	90,197083
1322,000000	90,346501
1321,000000	90,485023
1320,000000	90,606883
1319,000000	90,708726
1318,000000	90,780475
1317,000000	90,807874
1316,000000	90,781333
1315,000000	90,695609
1314,000000	90,543409
1313,000000	90,316498
1312,000000	90,015518
1311,000000	89,646448
1310,000000	89,207925
1309,000000	88,692540
1308,000000	88,098623
1307,000000	87,434802
1306,000000	86,706795
1305,000000	85,911252
1304,000000	85,049177
1303,000000	84,129978
1302,000000	83,161253
1301,000000	82,144956
1300,000000	81,088616
1299,000000	80,007046
1298,000000	78,905342
1297,000000	77,779703
1296,000000	76,642095
1295,000000	75,526473
1294,000000	74,464555
1293,000000	73,478319
1292,000000	72,598376
1291,000000	71,863381
1290,000000	71,291924
1289,000000	70,872775
1288,000000	70,591496
1287,000000	70,433989
1286,000000	70,362567
1285,000000	70,322896
1284,000000	70,278133
1283,000000	70,218877
1282,000000	70,138622
1281,000000	70,027138
1280,000000	69,891970
1279,000000	69,757808
1278,000000	69,640651
1277,000000	69,544267
1276,000000	69,482181
1275,000000	69,476759
1274,000000	69,531673
1273,000000	69,630341
1272,000000	69,760819
1271,000000	69,915972
1270,000000	70,069663
1269,000000	70,180810
1268,000000	70,224101
1267,000000	70,194993
1266,000000	70,088293
1265,000000	69,896819
1264,000000	69,634131
1263,000000	69,329788
1262,000000	68,997997
1261,000000	68,634127
1260,000000	68,242389
1259,000000	67,845505
1258,000000	67,472627
1257,000000	67,171273
1256,000000	67,028724
1255,000000	67,144012
1254,000000	67,553135
1253,000000	68,201113
1252,000000	68,988017
1251,000000	69,815357
1250,000000	70,607328
1249,000000	71,324409
1248,000000	71,971451
1247,000000	72,578174
1246,000000	73,165198
1245,000000	73,741347
1244,000000	74,322550
1243,000000	74,930215
1242,000000	75,572400
1241,000000	76,245127
1240,000000	76,949982
1239,000000	77,692155
1238,000000	78,463960
1237,000000	79,246692
1236,000000	80,025009
1235,000000	80,785834
1234,000000	81,509401
1233,000000	82,179429
1232,000000	82,805203
1231,000000	83,425810
1230,000000	84,096416
1229,000000	84,872632
1228,000000	85,791960
1227,000000	86,850093
1226,000000	87,992279
1225,000000	89,137569
1224,000000	90,212374
1223,000000	91,165523
1222,000000	91,966815
1221,000000	92,607237
1220,000000	93,095873
1219,000000	93,449762
1218,000000	93,689947
1217,000000	93,838195
1216,000000	93,917719
1215,000000	93,950771
1214,000000	93,953586
1213,000000	93,938211
1212,000000	93,911921
1211,000000	93,877114
1210,000000	93,832723
1209,000000	93,776862
1208,000000	93,709648
1207,000000	93,632119
1206,000000	93,546056
1205,000000	93,455727
1204,000000	93,367658
1203,000000	93,287267
1202,000000	93,217933
1201,000000	93,164678
1200,000000	93,135614
1199,000000	93,137861
1198,000000	93,172876
1197,000000	93,239641
1196,000000	93,339131
1195,000000	93,472191
1194,000000	93,637363
1193,000000	93,831532
1192,000000	94,051607
1191,000000	94,292852
1190,000000	94,547998
1189,000000	94,811145
1188,000000	95,078216
1187,000000	95,343016
1186,000000	95,596429
1185,000000	95,830665
1184,000000	96,040394
1183,000000	96,220940
1182,000000	96,370096
1181,000000	96,491717
1180,000000	96,593616
1179,000000	96,678236
1178,000000	96,740184
1177,000000	96,772389
1176,000000	96,770272
1175,000000	96,732039
1174,000000	96,657249
1173,000000	96,548778
1172,000000	96,413472
1171,000000	96,258703
1170,000000	96,089984
1169,000000	95,910361
1168,000000	95,722397
1167,000000	95,533130
1166,000000	95,361198
1165,000000	95,237355
1164,000000	95,192042
1163,000000	95,235256
1162,000000	95,347330
1161,000000	95,490625
1160,000000	95,626659
1159,000000	95,725225
1158,000000	95,767431
1157,000000	95,747564
1156,000000	95,668175
1155,000000	95,531434
1154,000000	95,333780
1153,000000	95,068653
1152,000000	94,732407
1151,000000	94,320001
1150,000000	93,822995
1149,000000	93,232898
1148,000000	92,546553
1147,000000	91,769252
1146,000000	90,909305
1145,000000	89,979951
1144,000000	89,005409
1143,000000	88,018414
1142,000000	87,049623
1141,000000	86,122658
1140,000000	85,258843
1139,000000	84,474978
1138,000000	83,774276
1137,000000	83,146550
1136,000000	82,580809
1135,000000	82,065134
1134,000000	81,577421
1133,000000	81,094817
1132,000000	80,610961
1131,000000	80,135964
1130,000000	79,679386
1129,000000	79,247486
1128,000000	78,858588
1127,000000	78,539178
1126,000000	78,307971
1125,000000	78,176851
1124,000000	78,165356
1123,000000	78,304436
1122,000000	78,618204
1121,000000	79,123178
1120,000000	79,834519
1119,000000	80,747776
1118,000000	81,823996
1117,000000	83,000069
1116,000000	84,214018
1115,000000	85,408387
1114,000000	86,523998
1113,000000	87,511602
1112,000000	88,346464
1111,000000	89,022024
1110,000000	89,535796
1109,000000	89,895338
1108,000000	90,124593
1107,000000	90,260217
1106,000000	90,339832
1105,000000	90,395696
1104,000000	90,456786
1103,000000	90,539438
1102,000000	90,639762
1101,000000	90,741684
1100,000000	90,831027
1099,000000	90,899448
1098,000000	90,939934
1097,000000	90,950190
1096,000000	90,938367
1095,000000	90,916060
1094,000000	90,886938
1093,000000	90,846606
1092,000000	90,791202
1091,000000	90,718454
1090,000000	90,619630
1089,000000	90,480287
1088,000000	90,284168
1087,000000	90,010673
1086,000000	89,632794
1085,000000	89,122567
1084,000000	88,466065
1083,000000	87,664864
1082,000000	86,728972
1081,000000	85,680835
1080,000000	84,564924
1079,000000	83,444942
1078,000000	82,386562
1077,000000	81,453968
1076,000000	80,716542
1075,000000	80,243040
1074,000000	80,072547
1073,000000	80,208689
1072,000000	80,641670
1071,000000	81,345092
1070,000000	82,267388
1069,000000	83,337499
1068,000000	84,486934
1067,000000	85,660079
1066,000000	86,807773
1065,000000	87,893643
1064,000000	88,898683
1063,000000	89,812808
1062,000000	90,626323
1061,000000	91,337376
1060,000000	91,955849
1059,000000	92,493608
1058,000000	92,956340
1057,000000	93,345981
1056,000000	93,670964
1055,000000	93,943169
1054,000000	94,170404
1053,000000	94,356964
1052,000000	94,504395
1051,000000	94,611860
1050,000000	94,673287
1049,000000	94,678561
1048,000000	94,616164
1047,000000	94,469960
1046,000000	94,223471
1045,000000	93,871253
1044,000000	93,430160
1043,000000	92,942359
1042,000000	92,471253
1041,000000	92,094774
1040,000000	91,891999
1039,000000	91,917930
1038,000000	92,177139
1037,000000	92,624479
1036,000000	93,184291
1035,000000	93,772980
1034,000000	94,321395
1033,000000	94,790585
1032,000000	95,172824
1031,000000	95,475961
1030,000000	95,711010
1029,000000	95,891732
1028,000000	96,035888
1027,000000	96,157208
1026,000000	96,260078
1025,000000	96,346673
1024,000000	96,424256
1023,000000	96,501929
1022,000000	96,580213
1021,000000	96,649780
1020,000000	96,700401
1019,000000	96,727961
1018,000000	96,735473
1017,000000	96,730094
1016,000000	96,718950
1015,000000	96,704840
1014,000000	96,685095
1013,000000	96,656776
1012,000000	96,622431
1011,000000	96,589468
1010,000000	96,564526
1009,000000	96,549366
1008,000000	96,540919
1007,000000	96,533268
1006,000000	96,520392
1005,000000	96,498722
1004,000000	96,466573
1003,000000	96,421400
1002,000000	96,359465
1001,000000	96,279193
1000,000000	96,183557
999,000000	96,077182
998,000000	95,962713
997,000000	95,840447
996,000000	95,709290
995,000000	95,567483
994,000000	95,413499
993,000000	95,248109
992,000000	95,073168
991,000000	94,886575
990,000000	94,682140
989,000000	94,455676
988,000000	94,208864
987,000000	93,944031
986,000000	93,657204
985,000000	93,341527
984,000000	92,994365
983,000000	92,617916
982,000000	92,214916
981,000000	91,786679
980,000000	91,334613
979,000000	90,857486
978,000000	90,350307
977,000000	89,812381
976,000000	89,253959
975,000000	88,689888
974,000000	88,128038
973,000000	87,571626
972,000000	87,029520
971,000000	86,514336
970,000000	86,031139
969,000000	85,578871
968,000000	85,162621
967,000000	84,792369
966,000000	84,471597
965,000000	84,195813
964,000000	83,962434
963,000000	83,771880
962,000000	83,618121
961,000000	83,491645
960,000000	83,390180
959,000000	83,318511
958,000000	83,281559
957,000000	83,285471
956,000000	83,344528
955,000000	83,472951
954,000000	83,671403
953,000000	83,932979
952,000000	84,255762
951,000000	84,641705
950,000000	85,086073
949,000000	85,580315
948,000000	86,123641
947,000000	86,717417
946,000000	87,351646
945,000000	88,005344
944,000000	88,658408
943,000000	89,295778
942,000000	89,903388
941,000000	90,468858
940,000000	90,985411
939,000000	91,451331
938,000000	91,866484
937,000000	92,234673
936,000000	92,565278
935,000000	92,867619
934,000000	93,146048
933,000000	93,401500
932,000000	93,636454
931,000000	93,853843
930,000000	94,053767
929,000000	94,236378
928,000000	94,405225
927,000000	94,564987
926,000000	94,716716
925,000000	94,858493
924,000000	94,989909
923,000000	95,113017
922,000000	95,231516
921,000000	95,352083
920,000000	95,484661
919,000000	95,637087
918,000000	95,809336
917,000000	95,995595
916,000000	96,191800
915,000000	96,399293
914,000000	96,621582
913,000000	96,859176
912,000000	97,106382
911,000000	97,352292
910,000000	97,585915
909,000000	97,801268
908,000000	97,996722
907,000000	98,170799
906,000000	98,321855
905,000000	98,450455
904,000000	98,558879
903,000000	98,646962
902,000000	98,712002
901,000000	98,755050
900,000000	98,784509
899,000000	98,812070
898,000000	98,844861
897,000000	98,882260
896,000000	98,919325
895,000000	98,951661
894,000000	98,978261
893,000000	99,000980
892,000000	99,022031
891,000000	99,042510
890,000000	99,063053
889,000000	99,084442
888,000000	99,105899
887,000000	99,123701
886,000000	99,133955
885,000000	99,137005
884,000000	99,137706
883,000000	99,141332
882,000000	99,150710
881,000000	99,166445
880,000000	99,187081
879,000000	99,208929
878,000000	99,229045
877,000000	99,249663
876,000000	99,277088
875,000000	99,314943
874,000000	99,360486
873,000000	99,408399
872,000000	99,455251
871,000000	99,499082
870,000000	99,537875
869,000000	99,570832
868,000000	99,599078
867,000000	99,623158
866,000000	99,641882
865,000000	99,655612
864,000000	99,668492
863,000000	99,684681
862,000000	99,703770
861,000000	99,722705
860,000000	99,740930
859,000000	99,759880
858,000000	99,777798
857,000000	99,788958
856,000000	99,789479
855,000000	99,781156
854,000000	99,767687
853,000000	99,749456
852,000000	99,723725
851,000000	99,688606
850,000000	99,644781
849,000000	99,593990
848,000000	99,537923
847,000000	99,477937
846,000000	99,414428
845,000000	99,346660
844,000000	99,273781
843,000000	99,195438
842,000000	99,110617
841,000000	99,017456
840,000000	98,915733
839,000000	98,808570
838,000000	98,700582
837,000000	98,596228
836,000000	98,502208
835,000000	98,429721
834,000000	98,392382
833,000000	98,402109
832,000000	98,469747
831,000000	98,608210
830,000000	98,829414
829,000000	99,135759
828,000000	99,513318
827,000000	99,934408
826,000000	100,366243
825,000000	100,777625
824,000000	101,143086
823,000000	101,447384
822,000000	101,687472
821,000000	101,867334
820,000000	101,992722
819,000000	102,072904
818,000000	102,125148
817,000000	102,172170
816,000000	102,233634
815,000000	102,320861
814,000000	102,436546
813,000000	102,575808
812,000000	102,727273
811,000000	102,875622
810,000000	103,004731
809,000000	103,099006
808,000000	103,145403
807,000000	103,137418
806,000000	103,075135
805,000000	102,960025
804,000000	102,792469
803,000000	102,578253
802,000000	102,334929
801,000000	102,087107
800,000000	101,856358
799,000000	101,656956
798,000000	101,498473
797,000000	101,386713
796,000000	101,320056
795,000000	101,286699
794,000000	101,268187
793,000000	101,247516
792,000000	101,215881
791,000000	101,174344
790,000000	101,129260
789,000000	101,085884
788,000000	101,046921
787,000000	101,015954
786,000000	100,997984
785,000000	100,993661
784,000000	100,995622
783,000000	100,994298
782,000000	100,986220
781,000000	100,973276
780,000000	100,955347
779,000000	100,928333
778,000000	100,889928
777,000000	100,843638
776,000000	100,795926
775,000000	100,751946
774,000000	100,714270
773,000000	100,682270
772,000000	100,651359
771,000000	100,616011
770,000000	100,575719
769,000000	100,535705
768,000000	100,499621
767,000000	100,463467
766,000000	100,418552
765,000000	100,357837
764,000000	100,275944
763,000000	100,164263
762,000000	100,010932
761,000000	99,807027
760,000000	99,550187
759,000000	99,240850
758,000000	98,875997
757,000000	98,448205
756,000000	97,947966
755,000000	97,364058
754,000000	96,684728
753,000000	95,903167
752,000000	95,023298
751,000000	94,057939
750,000000	93,024220
749,000000	91,945836
748,000000	90,858048
747,000000	89,806651
746,000000	88,844437
745,000000	88,033314
744,000000	87,441886
743,000000	87,132445
742,000000	87,148679
741,000000	87,510246
740,000000	88,206062
739,000000	89,187174
738,000000	90,374834
737,000000	91,677064
736,000000	93,000512
735,000000	94,262327
734,000000	95,404548
733,000000	96,397533
732,000000	97,227959
731,000000	97,889668
730,000000	98,385729
729,000000	98,732357
728,000000	98,956309
727,000000	99,088299
726,000000	99,157183
725,000000	99,185653
724,000000	99,187205
723,000000	99,165086
722,000000	99,115391
721,000000	99,032772
720,000000	98,913525
719,000000	98,752781
718,000000	98,540430
717,000000	98,262365
716,000000	97,905372
715,000000	97,458287
714,000000	96,908528
713,000000	96,241576
712,000000	95,446334
711,000000	94,520899
710,000000	93,478311
709,000000	92,356557
708,000000	91,223954
707,000000	90,167657
706,000000	89,272728
705,000000	88,604307
704,000000	88,187308
703,000000	87,987862
702,000000	87,924413
701,000000	87,908262
700,000000	87,875881
699,000000	87,796400
698,000000	87,670066
697,000000	87,523673
696,000000	87,394219
695,000000	87,310056
694,000000	87,290923
693,000000	87,355614
692,000000	87,511391
691,000000	87,741377
690,000000	88,019451
689,000000	88,331306
688,000000	88,665772
687,000000	88,996813
686,000000	89,296777
685,000000	89,560192
684,000000	89,796813
683,000000	90,010935
682,000000	90,204082
681,000000	90,389497
680,000000	90,585858
679,000000	90,804069
678,000000	91,053561
677,000000	91,348901
676,000000	91,695376
675,000000	92,082966
674,000000	92,502354
673,000000	92,946268
672,000000	93,382022
671,000000	93,781117
670,000000	94,174813
669,000000	94,679684
668,000000	95,327054
667,000000	95,890244
666,000000	96,204805
665,000000	96,350030
664,000000	96,422236
663,000000	96,439638
662,000000	96,373577
661,000000	96,196813
660,000000	95,898558
659,000000	95,467442
658,000000	94,887879
657,000000	94,146406
656,000000	93,245900
655,000000	92,221271
654,000000	91,139809
653,000000	90,080137
652,000000	89,118258
651,000000	88,310158
650,000000	87,649054
649,000000	87,059390
648,000000	86,465352
647,000000	85,839485
646,000000	85,170646
645,000000	84,430544
644,000000	83,601302
643,000000	82,700154
642,000000	81,747342
641,000000	80,746830
640,000000	79,735229
639,000000	78,812573
638,000000	78,082854
637,000000	77,598259
636,000000	77,385407
635,000000	77,462600
634,000000	77,786406
633,000000	78,243332
632,000000	78,730089
631,000000	79,195798
630,000000	79,603755
629,000000	79,912131
628,000000	80,107530
627,000000	80,208629
626,000000	80,221023
625,000000	80,125785
624,000000	79,924562
623,000000	79,652823
622,000000	79,333811
621,000000	78,960845
620,000000	78,540104
619,000000	78,109982
618,000000	77,697546
617,000000	77,295298
616,000000	76,904992
615,000000	76,562879
614,000000	76,294814
613,000000	76,087715
612,000000	75,926350
611,000000	75,817886
610,000000	75,766364
609,000000	75,767915
608,000000	75,849438
607,000000	76,071690
606,000000	76,474517
605,000000	77,064537
604,000000	77,866820
603,000000	78,933079
602,000000	80,284390
601,000000	81,879529
600,000000	83,640961
599,000000	85,473024
598,000000	87,265947
597,000000	88,925157
596,000000	90,399494
595,000000	91,673401
594,000000	92,747585
593,000000	93,634587
592,000000	94,353330
591,000000	94,924068
590,000000	95,374992
589,000000	95,747225
588,000000	96,083594
587,000000	96,406938
586,000000	96,715012
585,000000	96,995234
584,000000	97,238419
583,000000	97,442017
582,000000	97,607877
581,000000	97,740724
580,000000	97,846598
579,000000	97,933449
578,000000	98,014704
577,000000	98,106014
576,000000	98,213897
575,000000	98,331116
574,000000	98,447099
573,000000	98,558613
572,000000	98,665539
571,000000	98,765182
570,000000	98,858889
569,000000	98,957473
568,000000	99,070830
567,000000	99,197607
566,000000	99,333958
565,000000	99,484809
564,000000	99,654667
563,000000	99,831652
562,000000	99,994074
561,000000	100,132160
560,000000	100,253713
559,000000	100,370512
558,000000	100,487196
557,000000	100,599947
556,000000	100,699174
555,000000	100,777056
554,000000	100,835361
553,000000	100,880166
552,000000	100,909336
551,000000	100,917766
550,000000	100,916360
549,000000	100,929121
548,000000	100,966675
547,000000	101,016738
546,000000	101,063063
545,000000	101,099858
544,000000	101,125531
543,000000	101,141065
542,000000	101,159939
541,000000	101,199313
540,000000	101,254690
539,000000	101,303749
538,000000	101,342880
537,000000	101,397678
536,000000	101,486803
535,000000	101,595170
534,000000	101,695767
533,000000	101,776404
532,000000	101,832263
531,000000	101,858632
530,000000	101,871395
529,000000	101,910890
528,000000	102,001759
527,000000	102,119806
526,000000	102,212326
525,000000	102,247626
524,000000	102,229951
523,000000	102,179987
522,000000	102,125839
521,000000	102,096825
520,000000	102,100157
519,000000	102,112342
518,000000	102,113523
517,000000	102,119306
516,000000	102,155045
515,000000	102,212544
514,000000	102,259123
513,000000	102,276851
512,000000	102,273239
511,000000	102,265034
510,000000	102,267594
509,000000	102,290128
508,000000	102,325111
507,000000	102,348149
506,000000	102,342998
505,000000	102,318652
504,000000	102,290126
503,000000	102,256806
502,000000	102,211002
501,000000	102,154385
500,000000	102,091290
499,000000	102,017749
498,000000	101,930887
497,000000	101,838207
496,000000	101,747228
495,000000	101,656778
494,000000	101,566584
493,000000	101,482773
492,000000	101,405407
491,000000	101,326057
490,000000	101,248969
489,000000	101,197298
488,000000	101,190188
487,000000	101,229155
486,000000	101,315142
485,000000	101,458883
484,000000	101,654526
483,000000	101,860336
482,000000	102,032683
481,000000	102,168987
480,000000	102,297518
479,000000	102,435633
478,000000	102,573078
477,000000	102,687991
476,000000	102,765598
475,000000	102,809164
474,000000	102,844733
473,000000	102,902481
472,000000	102,982099
471,000000	103,053808
470,000000	103,106775
469,000000	103,164884
468,000000	103,239863
467,000000	103,302141
466,000000	103,317344
465,000000	103,289411
464,000000	103,250134
463,000000	103,229142
462,000000	103,243033
461,000000	103,288594
460,000000	103,339323
459,000000	103,365101
458,000000	103,368861
457,000000	103,366783
456,000000	103,362351
455,000000	103,309610
454,000000	103,231759
453,000000	103,199951
452,000000	103,255241
451,000000	103,370260
450,000000	103,487664
