# Supplementary material for: Machine learning-assisted non-destructive plasticizer identification and quantification in historical PVC objects based on IR spectroscopy
Source: Sci Rep. 2022 Mar 23;12:5017. doi: 10.1038/s41598-022-08862-1 (PMC8943100; doi:10.1038/s41598-022-08862-1)
Supplement: Supplementary file 1 — Supplementary Information 1. [file 41598_2022_8862_MOESM1_ESM.zip › Plasticizers_PVC_data/ATR_FTIR_all/P153.ASC]

PE IR       SUBTECH     SPECTRUM    ASCII       PEDS        4.00        
   -1
P153.ASC
20/10/14
13:12:21.00
20/10/14
13:12:21.00
Student
Sample 018 By student Date Wednesday, October 14 2020
450,000000
#HDR
-1
-1
#GR
cm-1
%T
1.0
0.0
4000,000000
-1,000000
3551
8
101,294581
62,742814
#DATA
4000,000000	100,168610
3999,000000	100,169240
3998,000000	100,169720
3997,000000	100,170084
3996,000000	100,170589
3995,000000	100,171305
3994,000000	100,172137
3993,000000	100,172950
3992,000000	100,173760
3991,000000	100,174647
3990,000000	100,175577
3989,000000	100,176399
3988,000000	100,177083
3987,000000	100,177839
3986,000000	100,178897
3985,000000	100,180217
3984,000000	100,181608
3983,000000	100,183050
3982,000000	100,184768
3981,000000	100,186825
3980,000000	100,188657
3979,000000	100,189234
3978,000000	100,187993
3977,000000	100,185604
3976,000000	100,183592
3975,000000	100,183070
3974,000000	100,183986
3973,000000	100,185581
3972,000000	100,187327
3971,000000	100,189358
3970,000000	100,192032
3969,000000	100,195221
3968,000000	100,198214
3967,000000	100,200149
3966,000000	100,200535
3965,000000	100,199542
3964,000000	100,197872
3963,000000	100,196276
3962,000000	100,195010
3961,000000	100,193907
3960,000000	100,192854
3959,000000	100,192340
3958,000000	100,193381
3957,000000	100,196484
3956,000000	100,200931
3955,000000	100,205017
3954,000000	100,207054
3953,000000	100,206330
3952,000000	100,203329
3951,000000	100,199521
3950,000000	100,196476
3949,000000	100,195049
3948,000000	100,195329
3947,000000	100,197046
3946,000000	100,200002
3945,000000	100,203794
3944,000000	100,207518
3943,000000	100,210117
3942,000000	100,211028
3941,000000	100,210971
3940,000000	100,211078
3939,000000	100,211195
3938,000000	100,209907
3937,000000	100,205865
3936,000000	100,199557
3935,000000	100,193587
3934,000000	100,191054
3933,000000	100,193665
3932,000000	100,200299
3931,000000	100,207914
3930,000000	100,213604
3929,000000	100,216253
3928,000000	100,216895
3927,000000	100,217152
3926,000000	100,217911
3925,000000	100,218720
3924,000000	100,218491
3923,000000	100,217006
3922,000000	100,215301
3921,000000	100,214459
3920,000000	100,214657
3919,000000	100,215435
3918,000000	100,216858
3917,000000	100,219385
3916,000000	100,222785
3915,000000	100,226108
3914,000000	100,228451
3913,000000	100,229743
3912,000000	100,230253
3911,000000	100,229971
3910,000000	100,228954
3909,000000	100,227332
3908,000000	100,225315
3907,000000	100,223186
3906,000000	100,220855
3905,000000	100,218273
3904,000000	100,215587
3903,000000	100,214153
3902,000000	100,216517
3901,000000	100,223656
3900,000000	100,233388
3899,000000	100,241436
3898,000000	100,244620
3897,000000	100,243241
3896,000000	100,239721
3895,000000	100,236480
3894,000000	100,235508
3893,000000	100,237581
3892,000000	100,241412
3891,000000	100,243629
3890,000000	100,242088
3889,000000	100,238205
3888,000000	100,235418
3887,000000	100,236784
3886,000000	100,241946
3885,000000	100,246505
3884,000000	100,247100
3883,000000	100,245708
3882,000000	100,247149
3881,000000	100,253005
3880,000000	100,259427
3879,000000	100,262054
3878,000000	100,261106
3877,000000	100,260083
3876,000000	100,261537
3875,000000	100,264444
3874,000000	100,265319
3873,000000	100,262326
3872,000000	100,257982
3871,000000	100,256518
3870,000000	100,258637
3869,000000	100,260925
3868,000000	100,261467
3867,000000	100,261905
3866,000000	100,265033
3865,000000	100,271723
3864,000000	100,278881
3863,000000	100,282636
3862,000000	100,282546
3861,000000	100,280373
3860,000000	100,277684
3859,000000	100,275347
3858,000000	100,273775
3857,000000	100,273517
3856,000000	100,275549
3855,000000	100,281684
3854,000000	100,290492
3853,000000	100,296141
3852,000000	100,296841
3851,000000	100,296956
3850,000000	100,298679
3849,000000	100,301245
3848,000000	100,303075
3847,000000	100,303124
3846,000000	100,301845
3845,000000	100,300856
3844,000000	100,301164
3843,000000	100,302566
3842,000000	100,304346
3841,000000	100,305947
3840,000000	100,307785
3839,000000	100,310100
3838,000000	100,312271
3837,000000	100,314212
3836,000000	100,316352
3835,000000	100,319004
3834,000000	100,321688
3833,000000	100,323692
3832,000000	100,324845
3831,000000	100,325311
3830,000000	100,325596
3829,000000	100,326859
3828,000000	100,329720
3827,000000	100,332719
3826,000000	100,333501
3825,000000	100,331108
3824,000000	100,327612
3823,000000	100,327659
3822,000000	100,333829
3821,000000	100,341984
3820,000000	100,345565
3819,000000	100,344707
3818,000000	100,343925
3817,000000	100,346016
3816,000000	100,349967
3815,000000	100,353299
3814,000000	100,355783
3813,000000	100,358535
3812,000000	100,361579
3811,000000	100,363537
3810,000000	100,363729
3809,000000	100,363818
3808,000000	100,365838
3807,000000	100,368676
3806,000000	100,368955
3805,000000	100,365915
3804,000000	100,363262
3803,000000	100,365478
3802,000000	100,373146
3801,000000	100,381171
3800,000000	100,385554
3799,000000	100,388217
3798,000000	100,392068
3797,000000	100,397189
3796,000000	100,401243
3795,000000	100,403003
3794,000000	100,403565
3793,000000	100,404725
3792,000000	100,407020
3791,000000	100,409538
3790,000000	100,411190
3789,000000	100,412033
3788,000000	100,413233
3787,000000	100,415594
3786,000000	100,418559
3785,000000	100,420584
3784,000000	100,420694
3783,000000	100,419220
3782,000000	100,417412
3781,000000	100,416408
3780,000000	100,416516
3779,000000	100,417235
3778,000000	100,418624
3777,000000	100,421390
3776,000000	100,425333
3775,000000	100,429082
3774,000000	100,431332
3773,000000	100,432060
3772,000000	100,431956
3771,000000	100,431340
3770,000000	100,429803
3769,000000	100,427402
3768,000000	100,426163
3767,000000	100,428151
3766,000000	100,432777
3765,000000	100,437266
3764,000000	100,439340
3763,000000	100,438945
3762,000000	100,438076
3761,000000	100,438762
3760,000000	100,441672
3759,000000	100,445053
3758,000000	100,447016
3757,000000	100,447682
3756,000000	100,447748
3755,000000	100,447506
3754,000000	100,446865
3753,000000	100,446416
3752,000000	100,447081
3751,000000	100,447461
3750,000000	100,445582
3749,000000	100,442895
3748,000000	100,442392
3747,000000	100,444744
3746,000000	100,447849
3745,000000	100,448446
3744,000000	100,445336
3743,000000	100,441872
3742,000000	100,441989
3741,000000	100,445485
3740,000000	100,450167
3739,000000	100,453683
3738,000000	100,455151
3737,000000	100,457241
3736,000000	100,464718
3735,000000	100,479641
3734,000000	100,496541
3733,000000	100,507588
3732,000000	100,509060
3731,000000	100,502280
3730,000000	100,491425
3729,000000	100,480253
3728,000000	100,471693
3727,000000	100,467757
3726,000000	100,468390
3725,000000	100,471496
3724,000000	100,475185
3723,000000	100,479154
3722,000000	100,483166
3721,000000	100,486628
3720,000000	100,489645
3719,000000	100,492108
3718,000000	100,492991
3717,000000	100,491428
3716,000000	100,487617
3715,000000	100,482579
3714,000000	100,476644
3713,000000	100,469274
3712,000000	100,460913
3711,000000	100,453894
3710,000000	100,451868
3709,000000	100,456635
3708,000000	100,466147
3707,000000	100,476243
3706,000000	100,483528
3705,000000	100,487657
3704,000000	100,490535
3703,000000	100,493301
3702,000000	100,493938
3701,000000	100,489271
3700,000000	100,479385
3699,000000	100,468166
3698,000000	100,459266
3697,000000	100,453698
3696,000000	100,449723
3695,000000	100,444734
3694,000000	100,438300
3693,000000	100,433263
3692,000000	100,433549
3691,000000	100,440104
3690,000000	100,448254
3689,000000	100,450821
3688,000000	100,446176
3687,000000	100,439107
3686,000000	100,433509
3685,000000	100,428939
3684,000000	100,422871
3683,000000	100,413453
3682,000000	100,400350
3681,000000	100,383592
3680,000000	100,362482
3679,000000	100,337778
3678,000000	100,313892
3677,000000	100,300034
3676,000000	100,303516
3675,000000	100,318670
3674,000000	100,332988
3673,000000	100,342119
3672,000000	100,347510
3671,000000	100,350608
3670,000000	100,351236
3669,000000	100,348590
3668,000000	100,345072
3667,000000	100,343653
3666,000000	100,344069
3665,000000	100,344575
3664,000000	100,344042
3663,000000	100,342322
3662,000000	100,339492
3661,000000	100,335504
3660,000000	100,330541
3659,000000	100,325568
3658,000000	100,321452
3657,000000	100,317898
3656,000000	100,313543
3655,000000	100,308273
3654,000000	100,303516
3653,000000	100,299983
3652,000000	100,296786
3651,000000	100,292603
3650,000000	100,287553
3649,000000	100,282844
3648,000000	100,280717
3647,000000	100,282438
3646,000000	100,286730
3645,000000	100,291893
3644,000000	100,297138
3643,000000	100,301674
3642,000000	100,304658
3641,000000	100,305298
3640,000000	100,302946
3639,000000	100,297596
3638,000000	100,290173
3637,000000	100,282765
3636,000000	100,277757
3635,000000	100,276298
3634,000000	100,277486
3633,000000	100,279102
3632,000000	100,279406
3631,000000	100,278068
3630,000000	100,275360
3629,000000	100,270716
3628,000000	100,263735
3627,000000	100,257395
3626,000000	100,254987
3625,000000	100,255935
3624,000000	100,258115
3623,000000	100,260993
3622,000000	100,265466
3621,000000	100,270579
3620,000000	100,271048
3619,000000	100,260088
3618,000000	100,238107
3617,000000	100,214186
3616,000000	100,197305
3615,000000	100,189948
3614,000000	100,188458
3613,000000	100,186954
3612,000000	100,182031
3611,000000	100,173891
3610,000000	100,164107
3609,000000	100,155002
3608,000000	100,149348
3607,000000	100,148486
3606,000000	100,151024
3605,000000	100,153451
3604,000000	100,152564
3603,000000	100,147303
3602,000000	100,139045
3601,000000	100,130294
3600,000000	100,122669
3599,000000	100,115980
3598,000000	100,109302
3597,000000	100,102339
3596,000000	100,095228
3595,000000	100,088298
3594,000000	100,081480
3593,000000	100,074419
3592,000000	100,066968
3591,000000	100,059415
3590,000000	100,052320
3589,000000	100,046729
3588,000000	100,042486
3587,000000	100,037334
3586,000000	100,029510
3585,000000	100,020475
3584,000000	100,012881
3583,000000	100,008059
3582,000000	100,005188
3581,000000	100,002501
3580,000000	99,998433
3579,000000	99,992501
3578,000000	99,984812
3577,000000	99,975756
3576,000000	99,965732
3575,000000	99,955094
3574,000000	99,944266
3573,000000	99,933460
3572,000000	99,923005
3571,000000	99,913354
3570,000000	99,904712
3569,000000	99,896899
3568,000000	99,890254
3567,000000	99,885205
3566,000000	99,881395
3565,000000	99,877593
3564,000000	99,872574
3563,000000	99,866010
3562,000000	99,858868
3561,000000	99,852407
3560,000000	99,846911
3559,000000	99,841706
3558,000000	99,836215
3557,000000	99,830433
3556,000000	99,824424
3555,000000	99,817982
3554,000000	99,811113
3553,000000	99,804077
3552,000000	99,796861
3551,000000	99,789207
3550,000000	99,781089
3549,000000	99,772909
3548,000000	99,765319
3547,000000	99,758859
3546,000000	99,753723
3545,000000	99,749683
3544,000000	99,746354
3543,000000	99,743674
3542,000000	99,741875
3541,000000	99,740686
3540,000000	99,738909
3539,000000	99,735020
3538,000000	99,728629
3537,000000	99,721135
3536,000000	99,714570
3535,000000	99,709711
3534,000000	99,705434
3533,000000	99,700201
3532,000000	99,693758
3531,000000	99,687392
3530,000000	99,682371
3529,000000	99,678257
3528,000000	99,673250
3527,000000	99,666430
3526,000000	99,659128
3525,000000	99,653780
3524,000000	99,651403
3523,000000	99,650441
3522,000000	99,648378
3521,000000	99,644150
3520,000000	99,638682
3519,000000	99,633441
3518,000000	99,628909
3517,000000	99,624521
3516,000000	99,619439
3515,000000	99,613390
3514,000000	99,606747
3513,000000	99,600300
3512,000000	99,594875
3511,000000	99,590823
3510,000000	99,587447
3509,000000	99,583301
3508,000000	99,577460
3507,000000	99,570450
3506,000000	99,563741
3505,000000	99,558310
3504,000000	99,553664
3503,000000	99,548321
3502,000000	99,541378
3501,000000	99,533573
3500,000000	99,526417
3499,000000	99,520494
3498,000000	99,514739
3497,000000	99,507570
3496,000000	99,498568
3495,000000	99,488757
3494,000000	99,479300
3493,000000	99,470395
3492,000000	99,461767
3491,000000	99,453759
3490,000000	99,447174
3489,000000	99,441911
3488,000000	99,436238
3487,000000	99,427900
3486,000000	99,416236
3485,000000	99,403331
3484,000000	99,392969
3483,000000	99,387985
3482,000000	99,387610
3481,000000	99,387346
3480,000000	99,382118
3479,000000	99,370038
3478,000000	99,353193
3477,000000	99,335197
3476,000000	99,318691
3475,000000	99,305244
3474,000000	99,296790
3473,000000	99,295721
3472,000000	99,302693
3471,000000	99,314528
3470,000000	99,324775
3469,000000	99,326720
3468,000000	99,316720
3467,000000	99,295821
3466,000000	99,268981
3465,000000	99,242630
3464,000000	99,221877
3463,000000	99,208558
3462,000000	99,200791
3461,000000	99,194359
3460,000000	99,185368
3459,000000	99,172578
3458,000000	99,157633
3457,000000	99,143016
3456,000000	99,129919
3455,000000	99,118080
3454,000000	99,106875
3453,000000	99,096165
3452,000000	99,086126
3451,000000	99,077252
3450,000000	99,070470
3449,000000	99,066371
3448,000000	99,063948
3447,000000	99,060824
3446,000000	99,055373
3445,000000	99,048072
3444,000000	99,040603
3443,000000	99,034767
3442,000000	99,032940
3441,000000	99,038209
3440,000000	99,052285
3439,000000	99,072924
3438,000000	99,094016
3437,000000	99,108645
3436,000000	99,112561
3435,000000	99,106016
3434,000000	99,093403
3433,000000	99,081016
3432,000000	99,073349
3431,000000	99,070522
3430,000000	99,069287
3429,000000	99,066657
3428,000000	99,062449
3427,000000	99,058484
3426,000000	99,056448
3425,000000	99,057024
3424,000000	99,060398
3423,000000	99,066483
3422,000000	99,074377
3421,000000	99,082276
3420,000000	99,088487
3419,000000	99,092631
3418,000000	99,095897
3417,000000	99,100277
3416,000000	99,107303
3415,000000	99,116873
3414,000000	99,127050
3413,000000	99,135545
3412,000000	99,141778
3411,000000	99,147065
3410,000000	99,152479
3409,000000	99,157123
3408,000000	99,159408
3407,000000	99,159822
3406,000000	99,161471
3405,000000	99,167352
3404,000000	99,177452
3403,000000	99,188756
3402,000000	99,197713
3401,000000	99,202568
3400,000000	99,203805
3399,000000	99,203123
3398,000000	99,201999
3397,000000	99,200969
3396,000000	99,200101
3395,000000	99,199927
3394,000000	99,201451
3393,000000	99,204932
3392,000000	99,209004
3391,000000	99,211518
3390,000000	99,211422
3389,000000	99,209572
3388,000000	99,207832
3387,000000	99,207527
3386,000000	99,208475
3385,000000	99,209193
3384,000000	99,208186
3383,000000	99,205482
3382,000000	99,202797
3381,000000	99,201887
3380,000000	99,202673
3379,000000	99,203424
3378,000000	99,202870
3377,000000	99,201727
3376,000000	99,201894
3375,000000	99,204435
3374,000000	99,208662
3373,000000	99,212916
3372,000000	99,215906
3371,000000	99,217345
3370,000000	99,217737
3369,000000	99,217660
3368,000000	99,217187
3367,000000	99,215908
3366,000000	99,213544
3365,000000	99,210437
3364,000000	99,207339
3363,000000	99,204821
3362,000000	99,202964
3361,000000	99,201583
3360,000000	99,200703
3359,000000	99,200784
3358,000000	99,202323
3357,000000	99,205109
3356,000000	99,208024
3355,000000	99,210034
3354,000000	99,211360
3353,000000	99,213205
3352,000000	99,216176
3351,000000	99,219447
3350,000000	99,221714
3349,000000	99,222534
3348,000000	99,222413
3347,000000	99,221940
3346,000000	99,221445
3345,000000	99,221371
3344,000000	99,222288
3343,000000	99,224378
3342,000000	99,227150
3341,000000	99,229803
3340,000000	99,231682
3339,000000	99,232427
3338,000000	99,232024
3337,000000	99,230870
3336,000000	99,229697
3335,000000	99,229300
3334,000000	99,230201
3333,000000	99,232290
3332,000000	99,234651
3331,000000	99,236141
3330,000000	99,236613
3329,000000	99,237443
3328,000000	99,240305
3327,000000	99,245234
3326,000000	99,250283
3325,000000	99,253388
3324,000000	99,254325
3323,000000	99,254693
3322,000000	99,256249
3321,000000	99,259519
3320,000000	99,263746
3319,000000	99,267679
3318,000000	99,270340
3317,000000	99,271506
3316,000000	99,271860
3315,000000	99,272691
3314,000000	99,275127
3313,000000	99,279483
3312,000000	99,285277
3311,000000	99,291788
3310,000000	99,298412
3309,000000	99,304515
3308,000000	99,309350
3307,000000	99,312530
3306,000000	99,314526
3305,000000	99,316326
3304,000000	99,318473
3303,000000	99,320624
3302,000000	99,322164
3301,000000	99,323030
3300,000000	99,323694
3299,000000	99,324473
3298,000000	99,325138
3297,000000	99,325404
3296,000000	99,325560
3295,000000	99,326346
3294,000000	99,328061
3293,000000	99,329945
3292,000000	99,330731
3291,000000	99,329875
3290,000000	99,328088
3289,000000	99,326676
3288,000000	99,326628
3287,000000	99,328366
3286,000000	99,331796
3285,000000	99,336101
3284,000000	99,339864
3283,000000	99,342145
3282,000000	99,343601
3281,000000	99,345878
3280,000000	99,349718
3279,000000	99,354118
3278,000000	99,357648
3277,000000	99,360246
3276,000000	99,363244
3275,000000	99,367909
3274,000000	99,374330
3273,000000	99,381420
3272,000000	99,387507
3271,000000	99,391084
3270,000000	99,391754
3269,000000	99,390789
3268,000000	99,390410
3267,000000	99,392064
3266,000000	99,395411
3265,000000	99,399204
3264,000000	99,402923
3263,000000	99,407195
3262,000000	99,412636
3261,000000	99,418593
3260,000000	99,423432
3259,000000	99,426029
3258,000000	99,426844
3257,000000	99,427580
3256,000000	99,429839
3255,000000	99,433988
3254,000000	99,439068
3253,000000	99,443752
3252,000000	99,447531
3251,000000	99,451101
3250,000000	99,455372
3249,000000	99,460121
3248,000000	99,463954
3247,000000	99,465786
3246,000000	99,466134
3245,000000	99,466607
3244,000000	99,468382
3243,000000	99,471574
3242,000000	99,475805
3241,000000	99,480701
3240,000000	99,485727
3239,000000	99,490173
3238,000000	99,493664
3237,000000	99,496384
3236,000000	99,498628
3235,000000	99,500418
3234,000000	99,501711
3233,000000	99,502678
3232,000000	99,503538
3231,000000	99,504401
3230,000000	99,505403
3229,000000	99,506635
3228,000000	99,507789
3227,000000	99,508330
3226,000000	99,508370
3225,000000	99,509077
3224,000000	99,511705
3223,000000	99,516317
3222,000000	99,521696
3221,000000	99,526241
3220,000000	99,528790
3219,000000	99,528979
3218,000000	99,527567
3217,000000	99,526350
3216,000000	99,527106
3215,000000	99,530143
3214,000000	99,533986
3213,000000	99,536615
3212,000000	99,537030
3211,000000	99,535743
3210,000000	99,533992
3209,000000	99,532630
3208,000000	99,531645
3207,000000	99,530638
3206,000000	99,529521
3205,000000	99,528480
3204,000000	99,527524
3203,000000	99,526595
3202,000000	99,526200
3201,000000	99,527123
3200,000000	99,529098
3199,000000	99,530407
3198,000000	99,529721
3197,000000	99,528217
3196,000000	99,528931
3195,000000	99,533798
3194,000000	99,541726
3193,000000	99,549701
3192,000000	99,555410
3191,000000	99,558652
3190,000000	99,560799
3189,000000	99,563258
3188,000000	99,566409
3187,000000	99,569630
3186,000000	99,572132
3185,000000	99,573549
3184,000000	99,573884
3183,000000	99,573290
3182,000000	99,572263
3181,000000	99,571769
3180,000000	99,572733
3179,000000	99,575414
3178,000000	99,579462
3177,000000	99,584363
3176,000000	99,589453
3175,000000	99,593888
3174,000000	99,597269
3173,000000	99,600322
3172,000000	99,604293
3171,000000	99,609482
3170,000000	99,614862
3169,000000	99,619256
3168,000000	99,622374
3167,000000	99,624406
3166,000000	99,625344
3165,000000	99,625283
3164,000000	99,625084
3163,000000	99,625991
3162,000000	99,628478
3161,000000	99,631896
3160,000000	99,635331
3159,000000	99,638632
3158,000000	99,642508
3157,000000	99,647974
3156,000000	99,655683
3155,000000	99,665379
3154,000000	99,675536
3153,000000	99,683750
3152,000000	99,688140
3151,000000	99,688846
3150,000000	99,688088
3149,000000	99,688451
3148,000000	99,691038
3147,000000	99,695142
3146,000000	99,699523
3145,000000	99,703762
3144,000000	99,708555
3143,000000	99,714878
3142,000000	99,722823
3141,000000	99,731044
3140,000000	99,737373
3139,000000	99,740360
3138,000000	99,740414
3137,000000	99,739470
3136,000000	99,739591
3135,000000	99,741857
3134,000000	99,746209
3133,000000	99,751690
3132,000000	99,756694
3131,000000	99,759577
3130,000000	99,759660
3129,000000	99,757767
3128,000000	99,755757
3127,000000	99,755523
3126,000000	99,758174
3125,000000	99,763514
3124,000000	99,769970
3123,000000	99,775324
3122,000000	99,778045
3121,000000	99,778049
3120,000000	99,776286
3119,000000	99,773968
3118,000000	99,772134
3117,000000	99,771303
3116,000000	99,770972
3115,000000	99,769887
3114,000000	99,767342
3113,000000	99,764116
3112,000000	99,761590
3111,000000	99,760146
3110,000000	99,758875
3109,000000	99,756806
3108,000000	99,753908
3107,000000	99,750837
3106,000000	99,748114
3105,000000	99,745794
3104,000000	99,743779
3103,000000	99,742171
3102,000000	99,741277
3101,000000	99,741177
3100,000000	99,741417
3099,000000	99,741254
3098,000000	99,740314
3097,000000	99,738852
3096,000000	99,737333
3095,000000	99,735824
3094,000000	99,733888
3093,000000	99,730960
3092,000000	99,726760
3091,000000	99,721422
3090,000000	99,715217
3089,000000	99,708005
3088,000000	99,698895
3087,000000	99,686850
3086,000000	99,671842
3085,000000	99,655314
3084,000000	99,639107
3083,000000	99,623807
3082,000000	99,608396
3081,000000	99,591494
3080,000000	99,572802
3079,000000	99,553201
3078,000000	99,533831
3077,000000	99,515528
3076,000000	99,499186
3075,000000	99,486098
3074,000000	99,477297
3073,000000	99,472697
3072,000000	99,471231
3071,000000	99,472027
3070,000000	99,474951
3069,000000	99,479774
3068,000000	99,485487
3067,000000	99,490930
3066,000000	99,495923
3065,000000	99,501093
3064,000000	99,506765
3063,000000	99,512670
3062,000000	99,518641
3061,000000	99,524944
3060,000000	99,531837
3059,000000	99,539425
3058,000000	99,548123
3057,000000	99,558530
3056,000000	99,570322
3055,000000	99,581789
3054,000000	99,591129
3053,000000	99,598035
3052,000000	99,603521
3051,000000	99,608267
3050,000000	99,611681
3049,000000	99,612715
3048,000000	99,611201
3047,000000	99,608073
3046,000000	99,604300
3045,000000	99,599826
3044,000000	99,593788
3043,000000	99,585641
3042,000000	99,576029
3041,000000	99,566308
3040,000000	99,557350
3039,000000	99,549051
3038,000000	99,540931
3037,000000	99,532844
3036,000000	99,524899
3035,000000	99,517098
3034,000000	99,509467
3033,000000	99,502415
3032,000000	99,496525
3031,000000	99,491839
3030,000000	99,487641
3029,000000	99,483036
3028,000000	99,477588
3027,000000	99,471378
3026,000000	99,464639
3025,000000	99,457415
3024,000000	99,449388
3023,000000	99,439889
3022,000000	99,428121
3021,000000	99,413484
3020,000000	99,395665
3019,000000	99,374521
3018,000000	99,349930
3017,000000	99,321841
3016,000000	99,290493
3015,000000	99,256300
3014,000000	99,219491
3013,000000	99,179824
3012,000000	99,136780
3011,000000	99,090115
3010,000000	99,039938
3009,000000	98,986248
3008,000000	98,928561
3007,000000	98,866264
3006,000000	98,799435
3005,000000	98,728828
3004,000000	98,654995
3003,000000	98,577629
3002,000000	98,495907
3001,000000	98,409421
3000,000000	98,318159
2999,000000	98,221631
2998,000000	98,118404
2997,000000	98,006461
2996,000000	97,884132
2995,000000	97,750384
2994,000000	97,604630
2993,000000	97,446571
2992,000000	97,275440
2991,000000	97,089369
2990,000000	96,885262
2989,000000	96,659890
2988,000000	96,411154
2987,000000	96,136919
2986,000000	95,833606
2985,000000	95,497197
2984,000000	95,127649
2983,000000	94,732295
2982,000000	94,322427
2981,000000	93,905833
2980,000000	93,481763
2979,000000	93,043064
2978,000000	92,582178
2977,000000	92,093836
2976,000000	91,573975
2975,000000	91,018860
2974,000000	90,426972
2973,000000	89,801918
2972,000000	89,151616
2971,000000	88,484982
2970,000000	87,808562
2969,000000	87,125886
2968,000000	86,439709
2967,000000	85,755224
2966,000000	85,082372
2965,000000	84,434128
2964,000000	83,823515
2963,000000	83,261636
2962,000000	82,758840
2961,000000	82,325796
2960,000000	81,972002
2959,000000	81,706332
2958,000000	81,537691
2957,000000	81,475427
2956,000000	81,526602
2955,000000	81,692616
2954,000000	81,969322
2953,000000	82,344827
2952,000000	82,797745
2951,000000	83,297507
2950,000000	83,810225
2949,000000	84,305161
2948,000000	84,756641
2947,000000	85,144349
2946,000000	85,452775
2945,000000	85,671797
2944,000000	85,795298
2943,000000	85,821233
2942,000000	85,753286
2941,000000	85,601151
2940,000000	85,378934
2939,000000	85,101266
2938,000000	84,782543
2937,000000	84,436620
2936,000000	84,076916
2935,000000	83,716645
2934,000000	83,368443
2933,000000	83,043633
2932,000000	82,749428
2931,000000	82,489039
2930,000000	82,264289
2929,000000	82,077569
2928,000000	81,930522
2927,000000	81,822090
2926,000000	81,749712
2925,000000	81,710679
2924,000000	81,701793
2923,000000	81,718422
2922,000000	81,755622
2921,000000	81,809823
2920,000000	81,878785
2919,000000	81,962040
2918,000000	82,062698
2917,000000	82,187522
2916,000000	82,343396
2915,000000	82,532750
2914,000000	82,752474
2913,000000	82,995758
2912,000000	83,254497
2911,000000	83,522463
2910,000000	83,797898
2909,000000	84,083569
2908,000000	84,383323
2907,000000	84,699184
2906,000000	85,031836
2905,000000	85,381880
2904,000000	85,749124
2903,000000	86,131084
2902,000000	86,523318
2901,000000	86,921526
2900,000000	87,321825
2899,000000	87,720923
2898,000000	88,115885
2897,000000	88,504083
2896,000000	88,882901
2895,000000	89,249651
2894,000000	89,602275
2893,000000	89,939164
2892,000000	90,258215
2891,000000	90,556377
2890,000000	90,830050
2889,000000	91,075367
2888,000000	91,287362
2887,000000	91,460101
2886,000000	91,588531
2885,000000	91,669922
2884,000000	91,703386
2883,000000	91,687779
2882,000000	91,620880
2881,000000	91,500462
2880,000000	91,326522
2879,000000	91,103379
2878,000000	90,840852
2877,000000	90,554254
2876,000000	90,262429
2875,000000	89,986370
2874,000000	89,747383
2873,000000	89,564818
2872,000000	89,452690
2871,000000	89,416324
2870,000000	89,451676
2869,000000	89,546182
2868,000000	89,680933
2867,000000	89,834308
2866,000000	89,986640
2865,000000	90,123186
2864,000000	90,234750
2863,000000	90,316864
2862,000000	90,368550
2861,000000	90,392074
2860,000000	90,392918
2859,000000	90,379825
2858,000000	90,363419
2857,000000	90,353433
2856,000000	90,356277
2855,000000	90,375996
2854,000000	90,417388
2853,000000	90,488635
2852,000000	90,603208
2851,000000	90,779308
2850,000000	91,035247
2849,000000	91,380311
2848,000000	91,806653
2847,000000	92,290204
2846,000000	92,800395
2845,000000	93,310208
2844,000000	93,801014
2843,000000	94,263564
2842,000000	94,695603
2841,000000	95,098011
2840,000000	95,470755
2839,000000	95,812523
2838,000000	96,123796
2837,000000	96,407747
2836,000000	96,667466
2835,000000	96,903450
2834,000000	97,114430
2833,000000	97,300017
2832,000000	97,461879
2831,000000	97,602893
2830,000000	97,726204
2829,000000	97,834383
2828,000000	97,928832
2827,000000	98,010145
2826,000000	98,079043
2825,000000	98,136860
2824,000000	98,185026
2823,000000	98,224752
2822,000000	98,257670
2821,000000	98,285930
2820,000000	98,311484
2819,000000	98,336020
2818,000000	98,361970
2817,000000	98,392955
2816,000000	98,432260
2815,000000	98,481101
2814,000000	98,538737
2813,000000	98,603564
2812,000000	98,673335
2811,000000	98,744795
2810,000000	98,814208
2809,000000	98,878717
2808,000000	98,937273
2807,000000	98,990405
2806,000000	99,039354
2805,000000	99,085134
2804,000000	99,127842
2803,000000	99,166915
2802,000000	99,202296
2801,000000	99,235111
2800,000000	99,266796
2799,000000	99,297621
2798,000000	99,326459
2797,000000	99,352179
2796,000000	99,375030
2795,000000	99,396545
2794,000000	99,418257
2793,000000	99,440555
2792,000000	99,462671
2791,000000	99,483428
2790,000000	99,501912
2789,000000	99,517797
2788,000000	99,531570
2787,000000	99,544601
2786,000000	99,558414
2785,000000	99,573419
2784,000000	99,588514
2783,000000	99,602191
2782,000000	99,613794
2781,000000	99,623592
2780,000000	99,632209
2779,000000	99,640566
2778,000000	99,649746
2777,000000	99,659929
2776,000000	99,669587
2775,000000	99,676675
2774,000000	99,680730
2773,000000	99,683069
2772,000000	99,685030
2771,000000	99,686950
2770,000000	99,688959
2769,000000	99,691582
2768,000000	99,694894
2767,000000	99,697969
2766,000000	99,700018
2765,000000	99,701597
2764,000000	99,703943
2763,000000	99,707356
2762,000000	99,710802
2761,000000	99,713013
2760,000000	99,713619
2759,000000	99,713438
2758,000000	99,713972
2757,000000	99,716294
2756,000000	99,720005
2755,000000	99,723427
2754,000000	99,725173
2753,000000	99,725367
2752,000000	99,725115
2751,000000	99,725072
2750,000000	99,724884
2749,000000	99,723794
2748,000000	99,721359
2747,000000	99,717671
2746,000000	99,713230
2745,000000	99,708645
2744,000000	99,704321
2743,000000	99,700381
2742,000000	99,696836
2741,000000	99,693696
2740,000000	99,690902
2739,000000	99,688310
2738,000000	99,685650
2737,000000	99,682345
2736,000000	99,677717
2735,000000	99,671899
2734,000000	99,666341
2733,000000	99,662734
2732,000000	99,661420
2731,000000	99,661508
2730,000000	99,662525
2729,000000	99,665029
2728,000000	99,669399
2727,000000	99,675040
2726,000000	99,681311
2725,000000	99,688469
2724,000000	99,696937
2723,000000	99,706177
2722,000000	99,715043
2721,000000	99,722934
2720,000000	99,730066
2719,000000	99,736981
2718,000000	99,744311
2717,000000	99,752664
2716,000000	99,762053
2715,000000	99,771653
2714,000000	99,780632
2713,000000	99,788950
2712,000000	99,796929
2711,000000	99,804520
2710,000000	99,811782
2709,000000	99,819638
2708,000000	99,829089
2707,000000	99,839601
2706,000000	99,849245
2705,000000	99,856689
2704,000000	99,862337
2703,000000	99,867221
2702,000000	99,871531
2701,000000	99,874850
2700,000000	99,877306
2699,000000	99,879700
2698,000000	99,882563
2697,000000	99,885582
2696,000000	99,888023
2695,000000	99,889355
2694,000000	99,889428
2693,000000	99,888449
2692,000000	99,887029
2691,000000	99,886081
2690,000000	99,886397
2689,000000	99,888255
2688,000000	99,891354
2687,000000	99,894917
2686,000000	99,897805
2685,000000	99,898948
2684,000000	99,898143
2683,000000	99,896399
2682,000000	99,895128
2681,000000	99,894967
2680,000000	99,895715
2679,000000	99,897201
2678,000000	99,899484
2677,000000	99,902010
2676,000000	99,903499
2675,000000	99,903393
2674,000000	99,902882
2673,000000	99,903665
2672,000000	99,906001
2671,000000	99,908796
2670,000000	99,911400
2669,000000	99,914429
2668,000000	99,918799
2667,000000	99,924932
2666,000000	99,933111
2665,000000	99,943654
2664,000000	99,956258
2663,000000	99,969703
2662,000000	99,982761
2661,000000	99,995085
2660,000000	100,006918
2659,000000	100,018448
2658,000000	100,029822
2657,000000	100,041415
2656,000000	100,053575
2655,000000	100,066218
2654,000000	100,078886
2653,000000	100,090974
2652,000000	100,101797
2651,000000	100,110844
2650,000000	100,118299
2649,000000	100,124983
2648,000000	100,131550
2647,000000	100,137977
2646,000000	100,143904
2645,000000	100,149106
2644,000000	100,153443
2643,000000	100,156941
2642,000000	100,160185
2641,000000	100,164018
2640,000000	100,168472
2639,000000	100,172623
2638,000000	100,176065
2637,000000	100,179878
2636,000000	100,185221
2635,000000	100,191243
2634,000000	100,195337
2633,000000	100,195737
2632,000000	100,193372
2631,000000	100,190986
2630,000000	100,190763
2629,000000	100,192776
2628,000000	100,195347
2627,000000	100,196730
2626,000000	100,196650
2625,000000	100,196395
2624,000000	100,197448
2623,000000	100,200023
2622,000000	100,202842
2621,000000	100,204159
2620,000000	100,203082
2619,000000	100,200172
2618,000000	100,196784
2617,000000	100,193747
2616,000000	100,190807
2615,000000	100,187613
2614,000000	100,184872
2613,000000	100,183819
2612,000000	100,184634
2611,000000	100,186130
2610,000000	100,187062
2609,000000	100,187085
2608,000000	100,186268
2607,000000	100,184521
2606,000000	100,181907
2605,000000	100,178985
2604,000000	100,176526
2603,000000	100,175297
2602,000000	100,176079
2601,000000	100,179023
2600,000000	100,182743
2599,000000	100,185005
2598,000000	100,184867
2597,000000	100,183411
2596,000000	100,181984
2595,000000	100,180571
2594,000000	100,178650
2593,000000	100,176824
2592,000000	100,176510
2591,000000	100,178210
2590,000000	100,180770
2589,000000	100,182332
2588,000000	100,181642
2587,000000	100,178803
2586,000000	100,175191
2585,000000	100,172391
2584,000000	100,170869
2583,000000	100,169891
2582,000000	100,168831
2581,000000	100,168171
2580,000000	100,169065
2579,000000	100,172393
2578,000000	100,178367
2577,000000	100,186298
2576,000000	100,194437
2575,000000	100,200804
2574,000000	100,204583
2573,000000	100,206361
2572,000000	100,206912
2571,000000	100,206482
2570,000000	100,205326
2569,000000	100,204124
2568,000000	100,203600
2567,000000	100,204474
2566,000000	100,207625
2565,000000	100,212954
2564,000000	100,218001
2563,000000	100,219398
2562,000000	100,216592
2561,000000	100,212831
2560,000000	100,211573
2559,000000	100,213196
2558,000000	100,216035
2557,000000	100,219062
2556,000000	100,222027
2555,000000	100,224213
2554,000000	100,225022
2553,000000	100,225406
2552,000000	100,227268
2551,000000	100,231547
2550,000000	100,237844
2549,000000	100,245260
2548,000000	100,252547
2547,000000	100,258089
2546,000000	100,261190
2545,000000	100,263109
2544,000000	100,265632
2543,000000	100,268851
2542,000000	100,271427
2541,000000	100,272845
2540,000000	100,274201
2539,000000	100,276833
2538,000000	100,280896
2537,000000	100,285171
2536,000000	100,287678
2535,000000	100,286995
2534,000000	100,283847
2533,000000	100,280991
2532,000000	100,280563
2531,000000	100,281941
2530,000000	100,283080
2529,000000	100,283541
2528,000000	100,285002
2527,000000	100,289023
2526,000000	100,295326
2525,000000	100,302318
2524,000000	100,308475
2523,000000	100,313204
2522,000000	100,316966
2521,000000	100,320544
2520,000000	100,324021
2519,000000	100,326869
2518,000000	100,329140
2517,000000	100,331386
2516,000000	100,332928
2515,000000	100,331656
2514,000000	100,326997
2513,000000	100,322062
2512,000000	100,320999
2511,000000	100,324773
2510,000000	100,331044
2509,000000	100,337724
2508,000000	100,344515
2507,000000	100,350979
2506,000000	100,355420
2505,000000	100,356806
2504,000000	100,356620
2503,000000	100,357693
2502,000000	100,361656
2501,000000	100,367904
2500,000000	100,374338
2499,000000	100,378781
2498,000000	100,380393
2497,000000	100,380451
2496,000000	100,381394
2495,000000	100,384799
2494,000000	100,390386
2493,000000	100,396777
2492,000000	100,402641
2491,000000	100,407065
2490,000000	100,409577
2489,000000	100,410404
2488,000000	100,410520
2487,000000	100,411086
2486,000000	100,412722
2485,000000	100,415222
2484,000000	100,417801
2483,000000	100,419687
2482,000000	100,420611
2481,000000	100,420868
2480,000000	100,421100
2479,000000	100,422218
2478,000000	100,425174
2477,000000	100,430217
2476,000000	100,436320
2475,000000	100,441859
2474,000000	100,445832
2473,000000	100,447983
2472,000000	100,448208
2471,000000	100,446919
2470,000000	100,445817
2469,000000	100,446933
2468,000000	100,450609
2467,000000	100,455603
2466,000000	100,461315
2465,000000	100,468159
2464,000000	100,475214
2463,000000	100,479484
2462,000000	100,479068
2461,000000	100,475946
2460,000000	100,474170
2459,000000	100,476095
2458,000000	100,481408
2457,000000	100,488590
2456,000000	100,495578
2455,000000	100,499984
2454,000000	100,500766
2453,000000	100,499649
2452,000000	100,499387
2451,000000	100,500525
2450,000000	100,501071
2449,000000	100,499068
2448,000000	100,494304
2447,000000	100,487883
2446,000000	100,481549
2445,000000	100,477312
2444,000000	100,476128
2443,000000	100,476659
2442,000000	100,476395
2441,000000	100,474241
2440,000000	100,471264
2439,000000	100,469013
2438,000000	100,467980
2437,000000	100,467490
2436,000000	100,466089
2435,000000	100,462238
2434,000000	100,455736
2433,000000	100,448483
2432,000000	100,442878
2431,000000	100,439508
2430,000000	100,437190
2429,000000	100,435032
2428,000000	100,433403
2427,000000	100,432824
2426,000000	100,432786
2425,000000	100,431812
2424,000000	100,428306
2423,000000	100,421880
2422,000000	100,414506
2421,000000	100,409639
2420,000000	100,408992
2419,000000	100,410492
2418,000000	100,410592
2417,000000	100,408177
2416,000000	100,405149
2415,000000	100,403725
2414,000000	100,404598
2413,000000	100,407494
2412,000000	100,411741
2411,000000	100,415900
2410,000000	100,418040
2409,000000	100,416878
2408,000000	100,412181
2407,000000	100,404520
2406,000000	100,395751
2405,000000	100,389265
2404,000000	100,387975
2403,000000	100,391651
2402,000000	100,397256
2401,000000	100,401894
2400,000000	100,404431
2399,000000	100,404761
2398,000000	100,403507
2397,000000	100,402702
2396,000000	100,404887
2395,000000	100,410445
2394,000000	100,416956
2393,000000	100,421710
2392,000000	100,423767
2391,000000	100,423267
2390,000000	100,419934
2389,000000	100,413947
2388,000000	100,406760
2387,000000	100,400114
2386,000000	100,394872
2385,000000	100,390505
2384,000000	100,386750
2383,000000	100,383589
2382,000000	100,381048
2381,000000	100,379369
2380,000000	100,377874
2379,000000	100,374892
2378,000000	100,369265
2377,000000	100,363417
2376,000000	100,361654
2375,000000	100,364859
2374,000000	100,369539
2373,000000	100,373297
2372,000000	100,377548
2371,000000	100,382174
2370,000000	100,384194
2369,000000	100,382481
2368,000000	100,379595
2367,000000	100,376645
2366,000000	100,371375
2365,000000	100,365674
2364,000000	100,364499
2363,000000	100,365929
2362,000000	100,362523
2361,000000	100,353408
2360,000000	100,345588
2359,000000	100,345505
2358,000000	100,355374
2357,000000	100,372781
2356,000000	100,388132
2355,000000	100,386202
2354,000000	100,369260
2353,000000	100,355578
2352,000000	100,357609
2351,000000	100,370280
2350,000000	100,380411
2349,000000	100,379933
2348,000000	100,369407
2347,000000	100,360961
2346,000000	100,366541
2345,000000	100,382597
2344,000000	100,396117
2343,000000	100,397852
2342,000000	100,393725
2341,000000	100,391637
2340,000000	100,392343
2339,000000	100,392184
2338,000000	100,390406
2337,000000	100,390123
2336,000000	100,389770
2335,000000	100,387505
2334,000000	100,384323
2333,000000	100,383691
2332,000000	100,379906
2331,000000	100,370719
2330,000000	100,359747
2329,000000	100,363347
2328,000000	100,387047
2327,000000	100,430697
2326,000000	100,483573
2325,000000	100,531139
2324,000000	100,557464
2323,000000	100,556515
2322,000000	100,536166
2321,000000	100,509693
2320,000000	100,484839
2319,000000	100,468064
2318,000000	100,462505
2317,000000	100,469663
2316,000000	100,480448
2315,000000	100,488464
2314,000000	100,490449
2313,000000	100,491803
2312,000000	100,493927
2311,000000	100,498574
2310,000000	100,504474
2309,000000	100,512338
2308,000000	100,519863
2307,000000	100,527374
2306,000000	100,536331
2305,000000	100,549139
2304,000000	100,564146
2303,000000	100,579072
2302,000000	100,591588
2301,000000	100,601357
2300,000000	100,606553
2299,000000	100,608496
2298,000000	100,610207
2297,000000	100,617082
2296,000000	100,629574
2295,000000	100,646483
2294,000000	100,665271
2293,000000	100,684783
2292,000000	100,701980
2291,000000	100,714149
2290,000000	100,721265
2289,000000	100,726400
2288,000000	100,732887
2287,000000	100,741989
2286,000000	100,752912
2285,000000	100,762235
2284,000000	100,766026
2283,000000	100,763513
2282,000000	100,759744
2281,000000	100,759959
2280,000000	100,763397
2279,000000	100,763987
2278,000000	100,758727
2277,000000	100,751327
2276,000000	100,746812
2275,000000	100,746194
2274,000000	100,747739
2273,000000	100,751600
2272,000000	100,759159
2271,000000	100,769794
2270,000000	100,779514
2269,000000	100,783706
2268,000000	100,780346
2267,000000	100,771502
2266,000000	100,761597
2265,000000	100,754205
2264,000000	100,750375
2263,000000	100,750564
2262,000000	100,756376
2261,000000	100,768394
2260,000000	100,783717
2259,000000	100,797299
2258,000000	100,805873
2257,000000	100,808035
2256,000000	100,802406
2255,000000	100,788387
2254,000000	100,769105
2253,000000	100,751548
2252,000000	100,742506
2251,000000	100,745372
2250,000000	100,758597
2249,000000	100,775950
2248,000000	100,789357
2247,000000	100,795587
2246,000000	100,798816
2245,000000	100,804600
2244,000000	100,812476
2243,000000	100,817972
2242,000000	100,820524
2241,000000	100,824404
2240,000000	100,831526
2239,000000	100,838336
2238,000000	100,841610
2237,000000	100,843252
2236,000000	100,846933
2235,000000	100,852939
2234,000000	100,858801
2233,000000	100,862489
2232,000000	100,862896
2231,000000	100,859412
2230,000000	100,853523
2229,000000	100,848933
2228,000000	100,847293
2227,000000	100,844877
2226,000000	100,836078
2225,000000	100,820360
2224,000000	100,804187
2223,000000	100,795994
2222,000000	100,799697
2221,000000	100,812573
2220,000000	100,828040
2219,000000	100,840182
2218,000000	100,846164
2217,000000	100,846355
2216,000000	100,844153
2215,000000	100,844634
2214,000000	100,850333
2213,000000	100,857857
2212,000000	100,861616
2211,000000	100,861071
2210,000000	100,860114
2209,000000	100,858801
2208,000000	100,851638
2207,000000	100,837261
2206,000000	100,824004
2205,000000	100,820784
2204,000000	100,826354
2203,000000	100,833241
2202,000000	100,838515
2201,000000	100,844229
2200,000000	100,850850
2199,000000	100,857432
2198,000000	100,866376
2197,000000	100,880665
2196,000000	100,897553
2195,000000	100,911573
2194,000000	100,922627
2193,000000	100,933927
2192,000000	100,943159
2191,000000	100,943667
2190,000000	100,935068
2189,000000	100,925805
2188,000000	100,923486
2187,000000	100,928094
2186,000000	100,935155
2185,000000	100,939661
2184,000000	100,936960
2183,000000	100,926916
2182,000000	100,918251
2181,000000	100,921525
2180,000000	100,935615
2179,000000	100,947659
2178,000000	100,947646
2177,000000	100,937631
2176,000000	100,926249
2175,000000	100,919520
2174,000000	100,919082
2173,000000	100,924562
2172,000000	100,935491
2171,000000	100,953969
2170,000000	100,985494
2169,000000	101,032894
2168,000000	101,089648
2167,000000	101,143601
2166,000000	101,187754
2165,000000	101,224731
2164,000000	101,259937
2163,000000	101,290247
2162,000000	101,294581
2161,000000	101,237391
2160,000000	101,098669
2159,000000	100,913197
2158,000000	100,761536
2157,000000	100,702029
2156,000000	100,723283
2155,000000	100,774009
2154,000000	100,817311
2153,000000	100,846836
2152,000000	100,868580
2151,000000	100,883930
2150,000000	100,890256
2149,000000	100,885508
2148,000000	100,869065
2147,000000	100,844415
2146,000000	100,822670
2145,000000	100,816533
2144,000000	100,827329
2143,000000	100,842039
2142,000000	100,844917
2141,000000	100,830059
2140,000000	100,804049
2139,000000	100,779380
2138,000000	100,763825
2137,000000	100,752865
2136,000000	100,734470
2135,000000	100,704313
2134,000000	100,672707
2133,000000	100,652807
2132,000000	100,646961
2131,000000	100,650038
2130,000000	100,659648
2129,000000	100,675449
2128,000000	100,692809
2127,000000	100,705888
2126,000000	100,715617
2125,000000	100,727457
2124,000000	100,742072
2123,000000	100,754434
2122,000000	100,761692
2121,000000	100,765641
2120,000000	100,767995
2119,000000	100,769224
2118,000000	100,771924
2117,000000	100,779114
2116,000000	100,788760
2115,000000	100,795638
2114,000000	100,799285
2113,000000	100,804412
2112,000000	100,812614
2111,000000	100,819514
2110,000000	100,821398
2109,000000	100,819314
2108,000000	100,815017
2107,000000	100,808255
2106,000000	100,800150
2105,000000	100,794560
2104,000000	100,793628
2103,000000	100,795497
2102,000000	100,797785
2101,000000	100,799929
2100,000000	100,801466
2099,000000	100,801328
2098,000000	100,799018
2097,000000	100,793345
2096,000000	100,781446
2095,000000	100,763331
2094,000000	100,745816
2093,000000	100,736829
2092,000000	100,737583
2091,000000	100,745248
2090,000000	100,760689
2089,000000	100,786351
2088,000000	100,817736
2087,000000	100,844510
2086,000000	100,860505
2085,000000	100,867073
2084,000000	100,867412
2083,000000	100,864302
2082,000000	100,863196
2081,000000	100,869781
2080,000000	100,882399
2079,000000	100,893463
2078,000000	100,899969
2077,000000	100,906441
2076,000000	100,916363
2075,000000	100,927053
2074,000000	100,934523
2073,000000	100,936911
2072,000000	100,931856
2071,000000	100,917487
2070,000000	100,898015
2069,000000	100,882250
2068,000000	100,874496
2067,000000	100,871939
2066,000000	100,871344
2065,000000	100,871824
2064,000000	100,871275
2063,000000	100,867878
2062,000000	100,864989
2061,000000	100,866732
2060,000000	100,869799
2059,000000	100,868622
2058,000000	100,867291
2057,000000	100,875603
2056,000000	100,893579
2055,000000	100,912703
2054,000000	100,933155
2053,000000	100,965004
2052,000000	101,007529
2051,000000	101,041119
2050,000000	101,047443
2049,000000	101,030339
2048,000000	101,008615
2047,000000	100,992569
2046,000000	100,979170
2045,000000	100,964762
2044,000000	100,951606
2043,000000	100,946288
2042,000000	100,957789
2041,000000	100,990929
2040,000000	101,036381
2039,000000	101,073904
2038,000000	101,088745
2037,000000	101,079445
2036,000000	101,051185
2035,000000	101,010525
2034,000000	100,967898
2033,000000	100,935523
2032,000000	100,918438
2031,000000	100,914725
2030,000000	100,923061
2029,000000	100,939449
2028,000000	100,951232
2027,000000	100,949144
2026,000000	100,940481
2025,000000	100,935938
2024,000000	100,927964
2023,000000	100,900615
2022,000000	100,857744
2021,000000	100,822264
2020,000000	100,808064
2019,000000	100,811011
2018,000000	100,826725
2017,000000	100,854874
2016,000000	100,885272
2015,000000	100,902374
2014,000000	100,905996
2013,000000	100,908935
2012,000000	100,914466
2011,000000	100,913836
2010,000000	100,905226
2009,000000	100,895991
2008,000000	100,885459
2007,000000	100,866965
2006,000000	100,848471
2005,000000	100,847860
2004,000000	100,864028
2003,000000	100,874762
2002,000000	100,865256
2001,000000	100,841749
2000,000000	100,818102
1999,000000	100,805196
1998,000000	100,814305
1997,000000	100,849574
1996,000000	100,893001
1995,000000	100,916697
1994,000000	100,915301
1993,000000	100,911372
1992,000000	100,924432
1991,000000	100,948931
1990,000000	100,970150
1989,000000	100,982885
1988,000000	100,986770
1987,000000	100,981838
1986,000000	100,976589
1985,000000	100,985656
1984,000000	101,011942
1983,000000	101,043511
1982,000000	101,071704
1981,000000	101,096473
1980,000000	101,109927
1979,000000	101,092783
1978,000000	101,039187
1977,000000	100,970944
1976,000000	100,914132
1975,000000	100,877190
1974,000000	100,861021
1973,000000	100,866088
1972,000000	100,880100
1971,000000	100,881442
1970,000000	100,864799
1969,000000	100,848617
1968,000000	100,851052
1967,000000	100,870378
1966,000000	100,893396
1965,000000	100,907872
1964,000000	100,902995
1963,000000	100,874787
1962,000000	100,836751
1961,000000	100,811436
1960,000000	100,805814
1959,000000	100,807682
1958,000000	100,807838
1957,000000	100,809356
1956,000000	100,813366
1955,000000	100,811449
1954,000000	100,796531
1953,000000	100,770720
1952,000000	100,739509
1951,000000	100,707927
1950,000000	100,683342
1949,000000	100,672732
1948,000000	100,675606
1947,000000	100,686896
1946,000000	100,704568
1945,000000	100,726077
1944,000000	100,742534
1943,000000	100,748319
1942,000000	100,751781
1941,000000	100,762762
1940,000000	100,775142
1939,000000	100,777378
1938,000000	100,772716
1937,000000	100,774126
1936,000000	100,782618
1935,000000	100,785896
1934,000000	100,778492
1933,000000	100,768904
1932,000000	100,765654
1931,000000	100,769585
1930,000000	100,779692
1929,000000	100,794091
1928,000000	100,804828
1927,000000	100,803059
1926,000000	100,790684
1925,000000	100,776344
1924,000000	100,764696
1923,000000	100,758207
1922,000000	100,764611
1921,000000	100,787549
1920,000000	100,813611
1919,000000	100,823302
1918,000000	100,814839
1917,000000	100,804671
1916,000000	100,801736
1915,000000	100,799193
1914,000000	100,792079
1913,000000	100,784804
1912,000000	100,780653
1911,000000	100,778205
1910,000000	100,779663
1909,000000	100,789137
1908,000000	100,800605
1907,000000	100,802169
1906,000000	100,794142
1905,000000	100,787307
1904,000000	100,785015
1903,000000	100,779433
1902,000000	100,767392
1901,000000	100,756632
1900,000000	100,753733
1899,000000	100,757389
1898,000000	100,765534
1897,000000	100,776338
1896,000000	100,782691
1895,000000	100,777925
1894,000000	100,767840
1893,000000	100,763813
1892,000000	100,764627
1891,000000	100,759347
1890,000000	100,747005
1889,000000	100,739145
1888,000000	100,739645
1887,000000	100,740020
1886,000000	100,736221
1885,000000	100,733223
1884,000000	100,732250
1883,000000	100,727034
1882,000000	100,715575
1881,000000	100,703681
1880,000000	100,695018
1879,000000	100,688699
1878,000000	100,687617
1877,000000	100,695603
1876,000000	100,706182
1875,000000	100,707881
1874,000000	100,700825
1873,000000	100,695480
1872,000000	100,695262
1871,000000	100,693619
1870,000000	100,688856
1869,000000	100,688032
1868,000000	100,691109
1867,000000	100,689669
1866,000000	100,684483
1865,000000	100,683617
1864,000000	100,686487
1863,000000	100,685103
1862,000000	100,678806
1861,000000	100,674720
1860,000000	100,673215
1859,000000	100,667504
1858,000000	100,659052
1857,000000	100,656998
1856,000000	100,660649
1855,000000	100,658626
1854,000000	100,646941
1853,000000	100,632611
1852,000000	100,619245
1851,000000	100,602402
1850,000000	100,584662
1849,000000	100,576624
1848,000000	100,579364
1847,000000	100,580466
1846,000000	100,572284
1845,000000	100,560915
1844,000000	100,552655
1843,000000	100,546939
1842,000000	100,546746
1841,000000	100,554806
1840,000000	100,563269
1839,000000	100,562011
1838,000000	100,553998
1837,000000	100,550988
1836,000000	100,555252
1835,000000	100,559497
1834,000000	100,563494
1833,000000	100,573816
1832,000000	100,587709
1831,000000	100,592286
1830,000000	100,585110
1829,000000	100,578824
1828,000000	100,579023
1827,000000	100,577477
1826,000000	100,570460
1825,000000	100,564143
1824,000000	100,559619
1823,000000	100,550302
1822,000000	100,537326
1821,000000	100,528484
1820,000000	100,521412
1819,000000	100,504793
1818,000000	100,480118
1817,000000	100,464078
1816,000000	100,463834
1815,000000	100,468090
1814,000000	100,467558
1813,000000	100,466353
1812,000000	100,467554
1811,000000	100,465441
1810,000000	100,458153
1809,000000	100,452919
1808,000000	100,451010
1807,000000	100,444665
1806,000000	100,432656
1805,000000	100,421990
1804,000000	100,412562
1803,000000	100,396560
1802,000000	100,375942
1801,000000	100,363808
1800,000000	100,359476
1799,000000	100,346917
1798,000000	100,323924
1797,000000	100,306574
1796,000000	100,301250
1795,000000	100,295390
1794,000000	100,278417
1793,000000	100,254921
1792,000000	100,229135
1791,000000	100,198646
1790,000000	100,170708
1789,000000	100,155857
1788,000000	100,146306
1787,000000	100,124333
1786,000000	100,088929
1785,000000	100,058152
1784,000000	100,038717
1783,000000	100,016177
1782,000000	99,982226
1781,000000	99,947604
1780,000000	99,917581
1779,000000	99,883154
1778,000000	99,843322
1777,000000	99,809799
1776,000000	99,784275
1775,000000	99,753064
1774,000000	99,711215
1773,000000	99,669354
1772,000000	99,626799
1771,000000	99,567404
1770,000000	99,492713
1769,000000	99,418825
1768,000000	99,349300
1767,000000	99,277839
1766,000000	99,208154
1765,000000	99,144438
1764,000000	99,067260
1763,000000	98,947090
1762,000000	98,787057
1761,000000	98,625920
1760,000000	98,473520
1759,000000	98,296116
1758,000000	98,067201
1757,000000	97,797599
1756,000000	97,510438
1755,000000	97,206623
1754,000000	96,869317
1753,000000	96,471930
1752,000000	95,978261
1751,000000	95,372195
1750,000000	94,688269
1749,000000	93,963870
1748,000000	93,183935
1747,000000	92,315839
1746,000000	91,358455
1745,000000	90,322170
1744,000000	89,207546
1743,000000	88,026045
1742,000000	86,791839
1741,000000	85,473308
1740,000000	84,030728
1739,000000	82,559629
1738,000000	81,248886
1737,000000	80,129837
1736,000000	78,993987
1735,000000	77,544830
1734,000000	75,795746
1733,000000	74,220483
1732,000000	73,034075
1731,000000	72,015389
1730,000000	70,990160
1729,000000	69,996908
1728,000000	69,128725
1727,000000	68,393325
1726,000000	67,771311
1725,000000	67,296699
1724,000000	67,007041
1723,000000	66,887433
1722,000000	66,925590
1721,000000	67,154247
1720,000000	67,620946
1719,000000	68,371714
1718,000000	69,455008
1717,000000	70,859755
1716,000000	72,455257
1715,000000	74,127408
1714,000000	75,848998
1713,000000	77,610904
1712,000000	79,390730
1711,000000	81,168880
1710,000000	82,916382
1709,000000	84,580026
1708,000000	86,132961
1707,000000	87,614781
1706,000000	89,044815
1705,000000	90,313249
1704,000000	91,299330
1703,000000	92,050202
1702,000000	92,719888
1701,000000	93,438857
1700,000000	94,164636
1699,000000	94,726499
1698,000000	95,103062
1697,000000	95,385187
1696,000000	95,657303
1695,000000	95,934327
1694,000000	96,163978
1693,000000	96,322653
1692,000000	96,438213
1691,000000	96,553202
1690,000000	96,676577
1689,000000	96,782206
1688,000000	96,862025
1687,000000	96,935142
1686,000000	97,014572
1685,000000	97,094638
1684,000000	97,175399
1683,000000	97,263022
1682,000000	97,343112
1681,000000	97,400371
1680,000000	97,450477
1679,000000	97,519644
1678,000000	97,601451
1677,000000	97,668793
1676,000000	97,720402
1675,000000	97,782130
1674,000000	97,852877
1673,000000	97,907521
1672,000000	97,942365
1671,000000	97,976466
1670,000000	98,014586
1669,000000	98,037670
1668,000000	98,047856
1667,000000	98,070092
1666,000000	98,104829
1665,000000	98,132328
1664,000000	98,148056
1663,000000	98,167197
1662,000000	98,191920
1661,000000	98,207080
1660,000000	98,212786
1659,000000	98,224532
1658,000000	98,246650
1657,000000	98,265346
1656,000000	98,269877
1655,000000	98,270904
1654,000000	98,289359
1653,000000	98,311905
1652,000000	98,321249
1651,000000	98,351548
1650,000000	98,397557
1649,000000	98,422152
1648,000000	98,422587
1647,000000	98,426793
1646,000000	98,440110
1645,000000	98,444358
1644,000000	98,445255
1643,000000	98,455676
1642,000000	98,470232
1641,000000	98,478830
1640,000000	98,484916
1639,000000	98,498344
1638,000000	98,514934
1637,000000	98,518097
1636,000000	98,504449
1635,000000	98,488381
1634,000000	98,474603
1633,000000	98,453605
1632,000000	98,424650
1631,000000	98,398017
1630,000000	98,377651
1629,000000	98,354996
1628,000000	98,327950
1627,000000	98,307610
1626,000000	98,295347
1625,000000	98,279487
1624,000000	98,258359
1623,000000	98,247096
1622,000000	98,250229
1621,000000	98,254902
1620,000000	98,253791
1619,000000	98,249720
1618,000000	98,243029
1617,000000	98,225432
1616,000000	98,198381
1615,000000	98,177996
1614,000000	98,159730
1613,000000	98,119638
1612,000000	98,051951
1611,000000	97,972919
1610,000000	97,889572
1609,000000	97,786174
1608,000000	97,646874
1607,000000	97,468824
1606,000000	97,241149
1605,000000	96,944865
1604,000000	96,586500
1603,000000	96,215231
1602,000000	95,891923
1601,000000	95,654188
1600,000000	95,523908
1599,000000	95,516624
1598,000000	95,623263
1597,000000	95,807015
1596,000000	96,037372
1595,000000	96,302093
1594,000000	96,576956
1593,000000	96,820475
1592,000000	97,007371
1591,000000	97,139602
1590,000000	97,217024
1589,000000	97,226273
1588,000000	97,160785
1587,000000	97,027152
1586,000000	96,822746
1585,000000	96,531070
1584,000000	96,155107
1583,000000	95,736501
1582,000000	95,344157
1581,000000	95,044812
1580,000000	94,884572
1579,000000	94,888009
1578,000000	95,071386
1577,000000	95,434292
1576,000000	95,905848
1575,000000	96,349172
1574,000000	96,685429
1573,000000	96,926128
1572,000000	97,112695
1571,000000	97,287990
1570,000000	97,468349
1569,000000	97,626039
1568,000000	97,738297
1567,000000	97,820847
1566,000000	97,892930
1565,000000	97,953634
1564,000000	97,997974
1563,000000	98,026778
1562,000000	98,041745
1561,000000	98,045066
1560,000000	98,051118
1559,000000	98,087082
1558,000000	98,136217
1557,000000	98,153115
1556,000000	98,149381
1555,000000	98,151100
1554,000000	98,169494
1553,000000	98,192251
1552,000000	98,203794
1551,000000	98,205579
1550,000000	98,207204
1549,000000	98,206465
1548,000000	98,193056
1547,000000	98,159626
1546,000000	98,104347
1545,000000	98,034116
1544,000000	97,968700
1543,000000	97,925459
1542,000000	97,902966
1541,000000	97,894325
1540,000000	97,915911
1539,000000	97,984467
1538,000000	98,083795
1537,000000	98,189624
1536,000000	98,293205
1535,000000	98,405712
1534,000000	98,535263
1533,000000	98,660001
1532,000000	98,754784
1531,000000	98,824213
1530,000000	98,877507
1529,000000	98,913432
1528,000000	98,937359
1527,000000	98,965886
1526,000000	99,003814
1525,000000	99,037405
1524,000000	99,056028
1523,000000	99,060789
1522,000000	99,052919
1521,000000	99,034089
1520,000000	99,019054
1519,000000	99,013674
1518,000000	98,995815
1517,000000	98,950952
1516,000000	98,904505
1515,000000	98,885398
1514,000000	98,881274
1513,000000	98,867133
1512,000000	98,846276
1511,000000	98,837932
1510,000000	98,835299
1509,000000	98,814569
1508,000000	98,781116
1507,000000	98,774075
1506,000000	98,783868
1505,000000	98,771008
1504,000000	98,750150
1503,000000	98,736218
1502,000000	98,717290
1501,000000	98,680149
1500,000000	98,631413
1499,000000	98,583228
1498,000000	98,518223
1497,000000	98,402328
1496,000000	98,242247
1495,000000	98,075106
1494,000000	97,897091
1493,000000	97,670721
1492,000000	97,381009
1491,000000	97,056471
1490,000000	96,751247
1489,000000	96,523153
1488,000000	96,409328
1487,000000	96,399157
1486,000000	96,434297
1485,000000	96,452385
1484,000000	96,427254
1483,000000	96,347386
1482,000000	96,182365
1481,000000	95,908505
1480,000000	95,550326
1479,000000	95,136147
1478,000000	94,646753
1477,000000	94,064467
1476,000000	93,437359
1475,000000	92,815557
1474,000000	92,145708
1473,000000	91,340930
1472,000000	90,455532
1471,000000	89,634991
1470,000000	88,916412
1469,000000	88,267866
1468,000000	87,700469
1467,000000	87,257821
1466,000000	86,965570
1465,000000	86,827621
1464,000000	86,833762
1463,000000	86,943031
1462,000000	87,100598
1461,000000	87,275641
1460,000000	87,468425
1459,000000	87,694967
1458,000000	87,972476
1457,000000	88,298789
1456,000000	88,635572
1455,000000	88,945167
1454,000000	89,214265
1453,000000	89,438185
1452,000000	89,614576
1451,000000	89,738887
1450,000000	89,810914
1449,000000	89,859151
1448,000000	89,946438
1447,000000	90,114743
1446,000000	90,329041
1445,000000	90,512355
1444,000000	90,594775
1443,000000	90,517308
1442,000000	90,237183
1441,000000	89,761175
1440,000000	89,148526
1439,000000	88,443406
1438,000000	87,636779
1437,000000	86,777150
1436,000000	86,101804
1435,000000	85,815613
1434,000000	85,855967
1433,000000	86,062285
1432,000000	86,307750
1431,000000	86,450230
1430,000000	86,315862
1429,000000	85,828026
1428,000000	85,137821
1427,000000	84,558538
1426,000000	84,393695
1425,000000	84,833708
1424,000000	85,836400
1423,000000	87,066011
1422,000000	88,175227
1421,000000	89,084294
1420,000000	89,887144
1419,000000	90,623055
1418,000000	91,227410
1417,000000	91,689527
1416,000000	92,082203
1415,000000	92,464604
1414,000000	92,858784
1413,000000	93,272215
1412,000000	93,703856
1411,000000	94,137327
1410,000000	94,549287
1409,000000	94,921205
1408,000000	95,236965
1407,000000	95,484722
1406,000000	95,670084
1405,000000	95,808358
1404,000000	95,898950
1403,000000	95,931205
1402,000000	95,908053
1401,000000	95,836451
1400,000000	95,709442
1399,000000	95,522673
1398,000000	95,294113
1397,000000	95,032805
1396,000000	94,715201
1395,000000	94,326196
1394,000000	93,901907
1393,000000	93,491429
1392,000000	93,099534
1391,000000	92,699840
1390,000000	92,265877
1389,000000	91,774573
1388,000000	91,217636
1387,000000	90,638902
1386,000000	90,120780
1385,000000	89,708391
1384,000000	89,393384
1383,000000	89,161838
1382,000000	89,016794
1381,000000	88,965797
1380,000000	89,017469
1379,000000	89,186167
1378,000000	89,475864
1377,000000	89,867380
1376,000000	90,333781
1375,000000	90,845609
1374,000000	91,348357
1373,000000	91,763679
1372,000000	92,033962
1371,000000	92,142567
1370,000000	92,095457
1369,000000	91,915223
1368,000000	91,654720
1367,000000	91,393924
1366,000000	91,208241
1365,000000	91,146450
1364,000000	91,228797
1363,000000	91,437900
1362,000000	91,709346
1361,000000	91,962787
1360,000000	92,151089
1359,000000	92,268082
1358,000000	92,327470
1357,000000	92,348894
1356,000000	92,353865
1355,000000	92,362237
1354,000000	92,388403
1353,000000	92,440235
1352,000000	92,519288
1351,000000	92,619329
1350,000000	92,725703
1349,000000	92,818303
1348,000000	92,876621
1347,000000	92,882227
1346,000000	92,817058
1345,000000	92,666432
1344,000000	92,422796
1343,000000	92,082072
1342,000000	91,636685
1341,000000	91,079961
1340,000000	90,432104
1339,000000	89,756210
1338,000000	89,130817
1337,000000	88,610102
1336,000000	88,218378
1335,000000	87,958974
1334,000000	87,813270
1333,000000	87,746206
1332,000000	87,724189
1331,000000	87,727933
1330,000000	87,746509
1329,000000	87,771563
1328,000000	87,801702
1327,000000	87,841138
1326,000000	87,890741
1325,000000	87,945324
1324,000000	88,000979
1323,000000	88,057526
1322,000000	88,111703
1321,000000	88,155872
1320,000000	88,185014
1319,000000	88,197181
1318,000000	88,184785
1317,000000	88,134378
1316,000000	88,035434
1315,000000	87,882280
1314,000000	87,667848
1313,000000	87,382514
1312,000000	87,023997
1311,000000	86,596088
1310,000000	86,096592
1309,000000	85,517810
1308,000000	84,858174
1307,000000	84,126713
1306,000000	83,327429
1305,000000	82,452713
1304,000000	81,500843
1303,000000	80,482582
1302,000000	79,407169
1301,000000	78,274308
1300,000000	77,088348
1299,000000	75,865573
1298,000000	74,614598
1297,000000	73,331725
1296,000000	72,025845
1295,000000	70,729123
1294,000000	69,474130
1293,000000	68,285141
1292,000000	67,198669
1291,000000	66,263465
1290,000000	65,508231
1289,000000	64,927382
1288,000000	64,510914
1287,000000	64,249267
1286,000000	64,104431
1285,000000	64,014865
1284,000000	63,934113
1283,000000	63,845847
1282,000000	63,737461
1281,000000	63,592708
1280,000000	63,417087
1279,000000	63,238019
1278,000000	63,073126
1277,000000	62,923981
1276,000000	62,803897
1275,000000	62,742814
1274,000000	62,756066
1273,000000	62,837051
1272,000000	62,981709
1271,000000	63,188976
1270,000000	63,434977
1269,000000	63,675114
1268,000000	63,878367
1267,000000	64,034422
1266,000000	64,130530
1265,000000	64,150938
1264,000000	64,103436
1263,000000	64,017118
1262,000000	63,909066
1261,000000	63,777684
1260,000000	63,628958
1259,000000	63,485677
1258,000000	63,372579
1257,000000	63,325945
1256,000000	63,415048
1255,000000	63,720005
1254,000000	64,266904
1253,000000	65,006134
1252,000000	65,855100
1251,000000	66,734987
1250,000000	67,582989
1249,000000	68,362408
1248,000000	69,073890
1247,000000	69,741456
1246,000000	70,383591
1245,000000	71,010423
1244,000000	71,639067
1243,000000	72,289611
1242,000000	72,966826
1241,000000	73,664358
1240,000000	74,383290
1239,000000	75,129383
1238,000000	75,895484
1237,000000	76,662772
1236,000000	77,415851
1235,000000	78,141827
1234,000000	78,820864
1233,000000	79,436537
1232,000000	79,998125
1231,000000	80,545215
1230,000000	81,132085
1229,000000	81,811501
1228,000000	82,619281
1227,000000	83,554844
1226,000000	84,572040
1225,000000	85,598873
1224,000000	86,567506
1223,000000	87,429526
1222,000000	88,156557
1221,000000	88,740942
1220,000000	89,192592
1219,000000	89,527464
1218,000000	89,763275
1217,000000	89,917491
1216,000000	90,010165
1215,000000	90,061309
1214,000000	90,085264
1213,000000	90,093099
1212,000000	90,092606
1211,000000	90,086208
1210,000000	90,069920
1209,000000	90,038435
1208,000000	89,992411
1207,000000	89,937090
1206,000000	89,876693
1205,000000	89,813330
1204,000000	89,749964
1203,000000	89,690911
1202,000000	89,640176
1201,000000	89,602638
1200,000000	89,585205
1199,000000	89,594104
1198,000000	89,630964
1197,000000	89,695718
1196,000000	89,790358
1195,000000	89,915068
1194,000000	90,065280
1193,000000	90,235488
1192,000000	90,425308
1191,000000	90,636758
1190,000000	90,867080
1189,000000	91,109164
1188,000000	91,355119
1187,000000	91,596307
1186,000000	91,822417
1185,000000	92,025509
1184,000000	92,203125
1183,000000	92,355949
1182,000000	92,484588
1181,000000	92,590266
1180,000000	92,676883
1179,000000	92,746549
1178,000000	92,795717
1177,000000	92,817445
1176,000000	92,805804
1175,000000	92,758968
1174,000000	92,678579
1173,000000	92,570892
1172,000000	92,447013
1171,000000	92,317980
1170,000000	92,189503
1169,000000	92,061313
1168,000000	91,932517
1167,000000	91,806893
1166,000000	91,697845
1165,000000	91,629924
1164,000000	91,632123
1163,000000	91,718218
1162,000000	91,869401
1161,000000	92,040091
1160,000000	92,181334
1159,000000	92,259949
1158,000000	92,261962
1157,000000	92,188005
1156,000000	92,045252
1155,000000	91,841111
1154,000000	91,576973
1153,000000	91,246362
1152,000000	90,841834
1151,000000	90,354912
1150,000000	89,775765
1149,000000	89,094363
1148,000000	88,305864
1147,000000	87,416452
1146,000000	86,435800
1145,000000	85,375867
1144,000000	84,258158
1143,000000	83,115933
1142,000000	81,984623
1141,000000	80,894352
1140,000000	79,874575
1139,000000	78,951072
1138,000000	78,133139
1137,000000	77,410160
1136,000000	76,768147
1135,000000	76,193483
1134,000000	75,661160
1133,000000	75,140549
1132,000000	74,614486
1131,000000	74,085334
1130,000000	73,560695
1129,000000	73,050027
1128,000000	72,577312
1127,000000	72,173052
1126,000000	71,854199
1125,000000	71,628974
1124,000000	71,519649
1123,000000	71,568868
1122,000000	71,813096
1121,000000	72,276139
1120,000000	72,980194
1119,000000	73,930146
1118,000000	75,095801
1117,000000	76,415304
1116,000000	77,822483
1115,000000	79,253349
1114,000000	80,638346
1113,000000	81,914055
1112,000000	83,040039
1111,000000	83,997259
1110,000000	84,775171
1109,000000	85,378757
1108,000000	85,833736
1107,000000	86,180316
1106,000000	86,455567
1105,000000	86,684267
1104,000000	86,887285
1103,000000	87,079756
1102,000000	87,265080
1101,000000	87,436104
1100,000000	87,584296
1099,000000	87,704839
1098,000000	87,793807
1097,000000	87,849111
1096,000000	87,875308
1095,000000	87,880198
1094,000000	87,867192
1093,000000	87,832922
1092,000000	87,772607
1091,000000	87,682459
1090,000000	87,553520
1089,000000	87,370983
1088,000000	87,115999
1087,000000	86,764479
1086,000000	86,288288
1085,000000	85,658392
1084,000000	84,857944
1083,000000	83,885156
1082,000000	82,749290
1081,000000	81,476803
1080,000000	80,119036
1079,000000	78,749554
1078,000000	77,444293
1077,000000	76,277681
1076,000000	75,329362
1075,000000	74,679273
1074,000000	74,376310
1073,000000	74,430063
1072,000000	74,834948
1071,000000	75,563643
1070,000000	76,558569
1069,000000	77,739069
1068,000000	79,027924
1067,000000	80,360090
1066,000000	81,671654
1065,000000	82,910576
1064,000000	84,048881
1063,000000	85,076800
1062,000000	85,987065
1061,000000	86,777889
1060,000000	87,458112
1059,000000	88,041315
1058,000000	88,537347
1057,000000	88,950344
1056,000000	89,287515
1055,000000	89,556554
1054,000000	89,760603
1053,000000	89,901832
1052,000000	89,983424
1051,000000	90,008322
1050,000000	89,972915
1049,000000	89,868446
1048,000000	89,688667
1047,000000	89,426106
1046,000000	89,070322
1045,000000	88,615275
1044,000000	88,076443
1043,000000	87,500484
1042,000000	86,961452
1041,000000	86,549470
1040,000000	86,353616
1039,000000	86,434683
1038,000000	86,794111
1037,000000	87,375624
1036,000000	88,088594
1035,000000	88,834275
1034,000000	89,529211
1033,000000	90,122682
1032,000000	90,602567
1031,000000	90,980115
1030,000000	91,272546
1029,000000	91,495287
1028,000000	91,664569
1027,000000	91,794664
1026,000000	91,895468
1025,000000	91,974856
1024,000000	92,039957
1023,000000	92,094876
1022,000000	92,136962
1021,000000	92,161571
1020,000000	92,169988
1019,000000	92,169825
1018,000000	92,169814
1017,000000	92,175874
1016,000000	92,189612
1015,000000	92,206221
1014,000000	92,215576
1013,000000	92,210894
1012,000000	92,197345
1011,000000	92,190553
1010,000000	92,206880
1009,000000	92,255967
1008,000000	92,336887
1007,000000	92,436290
1006,000000	92,532253
1005,000000	92,605761
1004,000000	92,648983
1003,000000	92,662169
1002,000000	92,646475
1001,000000	92,603464
1000,000000	92,539156
999,000000	92,461318
998,000000	92,373514
997,000000	92,275197
996,000000	92,166660
995,000000	92,050067
994,000000	91,924947
993,000000	91,787960
992,000000	91,637460
991,000000	91,473939
990,000000	91,296672
989,000000	91,102789
988,000000	90,890137
987,000000	90,657093
986,000000	90,399054
985,000000	90,111243
984,000000	89,794268
983,000000	89,453076
982,000000	89,090268
981,000000	88,703731
980,000000	88,291935
979,000000	87,855024
978,000000	87,391872
977,000000	86,903287
976,000000	86,397539
975,000000	85,886912
974,000000	85,377262
973,000000	84,868732
972,000000	84,366145
971,000000	83,880162
970,000000	83,418144
969,000000	82,983689
968,000000	82,586133
967,000000	82,237900
966,000000	81,943204
965,000000	81,697426
964,000000	81,498820
963,000000	81,350358
962,000000	81,248401
961,000000	81,184850
960,000000	81,160358
959,000000	81,185932
958,000000	81,271861
957,000000	81,421787
956,000000	81,639267
955,000000	81,926501
954,000000	82,275916
953,000000	82,673435
952,000000	83,106854
951,000000	83,566598
950,000000	84,040346
949,000000	84,517155
948,000000	84,995583
947,000000	85,478556
946,000000	85,962483
945,000000	86,437775
944,000000	86,898492
943,000000	87,343738
942,000000	87,771772
941,000000	88,178550
940,000000	88,561678
939,000000	88,921531
938,000000	89,258083
937,000000	89,571075
936,000000	89,861074
935,000000	90,127445
934,000000	90,368108
933,000000	90,583118
932,000000	90,777577
931,000000	90,957295
930,000000	91,123651
929,000000	91,276321
928,000000	91,417258
927,000000	91,549222
926,000000	91,672569
925,000000	91,787839
924,000000	91,899471
923,000000	92,011895
922,000000	92,124043
921,000000	92,233267
920,000000	92,344212
919,000000	92,467948
918,000000	92,611536
917,000000	92,772446
916,000000	92,944458
915,000000	93,125090
914,000000	93,315395
913,000000	93,515751
912,000000	93,723356
911,000000	93,932506
910,000000	94,135716
909,000000	94,325292
908,000000	94,494701
907,000000	94,639480
906,000000	94,758616
905,000000	94,854973
904,000000	94,934150
903,000000	95,001189
902,000000	95,057957
901,000000	95,103778
900,000000	95,137052
899,000000	95,156826
898,000000	95,164113
897,000000	95,163144
896,000000	95,161098
895,000000	95,164352
894,000000	95,174290
893,000000	95,187360
892,000000	95,199533
891,000000	95,209798
890,000000	95,219210
889,000000	95,227770
888,000000	95,233300
887,000000	95,233403
886,000000	95,228158
885,000000	95,220567
884,000000	95,213776
883,000000	95,207203
882,000000	95,195672
881,000000	95,173472
880,000000	95,139976
879,000000	95,102074
878,000000	95,071457
877,000000	95,059693
876,000000	95,073677
875,000000	95,113258
874,000000	95,172396
873,000000	95,243315
872,000000	95,319880
871,000000	95,396843
870,000000	95,468045
869,000000	95,527461
868,000000	95,572311
867,000000	95,603793
866,000000	95,624731
865,000000	95,637629
864,000000	95,645793
863,000000	95,655111
862,000000	95,671962
861,000000	95,697810
860,000000	95,726072
859,000000	95,745991
858,000000	95,750769
857,000000	95,742060
856,000000	95,726926
855,000000	95,711088
854,000000	95,695250
853,000000	95,676636
852,000000	95,651853
851,000000	95,618534
850,000000	95,576005
849,000000	95,525421
848,000000	95,468809
847,000000	95,406884
846,000000	95,338158
845,000000	95,260700
844,000000	95,174039
843,000000	95,079068
842,000000	94,976626
841,000000	94,867090
840,000000	94,751044
839,000000	94,630004
838,000000	94,507707
837,000000	94,391709
836,000000	94,292744
835,000000	94,220596
834,000000	94,182319
833,000000	94,185610
832,000000	94,243002
831,000000	94,369579
830,000000	94,574754
829,000000	94,857521
828,000000	95,205325
827,000000	95,595027
826,000000	95,996564
825,000000	96,380542
824,000000	96,726755
823,000000	97,027243
822,000000	97,283354
821,000000	97,500126
820,000000	97,683392
819,000000	97,838996
818,000000	97,972562
817,000000	98,088443
816,000000	98,189228
815,000000	98,277132
814,000000	98,354287
813,000000	98,421000
812,000000	98,474325
811,000000	98,509539
810,000000	98,523568
809,000000	98,515703
808,000000	98,484748
807,000000	98,425910
806,000000	98,329883
805,000000	98,186014
804,000000	97,987445
803,000000	97,736394
802,000000	97,446956
801,000000	97,144016
800,000000	96,857814
799,000000	96,613941
798,000000	96,424753
797,000000	96,289285
796,000000	96,199935
795,000000	96,145826
794,000000	96,111042
793,000000	96,076599
792,000000	96,029675
791,000000	95,971300
790,000000	95,912187
789,000000	95,861454
788,000000	95,820935
787,000000	95,788788
786,000000	95,764464
785,000000	95,748187
784,000000	95,737313
783,000000	95,725661
782,000000	95,707169
781,000000	95,679999
780,000000	95,647047
779,000000	95,612720
778,000000	95,579143
777,000000	95,545235
776,000000	95,508645
775,000000	95,467883
774,000000	95,422903
773,000000	95,374826
772,000000	95,325827
771,000000	95,278957
770,000000	95,237395
769,000000	95,203042
768,000000	95,174197
767,000000	95,143481
766,000000	95,099061
765,000000	95,029780
764,000000	94,929569
763,000000	94,795946
762,000000	94,625252
761,000000	94,411321
760,000000	94,147957
759,000000	93,829806
758,000000	93,449077
757,000000	92,994652
756,000000	92,455818
755,000000	91,824735
754,000000	91,095488
753,000000	90,263303
752,000000	89,327668
751,000000	88,294558
750,000000	87,177094
749,000000	85,999625
748,000000	84,801712
747,000000	83,635853
746,000000	82,561251
745,000000	81,642030
744,000000	80,943370
743,000000	80,524514
742,000000	80,437324
741,000000	80,724282
740,000000	81,401365
739,000000	82,433821
738,000000	83,738030
737,000000	85,205144
736,000000	86,720891
735,000000	88,179471
734,000000	89,500381
733,000000	90,639424
732,000000	91,583109
731,000000	92,337696
730,000000	92,920845
729,000000	93,354675
728,000000	93,663635
727,000000	93,876564
726,000000	94,023183
725,000000	94,126058
724,000000	94,195961
723,000000	94,234139
722,000000	94,238497
721,000000	94,209127
720,000000	94,149995
719,000000	94,062241
718,000000	93,935136
717,000000	93,745075
716,000000	93,464103
715,000000	93,070851
714,000000	92,554184
713,000000	91,908877
712,000000	91,130767
711,000000	90,216300
710,000000	89,170910
709,000000	88,027352
708,000000	86,859477
707,000000	85,773778
706,000000	84,877369
705,000000	84,247228
704,000000	83,908067
703,000000	83,817374
702,000000	83,881044
701,000000	83,997258
700,000000	84,089968
699,000000	84,119896
698,000000	84,082352
697,000000	84,001466
696,000000	83,917692
695,000000	83,867670
694,000000	83,880029
693,000000	83,978565
692,000000	84,171696
691,000000	84,445766
690,000000	84,776018
689,000000	85,140944
688,000000	85,518660
687,000000	85,879849
686,000000	86,204088
685,000000	86,490358
684,000000	86,741072
683,000000	86,953941
682,000000	87,136198
681,000000	87,309263
680,000000	87,487673
679,000000	87,673164
678,000000	87,876453
677,000000	88,116238
676,000000	88,401198
675,000000	88,724494
674,000000	89,087197
673,000000	89,491348
672,000000	89,909060
671,000000	90,306112
670,000000	90,707908
669,000000	91,199656
668,000000	91,750286
667,000000	92,131079
666,000000	92,320006
665,000000	92,404064
664,000000	92,435860
663,000000	92,430671
662,000000	92,371381
661,000000	92,228150
660,000000	91,980514
659,000000	91,621971
658,000000	91,144595
657,000000	90,517479
656,000000	89,715579
655,000000	88,762105
654,000000	87,736198
653,000000	86,740195
652,000000	85,874039
651,000000	85,205226
650,000000	84,718762
649,000000	84,317082
648,000000	83,905547
647,000000	83,445965
646,000000	82,920308
645,000000	82,304418
644,000000	81,598100
643,000000	80,834045
642,000000	80,033287
641,000000	79,190548
640,000000	78,333392
639,000000	77,553783
638,000000	76,941746
637,000000	76,533891
636,000000	76,350826
635,000000	76,415288
634,000000	76,692639
633,000000	77,080070
632,000000	77,487387
631,000000	77,878398
630,000000	78,227923
629,000000	78,496832
628,000000	78,667904
627,000000	78,755492
626,000000	78,763274
625,000000	78,675496
624,000000	78,499237
623,000000	78,270618
622,000000	78,008721
621,000000	77,703411
620,000000	77,357916
619,000000	77,001820
618,000000	76,650627
617,000000	76,296173
616,000000	75,951979
615,000000	75,660209
614,000000	75,435693
613,000000	75,252803
612,000000	75,101892
611,000000	75,009846
610,000000	74,991428
609,000000	75,032848
608,000000	75,139329
607,000000	75,352703
606,000000	75,703894
605,000000	76,203314
604,000000	76,885555
603,000000	77,802942
602,000000	78,964376
601,000000	80,318088
600,000000	81,793743
599,000000	83,317909
598,000000	84,803119
597,000000	86,170166
596,000000	87,380271
595,000000	88,423957
594,000000	89,294561
593,000000	89,995617
592,000000	90,556832
591,000000	91,019242
590,000000	91,404374
589,000000	91,712867
588,000000	91,954093
587,000000	92,157360
586,000000	92,351408
585,000000	92,544068
584,000000	92,725260
583,000000	92,883655
582,000000	93,015506
581,000000	93,124354
580,000000	93,216543
579,000000	93,296226
578,000000	93,365744
577,000000	93,432773
576,000000	93,511748
575,000000	93,610152
574,000000	93,717727
573,000000	93,818523
572,000000	93,908305
571,000000	93,991322
570,000000	94,067890
569,000000	94,136369
568,000000	94,205668
567,000000	94,293633
566,000000	94,410617
565,000000	94,551802
564,000000	94,704863
563,000000	94,858941
562,000000	95,008879
561,000000	95,157221
560,000000	95,307707
559,000000	95,452372
558,000000	95,572610
557,000000	95,659212
556,000000	95,722463
555,000000	95,777000
554,000000	95,823766
553,000000	95,854020
552,000000	95,866639
551,000000	95,874235
550,000000	95,893224
549,000000	95,929168
548,000000	95,972223
547,000000	96,007030
546,000000	96,029666
545,000000	96,053727
544,000000	96,092867
543,000000	96,139891
542,000000	96,173436
541,000000	96,187224
540,000000	96,201619
539,000000	96,240919
538,000000	96,308459
537,000000	96,390344
536,000000	96,473354
535,000000	96,549797
534,000000	96,614015
533,000000	96,668518
532,000000	96,726774
531,000000	96,799736
530,000000	96,880856
529,000000	96,950546
528,000000	96,993474
527,000000	97,009052
526,000000	97,008870
525,000000	97,005608
524,000000	97,002589
523,000000	96,995503
522,000000	96,986064
521,000000	96,988583
520,000000	97,015335
519,000000	97,055786
518,000000	97,082921
517,000000	97,086582
516,000000	97,087997
515,000000	97,111439
514,000000	97,155310
513,000000	97,198818
512,000000	97,224308
511,000000	97,226165
510,000000	97,206872
509,000000	97,174168
508,000000	97,140178
507,000000	97,118827
506,000000	97,119040
505,000000	97,139600
504,000000	97,171307
503,000000	97,199197
502,000000	97,205873
501,000000	97,180903
500,000000	97,127679
499,000000	97,059326
498,000000	96,987537
497,000000	96,911404
496,000000	96,815272
495,000000	96,687143
494,000000	96,546027
493,000000	96,441782
492,000000	96,412737
491,000000	96,445183
490,000000	96,486885
489,000000	96,501527
488,000000	96,497553
487,000000	96,506213
486,000000	96,546175
485,000000	96,613685
484,000000	96,697768
483,000000	96,796894
482,000000	96,917846
481,000000	97,058165
480,000000	97,196011
479,000000	97,303010
478,000000	97,370830
477,000000	97,422835
476,000000	97,488326
475,000000	97,571806
474,000000	97,658246
473,000000	97,734027
472,000000	97,787511
471,000000	97,806058
470,000000	97,790673
469,000000	97,767058
468,000000	97,761722
467,000000	97,770480
466,000000	97,770271
465,000000	97,763256
464,000000	97,776281
463,000000	97,811121
462,000000	97,828063
461,000000	97,794291
460,000000	97,722830
459,000000	97,651556
458,000000	97,611633
457,000000	97,620622
456,000000	97,679840
455,000000	97,765310
454,000000	97,840299
453,000000	97,880063
452,000000	97,875043
451,000000	97,816272
450,000000	97,703191
