# Supplementary material for: Machine learning-assisted non-destructive plasticizer identification and quantification in historical PVC objects based on IR spectroscopy
Source: Sci Rep. 2022 Mar 23;12:5017. doi: 10.1038/s41598-022-08862-1 (PMC8943100; doi:10.1038/s41598-022-08862-1)
Supplement: Supplementary file 1 — Supplementary Information 1. [file 41598_2022_8862_MOESM1_ESM.zip › Plasticizers_PVC_data/ATR_FTIR_all/P155.ASC]

PE IR       SUBTECH     SPECTRUM    ASCII       PEDS        4.00        
   -1
P155.ASC
20/10/14
13:10:33.00
20/10/14
13:10:33.00
Student
Sample 017 By student Date Wednesday, October 14 2020
450,000000
#HDR
-1
-1
#GR
cm-1
%T
1.0
0.0
4000,000000
-1,000000
3551
8
100,544906
70,975670
#DATA
4000,000000	99,600858
3999,000000	99,600759
3998,000000	99,600233
3997,000000	99,599708
3996,000000	99,599496
3995,000000	99,599591
3994,000000	99,600045
3993,000000	99,600965
3992,000000	99,602323
3991,000000	99,603834
3990,000000	99,605173
3989,000000	99,606276
3988,000000	99,607357
3987,000000	99,608569
3986,000000	99,609636
3985,000000	99,610011
3984,000000	99,609536
3983,000000	99,608876
3982,000000	99,609157
3981,000000	99,611006
3980,000000	99,613893
3979,000000	99,616448
3978,000000	99,617572
3977,000000	99,617330
3976,000000	99,616690
3975,000000	99,616515
3974,000000	99,616961
3973,000000	99,617795
3972,000000	99,618998
3971,000000	99,620854
3970,000000	99,623375
3969,000000	99,625749
3968,000000	99,626811
3967,000000	99,626110
3966,000000	99,624403
3965,000000	99,623046
3964,000000	99,622789
3963,000000	99,623159
3962,000000	99,623050
3961,000000	99,621997
3960,000000	99,620626
3959,000000	99,620089
3958,000000	99,621193
3957,000000	99,623749
3956,000000	99,626915
3955,000000	99,629846
3954,000000	99,631949
3953,000000	99,632795
3952,000000	99,632078
3951,000000	99,630064
3950,000000	99,627581
3949,000000	99,625453
3948,000000	99,624161
3947,000000	99,623871
3946,000000	99,624785
3945,000000	99,627007
3944,000000	99,630088
3943,000000	99,632940
3942,000000	99,634455
3941,000000	99,634784
3940,000000	99,634908
3939,000000	99,635050
3938,000000	99,634387
3937,000000	99,631823
3936,000000	99,627426
3935,000000	99,622971
3934,000000	99,620900
3933,000000	99,622764
3932,000000	99,627808
3931,000000	99,633701
3930,000000	99,638308
3929,000000	99,640907
3928,000000	99,642330
3927,000000	99,643425
3926,000000	99,644022
3925,000000	99,643034
3924,000000	99,639781
3923,000000	99,635196
3922,000000	99,631217
3921,000000	99,628984
3920,000000	99,628072
3919,000000	99,627402
3918,000000	99,627056
3917,000000	99,628374
3916,000000	99,632186
3915,000000	99,637787
3914,000000	99,643542
3913,000000	99,648283
3912,000000	99,651361
3911,000000	99,652151
3910,000000	99,650433
3909,000000	99,646574
3908,000000	99,641488
3907,000000	99,636433
3906,000000	99,631919
3905,000000	99,627519
3904,000000	99,622505
3903,000000	99,618080
3902,000000	99,617708
3901,000000	99,623433
3900,000000	99,633547
3899,000000	99,643727
3898,000000	99,650306
3897,000000	99,652585
3896,000000	99,651850
3895,000000	99,649841
3894,000000	99,648650
3893,000000	99,649783
3892,000000	99,652935
3891,000000	99,655721
3890,000000	99,655981
3889,000000	99,653471
3888,000000	99,649959
3887,000000	99,648641
3886,000000	99,650741
3885,000000	99,653421
3884,000000	99,653498
3883,000000	99,651903
3882,000000	99,652756
3881,000000	99,657679
3880,000000	99,663354
3879,000000	99,666028
3878,000000	99,665609
3877,000000	99,664885
3876,000000	99,666699
3875,000000	99,670650
3874,000000	99,672768
3873,000000	99,669991
3872,000000	99,664193
3871,000000	99,660070
3870,000000	99,659477
3869,000000	99,660118
3868,000000	99,660204
3867,000000	99,660768
3866,000000	99,664306
3865,000000	99,671399
3864,000000	99,678050
3863,000000	99,680132
3862,000000	99,678690
3861,000000	99,677224
3860,000000	99,677403
3859,000000	99,678557
3858,000000	99,678962
3857,000000	99,677817
3856,000000	99,676093
3855,000000	99,677295
3854,000000	99,681523
3853,000000	99,683927
3852,000000	99,684375
3851,000000	99,686620
3850,000000	99,690636
3849,000000	99,694977
3848,000000	99,698519
3847,000000	99,700648
3846,000000	99,701855
3845,000000	99,703395
3844,000000	99,705466
3843,000000	99,707117
3842,000000	99,707612
3841,000000	99,706850
3840,000000	99,705743
3839,000000	99,704969
3838,000000	99,704397
3837,000000	99,704615
3836,000000	99,706360
3835,000000	99,709737
3834,000000	99,713911
3833,000000	99,717708
3832,000000	99,720477
3831,000000	99,722121
3830,000000	99,723109
3829,000000	99,724815
3828,000000	99,728172
3827,000000	99,731637
3826,000000	99,732211
3825,000000	99,728071
3824,000000	99,720918
3823,000000	99,716193
3822,000000	99,717580
3821,000000	99,721661
3820,000000	99,723211
3819,000000	99,723189
3818,000000	99,725290
3817,000000	99,731205
3816,000000	99,738834
3815,000000	99,744784
3814,000000	99,748302
3813,000000	99,750534
3812,000000	99,752414
3811,000000	99,753519
3810,000000	99,753451
3809,000000	99,753738
3808,000000	99,756124
3807,000000	99,759181
3806,000000	99,759403
3805,000000	99,755775
3804,000000	99,751906
3803,000000	99,752825
3802,000000	99,759555
3801,000000	99,767387
3800,000000	99,772595
3799,000000	99,776099
3798,000000	99,779702
3797,000000	99,783592
3796,000000	99,786507
3795,000000	99,788250
3794,000000	99,789920
3793,000000	99,792474
3792,000000	99,795749
3791,000000	99,798538
3790,000000	99,799690
3789,000000	99,799503
3788,000000	99,799663
3787,000000	99,801533
3786,000000	99,804723
3785,000000	99,807254
3784,000000	99,807534
3783,000000	99,805701
3782,000000	99,803474
3781,000000	99,802740
3780,000000	99,803728
3779,000000	99,804751
3778,000000	99,804982
3777,000000	99,805532
3776,000000	99,807312
3775,000000	99,809848
3774,000000	99,811884
3773,000000	99,812907
3772,000000	99,813312
3771,000000	99,813375
3770,000000	99,812371
3769,000000	99,809914
3768,000000	99,808052
3767,000000	99,809455
3766,000000	99,814187
3765,000000	99,819488
3764,000000	99,822163
3763,000000	99,821076
3762,000000	99,818236
3761,000000	99,816883
3760,000000	99,818659
3759,000000	99,821389
3758,000000	99,822291
3757,000000	99,821374
3756,000000	99,819597
3755,000000	99,817437
3754,000000	99,814742
3753,000000	99,811597
3752,000000	99,807815
3751,000000	99,801646
3750,000000	99,793882
3749,000000	99,789018
3748,000000	99,789155
3747,000000	99,792512
3746,000000	99,796516
3745,000000	99,799238
3744,000000	99,801005
3743,000000	99,804662
3742,000000	99,810847
3741,000000	99,817134
3740,000000	99,821789
3739,000000	99,823834
3738,000000	99,823516
3737,000000	99,824113
3736,000000	99,829391
3735,000000	99,839851
3734,000000	99,850925
3733,000000	99,858065
3732,000000	99,860003
3731,000000	99,857341
3730,000000	99,851416
3729,000000	99,843911
3728,000000	99,837623
3727,000000	99,835364
3726,000000	99,837453
3725,000000	99,841680
3724,000000	99,846234
3723,000000	99,851184
3722,000000	99,856540
3721,000000	99,861461
3720,000000	99,865660
3719,000000	99,868567
3718,000000	99,868652
3717,000000	99,864988
3716,000000	99,858555
3715,000000	99,852155
3714,000000	99,848115
3713,000000	99,846385
3712,000000	99,844888
3711,000000	99,842365
3710,000000	99,841418
3709,000000	99,845330
3708,000000	99,853581
3707,000000	99,862518
3706,000000	99,868457
3705,000000	99,870326
3704,000000	99,869683
3703,000000	99,868367
3702,000000	99,866412
3701,000000	99,862994
3700,000000	99,858905
3699,000000	99,856101
3698,000000	99,855185
3697,000000	99,855002
3696,000000	99,853209
3695,000000	99,847750
3694,000000	99,839265
3693,000000	99,831892
3692,000000	99,830387
3691,000000	99,835383
3690,000000	99,840937
3689,000000	99,840010
3688,000000	99,833286
3687,000000	99,826846
3686,000000	99,823431
3685,000000	99,821471
3684,000000	99,818473
3683,000000	99,812723
3682,000000	99,803671
3681,000000	99,791243
3680,000000	99,775026
3679,000000	99,755886
3678,000000	99,737259
3677,000000	99,725538
3676,000000	99,724261
3675,000000	99,728524
3674,000000	99,732584
3673,000000	99,736379
3672,000000	99,741335
3671,000000	99,747774
3670,000000	99,753181
3669,000000	99,754709
3668,000000	99,754918
3667,000000	99,757668
3666,000000	99,762974
3665,000000	99,768871
3664,000000	99,773642
3663,000000	99,776349
3662,000000	99,776400
3661,000000	99,773499
3660,000000	99,767927
3659,000000	99,761146
3658,000000	99,754955
3657,000000	99,749896
3656,000000	99,744871
3655,000000	99,739181
3654,000000	99,733277
3653,000000	99,728123
3652,000000	99,725316
3651,000000	99,725936
3650,000000	99,728380
3649,000000	99,729129
3648,000000	99,728994
3647,000000	99,732038
3646,000000	99,739364
3645,000000	99,749054
3644,000000	99,758790
3643,000000	99,766727
3642,000000	99,772113
3641,000000	99,775015
3640,000000	99,775476
3639,000000	99,773519
3638,000000	99,769517
3637,000000	99,764745
3636,000000	99,760831
3635,000000	99,758559
3634,000000	99,757224
3633,000000	99,754890
3632,000000	99,749837
3631,000000	99,741998
3630,000000	99,732833
3629,000000	99,723935
3628,000000	99,718158
3627,000000	99,719245
3626,000000	99,726502
3625,000000	99,735349
3624,000000	99,742444
3623,000000	99,747831
3622,000000	99,753553
3621,000000	99,759846
3620,000000	99,762229
3619,000000	99,753978
3618,000000	99,735059
3617,000000	99,713503
3616,000000	99,696838
3615,000000	99,686882
3614,000000	99,680593
3613,000000	99,673513
3612,000000	99,663918
3611,000000	99,653345
3610,000000	99,643850
3609,000000	99,637102
3608,000000	99,634260
3607,000000	99,635298
3606,000000	99,638833
3605,000000	99,642367
3604,000000	99,643772
3603,000000	99,642378
3602,000000	99,639053
3601,000000	99,635396
3600,000000	99,632509
3599,000000	99,630055
3598,000000	99,626770
3597,000000	99,621946
3596,000000	99,616019
3595,000000	99,610498
3594,000000	99,606320
3593,000000	99,602719
3592,000000	99,598043
3591,000000	99,591915
3590,000000	99,586285
3589,000000	99,584559
3588,000000	99,587126
3587,000000	99,589901
3586,000000	99,589343
3585,000000	99,586098
3584,000000	99,582533
3583,000000	99,580495
3582,000000	99,580602
3581,000000	99,582407
3580,000000	99,584374
3579,000000	99,584782
3578,000000	99,582523
3577,000000	99,577831
3576,000000	99,571698
3575,000000	99,565008
3574,000000	99,558354
3573,000000	99,551900
3572,000000	99,545487
3571,000000	99,538718
3570,000000	99,531438
3569,000000	99,524439
3568,000000	99,519354
3567,000000	99,516651
3566,000000	99,515295
3565,000000	99,514040
3564,000000	99,511995
3563,000000	99,508794
3562,000000	99,504829
3561,000000	99,500868
3560,000000	99,497491
3559,000000	99,494865
3558,000000	99,492783
3557,000000	99,490937
3556,000000	99,489118
3555,000000	99,487204
3554,000000	99,485113
3553,000000	99,482589
3552,000000	99,479240
3551,000000	99,475045
3550,000000	99,470350
3549,000000	99,465598
3548,000000	99,461257
3547,000000	99,457589
3546,000000	99,454505
3545,000000	99,451896
3544,000000	99,450016
3543,000000	99,449389
3542,000000	99,450314
3541,000000	99,452559
3540,000000	99,455620
3539,000000	99,458806
3538,000000	99,461206
3537,000000	99,461995
3536,000000	99,461129
3535,000000	99,459633
3534,000000	99,458619
3533,000000	99,458438
3532,000000	99,458814
3531,000000	99,459516
3530,000000	99,460279
3529,000000	99,460323
3528,000000	99,458833
3527,000000	99,456203
3526,000000	99,454152
3525,000000	99,454406
3524,000000	99,457252
3523,000000	99,461279
3522,000000	99,464487
3521,000000	99,465610
3520,000000	99,464636
3519,000000	99,462462
3518,000000	99,460078
3517,000000	99,458103
3516,000000	99,456698
3515,000000	99,455953
3514,000000	99,455960
3513,000000	99,456763
3512,000000	99,458399
3511,000000	99,460797
3510,000000	99,463267
3509,000000	99,464543
3508,000000	99,463913
3507,000000	99,462100
3506,000000	99,460608
3505,000000	99,460096
3504,000000	99,459566
3503,000000	99,457538
3502,000000	99,453894
3501,000000	99,450150
3500,000000	99,447856
3499,000000	99,447301
3498,000000	99,447575
3497,000000	99,447532
3496,000000	99,446558
3495,000000	99,444559
3494,000000	99,441486
3493,000000	99,437112
3492,000000	99,431543
3491,000000	99,425745
3490,000000	99,421117
3489,000000	99,418275
3488,000000	99,416380
3487,000000	99,413895
3486,000000	99,410198
3485,000000	99,406530
3484,000000	99,405197
3483,000000	99,407643
3482,000000	99,412746
3481,000000	99,417075
3480,000000	99,417151
3479,000000	99,411743
3478,000000	99,402213
3477,000000	99,391013
3476,000000	99,380200
3475,000000	99,371366
3474,000000	99,366408
3473,000000	99,367367
3472,000000	99,374691
3471,000000	99,385700
3470,000000	99,395257
3469,000000	99,398395
3468,000000	99,392886
3467,000000	99,379945
3466,000000	99,363095
3465,000000	99,346458
3464,000000	99,333240
3463,000000	99,324649
3462,000000	99,319501
3461,000000	99,315110
3460,000000	99,309126
3459,000000	99,300962
3458,000000	99,291687
3457,000000	99,282695
3456,000000	99,274675
3455,000000	99,267772
3454,000000	99,261996
3453,000000	99,257326
3452,000000	99,253430
3451,000000	99,249992
3450,000000	99,247292
3449,000000	99,245966
3448,000000	99,245933
3447,000000	99,245956
3446,000000	99,244619
3445,000000	99,241488
3444,000000	99,237225
3443,000000	99,233309
3442,000000	99,232111
3441,000000	99,236353
3440,000000	99,247307
3439,000000	99,263065
3438,000000	99,278914
3437,000000	99,289891
3436,000000	99,293495
3435,000000	99,290698
3434,000000	99,284805
3433,000000	99,279422
3432,000000	99,276533
3431,000000	99,275867
3430,000000	99,275832
3429,000000	99,275094
3428,000000	99,273469
3427,000000	99,271589
3426,000000	99,270206
3425,000000	99,269908
3424,000000	99,271201
3423,000000	99,274412
3422,000000	99,279293
3421,000000	99,284939
3420,000000	99,290348
3419,000000	99,295165
3418,000000	99,299881
3417,000000	99,305361
3416,000000	99,312103
3415,000000	99,319722
3414,000000	99,327070
3413,000000	99,333043
3412,000000	99,337474
3411,000000	99,341091
3410,000000	99,344521
3409,000000	99,347560
3408,000000	99,349783
3407,000000	99,351722
3406,000000	99,355055
3405,000000	99,361276
3404,000000	99,370188
3403,000000	99,379706
3402,000000	99,387125
3401,000000	99,390877
3400,000000	99,391401
3399,000000	99,390614
3398,000000	99,390381
3397,000000	99,391312
3396,000000	99,392895
3395,000000	99,394553
3394,000000	99,396313
3393,000000	99,398431
3392,000000	99,400682
3391,000000	99,402304
3390,000000	99,402780
3389,000000	99,402494
3388,000000	99,402456
3387,000000	99,403290
3386,000000	99,404501
3385,000000	99,404917
3384,000000	99,403978
3383,000000	99,402573
3382,000000	99,402366
3381,000000	99,404232
3380,000000	99,407320
3379,000000	99,409792
3378,000000	99,410531
3377,000000	99,410146
3376,000000	99,410327
3375,000000	99,412249
3374,000000	99,415593
3373,000000	99,418941
3372,000000	99,420996
3371,000000	99,421461
3370,000000	99,420983
3369,000000	99,420405
3368,000000	99,420098
3367,000000	99,419917
3366,000000	99,419657
3365,000000	99,419314
3364,000000	99,418821
3363,000000	99,417788
3362,000000	99,415851
3361,000000	99,413289
3360,000000	99,411041
3359,000000	99,410005
3358,000000	99,410397
3357,000000	99,411759
3356,000000	99,413356
3355,000000	99,414585
3354,000000	99,415334
3353,000000	99,416072
3352,000000	99,417419
3351,000000	99,419487
3350,000000	99,421816
3349,000000	99,423987
3348,000000	99,426050
3347,000000	99,428101
3346,000000	99,429676
3345,000000	99,429970
3344,000000	99,428691
3343,000000	99,426623
3342,000000	99,425182
3341,000000	99,425389
3340,000000	99,427062
3339,000000	99,428882
3338,000000	99,429371
3337,000000	99,427994
3336,000000	99,425412
3335,000000	99,422775
3334,000000	99,420947
3333,000000	99,420297
3332,000000	99,420776
3331,000000	99,421978
3330,000000	99,423430
3329,000000	99,425093
3328,000000	99,427413
3327,000000	99,430626
3326,000000	99,434195
3325,000000	99,437249
3324,000000	99,439398
3323,000000	99,440855
3322,000000	99,441939
3321,000000	99,442864
3320,000000	99,443953
3319,000000	99,445596
3318,000000	99,447835
3317,000000	99,450275
3316,000000	99,452500
3315,000000	99,454427
3314,000000	99,456284
3313,000000	99,458567
3312,000000	99,462037
3311,000000	99,467336
3310,000000	99,474217
3309,000000	99,481288
3308,000000	99,486793
3307,000000	99,489826
3306,000000	99,490826
3305,000000	99,490988
3304,000000	99,491206
3303,000000	99,491513
3302,000000	99,491450
3301,000000	99,490927
3300,000000	99,490509
3299,000000	99,490737
3298,000000	99,491356
3297,000000	99,491530
3296,000000	99,490710
3295,000000	99,489043
3294,000000	99,486985
3293,000000	99,484950
3292,000000	99,483380
3291,000000	99,482657
3290,000000	99,482615
3289,000000	99,482519
3288,000000	99,481875
3287,000000	99,481036
3286,000000	99,480646
3285,000000	99,480687
3284,000000	99,480601
3283,000000	99,480407
3282,000000	99,481159
3281,000000	99,483848
3280,000000	99,488037
3279,000000	99,491929
3278,000000	99,493859
3277,000000	99,493739
3276,000000	99,493072
3275,000000	99,493737
3274,000000	99,496614
3273,000000	99,500918
3272,000000	99,504590
3271,000000	99,505665
3270,000000	99,503799
3269,000000	99,500732
3268,000000	99,498990
3267,000000	99,499823
3266,000000	99,502430
3265,000000	99,505212
3264,000000	99,507415
3263,000000	99,509297
3262,000000	99,511109
3261,000000	99,512414
3260,000000	99,512592
3259,000000	99,511523
3258,000000	99,509707
3257,000000	99,508067
3256,000000	99,507783
3255,000000	99,509825
3254,000000	99,514105
3253,000000	99,519192
3252,000000	99,523169
3251,000000	99,525025
3250,000000	99,525118
3249,000000	99,524406
3248,000000	99,523547
3247,000000	99,522747
3246,000000	99,522142
3245,000000	99,521945
3244,000000	99,522239
3243,000000	99,523012
3242,000000	99,524503
3241,000000	99,527185
3240,000000	99,531069
3239,000000	99,535191
3238,000000	99,538261
3237,000000	99,539879
3236,000000	99,540763
3235,000000	99,541639
3234,000000	99,542226
3233,000000	99,541630
3232,000000	99,539588
3231,000000	99,537042
3230,000000	99,535436
3229,000000	99,535442
3228,000000	99,536397
3227,000000	99,537041
3226,000000	99,536919
3225,000000	99,536955
3224,000000	99,538372
3223,000000	99,541161
3222,000000	99,544043
3221,000000	99,545829
3220,000000	99,546365
3219,000000	99,546020
3218,000000	99,545104
3217,000000	99,544188
3216,000000	99,544356
3215,000000	99,546212
3214,000000	99,548721
3213,000000	99,549726
3212,000000	99,547745
3211,000000	99,543054
3210,000000	99,537154
3209,000000	99,531734
3208,000000	99,528045
3207,000000	99,526623
3206,000000	99,527189
3205,000000	99,528851
3204,000000	99,530640
3203,000000	99,531945
3202,000000	99,532681
3201,000000	99,533153
3200,000000	99,533677
3199,000000	99,534123
3198,000000	99,534045
3197,000000	99,533447
3196,000000	99,533197
3195,000000	99,534285
3194,000000	99,536676
3193,000000	99,539195
3192,000000	99,540599
3191,000000	99,540643
3190,000000	99,540216
3189,000000	99,540579
3188,000000	99,542311
3187,000000	99,544686
3186,000000	99,546230
3185,000000	99,546100
3184,000000	99,544901
3183,000000	99,543877
3182,000000	99,543392
3181,000000	99,542591
3180,000000	99,540484
3179,000000	99,537155
3178,000000	99,533849
3177,000000	99,532065
3176,000000	99,532511
3175,000000	99,534713
3174,000000	99,537513
3173,000000	99,540014
3172,000000	99,542116
3171,000000	99,544176
3170,000000	99,546356
3169,000000	99,548381
3168,000000	99,549716
3167,000000	99,549867
3166,000000	99,548833
3165,000000	99,547461
3164,000000	99,547047
3163,000000	99,548141
3162,000000	99,549942
3161,000000	99,551269
3160,000000	99,551947
3159,000000	99,552872
3158,000000	99,554892
3157,000000	99,558229
3156,000000	99,562818
3155,000000	99,568385
3154,000000	99,573885
3153,000000	99,577643
3152,000000	99,578724
3151,000000	99,577966
3150,000000	99,577156
3149,000000	99,577343
3148,000000	99,578361
3147,000000	99,579653
3146,000000	99,580894
3145,000000	99,581840
3144,000000	99,582389
3143,000000	99,583151
3142,000000	99,585397
3141,000000	99,589745
3140,000000	99,594970
3139,000000	99,598707
3138,000000	99,599593
3137,000000	99,598506
3136,000000	99,597686
3135,000000	99,598788
3134,000000	99,601775
3133,000000	99,605181
3132,000000	99,607098
3131,000000	99,606292
3130,000000	99,603075
3129,000000	99,599312
3128,000000	99,597338
3127,000000	99,598462
3126,000000	99,602298
3125,000000	99,607187
3124,000000	99,611204
3123,000000	99,613067
3122,000000	99,612730
3121,000000	99,611205
3120,000000	99,609651
3119,000000	99,608551
3118,000000	99,607709
3117,000000	99,606691
3116,000000	99,605016
3115,000000	99,602309
3114,000000	99,598760
3113,000000	99,595279
3112,000000	99,592540
3111,000000	99,590008
3110,000000	99,586566
3109,000000	99,582240
3108,000000	99,578556
3107,000000	99,576798
3106,000000	99,576414
3105,000000	99,575660
3104,000000	99,573617
3103,000000	99,571086
3102,000000	99,569565
3101,000000	99,569668
3100,000000	99,570629
3099,000000	99,571064
3098,000000	99,570152
3097,000000	99,568160
3096,000000	99,566038
3095,000000	99,564493
3094,000000	99,563472
3093,000000	99,562424
3092,000000	99,560843
3091,000000	99,558434
3090,000000	99,554929
3089,000000	99,550002
3088,000000	99,543336
3087,000000	99,534792
3086,000000	99,524581
3085,000000	99,513394
3084,000000	99,502173
3083,000000	99,491410
3082,000000	99,480674
3081,000000	99,468886
3080,000000	99,455283
3079,000000	99,440196
3078,000000	99,425135
3077,000000	99,412139
3076,000000	99,402763
3075,000000	99,397261
3074,000000	99,394509
3073,000000	99,392936
3072,000000	99,391720
3071,000000	99,391207
3070,000000	99,392088
3069,000000	99,394136
3068,000000	99,396022
3067,000000	99,396485
3066,000000	99,395662
3065,000000	99,394980
3064,000000	99,395807
3063,000000	99,398490
3062,000000	99,402641
3061,000000	99,407815
3060,000000	99,413586
3059,000000	99,419335
3058,000000	99,424521
3057,000000	99,429191
3056,000000	99,433938
3055,000000	99,439368
3054,000000	99,445679
3053,000000	99,452458
3052,000000	99,458558
3051,000000	99,462403
3050,000000	99,463097
3049,000000	99,461262
3048,000000	99,458381
3047,000000	99,455378
3046,000000	99,452260
3045,000000	99,448892
3044,000000	99,445314
3043,000000	99,441059
3042,000000	99,435104
3041,000000	99,427019
3040,000000	99,417781
3039,000000	99,408993
3038,000000	99,401529
3037,000000	99,395119
3036,000000	99,388767
3035,000000	99,381362
3034,000000	99,372492
3033,000000	99,363101
3032,000000	99,354898
3031,000000	99,348654
3030,000000	99,343644
3029,000000	99,339099
3028,000000	99,335402
3027,000000	99,333051
3026,000000	99,331057
3025,000000	99,327482
3024,000000	99,321466
3023,000000	99,313840
3022,000000	99,305662
3021,000000	99,296943
3020,000000	99,286920
3019,000000	99,274897
3018,000000	99,260491
3017,000000	99,243554
3016,000000	99,224252
3015,000000	99,202861
3014,000000	99,179288
3013,000000	99,152875
3012,000000	99,122769
3011,000000	99,088467
3010,000000	99,049994
3009,000000	99,007878
3008,000000	98,962923
3007,000000	98,915851
3006,000000	98,867228
3005,000000	98,817549
3004,000000	98,767066
3003,000000	98,715408
3002,000000	98,661756
3001,000000	98,605677
3000,000000	98,547076
2999,000000	98,484926
2998,000000	98,416796
2997,000000	98,340314
2996,000000	98,254965
2995,000000	98,161576
2994,000000	98,060376
2993,000000	97,950457
2992,000000	97,830336
2991,000000	97,698288
2990,000000	97,551880
2989,000000	97,388458
2988,000000	97,206374
2987,000000	97,004193
2986,000000	96,779372
2985,000000	96,529269
2984,000000	96,255197
2983,000000	95,964783
2982,000000	95,668088
2981,000000	95,371115
2980,000000	95,072550
2979,000000	94,766473
2978,000000	94,447300
2977,000000	94,111781
2976,000000	93,757925
2975,000000	93,383923
2974,000000	92,989462
2973,000000	92,578333
2972,000000	92,158415
2971,000000	91,738537
2970,000000	91,324553
2969,000000	90,918646
2968,000000	90,521945
2967,000000	90,137679
2966,000000	89,772076
2965,000000	89,432267
2964,000000	89,124729
2963,000000	88,855080
2962,000000	88,629357
2961,000000	88,453855
2960,000000	88,333084
2959,000000	88,269875
2958,000000	88,266609
2957,000000	88,326477
2956,000000	88,451301
2955,000000	88,637924
2954,000000	88,877558
2953,000000	89,156774
2952,000000	89,459980
2951,000000	89,770656
2950,000000	90,072357
2949,000000	90,348940
2948,000000	90,584644
2947,000000	90,765667
2946,000000	90,881710
2945,000000	90,927457
2944,000000	90,901856
2943,000000	90,808074
2942,000000	90,653601
2941,000000	90,449070
2940,000000	90,205954
2939,000000	89,933832
2938,000000	89,641118
2937,000000	89,336418
2936,000000	89,029278
2935,000000	88,729635
2934,000000	88,446957
2933,000000	88,189847
2932,000000	87,964122
2931,000000	87,772290
2930,000000	87,615044
2929,000000	87,493761
2928,000000	87,410627
2927,000000	87,366415
2926,000000	87,359441
2925,000000	87,385835
2924,000000	87,440447
2923,000000	87,517088
2922,000000	87,609255
2921,000000	87,711041
2920,000000	87,817107
2919,000000	87,922662
2918,000000	88,024269
2917,000000	88,121214
2916,000000	88,215613
2915,000000	88,311015
2914,000000	88,411040
2913,000000	88,519001
2912,000000	88,638045
2911,000000	88,771649
2910,000000	88,923901
2909,000000	89,098775
2908,000000	89,298736
2907,000000	89,523795
2906,000000	89,772248
2905,000000	90,041618
2904,000000	90,328631
2903,000000	90,628764
2902,000000	90,936627
2901,000000	91,247431
2900,000000	91,556650
2899,000000	91,859724
2898,000000	92,151460
2897,000000	92,426928
2896,000000	92,683213
2895,000000	92,920480
2894,000000	93,141489
2893,000000	93,349352
2892,000000	93,545322
2891,000000	93,728274
2890,000000	93,895796
2889,000000	94,045357
2888,000000	94,174096
2887,000000	94,278263
2886,000000	94,353666
2885,000000	94,396828
2884,000000	94,405663
2883,000000	94,378626
2882,000000	94,313854
2881,000000	94,209491
2880,000000	94,065666
2879,000000	93,886953
2878,000000	93,683923
2877,000000	93,472629
2876,000000	93,271056
2875,000000	93,095660
2874,000000	92,959483
2873,000000	92,872476
2872,000000	92,841017
2871,000000	92,864948
2870,000000	92,934491
2869,000000	93,030270
2868,000000	93,127463
2867,000000	93,202205
2866,000000	93,237342
2865,000000	93,225182
2864,000000	93,167433
2863,000000	93,072594
2862,000000	92,952425
2861,000000	92,819685
2860,000000	92,688391
2859,000000	92,574568
2858,000000	92,494981
2857,000000	92,464058
2856,000000	92,490248
2855,000000	92,575358
2854,000000	92,716173
2853,000000	92,906644
2852,000000	93,139668
2851,000000	93,407731
2850,000000	93,702247
2849,000000	94,012894
2848,000000	94,329283
2847,000000	94,644255
2846,000000	94,955536
2845,000000	95,262894
2844,000000	95,564603
2843,000000	95,857681
2842,000000	96,139707
2841,000000	96,408275
2840,000000	96,658513
2839,000000	96,883790
2838,000000	97,080556
2837,000000	97,251179
2836,000000	97,401161
2835,000000	97,534555
2834,000000	97,652599
2833,000000	97,755773
2832,000000	97,845361
2831,000000	97,923056
2830,000000	97,990623
2829,000000	98,050067
2828,000000	98,103185
2827,000000	98,150558
2826,000000	98,191374
2825,000000	98,224670
2824,000000	98,250544
2823,000000	98,270226
2822,000000	98,285549
2821,000000	98,298306
2820,000000	98,309785
2819,000000	98,321003
2818,000000	98,333633
2817,000000	98,350607
2816,000000	98,375058
2815,000000	98,408533
2814,000000	98,450491
2813,000000	98,499148
2812,000000	98,552025
2811,000000	98,605859
2810,000000	98,657153
2809,000000	98,703617
2808,000000	98,744974
2807,000000	98,782135
2806,000000	98,815934
2805,000000	98,846883
2804,000000	98,875557
2803,000000	98,902730
2802,000000	98,929182
2801,000000	98,955365
2800,000000	98,980930
2799,000000	99,004555
2798,000000	99,024833
2797,000000	99,041788
2796,000000	99,057173
2795,000000	99,072948
2794,000000	99,089782
2793,000000	99,107167
2792,000000	99,124341
2791,000000	99,140414
2790,000000	99,154104
2789,000000	99,164523
2788,000000	99,172455
2787,000000	99,180257
2786,000000	99,189926
2785,000000	99,201431
2784,000000	99,213034
2783,000000	99,223042
2782,000000	99,231074
2781,000000	99,238028
2780,000000	99,245330
2779,000000	99,254252
2778,000000	99,265274
2777,000000	99,277414
2776,000000	99,288181
2775,000000	99,294947
2774,000000	99,297010
2773,000000	99,296180
2772,000000	99,295128
2771,000000	99,295301
2770,000000	99,296669
2769,000000	99,298872
2768,000000	99,301729
2767,000000	99,304806
2766,000000	99,307535
2765,000000	99,310104
2764,000000	99,313398
2763,000000	99,317574
2762,000000	99,321295
2761,000000	99,323025
2760,000000	99,322755
2759,000000	99,321951
2758,000000	99,321987
2757,000000	99,323098
2756,000000	99,324603
2755,000000	99,325639
2754,000000	99,325739
2753,000000	99,325113
2752,000000	99,324431
2751,000000	99,324108
2750,000000	99,323777
2749,000000	99,322576
2748,000000	99,319896
2747,000000	99,315853
2746,000000	99,311305
2745,000000	99,307501
2744,000000	99,305392
2743,000000	99,304984
2742,000000	99,305413
2741,000000	99,305736
2740,000000	99,305573
2739,000000	99,305035
2738,000000	99,304383
2737,000000	99,303855
2736,000000	99,303508
2735,000000	99,303077
2734,000000	99,302243
2733,000000	99,301205
2732,000000	99,300804
2731,000000	99,302028
2730,000000	99,305579
2729,000000	99,311698
2728,000000	99,319859
2727,000000	99,328594
2726,000000	99,336214
2725,000000	99,342048
2724,000000	99,346694
2723,000000	99,351033
2722,000000	99,355543
2721,000000	99,360603
2720,000000	99,366639
2719,000000	99,373507
2718,000000	99,380281
2717,000000	99,386186
2716,000000	99,391382
2715,000000	99,396413
2714,000000	99,401324
2713,000000	99,405788
2712,000000	99,409699
2711,000000	99,413193
2710,000000	99,416452
2709,000000	99,419909
2708,000000	99,424228
2707,000000	99,429564
2706,000000	99,435151
2705,000000	99,440098
2704,000000	99,444255
2703,000000	99,447908
2702,000000	99,451062
2701,000000	99,453637
2700,000000	99,455943
2699,000000	99,458284
2698,000000	99,460319
2697,000000	99,461421
2696,000000	99,461468
2695,000000	99,460725
2694,000000	99,459216
2693,000000	99,456939
2692,000000	99,454523
2691,000000	99,453017
2690,000000	99,453060
2689,000000	99,454687
2688,000000	99,457595
2687,000000	99,460902
2686,000000	99,462975
2685,000000	99,462572
2684,000000	99,460342
2683,000000	99,458404
2682,000000	99,458229
2681,000000	99,459518
2680,000000	99,461172
2679,000000	99,462500
2678,000000	99,463148
2677,000000	99,462694
2676,000000	99,461083
2675,000000	99,459223
2674,000000	99,458525
2673,000000	99,459788
2672,000000	99,462679
2671,000000	99,466151
2670,000000	99,469224
2669,000000	99,471672
2668,000000	99,474265
2667,000000	99,478366
2666,000000	99,485021
2665,000000	99,494243
2664,000000	99,505065
2663,000000	99,516162
2662,000000	99,526587
2661,000000	99,536197
2660,000000	99,545482
2659,000000	99,554937
2658,000000	99,564636
2657,000000	99,574493
2656,000000	99,584694
2655,000000	99,595442
2654,000000	99,606266
2653,000000	99,616045
2652,000000	99,624025
2651,000000	99,630651
2650,000000	99,637111
2649,000000	99,644057
2648,000000	99,650985
2647,000000	99,656993
2646,000000	99,661923
2645,000000	99,666456
2644,000000	99,671065
2643,000000	99,675362
2642,000000	99,678871
2641,000000	99,681981
2640,000000	99,685478
2639,000000	99,689357
2638,000000	99,692955
2637,000000	99,696218
2636,000000	99,699694
2635,000000	99,702943
2634,000000	99,704135
2633,000000	99,702277
2632,000000	99,699113
2631,000000	99,697646
2630,000000	99,699070
2629,000000	99,702033
2628,000000	99,704652
2627,000000	99,706223
2626,000000	99,706943
2625,000000	99,707028
2624,000000	99,706549
2623,000000	99,705646
2622,000000	99,704514
2621,000000	99,703356
2620,000000	99,702381
2619,000000	99,701649
2618,000000	99,700965
2617,000000	99,700007
2616,000000	99,698409
2615,000000	99,695785
2614,000000	99,692241
2613,000000	99,688951
2612,000000	99,687312
2611,000000	99,687045
2610,000000	99,685966
2609,000000	99,682492
2608,000000	99,677634
2607,000000	99,673530
2606,000000	99,670675
2605,000000	99,667813
2604,000000	99,664355
2603,000000	99,661575
2602,000000	99,661128
2601,000000	99,663246
2600,000000	99,666575
2599,000000	99,669253
2598,000000	99,670105
2597,000000	99,669270
2596,000000	99,667817
2595,000000	99,666599
2594,000000	99,665779
2593,000000	99,665588
2592,000000	99,666659
2591,000000	99,668878
2590,000000	99,670557
2589,000000	99,669785
2588,000000	99,666308
2587,000000	99,661406
2586,000000	99,656352
2585,000000	99,651762
2584,000000	99,648017
2583,000000	99,645318
2582,000000	99,643589
2581,000000	99,643051
2580,000000	99,644528
2579,000000	99,648373
2578,000000	99,653588
2577,000000	99,658714
2576,000000	99,663101
2575,000000	99,666527
2574,000000	99,668394
2573,000000	99,668601
2572,000000	99,668613
2571,000000	99,670119
2570,000000	99,672664
2569,000000	99,673888
2568,000000	99,672257
2567,000000	99,668707
2566,000000	99,665674
2565,000000	99,665188
2564,000000	99,667596
2563,000000	99,671179
2562,000000	99,673214
2561,000000	99,672359
2560,000000	99,669852
2559,000000	99,667885
2558,000000	99,667413
2557,000000	99,668313
2556,000000	99,670636
2555,000000	99,674246
2554,000000	99,677848
2553,000000	99,680047
2552,000000	99,681173
2551,000000	99,682664
2550,000000	99,684934
2549,000000	99,687302
2548,000000	99,689725
2547,000000	99,692814
2546,000000	99,696055
2545,000000	99,697852
2544,000000	99,697851
2543,000000	99,697697
2542,000000	99,698783
2541,000000	99,700437
2540,000000	99,700965
2539,000000	99,699443
2538,000000	99,695732
2537,000000	99,689547
2536,000000	99,680623
2535,000000	99,669562
2534,000000	99,658080
2533,000000	99,648302
2532,000000	99,641534
2531,000000	99,637264
2530,000000	99,633456
2529,000000	99,628452
2528,000000	99,622544
2527,000000	99,617236
2526,000000	99,613141
2525,000000	99,609457
2524,000000	99,605435
2523,000000	99,601515
2522,000000	99,598673
2521,000000	99,597168
2520,000000	99,596364
2519,000000	99,595594
2518,000000	99,594918
2517,000000	99,594941
2516,000000	99,595881
2515,000000	99,597072
2514,000000	99,597806
2513,000000	99,598480
2512,000000	99,600276
2511,000000	99,603740
2510,000000	99,608529
2509,000000	99,614627
2508,000000	99,622554
2507,000000	99,631930
2506,000000	99,641042
2505,000000	99,648856
2504,000000	99,656700
2503,000000	99,666831
2502,000000	99,679868
2501,000000	99,694366
2500,000000	99,708402
2499,000000	99,720777
2498,000000	99,731146
2497,000000	99,740056
2496,000000	99,748583
2495,000000	99,757376
2494,000000	99,766250
2493,000000	99,775048
2492,000000	99,784154
2491,000000	99,793546
2490,000000	99,802004
2489,000000	99,808036
2488,000000	99,811263
2487,000000	99,812562
2486,000000	99,813682
2485,000000	99,817053
2484,000000	99,824502
2483,000000	99,834874
2482,000000	99,843806
2481,000000	99,847418
2480,000000	99,846142
2479,000000	99,844087
2478,000000	99,845081
2477,000000	99,850190
2476,000000	99,858281
2475,000000	99,867515
2474,000000	99,876118
2473,000000	99,882747
2472,000000	99,886700
2471,000000	99,887985
2470,000000	99,887554
2469,000000	99,887484
2468,000000	99,889938
2467,000000	99,895309
2466,000000	99,901750
2465,000000	99,906863
2464,000000	99,909346
2463,000000	99,909288
2462,000000	99,908068
2461,000000	99,908167
2460,000000	99,911565
2459,000000	99,917615
2458,000000	99,923554
2457,000000	99,927658
2456,000000	99,930606
2455,000000	99,933365
2454,000000	99,935519
2453,000000	99,936567
2452,000000	99,937215
2451,000000	99,937957
2450,000000	99,937815
2449,000000	99,935837
2448,000000	99,932758
2447,000000	99,929919
2446,000000	99,927613
2445,000000	99,925617
2444,000000	99,924098
2443,000000	99,922833
2442,000000	99,920804
2441,000000	99,917802
2440,000000	99,915131
2439,000000	99,913425
2438,000000	99,911165
2437,000000	99,906909
2436,000000	99,901786
2435,000000	99,898222
2434,000000	99,897131
2433,000000	99,897580
2432,000000	99,898093
2431,000000	99,897052
2430,000000	99,893286
2429,000000	99,887774
2428,000000	99,883529
2427,000000	99,882228
2426,000000	99,882174
2425,000000	99,880878
2424,000000	99,878292
2423,000000	99,876154
2422,000000	99,875784
2421,000000	99,878109
2420,000000	99,883833
2419,000000	99,891361
2418,000000	99,896283
2417,000000	99,895566
2416,000000	99,891339
2415,000000	99,888270
2414,000000	99,888143
2413,000000	99,889397
2412,000000	99,890818
2411,000000	99,892720
2410,000000	99,894631
2409,000000	99,894392
2408,000000	99,890118
2407,000000	99,881827
2406,000000	99,871477
2405,000000	99,862611
2404,000000	99,858963
2403,000000	99,861474
2402,000000	99,867054
2401,000000	99,871630
2400,000000	99,873880
2399,000000	99,874969
2398,000000	99,876167
2397,000000	99,878377
2396,000000	99,882584
2395,000000	99,888305
2394,000000	99,892529
2393,000000	99,892405
2392,000000	99,888582
2391,000000	99,884096
2390,000000	99,880408
2389,000000	99,877093
2388,000000	99,874027
2387,000000	99,871639
2386,000000	99,869484
2385,000000	99,865908
2384,000000	99,860869
2383,000000	99,856065
2382,000000	99,853207
2381,000000	99,853216
2380,000000	99,855288
2379,000000	99,856535
2378,000000	99,852973
2377,000000	99,844372
2376,000000	99,835866
2375,000000	99,832688
2374,000000	99,835064
2373,000000	99,840793
2372,000000	99,849425
2371,000000	99,858940
2370,000000	99,864046
2369,000000	99,861336
2368,000000	99,853899
2367,000000	99,846909
2366,000000	99,841970
2365,000000	99,841157
2364,000000	99,846836
2363,000000	99,854351
2362,000000	99,853264
2361,000000	99,840354
2360,000000	99,825093
2359,000000	99,818054
2358,000000	99,822744
2357,000000	99,835937
2356,000000	99,847963
2355,000000	99,847423
2354,000000	99,837720
2353,000000	99,832621
2352,000000	99,837326
2351,000000	99,844945
2350,000000	99,847415
2349,000000	99,841757
2348,000000	99,831027
2347,000000	99,826287
2346,000000	99,836204
2345,000000	99,853025
2344,000000	99,862744
2343,000000	99,862243
2342,000000	99,860384
2341,000000	99,862334
2340,000000	99,864631
2339,000000	99,862284
2338,000000	99,855780
2337,000000	99,850081
2336,000000	99,845192
2335,000000	99,839674
2334,000000	99,835091
2333,000000	99,835950
2332,000000	99,838341
2331,000000	99,838532
2330,000000	99,837349
2329,000000	99,845947
2328,000000	99,869187
2327,000000	99,906969
2326,000000	99,950764
2325,000000	99,988866
2324,000000	100,009535
2323,000000	100,009310
2322,000000	99,993802
2321,000000	99,972862
2320,000000	99,954206
2319,000000	99,944945
2318,000000	99,945550
2317,000000	99,951923
2316,000000	99,955339
2315,000000	99,954615
2314,000000	99,952210
2313,000000	99,952860
2312,000000	99,955441
2311,000000	99,959645
2310,000000	99,965028
2309,000000	99,972517
2308,000000	99,980461
2307,000000	99,988838
2306,000000	99,998577
2305,000000	100,011339
2304,000000	100,026060
2303,000000	100,040501
2302,000000	100,051053
2301,000000	100,056167
2300,000000	100,056632
2299,000000	100,057112
2298,000000	100,060635
2297,000000	100,068203
2296,000000	100,077944
2295,000000	100,089965
2294,000000	100,104281
2293,000000	100,119973
2292,000000	100,133912
2291,000000	100,143985
2290,000000	100,150139
2289,000000	100,153702
2288,000000	100,156587
2287,000000	100,160638
2286,000000	100,166495
2285,000000	100,172265
2284,000000	100,175755
2283,000000	100,177049
2282,000000	100,178713
2281,000000	100,181732
2280,000000	100,183616
2279,000000	100,180237
2278,000000	100,170528
2277,000000	100,158488
2276,000000	100,149947
2275,000000	100,147622
2274,000000	100,149827
2273,000000	100,154731
2272,000000	100,162936
2271,000000	100,174607
2270,000000	100,185052
2269,000000	100,187531
2268,000000	100,180716
2267,000000	100,170770
2266,000000	100,164496
2265,000000	100,163175
2264,000000	100,164470
2263,000000	100,167643
2262,000000	100,173991
2261,000000	100,182949
2260,000000	100,190631
2259,000000	100,192303
2258,000000	100,186039
2257,000000	100,173988
2256,000000	100,160972
2255,000000	100,150859
2254,000000	100,144291
2253,000000	100,140954
2252,000000	100,142701
2251,000000	100,152009
2250,000000	100,166445
2249,000000	100,178367
2248,000000	100,181706
2247,000000	100,178760
2246,000000	100,177701
2245,000000	100,184610
2244,000000	100,198211
2243,000000	100,211363
2242,000000	100,217078
2241,000000	100,213949
2240,000000	100,206677
2239,000000	100,201440
2238,000000	100,201880
2237,000000	100,209497
2236,000000	100,224597
2235,000000	100,243359
2234,000000	100,256261
2233,000000	100,254499
2232,000000	100,239029
2231,000000	100,219932
2230,000000	100,206672
2229,000000	100,202025
2228,000000	100,204152
2227,000000	100,209733
2226,000000	100,213995
2225,000000	100,212611
2224,000000	100,206046
2223,000000	100,199599
2222,000000	100,197626
2221,000000	100,200214
2220,000000	100,205440
2219,000000	100,211007
2218,000000	100,212899
2217,000000	100,207880
2216,000000	100,200065
2215,000000	100,200284
2214,000000	100,214562
2213,000000	100,235165
2212,000000	100,247028
2211,000000	100,242507
2210,000000	100,227640
2209,000000	100,215385
2208,000000	100,214841
2207,000000	100,225644
2206,000000	100,240410
2205,000000	100,251674
2204,000000	100,257025
2203,000000	100,257692
2202,000000	100,254248
2201,000000	100,246903
2200,000000	100,240030
2199,000000	100,242384
2198,000000	100,260005
2197,000000	100,289421
2196,000000	100,319226
2195,000000	100,338537
2194,000000	100,344015
2193,000000	100,339838
2192,000000	100,331930
2191,000000	100,322610
2190,000000	100,311592
2189,000000	100,301005
2188,000000	100,295205
2187,000000	100,294441
2186,000000	100,293079
2185,000000	100,286854
2184,000000	100,278209
2183,000000	100,271547
2182,000000	100,268319
2181,000000	100,270621
2180,000000	100,283007
2179,000000	100,303700
2178,000000	100,319835
2177,000000	100,320085
2176,000000	100,309550
2175,000000	100,303446
2174,000000	100,308199
2173,000000	100,318796
2172,000000	100,331960
2171,000000	100,350852
2170,000000	100,375619
2169,000000	100,399663
2168,000000	100,418685
2167,000000	100,436403
2166,000000	100,458321
2165,000000	100,485942
2164,000000	100,517572
2163,000000	100,544906
2162,000000	100,544283
2161,000000	100,484155
2160,000000	100,357746
2159,000000	100,206154
2158,000000	100,093297
2157,000000	100,055188
2156,000000	100,079306
2155,000000	100,126806
2154,000000	100,164910
2153,000000	100,184695
2152,000000	100,197479
2151,000000	100,214508
2150,000000	100,232328
2149,000000	100,238538
2148,000000	100,227316
2147,000000	100,204923
2146,000000	100,183555
2145,000000	100,174800
2144,000000	100,183714
2143,000000	100,202447
2142,000000	100,213089
2141,000000	100,204540
2140,000000	100,185375
2139,000000	100,173222
2138,000000	100,173086
2137,000000	100,173178
2136,000000	100,162164
2135,000000	100,142548
2134,000000	100,125001
2133,000000	100,115705
2132,000000	100,112939
2131,000000	100,111962
2130,000000	100,109480
2129,000000	100,105479
2128,000000	100,103516
2127,000000	100,108555
2126,000000	100,122800
2125,000000	100,143417
2124,000000	100,164243
2123,000000	100,179738
2122,000000	100,187959
2121,000000	100,191372
2120,000000	100,194875
2119,000000	100,201567
2118,000000	100,210070
2117,000000	100,216749
2116,000000	100,219991
2115,000000	100,221220
2114,000000	100,222265
2113,000000	100,223253
2112,000000	100,223061
2111,000000	100,220762
2110,000000	100,216915
2109,000000	100,214152
2108,000000	100,215233
2107,000000	100,219489
2106,000000	100,222941
2105,000000	100,223603
2104,000000	100,224800
2103,000000	100,230601
2102,000000	100,239816
2101,000000	100,247278
2100,000000	100,249673
2099,000000	100,246661
2098,000000	100,237574
2097,000000	100,221731
2096,000000	100,202353
2095,000000	100,186296
2094,000000	100,178721
2093,000000	100,180019
2092,000000	100,187633
2091,000000	100,198449
2090,000000	100,209779
2089,000000	100,220698
2088,000000	100,232702
2087,000000	100,247089
2086,000000	100,262110
2085,000000	100,274896
2084,000000	100,285172
2083,000000	100,293971
2082,000000	100,299889
2081,000000	100,300774
2080,000000	100,298782
2079,000000	100,298986
2078,000000	100,302525
2077,000000	100,305700
2076,000000	100,306905
2075,000000	100,309825
2074,000000	100,317265
2073,000000	100,325519
2072,000000	100,327782
2071,000000	100,320996
2070,000000	100,307940
2069,000000	100,295431
2068,000000	100,291256
2067,000000	100,299041
2066,000000	100,313845
2065,000000	100,325213
2064,000000	100,326727
2063,000000	100,320547
2062,000000	100,311469
2061,000000	100,300468
2060,000000	100,286741
2059,000000	100,272962
2058,000000	100,264776
2057,000000	100,265675
2056,000000	100,275051
2055,000000	100,292110
2054,000000	100,319210
2053,000000	100,358147
2052,000000	100,402314
2051,000000	100,434773
2050,000000	100,438943
2049,000000	100,416182
2048,000000	100,388645
2047,000000	100,375001
2046,000000	100,369770
2045,000000	100,356488
2044,000000	100,334599
2043,000000	100,322088
2042,000000	100,333514
2041,000000	100,366289
2040,000000	100,408514
2039,000000	100,449724
2038,000000	100,479551
2037,000000	100,486173
2036,000000	100,465677
2035,000000	100,427760
2034,000000	100,386333
2033,000000	100,349751
2032,000000	100,322280
2031,000000	100,307029
2030,000000	100,301938
2029,000000	100,297673
2028,000000	100,285815
2027,000000	100,267366
2026,000000	100,249537
2025,000000	100,236993
2024,000000	100,229513
2023,000000	100,225863
2022,000000	100,226821
2021,000000	100,234745
2020,000000	100,251251
2019,000000	100,274128
2018,000000	100,295368
2017,000000	100,305541
2016,000000	100,303872
2015,000000	100,301728
2014,000000	100,312372
2013,000000	100,337186
2012,000000	100,362891
2011,000000	100,372347
2010,000000	100,357216
2009,000000	100,322273
2008,000000	100,281030
2007,000000	100,248157
2006,000000	100,234566
2005,000000	100,243601
2004,000000	100,267037
2003,000000	100,287390
2002,000000	100,289868
2001,000000	100,275183
2000,000000	100,259704
1999,000000	100,260506
1998,000000	100,279792
1997,000000	100,303908
1996,000000	100,317115
1995,000000	100,315817
1994,000000	100,309176
1993,000000	100,308774
1992,000000	100,318719
1991,000000	100,335137
1990,000000	100,353978
1989,000000	100,375185
1988,000000	100,398839
1987,000000	100,421109
1986,000000	100,436737
1985,000000	100,444917
1984,000000	100,450163
1983,000000	100,456584
1982,000000	100,462946
1981,000000	100,463402
1980,000000	100,451652
1979,000000	100,425212
1978,000000	100,388157
1977,000000	100,351532
1976,000000	100,326964
1975,000000	100,317416
1974,000000	100,316048
1973,000000	100,312754
1972,000000	100,300787
1971,000000	100,280486
1970,000000	100,260107
1969,000000	100,251530
1968,000000	100,259832
1967,000000	100,276423
1966,000000	100,287474
1965,000000	100,287685
1964,000000	100,280686
1963,000000	100,269430
1962,000000	100,253665
1961,000000	100,236037
1960,000000	100,223125
1959,000000	100,218441
1958,000000	100,220172
1957,000000	100,226627
1956,000000	100,237901
1955,000000	100,250786
1954,000000	100,257315
1953,000000	100,251179
1952,000000	100,233009
1951,000000	100,208048
1950,000000	100,183578
1949,000000	100,169337
1948,000000	100,173684
1947,000000	100,196084
1946,000000	100,226335
1945,000000	100,253202
1944,000000	100,271904
1943,000000	100,282281
1942,000000	100,283500
1941,000000	100,274660
1940,000000	100,258824
1939,000000	100,243985
1938,000000	100,240292
1937,000000	100,253882
1936,000000	100,279969
1935,000000	100,303315
1934,000000	100,309269
1933,000000	100,296641
1932,000000	100,278290
1931,000000	100,267291
1930,000000	100,266238
1929,000000	100,268948
1928,000000	100,268583
1927,000000	100,263785
1926,000000	100,257900
1925,000000	100,255049
1924,000000	100,256308
1923,000000	100,260154
1922,000000	100,266824
1921,000000	100,278177
1920,000000	100,291613
1919,000000	100,299112
1918,000000	100,295591
1917,000000	100,286730
1916,000000	100,281523
1915,000000	100,280670
1914,000000	100,278781
1913,000000	100,274143
1912,000000	100,271245
1911,000000	100,273943
1910,000000	100,280416
1909,000000	100,284877
1908,000000	100,282866
1907,000000	100,275222
1906,000000	100,266741
1905,000000	100,261855
1904,000000	100,259991
1903,000000	100,257193
1902,000000	100,253175
1901,000000	100,252196
1900,000000	100,256541
1899,000000	100,263696
1898,000000	100,270319
1897,000000	100,275744
1896,000000	100,278928
1895,000000	100,276457
1894,000000	100,268107
1893,000000	100,259901
1892,000000	100,257345
1891,000000	100,259235
1890,000000	100,260052
1889,000000	100,256656
1888,000000	100,250296
1887,000000	100,243497
1886,000000	100,238048
1885,000000	100,234594
1884,000000	100,231471
1883,000000	100,225799
1882,000000	100,218152
1881,000000	100,212444
1880,000000	100,210487
1879,000000	100,210211
1878,000000	100,209590
1877,000000	100,209260
1876,000000	100,210057
1875,000000	100,210664
1874,000000	100,210264
1873,000000	100,210866
1872,000000	100,214312
1871,000000	100,219747
1870,000000	100,225035
1869,000000	100,227903
1868,000000	100,225140
1867,000000	100,216584
1866,000000	100,208194
1865,000000	100,205297
1864,000000	100,205967
1863,000000	100,204123
1862,000000	100,198138
1861,000000	100,192586
1860,000000	100,190409
1859,000000	100,188945
1858,000000	100,186215
1857,000000	100,184247
1856,000000	100,183697
1855,000000	100,181371
1854,000000	100,175405
1853,000000	100,167824
1852,000000	100,159987
1851,000000	100,151968
1850,000000	100,145753
1849,000000	100,143961
1848,000000	100,144373
1847,000000	100,141570
1846,000000	100,135080
1845,000000	100,129737
1844,000000	100,126247
1843,000000	100,120024
1842,000000	100,112082
1841,000000	100,107675
1840,000000	100,107442
1839,000000	100,107209
1838,000000	100,104570
1837,000000	100,103046
1836,000000	100,106041
1835,000000	100,111952
1834,000000	100,117805
1833,000000	100,122820
1832,000000	100,126534
1831,000000	100,126745
1830,000000	100,121014
1829,000000	100,112541
1828,000000	100,109060
1827,000000	100,113078
1826,000000	100,120713
1825,000000	100,125944
1824,000000	100,123848
1823,000000	100,113808
1822,000000	100,100449
1821,000000	100,089239
1820,000000	100,080438
1819,000000	100,068632
1818,000000	100,050912
1817,000000	100,033313
1816,000000	100,022939
1815,000000	100,019906
1814,000000	100,021171
1813,000000	100,025033
1812,000000	100,028795
1811,000000	100,025483
1810,000000	100,011469
1809,000000	99,992302
1808,000000	99,971995
1807,000000	99,946882
1806,000000	99,914667
1805,000000	99,879389
1804,000000	99,842796
1803,000000	99,799438
1802,000000	99,746635
1801,000000	99,691766
1800,000000	99,644589
1799,000000	99,607588
1798,000000	99,582152
1797,000000	99,570543
1796,000000	99,567708
1795,000000	99,565066
1794,000000	99,565292
1793,000000	99,582062
1792,000000	99,617076
1791,000000	99,652577
1790,000000	99,679885
1789,000000	99,705996
1788,000000	99,732709
1787,000000	99,752540
1786,000000	99,762391
1785,000000	99,768507
1784,000000	99,773346
1783,000000	99,771821
1782,000000	99,764440
1781,000000	99,756366
1780,000000	99,746233
1779,000000	99,727081
1778,000000	99,701457
1777,000000	99,679019
1776,000000	99,660543
1775,000000	99,638772
1774,000000	99,612923
1773,000000	99,589207
1772,000000	99,565415
1771,000000	99,534331
1770,000000	99,501256
1769,000000	99,474282
1768,000000	99,446378
1767,000000	99,404152
1766,000000	99,351167
1765,000000	99,301522
1764,000000	99,254854
1763,000000	99,194310
1762,000000	99,111324
1761,000000	99,019181
1760,000000	98,927929
1759,000000	98,825623
1758,000000	98,698044
1757,000000	98,544018
1756,000000	98,370187
1755,000000	98,181891
1754,000000	97,979642
1753,000000	97,752310
1752,000000	97,472832
1751,000000	97,119868
1750,000000	96,704956
1749,000000	96,253124
1748,000000	95,762473
1747,000000	95,216596
1746,000000	94,613194
1745,000000	93,953840
1744,000000	93,234674
1743,000000	92,458517
1742,000000	91,631578
1741,000000	90,736437
1740,000000	89,752533
1739,000000	88,740090
1738,000000	87,816959
1737,000000	87,005170
1736,000000	86,178417
1735,000000	85,154634
1734,000000	83,946671
1733,000000	82,852616
1732,000000	82,001834
1731,000000	81,251095
1730,000000	80,491839
1729,000000	79,751364
1728,000000	79,091876
1727,000000	78,521431
1726,000000	78,028920
1725,000000	77,635346
1724,000000	77,364364
1723,000000	77,203748
1722,000000	77,142390
1721,000000	77,203603
1720,000000	77,429270
1719,000000	77,867105
1718,000000	78,560375
1717,000000	79,491208
1716,000000	80,548646
1715,000000	81,647220
1714,000000	82,779376
1713,000000	83,953128
1712,000000	85,158117
1711,000000	86,377881
1710,000000	87,588198
1709,000000	88,748547
1708,000000	89,839766
1707,000000	90,895940
1706,000000	91,934101
1705,000000	92,865223
1704,000000	93,585837
1703,000000	94,126551
1702,000000	94,609512
1701,000000	95,144241
1700,000000	95,703400
1699,000000	96,145317
1698,000000	96,446254
1697,000000	96,679221
1696,000000	96,901440
1695,000000	97,111789
1694,000000	97,274014
1693,000000	97,382607
1692,000000	97,469342
1691,000000	97,566664
1690,000000	97,672697
1689,000000	97,757575
1688,000000	97,812647
1687,000000	97,861022
1686,000000	97,920998
1685,000000	97,991867
1684,000000	98,061729
1683,000000	98,126457
1682,000000	98,189415
1681,000000	98,239872
1680,000000	98,277323
1679,000000	98,314783
1678,000000	98,355987
1677,000000	98,394042
1676,000000	98,432913
1675,000000	98,486054
1674,000000	98,544628
1673,000000	98,586592
1672,000000	98,614173
1671,000000	98,647936
1670,000000	98,692569
1669,000000	98,726635
1668,000000	98,744916
1667,000000	98,764869
1666,000000	98,787977
1665,000000	98,803289
1664,000000	98,812807
1663,000000	98,828917
1662,000000	98,850460
1661,000000	98,863003
1660,000000	98,866178
1659,000000	98,871393
1658,000000	98,879062
1657,000000	98,877277
1656,000000	98,864452
1655,000000	98,859203
1654,000000	98,878532
1653,000000	98,894951
1652,000000	98,894460
1651,000000	98,909091
1650,000000	98,929892
1649,000000	98,941099
1648,000000	98,943738
1647,000000	98,948049
1646,000000	98,950924
1645,000000	98,947576
1644,000000	98,946215
1643,000000	98,954163
1642,000000	98,966109
1641,000000	98,969151
1640,000000	98,962148
1639,000000	98,956651
1638,000000	98,955409
1637,000000	98,947701
1636,000000	98,928501
1635,000000	98,913256
1634,000000	98,911700
1633,000000	98,910457
1632,000000	98,902320
1631,000000	98,894340
1630,000000	98,889124
1629,000000	98,879877
1628,000000	98,865913
1627,000000	98,857078
1626,000000	98,855126
1625,000000	98,849861
1624,000000	98,839288
1623,000000	98,832863
1622,000000	98,831029
1621,000000	98,822673
1620,000000	98,806006
1619,000000	98,791219
1618,000000	98,782647
1617,000000	98,770454
1616,000000	98,750798
1615,000000	98,738330
1614,000000	98,733382
1613,000000	98,718945
1612,000000	98,689050
1611,000000	98,652786
1610,000000	98,613114
1609,000000	98,556105
1608,000000	98,469975
1607,000000	98,356167
1606,000000	98,211702
1605,000000	98,024202
1604,000000	97,798695
1603,000000	97,570490
1602,000000	97,379517
1601,000000	97,249144
1600,000000	97,197577
1599,000000	97,240109
1598,000000	97,364728
1597,000000	97,529537
1596,000000	97,697932
1595,000000	97,855029
1594,000000	97,988425
1593,000000	98,082548
1592,000000	98,137475
1591,000000	98,168594
1590,000000	98,180333
1589,000000	98,160829
1588,000000	98,104005
1587,000000	98,015636
1586,000000	97,892926
1585,000000	97,721302
1584,000000	97,500938
1583,000000	97,261683
1582,000000	97,046085
1581,000000	96,888461
1580,000000	96,813347
1579,000000	96,839673
1578,000000	96,977057
1577,000000	97,213195
1576,000000	97,492656
1575,000000	97,736559
1574,000000	97,906688
1573,000000	98,011087
1572,000000	98,076803
1571,000000	98,132937
1570,000000	98,190176
1569,000000	98,232951
1568,000000	98,256980
1567,000000	98,279515
1566,000000	98,304459
1565,000000	98,319392
1564,000000	98,320410
1563,000000	98,318912
1562,000000	98,318723
1561,000000	98,310398
1560,000000	98,297208
1559,000000	98,294605
1558,000000	98,287107
1557,000000	98,274294
1556,000000	98,261431
1555,000000	98,249042
1554,000000	98,230737
1553,000000	98,197666
1552,000000	98,157015
1551,000000	98,119977
1550,000000	98,079043
1549,000000	98,020508
1548,000000	97,952288
1547,000000	97,892220
1546,000000	97,839052
1545,000000	97,776361
1544,000000	97,701716
1543,000000	97,632193
1542,000000	97,571502
1541,000000	97,501244
1540,000000	97,413658
1539,000000	97,338334
1538,000000	97,293564
1537,000000	97,255940
1536,000000	97,212310
1535,000000	97,167721
1534,000000	97,119707
1533,000000	97,055652
1532,000000	96,985414
1531,000000	96,927125
1530,000000	96,873342
1529,000000	96,807332
1528,000000	96,730216
1527,000000	96,655589
1526,000000	96,582278
1525,000000	96,499331
1524,000000	96,413363
1523,000000	96,337657
1522,000000	96,259784
1521,000000	96,156185
1520,000000	96,046097
1519,000000	95,958673
1518,000000	95,877133
1517,000000	95,769051
1516,000000	95,641989
1515,000000	95,530415
1514,000000	95,433428
1513,000000	95,325154
1512,000000	95,206882
1511,000000	95,101538
1510,000000	95,006430
1509,000000	94,890376
1508,000000	94,733824
1507,000000	94,541204
1506,000000	94,329151
1505,000000	94,136993
1504,000000	93,980703
1503,000000	93,843205
1502,000000	93,692607
1501,000000	93,503128
1500,000000	93,284322
1499,000000	93,063841
1498,000000	92,828450
1497,000000	92,536236
1496,000000	92,201421
1495,000000	91,881549
1494,000000	91,582737
1493,000000	91,267512
1492,000000	90,917623
1491,000000	90,543437
1490,000000	90,159258
1489,000000	89,789940
1488,000000	89,480446
1487,000000	89,247481
1486,000000	89,057746
1485,000000	88,872177
1484,000000	88,682606
1483,000000	88,490613
1482,000000	88,273638
1481,000000	88,011077
1480,000000	87,722405
1479,000000	87,429688
1478,000000	87,109891
1477,000000	86,732402
1476,000000	86,318572
1475,000000	85,902346
1474,000000	85,447645
1473,000000	84,888283
1472,000000	84,259881
1471,000000	83,664210
1470,000000	83,115253
1469,000000	82,573905
1468,000000	82,040315
1467,000000	81,537270
1466,000000	81,065944
1465,000000	80,629086
1464,000000	80,273523
1463,000000	80,031500
1462,000000	79,864390
1461,000000	79,721456
1460,000000	79,592824
1459,000000	79,487792
1458,000000	79,385452
1457,000000	79,255264
1456,000000	79,134275
1455,000000	79,060982
1454,000000	79,000825
1453,000000	78,919077
1452,000000	78,821957
1451,000000	78,724057
1450,000000	78,612149
1449,000000	78,474796
1448,000000	78,344811
1447,000000	78,262023
1446,000000	78,210933
1445,000000	78,145995
1444,000000	78,042976
1443,000000	77,882975
1442,000000	77,628713
1441,000000	77,261710
1440,000000	76,814031
1439,000000	76,314029
1438,000000	75,731225
1437,000000	75,057977
1436,000000	74,443845
1435,000000	74,054497
1434,000000	73,863299
1433,000000	73,771494
1432,000000	73,729656
1431,000000	73,691910
1430,000000	73,556997
1429,000000	73,243911
1428,000000	72,802225
1427,000000	72,376194
1426,000000	72,102137
1425,000000	72,084463
1424,000000	72,366352
1423,000000	72,847748
1422,000000	73,356937
1421,000000	73,833739
1420,000000	74,345911
1419,000000	74,925955
1418,000000	75,472122
1417,000000	75,919975
1416,000000	76,334859
1415,000000	76,786226
1414,000000	77,283364
1413,000000	77,819181
1412,000000	78,404864
1411,000000	79,035558
1410,000000	79,669010
1409,000000	80,270342
1408,000000	80,840564
1407,000000	81,387136
1406,000000	81,905082
1405,000000	82,384915
1404,000000	82,811979
1403,000000	83,164613
1402,000000	83,439005
1401,000000	83,664958
1400,000000	83,877013
1399,000000	84,076780
1398,000000	84,243023
1397,000000	84,375697
1396,000000	84,492342
1395,000000	84,592925
1394,000000	84,659912
1393,000000	84,690156
1392,000000	84,699238
1391,000000	84,698488
1390,000000	84,692282
1389,000000	84,686950
1388,000000	84,685649
1387,000000	84,675347
1386,000000	84,636239
1385,000000	84,562052
1384,000000	84,457315
1383,000000	84,329442
1382,000000	84,197143
1381,000000	84,098062
1380,000000	84,076149
1379,000000	84,161109
1378,000000	84,359373
1377,000000	84,665127
1376,000000	85,073271
1375,000000	85,568225
1374,000000	86,103540
1373,000000	86,616863
1372,000000	87,072214
1371,000000	87,467664
1370,000000	87,814978
1369,000000	88,124123
1368,000000	88,396585
1367,000000	88,626575
1366,000000	88,813833
1365,000000	88,972959
1364,000000	89,119960
1363,000000	89,251836
1362,000000	89,352798
1361,000000	89,420090
1360,000000	89,465948
1359,000000	89,499378
1358,000000	89,524723
1357,000000	89,550292
1356,000000	89,585718
1355,000000	89,634198
1354,000000	89,697141
1353,000000	89,782948
1352,000000	89,900495
1351,000000	90,045649
1350,000000	90,203556
1349,000000	90,356882
1348,000000	90,488390
1347,000000	90,578887
1346,000000	90,610441
1345,000000	90,572830
1344,000000	90,462032
1343,000000	90,274592
1342,000000	90,007274
1341,000000	89,659717
1340,000000	89,242067
1339,000000	88,784267
1338,000000	88,333587
1337,000000	87,936666
1336,000000	87,623142
1335,000000	87,401172
1334,000000	87,262045
1333,000000	87,188786
1332,000000	87,162009
1331,000000	87,164595
1330,000000	87,186017
1329,000000	87,224503
1328,000000	87,282865
1327,000000	87,359995
1326,000000	87,450984
1325,000000	87,551657
1324,000000	87,659623
1323,000000	87,771097
1322,000000	87,880710
1321,000000	87,985027
1320,000000	88,081506
1319,000000	88,163846
1318,000000	88,222736
1317,000000	88,252385
1316,000000	88,249948
1315,000000	88,209130
1314,000000	88,119524
1313,000000	87,971956
1312,000000	87,763685
1311,000000	87,495374
1310,000000	87,167198
1309,000000	86,780405
1308,000000	86,338000
1307,000000	85,844269
1306,000000	85,301219
1305,000000	84,707393
1304,000000	84,063162
1303,000000	83,370674
1302,000000	82,631359
1301,000000	81,845950
1300,000000	81,018987
1299,000000	80,159656
1298,000000	79,274010
1297,000000	78,366188
1296,000000	77,449526
1295,000000	76,548712
1294,000000	75,687682
1293,000000	74,886438
1292,000000	74,169453
1291,000000	73,562413
1290,000000	73,076939
1289,000000	72,706415
1288,000000	72,442128
1287,000000	72,273158
1286,000000	72,172213
1285,000000	72,102380
1284,000000	72,036914
1283,000000	71,963663
1282,000000	71,871124
1281,000000	71,748031
1280,000000	71,597802
1279,000000	71,437481
1278,000000	71,281735
1277,000000	71,140683
1276,000000	71,031377
1275,000000	70,975670
1274,000000	70,982805
1273,000000	71,047979
1272,000000	71,164903
1271,000000	71,324051
1270,000000	71,502351
1269,000000	71,669684
1268,000000	71,806718
1267,000000	71,904570
1266,000000	71,952990
1265,000000	71,943653
1264,000000	71,883880
1263,000000	71,791877
1262,000000	71,679460
1261,000000	71,551677
1260,000000	71,418101
1259,000000	71,292053
1258,000000	71,183661
1257,000000	71,113576
1256,000000	71,129090
1255,000000	71,288354
1254,000000	71,617627
1253,000000	72,094465
1252,000000	72,668685
1251,000000	73,282606
1250,000000	73,885104
1249,000000	74,445245
1248,000000	74,959183
1247,000000	75,438917
1246,000000	75,895683
1245,000000	76,339636
1244,000000	76,784800
1243,000000	77,243088
1242,000000	77,717961
1241,000000	78,212413
1240,000000	78,736385
1239,000000	79,297298
1238,000000	79,888694
1237,000000	80,495673
1236,000000	81,104158
1235,000000	81,698691
1234,000000	82,260367
1233,000000	82,777623
1232,000000	83,257401
1231,000000	83,723313
1230,000000	84,208510
1229,000000	84,750222
1228,000000	85,377660
1227,000000	86,094268
1226,000000	86,871507
1225,000000	87,662978
1224,000000	88,421716
1223,000000	89,109551
1222,000000	89,702540
1221,000000	90,194626
1220,000000	90,591944
1219,000000	90,902729
1218,000000	91,138198
1217,000000	91,312172
1216,000000	91,438042
1215,000000	91,525928
1214,000000	91,584920
1213,000000	91,626941
1212,000000	91,659625
1211,000000	91,681598
1210,000000	91,688455
1209,000000	91,680403
1208,000000	91,661827
1207,000000	91,635453
1206,000000	91,602303
1205,000000	91,564462
1204,000000	91,523686
1203,000000	91,480351
1202,000000	91,437244
1201,000000	91,402219
1200,000000	91,383389
1199,000000	91,384541
1198,000000	91,407172
1197,000000	91,454448
1196,000000	91,528641
1195,000000	91,626678
1194,000000	91,744316
1193,000000	91,880983
1192,000000	92,037605
1191,000000	92,211978
1190,000000	92,400418
1189,000000	92,602216
1188,000000	92,815777
1187,000000	93,033518
1186,000000	93,245488
1185,000000	93,445922
1184,000000	93,631467
1183,000000	93,797023
1182,000000	93,938971
1181,000000	94,058812
1180,000000	94,159418
1179,000000	94,239446
1178,000000	94,297346
1177,000000	94,335923
1176,000000	94,356873
1175,000000	94,356162
1174,000000	94,328060
1173,000000	94,272302
1172,000000	94,192677
1171,000000	94,090826
1170,000000	93,966970
1169,000000	93,822469
1168,000000	93,660246
1167,000000	93,486439
1166,000000	93,316759
1165,000000	93,178045
1164,000000	93,097863
1163,000000	93,088573
1162,000000	93,139646
1161,000000	93,223777
1160,000000	93,307942
1159,000000	93,364499
1158,000000	93,378690
1157,000000	93,348294
1156,000000	93,274891
1155,000000	93,158170
1154,000000	92,996929
1153,000000	92,789261
1152,000000	92,530744
1151,000000	92,211257
1150,000000	91,820694
1149,000000	91,353568
1148,000000	90,807648
1147,000000	90,184811
1146,000000	89,491133
1145,000000	88,740263
1144,000000	87,953886
1143,000000	87,158323
1142,000000	86,379406
1141,000000	85,638961
1140,000000	84,955092
1139,000000	84,339519
1138,000000	83,793798
1137,000000	83,309166
1136,000000	82,874104
1135,000000	82,476004
1134,000000	82,098193
1133,000000	81,724654
1132,000000	81,346709
1131,000000	80,964387
1130,000000	80,582250
1129,000000	80,210197
1128,000000	79,867165
1127,000000	79,572514
1126,000000	79,336698
1125,000000	79,167756
1124,000000	79,083049
1123,000000	79,111206
1122,000000	79,277492
1121,000000	79,601491
1120,000000	80,100864
1119,000000	80,778261
1118,000000	81,612651
1117,000000	82,562401
1116,000000	83,579471
1115,000000	84,613005
1114,000000	85,610073
1113,000000	86,526380
1112,000000	87,332852
1111,000000	88,012175
1110,000000	88,554607
1109,000000	88,965131
1108,000000	89,262291
1107,000000	89,472526
1106,000000	89,623538
1105,000000	89,739827
1104,000000	89,842623
1103,000000	89,944694
1102,000000	90,049207
1101,000000	90,152085
1100,000000	90,245803
1099,000000	90,322679
1098,000000	90,378624
1097,000000	90,414642
1096,000000	90,434472
1095,000000	90,440486
1094,000000	90,433022
1093,000000	90,409945
1092,000000	90,365695
1091,000000	90,292697
1090,000000	90,182555
1089,000000	90,026419
1088,000000	89,810963
1087,000000	89,518257
1086,000000	89,133882
1085,000000	88,649495
1084,000000	88,063282
1083,000000	87,378501
1082,000000	86,606302
1081,000000	85,770729
1080,000000	84,907386
1079,000000	84,058841
1078,000000	83,267854
1077,000000	82,577569
1076,000000	82,029760
1075,000000	81,660105
1074,000000	81,487202
1073,000000	81,514218
1072,000000	81,740149
1071,000000	82,151914
1070,000000	82,722266
1069,000000	83,415676
1068,000000	84,198131
1067,000000	85,037230
1066,000000	85,896631
1065,000000	86,744345
1064,000000	87,556762
1063,000000	88,315026
1062,000000	89,004252
1061,000000	89,620423
1060,000000	90,168288
1059,000000	90,651479
1058,000000	91,070669
1057,000000	91,427456
1056,000000	91,728108
1055,000000	91,978620
1054,000000	92,182853
1053,000000	92,345497
1052,000000	92,469808
1051,000000	92,556411
1050,000000	92,603227
1049,000000	92,605937
1048,000000	92,557869
1047,000000	92,447978
1046,000000	92,265323
1045,000000	92,002094
1044,000000	91,658434
1043,000000	91,254320
1042,000000	90,840549
1041,000000	90,493557
1040,000000	90,290545
1039,000000	90,281631
1038,000000	90,472463
1037,000000	90,828288
1036,000000	91,286015
1035,000000	91,771485
1034,000000	92,222935
1033,000000	92,606482
1032,000000	92,915609
1031,000000	93,157896
1030,000000	93,346462
1029,000000	93,494616
1028,000000	93,611845
1027,000000	93,701591
1026,000000	93,767121
1025,000000	93,816254
1024,000000	93,856897
1023,000000	93,892463
1022,000000	93,922851
1021,000000	93,948103
1020,000000	93,968529
1019,000000	93,984898
1018,000000	94,001803
1017,000000	94,027906
1016,000000	94,069505
1015,000000	94,125196
1014,000000	94,187994
1013,000000	94,249799
1012,000000	94,303099
1011,000000	94,343099
1010,000000	94,371398
1009,000000	94,394371
1008,000000	94,415780
1007,000000	94,433338
1006,000000	94,442941
1005,000000	94,442257
1004,000000	94,428412
1003,000000	94,398017
1002,000000	94,351845
1001,000000	94,295018
1000,000000	94,230755
999,000000	94,157101
998,000000	94,072205
997,000000	93,978008
996,000000	93,875650
995,000000	93,762218
994,000000	93,634587
993,000000	93,494038
992,000000	93,343745
991,000000	93,183882
990,000000	93,012595
989,000000	92,828665
988,000000	92,631032
987,000000	92,417477
986,000000	92,185764
985,000000	91,935907
984,000000	91,668584
983,000000	91,382865
982,000000	91,077542
981,000000	90,752920
980,000000	90,410730
979,000000	90,051875
978,000000	89,676584
977,000000	89,287270
976,000000	88,889354
975,000000	88,489347
974,000000	88,092831
973,000000	87,705741
972,000000	87,335487
971,000000	86,989272
970,000000	86,671732
969,000000	86,386757
968,000000	86,140416
967,000000	85,937532
966,000000	85,778527
965,000000	85,661031
964,000000	85,583758
963,000000	85,544916
962,000000	85,536698
961,000000	85,547748
960,000000	85,570396
959,000000	85,604412
958,000000	85,655536
957,000000	85,731362
956,000000	85,839186
955,000000	85,984342
954,000000	86,170182
953,000000	86,399632
952,000000	86,672393
951,000000	86,982645
950,000000	87,322587
949,000000	87,688616
948,000000	88,080740
947,000000	88,494542
946,000000	88,919462
945,000000	89,344394
944,000000	89,760410
943,000000	90,157794
942,000000	90,526218
941,000000	90,859245
940,000000	91,155854
939,000000	91,418617
938,000000	91,651350
937,000000	91,858307
936,000000	92,042426
935,000000	92,205885
934,000000	92,353827
933,000000	92,493272
932,000000	92,627839
931,000000	92,756350
930,000000	92,878459
929,000000	92,997665
928,000000	93,116433
927,000000	93,233133
926,000000	93,346469
925,000000	93,458334
924,000000	93,569456
923,000000	93,676424
922,000000	93,776657
921,000000	93,872687
920,000000	93,969038
919,000000	94,069053
918,000000	94,176701
917,000000	94,296112
916,000000	94,426157
915,000000	94,560957
914,000000	94,698405
913,000000	94,842744
912,000000	94,994962
911,000000	95,147341
910,000000	95,292188
909,000000	95,429704
908,000000	95,562082
907,000000	95,685606
906,000000	95,794853
905,000000	95,888756
904,000000	95,967612
903,000000	96,028753
902,000000	96,070858
901,000000	96,098330
900,000000	96,116146
899,000000	96,125184
898,000000	96,126402
897,000000	96,124694
896,000000	96,124654
895,000000	96,126621
894,000000	96,129687
893,000000	96,132755
892,000000	96,127517
891,000000	96,095368
890,000000	96,006854
889,000000	95,813268
888,000000	95,439009
887,000000	94,809529
886,000000	93,920664
885,000000	92,878084
884,000000	91,842738
883,000000	90,906725
882,000000	90,006539
881,000000	88,965897
880,000000	87,635807
879,000000	86,027644
878,000000	84,332895
877,000000	82,840260
876,000000	81,820024
875,000000	81,448607
874,000000	81,785375
873,000000	82,778883
872,000000	84,285242
871,000000	86,080380
870,000000	87,907714
869,000000	89,554543
868,000000	90,904685
867,000000	91,941749
866,000000	92,715980
865,000000	93,301851
864,000000	93,761322
863,000000	94,133806
862,000000	94,442343
861,000000	94,703642
860,000000	94,927000
859,000000	95,114439
858,000000	95,270648
857,000000	95,406433
856,000000	95,529693
855,000000	95,638741
854,000000	95,728628
853,000000	95,794804
852,000000	95,821837
851,000000	95,783897
850,000000	95,677692
849,000000	95,553597
848,000000	95,493296
847,000000	95,544190
846,000000	95,678978
845,000000	95,825560
844,000000	95,928510
843,000000	95,978011
842,000000	95,992581
841,000000	95,988881
840,000000	95,971467
839,000000	95,941216
838,000000	95,903815
837,000000	95,868090
836,000000	95,840092
835,000000	95,822146
834,000000	95,818074
833,000000	95,837201
832,000000	95,892413
831,000000	95,994998
830,000000	96,150722
829,000000	96,359121
828,000000	96,612744
827,000000	96,896921
826,000000	97,191502
825,000000	97,474317
824,000000	97,726443
823,000000	97,937655
822,000000	98,107155
821,000000	98,237102
820,000000	98,328774
819,000000	98,387240
818,000000	98,426554
817,000000	98,464028
816,000000	98,510444
815,000000	98,569993
814,000000	98,646380
813,000000	98,741679
812,000000	98,848829
811,000000	98,951982
810,000000	99,036347
809,000000	99,093621
808,000000	99,118662
807,000000	99,107552
806,000000	99,059284
805,000000	98,973883
804,000000	98,847720
803,000000	98,677682
802,000000	98,471810
801,000000	98,250299
800,000000	98,034928
799,000000	97,841222
798,000000	97,680611
797,000000	97,562012
796,000000	97,486172
795,000000	97,441511
794,000000	97,409415
793,000000	97,373174
792,000000	97,322832
791,000000	97,258045
790,000000	97,189001
789,000000	97,129959
788,000000	97,087719
787,000000	97,058189
786,000000	97,035043
785,000000	97,017221
784,000000	97,005679
783,000000	96,997628
782,000000	96,988125
781,000000	96,974751
780,000000	96,957369
779,000000	96,935784
778,000000	96,910545
777,000000	96,884108
776,000000	96,858463
775,000000	96,833147
774,000000	96,807636
773,000000	96,784013
772,000000	96,765364
771,000000	96,753051
770,000000	96,746992
769,000000	96,746450
768,000000	96,748104
767,000000	96,744626
766,000000	96,727299
765,000000	96,689731
764,000000	96,628464
763,000000	96,540563
762,000000	96,421756
761,000000	96,266812
760,000000	96,071509
759,000000	95,833815
758,000000	95,550707
757,000000	95,214209
756,000000	94,813743
755,000000	94,344228
754,000000	93,809454
753,000000	93,214078
752,000000	92,555486
751,000000	91,827721
750,000000	91,034071
749,000000	90,194687
748,000000	89,342718
747,000000	88,517777
746,000000	87,764706
745,000000	87,134493
744,000000	86,676855
743,000000	86,430604
742,000000	86,423513
741,000000	86,673921
740,000000	87,181604
739,000000	87,914888
738,000000	88,813429
737,000000	89,800111
736,000000	90,791988
735,000000	91,716060
734,000000	92,526657
733,000000	93,205479
732,000000	93,746237
731,000000	94,150212
730,000000	94,434402
729,000000	94,629053
728,000000	94,763537
727,000000	94,859037
726,000000	94,929746
725,000000	94,983965
724,000000	95,021667
723,000000	95,034710
722,000000	95,008584
721,000000	94,919925
720,000000	94,735137
719,000000	94,416106
718,000000	93,925487
717,000000	93,227688
716,000000	92,309277
715,000000	91,231488
714,000000	90,163211
713,000000	89,323500
712,000000	88,847021
711,000000	88,682279
710,000000	88,629434
709,000000	88,487897
708,000000	88,176015
707,000000	87,744980
706,000000	87,309897
705,000000	86,974808
704,000000	86,790043
703,000000	86,740519
702,000000	86,769513
701,000000	86,820822
700,000000	86,859578
699,000000	86,870457
698,000000	86,851105
697,000000	86,810940
696,000000	86,767653
695,000000	86,737313
694,000000	86,738069
693,000000	86,794297
692,000000	86,920809
691,000000	87,110349
690,000000	87,342407
689,000000	87,599289
688,000000	87,865506
687,000000	88,121340
686,000000	88,356014
685,000000	88,573249
684,000000	88,772705
683,000000	88,945421
682,000000	89,094191
681,000000	89,238451
680,000000	89,388328
679,000000	89,538598
678,000000	89,696976
677,000000	89,885497
676,000000	90,115466
675,000000	90,376384
674,000000	90,664268
673,000000	90,984751
672,000000	91,321758
671,000000	91,648856
670,000000	91,987862
669,000000	92,413710
668,000000	92,890383
667,000000	93,209269
666,000000	93,363493
665,000000	93,436966
664,000000	93,482754
663,000000	93,517338
662,000000	93,518262
661,000000	93,448535
660,000000	93,285779
659,000000	93,024945
658,000000	92,662425
657,000000	92,179495
656,000000	91,566488
655,000000	90,847549
654,000000	90,076607
653,000000	89,316215
652,000000	88,634429
651,000000	88,089946
650,000000	87,686618
649,000000	87,360540
648,000000	87,042388
647,000000	86,703546
646,000000	86,329572
645,000000	85,898506
644,000000	85,404030
643,000000	84,865762
642,000000	84,298758
641,000000	83,698664
640,000000	83,080004
639,000000	82,501157
638,000000	82,022935
637,000000	81,674733
636,000000	81,478884
635,000000	81,458063
634,000000	81,590232
633,000000	81,803077
632,000000	82,034713
631,000000	82,263194
630,000000	82,472892
629,000000	82,634724
628,000000	82,732912
627,000000	82,772646
626,000000	82,749123
625,000000	82,646198
624,000000	82,472974
623,000000	82,267136
622,000000	82,052345
621,000000	81,820405
620,000000	81,563528
619,000000	81,294000
618,000000	81,023697
617,000000	80,757159
616,000000	80,515549
615,000000	80,332895
614,000000	80,215964
613,000000	80,141493
612,000000	80,101020
611,000000	80,112685
610,000000	80,182945
609,000000	80,297100
608,000000	80,457485
607,000000	80,696389
606,000000	81,036556
605,000000	81,481311
604,000000	82,048905
603,000000	82,773028
602,000000	83,661630
601,000000	84,680561
600,000000	85,778282
599,000000	86,900228
598,000000	87,987210
597,000000	88,988850
596,000000	89,879326
595,000000	90,651730
594,000000	91,307977
593,000000	91,860551
592,000000	92,327736
591,000000	92,718604
590,000000	93,031251
589,000000	93,270680
588,000000	93,462180
587,000000	93,637348
586,000000	93,809357
585,000000	93,967559
584,000000	94,094408
583,000000	94,185882
582,000000	94,254493
581,000000	94,317458
580,000000	94,384449
579,000000	94,456933
578,000000	94,535140
577,000000	94,621613
576,000000	94,715582
575,000000	94,806638
574,000000	94,882427
573,000000	94,943418
572,000000	95,005566
571,000000	95,085801
570,000000	95,185474
569,000000	95,287487
568,000000	95,371857
567,000000	95,435881
566,000000	95,499352
565,000000	95,586363
564,000000	95,699322
563,000000	95,816936
562,000000	95,919970
561,000000	96,012007
560,000000	96,107170
559,000000	96,204719
558,000000	96,288301
557,000000	96,347535
556,000000	96,386490
555,000000	96,412396
554,000000	96,426678
553,000000	96,428145
552,000000	96,419627
551,000000	96,412490
550,000000	96,425498
549,000000	96,470165
548,000000	96,534725
547,000000	96,590941
546,000000	96,623340
545,000000	96,645615
544,000000	96,679310
543,000000	96,725190
542,000000	96,765189
541,000000	96,785341
540,000000	96,787218
539,000000	96,782626
538,000000	96,786724
537,000000	96,812076
536,000000	96,859847
535,000000	96,919560
534,000000	96,981678
533,000000	97,047545
532,000000	97,118678
531,000000	97,187447
530,000000	97,248550
529,000000	97,308647
528,000000	97,370775
527,000000	97,420287
526,000000	97,439346
525,000000	97,430256
524,000000	97,410832
523,000000	97,393686
522,000000	97,386101
521,000000	97,398462
520,000000	97,432823
519,000000	97,468433
518,000000	97,479112
517,000000	97,465945
516,000000	97,456428
515,000000	97,470306
514,000000	97,502260
513,000000	97,535086
512,000000	97,552773
511,000000	97,545441
510,000000	97,514951
509,000000	97,474860
508,000000	97,436057
507,000000	97,401821
506,000000	97,379352
505,000000	97,381166
504,000000	97,408116
503,000000	97,438148
502,000000	97,443270
501,000000	97,416500
500,000000	97,369980
499,000000	97,316666
498,000000	97,265075
497,000000	97,218167
496,000000	97,165247
495,000000	97,089200
494,000000	96,995221
493,000000	96,918116
492,000000	96,883077
491,000000	96,874370
490,000000	96,859271
489,000000	96,832272
488,000000	96,813795
487,000000	96,816995
486,000000	96,837553
485,000000	96,870439
484,000000	96,919802
483,000000	96,991861
482,000000	97,085095
481,000000	97,186325
480,000000	97,275297
479,000000	97,339837
478,000000	97,388673
477,000000	97,441368
476,000000	97,503357
475,000000	97,569844
474,000000	97,652366
473,000000	97,767489
472,000000	97,880749
471,000000	97,915108
470,000000	97,843445
469,000000	97,724831
468,000000	97,632568
467,000000	97,584089
466,000000	97,556632
465,000000	97,549457
464,000000	97,582292
463,000000	97,640924
462,000000	97,676579
461,000000	97,664967
460,000000	97,629048
459,000000	97,597000
458,000000	97,574296
457,000000	97,561242
456,000000	97,562839
455,000000	97,571180
454,000000	97,570689
453,000000	97,559971
452,000000	97,542403
451,000000	97,507149
450,000000	97,449170
