# Supplementary material for: Machine learning-assisted non-destructive plasticizer identification and quantification in historical PVC objects based on IR spectroscopy
Source: Sci Rep. 2022 Mar 23;12:5017. doi: 10.1038/s41598-022-08862-1 (PMC8943100; doi:10.1038/s41598-022-08862-1)
Supplement: Supplementary file 1 — Supplementary Information 1. [file 41598_2022_8862_MOESM1_ESM.zip › Plasticizers_PVC_data/ATR_FTIR_all/P158A.ASC]

PE IR       SUBTECH     SPECTRUM    ASCII       PEDS        4.00        
   -1
P158A.ASC
20/10/14
12:54:20.00
20/10/14
12:54:20.00
Student
Sample 011 By student Date Wednesday, October 14 2020
450,000000
#HDR
-1
-1
#GR
cm-1
%T
1.0
0.0
4000,000000
-1,000000
3551
8
100,765642
74,754509
#DATA
4000,000000	100,005953
3999,000000	100,007770
3998,000000	100,009312
3997,000000	100,010808
3996,000000	100,012548
3995,000000	100,014309
3994,000000	100,015519
3993,000000	100,015833
3992,000000	100,015557
3991,000000	100,015410
3990,000000	100,015899
3989,000000	100,016915
3988,000000	100,017939
3987,000000	100,018556
3986,000000	100,018755
3985,000000	100,018826
3984,000000	100,019092
3983,000000	100,019639
3982,000000	100,020240
3981,000000	100,020562
3980,000000	100,020462
3979,000000	100,020088
3978,000000	100,019779
3977,000000	100,019877
3976,000000	100,020561
3975,000000	100,021781
3974,000000	100,023320
3973,000000	100,024937
3972,000000	100,026474
3971,000000	100,027897
3970,000000	100,029225
3969,000000	100,030350
3968,000000	100,031114
3967,000000	100,031600
3966,000000	100,032179
3965,000000	100,033166
3964,000000	100,034367
3963,000000	100,035032
3962,000000	100,034421
3961,000000	100,032563
3960,000000	100,030295
3959,000000	100,028711
3958,000000	100,028579
3957,000000	100,029865
3956,000000	100,031869
3955,000000	100,033755
3954,000000	100,035023
3953,000000	100,035687
3952,000000	100,036009
3951,000000	100,036236
3950,000000	100,036307
3949,000000	100,035844
3948,000000	100,034732
3947,000000	100,033499
3946,000000	100,033020
3945,000000	100,033776
3944,000000	100,035459
3943,000000	100,037231
3942,000000	100,038340
3941,000000	100,038938
3940,000000	100,039612
3939,000000	100,040205
3938,000000	100,039792
3937,000000	100,037424
3936,000000	100,033191
3935,000000	100,028653
3934,000000	100,026125
3933,000000	100,027446
3932,000000	100,032409
3931,000000	100,038741
3930,000000	100,043715
3929,000000	100,046051
3928,000000	100,046687
3927,000000	100,047356
3926,000000	100,048807
3925,000000	100,050080
3924,000000	100,049621
3923,000000	100,047230
3922,000000	100,044416
3921,000000	100,042728
3920,000000	100,042347
3919,000000	100,042289
3918,000000	100,041865
3917,000000	100,041395
3916,000000	100,041493
3915,000000	100,042412
3914,000000	100,044066
3913,000000	100,046376
3912,000000	100,048969
3911,000000	100,050960
3910,000000	100,051656
3909,000000	100,051047
3908,000000	100,049684
3907,000000	100,048384
3906,000000	100,047333
3905,000000	100,045813
3904,000000	100,042644
3903,000000	100,038256
3902,000000	100,035731
3901,000000	100,037904
3900,000000	100,044374
3899,000000	100,051653
3898,000000	100,056270
3897,000000	100,057575
3896,000000	100,057154
3895,000000	100,056810
3894,000000	100,057794
3893,000000	100,060168
3892,000000	100,062501
3891,000000	100,062663
3890,000000	100,060041
3889,000000	100,056031
3888,000000	100,052789
3887,000000	100,052456
3886,000000	100,055148
3885,000000	100,057953
3884,000000	100,058274
3883,000000	100,057265
3882,000000	100,058477
3881,000000	100,063096
3880,000000	100,068075
3879,000000	100,070153
3878,000000	100,069438
3877,000000	100,068257
3876,000000	100,068672
3875,000000	100,070641
3874,000000	100,071926
3873,000000	100,070640
3872,000000	100,067747
3871,000000	100,065734
3870,000000	100,064988
3869,000000	100,063358
3868,000000	100,059987
3867,000000	100,056803
3866,000000	100,056771
3865,000000	100,061016
3864,000000	100,066454
3863,000000	100,069044
3862,000000	100,068767
3861,000000	100,068242
3860,000000	100,069109
3859,000000	100,071386
3858,000000	100,074087
3857,000000	100,076276
3856,000000	100,077640
3855,000000	100,079950
3854,000000	100,084635
3853,000000	100,088931
3852,000000	100,090532
3851,000000	100,090752
3850,000000	100,090151
3849,000000	100,088912
3848,000000	100,087738
3847,000000	100,087351
3846,000000	100,088291
3845,000000	100,090642
3844,000000	100,093402
3843,000000	100,095356
3842,000000	100,096365
3841,000000	100,097096
3840,000000	100,098450
3839,000000	100,100283
3838,000000	100,101096
3837,000000	100,100448
3836,000000	100,099501
3835,000000	100,099597
3834,000000	100,100754
3833,000000	100,101882
3832,000000	100,102179
3831,000000	100,101805
3830,000000	100,101675
3829,000000	100,103202
3828,000000	100,107098
3827,000000	100,111959
3826,000000	100,115065
3825,000000	100,114475
3824,000000	100,110908
3823,000000	100,108164
3822,000000	100,109414
3821,000000	100,112429
3820,000000	100,112567
3819,000000	100,110212
3818,000000	100,108955
3817,000000	100,111215
3816,000000	100,116170
3815,000000	100,120710
3814,000000	100,122979
3813,000000	100,123433
3812,000000	100,123648
3811,000000	100,124649
3810,000000	100,126737
3809,000000	100,130111
3808,000000	100,134137
3807,000000	100,136402
3806,000000	100,134753
3805,000000	100,130040
3804,000000	100,125934
3803,000000	100,126064
3802,000000	100,130721
3801,000000	100,135876
3800,000000	100,138464
3799,000000	100,139785
3798,000000	100,142087
3797,000000	100,145605
3796,000000	100,148500
3795,000000	100,149481
3794,000000	100,149262
3793,000000	100,149487
3792,000000	100,150985
3791,000000	100,153060
3790,000000	100,154487
3789,000000	100,155161
3788,000000	100,156310
3787,000000	100,158937
3786,000000	100,162547
3785,000000	100,165333
3784,000000	100,165799
3783,000000	100,163831
3782,000000	100,160666
3781,000000	100,158078
3780,000000	100,157077
3779,000000	100,157088
3778,000000	100,157413
3777,000000	100,158463
3776,000000	100,160704
3775,000000	100,163735
3774,000000	100,166371
3773,000000	100,167638
3772,000000	100,167278
3771,000000	100,165656
3770,000000	100,163187
3769,000000	100,160439
3768,000000	100,158917
3767,000000	100,159878
3766,000000	100,162425
3765,000000	100,164091
3764,000000	100,163033
3763,000000	100,159460
3762,000000	100,155806
3761,000000	100,155100
3760,000000	100,158692
3759,000000	100,164363
3758,000000	100,168934
3757,000000	100,171757
3756,000000	100,173540
3755,000000	100,174717
3754,000000	100,175002
3753,000000	100,174024
3752,000000	100,171315
3751,000000	100,165677
3750,000000	100,158114
3749,000000	100,152923
3748,000000	100,152391
3747,000000	100,154731
3746,000000	100,156842
3745,000000	100,156919
3744,000000	100,155807
3743,000000	100,156240
3742,000000	100,159465
3741,000000	100,164505
3740,000000	100,170229
3739,000000	100,175272
3738,000000	100,178614
3737,000000	100,181911
3736,000000	100,188033
3735,000000	100,197211
3734,000000	100,205090
3733,000000	100,207603
3732,000000	100,204725
3731,000000	100,199073
3730,000000	100,193299
3729,000000	100,188525
3728,000000	100,185070
3727,000000	100,183087
3726,000000	100,182315
3725,000000	100,182401
3724,000000	100,183845
3723,000000	100,187476
3722,000000	100,192470
3721,000000	100,196520
3720,000000	100,198276
3719,000000	100,197497
3718,000000	100,194096
3717,000000	100,188484
3716,000000	100,181863
3715,000000	100,176066
3714,000000	100,172343
3713,000000	100,170393
3712,000000	100,168796
3711,000000	100,166593
3710,000000	100,165525
3709,000000	100,168269
3708,000000	100,174892
3707,000000	100,182862
3706,000000	100,189167
3705,000000	100,192582
3704,000000	100,194063
3703,000000	100,195032
3702,000000	100,195064
3701,000000	100,192254
3700,000000	100,186330
3699,000000	100,179721
3698,000000	100,174989
3697,000000	100,172809
3696,000000	100,171441
3695,000000	100,168306
3694,000000	100,163101
3693,000000	100,158803
3692,000000	100,159160
3691,000000	100,164833
3690,000000	100,171448
3689,000000	100,172874
3688,000000	100,168055
3687,000000	100,161349
3686,000000	100,156412
3685,000000	100,153855
3684,000000	100,152497
3683,000000	100,150516
3682,000000	100,146311
3681,000000	100,138749
3680,000000	100,126784
3679,000000	100,110670
3678,000000	100,093766
3677,000000	100,083885
3676,000000	100,087834
3675,000000	100,101210
3674,000000	100,113923
3673,000000	100,122603
3672,000000	100,128744
3671,000000	100,133821
3670,000000	100,136674
3669,000000	100,134994
3668,000000	100,131129
3667,000000	100,129642
3666,000000	100,131766
3665,000000	100,135753
3664,000000	100,139207
3663,000000	100,140654
3662,000000	100,139817
3661,000000	100,137070
3660,000000	100,132743
3659,000000	100,127500
3658,000000	100,122547
3657,000000	100,119015
3656,000000	100,116915
3655,000000	100,115496
3654,000000	100,114088
3653,000000	100,112348
3652,000000	100,110711
3651,000000	100,110124
3650,000000	100,110614
3649,000000	100,110195
3648,000000	100,108715
3647,000000	100,108749
3646,000000	100,111499
3645,000000	100,115664
3644,000000	100,119189
3643,000000	100,120740
3642,000000	100,120740
3641,000000	100,120536
3640,000000	100,120558
3639,000000	100,120247
3638,000000	100,119112
3637,000000	100,117381
3636,000000	100,115306
3635,000000	100,112615
3634,000000	100,109169
3633,000000	100,105277
3632,000000	100,101385
3631,000000	100,097896
3630,000000	100,095284
3629,000000	100,093275
3628,000000	100,091487
3627,000000	100,091777
3626,000000	100,095260
3625,000000	100,100364
3624,000000	100,105255
3623,000000	100,109538
3622,000000	100,113959
3621,000000	100,118732
3620,000000	100,121705
3619,000000	100,118729
3618,000000	100,108839
3617,000000	100,096448
3616,000000	100,086408
3615,000000	100,080044
3614,000000	100,075485
3613,000000	100,070049
3612,000000	100,063081
3611,000000	100,055981
3610,000000	100,050082
3609,000000	100,046450
3608,000000	100,046234
3607,000000	100,049746
3606,000000	100,055597
3605,000000	100,061023
3604,000000	100,063771
3603,000000	100,063484
3602,000000	100,061265
3601,000000	100,058121
3600,000000	100,054129
3599,000000	100,049006
3598,000000	100,043132
3597,000000	100,037758
3596,000000	100,033978
3595,000000	100,032046
3594,000000	100,030839
3593,000000	100,028254
3592,000000	100,022870
3591,000000	100,015403
3590,000000	100,008542
3589,000000	100,005323
3588,000000	100,005614
3587,000000	100,005652
3586,000000	100,002853
3585,000000	99,998385
3584,000000	99,994011
3583,000000	99,990356
3582,000000	99,987512
3581,000000	99,985799
3580,000000	99,985197
3579,000000	99,985130
3578,000000	99,984698
3577,000000	99,983231
3576,000000	99,980216
3575,000000	99,975394
3574,000000	99,969449
3573,000000	99,963731
3572,000000	99,959224
3571,000000	99,955765
3570,000000	99,952590
3569,000000	99,949502
3568,000000	99,947187
3567,000000	99,945652
3566,000000	99,944100
3565,000000	99,942270
3564,000000	99,940264
3563,000000	99,937878
3562,000000	99,935003
3561,000000	99,931994
3560,000000	99,929462
3559,000000	99,927820
3558,000000	99,927066
3557,000000	99,926958
3556,000000	99,927135
3555,000000	99,927070
3554,000000	99,926184
3553,000000	99,924059
3552,000000	99,920573
3551,000000	99,915999
3550,000000	99,910741
3549,000000	99,905359
3548,000000	99,901032
3547,000000	99,899179
3546,000000	99,900008
3545,000000	99,901838
3544,000000	99,902599
3543,000000	99,901862
3542,000000	99,900831
3541,000000	99,900551
3540,000000	99,900917
3539,000000	99,901252
3538,000000	99,901213
3537,000000	99,900778
3536,000000	99,899818
3535,000000	99,898367
3534,000000	99,896797
3533,000000	99,895339
3532,000000	99,893607
3531,000000	99,891183
3530,000000	99,888365
3529,000000	99,885718
3528,000000	99,883227
3527,000000	99,880680
3526,000000	99,878757
3525,000000	99,878786
3524,000000	99,880815
3523,000000	99,882596
3522,000000	99,881438
3521,000000	99,876827
3520,000000	99,870659
3519,000000	99,865262
3518,000000	99,861579
3517,000000	99,859067
3516,000000	99,856540
3515,000000	99,853139
3514,000000	99,848858
3513,000000	99,844696
3512,000000	99,842112
3511,000000	99,841819
3510,000000	99,842803
3509,000000	99,843026
3508,000000	99,841382
3507,000000	99,838643
3506,000000	99,836360
3505,000000	99,835158
3504,000000	99,834103
3503,000000	99,831668
3502,000000	99,827250
3501,000000	99,821738
3500,000000	99,816586
3499,000000	99,812543
3498,000000	99,809081
3497,000000	99,805011
3496,000000	99,799718
3495,000000	99,793695
3494,000000	99,787774
3493,000000	99,782122
3492,000000	99,776514
3491,000000	99,771313
3490,000000	99,767414
3489,000000	99,765004
3488,000000	99,762957
3487,000000	99,759825
3486,000000	99,755213
3485,000000	99,750088
3484,000000	99,746051
3483,000000	99,744352
3482,000000	99,744721
3481,000000	99,744854
3480,000000	99,741830
3479,000000	99,734708
3478,000000	99,725366
3477,000000	99,716320
3476,000000	99,708340
3475,000000	99,700969
3474,000000	99,695052
3473,000000	99,693213
3472,000000	99,697181
3471,000000	99,705382
3470,000000	99,713614
3469,000000	99,717448
3468,000000	99,713979
3467,000000	99,702680
3466,000000	99,685971
3465,000000	99,668662
3464,000000	99,655389
3463,000000	99,647695
3462,000000	99,643522
3461,000000	99,639532
3460,000000	99,633646
3459,000000	99,625712
3458,000000	99,616691
3457,000000	99,607807
3456,000000	99,600113
3455,000000	99,594200
3454,000000	99,589822
3453,000000	99,586109
3452,000000	99,582219
3451,000000	99,578047
3450,000000	99,574295
3449,000000	99,571737
3448,000000	99,570330
3447,000000	99,569095
3446,000000	99,566941
3445,000000	99,563523
3444,000000	99,559431
3443,000000	99,556092
3442,000000	99,555682
3441,000000	99,560505
3440,000000	99,571697
3439,000000	99,588027
3438,000000	99,605697
3437,000000	99,619571
3436,000000	99,625499
3435,000000	99,622644
3434,000000	99,613930
3433,000000	99,604143
3432,000000	99,596970
3431,000000	99,593442
3430,000000	99,592485
3429,000000	99,592325
3428,000000	99,591629
3427,000000	99,590120
3426,000000	99,588664
3425,000000	99,588580
3424,000000	99,590701
3423,000000	99,595151
3422,000000	99,601568
3421,000000	99,608938
3420,000000	99,615416
3419,000000	99,619349
3418,000000	99,621000
3417,000000	99,622673
3416,000000	99,626673
3415,000000	99,633370
3414,000000	99,641426
3413,000000	99,649439
3412,000000	99,656831
3411,000000	99,663416
3410,000000	99,668835
3409,000000	99,672628
3408,000000	99,674695
3407,000000	99,675763
3406,000000	99,677596
3405,000000	99,682284
3404,000000	99,690552
3403,000000	99,700606
3402,000000	99,709150
3401,000000	99,713960
3400,000000	99,715274
3399,000000	99,714808
3398,000000	99,713882
3397,000000	99,712848
3396,000000	99,711853
3395,000000	99,711384
3394,000000	99,711869
3393,000000	99,713121
3392,000000	99,714410
3391,000000	99,715056
3390,000000	99,715023
3389,000000	99,715153
3388,000000	99,716755
3387,000000	99,720440
3386,000000	99,725015
3385,000000	99,727992
3384,000000	99,727822
3383,000000	99,725616
3382,000000	99,724057
3381,000000	99,724646
3380,000000	99,726489
3379,000000	99,727917
3378,000000	99,728599
3377,000000	99,729529
3376,000000	99,731497
3375,000000	99,734245
3374,000000	99,736901
3373,000000	99,738534
3372,000000	99,738461
3371,000000	99,736834
3370,000000	99,735043
3369,000000	99,734655
3368,000000	99,735592
3367,000000	99,736007
3366,000000	99,734428
3365,000000	99,731424
3364,000000	99,728707
3363,000000	99,727257
3362,000000	99,726935
3361,000000	99,727336
3360,000000	99,728145
3359,000000	99,728905
3358,000000	99,729302
3357,000000	99,729651
3356,000000	99,730316
3355,000000	99,730695
3354,000000	99,729644
3353,000000	99,727100
3352,000000	99,724581
3351,000000	99,723743
3350,000000	99,724953
3349,000000	99,727442
3348,000000	99,730239
3347,000000	99,732465
3346,000000	99,733280
3345,000000	99,732351
3344,000000	99,730255
3343,000000	99,728035
3342,000000	99,726351
3341,000000	99,725323
3340,000000	99,724846
3339,000000	99,724569
3338,000000	99,723751
3337,000000	99,721831
3336,000000	99,719290
3335,000000	99,717482
3334,000000	99,717347
3333,000000	99,718572
3332,000000	99,720145
3331,000000	99,721341
3330,000000	99,721995
3329,000000	99,722244
3328,000000	99,722492
3327,000000	99,723477
3326,000000	99,725759
3325,000000	99,729003
3324,000000	99,732139
3323,000000	99,734501
3322,000000	99,736470
3321,000000	99,738771
3320,000000	99,741389
3319,000000	99,743553
3318,000000	99,744686
3317,000000	99,745019
3316,000000	99,745289
3315,000000	99,746205
3314,000000	99,748240
3313,000000	99,751475
3312,000000	99,755428
3311,000000	99,759352
3310,000000	99,762984
3309,000000	99,766790
3308,000000	99,771161
3307,000000	99,775675
3306,000000	99,779527
3305,000000	99,782445
3304,000000	99,784684
3303,000000	99,786291
3302,000000	99,787026
3301,000000	99,787134
3300,000000	99,787527
3299,000000	99,788861
3298,000000	99,790869
3297,000000	99,792966
3296,000000	99,795029
3295,000000	99,797065
3294,000000	99,798541
3293,000000	99,798797
3292,000000	99,798013
3291,000000	99,797103
3290,000000	99,796619
3289,000000	99,796553
3288,000000	99,797297
3287,000000	99,799758
3286,000000	99,803909
3285,000000	99,807892
3284,000000	99,809525
3283,000000	99,808657
3282,000000	99,807382
3281,000000	99,807919
3280,000000	99,810802
3279,000000	99,814911
3278,000000	99,818576
3277,000000	99,820609
3276,000000	99,821041
3275,000000	99,821253
3274,000000	99,822922
3273,000000	99,826353
3272,000000	99,830038
3271,000000	99,832154
3270,000000	99,832192
3269,000000	99,831067
3268,000000	99,830127
3267,000000	99,830359
3266,000000	99,832126
3265,000000	99,835112
3264,000000	99,838577
3263,000000	99,841945
3262,000000	99,845045
3261,000000	99,847555
3260,000000	99,848712
3259,000000	99,848110
3258,000000	99,846527
3257,000000	99,845391
3256,000000	99,845458
3255,000000	99,846585
3254,000000	99,848640
3253,000000	99,851869
3252,000000	99,856082
3251,000000	99,860258
3250,000000	99,863414
3249,000000	99,865391
3248,000000	99,866425
3247,000000	99,866488
3246,000000	99,865740
3245,000000	99,865248
3244,000000	99,866240
3243,000000	99,868569
3242,000000	99,870688
3241,000000	99,871516
3240,000000	99,871748
3239,000000	99,872961
3238,000000	99,875979
3237,000000	99,880532
3236,000000	99,885987
3235,000000	99,891457
3234,000000	99,895372
3233,000000	99,896104
3232,000000	99,893632
3231,000000	99,889979
3230,000000	99,887401
3229,000000	99,886398
3228,000000	99,885951
3227,000000	99,885289
3226,000000	99,884626
3225,000000	99,884470
3224,000000	99,885107
3223,000000	99,886905
3222,000000	99,890158
3221,000000	99,894085
3220,000000	99,896732
3219,000000	99,896680
3218,000000	99,894662
3217,000000	99,892948
3216,000000	99,893276
3215,000000	99,895676
3214,000000	99,898897
3213,000000	99,901326
3212,000000	99,901778
3211,000000	99,900208
3210,000000	99,897773
3209,000000	99,895728
3208,000000	99,894248
3207,000000	99,892810
3206,000000	99,891521
3205,000000	99,891195
3204,000000	99,892059
3203,000000	99,893319
3202,000000	99,894385
3201,000000	99,895610
3200,000000	99,897265
3199,000000	99,898542
3198,000000	99,898522
3197,000000	99,897671
3196,000000	99,897430
3195,000000	99,898490
3194,000000	99,900243
3193,000000	99,901793
3192,000000	99,902698
3191,000000	99,902805
3190,000000	99,902297
3189,000000	99,902064
3188,000000	99,903054
3187,000000	99,904758
3186,000000	99,905163
3185,000000	99,902864
3184,000000	99,898795
3183,000000	99,895260
3182,000000	99,893693
3181,000000	99,894058
3180,000000	99,895910
3179,000000	99,898999
3178,000000	99,902753
3177,000000	99,906140
3176,000000	99,908412
3175,000000	99,909509
3174,000000	99,909572
3173,000000	99,908792
3172,000000	99,908001
3171,000000	99,908559
3170,000000	99,910900
3169,000000	99,913652
3168,000000	99,915078
3167,000000	99,915005
3166,000000	99,914621
3165,000000	99,914625
3164,000000	99,914727
3163,000000	99,914917
3162,000000	99,915918
3161,000000	99,917859
3160,000000	99,919586
3159,000000	99,920206
3158,000000	99,920560
3157,000000	99,922216
3156,000000	99,925460
3155,000000	99,929271
3154,000000	99,932785
3153,000000	99,935644
3152,000000	99,937136
3151,000000	99,936479
3150,000000	99,934325
3149,000000	99,932774
3148,000000	99,933228
3147,000000	99,935008
3146,000000	99,936715
3145,000000	99,938197
3144,000000	99,940417
3143,000000	99,943902
3142,000000	99,948233
3141,000000	99,952824
3140,000000	99,957293
3139,000000	99,961095
3138,000000	99,963569
3137,000000	99,964546
3136,000000	99,964383
3135,000000	99,963343
3134,000000	99,961502
3133,000000	99,959419
3132,000000	99,958101
3131,000000	99,957898
3130,000000	99,957955
3129,000000	99,957363
3128,000000	99,956491
3127,000000	99,956625
3126,000000	99,958460
3125,000000	99,961517
3124,000000	99,964896
3123,000000	99,967782
3122,000000	99,969147
3121,000000	99,967977
3120,000000	99,964569
3119,000000	99,961097
3118,000000	99,959899
3117,000000	99,961185
3116,000000	99,963079
3115,000000	99,963898
3114,000000	99,963498
3113,000000	99,962296
3112,000000	99,960049
3111,000000	99,956425
3110,000000	99,952104
3109,000000	99,948367
3108,000000	99,945698
3107,000000	99,943517
3106,000000	99,941171
3105,000000	99,938600
3104,000000	99,936201
3103,000000	99,934561
3102,000000	99,934180
3101,000000	99,934733
3100,000000	99,934901
3099,000000	99,933718
3098,000000	99,932020
3097,000000	99,931607
3096,000000	99,932900
3095,000000	99,934287
3094,000000	99,933983
3093,000000	99,931638
3092,000000	99,927753
3091,000000	99,922588
3090,000000	99,916424
3089,000000	99,910116
3088,000000	99,904258
3087,000000	99,898155
3086,000000	99,890527
3085,000000	99,881158
3084,000000	99,870983
3083,000000	99,860509
3082,000000	99,849158
3081,000000	99,836509
3080,000000	99,823497
3079,000000	99,811715
3078,000000	99,801896
3077,000000	99,793601
3076,000000	99,786167
3075,000000	99,779432
3074,000000	99,773654
3073,000000	99,769347
3072,000000	99,767187
3071,000000	99,767551
3070,000000	99,769815
3069,000000	99,772515
3068,000000	99,774623
3067,000000	99,776355
3066,000000	99,778478
3065,000000	99,781206
3064,000000	99,784318
3063,000000	99,787906
3062,000000	99,792178
3061,000000	99,796705
3060,000000	99,800862
3059,000000	99,805027
3058,000000	99,810270
3057,000000	99,816502
3056,000000	99,822022
3055,000000	99,825632
3054,000000	99,828251
3053,000000	99,831551
3052,000000	99,835695
3051,000000	99,839375
3050,000000	99,841512
3049,000000	99,841857
3048,000000	99,840343
3047,000000	99,837118
3046,000000	99,833113
3045,000000	99,829335
3044,000000	99,825536
3043,000000	99,820599
3042,000000	99,814494
3041,000000	99,808633
3040,000000	99,803970
3039,000000	99,799848
3038,000000	99,795228
3037,000000	99,790075
3036,000000	99,784794
3035,000000	99,779325
3034,000000	99,773721
3033,000000	99,768936
3032,000000	99,765851
3031,000000	99,763835
3030,000000	99,761387
3029,000000	99,758031
3028,000000	99,754534
3027,000000	99,751284
3026,000000	99,747522
3025,000000	99,742539
3024,000000	99,736750
3023,000000	99,730928
3022,000000	99,724846
3021,000000	99,717313
3020,000000	99,707278
3019,000000	99,694454
3018,000000	99,679067
3017,000000	99,661684
3016,000000	99,643423
3015,000000	99,625645
3014,000000	99,608882
3013,000000	99,592171
3012,000000	99,573837
3011,000000	99,552895
3010,000000	99,529389
3009,000000	99,503607
3008,000000	99,475657
3007,000000	99,445933
3006,000000	99,415280
3005,000000	99,384044
3004,000000	99,351335
3003,000000	99,315840
3002,000000	99,277085
3001,000000	99,235393
3000,000000	99,190730
2999,000000	99,142275
2998,000000	99,089052
2997,000000	99,030098
2996,000000	98,964211
2995,000000	98,890206
2994,000000	98,807736
2993,000000	98,717215
2992,000000	98,618327
2991,000000	98,509475
2990,000000	98,388757
2989,000000	98,255002
2988,000000	98,107596
2987,000000	97,945688
2986,000000	97,768653
2985,000000	97,576632
2984,000000	97,370019
2983,000000	97,148837
2982,000000	96,912664
2981,000000	96,661371
2980,000000	96,395120
2979,000000	96,114074
2978,000000	95,818809
2977,000000	95,510033
2976,000000	95,187667
2975,000000	94,850443
2974,000000	94,497533
2973,000000	94,130547
2972,000000	93,752556
2971,000000	93,365892
2970,000000	92,971986
2969,000000	92,573878
2968,000000	92,177635
2967,000000	91,790716
2966,000000	91,420109
2965,000000	91,072102
2964,000000	90,753546
2963,000000	90,471586
2962,000000	90,232828
2961,000000	90,042878
2960,000000	89,906036
2959,000000	89,825949
2958,000000	89,804958
2957,000000	89,843863
2956,000000	89,941543
2955,000000	90,094750
2954,000000	90,298336
2953,000000	90,543446
2952,000000	90,816574
2951,000000	91,100087
2950,000000	91,375196
2949,000000	91,624506
2948,000000	91,833180
2947,000000	91,990115
2946,000000	92,088234
2945,000000	92,124366
2944,000000	92,097755
2943,000000	92,010331
2942,000000	91,867680
2941,000000	91,678543
2940,000000	91,453031
2939,000000	91,200382
2938,000000	90,929255
2937,000000	90,647753
2936,000000	90,363516
2935,000000	90,084411
2934,000000	89,819317
2933,000000	89,577466
2932,000000	89,365040
2931,000000	89,184150
2930,000000	89,035188
2929,000000	88,919500
2928,000000	88,838454
2927,000000	88,790987
2926,000000	88,774057
2925,000000	88,784332
2924,000000	88,818510
2923,000000	88,872037
2922,000000	88,939539
2921,000000	89,016658
2920,000000	89,100429
2919,000000	89,188415
2918,000000	89,278578
2917,000000	89,370572
2916,000000	89,466403
2915,000000	89,569269
2914,000000	89,681890
2913,000000	89,805823
2912,000000	89,941814
2911,000000	90,090908
2910,000000	90,255078
2909,000000	90,436603
2908,000000	90,636807
2907,000000	90,855558
2906,000000	91,092215
2905,000000	91,346187
2904,000000	91,616179
2903,000000	91,898911
2902,000000	92,188793
2901,000000	92,479363
2900,000000	92,764565
2899,000000	93,040354
2898,000000	93,304434
2897,000000	93,555260
2896,000000	93,791719
2895,000000	94,013864
2894,000000	94,223163
2893,000000	94,420829
2892,000000	94,606381
2891,000000	94,778378
2890,000000	94,935793
2889,000000	95,077442
2888,000000	95,200164
2887,000000	95,299103
2886,000000	95,370060
2885,000000	95,410411
2884,000000	95,417892
2883,000000	95,389577
2882,000000	95,323041
2881,000000	95,217631
2880,000000	95,074638
2879,000000	94,897869
2878,000000	94,695767
2877,000000	94,482872
2876,000000	94,277444
2875,000000	94,097975
2874,000000	93,960415
2873,000000	93,876640
2872,000000	93,851941
2871,000000	93,882364
2870,000000	93,954664
2869,000000	94,048864
2868,000000	94,141803
2867,000000	94,211197
2866,000000	94,240571
2865,000000	94,222572
2864,000000	94,158917
2863,000000	94,057318
2862,000000	93,928869
2861,000000	93,787360
2860,000000	93,648999
2859,000000	93,530299
2858,000000	93,445279
2857,000000	93,404414
2856,000000	93,414306
2855,000000	93,477887
2854,000000	93,594241
2853,000000	93,759068
2852,000000	93,966608
2851,000000	94,211355
2850,000000	94,487723
2849,000000	94,788267
2848,000000	95,103454
2847,000000	95,423689
2846,000000	95,741624
2845,000000	96,051743
2844,000000	96,349210
2843,000000	96,630639
2842,000000	96,894771
2841,000000	97,141248
2840,000000	97,368576
2839,000000	97,574642
2838,000000	97,759278
2837,000000	97,924615
2836,000000	98,072689
2835,000000	98,204018
2834,000000	98,318707
2833,000000	98,417781
2832,000000	98,502745
2831,000000	98,574828
2830,000000	98,635689
2829,000000	98,687923
2828,000000	98,733799
2827,000000	98,773958
2826,000000	98,807941
2825,000000	98,835728
2824,000000	98,858058
2823,000000	98,875721
2822,000000	98,889550
2821,000000	98,900773
2820,000000	98,910665
2819,000000	98,920182
2818,000000	98,930728
2817,000000	98,945034
2816,000000	98,966020
2815,000000	98,994590
2814,000000	99,029434
2813,000000	99,069036
2812,000000	99,112720
2811,000000	99,159293
2810,000000	99,205856
2809,000000	99,249105
2808,000000	99,287570
2807,000000	99,321803
2806,000000	99,352791
2805,000000	99,381105
2804,000000	99,407296
2803,000000	99,431934
2802,000000	99,454938
2801,000000	99,475675
2800,000000	99,494176
2799,000000	99,511510
2798,000000	99,528426
2797,000000	99,544387
2796,000000	99,558663
2795,000000	99,571865
2794,000000	99,585437
2793,000000	99,599863
2792,000000	99,614316
2791,000000	99,627934
2790,000000	99,640428
2789,000000	99,651443
2788,000000	99,660522
2787,000000	99,668232
2786,000000	99,676249
2785,000000	99,685573
2784,000000	99,695356
2783,000000	99,704215
2782,000000	99,711969
2781,000000	99,719286
2780,000000	99,726332
2779,000000	99,732930
2778,000000	99,739575
2777,000000	99,746902
2776,000000	99,754162
2775,000000	99,759508
2774,000000	99,762080
2773,000000	99,762769
2772,000000	99,762804
2771,000000	99,762694
2770,000000	99,762927
2769,000000	99,764373
2768,000000	99,767062
2767,000000	99,769543
2766,000000	99,770622
2765,000000	99,771157
2764,000000	99,772975
2763,000000	99,776319
2762,000000	99,779468
2761,000000	99,780852
2760,000000	99,780485
2759,000000	99,779262
2758,000000	99,777960
2757,000000	99,777359
2756,000000	99,778299
2755,000000	99,780735
2754,000000	99,783272
2753,000000	99,784408
2752,000000	99,783957
2751,000000	99,782607
2750,000000	99,780484
2749,000000	99,777160
2748,000000	99,773046
2747,000000	99,769626
2746,000000	99,767782
2745,000000	99,766707
2744,000000	99,765211
2743,000000	99,763447
2742,000000	99,762382
2741,000000	99,761975
2740,000000	99,761073
2739,000000	99,759161
2738,000000	99,757077
2737,000000	99,755632
2736,000000	99,754495
2735,000000	99,752994
2734,000000	99,751153
2733,000000	99,749371
2732,000000	99,747913
2731,000000	99,747552
2730,000000	99,749867
2729,000000	99,755634
2728,000000	99,763325
2727,000000	99,770422
2726,000000	99,776047
2725,000000	99,781241
2724,000000	99,786848
2723,000000	99,792533
2722,000000	99,798058
2721,000000	99,804043
2720,000000	99,810843
2719,000000	99,817760
2718,000000	99,824093
2717,000000	99,830031
2716,000000	99,835769
2715,000000	99,840630
2714,000000	99,844057
2713,000000	99,846752
2712,000000	99,849750
2711,000000	99,852825
2710,000000	99,855033
2709,000000	99,856586
2708,000000	99,858957
2707,000000	99,862946
2706,000000	99,867714
2705,000000	99,871957
2704,000000	99,875091
2703,000000	99,876906
2702,000000	99,877149
2701,000000	99,876267
2700,000000	99,875851
2699,000000	99,877286
2698,000000	99,880199
2697,000000	99,883025
2696,000000	99,884954
2695,000000	99,886466
2694,000000	99,887934
2693,000000	99,888723
2692,000000	99,888062
2691,000000	99,886155
2690,000000	99,883971
2689,000000	99,882442
2688,000000	99,882270
2687,000000	99,883777
2686,000000	99,886207
2685,000000	99,887757
2684,000000	99,887298
2683,000000	99,885875
2682,000000	99,885527
2681,000000	99,886778
2680,000000	99,888372
2679,000000	99,889432
2678,000000	99,890447
2677,000000	99,891680
2676,000000	99,892090
2675,000000	99,890918
2674,000000	99,889261
2673,000000	99,888785
2672,000000	99,889575
2671,000000	99,890629
2670,000000	99,892001
2669,000000	99,894945
2668,000000	99,900033
2667,000000	99,906628
2666,000000	99,914349
2665,000000	99,923534
2664,000000	99,933789
2663,000000	99,943455
2662,000000	99,951426
2661,000000	99,958533
2660,000000	99,966090
2659,000000	99,973872
2658,000000	99,980672
2657,000000	99,986493
2656,000000	99,992950
2655,000000	100,001376
2654,000000	100,011365
2653,000000	100,021328
2652,000000	100,029836
2651,000000	100,036260
2650,000000	100,040846
2649,000000	100,044578
2648,000000	100,048553
2647,000000	100,053003
2646,000000	100,057051
2645,000000	100,059750
2644,000000	100,061133
2643,000000	100,062022
2642,000000	100,062951
2641,000000	100,063749
2640,000000	100,064250
2639,000000	100,064976
2638,000000	100,066790
2637,000000	100,069996
2636,000000	100,073954
2635,000000	100,077402
2634,000000	100,078970
2633,000000	100,077842
2632,000000	100,074634
2631,000000	100,071490
2630,000000	100,070440
2629,000000	100,071370
2628,000000	100,072214
2627,000000	100,071385
2626,000000	100,069205
2625,000000	100,066718
2624,000000	100,064289
2623,000000	100,062213
2622,000000	100,061565
2621,000000	100,063019
2620,000000	100,065380
2619,000000	100,066741
2618,000000	100,066717
2617,000000	100,066048
2616,000000	100,064361
2615,000000	100,060356
2614,000000	100,054550
2613,000000	100,049752
2612,000000	100,047744
2611,000000	100,047072
2610,000000	100,045371
2609,000000	100,042675
2608,000000	100,040831
2607,000000	100,040524
2606,000000	100,040636
2605,000000	100,040262
2604,000000	100,039795
2603,000000	100,039839
2602,000000	100,040331
2601,000000	100,041008
2600,000000	100,041669
2599,000000	100,041566
2598,000000	100,039591
2597,000000	100,035756
2596,000000	100,031739
2595,000000	100,029236
2594,000000	100,028339
2593,000000	100,028363
2592,000000	100,029497
2591,000000	100,032283
2590,000000	100,035569
2589,000000	100,036710
2588,000000	100,034477
2587,000000	100,030366
2586,000000	100,026059
2585,000000	100,021059
2584,000000	100,014755
2583,000000	100,009671
2582,000000	100,009884
2581,000000	100,015855
2580,000000	100,023327
2579,000000	100,028358
2578,000000	100,031331
2577,000000	100,034709
2576,000000	100,038760
2575,000000	100,041565
2574,000000	100,041876
2573,000000	100,039918
2572,000000	100,036250
2571,000000	100,031790
2570,000000	100,028321
2569,000000	100,027194
2568,000000	100,028102
2567,000000	100,030585
2566,000000	100,035517
2565,000000	100,042754
2564,000000	100,048508
2563,000000	100,048243
2562,000000	100,042165
2561,000000	100,034990
2560,000000	100,030209
2559,000000	100,027649
2558,000000	100,026904
2557,000000	100,029409
2556,000000	100,035334
2555,000000	100,041646
2554,000000	100,045677
2553,000000	100,048362
2552,000000	100,051682
2551,000000	100,054851
2550,000000	100,055909
2549,000000	100,055446
2548,000000	100,055777
2547,000000	100,056982
2546,000000	100,056894
2545,000000	100,055068
2544,000000	100,054147
2543,000000	100,056540
2542,000000	100,061752
2541,000000	100,067917
2540,000000	100,074132
2539,000000	100,080019
2538,000000	100,084169
2537,000000	100,084874
2536,000000	100,082324
2535,000000	100,078891
2534,000000	100,076950
2533,000000	100,077148
2532,000000	100,079015
2531,000000	100,082190
2530,000000	100,086203
2529,000000	100,089835
2528,000000	100,092235
2527,000000	100,094620
2526,000000	100,099109
2525,000000	100,105489
2524,000000	100,110728
2523,000000	100,112717
2522,000000	100,112643
2521,000000	100,112435
2520,000000	100,111826
2519,000000	100,110149
2518,000000	100,109303
2517,000000	100,111627
2516,000000	100,115734
2515,000000	100,117857
2514,000000	100,117342
2513,000000	100,117358
2512,000000	100,119711
2511,000000	100,122591
2510,000000	100,124503
2509,000000	100,126846
2508,000000	100,130538
2507,000000	100,133404
2506,000000	100,133693
2505,000000	100,133869
2504,000000	100,137779
2503,000000	100,145597
2502,000000	100,154248
2501,000000	100,161345
2500,000000	100,166060
2499,000000	100,167359
2498,000000	100,164699
2497,000000	100,160140
2496,000000	100,156905
2495,000000	100,155968
2494,000000	100,156377
2493,000000	100,158311
2492,000000	100,162706
2491,000000	100,167888
2490,000000	100,170072
2489,000000	100,168428
2488,000000	100,166683
2487,000000	100,168059
2486,000000	100,171115
2485,000000	100,172883
2484,000000	100,173905
2483,000000	100,177017
2482,000000	100,182072
2481,000000	100,185197
2480,000000	100,184042
2479,000000	100,181070
2478,000000	100,180252
2477,000000	100,182476
2476,000000	100,186034
2475,000000	100,190188
2474,000000	100,195545
2473,000000	100,201136
2472,000000	100,203792
2471,000000	100,201640
2470,000000	100,196546
2469,000000	100,192118
2468,000000	100,190726
2467,000000	100,193315
2466,000000	100,200016
2465,000000	100,208906
2464,000000	100,215705
2463,000000	100,217458
2462,000000	100,215943
2461,000000	100,215231
2460,000000	100,216737
2459,000000	100,219197
2458,000000	100,222462
2457,000000	100,227626
2456,000000	100,233280
2455,000000	100,235834
2454,000000	100,234813
2453,000000	100,234255
2452,000000	100,236905
2451,000000	100,240434
2450,000000	100,241744
2449,000000	100,241580
2448,000000	100,241583
2447,000000	100,239747
2446,000000	100,233211
2445,000000	100,223901
2444,000000	100,217017
2443,000000	100,214406
2442,000000	100,213450
2441,000000	100,212202
2440,000000	100,211445
2439,000000	100,211217
2438,000000	100,209301
2437,000000	100,204700
2436,000000	100,199500
2435,000000	100,195688
2434,000000	100,192657
2433,000000	100,189394
2432,000000	100,186582
2431,000000	100,184702
2430,000000	100,182433
2429,000000	100,179238
2428,000000	100,177505
2427,000000	100,179175
2426,000000	100,181595
2425,000000	100,180019
2424,000000	100,174119
2423,000000	100,168994
2422,000000	100,169041
2421,000000	100,173398
2420,000000	100,178360
2419,000000	100,181942
2418,000000	100,184021
2417,000000	100,183967
2416,000000	100,181140
2415,000000	100,177424
2414,000000	100,176444
2413,000000	100,179335
2412,000000	100,183163
2411,000000	100,184401
2410,000000	100,182283
2409,000000	100,177663
2408,000000	100,170701
2407,000000	100,161949
2406,000000	100,154356
2405,000000	100,151279
2404,000000	100,152588
2403,000000	100,155162
2402,000000	100,157154
2401,000000	100,159211
2400,000000	100,161302
2399,000000	100,161454
2398,000000	100,159167
2397,000000	100,157375
2396,000000	100,158972
2395,000000	100,163220
2394,000000	100,167620
2393,000000	100,171378
2392,000000	100,174548
2391,000000	100,175410
2390,000000	100,171740
2389,000000	100,164644
2388,000000	100,157937
2387,000000	100,153841
2386,000000	100,151836
2385,000000	100,150916
2384,000000	100,151352
2383,000000	100,152608
2382,000000	100,152975
2381,000000	100,152322
2380,000000	100,152003
2379,000000	100,151655
2378,000000	100,148197
2377,000000	100,141164
2376,000000	100,135453
2375,000000	100,135676
2374,000000	100,140227
2373,000000	100,144711
2372,000000	100,148732
2371,000000	100,154002
2370,000000	100,159462
2369,000000	100,162059
2368,000000	100,161548
2367,000000	100,160034
2366,000000	100,157409
2365,000000	100,152890
2364,000000	100,147413
2363,000000	100,142098
2362,000000	100,136702
2361,000000	100,130846
2360,000000	100,125245
2359,000000	100,122761
2358,000000	100,128628
2357,000000	100,144087
2356,000000	100,159819
2355,000000	100,162239
2354,000000	100,154129
2353,000000	100,149572
2352,000000	100,153751
2351,000000	100,160055
2350,000000	100,162362
2349,000000	100,160222
2348,000000	100,155748
2347,000000	100,155041
2346,000000	100,163227
2345,000000	100,176093
2344,000000	100,184460
2343,000000	100,182842
2342,000000	100,177193
2341,000000	100,175698
2340,000000	100,178720
2339,000000	100,179551
2338,000000	100,174381
2337,000000	100,167416
2336,000000	100,161970
2335,000000	100,158439
2334,000000	100,156603
2333,000000	100,158701
2332,000000	100,161077
2331,000000	100,160466
2330,000000	100,156722
2329,000000	100,160953
2328,000000	100,180061
2327,000000	100,215638
2326,000000	100,258119
2325,000000	100,293613
2324,000000	100,309906
2323,000000	100,305067
2322,000000	100,286858
2321,000000	100,265091
2320,000000	100,245457
2319,000000	100,233365
2318,000000	100,230568
2317,000000	100,235747
2316,000000	100,241493
2315,000000	100,245062
2314,000000	100,245778
2313,000000	100,245572
2312,000000	100,242995
2311,000000	100,240706
2310,000000	100,242053
2309,000000	100,248604
2308,000000	100,255861
2307,000000	100,262129
2306,000000	100,270003
2305,000000	100,282008
2304,000000	100,294058
2303,000000	100,301761
2302,000000	100,305585
2301,000000	100,309807
2300,000000	100,314246
2299,000000	100,317029
2298,000000	100,318459
2297,000000	100,323185
2296,000000	100,332321
2295,000000	100,344166
2294,000000	100,356632
2293,000000	100,369784
2292,000000	100,381363
2291,000000	100,388003
2290,000000	100,390144
2289,000000	100,393176
2288,000000	100,401247
2287,000000	100,412762
2286,000000	100,423605
2285,000000	100,430793
2284,000000	100,432531
2283,000000	100,427676
2282,000000	100,419242
2281,000000	100,413909
2280,000000	100,415485
2279,000000	100,419795
2278,000000	100,420613
2277,000000	100,417956
2276,000000	100,416192
2275,000000	100,415887
2274,000000	100,412956
2273,000000	100,407156
2272,000000	100,404897
2271,000000	100,411243
2270,000000	100,422176
2269,000000	100,429186
2268,000000	100,429096
2267,000000	100,425562
2266,000000	100,421675
2265,000000	100,416739
2264,000000	100,411585
2263,000000	100,411675
2262,000000	100,420501
2261,000000	100,432687
2260,000000	100,439155
2259,000000	100,437729
2258,000000	100,433924
2257,000000	100,431135
2256,000000	100,426151
2255,000000	100,415694
2254,000000	100,402170
2253,000000	100,390820
2252,000000	100,385387
2251,000000	100,388733
2250,000000	100,401360
2249,000000	100,416832
2248,000000	100,424672
2247,000000	100,423393
2246,000000	100,424249
2245,000000	100,436210
2244,000000	100,452505
2243,000000	100,459770
2242,000000	100,456300
2241,000000	100,451940
2240,000000	100,452475
2239,000000	100,454393
2238,000000	100,454855
2237,000000	100,456715
2236,000000	100,461247
2235,000000	100,464796
2234,000000	100,465946
2233,000000	100,468518
2232,000000	100,473769
2231,000000	100,476615
2230,000000	100,474227
2229,000000	100,471982
2228,000000	100,475511
2227,000000	100,481552
2226,000000	100,482595
2225,000000	100,477139
2224,000000	100,469898
2223,000000	100,464321
2222,000000	100,460652
2221,000000	100,460283
2220,000000	100,465608
2219,000000	100,473916
2218,000000	100,475954
2217,000000	100,465231
2216,000000	100,447982
2215,000000	100,439390
2214,000000	100,447321
2213,000000	100,462084
2212,000000	100,466662
2211,000000	100,456011
2210,000000	100,440787
2209,000000	100,432389
2208,000000	100,431857
2207,000000	100,435946
2206,000000	100,445314
2205,000000	100,459897
2204,000000	100,472594
2203,000000	100,475962
2202,000000	100,471775
2201,000000	100,467691
2200,000000	100,468891
2199,000000	100,478740
2198,000000	100,501172
2197,000000	100,532683
2196,000000	100,557757
2195,000000	100,563761
2194,000000	100,557160
2193,000000	100,553972
2192,000000	100,557789
2191,000000	100,559305
2190,000000	100,554796
2189,000000	100,550536
2188,000000	100,548426
2187,000000	100,542484
2186,000000	100,532184
2185,000000	100,525875
2184,000000	100,527003
2183,000000	100,530332
2182,000000	100,536008
2181,000000	100,552634
2180,000000	100,579359
2179,000000	100,598568
2178,000000	100,594057
2177,000000	100,566833
2176,000000	100,529072
2175,000000	100,493213
2174,000000	100,473320
2173,000000	100,483371
2172,000000	100,522256
2171,000000	100,569191
2170,000000	100,604520
2169,000000	100,629223
2168,000000	100,655893
2167,000000	100,687067
2166,000000	100,713538
2165,000000	100,731915
2164,000000	100,749348
2163,000000	100,765642
2162,000000	100,758453
2161,000000	100,696694
2160,000000	100,574918
2159,000000	100,431773
2158,000000	100,324414
2157,000000	100,282870
2156,000000	100,295463
2155,000000	100,333376
2154,000000	100,375251
2153,000000	100,411375
2152,000000	100,439701
2151,000000	100,463856
2150,000000	100,488383
2149,000000	100,509562
2148,000000	100,515474
2147,000000	100,500698
2146,000000	100,476057
2145,000000	100,457614
2144,000000	100,450256
2143,000000	100,448272
2142,000000	100,447097
2141,000000	100,446155
2140,000000	100,444179
2139,000000	100,439923
2138,000000	100,434227
2137,000000	100,424268
2136,000000	100,401011
2135,000000	100,362395
2134,000000	100,324716
2133,000000	100,309016
2132,000000	100,317778
2131,000000	100,336072
2130,000000	100,352198
2129,000000	100,365956
2128,000000	100,378836
2127,000000	100,388787
2126,000000	100,397108
2125,000000	100,409600
2124,000000	100,426255
2123,000000	100,438001
2122,000000	100,438830
2121,000000	100,434353
2120,000000	100,433775
2119,000000	100,439325
2118,000000	100,448410
2117,000000	100,460244
2116,000000	100,473729
2115,000000	100,483050
2114,000000	100,482456
2113,000000	100,474420
2112,000000	100,467689
2111,000000	100,467538
2110,000000	100,472100
2109,000000	100,477476
2108,000000	100,482151
2107,000000	100,485750
2106,000000	100,487153
2105,000000	100,485915
2104,000000	100,484332
2103,000000	100,486099
2102,000000	100,492400
2101,000000	100,499868
2100,000000	100,503430
2099,000000	100,500723
2098,000000	100,492112
2097,000000	100,477495
2096,000000	100,457330
2095,000000	100,437456
2094,000000	100,427305
2093,000000	100,430122
2092,000000	100,439982
2091,000000	100,451558
2090,000000	100,467026
2089,000000	100,488169
2088,000000	100,508075
2087,000000	100,518622
2086,000000	100,521750
2085,000000	100,524509
2084,000000	100,526435
2083,000000	100,522217
2082,000000	100,514954
2081,000000	100,515264
2080,000000	100,525737
2079,000000	100,537369
2078,000000	100,544006
2077,000000	100,549828
2076,000000	100,558757
2075,000000	100,566539
2074,000000	100,568879
2073,000000	100,568187
2072,000000	100,566264
2071,000000	100,558169
2070,000000	100,540676
2069,000000	100,520828
2068,000000	100,509387
2067,000000	100,509928
2066,000000	100,519097
2065,000000	100,532433
2064,000000	100,545155
2063,000000	100,552238
2062,000000	100,552211
2061,000000	100,547559
2060,000000	100,539436
2059,000000	100,526954
2058,000000	100,513610
2057,000000	100,508326
2056,000000	100,516794
2055,000000	100,537652
2054,000000	100,569337
2053,000000	100,612407
2052,000000	100,660416
2051,000000	100,695596
2050,000000	100,701392
2049,000000	100,679924
2048,000000	100,651904
2047,000000	100,635353
2046,000000	100,629686
2045,000000	100,622549
2044,000000	100,608253
2043,000000	100,597661
2042,000000	100,607853
2041,000000	100,641729
2040,000000	100,682981
2039,000000	100,714605
2038,000000	100,732318
2037,000000	100,732875
2036,000000	100,705083
2035,000000	100,649700
2034,000000	100,597347
2033,000000	100,581995
2032,000000	100,597906
2031,000000	100,608235
2030,000000	100,594126
2029,000000	100,570684
2028,000000	100,555753
2027,000000	100,549055
2026,000000	100,547100
2025,000000	100,552903
2024,000000	100,562128
2023,000000	100,559940
2022,000000	100,540635
2021,000000	100,514394
2020,000000	100,489503
2019,000000	100,464501
2018,000000	100,443614
2017,000000	100,441286
2016,000000	100,462944
2015,000000	100,498093
2014,000000	100,537931
2013,000000	100,580696
2012,000000	100,616254
2011,000000	100,625295
2010,000000	100,600945
2009,000000	100,557863
2008,000000	100,514339
2007,000000	100,478976
2006,000000	100,460274
2005,000000	100,469456
2004,000000	100,502873
2003,000000	100,537488
2002,000000	100,552590
2001,000000	100,547273
2000,000000	100,534477
1999,000000	100,526423
1998,000000	100,528858
1997,000000	100,539865
1996,000000	100,550665
1995,000000	100,555471
1994,000000	100,560961
1993,000000	100,578020
1992,000000	100,604424
1991,000000	100,626052
1990,000000	100,635319
1989,000000	100,635614
1988,000000	100,630578
1987,000000	100,623097
1986,000000	100,621743
1985,000000	100,633438
1984,000000	100,651627
1983,000000	100,666028
1982,000000	100,679655
1981,000000	100,697554
1980,000000	100,702470
1979,000000	100,668149
1978,000000	100,602500
1977,000000	100,550271
1976,000000	100,538943
1975,000000	100,552624
1974,000000	100,568097
1973,000000	100,579180
1972,000000	100,579724
1971,000000	100,557725
1970,000000	100,519607
1969,000000	100,494815
1968,000000	100,500706
1967,000000	100,521410
1966,000000	100,536113
1965,000000	100,546915
1964,000000	100,562834
1963,000000	100,576869
1962,000000	100,575745
1961,000000	100,559372
1960,000000	100,537156
1959,000000	100,514206
1958,000000	100,493307
1957,000000	100,481696
1956,000000	100,483898
1955,000000	100,492758
1954,000000	100,495443
1953,000000	100,485278
1952,000000	100,464389
1951,000000	100,439097
1950,000000	100,416833
1949,000000	100,404339
1948,000000	100,405395
1947,000000	100,420715
1946,000000	100,447629
1945,000000	100,477079
1944,000000	100,496331
1943,000000	100,501006
1942,000000	100,499535
1941,000000	100,499190
1940,000000	100,496030
1939,000000	100,486972
1938,000000	100,480475
1937,000000	100,484552
1936,000000	100,492074
1935,000000	100,491641
1934,000000	100,486705
1933,000000	100,489346
1932,000000	100,499960
1931,000000	100,508905
1930,000000	100,514655
1929,000000	100,522980
1928,000000	100,530442
1927,000000	100,526890
1926,000000	100,514369
1925,000000	100,506832
1924,000000	100,509753
1923,000000	100,515072
1922,000000	100,519464
1921,000000	100,530138
1920,000000	100,547059
1919,000000	100,556921
1918,000000	100,551991
1917,000000	100,542144
1916,000000	100,537500
1915,000000	100,534482
1914,000000	100,527850
1913,000000	100,522012
1912,000000	100,522691
1911,000000	100,526829
1910,000000	100,529115
1909,000000	100,530509
1908,000000	100,532776
1907,000000	100,532251
1906,000000	100,525970
1905,000000	100,517270
1904,000000	100,510378
1903,000000	100,505024
1902,000000	100,500873
1901,000000	100,500507
1900,000000	100,504222
1899,000000	100,507942
1898,000000	100,508869
1897,000000	100,508369
1896,000000	100,507819
1895,000000	100,506555
1894,000000	100,505112
1893,000000	100,504761
1892,000000	100,503826
1891,000000	100,500406
1890,000000	100,497034
1889,000000	100,495724
1888,000000	100,491509
1887,000000	100,481236
1886,000000	100,472597
1885,000000	100,474567
1884,000000	100,483070
1883,000000	100,486572
1882,000000	100,483544
1881,000000	100,481355
1880,000000	100,480877
1879,000000	100,476417
1878,000000	100,469554
1877,000000	100,468195
1876,000000	100,471857
1875,000000	100,471981
1874,000000	100,467913
1873,000000	100,468240
1872,000000	100,474380
1871,000000	100,477192
1870,000000	100,473381
1869,000000	100,472111
1868,000000	100,476339
1867,000000	100,476025
1866,000000	100,468641
1865,000000	100,463782
1864,000000	100,465472
1863,000000	100,466040
1862,000000	100,460288
1861,000000	100,454173
1860,000000	100,453396
1859,000000	100,454161
1858,000000	100,452728
1857,000000	100,452768
1856,000000	100,456136
1855,000000	100,456382
1854,000000	100,448488
1853,000000	100,436766
1852,000000	100,427564
1851,000000	100,421395
1850,000000	100,417362
1849,000000	100,417462
1848,000000	100,421538
1847,000000	100,424171
1846,000000	100,420813
1845,000000	100,412897
1844,000000	100,404415
1843,000000	100,397445
1842,000000	100,393966
1841,000000	100,393918
1840,000000	100,392145
1839,000000	100,385333
1838,000000	100,379037
1837,000000	100,381048
1836,000000	100,389926
1835,000000	100,399035
1834,000000	100,407644
1833,000000	100,418014
1832,000000	100,425977
1831,000000	100,425222
1830,000000	100,419476
1829,000000	100,418056
1828,000000	100,420862
1827,000000	100,421635
1826,000000	100,420675
1825,000000	100,422412
1824,000000	100,423108
1823,000000	100,415446
1822,000000	100,403944
1821,000000	100,398668
1820,000000	100,397620
1819,000000	100,389283
1818,000000	100,373132
1817,000000	100,362660
1816,000000	100,363563
1815,000000	100,366492
1814,000000	100,365224
1813,000000	100,365034
1812,000000	100,369153
1811,000000	100,370868
1810,000000	100,366756
1809,000000	100,364330
1808,000000	100,366281
1807,000000	100,363554
1806,000000	100,352138
1805,000000	100,341558
1804,000000	100,339707
1803,000000	100,341147
1802,000000	100,338274
1801,000000	100,332926
1800,000000	100,328262
1799,000000	100,320455
1798,000000	100,308734
1797,000000	100,300230
1796,000000	100,297940
1795,000000	100,295561
1794,000000	100,287906
1793,000000	100,278049
1792,000000	100,268557
1791,000000	100,255086
1790,000000	100,238215
1789,000000	100,224588
1788,000000	100,213496
1787,000000	100,198401
1786,000000	100,179793
1785,000000	100,165407
1784,000000	100,155296
1783,000000	100,141792
1782,000000	100,124930
1781,000000	100,110699
1780,000000	100,095786
1779,000000	100,071030
1778,000000	100,040193
1777,000000	100,015588
1776,000000	99,997561
1775,000000	99,975453
1774,000000	99,947362
1773,000000	99,922750
1772,000000	99,900935
1771,000000	99,869621
1770,000000	99,832338
1769,000000	99,801536
1768,000000	99,771932
1767,000000	99,729109
1766,000000	99,677440
1765,000000	99,631783
1764,000000	99,586741
1763,000000	99,519531
1762,000000	99,425833
1761,000000	99,329044
1760,000000	99,237614
1759,000000	99,130647
1758,000000	98,991373
1757,000000	98,826242
1756,000000	98,647432
1755,000000	98,454306
1754,000000	98,240981
1753,000000	97,997136
1752,000000	97,699419
1751,000000	97,328847
1750,000000	96,900417
1749,000000	96,444074
1748,000000	95,959616
1747,000000	95,425691
1746,000000	94,835569
1745,000000	94,193623
1744,000000	93,500058
1743,000000	92,757292
1742,000000	91,969102
1741,000000	91,117987
1740,000000	90,183732
1739,000000	89,223401
1738,000000	88,350939
1737,000000	87,590264
1736,000000	86,817910
1735,000000	85,849488
1734,000000	84,690537
1733,000000	83,630522
1732,000000	82,801387
1731,000000	82,072323
1730,000000	81,340518
1729,000000	80,629449
1728,000000	79,992633
1727,000000	79,432761
1726,000000	78,940690
1725,000000	78,541150
1724,000000	78,257116
1723,000000	78,076485
1722,000000	77,994980
1721,000000	78,042260
1720,000000	78,254482
1719,000000	78,663657
1718,000000	79,308100
1717,000000	80,186868
1716,000000	81,205440
1715,000000	82,280216
1714,000000	83,401205
1713,000000	84,573320
1712,000000	85,781018
1711,000000	87,003712
1710,000000	88,218773
1709,000000	89,389389
1708,000000	90,493296
1707,000000	91,555949
1706,000000	92,593665
1705,000000	93,527330
1704,000000	94,258834
1703,000000	94,813335
1702,000000	95,302510
1701,000000	95,827435
1700,000000	96,365599
1699,000000	96,785401
1698,000000	97,065555
1697,000000	97,281138
1696,000000	97,492973
1695,000000	97,699168
1694,000000	97,856202
1693,000000	97,957249
1692,000000	98,034437
1691,000000	98,119448
1690,000000	98,213586
1689,000000	98,294428
1688,000000	98,356342
1687,000000	98,416093
1686,000000	98,481453
1685,000000	98,546470
1684,000000	98,613219
1683,000000	98,683120
1682,000000	98,745892
1681,000000	98,794240
1680,000000	98,834734
1679,000000	98,882182
1678,000000	98,936841
1677,000000	98,986190
1676,000000	99,029978
1675,000000	99,083598
1674,000000	99,143529
1673,000000	99,189623
1672,000000	99,220804
1671,000000	99,254267
1670,000000	99,298512
1669,000000	99,337637
1668,000000	99,360656
1667,000000	99,379675
1666,000000	99,402192
1665,000000	99,422381
1664,000000	99,438672
1663,000000	99,459675
1662,000000	99,487246
1661,000000	99,510437
1660,000000	99,525590
1659,000000	99,539308
1658,000000	99,554840
1657,000000	99,568049
1656,000000	99,576797
1655,000000	99,583896
1654,000000	99,595849
1653,000000	99,610280
1652,000000	99,615712
1651,000000	99,621174
1650,000000	99,631523
1649,000000	99,636422
1648,000000	99,636376
1647,000000	99,641568
1646,000000	99,647854
1645,000000	99,643585
1644,000000	99,636658
1643,000000	99,637593
1642,000000	99,642467
1641,000000	99,641665
1640,000000	99,635973
1639,000000	99,634120
1638,000000	99,635627
1637,000000	99,630584
1636,000000	99,619932
1635,000000	99,615925
1634,000000	99,616895
1633,000000	99,612643
1632,000000	99,603573
1631,000000	99,596336
1630,000000	99,591524
1629,000000	99,583698
1628,000000	99,574509
1627,000000	99,572549
1626,000000	99,576547
1625,000000	99,575071
1624,000000	99,565793
1623,000000	99,560181
1622,000000	99,561659
1621,000000	99,560038
1620,000000	99,551635
1619,000000	99,542651
1618,000000	99,536427
1617,000000	99,528014
1616,000000	99,514799
1615,000000	99,504271
1614,000000	99,497352
1613,000000	99,482322
1612,000000	99,451871
1611,000000	99,411324
1610,000000	99,365723
1609,000000	99,306929
1608,000000	99,222119
1607,000000	99,106632
1606,000000	98,957224
1605,000000	98,766902
1604,000000	98,540008
1603,000000	98,306019
1602,000000	98,106704
1601,000000	97,974011
1600,000000	97,927370
1599,000000	97,974798
1598,000000	98,102460
1597,000000	98,275045
1596,000000	98,458869
1595,000000	98,634171
1594,000000	98,785424
1593,000000	98,899489
1592,000000	98,975424
1591,000000	99,021787
1590,000000	99,040349
1589,000000	99,024769
1588,000000	98,972683
1587,000000	98,886600
1586,000000	98,761107
1585,000000	98,584411
1584,000000	98,359601
1583,000000	98,115055
1582,000000	97,893726
1581,000000	97,735270
1580,000000	97,667516
1579,000000	97,706263
1578,000000	97,857960
1577,000000	98,112662
1576,000000	98,417349
1575,000000	98,685718
1574,000000	98,874852
1573,000000	98,998666
1572,000000	99,084582
1571,000000	99,157435
1570,000000	99,230776
1569,000000	99,295194
1568,000000	99,339288
1567,000000	99,372356
1566,000000	99,405079
1565,000000	99,434733
1564,000000	99,457186
1563,000000	99,476802
1562,000000	99,497484
1561,000000	99,513317
1560,000000	99,522034
1559,000000	99,547397
1558,000000	99,581764
1557,000000	99,595727
1556,000000	99,598050
1555,000000	99,599949
1554,000000	99,605108
1553,000000	99,609864
1552,000000	99,613213
1551,000000	99,619224
1550,000000	99,628712
1549,000000	99,635939
1548,000000	99,637488
1547,000000	99,636340
1546,000000	99,634728
1545,000000	99,632577
1544,000000	99,631444
1543,000000	99,633060
1542,000000	99,635198
1541,000000	99,638473
1540,000000	99,652688
1539,000000	99,678170
1538,000000	99,702642
1537,000000	99,720201
1536,000000	99,733823
1535,000000	99,750330
1534,000000	99,774602
1533,000000	99,802658
1532,000000	99,826900
1531,000000	99,845088
1530,000000	99,855225
1529,000000	99,856538
1528,000000	99,858147
1527,000000	99,871248
1526,000000	99,890490
1525,000000	99,900222
1524,000000	99,899458
1523,000000	99,900416
1522,000000	99,907714
1521,000000	99,911390
1520,000000	99,907188
1519,000000	99,904151
1518,000000	99,902891
1517,000000	99,895360
1516,000000	99,883880
1515,000000	99,878323
1514,000000	99,876721
1513,000000	99,868759
1512,000000	99,856165
1511,000000	99,851392
1510,000000	99,854450
1509,000000	99,852015
1508,000000	99,841578
1507,000000	99,839985
1506,000000	99,839534
1505,000000	99,821782
1504,000000	99,797300
1503,000000	99,776646
1502,000000	99,755738
1501,000000	99,726288
1500,000000	99,689968
1499,000000	99,655000
1498,000000	99,614436
1497,000000	99,548563
1496,000000	99,454243
1495,000000	99,344856
1494,000000	99,220929
1493,000000	99,071177
1492,000000	98,893613
1491,000000	98,704835
1490,000000	98,534422
1489,000000	98,416014
1488,000000	98,373543
1487,000000	98,401632
1486,000000	98,465551
1485,000000	98,529046
1484,000000	98,578150
1483,000000	98,609295
1482,000000	98,605464
1481,000000	98,548003
1480,000000	98,444227
1479,000000	98,307713
1478,000000	98,124877
1477,000000	97,877700
1476,000000	97,584687
1475,000000	97,270423
1474,000000	96,901158
1473,000000	96,419998
1472,000000	95,856959
1471,000000	95,303275
1470,000000	94,783998
1469,000000	94,279763
1468,000000	93,800601
1467,000000	93,376947
1466,000000	93,024715
1465,000000	92,755076
1464,000000	92,594370
1463,000000	92,548093
1462,000000	92,579599
1461,000000	92,649288
1460,000000	92,744209
1459,000000	92,873817
1458,000000	93,049821
1457,000000	93,259819
1456,000000	93,462196
1455,000000	93,633883
1454,000000	93,781583
1453,000000	93,911749
1452,000000	94,022822
1451,000000	94,107602
1450,000000	94,161951
1449,000000	94,200236
1448,000000	94,257854
1447,000000	94,357156
1446,000000	94,474928
1445,000000	94,562787
1444,000000	94,577226
1443,000000	94,478847
1442,000000	94,234989
1441,000000	93,847547
1440,000000	93,360454
1439,000000	92,809975
1438,000000	92,190770
1437,000000	91,536228
1436,000000	91,015330
1435,000000	90,775347
1434,000000	90,775992
1433,000000	90,910571
1432,000000	91,093867
1431,000000	91,221950
1430,000000	91,159629
1429,000000	90,839190
1428,000000	90,359422
1427,000000	89,940018
1426,000000	89,800084
1425,000000	90,085002
1424,000000	90,780560
1423,000000	91,658915
1422,000000	92,471960
1421,000000	93,159498
1420,000000	93,789400
1419,000000	94,384099
1418,000000	94,873540
1417,000000	95,233548
1416,000000	95,525324
1415,000000	95,806039
1414,000000	96,096966
1413,000000	96,400829
1412,000000	96,712545
1411,000000	97,017791
1410,000000	97,298888
1409,000000	97,544166
1408,000000	97,747158
1407,000000	97,904920
1406,000000	98,023324
1405,000000	98,110216
1404,000000	98,163227
1403,000000	98,179044
1402,000000	98,166161
1401,000000	98,132183
1400,000000	98,069484
1399,000000	97,969100
1398,000000	97,839449
1397,000000	97,687313
1396,000000	97,495757
1395,000000	97,246903
1394,000000	96,957080
1393,000000	96,660127
1392,000000	96,369967
1391,000000	96,085247
1390,000000	95,807739
1389,000000	95,538460
1388,000000	95,268973
1387,000000	94,991190
1386,000000	94,706681
1385,000000	94,415027
1384,000000	94,109160
1383,000000	93,793915
1382,000000	93,499276
1381,000000	93,267523
1380,000000	93,133623
1379,000000	93,118256
1378,000000	93,222557
1377,000000	93,429781
1376,000000	93,720302
1375,000000	94,073558
1374,000000	94,450830
1373,000000	94,799019
1372,000000	95,087184
1371,000000	95,318118
1370,000000	95,504846
1369,000000	95,653002
1368,000000	95,762854
1367,000000	95,835624
1366,000000	95,873688
1365,000000	95,880311
1364,000000	95,860808
1363,000000	95,821331
1362,000000	95,764918
1361,000000	95,691583
1360,000000	95,605024
1359,000000	95,513997
1358,000000	95,426447
1357,000000	95,346428
1356,000000	95,277872
1355,000000	95,227972
1354,000000	95,203355
1353,000000	95,205660
1352,000000	95,233688
1351,000000	95,285453
1350,000000	95,353859
1349,000000	95,421466
1348,000000	95,466686
1347,000000	95,473532
1346,000000	95,431060
1345,000000	95,328630
1344,000000	95,157733
1343,000000	94,915936
1342,000000	94,603364
1341,000000	94,217778
1340,000000	93,766673
1339,000000	93,283994
1338,000000	92,820885
1337,000000	92,418509
1336,000000	92,097899
1335,000000	91,864699
1334,000000	91,710591
1333,000000	91,616041
1332,000000	91,559879
1331,000000	91,528751
1330,000000	91,516001
1329,000000	91,517851
1328,000000	91,533700
1327,000000	91,563773
1326,000000	91,605942
1325,000000	91,656390
1324,000000	91,713345
1323,000000	91,775342
1322,000000	91,836177
1321,000000	91,888168
1320,000000	91,929375
1319,000000	91,960867
1318,000000	91,977177
1317,000000	91,967869
1316,000000	91,926887
1315,000000	91,851868
1314,000000	91,735355
1313,000000	91,565068
1312,000000	91,336700
1311,000000	91,054862
1310,000000	90,720614
1309,000000	90,329487
1308,000000	89,882319
1307,000000	89,389449
1306,000000	88,856157
1305,000000	88,275500
1304,000000	87,643664
1303,000000	86,967333
1302,000000	86,251302
1301,000000	85,490304
1300,000000	84,682393
1299,000000	83,839018
1298,000000	82,970276
1297,000000	82,077461
1296,000000	81,170873
1295,000000	80,280340
1294,000000	79,436343
1293,000000	78,656869
1292,000000	77,960737
1291,000000	77,373930
1290,000000	76,911115
1289,000000	76,562977
1288,000000	76,315275
1287,000000	76,157193
1286,000000	76,065259
1285,000000	76,002036
1284,000000	75,936682
1283,000000	75,856567
1282,000000	75,754120
1281,000000	75,621331
1280,000000	75,462703
1279,000000	75,296210
1278,000000	75,136653
1277,000000	74,992332
1276,000000	74,879054
1275,000000	74,820099
1274,000000	74,826592
1273,000000	74,894342
1272,000000	75,017775
1271,000000	75,187271
1270,000000	75,375364
1269,000000	75,545480
1268,000000	75,676924
1267,000000	75,764896
1266,000000	75,801401
1265,000000	75,776265
1264,000000	75,696944
1263,000000	75,584738
1262,000000	75,450379
1261,000000	75,293245
1260,000000	75,123020
1259,000000	74,962821
1258,000000	74,832360
1257,000000	74,754509
1256,000000	74,775918
1255,000000	74,953507
1254,000000	75,305091
1253,000000	75,793050
1252,000000	76,359022
1251,000000	76,951464
1250,000000	77,528708
1249,000000	78,061830
1248,000000	78,546990
1247,000000	79,001208
1246,000000	79,439090
1245,000000	79,864939
1244,000000	80,285740
1243,000000	80,715546
1242,000000	81,163337
1241,000000	81,629676
1240,000000	82,117629
1239,000000	82,634502
1238,000000	83,179312
1237,000000	83,737933
1236,000000	84,292163
1235,000000	84,826359
1234,000000	85,326498
1233,000000	85,783542
1232,000000	86,203021
1231,000000	86,609668
1230,000000	87,042063
1229,000000	87,541196
1228,000000	88,134727
1227,000000	88,822417
1226,000000	89,573013
1225,000000	90,337956
1224,000000	91,068042
1223,000000	91,723719
1222,000000	92,281473
1221,000000	92,737183
1220,000000	93,098892
1219,000000	93,374426
1218,000000	93,572512
1217,000000	93,706985
1216,000000	93,796356
1215,000000	93,855562
1214,000000	93,891898
1213,000000	93,912357
1212,000000	93,924518
1211,000000	93,930269
1210,000000	93,923942
1209,000000	93,901320
1208,000000	93,867644
1207,000000	93,830912
1206,000000	93,792099
1205,000000	93,747615
1204,000000	93,698324
1203,000000	93,649917
1202,000000	93,605970
1201,000000	93,567995
1200,000000	93,541715
1199,000000	93,536481
1198,000000	93,556183
1197,000000	93,597784
1196,000000	93,659834
1195,000000	93,745242
1194,000000	93,854595
1193,000000	93,981375
1192,000000	94,118942
1191,000000	94,267773
1190,000000	94,431522
1189,000000	94,609412
1188,000000	94,795044
1187,000000	94,981841
1186,000000	95,165684
1185,000000	95,342303
1184,000000	95,505242
1183,000000	95,649033
1182,000000	95,772770
1181,000000	95,877660
1180,000000	95,963071
1179,000000	96,026833
1178,000000	96,069986
1177,000000	96,096539
1176,000000	96,107277
1175,000000	96,098914
1174,000000	96,068408
1173,000000	96,015804
1172,000000	95,941209
1171,000000	95,842573
1170,000000	95,720599
1169,000000	95,581444
1168,000000	95,433344
1167,000000	95,284102
1166,000000	95,147194
1165,000000	95,046750
1164,000000	95,009057
1163,000000	95,043787
1162,000000	95,134702
1161,000000	95,250076
1160,000000	95,357290
1159,000000	95,430048
1158,000000	95,451941
1157,000000	95,420855
1156,000000	95,345092
1155,000000	95,231529
1154,000000	95,077469
1153,000000	94,874702
1152,000000	94,618496
1151,000000	94,303111
1150,000000	93,917458
1149,000000	93,450828
1148,000000	92,903139
1147,000000	92,285904
1146,000000	91,608947
1145,000000	90,879456
1144,000000	90,113996
1143,000000	89,341304
1142,000000	88,588424
1141,000000	87,872202
1140,000000	87,208344
1139,000000	86,614017
1138,000000	86,094746
1137,000000	85,637257
1136,000000	85,225086
1135,000000	84,847999
1134,000000	84,492125
1133,000000	84,136986
1132,000000	83,769462
1131,000000	83,394629
1130,000000	83,025064
1129,000000	82,669010
1128,000000	82,336317
1127,000000	82,042951
1126,000000	81,804214
1125,000000	81,631140
1124,000000	81,537464
1123,000000	81,548217
1122,000000	81,690768
1121,000000	81,988257
1120,000000	82,457251
1119,000000	83,096325
1118,000000	83,883403
1117,000000	84,781199
1116,000000	85,747291
1115,000000	86,732456
1114,000000	87,681318
1113,000000	88,548149
1112,000000	89,306832
1111,000000	89,944495
1110,000000	90,453510
1109,000000	90,839505
1108,000000	91,121931
1107,000000	91,325533
1106,000000	91,472357
1105,000000	91,583475
1104,000000	91,682958
1103,000000	91,785812
1102,000000	91,889780
1101,000000	91,984914
1100,000000	92,067693
1099,000000	92,139233
1098,000000	92,195490
1097,000000	92,230428
1096,000000	92,247107
1095,000000	92,254280
1094,000000	92,253265
1093,000000	92,236053
1092,000000	92,196878
1091,000000	92,135354
1090,000000	92,043658
1089,000000	91,902988
1088,000000	91,695014
1087,000000	91,410478
1086,000000	91,043835
1085,000000	90,583483
1084,000000	90,020422
1083,000000	89,359108
1082,000000	88,616041
1081,000000	87,815093
1080,000000	86,989539
1079,000000	86,184559
1078,000000	85,445231
1077,000000	84,807669
1076,000000	84,302252
1075,000000	83,960920
1074,000000	83,806529
1073,000000	83,844065
1072,000000	84,068406
1071,000000	84,464237
1070,000000	85,008022
1069,000000	85,668407
1068,000000	86,410210
1067,000000	87,197077
1066,000000	87,993088
1065,000000	88,773254
1064,000000	89,522836
1063,000000	90,226889
1062,000000	90,867630
1061,000000	91,436173
1060,000000	91,935461
1059,000000	92,370130
1058,000000	92,742372
1057,000000	93,056399
1056,000000	93,321455
1055,000000	93,542158
1054,000000	93,715673
1053,000000	93,842921
1052,000000	93,932104
1051,000000	93,989885
1050,000000	94,012625
1049,000000	93,992581
1048,000000	93,925833
1047,000000	93,802664
1046,000000	93,602651
1045,000000	93,308480
1044,000000	92,927926
1043,000000	92,499426
1042,000000	92,081441
1041,000000	91,742561
1040,000000	91,552416
1039,000000	91,559924
1038,000000	91,765001
1037,000000	92,120762
1036,000000	92,560564
1035,000000	93,021149
1034,000000	93,450709
1033,000000	93,813261
1032,000000	94,097238
1031,000000	94,312213
1030,000000	94,473320
1029,000000	94,588008
1028,000000	94,660601
1027,000000	94,699796
1026,000000	94,716867
1025,000000	94,717307
1024,000000	94,699148
1023,000000	94,661472
1022,000000	94,608385
1021,000000	94,545349
1020,000000	94,476534
1019,000000	94,409462
1018,000000	94,358757
1017,000000	94,340183
1016,000000	94,360203
1015,000000	94,413850
1014,000000	94,493452
1013,000000	94,593705
1012,000000	94,706431
1011,000000	94,816239
1010,000000	94,909377
1009,000000	94,984972
1008,000000	95,050030
1007,000000	95,104785
1006,000000	95,141103
1005,000000	95,155788
1004,000000	95,154629
1003,000000	95,141554
1002,000000	95,112306
1001,000000	95,063947
1000,000000	95,002606
999,000000	94,933988
998,000000	94,853561
997,000000	94,754285
996,000000	94,638784
995,000000	94,515597
994,000000	94,386983
993,000000	94,250558
992,000000	94,109698
991,000000	93,969739
990,000000	93,825340
989,000000	93,662546
988,000000	93,475796
987,000000	93,271956
986,000000	93,055006
985,000000	92,819553
984,000000	92,562791
983,000000	92,291440
982,000000	92,009420
981,000000	91,708309
980,000000	91,379788
979,000000	91,028882
978,000000	90,666136
977,000000	90,294219
976,000000	89,912014
975,000000	89,526556
974,000000	89,149691
973,000000	88,786295
972,000000	88,435483
971,000000	88,101543
970,000000	87,794123
969,000000	87,518354
968,000000	87,273188
967,000000	87,058956
966,000000	86,882057
965,000000	86,748781
964,000000	86,658860
963,000000	86,607989
962,000000	86,592850
961,000000	86,612953
960,000000	86,666216
959,000000	86,748382
958,000000	86,862131
957,000000	87,020469
956,000000	87,236029
955,000000	87,506510
954,000000	87,819127
953,000000	88,167139
952,000000	88,547704
951,000000	88,946237
950,000000	89,338512
949,000000	89,713736
948,000000	90,079886
947,000000	90,440867
946,000000	90,784136
945,000000	91,099770
944,000000	91,395949
943,000000	91,681793
942,000000	91,949125
941,000000	92,185257
940,000000	92,394156
939,000000	92,588216
938,000000	92,765983
937,000000	92,916739
936,000000	93,043194
935,000000	93,160921
934,000000	93,275716
933,000000	93,378644
932,000000	93,467033
931,000000	93,553240
930,000000	93,646159
929,000000	93,740047
928,000000	93,829191
927,000000	93,920070
926,000000	94,018011
925,000000	94,114410
924,000000	94,200391
923,000000	94,283370
922,000000	94,375421
921,000000	94,471543
920,000000	94,557065
919,000000	94,633247
918,000000	94,718696
917,000000	94,823254
916,000000	94,937178
915,000000	95,051520
914,000000	95,172891
913,000000	95,309097
912,000000	95,452621
911,000000	95,591808
910,000000	95,728367
909,000000	95,868904
908,000000	96,004966
907,000000	96,118699
906,000000	96,207012
905,000000	96,282664
904,000000	96,351367
903,000000	96,404242
902,000000	96,437710
901,000000	96,463199
900,000000	96,488043
899,000000	96,502442
898,000000	96,497606
897,000000	96,484816
896,000000	96,481784
895,000000	96,489524
894,000000	96,497790
893,000000	96,506681
892,000000	96,524282
891,000000	96,546587
890,000000	96,559039
889,000000	96,559530
888,000000	96,561461
887,000000	96,569424
886,000000	96,570686
885,000000	96,558456
884,000000	96,546732
883,000000	96,548870
882,000000	96,556475
881,000000	96,554932
880,000000	96,548122
879,000000	96,549374
878,000000	96,555912
877,000000	96,554350
876,000000	96,547861
875,000000	96,556667
874,000000	96,588751
873,000000	96,630239
872,000000	96,669450
871,000000	96,711424
870,000000	96,760866
869,000000	96,807155
868,000000	96,838517
867,000000	96,858135
866,000000	96,874550
865,000000	96,886110
864,000000	96,888708
863,000000	96,890490
862,000000	96,902738
861,000000	96,920429
860,000000	96,927898
859,000000	96,923658
858,000000	96,923210
857,000000	96,935118
856,000000	96,949465
855,000000	96,956221
854,000000	96,960055
853,000000	96,967199
852,000000	96,970066
851,000000	96,958567
850,000000	96,939113
849,000000	96,926809
848,000000	96,922870
847,000000	96,914122
846,000000	96,894398
845,000000	96,871399
844,000000	96,849171
843,000000	96,818708
842,000000	96,772499
841,000000	96,716846
840,000000	96,660277
839,000000	96,599847
838,000000	96,530365
837,000000	96,460136
836,000000	96,404205
835,000000	96,365323
834,000000	96,336515
833,000000	96,322422
832,000000	96,344702
831,000000	96,421768
830,000000	96,554484
829,000000	96,737445
828,000000	96,969568
827,000000	97,242893
826,000000	97,530949
825,000000	97,802668
824,000000	98,043931
823,000000	98,254761
822,000000	98,432142
821,000000	98,570332
820,000000	98,675643
819,000000	98,764642
818,000000	98,845588
817,000000	98,912537
816,000000	98,961296
815,000000	99,000598
814,000000	99,040982
813,000000	99,081651
812,000000	99,116927
811,000000	99,148282
810,000000	99,179178
809,000000	99,201536
808,000000	99,199158
807,000000	99,164458
806,000000	99,100562
805,000000	99,006489
804,000000	98,872055
803,000000	98,693749
802,000000	98,486987
801,000000	98,275725
800,000000	98,076435
799,000000	97,897665
798,000000	97,748497
797,000000	97,637022
796,000000	97,561790
795,000000	97,511866
794,000000	97,475352
793,000000	97,442533
792,000000	97,402706
791,000000	97,348085
790,000000	97,283583
789,000000	97,225231
788,000000	97,184232
787,000000	97,157984
786,000000	97,140302
785,000000	97,132780
784,000000	97,138348
783,000000	97,149324
782,000000	97,152409
781,000000	97,144347
780,000000	97,132886
779,000000	97,122002
778,000000	97,106158
777,000000	97,081974
776,000000	97,055589
775,000000	97,032961
774,000000	97,011371
773,000000	96,988343
772,000000	96,972115
771,000000	96,973184
770,000000	96,989141
769,000000	97,007965
768,000000	97,024101
767,000000	97,040075
766,000000	97,051338
765,000000	97,040865
764,000000	96,994273
763,000000	96,912465
762,000000	96,803517
761,000000	96,668040
760,000000	96,498388
759,000000	96,286851
758,000000	96,026485
757,000000	95,707861
756,000000	95,323231
755,000000	94,872860
754,000000	94,361217
753,000000	93,786917
752,000000	93,143366
751,000000	92,429569
750,000000	91,655727
749,000000	90,839349
748,000000	90,002395
747,000000	89,177145
746,000000	88,411697
745,000000	87,764487
744,000000	87,287933
743,000000	87,019660
742,000000	86,990615
741,000000	87,228772
740,000000	87,740381
739,000000	88,488457
738,000000	89,403066
737,000000	90,408421
736,000000	91,432881
735,000000	92,405950
734,000000	93,266758
733,000000	93,980859
732,000000	94,542810
731,000000	94,965278
730,000000	95,269873
729,000000	95,484582
728,000000	95,640727
727,000000	95,764210
726,000000	95,867469
725,000000	95,953122
724,000000	96,022342
723,000000	96,074944
722,000000	96,105732
721,000000	96,108706
720,000000	96,084596
719,000000	96,034899
718,000000	95,948971
717,000000	95,805709
716,000000	95,588373
715,000000	95,290811
714,000000	94,907789
713,000000	94,429296
712,000000	93,849865
711,000000	93,175046
710,000000	92,415419
709,000000	91,588752
708,000000	90,739195
707,000000	89,945660
706,000000	89,293481
705,000000	88,835093
704,000000	88,574201
703,000000	88,472859
702,000000	88,470783
701,000000	88,504500
700,000000	88,520031
699,000000	88,486784
698,000000	88,404413
697,000000	88,294547
696,000000	88,184992
695,000000	88,099730
694,000000	88,062880
693,000000	88,095024
692,000000	88,196150
691,000000	88,348790
690,000000	88,542199
689,000000	88,778426
688,000000	89,046023
687,000000	89,307401
686,000000	89,534499
685,000000	89,733030
684,000000	89,914697
683,000000	90,073649
682,000000	90,207743
681,000000	90,338262
680,000000	90,483088
679,000000	90,634323
678,000000	90,786479
677,000000	90,960151
676,000000	91,180406
675,000000	91,441676
674,000000	91,724251
673,000000	92,022816
672,000000	92,336410
671,000000	92,657860
670,000000	93,004251
669,000000	93,429986
668,000000	93,905606
667,000000	94,244709
666,000000	94,418655
665,000000	94,499373
664,000000	94,545062
663,000000	94,581988
662,000000	94,588282
661,000000	94,517678
660,000000	94,347239
659,000000	94,084509
658,000000	93,729942
657,000000	93,253101
656,000000	92,636771
655,000000	91,915007
654,000000	91,150849
653,000000	90,396585
652,000000	89,704704
651,000000	89,134257
650,000000	88,697756
649,000000	88,329953
648,000000	87,957322
647,000000	87,562081
646,000000	87,145634
645,000000	86,680819
644,000000	86,140531
643,000000	85,539796
642,000000	84,911170
641,000000	84,264627
640,000000	83,613294
639,000000	83,013965
638,000000	82,534673
637,000000	82,206101
636,000000	82,036459
635,000000	82,034325
634,000000	82,179628
633,000000	82,410187
632,000000	82,666753
631,000000	82,922475
630,000000	83,158601
629,000000	83,345818
628,000000	83,465946
627,000000	83,521988
626,000000	83,514232
625,000000	83,434056
624,000000	83,287654
623,000000	83,098620
622,000000	82,880283
621,000000	82,629176
620,000000	82,348806
619,000000	82,053464
618,000000	81,747078
617,000000	81,430428
616,000000	81,132468
615,000000	80,895848
614,000000	80,726134
613,000000	80,595270
612,000000	80,496334
611,000000	80,451168
610,000000	80,463344
609,000000	80,516184
608,000000	80,623205
607,000000	80,831433
606,000000	81,161458
605,000000	81,602866
604,000000	82,174828
603,000000	82,926759
602,000000	83,867666
601,000000	84,942096
600,000000	86,085772
599,000000	87,255628
598,000000	88,403148
597,000000	89,467490
596,000000	90,411468
595,000000	91,237360
594,000000	91,959210
593,000000	92,579976
592,000000	93,100718
591,000000	93,535323
590,000000	93,900319
589,000000	94,199854
588,000000	94,438463
587,000000	94,638983
586,000000	94,829272
585,000000	95,012036
584,000000	95,164683
583,000000	95,274887
582,000000	95,359467
581,000000	95,440941
580,000000	95,521230
579,000000	95,591708
578,000000	95,658714
577,000000	95,742180
576,000000	95,850759
575,000000	95,971606
574,000000	96,088818
573,000000	96,200890
572,000000	96,312539
571,000000	96,418903
570,000000	96,507543
569,000000	96,572368
568,000000	96,619372
567,000000	96,662627
566,000000	96,720603
565,000000	96,809110
564,000000	96,926807
563,000000	97,050516
562,000000	97,155036
561,000000	97,237524
560,000000	97,310950
559,000000	97,376726
558,000000	97,421850
557,000000	97,445915
556,000000	97,470181
555,000000	97,510549
554,000000	97,554868
553,000000	97,581507
552,000000	97,590968
551,000000	97,603178
550,000000	97,628962
549,000000	97,659032
548,000000	97,683604
547,000000	97,708157
546,000000	97,744223
545,000000	97,793342
544,000000	97,846238
543,000000	97,890648
542,000000	97,915191
541,000000	97,915175
540,000000	97,902557
539,000000	97,905648
538,000000	97,949530
537,000000	98,036929
536,000000	98,150976
535,000000	98,272229
534,000000	98,386842
533,000000	98,485602
532,000000	98,563202
531,000000	98,621641
530,000000	98,668943
529,000000	98,709348
528,000000	98,738928
527,000000	98,756224
526,000000	98,769483
525,000000	98,783895
524,000000	98,791228
523,000000	98,785919
522,000000	98,784256
521,000000	98,811644
520,000000	98,867773
519,000000	98,916754
518,000000	98,923605
517,000000	98,894898
516,000000	98,869830
515,000000	98,876208
514,000000	98,909578
513,000000	98,949912
512,000000	98,982230
511,000000	99,001698
510,000000	99,008916
509,000000	99,005807
508,000000	98,993348
507,000000	98,974073
506,000000	98,954969
505,000000	98,943384
504,000000	98,941220
503,000000	98,939683
502,000000	98,918134
501,000000	98,855559
500,000000	98,752907
499,000000	98,642203
498,000000	98,562539
497,000000	98,518638
496,000000	98,471746
495,000000	98,387207
494,000000	98,281570
493,000000	98,203154
492,000000	98,170478
491,000000	98,156849
490,000000	98,135789
489,000000	98,115907
488,000000	98,121694
487,000000	98,160636
486,000000	98,218885
485,000000	98,274223
484,000000	98,308940
483,000000	98,326665
482,000000	98,357199
481,000000	98,427260
480,000000	98,527401
479,000000	98,621562
478,000000	98,687536
477,000000	98,731221
476,000000	98,758592
475,000000	98,765348
474,000000	98,762488
473,000000	98,778841
472,000000	98,810192
471,000000	98,805113
470,000000	98,736618
469,000000	98,646728
468,000000	98,589028
467,000000	98,561289
466,000000	98,525531
465,000000	98,475781
464,000000	98,429391
463,000000	98,364287
462,000000	98,231748
461,000000	98,038317
460,000000	97,856590
459,000000	97,736822
458,000000	97,646603
457,000000	97,528839
456,000000	97,318190
455,000000	97,245632
454,000000	97,202456
453,000000	97,182640
452,000000	97,199164
451,000000	97,252085
450,000000	97,305415
