# Supplementary material for: Machine learning-assisted non-destructive plasticizer identification and quantification in historical PVC objects based on IR spectroscopy
Source: Sci Rep. 2022 Mar 23;12:5017. doi: 10.1038/s41598-022-08862-1 (PMC8943100; doi:10.1038/s41598-022-08862-1)
Supplement: Supplementary file 1 — Supplementary Information 1. [file 41598_2022_8862_MOESM1_ESM.zip › Plasticizers_PVC_data/ATR_FTIR_all/P162.ASC]

PE IR       SUBTECH     SPECTRUM    ASCII       PEDS        4.00        
   -1
P162.ASC
20/10/23
10:24:22.00
20/10/23
10:24:22.00
Student
Sample 007 By student Date Friday, October 23 2020
450,000000
#HDR
-1
-1
#GR
cm-1
%T
1.0
0.0
4000,000000
-1,000000
3551
8
100,359996
48,238255
#DATA
4000,000000	99,222472
3999,000000	99,221570
3998,000000	99,220665
3997,000000	99,220169
3996,000000	99,220458
3995,000000	99,222729
3994,000000	99,224918
3993,000000	99,227069
3992,000000	99,228501
3991,000000	99,228818
3990,000000	99,228189
3989,000000	99,227255
3988,000000	99,226772
3987,000000	99,227252
3986,000000	99,228841
3985,000000	99,231459
3984,000000	99,234939
3983,000000	99,238953
3982,000000	99,242849
3981,000000	99,245798
3980,000000	99,247342
3979,000000	99,247891
3978,000000	99,248501
3977,000000	99,250008
3976,000000	99,252374
3975,000000	99,254881
3974,000000	99,256878
3973,000000	99,258217
3972,000000	99,258971
3971,000000	99,258997
3970,000000	99,258003
3969,000000	99,256108
3968,000000	99,254142
3967,000000	99,253229
3966,000000	99,253988
3965,000000	99,256158
3964,000000	99,258943
3963,000000	99,261570
3962,000000	99,263500
3961,000000	99,264335
3960,000000	99,263869
3959,000000	99,262405
3958,000000	99,260791
3957,000000	99,260039
3956,000000	99,260711
3955,000000	99,262670
3954,000000	99,265317
3953,000000	99,267928
3952,000000	99,269830
3951,000000	99,270358
3950,000000	99,269136
3949,000000	99,266729
3948,000000	99,264754
3947,000000	99,264969
3946,000000	99,267872
3945,000000	99,272193
3944,000000	99,275743
3943,000000	99,276969
3942,000000	99,275880
3941,000000	99,273492
3940,000000	99,270842
3939,000000	99,268752
3938,000000	99,267943
3937,000000	99,268950
3936,000000	99,271694
3935,000000	99,275256
3934,000000	99,278285
3933,000000	99,279839
3932,000000	99,280184
3931,000000	99,280591
3930,000000	99,282252
3929,000000	99,285327
3928,000000	99,288907
3927,000000	99,291910
3926,000000	99,294089
3925,000000	99,296080
3924,000000	99,298389
3923,000000	99,300685
3922,000000	99,302535
3921,000000	99,304048
3920,000000	99,305337
3919,000000	99,306051
3918,000000	99,305662
3917,000000	99,304182
3916,000000	99,302364
3915,000000	99,301189
3914,000000	99,301414
3913,000000	99,303259
3912,000000	99,306161
3911,000000	99,309146
3910,000000	99,311334
3909,000000	99,312517
3908,000000	99,313133
3907,000000	99,313983
3906,000000	99,315893
3905,000000	99,319419
3904,000000	99,324364
3903,000000	99,329216
3902,000000	99,331867
3901,000000	99,331421
3900,000000	99,328841
3899,000000	99,325860
3898,000000	99,323844
3897,000000	99,323504
3896,000000	99,325064
3895,000000	99,327932
3894,000000	99,330521
3893,000000	99,331633
3892,000000	99,332181
3891,000000	99,334297
3890,000000	99,337811
3889,000000	99,340335
3888,000000	99,340322
3887,000000	99,338213
3886,000000	99,336621
3885,000000	99,338492
3884,000000	99,343026
3883,000000	99,346634
3882,000000	99,347260
3881,000000	99,345517
3880,000000	99,343822
3879,000000	99,343649
3878,000000	99,344325
3877,000000	99,345188
3876,000000	99,346674
3875,000000	99,350107
3874,000000	99,356182
3873,000000	99,362821
3872,000000	99,366671
3871,000000	99,366894
3870,000000	99,366039
3869,000000	99,366296
3868,000000	99,366203
3867,000000	99,364241
3866,000000	99,361340
3865,000000	99,359253
3864,000000	99,359588
3863,000000	99,362568
3862,000000	99,366397
3861,000000	99,369473
3860,000000	99,371485
3859,000000	99,373467
3858,000000	99,376817
3857,000000	99,382097
3856,000000	99,387548
3855,000000	99,389796
3854,000000	99,390185
3853,000000	99,396303
3852,000000	99,405651
3851,000000	99,407875
3850,000000	99,402094
3849,000000	99,393500
3848,000000	99,385990
3847,000000	99,381200
3846,000000	99,379380
3845,000000	99,380291
3844,000000	99,383555
3843,000000	99,388214
3842,000000	99,392659
3841,000000	99,395988
3840,000000	99,398452
3839,000000	99,400808
3838,000000	99,403246
3837,000000	99,405038
3836,000000	99,405114
3835,000000	99,403320
3834,000000	99,400704
3833,000000	99,398760
3832,000000	99,398503
3831,000000	99,399802
3830,000000	99,401105
3829,000000	99,400754
3828,000000	99,398904
3827,000000	99,397832
3826,000000	99,399554
3825,000000	99,403393
3824,000000	99,406661
3823,000000	99,407382
3822,000000	99,406885
3821,000000	99,410010
3820,000000	99,417224
3819,000000	99,422776
3818,000000	99,424236
3817,000000	99,424394
3816,000000	99,427358
3815,000000	99,434003
3814,000000	99,440295
3813,000000	99,442942
3812,000000	99,442588
3811,000000	99,440829
3810,000000	99,438282
3809,000000	99,435335
3808,000000	99,433821
3807,000000	99,436430
3806,000000	99,442459
3805,000000	99,447199
3804,000000	99,447935
3803,000000	99,446673
3802,000000	99,448200
3801,000000	99,455570
3800,000000	99,464010
3799,000000	99,466261
3798,000000	99,461864
3797,000000	99,455343
3796,000000	99,451418
3795,000000	99,451865
3794,000000	99,455223
3793,000000	99,459163
3792,000000	99,462097
3791,000000	99,463460
3790,000000	99,463440
3789,000000	99,462479
3788,000000	99,460972
3787,000000	99,459414
3786,000000	99,458746
3785,000000	99,459899
3784,000000	99,462552
3783,000000	99,464969
3782,000000	99,465600
3781,000000	99,464681
3780,000000	99,464400
3779,000000	99,466856
3778,000000	99,471207
3777,000000	99,474724
3776,000000	99,476269
3775,000000	99,476769
3774,000000	99,477184
3773,000000	99,477526
3772,000000	99,477686
3771,000000	99,478747
3770,000000	99,482340
3769,000000	99,487992
3768,000000	99,492443
3767,000000	99,493331
3766,000000	99,491725
3765,000000	99,490558
3764,000000	99,491256
3763,000000	99,492636
3762,000000	99,492953
3761,000000	99,491680
3760,000000	99,490085
3759,000000	99,490595
3758,000000	99,494286
3757,000000	99,499927
3756,000000	99,505551
3755,000000	99,509798
3754,000000	99,511788
3753,000000	99,511115
3752,000000	99,509434
3751,000000	99,511246
3750,000000	99,519004
3749,000000	99,529111
3748,000000	99,537284
3747,000000	99,542538
3746,000000	99,544392
3745,000000	99,542204
3744,000000	99,539630
3743,000000	99,539095
3742,000000	99,538051
3741,000000	99,536452
3740,000000	99,536538
3739,000000	99,538948
3738,000000	99,541895
3737,000000	99,543403
3736,000000	99,543793
3735,000000	99,544652
3734,000000	99,545501
3733,000000	99,545064
3732,000000	99,544141
3731,000000	99,543918
3730,000000	99,543989
3729,000000	99,543495
3728,000000	99,542585
3727,000000	99,542039
3726,000000	99,542460
3725,000000	99,543480
3724,000000	99,544445
3723,000000	99,545258
3722,000000	99,546140
3721,000000	99,546969
3720,000000	99,547338
3719,000000	99,547339
3718,000000	99,547258
3717,000000	99,546905
3716,000000	99,545749
3715,000000	99,543258
3714,000000	99,538736
3713,000000	99,532024
3712,000000	99,525733
3711,000000	99,523864
3710,000000	99,526179
3709,000000	99,528788
3708,000000	99,529156
3707,000000	99,527048
3706,000000	99,523193
3705,000000	99,518776
3704,000000	99,515211
3703,000000	99,513206
3702,000000	99,511973
3701,000000	99,509618
3700,000000	99,504577
3699,000000	99,497257
3698,000000	99,489652
3697,000000	99,483260
3696,000000	99,478082
3695,000000	99,473134
3694,000000	99,467707
3693,000000	99,462435
3692,000000	99,459366
3691,000000	99,461071
3690,000000	99,468475
3689,000000	99,478983
3688,000000	99,486867
3687,000000	99,487335
3686,000000	99,480330
3685,000000	99,469662
3684,000000	99,459543
3683,000000	99,452039
3682,000000	99,446852
3681,000000	99,443037
3680,000000	99,440253
3679,000000	99,437892
3678,000000	99,434454
3677,000000	99,429207
3676,000000	99,426162
3675,000000	99,431254
3674,000000	99,440867
3673,000000	99,447249
3672,000000	99,448477
3671,000000	99,445358
3670,000000	99,440733
3669,000000	99,438065
3668,000000	99,436625
3667,000000	99,434590
3666,000000	99,432039
3665,000000	99,429037
3664,000000	99,424946
3663,000000	99,419346
3662,000000	99,412527
3661,000000	99,405406
3660,000000	99,398991
3659,000000	99,393619
3658,000000	99,389074
3657,000000	99,385613
3656,000000	99,384597
3655,000000	99,386294
3654,000000	99,388953
3653,000000	99,390940
3652,000000	99,391010
3651,000000	99,387914
3650,000000	99,382171
3649,000000	99,375332
3648,000000	99,366062
3647,000000	99,352499
3646,000000	99,336670
3645,000000	99,322443
3644,000000	99,312174
3643,000000	99,306259
3642,000000	99,304060
3641,000000	99,304813
3640,000000	99,307992
3639,000000	99,313206
3638,000000	99,319563
3637,000000	99,325294
3636,000000	99,328886
3635,000000	99,330417
3634,000000	99,331326
3633,000000	99,332528
3632,000000	99,333204
3631,000000	99,331333
3630,000000	99,325914
3629,000000	99,320559
3628,000000	99,319408
3627,000000	99,319529
3626,000000	99,317462
3625,000000	99,314194
3624,000000	99,311499
3623,000000	99,309902
3622,000000	99,308707
3621,000000	99,306660
3620,000000	99,303292
3619,000000	99,299769
3618,000000	99,297146
3617,000000	99,295095
3616,000000	99,293448
3615,000000	99,292419
3614,000000	99,291641
3613,000000	99,290145
3612,000000	99,287145
3611,000000	99,282526
3610,000000	99,276714
3609,000000	99,270261
3608,000000	99,263741
3607,000000	99,257415
3606,000000	99,251192
3605,000000	99,245414
3604,000000	99,240628
3603,000000	99,236742
3602,000000	99,233330
3601,000000	99,230237
3600,000000	99,227276
3599,000000	99,223544
3598,000000	99,217919
3597,000000	99,210246
3596,000000	99,202225
3595,000000	99,196363
3594,000000	99,193918
3593,000000	99,193897
3592,000000	99,194310
3591,000000	99,193493
3590,000000	99,190216
3589,000000	99,184083
3588,000000	99,176488
3587,000000	99,169187
3586,000000	99,161358
3585,000000	99,151510
3584,000000	99,140786
3583,000000	99,131825
3582,000000	99,126167
3581,000000	99,123162
3580,000000	99,120671
3579,000000	99,116683
3578,000000	99,110744
3577,000000	99,104006
3576,000000	99,098022
3575,000000	99,093286
3574,000000	99,088944
3573,000000	99,084193
3572,000000	99,079501
3571,000000	99,076043
3570,000000	99,074048
3569,000000	99,072301
3568,000000	99,069569
3567,000000	99,066078
3566,000000	99,062346
3565,000000	99,058016
3564,000000	99,053109
3563,000000	99,048149
3562,000000	99,043199
3561,000000	99,037959
3560,000000	99,032248
3559,000000	99,026133
3558,000000	99,019884
3557,000000	99,014108
3556,000000	99,009434
3555,000000	99,005817
3554,000000	99,002325
3553,000000	98,998155
3552,000000	98,993685
3551,000000	98,990113
3550,000000	98,988111
3549,000000	98,987180
3548,000000	98,985856
3547,000000	98,982434
3546,000000	98,975957
3545,000000	98,967075
3544,000000	98,957862
3543,000000	98,950460
3542,000000	98,945622
3541,000000	98,942661
3540,000000	98,940561
3539,000000	98,938804
3538,000000	98,937185
3537,000000	98,935333
3536,000000	98,932710
3535,000000	98,928933
3534,000000	98,924158
3533,000000	98,919184
3532,000000	98,915087
3531,000000	98,912348
3530,000000	98,910504
3529,000000	98,908910
3528,000000	98,907691
3527,000000	98,907329
3526,000000	98,907440
3525,000000	98,906650
3524,000000	98,903829
3523,000000	98,899000
3522,000000	98,892891
3521,000000	98,886243
3520,000000	98,879815
3519,000000	98,874448
3518,000000	98,870647
3517,000000	98,868217
3516,000000	98,866490
3515,000000	98,864646
3514,000000	98,861891
3513,000000	98,857833
3512,000000	98,852921
3511,000000	98,848031
3510,000000	98,843457
3509,000000	98,838814
3508,000000	98,834238
3507,000000	98,831058
3506,000000	98,830573
3505,000000	98,832247
3504,000000	98,833516
3503,000000	98,831678
3502,000000	98,826058
3501,000000	98,818377
3500,000000	98,811105
3499,000000	98,805410
3498,000000	98,800477
3497,000000	98,794598
3496,000000	98,786798
3495,000000	98,777399
3494,000000	98,767292
3493,000000	98,757184
3492,000000	98,747639
3491,000000	98,739336
3490,000000	98,732880
3489,000000	98,728180
3488,000000	98,723841
3487,000000	98,717331
3486,000000	98,706645
3485,000000	98,692774
3484,000000	98,680237
3483,000000	98,673885
3482,000000	98,674023
3481,000000	98,675122
3480,000000	98,670375
3479,000000	98,657513
3478,000000	98,639842
3477,000000	98,622340
3476,000000	98,607710
3475,000000	98,596071
3474,000000	98,587717
3473,000000	98,585021
3472,000000	98,590594
3471,000000	98,603244
3470,000000	98,616398
3469,000000	98,621356
3468,000000	98,612569
3467,000000	98,590434
3466,000000	98,560156
3465,000000	98,529025
3464,000000	98,503878
3463,000000	98,488397
3462,000000	98,480858
3461,000000	98,474963
3460,000000	98,464386
3459,000000	98,447275
3458,000000	98,426466
3457,000000	98,406144
3456,000000	98,388780
3455,000000	98,374576
3454,000000	98,362685
3453,000000	98,352437
3452,000000	98,343861
3451,000000	98,337638
3450,000000	98,334585
3449,000000	98,334672
3448,000000	98,336165
3447,000000	98,336041
3446,000000	98,332028
3445,000000	98,324377
3444,000000	98,315521
3443,000000	98,308512
3442,000000	98,306377
3441,000000	98,312313
3440,000000	98,328575
3439,000000	98,353775
3438,000000	98,381537
3437,000000	98,403097
3436,000000	98,412502
3435,000000	98,410016
3434,000000	98,401371
3433,000000	98,393757
3432,000000	98,391352
3431,000000	98,393231
3430,000000	98,395239
3429,000000	98,394181
3428,000000	98,390469
3427,000000	98,387068
3426,000000	98,386754
3425,000000	98,390573
3424,000000	98,397858
3423,000000	98,406717
3422,000000	98,414871
3421,000000	98,421129
3420,000000	98,426251
3419,000000	98,431913
3418,000000	98,439055
3417,000000	98,447589
3416,000000	98,457076
3415,000000	98,466841
3414,000000	98,475813
3413,000000	98,483286
3412,000000	98,489837
3411,000000	98,496645
3410,000000	98,503856
3409,000000	98,510300
3408,000000	98,514944
3407,000000	98,517972
3406,000000	98,520387
3405,000000	98,523294
3404,000000	98,527674
3403,000000	98,533958
3402,000000	98,541230
3401,000000	98,547223
3400,000000	98,549722
3399,000000	98,548117
3398,000000	98,543784
3397,000000	98,539239
3396,000000	98,536621
3395,000000	98,536334
3394,000000	98,536916
3393,000000	98,536575
3392,000000	98,535000
3391,000000	98,533387
3390,000000	98,532782
3389,000000	98,533006
3388,000000	98,533196
3387,000000	98,532779
3386,000000	98,531759
3385,000000	98,530478
3384,000000	98,529259
3383,000000	98,527895
3382,000000	98,525520
3381,000000	98,521545
3380,000000	98,516882
3379,000000	98,513635
3378,000000	98,513176
3377,000000	98,514795
3376,000000	98,516492
3375,000000	98,516910
3374,000000	98,516350
3373,000000	98,516173
3372,000000	98,517374
3371,000000	98,519550
3370,000000	98,521110
3369,000000	98,520588
3368,000000	98,517807
3367,000000	98,513728
3366,000000	98,509450
3365,000000	98,505604
3364,000000	98,502387
3363,000000	98,499620
3362,000000	98,496826
3361,000000	98,493737
3360,000000	98,490813
3359,000000	98,488862
3358,000000	98,488062
3357,000000	98,487617
3356,000000	98,486411
3355,000000	98,483905
3354,000000	98,480547
3353,000000	98,477444
3352,000000	98,475382
3351,000000	98,473976
3350,000000	98,472205
3349,000000	98,470039
3348,000000	98,468966
3347,000000	98,470370
3346,000000	98,473765
3345,000000	98,477203
3344,000000	98,479081
3343,000000	98,479002
3342,000000	98,477445
3341,000000	98,475454
3340,000000	98,474301
3339,000000	98,474439
3338,000000	98,474785
3337,000000	98,473762
3336,000000	98,471014
3335,000000	98,467523
3334,000000	98,464345
3333,000000	98,462137
3332,000000	98,461628
3331,000000	98,463378
3330,000000	98,466980
3329,000000	98,471252
3328,000000	98,475177
3327,000000	98,477924
3326,000000	98,478320
3325,000000	98,475690
3324,000000	98,471467
3323,000000	98,468570
3322,000000	98,468606
3321,000000	98,470484
3320,000000	98,472155
3319,000000	98,472832
3318,000000	98,473007
3317,000000	98,473234
3316,000000	98,473799
3315,000000	98,475045
3314,000000	98,477209
3313,000000	98,479998
3312,000000	98,482762
3311,000000	98,485035
3310,000000	98,486775
3309,000000	98,488330
3308,000000	98,490267
3307,000000	98,492872
3306,000000	98,495670
3305,000000	98,497710
3304,000000	98,498428
3303,000000	98,498043
3302,000000	98,497258
3301,000000	98,496920
3300,000000	98,497728
3299,000000	98,499694
3298,000000	98,502017
3297,000000	98,504103
3296,000000	98,506542
3295,000000	98,510232
3294,000000	98,514557
3293,000000	98,517406
3292,000000	98,517284
3291,000000	98,514873
3290,000000	98,512342
3289,000000	98,511690
3288,000000	98,513763
3287,000000	98,517945
3286,000000	98,522477
3285,000000	98,525770
3284,000000	98,527854
3283,000000	98,530129
3282,000000	98,533549
3281,000000	98,537700
3280,000000	98,541717
3279,000000	98,545393
3278,000000	98,549104
3277,000000	98,553244
3276,000000	98,558030
3275,000000	98,563306
3274,000000	98,568385
3273,000000	98,572689
3272,000000	98,576686
3271,000000	98,581446
3270,000000	98,587046
3269,000000	98,592204
3268,000000	98,595777
3267,000000	98,597965
3266,000000	98,599692
3265,000000	98,601546
3264,000000	98,603748
3263,000000	98,606492
3262,000000	98,609764
3261,000000	98,613357
3260,000000	98,617463
3259,000000	98,622710
3258,000000	98,629181
3257,000000	98,635864
3256,000000	98,641511
3255,000000	98,645640
3254,000000	98,648373
3253,000000	98,650019
3252,000000	98,651374
3251,000000	98,653898
3250,000000	98,658747
3249,000000	98,665582
3248,000000	98,672672
3247,000000	98,678148
3246,000000	98,681189
3245,000000	98,682427
3244,000000	98,683482
3243,000000	98,685712
3242,000000	98,689078
3241,000000	98,692458
3240,000000	98,695138
3239,000000	98,697555
3238,000000	98,700498
3237,000000	98,704099
3236,000000	98,707929
3235,000000	98,711519
3234,000000	98,714383
3233,000000	98,715981
3232,000000	98,716199
3231,000000	98,715642
3230,000000	98,715200
3229,000000	98,715550
3228,000000	98,717182
3227,000000	98,720261
3226,000000	98,723948
3225,000000	98,726340
3224,000000	98,725940
3223,000000	98,723321
3222,000000	98,720959
3221,000000	98,721289
3220,000000	98,724880
3219,000000	98,730304
3218,000000	98,735467
3217,000000	98,739023
3216,000000	98,740764
3215,000000	98,740923
3214,000000	98,739533
3213,000000	98,736626
3212,000000	98,732798
3211,000000	98,729089
3210,000000	98,726126
3209,000000	98,723635
3208,000000	98,720871
3207,000000	98,717504
3206,000000	98,714074
3205,000000	98,711642
3204,000000	98,710866
3203,000000	98,711430
3202,000000	98,712556
3201,000000	98,714053
3200,000000	98,716437
3199,000000	98,719858
3198,000000	98,723594
3197,000000	98,726978
3196,000000	98,730289
3195,000000	98,734129
3194,000000	98,738383
3193,000000	98,742383
3192,000000	98,745707
3191,000000	98,748119
3190,000000	98,749163
3189,000000	98,748706
3188,000000	98,747702
3187,000000	98,747595
3186,000000	98,748874
3185,000000	98,750753
3184,000000	98,752169
3183,000000	98,752595
3182,000000	98,752175
3181,000000	98,751713
3180,000000	98,752386
3179,000000	98,754765
3178,000000	98,758251
3177,000000	98,761972
3176,000000	98,765833
3175,000000	98,769999
3174,000000	98,773871
3173,000000	98,776620
3172,000000	98,778495
3171,000000	98,780539
3170,000000	98,783049
3169,000000	98,785220
3168,000000	98,786292
3167,000000	98,786194
3166,000000	98,785259
3165,000000	98,784308
3164,000000	98,784840
3163,000000	98,787879
3162,000000	98,792446
3161,000000	98,796261
3160,000000	98,798341
3159,000000	98,800133
3158,000000	98,803907
3157,000000	98,810870
3156,000000	98,820799
3155,000000	98,832341
3154,000000	98,843147
3153,000000	98,850719
3152,000000	98,853974
3151,000000	98,853930
3150,000000	98,852762
3149,000000	98,852475
3148,000000	98,854190
3147,000000	98,857739
3146,000000	98,861864
3145,000000	98,865545
3144,000000	98,869301
3143,000000	98,874455
3142,000000	98,881176
3141,000000	98,888106
3140,000000	98,893901
3139,000000	98,898098
3138,000000	98,900313
3137,000000	98,899897
3136,000000	98,897145
3135,000000	98,894034
3134,000000	98,892968
3133,000000	98,894982
3132,000000	98,899249
3131,000000	98,903736
3130,000000	98,906277
3129,000000	98,905892
3128,000000	98,903651
3127,000000	98,901830
3126,000000	98,901999
3125,000000	98,904334
3124,000000	98,908563
3123,000000	98,914489
3122,000000	98,921299
3121,000000	98,927379
3120,000000	98,931452
3119,000000	98,933332
3118,000000	98,933194
3117,000000	98,930822
3116,000000	98,926023
3115,000000	98,919279
3114,000000	98,911524
3113,000000	98,903801
3112,000000	98,897304
3111,000000	98,892926
3110,000000	98,890224
3109,000000	98,887263
3108,000000	98,882216
3107,000000	98,875051
3106,000000	98,867564
3105,000000	98,862069
3104,000000	98,860007
3103,000000	98,860995
3102,000000	98,862691
3101,000000	98,862119
3100,000000	98,857860
3099,000000	98,851119
3098,000000	98,844491
3097,000000	98,839807
3096,000000	98,837145
3095,000000	98,835443
3094,000000	98,833706
3093,000000	98,831613
3092,000000	98,829047
3091,000000	98,825240
3090,000000	98,818919
3089,000000	98,809578
3088,000000	98,798071
3087,000000	98,785327
3086,000000	98,770705
3085,000000	98,752498
3084,000000	98,730045
3083,000000	98,704717
3082,000000	98,678783
3081,000000	98,653728
3080,000000	98,629610
3079,000000	98,605328
3078,000000	98,579565
3077,000000	98,552292
3076,000000	98,525689
3075,000000	98,503168
3074,000000	98,487230
3073,000000	98,478551
3072,000000	98,476667
3071,000000	98,480776
3070,000000	98,489443
3069,000000	98,500234
3068,000000	98,510414
3067,000000	98,518130
3066,000000	98,523147
3065,000000	98,526571
3064,000000	98,529841
3063,000000	98,533869
3062,000000	98,539178
3061,000000	98,546795
3060,000000	98,558313
3059,000000	98,574449
3058,000000	98,593789
3057,000000	98,613453
3056,000000	98,631093
3055,000000	98,646103
3054,000000	98,659244
3053,000000	98,671290
3052,000000	98,681666
3051,000000	98,688202
3050,000000	98,689013
3049,000000	98,685252
3048,000000	98,681084
3047,000000	98,680023
3046,000000	98,681719
3045,000000	98,683050
3044,000000	98,681521
3043,000000	98,676198
3042,000000	98,666241
3041,000000	98,650887
3040,000000	98,631769
3039,000000	98,613794
3038,000000	98,602159
3037,000000	98,598243
3036,000000	98,598454
3035,000000	98,596901
3034,000000	98,589610
3033,000000	98,576948
3032,000000	98,562289
3031,000000	98,548360
3030,000000	98,535424
3029,000000	98,523251
3028,000000	98,513442
3027,000000	98,507968
3026,000000	98,505822
3025,000000	98,502976
3024,000000	98,496260
3023,000000	98,486153
3022,000000	98,475222
3021,000000	98,464991
3020,000000	98,455017
3019,000000	98,444187
3018,000000	98,431945
3017,000000	98,418245
3016,000000	98,402760
3015,000000	98,383959
3014,000000	98,359093
3013,000000	98,325475
3012,000000	98,282017
3011,000000	98,229721
3010,000000	98,170870
3009,000000	98,108268
3008,000000	98,044678
3007,000000	97,982030
3006,000000	97,920787
3005,000000	97,860005
3004,000000	97,797985
3003,000000	97,733053
3002,000000	97,664465
3001,000000	97,592813
3000,000000	97,518339
2999,000000	97,438396
2998,000000	97,348042
2997,000000	97,244309
2996,000000	97,129022
2995,000000	97,005237
2994,000000	96,871295
2993,000000	96,720485
2992,000000	96,546606
2991,000000	96,349108
2990,000000	96,132133
2989,000000	95,900073
2988,000000	95,654502
2987,000000	95,393596
2986,000000	95,114053
2985,000000	94,813356
2984,000000	94,490547
2983,000000	94,144884
2982,000000	93,773388
2981,000000	93,371160
2980,000000	92,933991
2979,000000	92,460280
2978,000000	91,950916
2977,000000	91,406417
2976,000000	90,824678
2975,000000	90,201015
2974,000000	89,531293
2973,000000	88,816330
2972,000000	88,062152
2971,000000	87,277125
2970,000000	86,469462
2969,000000	85,648265
2968,000000	84,825339
2967,000000	84,014428
2966,000000	83,230063
2965,000000	82,486921
2964,000000	81,799942
2963,000000	81,182580
2962,000000	80,646671
2961,000000	80,204315
2960,000000	79,867919
2959,000000	79,649141
2958,000000	79,556309
2957,000000	79,595391
2956,000000	79,769860
2955,000000	80,076322
2954,000000	80,500335
2953,000000	81,015057
2952,000000	81,587104
2951,000000	82,182535
2950,000000	82,769202
2949,000000	83,315330
2948,000000	83,789218
2947,000000	84,163848
2946,000000	84,421102
2945,000000	84,553356
2944,000000	84,560701
2943,000000	84,449762
2942,000000	84,233637
2941,000000	83,930050
2940,000000	83,557894
2939,000000	83,133674
2938,000000	82,673233
2937,000000	82,193689
2936,000000	81,713183
2935,000000	81,248771
2934,000000	80,815359
2933,000000	80,426098
2932,000000	80,089301
2931,000000	79,805930
2930,000000	79,571921
2929,000000	79,385086
2928,000000	79,248530
2927,000000	79,166853
2926,000000	79,141315
2925,000000	79,168451
2924,000000	79,242320
2923,000000	79,356364
2922,000000	79,504478
2921,000000	79,681937
2920,000000	79,884981
2919,000000	80,110642
2918,000000	80,357876
2917,000000	80,628842
2916,000000	80,926736
2915,000000	81,250192
2914,000000	81,590818
2913,000000	81,936902
2912,000000	82,279476
2911,000000	82,615045
2910,000000	82,944323
2909,000000	83,270982
2908,000000	83,600773
2907,000000	83,939038
2906,000000	84,287162
2905,000000	84,641598
2904,000000	84,997070
2903,000000	85,350384
2902,000000	85,701249
2901,000000	86,050581
2900,000000	86,398684
2899,000000	86,744259
2898,000000	87,083893
2897,000000	87,412734
2896,000000	87,727052
2895,000000	88,027040
2894,000000	88,317004
2893,000000	88,601949
2892,000000	88,883087
2891,000000	89,155693
2890,000000	89,410373
2889,000000	89,636599
2888,000000	89,825040
2887,000000	89,967684
2886,000000	90,056855
2885,000000	90,084635
2884,000000	90,043773
2883,000000	89,928477
2882,000000	89,735564
2881,000000	89,465934
2880,000000	89,126592
2879,000000	88,732134
2878,000000	88,306027
2877,000000	87,880661
2876,000000	87,492816
2875,000000	87,176422
2874,000000	86,955620
2873,000000	86,842602
2872,000000	86,838053
2871,000000	86,930077
2870,000000	87,092494
2869,000000	87,286912
2868,000000	87,470514
2867,000000	87,606257
2866,000000	87,670520
2865,000000	87,655489
2864,000000	87,568122
2863,000000	87,426376
2862,000000	87,254025
2861,000000	87,076359
2860,000000	86,918745
2859,000000	86,805619
2858,000000	86,757696
2857,000000	86,788378
2856,000000	86,901069
2855,000000	87,090848
2854,000000	87,348956
2853,000000	87,667499
2852,000000	88,043096
2851,000000	88,477191
2850,000000	88,971571
2849,000000	89,521447
2848,000000	90,111828
2847,000000	90,720807
2846,000000	91,327390
2845,000000	91,916585
2844,000000	92,480087
2843,000000	93,015071
2842,000000	93,521011
2841,000000	93,995410
2840,000000	94,430862
2839,000000	94,817910
2838,000000	95,152835
2837,000000	95,441592
2836,000000	95,695076
2835,000000	95,921089
2834,000000	96,121464
2833,000000	96,296282
2832,000000	96,448375
2831,000000	96,582614
2830,000000	96,702935
2829,000000	96,811347
2828,000000	96,909170
2827,000000	96,997955
2826,000000	97,079038
2825,000000	97,153169
2824,000000	97,220478
2823,000000	97,280501
2822,000000	97,332938
2821,000000	97,378950
2820,000000	97,421473
2819,000000	97,463726
2818,000000	97,507690
2817,000000	97,554389
2816,000000	97,604801
2815,000000	97,659835
2814,000000	97,719924
2813,000000	97,784886
2812,000000	97,853149
2811,000000	97,920503
2810,000000	97,981124
2809,000000	98,031589
2808,000000	98,073640
2807,000000	98,111883
2806,000000	98,149231
2805,000000	98,185834
2804,000000	98,221623
2803,000000	98,257861
2802,000000	98,295901
2801,000000	98,335551
2800,000000	98,374920
2799,000000	98,411054
2798,000000	98,441083
2797,000000	98,464248
2796,000000	98,483143
2795,000000	98,502125
2794,000000	98,524346
2793,000000	98,550568
2792,000000	98,579784
2791,000000	98,609287
2790,000000	98,634706
2789,000000	98,652361
2788,000000	98,662480
2787,000000	98,669170
2786,000000	98,676740
2785,000000	98,686984
2784,000000	98,699795
2783,000000	98,714584
2782,000000	98,730300
2781,000000	98,745481
2780,000000	98,759585
2779,000000	98,773883
2778,000000	98,790144
2777,000000	98,808397
2776,000000	98,826148
2775,000000	98,839666
2774,000000	98,846327
2773,000000	98,846463
2772,000000	98,843223
2771,000000	98,840231
2770,000000	98,839353
2769,000000	98,840711
2768,000000	98,843922
2767,000000	98,848335
2766,000000	98,852702
2765,000000	98,856033
2764,000000	98,858822
2763,000000	98,862372
2762,000000	98,866946
2761,000000	98,871587
2760,000000	98,875654
2759,000000	98,879352
2758,000000	98,882650
2757,000000	98,884870
2756,000000	98,885786
2755,000000	98,886366
2754,000000	98,888043
2753,000000	98,891742
2752,000000	98,897515
2751,000000	98,904380
2750,000000	98,910448
2749,000000	98,913914
2748,000000	98,914059
2747,000000	98,911049
2746,000000	98,905284
2745,000000	98,897690
2744,000000	98,890164
2743,000000	98,884531
2742,000000	98,881068
2741,000000	98,878804
2740,000000	98,876889
2739,000000	98,874764
2738,000000	98,871426
2737,000000	98,865984
2736,000000	98,859131
2735,000000	98,853014
2734,000000	98,849395
2733,000000	98,848670
2732,000000	98,850669
2731,000000	98,855544
2730,000000	98,863744
2729,000000	98,875533
2728,000000	98,890342
2727,000000	98,906124
2726,000000	98,919897
2725,000000	98,929963
2724,000000	98,937308
2723,000000	98,944012
2722,000000	98,950825
2721,000000	98,957352
2720,000000	98,963949
2719,000000	98,971801
2718,000000	98,981165
2717,000000	98,991016
2716,000000	99,000615
2715,000000	99,010276
2714,000000	99,020419
2713,000000	99,030953
2712,000000	99,041756
2711,000000	99,052740
2710,000000	99,063286
2709,000000	99,072473
2708,000000	99,080039
2707,000000	99,086409
2706,000000	99,091942
2705,000000	99,096841
2704,000000	99,101525
2703,000000	99,106201
2702,000000	99,110319
2701,000000	99,113463
2700,000000	99,116488
2699,000000	99,120700
2698,000000	99,126058
2697,000000	99,131117
2696,000000	99,134513
2695,000000	99,135670
2694,000000	99,134598
2693,000000	99,132282
2692,000000	99,130795
2691,000000	99,131610
2690,000000	99,133875
2689,000000	99,135549
2688,000000	99,136021
2687,000000	99,136362
2686,000000	99,137323
2685,000000	99,138544
2684,000000	99,139727
2683,000000	99,141185
2682,000000	99,143160
2681,000000	99,145659
2680,000000	99,148859
2679,000000	99,152544
2678,000000	99,155431
2677,000000	99,156370
2676,000000	99,156049
2675,000000	99,156220
2674,000000	99,157416
2673,000000	99,158804
2672,000000	99,160077
2671,000000	99,161931
2670,000000	99,164676
2669,000000	99,167994
2668,000000	99,172211
2667,000000	99,178303
2666,000000	99,186307
2665,000000	99,194947
2664,000000	99,203136
2663,000000	99,210755
2662,000000	99,217992
2661,000000	99,225205
2660,000000	99,233444
2659,000000	99,243671
2658,000000	99,255181
2657,000000	99,266014
2656,000000	99,275093
2655,000000	99,282752
2654,000000	99,289242
2653,000000	99,294367
2652,000000	99,298842
2651,000000	99,304329
2650,000000	99,311493
2649,000000	99,319207
2648,000000	99,326048
2647,000000	99,331396
2646,000000	99,334979
2645,000000	99,336933
2644,000000	99,338643
2643,000000	99,341953
2642,000000	99,346988
2641,000000	99,352054
2640,000000	99,356041
2639,000000	99,359503
2638,000000	99,363017
2637,000000	99,366010
2636,000000	99,367761
2635,000000	99,368249
2634,000000	99,367527
2633,000000	99,365475
2632,000000	99,362596
2631,000000	99,359790
2630,000000	99,357147
2629,000000	99,354093
2628,000000	99,350700
2627,000000	99,347484
2626,000000	99,343989
2625,000000	99,339266
2624,000000	99,333698
2623,000000	99,328675
2622,000000	99,324548
2621,000000	99,320745
2620,000000	99,317746
2619,000000	99,316649
2618,000000	99,316589
2617,000000	99,314988
2616,000000	99,310928
2615,000000	99,306182
2614,000000	99,302134
2613,000000	99,297750
2612,000000	99,291514
2611,000000	99,283661
2610,000000	99,275641
2609,000000	99,268709
2608,000000	99,263590
2607,000000	99,260157
2606,000000	99,257062
2605,000000	99,252899
2604,000000	99,247872
2603,000000	99,243085
2602,000000	99,238619
2601,000000	99,234036
2600,000000	99,230322
2599,000000	99,229133
2598,000000	99,230118
2597,000000	99,230985
2596,000000	99,230175
2595,000000	99,227687
2594,000000	99,223664
2593,000000	99,218441
2592,000000	99,213740
2591,000000	99,211557
2590,000000	99,211930
2589,000000	99,213720
2588,000000	99,216797
2587,000000	99,220882
2586,000000	99,223127
2585,000000	99,220303
2584,000000	99,213459
2583,000000	99,207252
2582,000000	99,204416
2581,000000	99,203771
2580,000000	99,203861
2579,000000	99,205351
2578,000000	99,209188
2577,000000	99,215102
2576,000000	99,222441
2575,000000	99,230047
2574,000000	99,235105
2573,000000	99,234972
2572,000000	99,230649
2571,000000	99,226014
2570,000000	99,223340
2569,000000	99,222049
2568,000000	99,221772
2567,000000	99,223630
2566,000000	99,228081
2565,000000	99,234101
2564,000000	99,240860
2563,000000	99,247830
2562,000000	99,253335
2561,000000	99,255724
2560,000000	99,256108
2559,000000	99,257268
2558,000000	99,259749
2557,000000	99,261565
2556,000000	99,261617
2555,000000	99,260691
2554,000000	99,259387
2553,000000	99,257865
2552,000000	99,257216
2551,000000	99,258117
2550,000000	99,258509
2549,000000	99,255747
2548,000000	99,250744
2547,000000	99,246728
2546,000000	99,244477
2545,000000	99,242321
2544,000000	99,240387
2543,000000	99,240749
2542,000000	99,243060
2541,000000	99,243853
2540,000000	99,240590
2539,000000	99,233280
2538,000000	99,222010
2537,000000	99,206362
2536,000000	99,187506
2535,000000	99,167328
2534,000000	99,145488
2533,000000	99,120848
2532,000000	99,095650
2531,000000	99,074257
2530,000000	99,057373
2529,000000	99,041325
2528,000000	99,023525
2527,000000	99,004688
2526,000000	98,985038
2525,000000	98,962613
2524,000000	98,936928
2523,000000	98,911069
2522,000000	98,888579
2521,000000	98,870563
2520,000000	98,856630
2519,000000	98,846137
2518,000000	98,837879
2517,000000	98,830981
2516,000000	98,826223
2515,000000	98,824339
2514,000000	98,823468
2513,000000	98,821207
2512,000000	98,818952
2511,000000	98,820719
2510,000000	98,827857
2509,000000	98,838486
2508,000000	98,852029
2507,000000	98,870649
2506,000000	98,895355
2505,000000	98,924099
2504,000000	98,954708
2503,000000	98,986754
2502,000000	99,020358
2501,000000	99,055926
2500,000000	99,095182
2499,000000	99,139098
2498,000000	99,184274
2497,000000	99,224819
2496,000000	99,258567
2495,000000	99,288685
2494,000000	99,318673
2493,000000	99,348952
2492,000000	99,378585
2491,000000	99,406956
2490,000000	99,433039
2489,000000	99,455891
2488,000000	99,476585
2487,000000	99,496825
2486,000000	99,515545
2485,000000	99,530024
2484,000000	99,540459
2483,000000	99,550311
2482,000000	99,561759
2481,000000	99,573796
2480,000000	99,584985
2479,000000	99,594662
2478,000000	99,601525
2477,000000	99,604753
2476,000000	99,607240
2475,000000	99,614161
2474,000000	99,627149
2473,000000	99,642464
2472,000000	99,655496
2471,000000	99,664733
2470,000000	99,671362
2469,000000	99,677773
2468,000000	99,686495
2467,000000	99,697580
2466,000000	99,706949
2465,000000	99,710307
2464,000000	99,708625
2463,000000	99,707086
2462,000000	99,708928
2461,000000	99,713280
2460,000000	99,718410
2459,000000	99,723379
2458,000000	99,726660
2457,000000	99,726971
2456,000000	99,726034
2455,000000	99,727247
2454,000000	99,731222
2453,000000	99,735400
2452,000000	99,738111
2451,000000	99,740136
2450,000000	99,742498
2449,000000	99,745716
2448,000000	99,750711
2447,000000	99,757154
2446,000000	99,761444
2445,000000	99,760064
2444,000000	99,754787
2443,000000	99,751124
2442,000000	99,751780
2441,000000	99,754789
2440,000000	99,757361
2439,000000	99,758035
2438,000000	99,755798
2437,000000	99,750989
2436,000000	99,746595
2435,000000	99,744931
2434,000000	99,743639
2433,000000	99,738845
2432,000000	99,731459
2431,000000	99,726142
2430,000000	99,724689
2429,000000	99,724749
2428,000000	99,724589
2427,000000	99,724566
2426,000000	99,724261
2425,000000	99,722731
2424,000000	99,721523
2423,000000	99,722977
2422,000000	99,725523
2421,000000	99,724982
2420,000000	99,720684
2419,000000	99,716082
2418,000000	99,713217
2417,000000	99,710871
2416,000000	99,708388
2415,000000	99,707040
2414,000000	99,707143
2413,000000	99,707669
2412,000000	99,708907
2411,000000	99,711838
2410,000000	99,714970
2409,000000	99,715695
2408,000000	99,714760
2407,000000	99,715486
2406,000000	99,718712
2405,000000	99,722443
2404,000000	99,726104
2403,000000	99,730706
2402,000000	99,735025
2401,000000	99,736211
2400,000000	99,734426
2399,000000	99,732641
2398,000000	99,731734
2397,000000	99,730181
2396,000000	99,728772
2395,000000	99,730815
2394,000000	99,736740
2393,000000	99,742701
2392,000000	99,745680
2391,000000	99,746377
2390,000000	99,746055
2389,000000	99,744387
2388,000000	99,741399
2387,000000	99,738444
2386,000000	99,736185
2385,000000	99,733965
2384,000000	99,731966
2383,000000	99,730991
2382,000000	99,730322
2381,000000	99,728825
2380,000000	99,727914
2379,000000	99,730317
2378,000000	99,735164
2377,000000	99,738059
2376,000000	99,736612
2375,000000	99,732720
2374,000000	99,729244
2373,000000	99,728048
2372,000000	99,730902
2371,000000	99,737435
2370,000000	99,742993
2369,000000	99,743273
2368,000000	99,740725
2367,000000	99,740807
2366,000000	99,742867
2365,000000	99,741941
2364,000000	99,737621
2363,000000	99,734322
2362,000000	99,733964
2361,000000	99,734747
2360,000000	99,735758
2359,000000	99,737593
2358,000000	99,739323
2357,000000	99,739742
2356,000000	99,739230
2355,000000	99,737724
2354,000000	99,735327
2353,000000	99,733632
2352,000000	99,734515
2351,000000	99,737592
2350,000000	99,739990
2349,000000	99,739309
2348,000000	99,736551
2347,000000	99,736321
2346,000000	99,740298
2345,000000	99,744680
2344,000000	99,747214
2343,000000	99,749334
2342,000000	99,752274
2341,000000	99,754740
2340,000000	99,756255
2339,000000	99,757493
2338,000000	99,757535
2337,000000	99,754667
2336,000000	99,750588
2335,000000	99,749148
2334,000000	99,750725
2333,000000	99,751013
2332,000000	99,747146
2331,000000	99,741637
2330,000000	99,737896
2329,000000	99,738015
2328,000000	99,743766
2327,000000	99,758183
2326,000000	99,780171
2325,000000	99,803163
2324,000000	99,821227
2323,000000	99,833314
2322,000000	99,840827
2321,000000	99,843507
2320,000000	99,842579
2319,000000	99,842082
2318,000000	99,843888
2317,000000	99,845602
2316,000000	99,845071
2315,000000	99,843894
2314,000000	99,843127
2313,000000	99,841581
2312,000000	99,839388
2311,000000	99,840173
2310,000000	99,845892
2309,000000	99,854200
2308,000000	99,862166
2307,000000	99,869096
2306,000000	99,873707
2305,000000	99,873534
2304,000000	99,869693
2303,000000	99,867839
2302,000000	99,871701
2301,000000	99,879073
2300,000000	99,886224
2299,000000	99,892636
2298,000000	99,898933
2297,000000	99,904705
2296,000000	99,910039
2295,000000	99,916510
2294,000000	99,923800
2293,000000	99,929444
2292,000000	99,932963
2291,000000	99,937040
2290,000000	99,943061
2289,000000	99,949523
2288,000000	99,956066
2287,000000	99,964291
2286,000000	99,973270
2285,000000	99,979224
2284,000000	99,981547
2283,000000	99,983784
2282,000000	99,987141
2281,000000	99,988794
2280,000000	99,988906
2279,000000	99,992520
2278,000000	100,001721
2277,000000	100,011868
2276,000000	100,018488
2275,000000	100,022250
2274,000000	100,024663
2273,000000	100,025195
2272,000000	100,025008
2271,000000	100,027703
2270,000000	100,034013
2269,000000	100,041218
2268,000000	100,048379
2267,000000	100,055575
2266,000000	100,058150
2265,000000	100,050834
2264,000000	100,038595
2263,000000	100,033787
2262,000000	100,040584
2261,000000	100,051279
2260,000000	100,059379
2259,000000	100,066105
2258,000000	100,071865
2257,000000	100,072397
2256,000000	100,068117
2255,000000	100,067284
2254,000000	100,074625
2253,000000	100,085124
2252,000000	100,092876
2251,000000	100,097781
2250,000000	100,100122
2249,000000	100,097946
2248,000000	100,093181
2247,000000	100,092246
2246,000000	100,097140
2245,000000	100,103358
2244,000000	100,108688
2243,000000	100,115245
2242,000000	100,121639
2241,000000	100,122920
2240,000000	100,120258
2239,000000	100,120876
2238,000000	100,126755
2237,000000	100,133007
2236,000000	100,138128
2235,000000	100,145148
2234,000000	100,152384
2233,000000	100,154675
2232,000000	100,154081
2231,000000	100,156640
2230,000000	100,158572
2229,000000	100,150115
2228,000000	100,133819
2227,000000	100,123396
2226,000000	100,122185
2225,000000	100,118871
2224,000000	100,108204
2223,000000	100,100439
2222,000000	100,104488
2221,000000	100,115104
2220,000000	100,121972
2219,000000	100,119995
2218,000000	100,107473
2217,000000	100,086575
2216,000000	100,068142
2215,000000	100,063257
2214,000000	100,068398
2213,000000	100,071420
2212,000000	100,071601
2211,000000	100,078355
2210,000000	100,091026
2209,000000	100,097885
2208,000000	100,096590
2207,000000	100,096823
2206,000000	100,100177
2205,000000	100,096692
2204,000000	100,085506
2203,000000	100,080063
2202,000000	100,087716
2201,000000	100,101620
2200,000000	100,115899
2199,000000	100,130536
2198,000000	100,138254
2197,000000	100,127616
2196,000000	100,104745
2195,000000	100,091570
2194,000000	100,096428
2193,000000	100,106541
2192,000000	100,114757
2191,000000	100,131413
2190,000000	100,160955
2189,000000	100,187898
2188,000000	100,198052
2187,000000	100,196133
2186,000000	100,192868
2185,000000	100,191734
2184,000000	100,195706
2183,000000	100,208505
2182,000000	100,221350
2181,000000	100,217304
2180,000000	100,196012
2179,000000	100,175091
2178,000000	100,163916
2177,000000	100,156619
2176,000000	100,152949
2175,000000	100,163148
2174,000000	100,187029
2173,000000	100,210988
2172,000000	100,230426
2171,000000	100,253296
2170,000000	100,277893
2169,000000	100,291088
2168,000000	100,293948
2167,000000	100,304706
2166,000000	100,328477
2165,000000	100,347996
2164,000000	100,352209
2163,000000	100,347111
2162,000000	100,330822
2161,000000	100,290319
2160,000000	100,236210
2159,000000	100,204067
2158,000000	100,203831
2157,000000	100,209825
2156,000000	100,210793
2155,000000	100,222175
2154,000000	100,246521
2153,000000	100,262478
2152,000000	100,258637
2151,000000	100,249736
2150,000000	100,250813
2149,000000	100,258689
2148,000000	100,265421
2147,000000	100,269664
2146,000000	100,268464
2145,000000	100,256388
2144,000000	100,238324
2143,000000	100,227098
2142,000000	100,225704
2141,000000	100,225898
2140,000000	100,224129
2139,000000	100,223631
2138,000000	100,221041
2137,000000	100,206845
2136,000000	100,180511
2135,000000	100,151287
2134,000000	100,124596
2133,000000	100,100755
2132,000000	100,084476
2131,000000	100,081435
2130,000000	100,087018
2129,000000	100,090374
2128,000000	100,088174
2127,000000	100,084312
2126,000000	100,079101
2125,000000	100,070421
2124,000000	100,062564
2123,000000	100,061618
2122,000000	100,064078
2121,000000	100,062245
2120,000000	100,058872
2119,000000	100,063301
2118,000000	100,074119
2117,000000	100,079483
2116,000000	100,075297
2115,000000	100,070224
2114,000000	100,071255
2113,000000	100,076303
2112,000000	100,082386
2111,000000	100,088893
2110,000000	100,091311
2109,000000	100,084270
2108,000000	100,072904
2107,000000	100,069007
2106,000000	100,074598
2105,000000	100,081145
2104,000000	100,084942
2103,000000	100,089464
2102,000000	100,091997
2101,000000	100,083795
2100,000000	100,066483
2099,000000	100,053527
2098,000000	100,051712
2097,000000	100,054589
2096,000000	100,057101
2095,000000	100,062691
2094,000000	100,072597
2093,000000	100,082349
2092,000000	100,092021
2091,000000	100,106740
2090,000000	100,124566
2089,000000	100,136630
2088,000000	100,141299
2087,000000	100,145241
2086,000000	100,149225
2085,000000	100,147576
2084,000000	100,143694
2083,000000	100,149883
2082,000000	100,167478
2081,000000	100,182331
2080,000000	100,185627
2079,000000	100,184752
2078,000000	100,188143
2077,000000	100,193869
2076,000000	100,199095
2075,000000	100,206229
2074,000000	100,213552
2073,000000	100,213543
2072,000000	100,205666
2071,000000	100,197917
2070,000000	100,191833
2069,000000	100,181255
2068,000000	100,169159
2067,000000	100,168142
2066,000000	100,179244
2065,000000	100,187814
2064,000000	100,186476
2063,000000	100,184189
2062,000000	100,186387
2061,000000	100,185361
2060,000000	100,178145
2059,000000	100,175151
2058,000000	100,181739
2057,000000	100,188170
2056,000000	100,187929
2055,000000	100,190735
2054,000000	100,207438
2053,000000	100,235180
2052,000000	100,264947
2051,000000	100,289822
2050,000000	100,298649
2049,000000	100,279535
2048,000000	100,241585
2047,000000	100,213733
2046,000000	100,211309
2045,000000	100,224199
2044,000000	100,242463
2043,000000	100,268640
2042,000000	100,296915
2041,000000	100,307297
2040,000000	100,295281
2039,000000	100,283302
2038,000000	100,289135
2037,000000	100,305072
2036,000000	100,319171
2035,000000	100,333916
2034,000000	100,350960
2033,000000	100,359996
2032,000000	100,355552
2031,000000	100,343290
2030,000000	100,323598
2029,000000	100,293580
2028,000000	100,266914
2027,000000	100,262865
2026,000000	100,273802
2025,000000	100,272996
2024,000000	100,256671
2023,000000	100,248306
2022,000000	100,257996
2021,000000	100,270337
2020,000000	100,277285
2019,000000	100,289868
2018,000000	100,309581
2017,000000	100,319560
2016,000000	100,314051
2015,000000	100,306781
2014,000000	100,302701
2013,000000	100,290457
2012,000000	100,268379
2011,000000	100,250506
2010,000000	100,241690
2009,000000	100,233140
2008,000000	100,227081
2007,000000	100,237765
2006,000000	100,262594
2005,000000	100,280242
2004,000000	100,281239
2003,000000	100,275390
2002,000000	100,268567
2001,000000	100,257606
2000,000000	100,247549
1999,000000	100,248602
1998,000000	100,256601
1997,000000	100,257044
1996,000000	100,249737
1995,000000	100,249316
1994,000000	100,259189
1993,000000	100,265485
1992,000000	100,260393
1991,000000	100,251198
1990,000000	100,242731
1989,000000	100,233175
1988,000000	100,226476
1987,000000	100,227332
1986,000000	100,225736
1985,000000	100,208662
1984,000000	100,186199
1983,000000	100,182847
1982,000000	100,204071
1981,000000	100,235809
1980,000000	100,273622
1979,000000	100,321339
1978,000000	100,359463
1977,000000	100,353481
1976,000000	100,306575
1975,000000	100,262312
1974,000000	100,247657
1973,000000	100,252092
1972,000000	100,259606
1971,000000	100,265614
1970,000000	100,262741
1969,000000	100,244700
1968,000000	100,227505
1967,000000	100,233226
1966,000000	100,250208
1965,000000	100,245806
1964,000000	100,217862
1963,000000	100,194891
1962,000000	100,187129
1961,000000	100,174341
1960,000000	100,146081
1959,000000	100,120244
1958,000000	100,112795
1957,000000	100,118377
1956,000000	100,128295
1955,000000	100,141331
1954,000000	100,150471
1953,000000	100,142632
1952,000000	100,119733
1951,000000	100,100438
1950,000000	100,093657
1949,000000	100,090524
1948,000000	100,085621
1947,000000	100,084888
1946,000000	100,089970
1945,000000	100,094193
1944,000000	100,098297
1943,000000	100,110777
1942,000000	100,126758
1941,000000	100,127858
1940,000000	100,111257
1939,000000	100,096226
1938,000000	100,095770
1937,000000	100,102426
1936,000000	100,106338
1935,000000	100,108874
1934,000000	100,111804
1933,000000	100,109224
1932,000000	100,100036
1931,000000	100,095007
1930,000000	100,100539
1929,000000	100,110674
1928,000000	100,119298
1927,000000	100,128480
1926,000000	100,142054
1925,000000	100,158239
1924,000000	100,175569
1923,000000	100,192599
1922,000000	100,200071
1921,000000	100,189226
1920,000000	100,168182
1919,000000	100,155253
1918,000000	100,154139
1917,000000	100,149736
1916,000000	100,132068
1915,000000	100,110202
1914,000000	100,096588
1913,000000	100,091525
1912,000000	100,090165
1911,000000	100,093116
1910,000000	100,100819
1909,000000	100,108039
1908,000000	100,109476
1907,000000	100,106125
1906,000000	100,101381
1905,000000	100,094033
1904,000000	100,084428
1903,000000	100,077377
1902,000000	100,074963
1901,000000	100,074563
1900,000000	100,072576
1899,000000	100,068373
1898,000000	100,063600
1897,000000	100,059680
1896,000000	100,059411
1895,000000	100,064081
1894,000000	100,068198
1893,000000	100,065628
1892,000000	100,059715
1891,000000	100,059679
1890,000000	100,066505
1889,000000	100,069632
1888,000000	100,060145
1887,000000	100,042457
1886,000000	100,027921
1885,000000	100,021093
1884,000000	100,018265
1883,000000	100,014439
1882,000000	100,007188
1881,000000	99,997855
1880,000000	99,989641
1879,000000	99,984394
1878,000000	99,981755
1877,000000	99,979477
1876,000000	99,976628
1875,000000	99,974921
1874,000000	99,974077
1873,000000	99,971477
1872,000000	99,967923
1871,000000	99,968814
1870,000000	99,978045
1869,000000	99,992666
1868,000000	100,002793
1867,000000	99,997874
1866,000000	99,977735
1865,000000	99,953350
1864,000000	99,936244
1863,000000	99,931134
1862,000000	99,934807
1861,000000	99,940305
1860,000000	99,942918
1859,000000	99,941212
1858,000000	99,933947
1857,000000	99,919992
1856,000000	99,901307
1855,000000	99,883778
1854,000000	99,871987
1853,000000	99,864758
1852,000000	99,858795
1851,000000	99,848725
1850,000000	99,843815
1849,000000	99,841117
1848,000000	99,848646
1847,000000	99,818808
1846,000000	99,771372
1845,000000	99,803498
1844,000000	99,829475
1843,000000	99,822930
1842,000000	99,810496
1841,000000	99,781791
1840,000000	99,761722
1839,000000	99,754539
1838,000000	99,758722
1837,000000	99,762244
1836,000000	99,760968
1835,000000	99,757502
1834,000000	99,754292
1833,000000	99,750033
1832,000000	99,741866
1831,000000	99,731057
1830,000000	99,723859
1829,000000	99,719280
1828,000000	99,710439
1827,000000	99,703390
1826,000000	99,710977
1825,000000	99,729900
1824,000000	99,739183
1823,000000	99,724211
1822,000000	99,693493
1821,000000	99,663871
1820,000000	99,641753
1819,000000	99,627018
1818,000000	99,619494
1817,000000	99,614061
1816,000000	99,601512
1815,000000	99,578047
1814,000000	99,552500
1813,000000	99,536107
1812,000000	99,526645
1811,000000	99,513665
1810,000000	99,490374
1809,000000	99,457820
1808,000000	99,418837
1807,000000	99,369962
1806,000000	99,306344
1805,000000	99,228814
1804,000000	99,140560
1803,000000	99,036747
1802,000000	98,905511
1801,000000	98,740501
1800,000000	98,550664
1799,000000	98,365638
1798,000000	98,223494
1797,000000	98,142179
1796,000000	98,102647
1795,000000	98,071159
1794,000000	98,044147
1793,000000	98,056640
1792,000000	98,135107
1791,000000	98,258153
1790,000000	98,384309
1789,000000	98,496333
1788,000000	98,595338
1787,000000	98,682480
1786,000000	98,760478
1785,000000	98,827939
1784,000000	98,869587
1783,000000	98,870850
1782,000000	98,847915
1781,000000	98,832716
1780,000000	98,826375
1779,000000	98,807188
1778,000000	98,771199
1777,000000	98,736306
1776,000000	98,706649
1775,000000	98,664564
1774,000000	98,604380
1773,000000	98,539178
1772,000000	98,475436
1771,000000	98,410852
1770,000000	98,357782
1769,000000	98,329564
1768,000000	98,305842
1767,000000	98,247595
1766,000000	98,147851
1765,000000	98,035094
1764,000000	97,926415
1763,000000	97,806962
1762,000000	97,667362
1761,000000	97,520783
1760,000000	97,363890
1759,000000	97,176705
1758,000000	96,950319
1757,000000	96,689059
1756,000000	96,389914
1755,000000	96,044759
1754,000000	95,663297
1753,000000	95,242662
1752,000000	94,722019
1751,000000	94,028210
1750,000000	93,161172
1749,000000	92,168525
1748,000000	91,070144
1747,000000	89,865879
1746,000000	88,566661
1745,000000	87,167980
1744,000000	85,654238
1743,000000	84,048559
1742,000000	82,381974
1741,000000	80,616474
1740,000000	78,719075
1739,000000	76,846798
1738,000000	75,252796
1737,000000	73,952699
1736,000000	72,684154
1735,000000	71,064044
1734,000000	69,082453
1733,000000	67,311159
1732,000000	66,031621
1731,000000	64,997871
1730,000000	64,023956
1729,000000	63,141345
1728,000000	62,443743
1727,000000	61,947822
1726,000000	61,642269
1725,000000	61,564561
1724,000000	61,748051
1723,000000	62,156231
1722,000000	62,725448
1721,000000	63,455362
1720,000000	64,435889
1719,000000	65,806085
1718,000000	67,637331
1717,000000	69,764272
1716,000000	71,907029
1715,000000	73,970626
1714,000000	75,978486
1713,000000	77,919244
1712,000000	79,787210
1711,000000	81,605327
1710,000000	83,356132
1709,000000	84,962810
1708,000000	86,399549
1707,000000	87,747832
1706,000000	89,055151
1705,000000	90,195082
1704,000000	91,040584
1703,000000	91,663755
1702,000000	92,225880
1701,000000	92,818151
1700,000000	93,391938
1699,000000	93,839107
1698,000000	94,149973
1697,000000	94,393728
1696,000000	94,645651
1695,000000	94,908516
1694,000000	95,095012
1693,000000	95,177352
1692,000000	95,229976
1691,000000	95,329027
1690,000000	95,467973
1689,000000	95,580943
1688,000000	95,645602
1687,000000	95,700790
1686,000000	95,776377
1685,000000	95,848910
1684,000000	95,924284
1683,000000	96,026843
1682,000000	96,119140
1681,000000	96,185437
1680,000000	96,249414
1679,000000	96,318638
1678,000000	96,373707
1677,000000	96,397359
1676,000000	96,416578
1675,000000	96,471238
1674,000000	96,541062
1673,000000	96,574843
1672,000000	96,579656
1671,000000	96,602184
1670,000000	96,648525
1669,000000	96,683435
1668,000000	96,702182
1667,000000	96,728188
1666,000000	96,754210
1665,000000	96,753527
1664,000000	96,730973
1663,000000	96,721369
1662,000000	96,730839
1661,000000	96,731549
1660,000000	96,721216
1659,000000	96,724457
1658,000000	96,738990
1657,000000	96,738574
1656,000000	96,719646
1655,000000	96,713744
1654,000000	96,720993
1653,000000	96,703229
1652,000000	96,677354
1651,000000	96,676407
1650,000000	96,681047
1649,000000	96,669851
1648,000000	96,662257
1647,000000	96,693488
1646,000000	96,747874
1645,000000	96,773785
1644,000000	96,778759
1643,000000	96,797260
1642,000000	96,825547
1641,000000	96,840513
1640,000000	96,833700
1639,000000	96,820608
1638,000000	96,807082
1637,000000	96,776502
1636,000000	96,738798
1635,000000	96,735527
1634,000000	96,760465
1633,000000	96,776809
1632,000000	96,786672
1631,000000	96,806566
1630,000000	96,827066
1629,000000	96,823335
1628,000000	96,803708
1627,000000	96,799890
1626,000000	96,808925
1625,000000	96,801948
1624,000000	96,779679
1623,000000	96,776564
1622,000000	96,795054
1621,000000	96,801245
1620,000000	96,786998
1619,000000	96,773412
1618,000000	96,762765
1617,000000	96,732733
1616,000000	96,694339
1615,000000	96,679450
1614,000000	96,677121
1613,000000	96,659712
1612,000000	96,628797
1611,000000	96,597082
1610,000000	96,551004
1609,000000	96,459237
1608,000000	96,315296
1607,000000	96,131242
1606,000000	95,895306
1605,000000	95,584310
1604,000000	95,215796
1603,000000	94,856377
1602,000000	94,567209
1601,000000	94,376519
1600,000000	94,311649
1599,000000	94,395662
1598,000000	94,600098
1597,000000	94,851772
1596,000000	95,100423
1595,000000	95,332571
1594,000000	95,523567
1593,000000	95,640793
1592,000000	95,691648
1591,000000	95,710775
1590,000000	95,700433
1589,000000	95,633377
1588,000000	95,504746
1587,000000	95,332176
1586,000000	95,105779
1585,000000	94,794479
1584,000000	94,403419
1583,000000	93,986881
1582,000000	93,611228
1581,000000	93,327400
1580,000000	93,177292
1579,000000	93,195292
1578,000000	93,393207
1577,000000	93,743867
1576,000000	94,169480
1575,000000	94,553560
1574,000000	94,817004
1573,000000	94,968714
1572,000000	95,063678
1571,000000	95,151854
1570,000000	95,237920
1569,000000	95,295650
1568,000000	95,326490
1567,000000	95,357077
1566,000000	95,387994
1565,000000	95,396543
1564,000000	95,384643
1563,000000	95,380648
1562,000000	95,387463
1561,000000	95,375606
1560,000000	95,297322
1559,000000	95,194110
1558,000000	95,124423
1557,000000	95,045290
1556,000000	94,978187
1555,000000	94,948839
1554,000000	94,913175
1553,000000	94,828290
1552,000000	94,699341
1551,000000	94,566987
1550,000000	94,420227
1549,000000	94,220224
1548,000000	93,980742
1547,000000	93,752035
1546,000000	93,540679
1545,000000	93,304733
1544,000000	93,034954
1543,000000	92,765187
1542,000000	92,494368
1541,000000	92,174668
1540,000000	91,854504
1539,000000	91,663049
1538,000000	91,585248
1537,000000	91,519240
1536,000000	91,436359
1535,000000	91,350749
1534,000000	91,245404
1533,000000	91,091143
1532,000000	90,918978
1531,000000	90,775109
1530,000000	90,642621
1529,000000	90,475740
1528,000000	90,275276
1527,000000	90,077647
1526,000000	89,876290
1525,000000	89,633420
1524,000000	89,360410
1523,000000	89,098492
1522,000000	88,823580
1521,000000	88,497813
1520,000000	88,172298
1519,000000	87,891849
1518,000000	87,608820
1517,000000	87,260911
1516,000000	86,885202
1515,000000	86,556591
1514,000000	86,255653
1513,000000	85,922542
1512,000000	85,566244
1511,000000	85,249772
1510,000000	84,976243
1509,000000	84,664758
1508,000000	84,217457
1507,000000	83,607812
1506,000000	82,926273
1505,000000	82,311326
1504,000000	81,842083
1503,000000	81,478741
1502,000000	81,114428
1501,000000	80,668474
1500,000000	80,147773
1499,000000	79,610696
1498,000000	79,039346
1497,000000	78,356245
1496,000000	77,609329
1495,000000	76,928830
1494,000000	76,316381
1493,000000	75,684383
1492,000000	74,989656
1491,000000	74,231269
1490,000000	73,407650
1489,000000	72,552539
1488,000000	71,762772
1487,000000	71,093082
1486,000000	70,491482
1485,000000	69,898683
1484,000000	69,316577
1483,000000	68,744122
1482,000000	68,124493
1481,000000	67,423462
1480,000000	66,703291
1479,000000	66,017913
1478,000000	65,310023
1477,000000	64,508015
1476,000000	63,661052
1475,000000	62,847469
1474,000000	61,988274
1473,000000	60,948934
1472,000000	59,830550
1471,000000	58,852334
1470,000000	58,023632
1469,000000	57,243108
1468,000000	56,481805
1467,000000	55,736817
1466,000000	54,955042
1465,000000	54,114926
1464,000000	53,343065
1463,000000	52,763458
1462,000000	52,333147
1461,000000	51,960445
1460,000000	51,620763
1459,000000	51,309950
1458,000000	50,944091
1457,000000	50,475574
1456,000000	50,070057
1455,000000	49,841283
1454,000000	49,695946
1453,000000	49,550060
1452,000000	49,412378
1451,000000	49,304907
1450,000000	49,194757
1449,000000	49,048524
1448,000000	48,912153
1447,000000	48,850771
1446,000000	48,858332
1445,000000	48,902340
1444,000000	48,984376
1443,000000	49,098492
1442,000000	49,192020
1441,000000	49,225627
1440,000000	49,222091
1439,000000	49,205082
1438,000000	49,128514
1437,000000	48,937004
1436,000000	48,705245
1435,000000	48,555247
1434,000000	48,490735
1433,000000	48,471187
1432,000000	48,498073
1431,000000	48,564810
1430,000000	48,604918
1429,000000	48,552912
1428,000000	48,431556
1427,000000	48,310611
1426,000000	48,238255
1425,000000	48,259955
1424,000000	48,425978
1423,000000	48,717804
1422,000000	49,048778
1421,000000	49,379148
1420,000000	49,750771
1419,000000	50,183449
1418,000000	50,604222
1417,000000	50,966137
1416,000000	51,324222
1415,000000	51,727370
1414,000000	52,163890
1413,000000	52,619260
1412,000000	53,109626
1411,000000	53,635390
1410,000000	54,156615
1409,000000	54,649066
1408,000000	55,135896
1407,000000	55,641783
1406,000000	56,161950
1405,000000	56,684868
1404,000000	57,196442
1403,000000	57,664835
1402,000000	58,067570
1401,000000	58,424264
1400,000000	58,769395
1399,000000	59,100828
1398,000000	59,391790
1397,000000	59,653242
1396,000000	59,930200
1395,000000	60,232308
1394,000000	60,522002
1393,000000	60,781058
1392,000000	61,033015
1391,000000	61,297214
1390,000000	61,572420
1389,000000	61,860536
1388,000000	62,164439
1387,000000	62,452772
1386,000000	62,673952
1385,000000	62,819708
1384,000000	62,923386
1383,000000	63,008624
1382,000000	63,087454
1381,000000	63,196748
1380,000000	63,399256
1379,000000	63,738397
1378,000000	64,216698
1377,000000	64,831201
1376,000000	65,600300
1375,000000	66,523139
1374,000000	67,526505
1373,000000	68,498924
1372,000000	69,381615
1371,000000	70,183754
1370,000000	70,933702
1369,000000	71,650924
1368,000000	72,332449
1367,000000	72,957330
1366,000000	73,525172
1365,000000	74,079984
1364,000000	74,669231
1363,000000	75,278674
1362,000000	75,837850
1361,000000	76,305530
1360,000000	76,704667
1359,000000	77,068053
1358,000000	77,410274
1357,000000	77,746150
1356,000000	78,089865
1355,000000	78,436796
1354,000000	78,775605
1353,000000	79,114614
1352,000000	79,472434
1351,000000	79,847212
1350,000000	80,221919
1349,000000	80,588813
1348,000000	80,941683
1347,000000	81,259096
1346,000000	81,517143
1345,000000	81,711857
1344,000000	81,849094
1343,000000	81,925550
1342,000000	81,937051
1341,000000	81,889599
1340,000000	81,788313
1339,000000	81,630804
1338,000000	81,433186
1337,000000	81,245927
1336,000000	81,118529
1335,000000	81,062786
1334,000000	81,064310
1333,000000	81,110931
1332,000000	81,192860
1331,000000	81,290449
1330,000000	81,385230
1329,000000	81,476112
1328,000000	81,568449
1327,000000	81,656167
1326,000000	81,731625
1325,000000	81,799865
1324,000000	81,865293
1323,000000	81,917675
1322,000000	81,946262
1321,000000	81,955551
1320,000000	81,952677
1319,000000	81,930777
1318,000000	81,879044
1317,000000	81,799147
1316,000000	81,693714
1315,000000	81,549428
1314,000000	81,346028
1313,000000	81,072400
1312,000000	80,725941
1311,000000	80,302062
1310,000000	79,797324
1309,000000	79,215944
1308,000000	78,561539
1307,000000	77,831967
1306,000000	77,025490
1305,000000	76,146523
1304,000000	75,201247
1303,000000	74,188832
1302,000000	73,105108
1301,000000	71,949492
1300,000000	70,724855
1299,000000	69,433848
1298,000000	68,075052
1297,000000	66,650032
1296,000000	65,173267
1295,000000	63,671048
1294,000000	62,172668
1293,000000	60,711010
1292,000000	59,330609
1291,000000	58,080938
1290,000000	56,996590
1289,000000	56,091184
1288,000000	55,373292
1287,000000	54,841714
1286,000000	54,466052
1285,000000	54,196503
1284,000000	53,987871
1283,000000	53,805266
1282,000000	53,612084
1281,000000	53,377203
1280,000000	53,095809
1279,000000	52,782233
1278,000000	52,447337
1277,000000	52,099548
1276,000000	51,763009
1275,000000	51,473893
1274,000000	51,257122
1273,000000	51,126069
1272,000000	51,098202
1271,000000	51,186524
1270,000000	51,379458
1269,000000	51,646792
1268,000000	51,964739
1267,000000	52,315773
1266,000000	52,671908
1265,000000	53,004400
1264,000000	53,304573
1263,000000	53,579005
1262,000000	53,830218
1261,000000	54,057690
1260,000000	54,271591
1259,000000	54,488586
1258,000000	54,723511
1257,000000	55,003550
1256,000000	55,381112
1255,000000	55,913113
1254,000000	56,621627
1253,000000	57,484936
1252,000000	58,457415
1251,000000	59,481781
1250,000000	60,501513
1249,000000	61,479867
1248,000000	62,406991
1247,000000	63,286666
1246,000000	64,125192
1245,000000	64,936987
1244,000000	65,745211
1243,000000	66,568361
1242,000000	67,413993
1241,000000	68,287513
1240,000000	69,193546
1239,000000	70,125319
1238,000000	71,064955
1237,000000	71,995953
1236,000000	72,905164
1235,000000	73,774252
1234,000000	74,584859
1233,000000	75,333069
1232,000000	76,027761
1231,000000	76,682130
1230,000000	77,317262
1229,000000	77,965648
1228,000000	78,654593
1227,000000	79,385013
1226,000000	80,136291
1225,000000	80,883554
1224,000000	81,600638
1223,000000	82,260287
1222,000000	82,847079
1221,000000	83,366069
1220,000000	83,826416
1219,000000	84,226162
1218,000000	84,565209
1217,000000	84,855912
1216,000000	85,111184
1215,000000	85,332555
1214,000000	85,520328
1213,000000	85,685758
1212,000000	85,838844
1211,000000	85,977859
1210,000000	86,100614
1209,000000	86,213317
1208,000000	86,319764
1207,000000	86,412806
1206,000000	86,487776
1205,000000	86,552689
1204,000000	86,615763
1203,000000	86,675632
1202,000000	86,731902
1201,000000	86,792591
1200,000000	86,861971
1199,000000	86,934100
1198,000000	87,007490
1197,000000	87,093164
1196,000000	87,198835
1195,000000	87,317586
1194,000000	87,441674
1193,000000	87,574041
1192,000000	87,717299
1191,000000	87,865017
1190,000000	88,013801
1189,000000	88,170699
1188,000000	88,337611
1187,000000	88,501352
1186,000000	88,649526
1185,000000	88,783598
1184,000000	88,905700
1183,000000	89,007097
1182,000000	89,080782
1181,000000	89,132777
1180,000000	89,171226
1179,000000	89,195729
1178,000000	89,208047
1177,000000	89,218916
1176,000000	89,233007
1175,000000	89,240081
1174,000000	89,228886
1173,000000	89,198633
1172,000000	89,148183
1171,000000	89,067167
1170,000000	88,948483
1169,000000	88,796455
1168,000000	88,616524
1167,000000	88,412407
1166,000000	88,204403
1165,000000	88,036817
1164,000000	87,954036
1163,000000	87,972047
1162,000000	88,074535
1161,000000	88,224085
1160,000000	88,369735
1159,000000	88,460838
1158,000000	88,470721
1157,000000	88,403035
1156,000000	88,268024
1155,000000	88,065127
1154,000000	87,790061
1153,000000	87,442108
1152,000000	87,017134
1151,000000	86,499406
1150,000000	85,874390
1149,000000	85,136322
1148,000000	84,278778
1147,000000	83,294227
1146,000000	82,183282
1145,000000	80,963546
1144,000000	79,664796
1143,000000	78,323444
1142,000000	76,983985
1141,000000	75,694588
1140,000000	74,495994
1139,000000	73,412406
1138,000000	72,452478
1137,000000	71,612700
1136,000000	70,880178
1135,000000	70,228780
1134,000000	69,620477
1133,000000	69,020718
1132,000000	68,408437
1131,000000	67,774817
1130,000000	67,118024
1129,000000	66,445363
1128,000000	65,777469
1127,000000	65,139365
1126,000000	64,552705
1125,000000	64,042153
1124,000000	63,643028
1123,000000	63,400244
1122,000000	63,355542
1121,000000	63,552144
1120,000000	64,039089
1119,000000	64,847266
1118,000000	65,974411
1117,000000	67,385583
1116,000000	69,025724
1115,000000	70,819813
1114,000000	72,674184
1113,000000	74,501322
1112,000000	76,232385
1111,000000	77,813937
1110,000000	79,210518
1109,000000	80,414963
1108,000000	81,437633
1107,000000	82,293373
1106,000000	83,004619
1105,000000	83,603118
1104,000000	84,120790
1103,000000	84,574242
1102,000000	84,972594
1101,000000	85,327580
1100,000000	85,644895
1099,000000	85,920215
1098,000000	86,148832
1097,000000	86,333553
1096,000000	86,475048
1095,000000	86,564304
1094,000000	86,595987
1093,000000	86,573216
1092,000000	86,493115
1091,000000	86,340560
1090,000000	86,099412
1089,000000	85,762753
1088,000000	85,319318
1087,000000	84,744571
1086,000000	84,015310
1085,000000	83,117117
1084,000000	82,043488
1083,000000	80,795028
1082,000000	79,388132
1081,000000	77,859133
1080,000000	76,255086
1079,000000	74,632346
1078,000000	73,060227
1077,000000	71,619632
1076,000000	70,388442
1075,000000	69,431113
1074,000000	68,790272
1073,000000	68,490984
1072,000000	68,549380
1071,000000	68,957807
1070,000000	69,685665
1069,000000	70,687186
1068,000000	71,906769
1067,000000	73,278529
1066,000000	74,728018
1065,000000	76,193714
1064,000000	77,629214
1063,000000	78,992505
1062,000000	80,250705
1061,000000	81,392114
1060,000000	82,416305
1059,000000	83,318280
1058,000000	84,096462
1057,000000	84,761246
1056,000000	85,327245
1055,000000	85,799852
1054,000000	86,184315
1053,000000	86,497094
1052,000000	86,749195
1051,000000	86,935247
1050,000000	87,044498
1049,000000	87,071371
1048,000000	87,004416
1047,000000	86,812962
1046,000000	86,465181
1045,000000	85,948277
1044,000000	85,274579
1043,000000	84,492184
1042,000000	83,701257
1041,000000	83,045175
1040,000000	82,664362
1039,000000	82,645881
1038,000000	82,997557
1037,000000	83,656587
1036,000000	84,507263
1035,000000	85,411519
1034,000000	86,256427
1033,000000	86,982683
1032,000000	87,576403
1031,000000	88,045796
1030,000000	88,414576
1029,000000	88,715034
1028,000000	88,969670
1027,000000	89,181832
1026,000000	89,352790
1025,000000	89,494585
1024,000000	89,616819
1023,000000	89,718697
1022,000000	89,801857
1021,000000	89,879029
1020,000000	89,959747
1019,000000	90,040057
1018,000000	90,116000
1017,000000	90,193620
1016,000000	90,276460
1015,000000	90,356257
1014,000000	90,425426
1013,000000	90,487012
1012,000000	90,544006
1011,000000	90,591908
1010,000000	90,630487
1009,000000	90,669249
1008,000000	90,712789
1007,000000	90,752636
1006,000000	90,781418
1005,000000	90,801925
1004,000000	90,813933
1003,000000	90,806726
1002,000000	90,774205
1001,000000	90,724782
1000,000000	90,667738
999,000000	90,601133
998,000000	90,521639
997,000000	90,433410
996,000000	90,337812
995,000000	90,227360
994,000000	90,098512
993,000000	89,960258
992,000000	89,820709
991,000000	89,675375
990,000000	89,517334
989,000000	89,347669
988,000000	89,167624
987,000000	88,970855
986,000000	88,752663
985,000000	88,518691
984,000000	88,274997
983,000000	88,017730
982,000000	87,741151
981,000000	87,447410
980,000000	87,141420
979,000000	86,822711
978,000000	86,490791
977,000000	86,152384
976,000000	85,815477
975,000000	85,481843
974,000000	85,151559
973,000000	84,829569
972,000000	84,520628
971,000000	84,223105
970,000000	83,934285
969,000000	83,658205
968,000000	83,402321
967,000000	83,170226
966,000000	82,965631
965,000000	82,798614
964,000000	82,681003
963,000000	82,617861
962,000000	82,607196
961,000000	82,646601
960,000000	82,732674
959,000000	82,858949
958,000000	83,023570
957,000000	83,234118
956,000000	83,500116
955,000000	83,821212
954,000000	84,188397
953,000000	84,592124
952,000000	85,020411
951,000000	85,456584
950,000000	85,887329
949,000000	86,309172
948,000000	86,721259
947,000000	87,118937
946,000000	87,500865
945,000000	87,872672
944,000000	88,235487
943,000000	88,579482
942,000000	88,897161
941,000000	89,192277
940,000000	89,467305
939,000000	89,714522
938,000000	89,928840
937,000000	90,119921
936,000000	90,300315
935,000000	90,471163
934,000000	90,629996
933,000000	90,781797
932,000000	90,932714
931,000000	91,080995
930,000000	91,223948
929,000000	91,365497
928,000000	91,507789
927,000000	91,644179
926,000000	91,769095
925,000000	91,886122
924,000000	91,999213
923,000000	92,105652
922,000000	92,205445
921,000000	92,307238
920,000000	92,416759
919,000000	92,529723
918,000000	92,643344
917,000000	92,763911
916,000000	92,894700
915,000000	93,028086
914,000000	93,157960
913,000000	93,288829
912,000000	93,424084
911,000000	93,557258
910,000000	93,683617
909,000000	93,807996
908,000000	93,931948
907,000000	94,045851
906,000000	94,143558
905,000000	94,230991
904,000000	94,311103
903,000000	94,374007
902,000000	94,413234
901,000000	94,437893
900,000000	94,457034
899,000000	94,466342
898,000000	94,461678
897,000000	94,451448
896,000000	94,442118
895,000000	94,423755
894,000000	94,383513
893,000000	94,321133
892,000000	94,236640
891,000000	94,116133
890,000000	93,940095
889,000000	93,691505
888,000000	93,338779
887,000000	92,824063
886,000000	92,096668
885,000000	91,152074
884,000000	90,027082
883,000000	88,758072
882,000000	87,340982
881,000000	85,719663
880,000000	83,785016
879,000000	81,400829
878,000000	78,450926
877,000000	74,861428
876,000000	70,616127
875,000000	65,858512
874,000000	61,126116
873,000000	57,477948
872,000000	56,207932
871,000000	58,097855
870,000000	62,774174
869,000000	68,834925
868,000000	74,680028
867,000000	79,323665
866,000000	82,604824
865,000000	84,853573
864,000000	86,446735
863,000000	87,623151
862,000000	88,516958
861,000000	89,221736
860,000000	89,798940
859,000000	90,278486
858,000000	90,682920
857,000000	91,028425
856,000000	91,312173
855,000000	91,526076
854,000000	91,687158
853,000000	91,822540
852,000000	91,909648
851,000000	91,873382
850,000000	91,685160
849,000000	91,451137
848,000000	91,358923
847,000000	91,519837
846,000000	91,873665
845,000000	92,256538
844,000000	92,542476
843,000000	92,711788
842,000000	92,811554
841,000000	92,882898
840,000000	92,934289
839,000000	92,961204
838,000000	92,966894
837,000000	92,961085
836,000000	92,951941
835,000000	92,946562
834,000000	92,953112
833,000000	92,977321
832,000000	93,021798
831,000000	93,093314
830,000000	93,203648
829,000000	93,355872
828,000000	93,533929
827,000000	93,715119
826,000000	93,890370
825,000000	94,062814
824,000000	94,229965
823,000000	94,379215
822,000000	94,501283
821,000000	94,597618
820,000000	94,674320
819,000000	94,736387
818,000000	94,786886
817,000000	94,824599
816,000000	94,844095
815,000000	94,844437
814,000000	94,834320
813,000000	94,822511
812,000000	94,807292
811,000000	94,781634
810,000000	94,743095
809,000000	94,689712
808,000000	94,612012
807,000000	94,499315
806,000000	94,348609
805,000000	94,157838
804,000000	93,915797
803,000000	93,612283
802,000000	93,256488
801,000000	92,875407
800,000000	92,498245
799,000000	92,150513
798,000000	91,855755
797,000000	91,626918
796,000000	91,455131
795,000000	91,317143
794,000000	91,194338
793,000000	91,076908
792,000000	90,953911
791,000000	90,814490
790,000000	90,660796
789,000000	90,508653
788,000000	90,371848
787,000000	90,252654
786,000000	90,147724
785,000000	90,054405
784,000000	89,969914
783,000000	89,891446
782,000000	89,817767
781,000000	89,745379
780,000000	89,665497
779,000000	89,572414
778,000000	89,472174
777,000000	89,374579
776,000000	89,279435
775,000000	89,180213
774,000000	89,078659
773,000000	88,984838
772,000000	88,904047
771,000000	88,834660
770,000000	88,777815
769,000000	88,737240
768,000000	88,708266
767,000000	88,677579
766,000000	88,635281
765,000000	88,577279
764,000000	88,495554
763,000000	88,376886
762,000000	88,213264
761,000000	88,003433
760,000000	87,742006
759,000000	87,416349
758,000000	87,015086
757,000000	86,531939
756,000000	85,960661
755,000000	85,294892
754,000000	84,534505
753,000000	83,682919
752,000000	82,738020
751,000000	81,694550
750,000000	80,558921
749,000000	79,356316
748,000000	78,121114
747,000000	76,889113
746,000000	75,704182
745,000000	74,627635
744,000000	73,731438
743,000000	73,082913
742,000000	72,738607
741,000000	72,741133
740,000000	73,106180
739,000000	73,808860
738,000000	74,788238
737,000000	75,956446
736,000000	77,202681
735,000000	78,410839
734,000000	79,490932
733,000000	80,391940
732,000000	81,093070
731,000000	81,608517
730,000000	82,000136
729,000000	82,354758
728,000000	82,730971
727,000000	83,134054
726,000000	83,538521
725,000000	83,915278
724,000000	84,236329
723,000000	84,478415
722,000000	84,632309
721,000000	84,694787
720,000000	84,645413
719,000000	84,432020
718,000000	83,957286
717,000000	83,061377
716,000000	81,577212
715,000000	79,522466
714,000000	77,281966
713,000000	75,504761
712,000000	74,692207
711,000000	74,825884
710,000000	75,416856
709,000000	75,916983
708,000000	76,062324
707,000000	75,903619
706,000000	75,635151
705,000000	75,443296
704,000000	75,441178
703,000000	75,644885
702,000000	75,986000
701,000000	76,365828
700,000000	76,706671
699,000000	76,967291
698,000000	77,138239
697,000000	77,235595
696,000000	77,288657
695,000000	77,324515
694,000000	77,370363
693,000000	77,462672
692,000000	77,633243
691,000000	77,885457
690,000000	78,198244
689,000000	78,549520
688,000000	78,920136
687,000000	79,282596
686,000000	79,609544
685,000000	79,890921
684,000000	80,128539
683,000000	80,322962
682,000000	80,478839
681,000000	80,614154
680,000000	80,746448
679,000000	80,876369
678,000000	80,999471
677,000000	81,124890
676,000000	81,269103
675,000000	81,437171
674,000000	81,624546
673,000000	81,829149
672,000000	82,047511
671,000000	82,274147
670,000000	82,514967
669,000000	82,792917
668,000000	83,088525
667,000000	83,315782
666,000000	83,463195
665,000000	83,576141
664,000000	83,677587
663,000000	83,763393
662,000000	83,816110
661,000000	83,822854
660,000000	83,773829
659,000000	83,653083
658,000000	83,435609
657,000000	83,085498
656,000000	82,568343
655,000000	81,889070
654,000000	81,124225
653,000000	80,399907
652,000000	79,833680
651,000000	79,487174
650,000000	79,342308
649,000000	79,320228
648,000000	79,336630
647,000000	79,332492
646,000000	79,264501
645,000000	79,100097
644,000000	78,831255
643,000000	78,478243
642,000000	78,069621
641,000000	77,625136
640,000000	77,169053
639,000000	76,748853
638,000000	76,419563
637,000000	76,215885
636,000000	76,149211
635,000000	76,212307
634,000000	76,372215
633,000000	76,579204
632,000000	76,795088
631,000000	77,002117
630,000000	77,187825
629,000000	77,337894
628,000000	77,444589
627,000000	77,508016
626,000000	77,527229
625,000000	77,500966
624,000000	77,436816
623,000000	77,347971
622,000000	77,239123
621,000000	77,104727
620,000000	76,943719
619,000000	76,766773
618,000000	76,586427
617,000000	76,409928
616,000000	76,246176
615,000000	76,109045
614,000000	76,005708
613,000000	75,929418
612,000000	75,870140
611,000000	75,825971
610,000000	75,802231
609,000000	75,807274
608,000000	75,852153
607,000000	75,950708
606,000000	76,117620
605,000000	76,372166
604,000000	76,737764
603,000000	77,227254
602,000000	77,832457
601,000000	78,529229
600,000000	79,281134
599,000000	80,037582
598,000000	80,747687
597,000000	81,382564
596,000000	81,934345
595,000000	82,401002
594,000000	82,787805
593,000000	83,113344
592,000000	83,393460
591,000000	83,625832
590,000000	83,804838
589,000000	83,940763
588,000000	84,050509
587,000000	84,138922
586,000000	84,203203
585,000000	84,247307
584,000000	84,277751
583,000000	84,292792
582,000000	84,286962
581,000000	84,263893
580,000000	84,236821
579,000000	84,221203
578,000000	84,229544
577,000000	84,264718
576,000000	84,315064
575,000000	84,365058
574,000000	84,415574
573,000000	84,479293
572,000000	84,553398
571,000000	84,615232
570,000000	84,652866
569,000000	84,682640
568,000000	84,723171
567,000000	84,770401
566,000000	84,813803
565,000000	84,860079
564,000000	84,922424
563,000000	85,000072
562,000000	85,084021
561,000000	85,171463
560,000000	85,259893
559,000000	85,339241
558,000000	85,406114
557,000000	85,472999
556,000000	85,546462
555,000000	85,609825
554,000000	85,645974
553,000000	85,664309
552,000000	85,685540
551,000000	85,713673
550,000000	85,739483
549,000000	85,759522
548,000000	85,775410
547,000000	85,785869
546,000000	85,793946
545,000000	85,810096
544,000000	85,836232
543,000000	85,860191
542,000000	85,875945
541,000000	85,894115
540,000000	85,922652
539,000000	85,956111
538,000000	85,993496
537,000000	86,045029
536,000000	86,106752
535,000000	86,153006
534,000000	86,172311
533,000000	86,189516
532,000000	86,231537
531,000000	86,292776
530,000000	86,354423
529,000000	86,415442
528,000000	86,478339
527,000000	86,526809
526,000000	86,546308
525,000000	86,550850
524,000000	86,563130
523,000000	86,584912
522,000000	86,610486
521,000000	86,649215
520,000000	86,710325
519,000000	86,779289
518,000000	86,834276
517,000000	86,876129
516,000000	86,918335
515,000000	86,960850
514,000000	86,996194
513,000000	87,026859
512,000000	87,057030
511,000000	87,084483
510,000000	87,115573
509,000000	87,169531
508,000000	87,246973
507,000000	87,315966
506,000000	87,356001
505,000000	87,390779
504,000000	87,451489
503,000000	87,531379
502,000000	87,599724
501,000000	87,646373
500,000000	87,681716
499,000000	87,707016
498,000000	87,714404
497,000000	87,705494
496,000000	87,689484
495,000000	87,674604
494,000000	87,674804
493,000000	87,706999
492,000000	87,764042
491,000000	87,814837
490,000000	87,848165
489,000000	87,889654
488,000000	87,958867
487,000000	88,040318
486,000000	88,112287
485,000000	88,173094
484,000000	88,223002
483,000000	88,256847
482,000000	88,294695
481,000000	88,376514
480,000000	88,506659
479,000000	88,642531
478,000000	88,755191
477,000000	88,863971
476,000000	88,986991
475,000000	89,104498
474,000000	89,194841
473,000000	89,267626
472,000000	89,329897
471,000000	89,367117
470,000000	89,393070
469,000000	89,457243
468,000000	89,572171
467,000000	89,684703
466,000000	89,750454
465,000000	89,794602
464,000000	89,853843
463,000000	89,914091
462,000000	89,955494
461,000000	90,007785
460,000000	90,111447
459,000000	90,254490
458,000000	90,376388
457,000000	90,419727
456,000000	90,371069
455,000000	90,269413
454,000000	90,198451
453,000000	90,229351
452,000000	90,333309
451,000000	90,380251
450,000000	90,319001
