# Supplementary material for: Machine learning-assisted non-destructive plasticizer identification and quantification in historical PVC objects based on IR spectroscopy
Source: Sci Rep. 2022 Mar 23;12:5017. doi: 10.1038/s41598-022-08862-1 (PMC8943100; doi:10.1038/s41598-022-08862-1)
Supplement: Supplementary file 1 — Supplementary Information 1. [file 41598_2022_8862_MOESM1_ESM.zip › Plasticizers_PVC_data/ATR_FTIR_all/P176.ASC]

PE IR       SUBTECH     SPECTRUM    ASCII       PEDS        4.00        
   -1
P176.ASC
20/10/14
13:25:38.00
20/10/14
13:25:38.00
Student
Sample 023 By student Date Wednesday, October 14 2020
450,000000
#HDR
-1
-1
#GR
cm-1
%T
1.0
0.0
4000,000000
-1,000000
3551
8
100,553109
63,947284
#DATA
4000,000000	99,112066
3999,000000	99,115774
3998,000000	99,119821
3997,000000	99,122827
3996,000000	99,123925
3995,000000	99,123438
3994,000000	99,122474
3993,000000	99,121978
3992,000000	99,122198
3991,000000	99,122952
3990,000000	99,124100
3989,000000	99,125624
3988,000000	99,127428
3987,000000	99,129273
3986,000000	99,130893
3985,000000	99,132096
3984,000000	99,132875
3983,000000	99,133518
3982,000000	99,134533
3981,000000	99,136310
3980,000000	99,138876
3979,000000	99,141988
3978,000000	99,145372
3977,000000	99,148785
3976,000000	99,151885
3975,000000	99,154181
3974,000000	99,155308
3973,000000	99,155251
3972,000000	99,154171
3971,000000	99,152253
3970,000000	99,149905
3969,000000	99,148021
3968,000000	99,147558
3967,000000	99,148827
3966,000000	99,151265
3965,000000	99,153912
3964,000000	99,156040
3963,000000	99,157388
3962,000000	99,158057
3961,000000	99,158347
3960,000000	99,158507
3959,000000	99,158620
3958,000000	99,158679
3957,000000	99,158849
3956,000000	99,159308
3955,000000	99,160143
3954,000000	99,161384
3953,000000	99,162997
3952,000000	99,164937
3951,000000	99,167189
3950,000000	99,169805
3949,000000	99,172649
3948,000000	99,175382
3947,000000	99,177733
3946,000000	99,179483
3945,000000	99,180131
3944,000000	99,179438
3943,000000	99,178534
3942,000000	99,179278
3941,000000	99,182166
3940,000000	99,185595
3939,000000	99,187407
3938,000000	99,186787
3937,000000	99,184877
3936,000000	99,183138
3935,000000	99,181948
3934,000000	99,181097
3933,000000	99,181008
3932,000000	99,182570
3931,000000	99,185490
3930,000000	99,188287
3929,000000	99,189977
3928,000000	99,190729
3927,000000	99,190860
3926,000000	99,190210
3925,000000	99,189648
3924,000000	99,191211
3923,000000	99,195375
3922,000000	99,199864
3921,000000	99,202229
3920,000000	99,202714
3919,000000	99,203557
3918,000000	99,206125
3917,000000	99,210122
3916,000000	99,214690
3915,000000	99,218979
3914,000000	99,221681
3913,000000	99,221986
3912,000000	99,220403
3911,000000	99,218352
3910,000000	99,216374
3909,000000	99,214763
3908,000000	99,214180
3907,000000	99,215609
3906,000000	99,219099
3905,000000	99,224070
3904,000000	99,230723
3903,000000	99,239136
3902,000000	99,247661
3901,000000	99,253466
3900,000000	99,255223
3899,000000	99,254698
3898,000000	99,254190
3897,000000	99,253893
3896,000000	99,252938
3895,000000	99,251781
3894,000000	99,251682
3893,000000	99,252991
3892,000000	99,253856
3891,000000	99,253344
3890,000000	99,253048
3889,000000	99,255666
3888,000000	99,260048
3887,000000	99,261534
3886,000000	99,259312
3885,000000	99,258144
3884,000000	99,261177
3883,000000	99,266318
3882,000000	99,268883
3881,000000	99,267650
3880,000000	99,266100
3879,000000	99,267450
3878,000000	99,271516
3877,000000	99,275479
3876,000000	99,275451
3875,000000	99,270772
3874,000000	99,266706
3873,000000	99,269578
3872,000000	99,278562
3871,000000	99,286042
3870,000000	99,288575
3869,000000	99,291044
3868,000000	99,297763
3867,000000	99,305768
3866,000000	99,308633
3865,000000	99,306330
3864,000000	99,304923
3863,000000	99,306662
3862,000000	99,307953
3861,000000	99,306430
3860,000000	99,302698
3859,000000	99,299518
3858,000000	99,299640
3857,000000	99,304466
3856,000000	99,311324
3855,000000	99,315226
3854,000000	99,319694
3853,000000	99,331202
3852,000000	99,343971
3851,000000	99,350158
3850,000000	99,348431
3849,000000	99,341026
3848,000000	99,331717
3847,000000	99,323560
3846,000000	99,317748
3845,000000	99,314614
3844,000000	99,313700
3843,000000	99,314945
3842,000000	99,319459
3841,000000	99,327725
3840,000000	99,337242
3839,000000	99,345659
3838,000000	99,352078
3837,000000	99,356193
3836,000000	99,358091
3835,000000	99,359063
3834,000000	99,360374
3833,000000	99,361512
3832,000000	99,361393
3831,000000	99,360293
3830,000000	99,359532
3829,000000	99,359866
3828,000000	99,360051
3827,000000	99,358487
3826,000000	99,356391
3825,000000	99,357758
3824,000000	99,363899
3823,000000	99,370858
3822,000000	99,374309
3821,000000	99,376082
3820,000000	99,380551
3819,000000	99,388753
3818,000000	99,396365
3817,000000	99,396764
3816,000000	99,391754
3815,000000	99,389406
3814,000000	99,391716
3813,000000	99,393253
3812,000000	99,389863
3811,000000	99,384221
3810,000000	99,382183
3809,000000	99,384996
3808,000000	99,388228
3807,000000	99,389209
3806,000000	99,391012
3805,000000	99,397585
3804,000000	99,407423
3803,000000	99,413314
3802,000000	99,412021
3801,000000	99,410447
3800,000000	99,414121
3799,000000	99,420743
3798,000000	99,424233
3797,000000	99,421514
3796,000000	99,416224
3795,000000	99,413705
3794,000000	99,415181
3793,000000	99,418037
3792,000000	99,420413
3791,000000	99,422453
3790,000000	99,424537
3789,000000	99,426406
3788,000000	99,428220
3787,000000	99,430452
3786,000000	99,432714
3785,000000	99,433745
3784,000000	99,433452
3783,000000	99,433449
3782,000000	99,434913
3781,000000	99,437515
3780,000000	99,440609
3779,000000	99,444529
3778,000000	99,449150
3777,000000	99,453047
3776,000000	99,453952
3775,000000	99,451460
3774,000000	99,448415
3773,000000	99,448300
3772,000000	99,451284
3771,000000	99,455283
3770,000000	99,460045
3769,000000	99,466812
3768,000000	99,474888
3767,000000	99,480920
3766,000000	99,481663
3765,000000	99,477969
3764,000000	99,474672
3763,000000	99,475039
3762,000000	99,477262
3761,000000	99,478304
3760,000000	99,478713
3759,000000	99,480718
3758,000000	99,483463
3757,000000	99,486024
3756,000000	99,490002
3755,000000	99,496346
3754,000000	99,502645
3753,000000	99,506242
3752,000000	99,509499
3751,000000	99,515459
3750,000000	99,520925
3749,000000	99,523613
3748,000000	99,528487
3747,000000	99,538062
3746,000000	99,542745
3745,000000	99,534315
3744,000000	99,521852
3743,000000	99,516015
3742,000000	99,516227
3741,000000	99,517376
3740,000000	99,517551
3739,000000	99,519625
3738,000000	99,523984
3737,000000	99,526688
3736,000000	99,526726
3735,000000	99,527868
3734,000000	99,532030
3733,000000	99,535581
3732,000000	99,535167
3731,000000	99,532068
3730,000000	99,529603
3729,000000	99,528427
3728,000000	99,525871
3727,000000	99,520926
3726,000000	99,517045
3725,000000	99,516910
3724,000000	99,518802
3723,000000	99,519744
3722,000000	99,519049
3721,000000	99,517465
3720,000000	99,514947
3719,000000	99,510932
3718,000000	99,505496
3717,000000	99,501197
3716,000000	99,500821
3715,000000	99,503414
3714,000000	99,504723
3713,000000	99,501947
3712,000000	99,496641
3711,000000	99,490911
3710,000000	99,483900
3709,000000	99,473947
3708,000000	99,460462
3707,000000	99,444668
3706,000000	99,428987
3705,000000	99,415090
3704,000000	99,402543
3703,000000	99,389456
3702,000000	99,374506
3701,000000	99,358056
3700,000000	99,341961
3699,000000	99,327982
3698,000000	99,316204
3697,000000	99,306598
3696,000000	99,300818
3695,000000	99,299810
3694,000000	99,302082
3693,000000	99,306106
3692,000000	99,312617
3691,000000	99,322982
3690,000000	99,335944
3689,000000	99,347849
3688,000000	99,355767
3687,000000	99,359656
3686,000000	99,360492
3685,000000	99,357383
3684,000000	99,349099
3683,000000	99,335660
3682,000000	99,314560
3681,000000	99,278967
3680,000000	99,226218
3679,000000	99,166088
3678,000000	99,117039
3677,000000	99,095457
3676,000000	99,109939
3675,000000	99,151354
3674,000000	99,196719
3673,000000	99,232078
3672,000000	99,252909
3671,000000	99,257634
3670,000000	99,251884
3669,000000	99,243511
3668,000000	99,234440
3667,000000	99,223529
3666,000000	99,210664
3665,000000	99,197108
3664,000000	99,184203
3663,000000	99,171647
3662,000000	99,157911
3661,000000	99,143257
3660,000000	99,130481
3659,000000	99,121183
3658,000000	99,112813
3657,000000	99,100914
3656,000000	99,085428
3655,000000	99,070699
3654,000000	99,060868
3653,000000	99,055738
3652,000000	99,051280
3651,000000	99,045215
3650,000000	99,039850
3649,000000	99,035870
3648,000000	99,029507
3647,000000	99,018695
3646,000000	99,005083
3645,000000	98,990677
3644,000000	98,975324
3643,000000	98,957978
3642,000000	98,938894
3641,000000	98,920216
3640,000000	98,903438
3639,000000	98,888011
3638,000000	98,873055
3637,000000	98,858535
3636,000000	98,844025
3635,000000	98,827945
3634,000000	98,810729
3633,000000	98,796079
3632,000000	98,786270
3631,000000	98,776462
3630,000000	98,758771
3629,000000	98,734769
3628,000000	98,712702
3627,000000	98,694855
3626,000000	98,677859
3625,000000	98,658427
3624,000000	98,637073
3623,000000	98,617234
3622,000000	98,600464
3621,000000	98,584730
3620,000000	98,568378
3619,000000	98,552843
3618,000000	98,540196
3617,000000	98,531061
3616,000000	98,524161
3615,000000	98,516008
3614,000000	98,503828
3613,000000	98,488680
3612,000000	98,473774
3611,000000	98,460119
3610,000000	98,445272
3609,000000	98,426902
3608,000000	98,406138
3607,000000	98,385828
3606,000000	98,367217
3605,000000	98,349759
3604,000000	98,332642
3603,000000	98,315534
3602,000000	98,298293
3601,000000	98,280898
3600,000000	98,263991
3599,000000	98,247810
3598,000000	98,231475
3597,000000	98,213742
3596,000000	98,194006
3595,000000	98,172058
3594,000000	98,148812
3593,000000	98,126392
3592,000000	98,107379
3591,000000	98,092899
3590,000000	98,080832
3589,000000	98,066915
3588,000000	98,048408
3587,000000	98,025693
3586,000000	98,000588
3585,000000	97,974876
3584,000000	97,949751
3583,000000	97,925585
3582,000000	97,902245
3581,000000	97,879346
3580,000000	97,856567
3579,000000	97,833525
3578,000000	97,810020
3577,000000	97,786391
3576,000000	97,763428
3575,000000	97,741403
3574,000000	97,719644
3573,000000	97,697575
3572,000000	97,675792
3571,000000	97,655824
3570,000000	97,638112
3569,000000	97,621021
3568,000000	97,602582
3567,000000	97,582106
3566,000000	97,559514
3565,000000	97,535091
3564,000000	97,509748
3563,000000	97,484271
3562,000000	97,459109
3561,000000	97,434671
3560,000000	97,411230
3559,000000	97,388500
3558,000000	97,365691
3557,000000	97,342550
3556,000000	97,319956
3555,000000	97,298999
3554,000000	97,279694
3553,000000	97,261408
3552,000000	97,244192
3551,000000	97,228766
3550,000000	97,215188
3549,000000	97,202130
3548,000000	97,187775
3547,000000	97,171145
3546,000000	97,152572
3545,000000	97,133492
3544,000000	97,115773
3543,000000	97,100442
3542,000000	97,086823
3541,000000	97,073346
3540,000000	97,058938
3539,000000	97,043403
3538,000000	97,026779
3537,000000	97,009150
3536,000000	96,990997
3535,000000	96,973070
3534,000000	96,956007
3533,000000	96,940098
3532,000000	96,925360
3531,000000	96,911169
3530,000000	96,896163
3529,000000	96,879151
3528,000000	96,860325
3527,000000	96,840930
3526,000000	96,821642
3525,000000	96,802028
3524,000000	96,781714
3523,000000	96,761267
3522,000000	96,741566
3521,000000	96,722822
3520,000000	96,704469
3519,000000	96,685816
3518,000000	96,666748
3517,000000	96,647748
3516,000000	96,629330
3515,000000	96,611469
3514,000000	96,593720
3513,000000	96,575475
3512,000000	96,556062
3511,000000	96,535034
3510,000000	96,512878
3509,000000	96,491163
3508,000000	96,471409
3507,000000	96,453623
3506,000000	96,436327
3505,000000	96,418043
3504,000000	96,398407
3503,000000	96,377646
3502,000000	96,355882
3501,000000	96,333632
3500,000000	96,312229
3499,000000	96,292751
3498,000000	96,274808
3497,000000	96,256885
3496,000000	96,237581
3495,000000	96,216236
3494,000000	96,192898
3493,000000	96,168400
3492,000000	96,144258
3491,000000	96,121855
3490,000000	96,101533
3489,000000	96,082523
3488,000000	96,063581
3487,000000	96,043445
3486,000000	96,021155
3485,000000	95,996751
3484,000000	95,971726
3483,000000	95,948251
3482,000000	95,927483
3481,000000	95,908516
3480,000000	95,889055
3479,000000	95,867130
3478,000000	95,842388
3477,000000	95,816146
3476,000000	95,790478
3475,000000	95,767224
3474,000000	95,747692
3473,000000	95,732800
3472,000000	95,722517
3471,000000	95,714822
3470,000000	95,705828
3469,000000	95,691495
3468,000000	95,669522
3467,000000	95,640158
3466,000000	95,605985
3465,000000	95,571140
3464,000000	95,539796
3463,000000	95,514013
3462,000000	95,492476
3461,000000	95,471507
3460,000000	95,447775
3459,000000	95,420535
3458,000000	95,391781
3457,000000	95,364571
3456,000000	95,340947
3455,000000	95,320862
3454,000000	95,302688
3453,000000	95,284620
3452,000000	95,265780
3451,000000	95,246286
3450,000000	95,226677
3449,000000	95,207360
3448,000000	95,188398
3447,000000	95,169644
3446,000000	95,151164
3445,000000	95,133563
3444,000000	95,117658
3443,000000	95,103977
3442,000000	95,092961
3441,000000	95,085561
3440,000000	95,082799
3439,000000	95,084190
3438,000000	95,086828
3437,000000	95,086337
3436,000000	95,079151
3435,000000	95,064517
3434,000000	95,045145
3433,000000	95,025843
3432,000000	95,010475
3431,000000	94,999252
3430,000000	94,989109
3429,000000	94,976915
3428,000000	94,961996
3427,000000	94,945710
3426,000000	94,929839
3425,000000	94,916089
3424,000000	94,905955
3423,000000	94,899646
3422,000000	94,895220
3421,000000	94,889784
3420,000000	94,881767
3419,000000	94,871778
3418,000000	94,861672
3417,000000	94,853306
3416,000000	94,847721
3415,000000	94,844529
3414,000000	94,842039
3413,000000	94,838569
3412,000000	94,833626
3411,000000	94,827602
3410,000000	94,820759
3409,000000	94,813094
3408,000000	94,804830
3407,000000	94,796445
3406,000000	94,788479
3405,000000	94,781770
3404,000000	94,777317
3403,000000	94,775086
3402,000000	94,773172
3401,000000	94,768930
3400,000000	94,761042
3399,000000	94,750236
3398,000000	94,738326
3397,000000	94,727039
3396,000000	94,717491
3395,000000	94,710075
3394,000000	94,704469
3393,000000	94,699788
3392,000000	94,694737
3391,000000	94,687906
3390,000000	94,678526
3389,000000	94,667235
3388,000000	94,655697
3387,000000	94,645100
3386,000000	94,635285
3385,000000	94,625557
3384,000000	94,615946
3383,000000	94,607267
3382,000000	94,600287
3381,000000	94,595123
3380,000000	94,591161
3379,000000	94,587132
3378,000000	94,581514
3377,000000	94,573252
3376,000000	94,562334
3375,000000	94,549915
3374,000000	94,538103
3373,000000	94,529163
3372,000000	94,524006
3371,000000	94,521162
3370,000000	94,517694
3369,000000	94,511366
3368,000000	94,501780
3367,000000	94,489807
3366,000000	94,476800
3365,000000	94,464332
3364,000000	94,453589
3363,000000	94,444407
3362,000000	94,435433
3361,000000	94,425655
3360,000000	94,415300
3359,000000	94,405080
3358,000000	94,395345
3357,000000	94,386440
3356,000000	94,379096
3355,000000	94,373700
3354,000000	94,369583
3353,000000	94,365531
3352,000000	94,360697
3351,000000	94,354697
3350,000000	94,347442
3349,000000	94,339451
3348,000000	94,331911
3347,000000	94,325846
3346,000000	94,321286
3345,000000	94,317498
3344,000000	94,313698
3343,000000	94,309277
3342,000000	94,303874
3341,000000	94,297627
3340,000000	94,290964
3339,000000	94,283893
3338,000000	94,275948
3337,000000	94,267217
3336,000000	94,258881
3335,000000	94,252174
3334,000000	94,247092
3333,000000	94,242597
3332,000000	94,237808
3331,000000	94,232679
3330,000000	94,227869
3329,000000	94,224208
3328,000000	94,221885
3327,000000	94,219835
3326,000000	94,216311
3325,000000	94,210474
3324,000000	94,203152
3323,000000	94,195882
3322,000000	94,189765
3321,000000	94,185317
3320,000000	94,182569
3319,000000	94,180730
3318,000000	94,178295
3317,000000	94,174210
3316,000000	94,168727
3315,000000	94,162894
3314,000000	94,157709
3313,000000	94,154053
3312,000000	94,152743
3311,000000	94,153965
3310,000000	94,156916
3309,000000	94,160371
3308,000000	94,163124
3307,000000	94,163491
3306,000000	94,159340
3305,000000	94,149711
3304,000000	94,136362
3303,000000	94,123057
3302,000000	94,113327
3301,000000	94,109116
3300,000000	94,110782
3299,000000	94,117266
3298,000000	94,126243
3297,000000	94,135152
3296,000000	94,142686
3295,000000	94,149007
3294,000000	94,154366
3293,000000	94,157816
3292,000000	94,157580
3291,000000	94,152855
3290,000000	94,145283
3289,000000	94,138366
3288,000000	94,135050
3287,000000	94,135789
3286,000000	94,139075
3285,000000	94,143565
3284,000000	94,149028
3283,000000	94,155259
3282,000000	94,161248
3281,000000	94,166315
3280,000000	94,171415
3279,000000	94,178587
3278,000000	94,189117
3277,000000	94,202562
3276,000000	94,217501
3275,000000	94,232697
3274,000000	94,247539
3273,000000	94,261596
3272,000000	94,273955
3271,000000	94,283511
3270,000000	94,290359
3269,000000	94,296619
3268,000000	94,305048
3267,000000	94,316544
3266,000000	94,329654
3265,000000	94,342680
3264,000000	94,355422
3263,000000	94,368562
3262,000000	94,382400
3261,000000	94,397063
3260,000000	94,413315
3259,000000	94,432080
3258,000000	94,453072
3257,000000	94,474382
3256,000000	94,493621
3255,000000	94,509467
3254,000000	94,522501
3253,000000	94,534975
3252,000000	94,549582
3251,000000	94,567959
3250,000000	94,590031
3249,000000	94,614228
3248,000000	94,637909
3247,000000	94,658100
3246,000000	94,673130
3245,000000	94,684150
3244,000000	94,694403
3243,000000	94,706533
3242,000000	94,720899
3241,000000	94,736422
3240,000000	94,752158
3239,000000	94,767797
3238,000000	94,783629
3237,000000	94,800668
3236,000000	94,820019
3235,000000	94,841247
3234,000000	94,861685
3233,000000	94,878077
3232,000000	94,888991
3231,000000	94,895542
3230,000000	94,900539
3229,000000	94,907296
3228,000000	94,918118
3227,000000	94,932716
3226,000000	94,948198
3225,000000	94,961543
3224,000000	94,972342
3223,000000	94,982728
3222,000000	94,994990
3221,000000	95,009715
3220,000000	95,025768
3219,000000	95,041325
3218,000000	95,055003
3217,000000	95,066751
3216,000000	95,077874
3215,000000	95,089757
3214,000000	95,102442
3213,000000	95,114659
3212,000000	95,125284
3211,000000	95,134549
3210,000000	95,143849
3209,000000	95,154656
3208,000000	95,167451
3207,000000	95,181425
3206,000000	95,195154
3205,000000	95,207697
3204,000000	95,219067
3203,000000	95,229777
3202,000000	95,240343
3201,000000	95,251336
3200,000000	95,263406
3199,000000	95,276905
3198,000000	95,291721
3197,000000	95,307673
3196,000000	95,324662
3195,000000	95,342202
3194,000000	95,359239
3193,000000	95,374915
3192,000000	95,389224
3191,000000	95,402561
3190,000000	95,415067
3189,000000	95,426934
3188,000000	95,438999
3187,000000	95,452342
3186,000000	95,467280
3185,000000	95,483145
3184,000000	95,498930
3183,000000	95,513885
3182,000000	95,527732
3181,000000	95,540824
3180,000000	95,554115
3179,000000	95,568528
3178,000000	95,584268
3177,000000	95,600977
3176,000000	95,618318
3175,000000	95,636004
3174,000000	95,653409
3173,000000	95,669809
3172,000000	95,685156
3171,000000	95,700245
3170,000000	95,715999
3169,000000	95,732763
3168,000000	95,750285
3167,000000	95,768007
3166,000000	95,785199
3165,000000	95,801018
3164,000000	95,814804
3163,000000	95,826623
3162,000000	95,837573
3161,000000	95,849364
3160,000000	95,863234
3159,000000	95,879249
3158,000000	95,897091
3157,000000	95,917489
3156,000000	95,942016
3155,000000	95,970699
3154,000000	96,000203
3153,000000	96,025351
3152,000000	96,042800
3151,000000	96,053181
3150,000000	96,059869
3149,000000	96,066208
3148,000000	96,073974
3147,000000	96,083580
3146,000000	96,095084
3145,000000	96,108932
3144,000000	96,125959
3143,000000	96,146682
3142,000000	96,170382
3141,000000	96,194749
3140,000000	96,216478
3139,000000	96,232781
3138,000000	96,243113
3137,000000	96,249752
3136,000000	96,256384
3135,000000	96,265651
3134,000000	96,277831
3133,000000	96,291510
3132,000000	96,304985
3131,000000	96,317074
3130,000000	96,327440
3129,000000	96,336744
3128,000000	96,346179
3127,000000	96,356272
3126,000000	96,366449
3125,000000	96,376334
3124,000000	96,387177
3123,000000	96,401012
3122,000000	96,418223
3121,000000	96,436631
3120,000000	96,453254
3119,000000	96,466509
3118,000000	96,476565
3117,000000	96,484150
3116,000000	96,489483
3115,000000	96,492355
3114,000000	96,493030
3113,000000	96,493038
3112,000000	96,494774
3111,000000	96,499790
3110,000000	96,507362
3109,000000	96,515021
3108,000000	96,520658
3107,000000	96,523940
3106,000000	96,525839
3105,000000	96,527588
3104,000000	96,530423
3103,000000	96,535556
3102,000000	96,543476
3101,000000	96,553295
3100,000000	96,563179
3099,000000	96,571521
3098,000000	96,577614
3097,000000	96,581529
3096,000000	96,583882
3095,000000	96,585780
3094,000000	96,588521
3093,000000	96,592828
3092,000000	96,598218
3091,000000	96,603214
3090,000000	96,606433
3089,000000	96,607651
3088,000000	96,607717
3087,000000	96,607288
3086,000000	96,605779
3085,000000	96,601897
3084,000000	96,595259
3083,000000	96,587202
3082,000000	96,579825
3081,000000	96,574252
3080,000000	96,569777
3079,000000	96,564449
3078,000000	96,556596
3077,000000	96,546216
3076,000000	96,535282
3075,000000	96,526660
3074,000000	96,522328
3073,000000	96,522509
3072,000000	96,526425
3071,000000	96,533704
3070,000000	96,544609
3069,000000	96,558779
3068,000000	96,574315
3067,000000	96,588758
3066,000000	96,601217
3065,000000	96,612976
3064,000000	96,625609
3063,000000	96,639099
3062,000000	96,652547
3061,000000	96,666473
3060,000000	96,683178
3059,000000	96,704234
3058,000000	96,728305
3057,000000	96,752115
3056,000000	96,773434
3055,000000	96,792672
3054,000000	96,811797
3053,000000	96,832135
3052,000000	96,852993
3051,000000	96,871942
3050,000000	96,886621
3049,000000	96,896939
3048,000000	96,905413
3047,000000	96,914868
3046,000000	96,925798
3045,000000	96,936290
3044,000000	96,944388
3043,000000	96,949806
3042,000000	96,953390
3041,000000	96,955715
3040,000000	96,956813
3039,000000	96,957057
3038,000000	96,957606
3037,000000	96,959729
3036,000000	96,963674
3035,000000	96,968197
3034,000000	96,971333
3033,000000	96,971796
3032,000000	96,969745
3031,000000	96,966368
3030,000000	96,963005
3029,000000	96,960846
3028,000000	96,961074
3027,000000	96,964485
3026,000000	96,970737
3025,000000	96,978343
3024,000000	96,985826
3023,000000	96,992743
3022,000000	96,999324
3021,000000	97,005321
3020,000000	97,009620
3019,000000	97,011026
3018,000000	97,009053
3017,000000	97,003661
3016,000000	96,994605
3015,000000	96,981521
3014,000000	96,964798
3013,000000	96,945611
3012,000000	96,924473
3011,000000	96,900134
3010,000000	96,870581
3009,000000	96,835247
3008,000000	96,795637
3007,000000	96,753749
3006,000000	96,710640
3005,000000	96,666517
3004,000000	96,621319
3003,000000	96,574473
3002,000000	96,524584
3001,000000	96,470295
3000,000000	96,411095
2999,000000	96,346696
2998,000000	96,275962
2997,000000	96,197066
2996,000000	96,108851
2995,000000	96,011058
2994,000000	95,903148
2993,000000	95,783609
2992,000000	95,650459
2991,000000	95,502463
2990,000000	95,339362
2989,000000	95,161306
2988,000000	94,968252
2987,000000	94,759203
2986,000000	94,532452
2985,000000	94,286416
2984,000000	94,020429
2983,000000	93,734744
2982,000000	93,429155
2981,000000	93,102439
2980,000000	92,753005
2979,000000	92,380084
2978,000000	91,984342
2977,000000	91,566139
2976,000000	91,123639
2975,000000	90,652794
2974,000000	90,150217
2973,000000	89,616832
2972,000000	89,057861
2971,000000	88,480118
2970,000000	87,889537
2969,000000	87,291590
2968,000000	86,692935
2967,000000	86,101922
2966,000000	85,528404
2965,000000	84,982923
2964,000000	84,476409
2963,000000	84,019144
2962,000000	83,620563
2961,000000	83,289336
2960,000000	83,032688
2959,000000	82,857033
2958,000000	82,767869
2957,000000	82,770111
2956,000000	82,866467
2955,000000	83,054719
2954,000000	83,326493
2953,000000	83,665789
2952,000000	84,049889
2951,000000	84,451955
2950,000000	84,845407
2949,000000	85,206799
2948,000000	85,516103
2947,000000	85,757257
2946,000000	85,918972
2945,000000	85,995894
2944,000000	85,987334
2943,000000	85,896403
2942,000000	85,729988
2941,000000	85,498332
2940,000000	85,213728
2939,000000	84,888018
2938,000000	84,532620
2937,000000	84,158895
2936,000000	83,778342
2935,000000	83,402452
2934,000000	83,042248
2933,000000	82,707594
2932,000000	82,404454
2931,000000	82,133811
2930,000000	81,893694
2929,000000	81,682347
2928,000000	81,498965
2927,000000	81,342195
2926,000000	81,209878
2925,000000	81,099470
2924,000000	81,008173
2923,000000	80,933132
2922,000000	80,873343
2921,000000	80,832537
2920,000000	80,819535
2919,000000	80,846984
2918,000000	80,929811
2917,000000	81,082088
2916,000000	81,311672
2915,000000	81,614185
2914,000000	81,972268
2913,000000	82,360746
2912,000000	82,754904
2911,000000	83,138098
2910,000000	83,504510
2909,000000	83,857089
2908,000000	84,201926
2907,000000	84,543943
2906,000000	84,886117
2905,000000	85,230118
2904,000000	85,576521
2903,000000	85,924534
2902,000000	86,272517
2901,000000	86,618664
2900,000000	86,960929
2899,000000	87,296671
2898,000000	87,622961
2897,000000	87,937251
2896,000000	88,237733
2895,000000	88,523755
2894,000000	88,796467
2893,000000	89,058050
2892,000000	89,309262
2891,000000	89,547518
2890,000000	89,767677
2889,000000	89,964606
2888,000000	90,134048
2887,000000	90,271703
2886,000000	90,372565
2885,000000	90,431524
2884,000000	90,444284
2883,000000	90,407197
2882,000000	90,317361
2881,000000	90,173602
2880,000000	89,978151
2879,000000	89,738069
2878,000000	89,466695
2877,000000	89,184223
2876,000000	88,915167
2875,000000	88,684074
2874,000000	88,511173
2873,000000	88,410002
2872,000000	88,385685
2871,000000	88,432659
2870,000000	88,533988
2869,000000	88,663978
2868,000000	88,793706
2867,000000	88,897238
2866,000000	88,956351
2865,000000	88,962215
2864,000000	88,914920
2863,000000	88,821664
2862,000000	88,694484
2861,000000	88,548336
2860,000000	88,399314
2859,000000	88,262346
2858,000000	88,148774
2857,000000	88,064771
2856,000000	88,010541
2855,000000	87,982054
2854,000000	87,975459
2853,000000	87,993784
2852,000000	88,054341
2851,000000	88,189613
2850,000000	88,436820
2849,000000	88,818690
2848,000000	89,327223
2847,000000	89,923957
2846,000000	90,557133
2845,000000	91,181463
2844,000000	91,768784
2843,000000	92,308300
2842,000000	92,799850
2841,000000	93,246474
2840,000000	93,649014
2839,000000	94,005826
2838,000000	94,317423
2837,000000	94,589143
2836,000000	94,828503
2835,000000	95,040804
2834,000000	95,228219
2833,000000	95,392705
2832,000000	95,537933
2831,000000	95,667582
2830,000000	95,783414
2829,000000	95,885720
2828,000000	95,975093
2827,000000	96,053334
2826,000000	96,122785
2825,000000	96,185339
2824,000000	96,241623
2823,000000	96,291002
2822,000000	96,333059
2821,000000	96,369176
2820,000000	96,402366
2819,000000	96,435595
2818,000000	96,470956
2817,000000	96,510480
2816,000000	96,556287
2815,000000	96,609161
2814,000000	96,667768
2813,000000	96,729896
2812,000000	96,793755
2811,000000	96,857487
2810,000000	96,918452
2809,000000	96,974383
2808,000000	97,025098
2807,000000	97,072123
2806,000000	97,116719
2805,000000	97,159054
2804,000000	97,199008
2803,000000	97,236824
2802,000000	97,272887
2801,000000	97,307483
2800,000000	97,340848
2799,000000	97,372926
2798,000000	97,403050
2797,000000	97,430434
2796,000000	97,455002
2795,000000	97,477518
2794,000000	97,499190
2793,000000	97,521387
2792,000000	97,545131
2791,000000	97,569966
2790,000000	97,593716
2789,000000	97,614371
2788,000000	97,632238
2787,000000	97,649493
2786,000000	97,667560
2785,000000	97,685773
2784,000000	97,702674
2783,000000	97,717744
2782,000000	97,731574
2781,000000	97,745066
2780,000000	97,758974
2779,000000	97,773796
2778,000000	97,789539
2777,000000	97,805599
2776,000000	97,820954
2775,000000	97,834439
2774,000000	97,845079
2773,000000	97,852595
2772,000000	97,857734
2771,000000	97,861867
2770,000000	97,866248
2769,000000	97,871692
2768,000000	97,878461
2767,000000	97,885950
2766,000000	97,892796
2765,000000	97,898021
2764,000000	97,902201
2763,000000	97,906989
2762,000000	97,913390
2761,000000	97,920765
2760,000000	97,927486
2759,000000	97,932305
2758,000000	97,935305
2757,000000	97,937947
2756,000000	97,942012
2755,000000	97,948004
2754,000000	97,954618
2753,000000	97,960163
2752,000000	97,964338
2751,000000	97,968233
2750,000000	97,972779
2749,000000	97,977709
2748,000000	97,981835
2747,000000	97,983873
2746,000000	97,983162
2745,000000	97,980231
2744,000000	97,976692
2743,000000	97,974062
2742,000000	97,972635
2741,000000	97,971757
2740,000000	97,971018
2739,000000	97,970732
2738,000000	97,971447
2737,000000	97,973470
2736,000000	97,976672
2735,000000	97,980303
2734,000000	97,983226
2733,000000	97,985024
2732,000000	97,986826
2731,000000	97,990537
2730,000000	97,997296
2729,000000	98,006947
2728,000000	98,018510
2727,000000	98,030509
2726,000000	98,041256
2725,000000	98,049950
2724,000000	98,057614
2723,000000	98,066169
2722,000000	98,076442
2721,000000	98,087611
2720,000000	98,098510
2719,000000	98,108636
2718,000000	98,117843
2717,000000	98,126022
2716,000000	98,133531
2715,000000	98,141332
2714,000000	98,150306
2713,000000	98,160692
2712,000000	98,172213
2711,000000	98,184201
2710,000000	98,195526
2709,000000	98,205069
2708,000000	98,212578
2707,000000	98,218727
2706,000000	98,224294
2705,000000	98,229740
2704,000000	98,235546
2703,000000	98,242219
2702,000000	98,249649
2701,000000	98,256946
2700,000000	98,263118
2699,000000	98,267614
2698,000000	98,270303
2697,000000	98,271560
2696,000000	98,272552
2695,000000	98,274775
2694,000000	98,278897
2693,000000	98,284328
2692,000000	98,290027
2691,000000	98,295329
2690,000000	98,299961
2689,000000	98,303877
2688,000000	98,307438
2687,000000	98,311352
2686,000000	98,316027
2685,000000	98,321134
2684,000000	98,325979
2683,000000	98,330190
2682,000000	98,333914
2681,000000	98,337452
2680,000000	98,340716
2679,000000	98,343059
2678,000000	98,343993
2677,000000	98,344311
2676,000000	98,346060
2675,000000	98,350764
2674,000000	98,357785
2673,000000	98,364923
2672,000000	98,370550
2671,000000	98,374745
2670,000000	98,378592
2669,000000	98,383094
2668,000000	98,388731
2667,000000	98,395394
2666,000000	98,402562
2665,000000	98,409893
2664,000000	98,417685
2663,000000	98,426439
2662,000000	98,436235
2661,000000	98,447043
2660,000000	98,459287
2659,000000	98,473312
2658,000000	98,488301
2657,000000	98,502620
2656,000000	98,515435
2655,000000	98,527373
2654,000000	98,539526
2653,000000	98,552486
2652,000000	98,566406
2651,000000	98,581110
2650,000000	98,595769
2649,000000	98,609122
2648,000000	98,620477
2647,000000	98,630095
2646,000000	98,638486
2645,000000	98,645989
2644,000000	98,653194
2643,000000	98,661070
2642,000000	98,670250
2641,000000	98,680595
2640,000000	98,691653
2639,000000	98,702941
2638,000000	98,713590
2637,000000	98,722470
2636,000000	98,729172
2635,000000	98,734504
2634,000000	98,739675
2633,000000	98,745248
2632,000000	98,750995
2631,000000	98,756289
2630,000000	98,760594
2629,000000	98,763956
2628,000000	98,767127
2627,000000	98,770846
2626,000000	98,775045
2625,000000	98,779213
2624,000000	98,783299
2623,000000	98,787600
2622,000000	98,791958
2621,000000	98,795862
2620,000000	98,799355
2619,000000	98,803026
2618,000000	98,807052
2617,000000	98,810926
2616,000000	98,814157
2615,000000	98,816692
2614,000000	98,818764
2613,000000	98,820955
2612,000000	98,824145
2611,000000	98,828552
2610,000000	98,833026
2609,000000	98,836100
2608,000000	98,837572
2607,000000	98,838325
2606,000000	98,839106
2605,000000	98,840436
2604,000000	98,843168
2603,000000	98,847736
2602,000000	98,853165
2601,000000	98,858064
2600,000000	98,862277
2599,000000	98,866232
2598,000000	98,869242
2597,000000	98,870390
2596,000000	98,870902
2595,000000	98,873540
2594,000000	98,879139
2593,000000	98,885473
2592,000000	98,890100
2591,000000	98,892795
2590,000000	98,894726
2589,000000	98,896695
2588,000000	98,898810
2587,000000	98,900691
2586,000000	98,901516
2585,000000	98,900999
2584,000000	98,900522
2583,000000	98,901980
2582,000000	98,905280
2581,000000	98,908397
2580,000000	98,910256
2579,000000	98,912106
2578,000000	98,915623
2577,000000	98,920961
2576,000000	98,927134
2575,000000	98,933050
2574,000000	98,937725
2573,000000	98,940752
2572,000000	98,943039
2571,000000	98,946065
2570,000000	98,950102
2569,000000	98,954202
2568,000000	98,957941
2567,000000	98,961912
2566,000000	98,966438
2565,000000	98,971167
2564,000000	98,976131
2563,000000	98,981880
2562,000000	98,988409
2561,000000	98,995101
2560,000000	99,001638
2559,000000	99,007616
2558,000000	99,011633
2557,000000	99,012693
2556,000000	99,012542
2555,000000	99,014566
2554,000000	99,019929
2553,000000	99,026613
2552,000000	99,032577
2551,000000	99,037993
2550,000000	99,043807
2549,000000	99,050075
2548,000000	99,056574
2547,000000	99,063334
2546,000000	99,069522
2545,000000	99,073193
2544,000000	99,073405
2543,000000	99,071733
2542,000000	99,070867
2541,000000	99,072225
2540,000000	99,075118
2539,000000	99,077500
2538,000000	99,077516
2537,000000	99,075257
2536,000000	99,072991
2535,000000	99,072792
2534,000000	99,074309
2533,000000	99,075852
2532,000000	99,076922
2531,000000	99,078024
2530,000000	99,078757
2529,000000	99,078244
2528,000000	99,077250
2527,000000	99,077523
2526,000000	99,078886
2525,000000	99,079294
2524,000000	99,078189
2523,000000	99,077608
2522,000000	99,079128
2521,000000	99,081587
2520,000000	99,082787
2519,000000	99,082094
2518,000000	99,080699
2517,000000	99,080566
2516,000000	99,083504
2515,000000	99,089819
2514,000000	99,097351
2513,000000	99,103053
2512,000000	99,106040
2511,000000	99,108136
2510,000000	99,111578
2509,000000	99,117482
2508,000000	99,126207
2507,000000	99,137381
2506,000000	99,149321
2505,000000	99,160119
2504,000000	99,169652
2503,000000	99,179086
2502,000000	99,188462
2501,000000	99,196514
2500,000000	99,203023
2499,000000	99,209554
2498,000000	99,217514
2497,000000	99,226976
2496,000000	99,237490
2495,000000	99,248322
2494,000000	99,257749
2493,000000	99,264088
2492,000000	99,267995
2491,000000	99,272220
2490,000000	99,278629
2489,000000	99,286691
2488,000000	99,294837
2487,000000	99,301725
2486,000000	99,306359
2485,000000	99,308937
2484,000000	99,311784
2483,000000	99,317522
2482,000000	99,325910
2481,000000	99,333913
2480,000000	99,339112
2479,000000	99,341587
2478,000000	99,342727
2477,000000	99,344143
2476,000000	99,347586
2475,000000	99,353897
2474,000000	99,361700
2473,000000	99,368747
2472,000000	99,374484
2471,000000	99,379677
2470,000000	99,384108
2469,000000	99,386874
2468,000000	99,388546
2467,000000	99,390501
2466,000000	99,392312
2465,000000	99,392638
2464,000000	99,392713
2463,000000	99,395937
2462,000000	99,403365
2461,000000	99,412309
2460,000000	99,420038
2459,000000	99,426171
2458,000000	99,430815
2457,000000	99,433348
2456,000000	99,434441
2455,000000	99,436509
2454,000000	99,440494
2453,000000	99,444257
2452,000000	99,445727
2451,000000	99,445748
2450,000000	99,446423
2449,000000	99,448355
2448,000000	99,450736
2447,000000	99,452519
2446,000000	99,452463
2445,000000	99,449867
2444,000000	99,446422
2443,000000	99,445572
2442,000000	99,448902
2441,000000	99,454634
2440,000000	99,460228
2439,000000	99,464521
2438,000000	99,466613
2437,000000	99,465290
2436,000000	99,461274
2435,000000	99,458033
2434,000000	99,458494
2433,000000	99,462203
2432,000000	99,466924
2431,000000	99,471200
2430,000000	99,473941
2429,000000	99,473354
2428,000000	99,468619
2427,000000	99,461961
2426,000000	99,457261
2425,000000	99,456680
2424,000000	99,459315
2423,000000	99,462435
2422,000000	99,463318
2421,000000	99,460785
2420,000000	99,456011
2419,000000	99,451469
2418,000000	99,448721
2417,000000	99,447685
2416,000000	99,447841
2415,000000	99,449027
2414,000000	99,451055
2413,000000	99,453871
2412,000000	99,458097
2411,000000	99,463892
2410,000000	99,469136
2409,000000	99,470577
2408,000000	99,467459
2407,000000	99,462634
2406,000000	99,459585
2405,000000	99,459738
2404,000000	99,462917
2403,000000	99,468466
2402,000000	99,475008
2401,000000	99,480692
2400,000000	99,484896
2399,000000	99,488740
2398,000000	99,493317
2397,000000	99,498375
2396,000000	99,503191
2395,000000	99,507411
2394,000000	99,510426
2393,000000	99,511166
2392,000000	99,509460
2391,000000	99,506717
2390,000000	99,504538
2389,000000	99,503281
2388,000000	99,502262
2387,000000	99,500429
2386,000000	99,496555
2385,000000	99,489799
2384,000000	99,480894
2383,000000	99,472149
2382,000000	99,465841
2381,000000	99,462861
2380,000000	99,462699
2379,000000	99,463856
2378,000000	99,464135
2377,000000	99,461678
2376,000000	99,456366
2375,000000	99,449962
2374,000000	99,445016
2373,000000	99,444157
2372,000000	99,449144
2371,000000	99,458486
2370,000000	99,466861
2369,000000	99,469738
2368,000000	99,468514
2367,000000	99,467967
2366,000000	99,468889
2365,000000	99,467233
2364,000000	99,460438
2363,000000	99,450776
2362,000000	99,442805
2361,000000	99,440171
2360,000000	99,444784
2359,000000	99,455073
2358,000000	99,464330
2357,000000	99,467384
2356,000000	99,466279
2355,000000	99,466679
2354,000000	99,469083
2353,000000	99,470531
2352,000000	99,471398
2351,000000	99,473672
2350,000000	99,476662
2349,000000	99,476350
2348,000000	99,469125
2347,000000	99,458045
2346,000000	99,452223
2345,000000	99,456369
2344,000000	99,465867
2343,000000	99,475390
2342,000000	99,483112
2341,000000	99,489436
2340,000000	99,496342
2339,000000	99,505040
2338,000000	99,513369
2337,000000	99,517903
2336,000000	99,519684
2335,000000	99,522719
2334,000000	99,527242
2333,000000	99,527698
2332,000000	99,521303
2331,000000	99,511913
2330,000000	99,507150
2329,000000	99,510892
2328,000000	99,522975
2327,000000	99,540720
2326,000000	99,560143
2325,000000	99,577828
2324,000000	99,592920
2323,000000	99,606067
2322,000000	99,616462
2321,000000	99,622068
2320,000000	99,624114
2319,000000	99,625861
2318,000000	99,628412
2317,000000	99,629053
2316,000000	99,626729
2315,000000	99,623547
2314,000000	99,622062
2313,000000	99,622333
2312,000000	99,624507
2311,000000	99,629615
2310,000000	99,637768
2309,000000	99,646998
2308,000000	99,655863
2307,000000	99,663974
2306,000000	99,670065
2305,000000	99,672466
2304,000000	99,672698
2303,000000	99,674686
2302,000000	99,679825
2301,000000	99,685194
2300,000000	99,688779
2299,000000	99,692018
2298,000000	99,696650
2297,000000	99,701758
2296,000000	99,706848
2295,000000	99,713626
2294,000000	99,722729
2293,000000	99,731564
2292,000000	99,738432
2291,000000	99,745761
2290,000000	99,756173
2289,000000	99,768051
2288,000000	99,778129
2287,000000	99,786443
2286,000000	99,794997
2285,000000	99,803491
2284,000000	99,809580
2283,000000	99,812757
2282,000000	99,815068
2281,000000	99,818795
2280,000000	99,825018
2279,000000	99,833032
2278,000000	99,839624
2277,000000	99,840843
2276,000000	99,836461
2275,000000	99,830607
2274,000000	99,826872
2273,000000	99,825404
2272,000000	99,826212
2271,000000	99,831683
2270,000000	99,843319
2269,000000	99,858705
2268,000000	99,874028
2267,000000	99,886989
2266,000000	99,895726
2265,000000	99,898370
2264,000000	99,896144
2263,000000	99,893671
2262,000000	99,894000
2261,000000	99,896143
2260,000000	99,898589
2259,000000	99,901503
2258,000000	99,904059
2257,000000	99,904203
2256,000000	99,903163
2255,000000	99,905363
2254,000000	99,911339
2253,000000	99,915858
2252,000000	99,916387
2251,000000	99,918354
2250,000000	99,927487
2249,000000	99,940700
2248,000000	99,949030
2247,000000	99,947710
2246,000000	99,940434
2245,000000	99,935635
2244,000000	99,940123
2243,000000	99,953067
2242,000000	99,964537
2241,000000	99,963807
2240,000000	99,951955
2239,000000	99,942835
2238,000000	99,949143
2237,000000	99,969881
2236,000000	99,993017
2235,000000	100,007031
2234,000000	100,008039
2233,000000	99,999742
2232,000000	99,989743
2231,000000	99,984265
2230,000000	99,984576
2229,000000	99,988618
2228,000000	99,994027
2227,000000	99,997417
2226,000000	99,993966
2225,000000	99,983205
2224,000000	99,973188
2223,000000	99,973080
2222,000000	99,982764
2221,000000	99,995183
2220,000000	100,006099
2219,000000	100,014591
2218,000000	100,016797
2217,000000	100,009263
2216,000000	99,998067
2215,000000	99,994781
2214,000000	100,002737
2213,000000	100,015496
2212,000000	100,028293
2211,000000	100,040923
2210,000000	100,049719
2209,000000	100,048463
2208,000000	100,039843
2207,000000	100,034927
2206,000000	100,038305
2205,000000	100,043636
2204,000000	100,046414
2203,000000	100,050473
2202,000000	100,058135
2201,000000	100,064442
2200,000000	100,065064
2199,000000	100,060672
2198,000000	100,050191
2197,000000	100,030592
2196,000000	100,007607
2195,000000	99,996091
2194,000000	100,003866
2193,000000	100,023540
2192,000000	100,044606
2191,000000	100,064958
2190,000000	100,085920
2189,000000	100,104755
2188,000000	100,118240
2187,000000	100,126632
2186,000000	100,130433
2185,000000	100,130483
2184,000000	100,132935
2183,000000	100,144258
2182,000000	100,159143
2181,000000	100,164142
2180,000000	100,155942
2179,000000	100,144673
2178,000000	100,137846
2177,000000	100,133052
2176,000000	100,127649
2175,000000	100,123626
2174,000000	100,121103
2173,000000	100,120013
2172,000000	100,129203
2171,000000	100,159602
2170,000000	100,205141
2169,000000	100,243698
2168,000000	100,261518
2167,000000	100,265415
2166,000000	100,267532
2165,000000	100,272266
2164,000000	100,282648
2163,000000	100,303369
2162,000000	100,330150
2161,000000	100,349198
2160,000000	100,352819
2159,000000	100,340700
2158,000000	100,306283
2157,000000	100,247239
2156,000000	100,187301
2155,000000	100,159965
2154,000000	100,173345
2153,000000	100,207356
2152,000000	100,241171
2151,000000	100,267658
2150,000000	100,282194
2149,000000	100,278420
2148,000000	100,259824
2147,000000	100,239944
2146,000000	100,225669
2145,000000	100,212416
2144,000000	100,196708
2143,000000	100,181186
2142,000000	100,166697
2141,000000	100,152334
2140,000000	100,143743
2139,000000	100,148181
2138,000000	100,159942
2137,000000	100,162614
2136,000000	100,148713
2135,000000	100,126072
2134,000000	100,104149
2133,000000	100,085392
2132,000000	100,071069
2131,000000	100,063138
2130,000000	100,058291
2129,000000	100,050671
2128,000000	100,042943
2127,000000	100,045095
2126,000000	100,059086
2125,000000	100,074013
2124,000000	100,080263
2123,000000	100,080608
2122,000000	100,082039
2121,000000	100,084478
2120,000000	100,083380
2119,000000	100,078030
2118,000000	100,071598
2117,000000	100,066533
2116,000000	100,064264
2115,000000	100,066116
2114,000000	100,071050
2113,000000	100,075343
2112,000000	100,077089
2111,000000	100,077980
2110,000000	100,079104
2109,000000	100,078970
2108,000000	100,077249
2107,000000	100,075870
2106,000000	100,074923
2105,000000	100,072349
2104,000000	100,069162
2103,000000	100,069820
2102,000000	100,075670
2101,000000	100,083048
2100,000000	100,089278
2099,000000	100,095166
2098,000000	100,100297
2097,000000	100,101973
2096,000000	100,100823
2095,000000	100,101516
2094,000000	100,105713
2093,000000	100,110175
2092,000000	100,113248
2091,000000	100,117580
2090,000000	100,125158
2089,000000	100,134919
2088,000000	100,145875
2087,000000	100,156978
2086,000000	100,163895
2085,000000	100,162962
2084,000000	100,159417
2083,000000	100,163942
2082,000000	100,179100
2081,000000	100,195641
2080,000000	100,204226
2079,000000	100,204015
2078,000000	100,198348
2077,000000	100,189873
2076,000000	100,182391
2075,000000	100,180008
2074,000000	100,182161
2073,000000	100,186261
2072,000000	100,195125
2071,000000	100,213043
2070,000000	100,233660
2069,000000	100,242504
2068,000000	100,234624
2067,000000	100,220458
2066,000000	100,211630
2065,000000	100,210593
2064,000000	100,216034
2063,000000	100,227484
2062,000000	100,241237
2061,000000	100,251326
2060,000000	100,257995
2059,000000	100,266146
2058,000000	100,274015
2057,000000	100,274589
2056,000000	100,270682
2055,000000	100,276009
2054,000000	100,297096
2053,000000	100,325096
2052,000000	100,349155
2051,000000	100,366307
2050,000000	100,375066
2049,000000	100,373446
2048,000000	100,368896
2047,000000	100,375376
2046,000000	100,394431
2045,000000	100,414474
2044,000000	100,431471
2043,000000	100,452382
2042,000000	100,474299
2041,000000	100,481826
2040,000000	100,473006
2039,000000	100,466695
2038,000000	100,475290
2037,000000	100,490586
2036,000000	100,504297
2035,000000	100,521133
2034,000000	100,541436
2033,000000	100,553109
2032,000000	100,552427
2031,000000	100,549398
2030,000000	100,544147
2029,000000	100,524612
2028,000000	100,496087
2027,000000	100,485006
2026,000000	100,501820
2025,000000	100,524838
2024,000000	100,531396
2023,000000	100,522839
2022,000000	100,507344
2021,000000	100,483865
2020,000000	100,456214
2019,000000	100,439975
2018,000000	100,441709
2017,000000	100,449185
2016,000000	100,452573
2015,000000	100,457391
2014,000000	100,467309
2013,000000	100,474559
2012,000000	100,476297
2011,000000	100,481378
2010,000000	100,491604
2009,000000	100,494210
2008,000000	100,482432
2007,000000	100,465721
2006,000000	100,450803
2005,000000	100,433340
2004,000000	100,414714
2003,000000	100,405807
2002,000000	100,407835
2001,000000	100,407184
2000,000000	100,397072
1999,000000	100,387300
1998,000000	100,386400
1997,000000	100,390462
1996,000000	100,396048
1995,000000	100,408027
1994,000000	100,426025
1993,000000	100,437639
1992,000000	100,435697
1991,000000	100,428644
1990,000000	100,423425
1989,000000	100,415055
1988,000000	100,400953
1987,000000	100,388673
1986,000000	100,382467
1985,000000	100,378194
1984,000000	100,378901
1983,000000	100,398084
1982,000000	100,437188
1981,000000	100,473350
1980,000000	100,481812
1979,000000	100,459084
1978,000000	100,417163
1977,000000	100,371277
1976,000000	100,339946
1975,000000	100,336147
1974,000000	100,350466
1973,000000	100,360753
1972,000000	100,363797
1971,000000	100,378089
1970,000000	100,410112
1969,000000	100,439611
1968,000000	100,447392
1967,000000	100,440579
1966,000000	100,437403
1965,000000	100,441804
1964,000000	100,445382
1963,000000	100,440699
1962,000000	100,424528
1961,000000	100,400250
1960,000000	100,379964
1959,000000	100,371676
1958,000000	100,365612
1957,000000	100,347280
1956,000000	100,321356
1955,000000	100,306461
1954,000000	100,307470
1953,000000	100,310978
1952,000000	100,308668
1951,000000	100,307720
1950,000000	100,312550
1949,000000	100,313786
1948,000000	100,303741
1947,000000	100,288300
1946,000000	100,276077
1945,000000	100,267939
1944,000000	100,262489
1943,000000	100,261054
1942,000000	100,262397
1941,000000	100,260730
1940,000000	100,255388
1939,000000	100,254260
1938,000000	100,261487
1937,000000	100,271032
1936,000000	100,277605
1935,000000	100,284067
1934,000000	100,292404
1933,000000	100,298192
1932,000000	100,298724
1931,000000	100,298687
1930,000000	100,301113
1929,000000	100,301679
1928,000000	100,298887
1927,000000	100,298079
1926,000000	100,302445
1925,000000	100,306531
1924,000000	100,304773
1923,000000	100,300024
1922,000000	100,296574
1921,000000	100,290715
1920,000000	100,280188
1919,000000	100,272338
1918,000000	100,274405
1917,000000	100,282582
1916,000000	100,287799
1915,000000	100,287764
1914,000000	100,286434
1913,000000	100,287009
1912,000000	100,290859
1911,000000	100,298789
1910,000000	100,306957
1909,000000	100,307460
1908,000000	100,299419
1907,000000	100,290871
1906,000000	100,287798
1905,000000	100,286545
1904,000000	100,283127
1903,000000	100,282446
1902,000000	100,289462
1901,000000	100,299024
1900,000000	100,304015
1899,000000	100,306066
1898,000000	100,311297
1897,000000	100,318437
1896,000000	100,319961
1895,000000	100,313333
1894,000000	100,302483
1893,000000	100,290455
1892,000000	100,279948
1891,000000	100,275179
1890,000000	100,275944
1889,000000	100,276645
1888,000000	100,273299
1887,000000	100,268149
1886,000000	100,265774
1885,000000	100,266132
1884,000000	100,264752
1883,000000	100,259599
1882,000000	100,252044
1881,000000	100,243808
1880,000000	100,237780
1879,000000	100,237183
1878,000000	100,240408
1877,000000	100,240204
1876,000000	100,232144
1875,000000	100,220829
1874,000000	100,212346
1873,000000	100,205773
1872,000000	100,200853
1871,000000	100,207427
1870,000000	100,232290
1869,000000	100,261322
1868,000000	100,275209
1867,000000	100,270828
1866,000000	100,255017
1865,000000	100,233672
1864,000000	100,211992
1863,000000	100,196686
1862,000000	100,192361
1861,000000	100,196548
1860,000000	100,202709
1859,000000	100,207710
1858,000000	100,211536
1857,000000	100,211415
1856,000000	100,203770
1855,000000	100,191064
1854,000000	100,180544
1853,000000	100,174796
1852,000000	100,172040
1851,000000	100,171487
1850,000000	100,174104
1849,000000	100,175756
1848,000000	100,167158
1847,000000	100,144894
1846,000000	100,117924
1845,000000	100,100514
1844,000000	100,101307
1843,000000	100,117533
1842,000000	100,134946
1841,000000	100,141303
1840,000000	100,137019
1839,000000	100,130548
1838,000000	100,128343
1837,000000	100,128830
1836,000000	100,127543
1835,000000	100,123739
1834,000000	100,119343
1833,000000	100,117690
1832,000000	100,125411
1831,000000	100,141244
1830,000000	100,150751
1829,000000	100,145488
1828,000000	100,126724
1827,000000	100,103431
1826,000000	100,089689
1825,000000	100,090941
1824,000000	100,099563
1823,000000	100,105134
1822,000000	100,103848
1821,000000	100,096465
1820,000000	100,083170
1819,000000	100,066039
1818,000000	100,052661
1817,000000	100,047672
1816,000000	100,046518
1815,000000	100,044380
1814,000000	100,043711
1813,000000	100,048422
1812,000000	100,052240
1811,000000	100,045136
1810,000000	100,028433
1809,000000	100,009340
1808,000000	99,988870
1807,000000	99,963243
1806,000000	99,929016
1805,000000	99,884516
1804,000000	99,832700
1803,000000	99,785465
1802,000000	99,754450
1801,000000	99,738536
1800,000000	99,724051
1799,000000	99,702039
1798,000000	99,676717
1797,000000	99,652789
1796,000000	99,625285
1795,000000	99,589584
1794,000000	99,553921
1793,000000	99,530456
1792,000000	99,519161
1791,000000	99,517163
1790,000000	99,521653
1789,000000	99,522244
1788,000000	99,506940
1787,000000	99,476937
1786,000000	99,448854
1785,000000	99,436600
1784,000000	99,434450
1783,000000	99,427859
1782,000000	99,409199
1781,000000	99,380944
1780,000000	99,346682
1779,000000	99,309265
1778,000000	99,275163
1777,000000	99,251452
1776,000000	99,236893
1775,000000	99,222596
1774,000000	99,202025
1773,000000	99,161638
1772,000000	99,084340
1771,000000	98,977926
1770,000000	98,869567
1769,000000	98,781877
1768,000000	98,718587
1767,000000	98,665751
1766,000000	98,605856
1765,000000	98,528495
1764,000000	98,428481
1763,000000	98,306462
1762,000000	98,173904
1761,000000	98,048348
1760,000000	97,919994
1759,000000	97,761392
1758,000000	97,562884
1757,000000	97,337875
1756,000000	97,100998
1755,000000	96,845393
1754,000000	96,553236
1753,000000	96,209104
1752,000000	95,796756
1751,000000	95,301547
1750,000000	94,726945
1749,000000	94,079580
1748,000000	93,350515
1747,000000	92,536216
1746,000000	91,646431
1745,000000	90,681553
1744,000000	89,634569
1743,000000	88,520911
1742,000000	87,361931
1741,000000	86,133521
1740,000000	84,805647
1739,000000	83,469722
1738,000000	82,285382
1737,000000	81,268597
1736,000000	80,250777
1735,000000	79,005920
1734,000000	77,545130
1733,000000	76,234158
1732,000000	75,235885
1731,000000	74,381501
1730,000000	73,542602
1729,000000	72,749670
1728,000000	72,077681
1727,000000	71,541481
1726,000000	71,129149
1725,000000	70,863048
1724,000000	70,767423
1723,000000	70,824341
1722,000000	71,007754
1721,000000	71,331679
1720,000000	71,854222
1719,000000	72,643142
1718,000000	73,708779
1717,000000	74,958460
1716,000000	76,255004
1715,000000	77,554274
1714,000000	78,878322
1713,000000	80,218208
1712,000000	81,544612
1711,000000	82,850006
1710,000000	84,121453
1709,000000	85,312803
1708,000000	86,402747
1707,000000	87,433472
1706,000000	88,419519
1705,000000	89,264213
1704,000000	89,872045
1703,000000	90,287167
1702,000000	90,650503
1701,000000	91,096073
1700,000000	91,596145
1699,000000	92,005067
1698,000000	92,260340
1697,000000	92,373705
1696,000000	92,409928
1695,000000	92,461280
1694,000000	92,523428
1693,000000	92,550196
1692,000000	92,545250
1691,000000	92,538911
1690,000000	92,539344
1689,000000	92,528693
1688,000000	92,508353
1687,000000	92,492812
1686,000000	92,478381
1685,000000	92,407741
1684,000000	92,254126
1683,000000	92,131145
1682,000000	92,064799
1681,000000	91,984036
1680,000000	91,866390
1679,000000	91,736099
1678,000000	91,601897
1677,000000	91,448942
1676,000000	91,288065
1675,000000	91,164735
1674,000000	91,086431
1673,000000	91,006259
1672,000000	90,897105
1671,000000	90,768216
1670,000000	90,617186
1669,000000	90,442044
1668,000000	90,275429
1667,000000	90,142188
1666,000000	90,023030
1665,000000	89,884397
1664,000000	89,717075
1663,000000	89,540331
1662,000000	89,374616
1661,000000	89,218525
1660,000000	89,069320
1659,000000	88,937157
1658,000000	88,821306
1657,000000	88,711578
1656,000000	88,613098
1655,000000	88,558902
1654,000000	88,511669
1653,000000	88,412649
1652,000000	88,341965
1651,000000	88,312865
1650,000000	88,298979
1649,000000	88,293944
1648,000000	88,272851
1647,000000	88,223067
1646,000000	88,186685
1645,000000	88,179360
1644,000000	88,181590
1643,000000	88,197002
1642,000000	88,228506
1641,000000	88,262413
1640,000000	88,294213
1639,000000	88,336580
1638,000000	88,393097
1637,000000	88,432686
1636,000000	88,424689
1635,000000	88,416567
1634,000000	88,439856
1633,000000	88,459932
1632,000000	88,462717
1631,000000	88,467903
1630,000000	88,489689
1629,000000	88,517958
1628,000000	88,541541
1627,000000	88,572540
1626,000000	88,621874
1625,000000	88,686785
1624,000000	88,765386
1623,000000	88,862747
1622,000000	88,974513
1621,000000	89,082395
1620,000000	89,188209
1619,000000	89,312765
1618,000000	89,456676
1617,000000	89,581841
1616,000000	89,669394
1615,000000	89,740582
1614,000000	89,811123
1613,000000	89,882481
1612,000000	89,959834
1611,000000	90,049624
1610,000000	90,137243
1609,000000	90,192255
1608,000000	90,200679
1607,000000	90,168832
1606,000000	90,093271
1605,000000	89,960983
1604,000000	89,779772
1603,000000	89,585092
1602,000000	89,416982
1601,000000	89,305005
1600,000000	89,276526
1599,000000	89,349861
1598,000000	89,508914
1597,000000	89,707201
1596,000000	89,904208
1595,000000	90,079950
1594,000000	90,217066
1593,000000	90,298981
1592,000000	90,328213
1591,000000	90,321107
1590,000000	90,279708
1589,000000	90,191206
1588,000000	90,050738
1587,000000	89,862126
1586,000000	89,615979
1585,000000	89,292124
1584,000000	88,895519
1583,000000	88,464859
1582,000000	88,051470
1581,000000	87,704980
1580,000000	87,474614
1579,000000	87,398506
1578,000000	87,484749
1577,000000	87,696820
1576,000000	87,967857
1575,000000	88,234263
1574,000000	88,450979
1573,000000	88,617495
1572,000000	88,767858
1571,000000	88,941777
1570,000000	89,136759
1569,000000	89,311732
1568,000000	89,448412
1567,000000	89,560096
1566,000000	89,662424
1565,000000	89,753004
1564,000000	89,823946
1563,000000	89,866204
1562,000000	89,881274
1561,000000	89,910762
1560,000000	90,023466
1559,000000	90,094057
1558,000000	90,114454
1557,000000	90,123397
1556,000000	90,097667
1555,000000	90,051047
1554,000000	90,000539
1553,000000	89,944883
1552,000000	89,877315
1551,000000	89,801827
1550,000000	89,720926
1549,000000	89,625233
1548,000000	89,504523
1547,000000	89,363469
1546,000000	89,222080
1545,000000	89,091281
1544,000000	88,975587
1543,000000	88,899509
1542,000000	88,897190
1541,000000	88,954824
1540,000000	89,049268
1539,000000	89,230715
1538,000000	89,463080
1537,000000	89,674952
1536,000000	89,886302
1535,000000	90,164758
1534,000000	90,530869
1533,000000	90,910873
1532,000000	91,225901
1531,000000	91,470483
1530,000000	91,670778
1529,000000	91,843160
1528,000000	92,001387
1527,000000	92,164687
1526,000000	92,332724
1525,000000	92,476330
1524,000000	92,581225
1523,000000	92,666850
1522,000000	92,738074
1521,000000	92,782588
1520,000000	92,807044
1519,000000	92,830267
1518,000000	92,855558
1517,000000	92,866928
1516,000000	92,872186
1515,000000	92,893504
1514,000000	92,922556
1513,000000	92,944717
1512,000000	92,967867
1511,000000	93,007277
1510,000000	93,068670
1509,000000	93,151543
1508,000000	93,233406
1507,000000	93,242106
1506,000000	93,225013
1505,000000	93,213555
1504,000000	93,172644
1503,000000	93,113619
1502,000000	93,047515
1501,000000	92,966260
1500,000000	92,875637
1499,000000	92,792504
1498,000000	92,701662
1497,000000	92,558909
1496,000000	92,363222
1495,000000	92,153743
1494,000000	91,930740
1493,000000	91,665729
1492,000000	91,365103
1491,000000	91,067956
1490,000000	90,790956
1489,000000	90,537999
1488,000000	90,334614
1487,000000	90,199376
1486,000000	90,105432
1485,000000	90,001428
1484,000000	89,863674
1483,000000	89,690150
1482,000000	89,459283
1481,000000	89,143489
1480,000000	88,755036
1479,000000	88,323423
1478,000000	87,844605
1477,000000	87,302293
1476,000000	86,720913
1475,000000	86,136875
1474,000000	85,512425
1473,000000	84,774142
1472,000000	83,976206
1471,000000	83,247875
1470,000000	82,596894
1469,000000	81,964019
1468,000000	81,346052
1467,000000	80,780603
1466,000000	80,288039
1465,000000	79,878779
1464,000000	79,593359
1463,000000	79,445796
1462,000000	79,381213
1461,000000	79,343110
1460,000000	79,319519
1459,000000	79,319166
1458,000000	79,323967
1457,000000	79,323498
1456,000000	79,358025
1455,000000	79,422972
1454,000000	79,476213
1453,000000	79,506249
1452,000000	79,521702
1451,000000	79,524853
1450,000000	79,506604
1449,000000	79,476961
1448,000000	79,478334
1447,000000	79,542515
1446,000000	79,644646
1445,000000	79,733293
1444,000000	79,774504
1443,000000	79,740774
1442,000000	79,594260
1441,000000	79,312109
1440,000000	78,911191
1439,000000	78,418855
1438,000000	77,847427
1437,000000	77,243744
1436,000000	76,753010
1435,000000	76,486471
1434,000000	76,391947
1433,000000	76,376062
1432,000000	76,393475
1431,000000	76,387195
1430,000000	76,249340
1429,000000	75,909560
1428,000000	75,437323
1427,000000	75,001819
1426,000000	74,765975
1425,000000	74,838498
1424,000000	75,219384
1423,000000	75,749653
1422,000000	76,239842
1421,000000	76,647626
1420,000000	77,058559
1419,000000	77,508254
1418,000000	77,924413
1417,000000	78,267296
1416,000000	78,581267
1415,000000	78,910472
1414,000000	79,263854
1413,000000	79,643798
1412,000000	80,061313
1411,000000	80,510923
1410,000000	80,962708
1409,000000	81,393197
1408,000000	81,799584
1407,000000	82,184849
1406,000000	82,549684
1405,000000	82,894682
1404,000000	83,209147
1403,000000	83,464481
1402,000000	83,646478
1401,000000	83,780643
1400,000000	83,901951
1399,000000	84,010255
1398,000000	84,081144
1397,000000	84,106420
1396,000000	84,096206
1395,000000	84,060284
1394,000000	84,006108
1393,000000	83,938407
1392,000000	83,850816
1391,000000	83,733037
1390,000000	83,585623
1389,000000	83,420066
1388,000000	83,244405
1387,000000	83,055789
1386,000000	82,849351
1385,000000	82,622150
1384,000000	82,374407
1383,000000	82,118397
1382,000000	81,883938
1381,000000	81,712355
1380,000000	81,646843
1379,000000	81,719299
1378,000000	81,933177
1377,000000	82,268602
1376,000000	82,706626
1375,000000	83,226415
1374,000000	83,780661
1373,000000	84,305820
1372,000000	84,759361
1371,000000	85,132811
1370,000000	85,436477
1369,000000	85,683791
1368,000000	85,885044
1367,000000	86,046863
1366,000000	86,180014
1365,000000	86,309207
1364,000000	86,460986
1363,000000	86,636605
1362,000000	86,812484
1361,000000	86,967362
1360,000000	87,094276
1359,000000	87,192949
1358,000000	87,266624
1357,000000	87,325338
1356,000000	87,383106
1355,000000	87,450076
1354,000000	87,531689
1353,000000	87,633418
1352,000000	87,758479
1351,000000	87,901623
1350,000000	88,050012
1349,000000	88,189980
1348,000000	88,308401
1347,000000	88,389155
1346,000000	88,414952
1345,000000	88,374650
1344,000000	88,263513
1343,000000	88,077896
1342,000000	87,814660
1341,000000	87,474341
1340,000000	87,069136
1339,000000	86,632322
1338,000000	86,211784
1337,000000	85,848273
1336,000000	85,561997
1335,000000	85,352424
1334,000000	85,203324
1333,000000	85,092106
1332,000000	84,998471
1331,000000	84,907505
1330,000000	84,809658
1329,000000	84,702480
1328,000000	84,590076
1327,000000	84,476722
1326,000000	84,363080
1325,000000	84,250394
1324,000000	84,144971
1323,000000	84,055301
1322,000000	83,987136
1321,000000	83,945278
1320,000000	83,936111
1319,000000	83,962928
1318,000000	84,019798
1317,000000	84,092404
1316,000000	84,162635
1315,000000	84,209328
1314,000000	84,209308
1313,000000	84,144129
1312,000000	84,006527
1311,000000	83,795098
1310,000000	83,506720
1309,000000	83,139138
1308,000000	82,695355
1307,000000	82,183348
1306,000000	81,607825
1305,000000	80,968081
1304,000000	80,266150
1303,000000	79,506741
1302,000000	78,691385
1301,000000	77,817785
1300,000000	76,887685
1299,000000	75,909462
1298,000000	74,888032
1297,000000	73,825472
1296,000000	72,734902
1295,000000	71,642436
1294,000000	70,572920
1293,000000	69,548506
1292,000000	68,602343
1291,000000	67,774709
1290,000000	67,088861
1289,000000	66,543074
1288,000000	66,131732
1287,000000	65,847506
1286,000000	65,661940
1285,000000	65,530852
1284,000000	65,419820
1283,000000	65,311562
1282,000000	65,188940
1281,000000	65,033962
1280,000000	64,847433
1279,000000	64,647431
1278,000000	64,447889
1277,000000	64,256274
1276,000000	64,091486
1275,000000	63,982957
1274,000000	63,947284
1273,000000	63,985524
1272,000000	64,100116
1271,000000	64,291318
1270,000000	64,538575
1269,000000	64,805056
1268,000000	65,062599
1267,000000	65,294901
1266,000000	65,482592
1265,000000	65,608664
1264,000000	65,677794
1263,000000	65,710206
1262,000000	65,716413
1261,000000	65,694085
1260,000000	65,646333
1259,000000	65,586488
1258,000000	65,530633
1257,000000	65,508688
1256,000000	65,579733
1255,000000	65,811135
1254,000000	66,229049
1253,000000	66,801608
1252,000000	67,467181
1251,000000	68,160865
1250,000000	68,828635
1249,000000	69,440910
1248,000000	69,999686
1247,000000	70,523797
1246,000000	71,026818
1245,000000	71,516825
1244,000000	72,007350
1243,000000	72,513870
1242,000000	73,042878
1241,000000	73,595269
1240,000000	74,175148
1239,000000	74,784129
1238,000000	75,412114
1237,000000	76,043541
1236,000000	76,667596
1235,000000	77,274658
1234,000000	77,850703
1233,000000	78,385769
1232,000000	78,885639
1231,000000	79,371159
1230,000000	79,871051
1229,000000	80,416685
1228,000000	81,032332
1227,000000	81,719442
1226,000000	82,451731
1225,000000	83,188796
1224,000000	83,891671
1223,000000	84,529648
1222,000000	85,083672
1221,000000	85,550065
1220,000000	85,934748
1219,000000	86,242921
1218,000000	86,480866
1217,000000	86,660198
1216,000000	86,796084
1215,000000	86,900240
1214,000000	86,979381
1213,000000	87,041217
1212,000000	87,092412
1211,000000	87,134061
1210,000000	87,164370
1209,000000	87,184377
1208,000000	87,197345
1207,000000	87,202658
1206,000000	87,197298
1205,000000	87,182709
1204,000000	87,164630
1203,000000	87,146880
1202,000000	87,130385
1201,000000	87,118349
1200,000000	87,116890
1199,000000	87,130164
1198,000000	87,158939
1197,000000	87,204777
1196,000000	87,270512
1195,000000	87,355608
1194,000000	87,456387
1193,000000	87,570390
1192,000000	87,697059
1191,000000	87,834191
1190,000000	87,978426
1189,000000	88,129562
1188,000000	88,288259
1187,000000	88,449512
1186,000000	88,603339
1185,000000	88,742155
1184,000000	88,862603
1183,000000	88,961990
1182,000000	89,038325
1181,000000	89,092999
1180,000000	89,128948
1179,000000	89,145117
1178,000000	89,138758
1177,000000	89,111952
1176,000000	89,070260
1175,000000	89,016309
1174,000000	88,947352
1173,000000	88,860371
1172,000000	88,755183
1171,000000	88,631450
1170,000000	88,487278
1169,000000	88,321273
1168,000000	88,135645
1167,000000	87,938602
1166,000000	87,746884
1165,000000	87,585060
1164,000000	87,477373
1163,000000	87,434527
1162,000000	87,446224
1161,000000	87,486362
1160,000000	87,523660
1159,000000	87,530703
1158,000000	87,490495
1157,000000	87,399565
1156,000000	87,263289
1155,000000	87,088281
1154,000000	86,877175
1153,000000	86,627592
1152,000000	86,333878
1151,000000	85,985908
1150,000000	85,572526
1149,000000	85,085682
1148,000000	84,521408
1147,000000	83,880186
1146,000000	83,164565
1145,000000	82,382444
1144,000000	81,551088
1143,000000	80,695435
1142,000000	79,842437
1141,000000	79,016798
1140,000000	78,240174
1139,000000	77,526614
1138,000000	76,878180
1137,000000	76,289096
1136,000000	75,754473
1135,000000	75,265692
1134,000000	74,801322
1133,000000	74,336506
1132,000000	73,859003
1131,000000	73,370003
1130,000000	72,872501
1129,000000	72,371519
1128,000000	71,885263
1127,000000	71,438570
1126,000000	71,047353
1125,000000	70,720492
1124,000000	70,474432
1123,000000	70,337471
1122,000000	70,335648
1121,000000	70,493974
1120,000000	70,842403
1119,000000	71,396132
1118,000000	72,137192
1117,000000	73,019992
1116,000000	73,995203
1115,000000	75,014672
1114,000000	76,023517
1113,000000	76,970823
1112,000000	77,823918
1111,000000	78,565569
1110,000000	79,184291
1109,000000	79,679421
1108,000000	80,064986
1107,000000	80,363648
1106,000000	80,597300
1105,000000	80,784861
1104,000000	80,946059
1103,000000	81,094045
1102,000000	81,230829
1101,000000	81,354423
1100,000000	81,464694
1099,000000	81,560148
1098,000000	81,632723
1097,000000	81,674783
1096,000000	81,687369
1095,000000	81,673886
1094,000000	81,631891
1093,000000	81,555661
1092,000000	81,444318
1091,000000	81,299809
1090,000000	81,115690
1089,000000	80,877673
1088,000000	80,570242
1087,000000	80,178462
1086,000000	79,687129
1085,000000	79,082543
1084,000000	78,362383
1083,000000	77,535805
1082,000000	76,616935
1081,000000	75,627325
1080,000000	74,603566
1079,000000	73,594652
1078,000000	72,647965
1077,000000	71,807570
1076,000000	71,120778
1075,000000	70,634040
1074,000000	70,370620
1073,000000	70,328068
1072,000000	70,497352
1071,000000	70,860518
1070,000000	71,384780
1069,000000	72,028845
1068,000000	72,757628
1067,000000	73,540599
1066,000000	74,338508
1065,000000	75,113297
1064,000000	75,843120
1063,000000	76,518935
1062,000000	77,132102
1061,000000	77,675567
1060,000000	78,148878
1059,000000	78,553774
1058,000000	78,889733
1057,000000	79,156967
1056,000000	79,362573
1055,000000	79,512776
1054,000000	79,605332
1053,000000	79,636615
1052,000000	79,608856
1051,000000	79,529368
1050,000000	79,402660
1049,000000	79,231191
1048,000000	79,020553
1047,000000	78,772851
1046,000000	78,480498
1045,000000	78,131994
1044,000000	77,726539
1043,000000	77,283135
1042,000000	76,842714
1041,000000	76,466847
1040,000000	76,226776
1039,000000	76,176694
1038,000000	76,326330
1037,000000	76,642814
1036,000000	77,069013
1035,000000	77,538895
1034,000000	77,991752
1033,000000	78,387737
1032,000000	78,715061
1031,000000	78,978488
1030,000000	79,186296
1029,000000	79,348383
1028,000000	79,476924
1027,000000	79,579297
1026,000000	79,655575
1025,000000	79,707121
1024,000000	79,740715
1023,000000	79,762007
1022,000000	79,771564
1021,000000	79,775038
1020,000000	79,791210
1019,000000	79,843527
1018,000000	79,946926
1017,000000	80,107970
1016,000000	80,329872
1015,000000	80,607716
1014,000000	80,923844
1013,000000	81,253911
1012,000000	81,577571
1011,000000	81,881927
1010,000000	82,161375
1009,000000	82,418723
1008,000000	82,660900
1007,000000	82,889957
1006,000000	83,101746
1005,000000	83,294624
1004,000000	83,472542
1003,000000	83,638540
1002,000000	83,790802
1001,000000	83,927230
1000,000000	84,049011
999,000000	84,156818
998,000000	84,249967
997,000000	84,331054
996,000000	84,405378
995,000000	84,473736
994,000000	84,529978
993,000000	84,568906
992,000000	84,592026
991,000000	84,603154
990,000000	84,603969
989,000000	84,595108
988,000000	84,577036
987,000000	84,547006
986,000000	84,498995
985,000000	84,430429
984,000000	84,344362
983,000000	84,243019
982,000000	84,123307
981,000000	83,980485
980,000000	83,813749
979,000000	83,625049
978,000000	83,416660
977,000000	83,192955
976,000000	82,960200
975,000000	82,722215
974,000000	82,479070
973,000000	82,233400
972,000000	81,993881
971,000000	81,768917
970,000000	81,560683
969,000000	81,369541
968,000000	81,199971
967,000000	81,056493
966,000000	80,939567
965,000000	80,850277
964,000000	80,794620
963,000000	80,776488
962,000000	80,789166
961,000000	80,822854
960,000000	80,877148
959,000000	80,961163
958,000000	81,085545
957,000000	81,258122
956,000000	81,484953
955,000000	81,766896
954,000000	82,097091
953,000000	82,466871
952,000000	82,869013
951,000000	83,293916
950,000000	83,727609
949,000000	84,158879
948,000000	84,584586
947,000000	85,003920
946,000000	85,411987
945,000000	85,801821
944,000000	86,169038
943,000000	86,511342
942,000000	86,827903
941,000000	87,120469
940,000000	87,391673
939,000000	87,641197
938,000000	87,865625
937,000000	88,064578
936,000000	88,244184
935,000000	88,413750
934,000000	88,580701
933,000000	88,746905
932,000000	88,908219
931,000000	89,058436
930,000000	89,196208
929,000000	89,327214
928,000000	89,457334
927,000000	89,586195
926,000000	89,710033
925,000000	89,828071
924,000000	89,942391
923,000000	90,053634
922,000000	90,161222
921,000000	90,266647
920,000000	90,373041
919,000000	90,482745
918,000000	90,598197
917,000000	90,723133
916,000000	90,859265
915,000000	91,003356
914,000000	91,150763
913,000000	91,300995
912,000000	91,457323
911,000000	91,622387
910,000000	91,795655
909,000000	91,971999
908,000000	92,140847
907,000000	92,291072
906,000000	92,419665
905,000000	92,531435
904,000000	92,629049
903,000000	92,708886
902,000000	92,769269
901,000000	92,815954
900,000000	92,854617
899,000000	92,885083
898,000000	92,907669
897,000000	92,928615
896,000000	92,953654
895,000000	92,980751
894,000000	93,005312
893,000000	93,027539
892,000000	93,048062
891,000000	93,060398
890,000000	93,048845
889,000000	92,985448
888,000000	92,823012
887,000000	92,505633
886,000000	92,011221
885,000000	91,384890
884,000000	90,715689
883,000000	90,063377
882,000000	89,405388
881,000000	88,661370
880,000000	87,774302
879,000000	86,779000
878,000000	85,802616
877,000000	85,011673
876,000000	84,548345
875,000000	84,491087
874,000000	84,843940
873,000000	85,545466
872,000000	86,488748
871,000000	87,539030
870,000000	88,562825
869,000000	89,461545
868,000000	90,187884
867,000000	90,741552
866,000000	91,153404
865,000000	91,464831
864,000000	91,708566
863,000000	91,904548
862,000000	92,067376
861,000000	92,211555
860,000000	92,345441
859,000000	92,466855
858,000000	92,571614
857,000000	92,660466
856,000000	92,734829
855,000000	92,792144
854,000000	92,832069
853,000000	92,860334
852,000000	92,877088
851,000000	92,868685
850,000000	92,825500
849,000000	92,767025
848,000000	92,735443
847,000000	92,757903
846,000000	92,820969
845,000000	92,886721
844,000000	92,927162
843,000000	92,939108
842,000000	92,933445
841,000000	92,918471
840,000000	92,894147
839,000000	92,857011
838,000000	92,807498
837,000000	92,752579
836,000000	92,702206
835,000000	92,664256
834,000000	92,643853
833,000000	92,646247
832,000000	92,678303
831,000000	92,746586
830,000000	92,854721
829,000000	93,002945
828,000000	93,187733
827,000000	93,401050
826,000000	93,630238
825,000000	93,858987
824,000000	94,070680
823,000000	94,254496
822,000000	94,409636
821,000000	94,541316
820,000000	94,653311
819,000000	94,746560
818,000000	94,823146
817,000000	94,886045
816,000000	94,934109
815,000000	94,962899
814,000000	94,972194
813,000000	94,969217
812,000000	94,962224
811,000000	94,953405
810,000000	94,939104
809,000000	94,912419
808,000000	94,864079
807,000000	94,784870
806,000000	94,669908
805,000000	94,518820
804,000000	94,330741
803,000000	94,104282
802,000000	93,846182
801,000000	93,576899
800,000000	93,323525
799,000000	93,106192
798,000000	92,931703
797,000000	92,797128
796,000000	92,695308
795,000000	92,617122
794,000000	92,552593
793,000000	92,491844
792,000000	92,425216
791,000000	92,345015
790,000000	92,249664
789,000000	92,144987
788,000000	92,038592
787,000000	91,932871
786,000000	91,824626
785,000000	91,710616
784,000000	91,592316
783,000000	91,477173
782,000000	91,377326
781,000000	91,305611
780,000000	91,269099
779,000000	91,265369
778,000000	91,285620
777,000000	91,319844
776,000000	91,358631
775,000000	91,393820
774,000000	91,421326
773,000000	91,442025
772,000000	91,457377
771,000000	91,466317
770,000000	91,468638
769,000000	91,468017
768,000000	91,466758
767,000000	91,459077
766,000000	91,434295
765,000000	91,386205
764,000000	91,315448
763,000000	91,222774
762,000000	91,103947
761,000000	90,951140
760,000000	90,755235
759,000000	90,506541
758,000000	90,197187
757,000000	89,825239
756,000000	89,393169
755,000000	88,899886
754,000000	88,337186
753,000000	87,695462
752,000000	86,970975
751,000000	86,166486
750,000000	85,290645
749,000000	84,361937
748,000000	83,410571
747,000000	82,474060
746,000000	81,594355
745,000000	80,821564
744,000000	80,211603
743,000000	79,815372
742,000000	79,673713
741,000000	79,817369
740,000000	80,255368
739,000000	80,957169
738,000000	81,857541
737,000000	82,879404
736,000000	83,944992
735,000000	84,973305
734,000000	85,886809
733,000000	86,632974
732,000000	87,200645
731,000000	87,617221
730,000000	87,929076
729,000000	88,178943
728,000000	88,392534
727,000000	88,578734
726,000000	88,739349
725,000000	88,877447
724,000000	88,996519
723,000000	89,094418
722,000000	89,162667
721,000000	89,192744
720,000000	89,178608
719,000000	89,106498
718,000000	88,940540
717,000000	88,625017
716,000000	88,116220
715,000000	87,430283
714,000000	86,664695
713,000000	85,958130
712,000000	85,404266
711,000000	84,984375
710,000000	84,584905
709,000000	84,091172
708,000000	83,470952
707,000000	82,785038
706,000000	82,139697
705,000000	81,633523
704,000000	81,322056
703,000000	81,199482
702,000000	81,208591
701,000000	81,276715
700,000000	81,346939
699,000000	81,387929
698,000000	81,393939
697,000000	81,381337
696,000000	81,374729
695,000000	81,389587
694,000000	81,431759
693,000000	81,510287
692,000000	81,638899
691,000000	81,824150
690,000000	82,061010
689,000000	82,336981
688,000000	82,629993
687,000000	82,908451
686,000000	83,147325
685,000000	83,342398
684,000000	83,502431
683,000000	83,633518
682,000000	83,739465
681,000000	83,831905
680,000000	83,927151
679,000000	84,034131
678,000000	84,154229
677,000000	84,289343
676,000000	84,442621
675,000000	84,613247
674,000000	84,794715
673,000000	84,978151
672,000000	85,151095
671,000000	85,316189
670,000000	85,508541
669,000000	85,809913
668,000000	86,228701
667,000000	86,584009
666,000000	86,769019
665,000000	86,866453
664,000000	86,954862
663,000000	87,041220
662,000000	87,090172
661,000000	87,069583
660,000000	86,967260
659,000000	86,774334
658,000000	86,476465
657,000000	86,054826
656,000000	85,495649
655,000000	84,811583
654,000000	84,059468
653,000000	83,326986
652,000000	82,698299
651,000000	82,221838
650,000000	81,886356
649,000000	81,630966
648,000000	81,389083
647,000000	81,112124
646,000000	80,761858
645,000000	80,314819
644,000000	79,782610
643,000000	79,201932
642,000000	78,592681
641,000000	77,949350
640,000000	77,287994
639,000000	76,672880
638,000000	76,173979
637,000000	75,825549
636,000000	75,642120
635,000000	75,632624
634,000000	75,769972
633,000000	75,987657
632,000000	76,229676
631,000000	76,472476
630,000000	76,694314
629,000000	76,861954
628,000000	76,959165
627,000000	76,996975
626,000000	76,985311
625,000000	76,918609
624,000000	76,797954
623,000000	76,639910
622,000000	76,452541
621,000000	76,228611
620,000000	75,972419
619,000000	75,708672
618,000000	75,453191
617,000000	75,199820
616,000000	74,950409
615,000000	74,729518
614,000000	74,551680
613,000000	74,402740
612,000000	74,268821
611,000000	74,156599
610,000000	74,072291
609,000000	74,009177
608,000000	73,973151
607,000000	73,999040
606,000000	74,126600
605,000000	74,383059
604,000000	74,796062
603,000000	75,390349
602,000000	76,159168
601,000000	77,058397
600,000000	78,033262
599,000000	79,033071
598,000000	80,008917
597,000000	80,920829
596,000000	81,745916
595,000000	82,471774
594,000000	83,089246
593,000000	83,597319
592,000000	84,005814
591,000000	84,332077
590,000000	84,598014
589,000000	84,825277
588,000000	85,028034
587,000000	85,208290
586,000000	85,361481
585,000000	85,484578
584,000000	85,576080
583,000000	85,635761
582,000000	85,671186
581,000000	85,698961
580,000000	85,732038
579,000000	85,769056
578,000000	85,802887
577,000000	85,835273
576,000000	85,874128
575,000000	85,920845
574,000000	85,969565
573,000000	86,015791
572,000000	86,057341
571,000000	86,090592
570,000000	86,115406
569,000000	86,140444
568,000000	86,174534
567,000000	86,217338
566,000000	86,266989
565,000000	86,328905
564,000000	86,404582
563,000000	86,478038
562,000000	86,530575
561,000000	86,564960
560,000000	86,597837
559,000000	86,632267
558,000000	86,657290
557,000000	86,672993
556,000000	86,695676
555,000000	86,736036
554,000000	86,788524
553,000000	86,844846
552,000000	86,901962
551,000000	86,954180
550,000000	86,993947
549,000000	87,021376
548,000000	87,037142
547,000000	87,027604
546,000000	86,977419
545,000000	86,899665
544,000000	86,830428
543,000000	86,787675
542,000000	86,753592
541,000000	86,703012
540,000000	86,635600
539,000000	86,571344
538,000000	86,526239
537,000000	86,502648
536,000000	86,495539
535,000000	86,499033
534,000000	86,512508
533,000000	86,543998
532,000000	86,600906
531,000000	86,673349
530,000000	86,736353
529,000000	86,773891
528,000000	86,790946
527,000000	86,801052
526,000000	86,816693
525,000000	86,853603
524,000000	86,923658
523,000000	87,014992
522,000000	87,095610
521,000000	87,145264
520,000000	87,174897
519,000000	87,211273
518,000000	87,272505
517,000000	87,363204
516,000000	87,480060
515,000000	87,610416
514,000000	87,735586
513,000000	87,843269
512,000000	87,929811
511,000000	87,990390
510,000000	88,022263
509,000000	88,039165
508,000000	88,066287
507,000000	88,110495
506,000000	88,149605
505,000000	88,163273
504,000000	88,160159
503,000000	88,164228
502,000000	88,182782
501,000000	88,199318
500,000000	88,193186
499,000000	88,153233
498,000000	88,081456
497,000000	87,997245
496,000000	87,930456
495,000000	87,896945
494,000000	87,881132
493,000000	87,849753
492,000000	87,786806
491,000000	87,708210
490,000000	87,637334
489,000000	87,576563
488,000000	87,513956
487,000000	87,449706
486,000000	87,403490
485,000000	87,391134
484,000000	87,397950
483,000000	87,385590
482,000000	87,329501
481,000000	87,243728
480,000000	87,165362
479,000000	87,116796
478,000000	87,086890
477,000000	87,049027
476,000000	86,991521
475,000000	86,923447
474,000000	86,855893
473,000000	86,783905
472,000000	86,697978
471,000000	86,610783
470,000000	86,545408
469,000000	86,506666
468,000000	86,483155
467,000000	86,467632
466,000000	86,469560
465,000000	86,511969
464,000000	86,624059
463,000000	86,825833
462,000000	87,103332
461,000000	87,403629
460,000000	87,668703
459,000000	87,870301
458,000000	88,011407
457,000000	88,109485
456,000000	88,175745
455,000000	88,207793
454,000000	88,202858
453,000000	88,184765
452,000000	88,178036
451,000000	88,217191
450,000000	88,319441
