# Supplementary material for: Machine learning-assisted non-destructive plasticizer identification and quantification in historical PVC objects based on IR spectroscopy
Source: Sci Rep. 2022 Mar 23;12:5017. doi: 10.1038/s41598-022-08862-1 (PMC8943100; doi:10.1038/s41598-022-08862-1)
Supplement: Supplementary file 1 — Supplementary Information 1. [file 41598_2022_8862_MOESM1_ESM.zip › Plasticizers_PVC_data/ATR_FTIR_all/P177A.ASC]

PE IR       SUBTECH     SPECTRUM    ASCII       PEDS        4.00        
   -1
P177A.ASC
20/10/14
13:55:58.00
20/10/14
13:55:58.00
Student
Sample 032 By student Date Wednesday, October 14 2020
450,000000
#HDR
-1
-1
#GR
cm-1
%T
1.0
0.0
4000,000000
-1,000000
3551
8
101,335961
67,275198
#DATA
4000,000000	100,190746
3999,000000	100,191031
3998,000000	100,190519
3997,000000	100,189719
3996,000000	100,189356
3995,000000	100,190258
3994,000000	100,192931
3993,000000	100,197023
3992,000000	100,201222
3991,000000	100,203916
3990,000000	100,204344
3989,000000	100,203201
3988,000000	100,202094
3987,000000	100,202267
3986,000000	100,203744
3985,000000	100,205612
3984,000000	100,206917
3983,000000	100,207289
3982,000000	100,206940
3981,000000	100,206450
3980,000000	100,206690
3979,000000	100,208599
3978,000000	100,212586
3977,000000	100,217921
3976,000000	100,222826
3975,000000	100,225531
3974,000000	100,225473
3973,000000	100,223572
3972,000000	100,221421
3971,000000	100,220259
3970,000000	100,220556
3969,000000	100,222079
3968,000000	100,224089
3967,000000	100,225578
3966,000000	100,225788
3965,000000	100,224801
3964,000000	100,223581
3963,000000	100,223193
3962,000000	100,223837
3961,000000	100,224747
3960,000000	100,225075
3959,000000	100,224836
3958,000000	100,224970
3957,000000	100,226446
3956,000000	100,229312
3955,000000	100,232515
3954,000000	100,234692
3953,000000	100,235316
3952,000000	100,235195
3951,000000	100,235907
3950,000000	100,238401
3949,000000	100,242096
3948,000000	100,245459
3947,000000	100,247411
3946,000000	100,248103
3945,000000	100,248313
3944,000000	100,248528
3943,000000	100,248691
3942,000000	100,248458
3941,000000	100,247732
3940,000000	100,246757
3939,000000	100,245754
3938,000000	100,244833
3937,000000	100,244217
3936,000000	100,244456
3935,000000	100,246094
3934,000000	100,248978
3933,000000	100,252080
3932,000000	100,254128
3931,000000	100,254730
3930,000000	100,254645
3929,000000	100,254990
3928,000000	100,256384
3927,000000	100,258674
3926,000000	100,261488
3925,000000	100,264692
3924,000000	100,268290
3923,000000	100,272094
3922,000000	100,275652
3921,000000	100,278392
3920,000000	100,279914
3919,000000	100,280233
3918,000000	100,279769
3917,000000	100,278901
3916,000000	100,277719
3915,000000	100,276350
3914,000000	100,275204
3913,000000	100,274840
3912,000000	100,275475
3911,000000	100,276803
3910,000000	100,278381
3909,000000	100,280024
3908,000000	100,282023
3907,000000	100,284861
3906,000000	100,288561
3905,000000	100,292373
3904,000000	100,294930
3903,000000	100,295374
3902,000000	100,294305
3901,000000	100,293151
3900,000000	100,292919
3899,000000	100,293560
3898,000000	100,294341
3897,000000	100,294723
3896,000000	100,294556
3895,000000	100,293928
3894,000000	100,293259
3893,000000	100,293149
3892,000000	100,293889
3891,000000	100,294848
3890,000000	100,295250
3889,000000	100,295281
3888,000000	100,295696
3887,000000	100,297067
3886,000000	100,299382
3885,000000	100,302016
3884,000000	100,304604
3883,000000	100,307682
3882,000000	100,311724
3881,000000	100,315725
3880,000000	100,317357
3879,000000	100,315194
3878,000000	100,310503
3877,000000	100,306034
3876,000000	100,303870
3875,000000	100,304635
3874,000000	100,307617
3873,000000	100,311382
3872,000000	100,314710
3871,000000	100,316993
3870,000000	100,317923
3869,000000	100,317516
3868,000000	100,316483
3867,000000	100,315723
3866,000000	100,315783
3865,000000	100,316955
3864,000000	100,319145
3863,000000	100,321745
3862,000000	100,323972
3861,000000	100,325238
3860,000000	100,325332
3859,000000	100,324235
3858,000000	100,321797
3857,000000	100,317920
3856,000000	100,313486
3855,000000	100,311249
3854,000000	100,314260
3853,000000	100,321425
3852,000000	100,327957
3851,000000	100,331583
3850,000000	100,332947
3849,000000	100,333119
3848,000000	100,332986
3847,000000	100,333206
3846,000000	100,334164
3845,000000	100,335896
3844,000000	100,337900
3843,000000	100,339266
3842,000000	100,339229
3841,000000	100,337899
3840,000000	100,336583
3839,000000	100,336934
3838,000000	100,339531
3837,000000	100,343445
3836,000000	100,347196
3835,000000	100,349899
3834,000000	100,351442
3833,000000	100,352230
3832,000000	100,352809
3831,000000	100,353462
3830,000000	100,354249
3829,000000	100,355183
3828,000000	100,356185
3827,000000	100,357129
3826,000000	100,358084
3825,000000	100,359147
3824,000000	100,360025
3823,000000	100,360112
3822,000000	100,359377
3821,000000	100,358987
3820,000000	100,360074
3819,000000	100,362652
3818,000000	100,365821
3817,000000	100,368644
3816,000000	100,370979
3815,000000	100,373362
3814,000000	100,376148
3813,000000	100,378964
3812,000000	100,381198
3811,000000	100,382732
3810,000000	100,383961
3809,000000	100,385243
3808,000000	100,386558
3807,000000	100,387644
3806,000000	100,388331
3805,000000	100,388476
3804,000000	100,387700
3803,000000	100,385946
3802,000000	100,384691
3801,000000	100,386185
3800,000000	100,391278
3799,000000	100,398779
3798,000000	100,406391
3797,000000	100,412173
3796,000000	100,415567
3795,000000	100,417280
3794,000000	100,418114
3793,000000	100,418220
3792,000000	100,417358
3791,000000	100,415747
3790,000000	100,414292
3789,000000	100,413952
3788,000000	100,414999
3787,000000	100,416790
3786,000000	100,418328
3785,000000	100,419075
3784,000000	100,419363
3783,000000	100,420063
3782,000000	100,421941
3781,000000	100,425180
3780,000000	100,429305
3779,000000	100,433425
3778,000000	100,436847
3777,000000	100,439434
3776,000000	100,441274
3775,000000	100,442414
3774,000000	100,443076
3773,000000	100,443786
3772,000000	100,444988
3771,000000	100,446611
3770,000000	100,448145
3769,000000	100,449196
3768,000000	100,449976
3767,000000	100,450902
3766,000000	100,452136
3765,000000	100,453758
3764,000000	100,455890
3763,000000	100,458360
3762,000000	100,460567
3761,000000	100,461919
3760,000000	100,462687
3759,000000	100,463753
3758,000000	100,465466
3757,000000	100,467136
3756,000000	100,467810
3755,000000	100,467197
3754,000000	100,465871
3753,000000	100,464787
3752,000000	100,464293
3751,000000	100,463403
3750,000000	100,461345
3749,000000	100,459638
3748,000000	100,460670
3747,000000	100,464933
3746,000000	100,470907
3745,000000	100,476389
3744,000000	100,479737
3743,000000	100,481264
3742,000000	100,482413
3741,000000	100,483150
3740,000000	100,482584
3739,000000	100,480849
3738,000000	100,479329
3737,000000	100,479585
3736,000000	100,482261
3735,000000	100,486574
3734,000000	100,490327
3733,000000	100,491749
3732,000000	100,490714
3731,000000	100,488452
3730,000000	100,486398
3729,000000	100,484968
3728,000000	100,483908
3727,000000	100,483300
3726,000000	100,483712
3725,000000	100,485423
3724,000000	100,487836
3723,000000	100,489829
3722,000000	100,490426
3721,000000	100,489587
3720,000000	100,488153
3719,000000	100,486911
3718,000000	100,486186
3717,000000	100,485997
3716,000000	100,486098
3715,000000	100,485804
3714,000000	100,484102
3713,000000	100,480413
3712,000000	100,475230
3711,000000	100,469609
3710,000000	100,464292
3709,000000	100,459640
3708,000000	100,456083
3707,000000	100,454012
3706,000000	100,453123
3705,000000	100,452306
3704,000000	100,449976
3703,000000	100,444682
3702,000000	100,435966
3701,000000	100,425088
3700,000000	100,414614
3699,000000	100,406853
3698,000000	100,402549
3697,000000	100,400871
3696,000000	100,400238
3695,000000	100,399259
3694,000000	100,397343
3693,000000	100,394759
3692,000000	100,392217
3691,000000	100,390193
3690,000000	100,388352
3689,000000	100,385801
3688,000000	100,382289
3687,000000	100,378429
3686,000000	100,374274
3685,000000	100,368985
3684,000000	100,362017
3683,000000	100,353563
3682,000000	100,343483
3681,000000	100,330660
3680,000000	100,314051
3679,000000	100,294033
3678,000000	100,272176
3677,000000	100,251066
3676,000000	100,234447
3675,000000	100,224830
3674,000000	100,220665
3673,000000	100,218507
3672,000000	100,215318
3671,000000	100,209566
3670,000000	100,202376
3669,000000	100,196214
3668,000000	100,192303
3667,000000	100,189663
3666,000000	100,186136
3665,000000	100,180194
3664,000000	100,172018
3663,000000	100,163293
3662,000000	100,155818
3661,000000	100,150182
3660,000000	100,145760
3659,000000	100,141791
3658,000000	100,138190
3657,000000	100,135526
3656,000000	100,134133
3655,000000	100,133845
3654,000000	100,134463
3653,000000	100,135808
3652,000000	100,137603
3651,000000	100,139812
3650,000000	100,142576
3649,000000	100,144896
3648,000000	100,145026
3647,000000	100,142665
3646,000000	100,139339
3645,000000	100,136872
3644,000000	100,135981
3643,000000	100,135968
3642,000000	100,135538
3641,000000	100,133556
3640,000000	100,129415
3639,000000	100,123625
3638,000000	100,118519
3637,000000	100,117735
3636,000000	100,123685
3635,000000	100,135173
3634,000000	100,148065
3633,000000	100,158782
3632,000000	100,166186
3631,000000	100,169824
3630,000000	100,168078
3629,000000	100,160236
3628,000000	100,149268
3627,000000	100,139704
3626,000000	100,133398
3625,000000	100,128875
3624,000000	100,124099
3623,000000	100,118432
3622,000000	100,112308
3621,000000	100,106278
3620,000000	100,100871
3619,000000	100,096335
3618,000000	100,092404
3617,000000	100,088609
3616,000000	100,084537
3615,000000	100,079538
3614,000000	100,072792
3613,000000	100,063885
3612,000000	100,053111
3611,000000	100,040775
3610,000000	100,026358
3609,000000	100,008963
3608,000000	99,988513
3607,000000	99,965863
3606,000000	99,941763
3605,000000	99,916123
3604,000000	99,888085
3603,000000	99,856376
3602,000000	99,820081
3601,000000	99,780190
3600,000000	99,740537
3599,000000	99,706464
3598,000000	99,682158
3597,000000	99,668848
3596,000000	99,664626
3595,000000	99,665739
3594,000000	99,668547
3593,000000	99,671407
3592,000000	99,674811
3591,000000	99,679686
3590,000000	99,685744
3589,000000	99,691525
3588,000000	99,695566
3587,000000	99,697446
3586,000000	99,697862
3585,000000	99,698175
3584,000000	99,699172
3583,000000	99,700334
3582,000000	99,700353
3581,000000	99,698543
3580,000000	99,695443
3579,000000	99,692253
3578,000000	99,689653
3577,000000	99,687487
3576,000000	99,685181
3575,000000	99,682248
3574,000000	99,678612
3573,000000	99,674651
3572,000000	99,671155
3571,000000	99,668845
3570,000000	99,667767
3569,000000	99,667171
3568,000000	99,666131
3567,000000	99,663757
3566,000000	99,659161
3565,000000	99,652080
3564,000000	99,643379
3563,000000	99,634304
3562,000000	99,625802
3561,000000	99,618400
3560,000000	99,612176
3559,000000	99,606609
3558,000000	99,600645
3557,000000	99,593211
3556,000000	99,583852
3555,000000	99,573005
3554,000000	99,561886
3553,000000	99,551814
3552,000000	99,543184
3551,000000	99,535023
3550,000000	99,525841
3549,000000	99,514972
3548,000000	99,503169
3547,000000	99,491943
3546,000000	99,482310
3545,000000	99,474056
3544,000000	99,466195
3543,000000	99,457843
3542,000000	99,448640
3541,000000	99,438836
3540,000000	99,429133
3539,000000	99,420185
3538,000000	99,412160
3537,000000	99,404928
3536,000000	99,398408
3535,000000	99,392411
3534,000000	99,386183
3533,000000	99,378745
3532,000000	99,369760
3531,000000	99,359843
3530,000000	99,349797
3529,000000	99,339772
3528,000000	99,329394
3527,000000	99,318552
3526,000000	99,307744
3525,000000	99,297757
3524,000000	99,289163
3523,000000	99,281860
3522,000000	99,274917
3521,000000	99,266978
3520,000000	99,257053
3519,000000	99,245134
3518,000000	99,232189
3517,000000	99,219589
3516,000000	99,208206
3515,000000	99,197865
3514,000000	99,187538
3513,000000	99,176229
3512,000000	99,163755
3511,000000	99,150623
3510,000000	99,137163
3509,000000	99,123103
3508,000000	99,108236
3507,000000	99,093249
3506,000000	99,079487
3505,000000	99,067779
3504,000000	99,057523
3503,000000	99,046930
3502,000000	99,034276
3501,000000	99,018985
3500,000000	99,001532
3499,000000	98,982635
3498,000000	98,962834
3497,000000	98,942707
3496,000000	98,922958
3495,000000	98,903910
3494,000000	98,885028
3493,000000	98,865318
3492,000000	98,844456
3491,000000	98,823437
3490,000000	98,803971
3489,000000	98,786931
3488,000000	98,771200
3487,000000	98,754118
3486,000000	98,733509
3485,000000	98,709753
3484,000000	98,685897
3483,000000	98,665502
3482,000000	98,649613
3481,000000	98,635496
3480,000000	98,618640
3479,000000	98,596492
3478,000000	98,570438
3477,000000	98,544276
3476,000000	98,521020
3475,000000	98,501376
3474,000000	98,485328
3473,000000	98,474234
3472,000000	98,470033
3471,000000	98,472063
3470,000000	98,475368
3469,000000	98,472795
3468,000000	98,459058
3467,000000	98,433555
3466,000000	98,400492
3465,000000	98,366906
3464,000000	98,339510
3463,000000	98,321450
3462,000000	98,310703
3461,000000	98,301707
3460,000000	98,289386
3459,000000	98,272612
3458,000000	98,254325
3457,000000	98,238605
3456,000000	98,227409
3455,000000	98,219774
3454,000000	98,213779
3453,000000	98,208824
3452,000000	98,205726
3451,000000	98,205290
3450,000000	98,207519
3449,000000	98,212029
3448,000000	98,218270
3447,000000	98,225058
3446,000000	98,230767
3445,000000	98,234592
3444,000000	98,237399
3443,000000	98,241309
3442,000000	98,248957
3441,000000	98,262931
3440,000000	98,284600
3439,000000	98,312371
3438,000000	98,341216
3437,000000	98,364857
3436,000000	98,379345
3435,000000	98,385229
3434,000000	98,386928
3433,000000	98,389943
3432,000000	98,397418
3431,000000	98,408203
3430,000000	98,418090
3429,000000	98,423410
3428,000000	98,423865
3427,000000	98,422238
3426,000000	98,422025
3425,000000	98,425404
3424,000000	98,432529
3423,000000	98,441729
3422,000000	98,450443
3421,000000	98,456886
3420,000000	98,461375
3419,000000	98,465997
3418,000000	98,472847
3417,000000	98,482483
3416,000000	98,493579
3415,000000	98,503645
3414,000000	98,510408
3413,000000	98,513198
3412,000000	98,513302
3411,000000	98,512855
3410,000000	98,513336
3409,000000	98,514946
3408,000000	98,516994
3407,000000	98,518502
3406,000000	98,518749
3405,000000	98,517767
3404,000000	98,516462
3403,000000	98,515929
3402,000000	98,516498
3401,000000	98,517597
3400,000000	98,518411
3399,000000	98,518387
3398,000000	98,517209
3397,000000	98,514835
3396,000000	98,511835
3395,000000	98,509322
3394,000000	98,508108
3393,000000	98,507843
3392,000000	98,507195
3391,000000	98,504988
3390,000000	98,501073
3389,000000	98,496088
3388,000000	98,490569
3387,000000	98,484537
3386,000000	98,477931
3385,000000	98,471178
3384,000000	98,465136
3383,000000	98,460518
3382,000000	98,457372
3381,000000	98,454924
3380,000000	98,451733
3379,000000	98,446365
3378,000000	98,438484
3377,000000	98,429362
3376,000000	98,421024
3375,000000	98,414731
3374,000000	98,410379
3373,000000	98,407126
3372,000000	98,404162
3371,000000	98,400854
3370,000000	98,396786
3369,000000	98,391960
3368,000000	98,386686
3367,000000	98,381036
3366,000000	98,374630
3365,000000	98,367146
3364,000000	98,358796
3363,000000	98,350225
3362,000000	98,342184
3361,000000	98,335366
3360,000000	98,330119
3359,000000	98,326003
3358,000000	98,321877
3357,000000	98,316698
3356,000000	98,310230
3355,000000	98,303052
3354,000000	98,296176
3353,000000	98,290564
3352,000000	98,286422
3351,000000	98,282689
3350,000000	98,277774
3349,000000	98,271274
3348,000000	98,264685
3347,000000	98,259896
3346,000000	98,257078
3345,000000	98,254524
3344,000000	98,250581
3343,000000	98,245458
3342,000000	98,241008
3341,000000	98,238834
3340,000000	98,238637
3339,000000	98,238380
3338,000000	98,236140
3337,000000	98,231888
3336,000000	98,227438
3335,000000	98,224737
3334,000000	98,224342
3333,000000	98,225330
3332,000000	98,226240
3331,000000	98,226108
3330,000000	98,225143
3329,000000	98,224622
3328,000000	98,225788
3327,000000	98,228551
3326,000000	98,231406
3325,000000	98,232728
3324,000000	98,231989
3323,000000	98,229868
3322,000000	98,227694
3321,000000	98,226825
3320,000000	98,227948
3319,000000	98,230575
3318,000000	98,233473
3317,000000	98,235868
3316,000000	98,238007
3315,000000	98,240488
3314,000000	98,243526
3313,000000	98,247054
3312,000000	98,251093
3311,000000	98,255672
3310,000000	98,260656
3309,000000	98,265981
3308,000000	98,271717
3307,000000	98,277607
3306,000000	98,282831
3305,000000	98,286539
3304,000000	98,288495
3303,000000	98,289077
3302,000000	98,289013
3301,000000	98,289281
3300,000000	98,290810
3299,000000	98,293846
3298,000000	98,297800
3297,000000	98,301985
3296,000000	98,306278
3295,000000	98,310860
3294,000000	98,315746
3293,000000	98,320820
3292,000000	98,325885
3291,000000	98,330365
3290,000000	98,333451
3289,000000	98,335189
3288,000000	98,337064
3287,000000	98,340794
3286,000000	98,346576
3285,000000	98,352967
3284,000000	98,358462
3283,000000	98,362775
3282,000000	98,366606
3281,000000	98,370688
3280,000000	98,375265
3279,000000	98,380239
3278,000000	98,385629
3277,000000	98,391821
3276,000000	98,399237
3275,000000	98,407685
3274,000000	98,416247
3273,000000	98,423936
3272,000000	98,430272
3271,000000	98,435131
3270,000000	98,438513
3269,000000	98,440824
3268,000000	98,443057
3267,000000	98,446160
3266,000000	98,450307
3265,000000	98,455101
3264,000000	98,460334
3263,000000	98,466151
3262,000000	98,472636
3261,000000	98,479712
3260,000000	98,487408
3259,000000	98,495745
3258,000000	98,504229
3257,000000	98,511836
3256,000000	98,517725
3255,000000	98,521917
3254,000000	98,525266
3253,000000	98,528910
3252,000000	98,533700
3251,000000	98,539821
3250,000000	98,546743
3249,000000	98,553507
3248,000000	98,559154
3247,000000	98,563142
3246,000000	98,565639
3245,000000	98,567500
3244,000000	98,569732
3243,000000	98,572818
3242,000000	98,576631
3241,000000	98,580919
3240,000000	98,585651
3239,000000	98,590965
3238,000000	98,597244
3237,000000	98,605232
3236,000000	98,615407
3235,000000	98,626771
3234,000000	98,636572
3233,000000	98,641878
3232,000000	98,641726
3231,000000	98,637782
3230,000000	98,633163
3229,000000	98,630620
3228,000000	98,631211
3227,000000	98,634138
3226,000000	98,637793
3225,000000	98,641261
3224,000000	98,644892
3223,000000	98,649466
3222,000000	98,655140
3221,000000	98,661308
3220,000000	98,667182
3219,000000	98,672224
3218,000000	98,676265
3217,000000	98,679479
3216,000000	98,682152
3215,000000	98,684387
3214,000000	98,686243
3213,000000	98,688176
3212,000000	98,690910
3211,000000	98,694724
3210,000000	98,699238
3209,000000	98,704082
3208,000000	98,709302
3207,000000	98,714799
3206,000000	98,719868
3205,000000	98,723787
3204,000000	98,726657
3203,000000	98,729252
3202,000000	98,732240
3201,000000	98,735813
3200,000000	98,739748
3199,000000	98,743483
3198,000000	98,746473
3197,000000	98,748978
3196,000000	98,752239
3195,000000	98,757385
3194,000000	98,764206
3193,000000	98,771279
3192,000000	98,777252
3191,000000	98,781775
3190,000000	98,785455
3189,000000	98,789136
3188,000000	98,793062
3187,000000	98,796566
3186,000000	98,798931
3185,000000	98,800785
3184,000000	98,804180
3183,000000	98,810802
3182,000000	98,820252
3181,000000	98,830393
3180,000000	98,839001
3179,000000	98,845012
3178,000000	98,848811
3177,000000	98,851948
3176,000000	98,856132
3175,000000	98,861787
3174,000000	98,867777
3173,000000	98,872949
3172,000000	98,877580
3171,000000	98,882678
3170,000000	98,888299
3169,000000	98,893446
3168,000000	98,897636
3167,000000	98,901735
3166,000000	98,907151
3165,000000	98,914788
3164,000000	98,924761
3163,000000	98,936285
3162,000000	98,947583
3161,000000	98,956600
3160,000000	98,962429
3159,000000	98,966024
3158,000000	98,969387
3157,000000	98,974293
3156,000000	98,981574
3155,000000	98,990937
3154,000000	99,000963
3153,000000	99,009607
3152,000000	99,015196
3151,000000	99,017374
3150,000000	99,017303
3149,000000	99,016982
3148,000000	99,018091
3147,000000	99,020981
3146,000000	99,024795
3145,000000	99,028782
3144,000000	99,033544
3143,000000	99,040611
3142,000000	99,050596
3141,000000	99,061796
3140,000000	99,070800
3139,000000	99,074708
3138,000000	99,073230
3137,000000	99,068799
3136,000000	99,064598
3135,000000	99,062370
3134,000000	99,062235
3133,000000	99,064150
3132,000000	99,068470
3131,000000	99,074746
3130,000000	99,081009
3129,000000	99,085346
3128,000000	99,087860
3127,000000	99,090444
3126,000000	99,094994
3125,000000	99,102584
3124,000000	99,113838
3123,000000	99,128544
3122,000000	99,144656
3121,000000	99,158943
3120,000000	99,169380
3119,000000	99,176341
3118,000000	99,180885
3117,000000	99,182581
3116,000000	99,179747
3115,000000	99,171925
3114,000000	99,161635
3113,000000	99,153633
3112,000000	99,152222
3111,000000	99,158420
3110,000000	99,169111
3109,000000	99,178993
3108,000000	99,184173
3107,000000	99,184366
3106,000000	99,182156
3105,000000	99,180549
3104,000000	99,181364
3103,000000	99,185033
3102,000000	99,190932
3101,000000	99,197546
3100,000000	99,202951
3099,000000	99,205727
3098,000000	99,205675
3097,000000	99,203649
3096,000000	99,201017
3095,000000	99,199420
3094,000000	99,200638
3093,000000	99,205710
3092,000000	99,213641
3091,000000	99,221451
3090,000000	99,226386
3089,000000	99,228339
3088,000000	99,229582
3087,000000	99,231987
3086,000000	99,235104
3085,000000	99,237257
3084,000000	99,237936
3083,000000	99,238476
3082,000000	99,240623
3081,000000	99,244916
3080,000000	99,250303
3079,000000	99,254761
3078,000000	99,256319
3077,000000	99,254146
3076,000000	99,249081
3075,000000	99,243224
3074,000000	99,238837
3073,000000	99,237344
3072,000000	99,238845
3071,000000	99,242291
3070,000000	99,246201
3069,000000	99,249405
3068,000000	99,251142
3067,000000	99,250788
3066,000000	99,248109
3065,000000	99,243880
3064,000000	99,239600
3063,000000	99,236255
3062,000000	99,233887
3061,000000	99,232596
3060,000000	99,233165
3059,000000	99,236002
3058,000000	99,240017
3057,000000	99,243338
3056,000000	99,244992
3055,000000	99,245322
3054,000000	99,245120
3053,000000	99,244991
3052,000000	99,245239
3051,000000	99,245585
3050,000000	99,245169
3049,000000	99,243622
3048,000000	99,242017
3047,000000	99,241936
3046,000000	99,243531
3045,000000	99,245159
3044,000000	99,244973
3043,000000	99,242170
3042,000000	99,236794
3041,000000	99,229235
3040,000000	99,220436
3039,000000	99,212015
3038,000000	99,205447
3037,000000	99,200957
3036,000000	99,197228
3035,000000	99,192168
3034,000000	99,184303
3033,000000	99,173807
3032,000000	99,162217
3031,000000	99,151036
3030,000000	99,140832
3029,000000	99,131640
3028,000000	99,123395
3027,000000	99,115317
3026,000000	99,105610
3025,000000	99,092788
3024,000000	99,077131
3023,000000	99,059961
3022,000000	99,041628
3021,000000	99,021163
3020,000000	98,997630
3019,000000	98,970908
3018,000000	98,941043
3017,000000	98,907778
3016,000000	98,870988
3015,000000	98,830530
3014,000000	98,785346
3013,000000	98,733338
3012,000000	98,672600
3011,000000	98,602809
3010,000000	98,525211
3009,000000	98,441721
3008,000000	98,353687
3007,000000	98,260873
3006,000000	98,161937
3005,000000	98,056051
3004,000000	97,944061
3003,000000	97,827554
3002,000000	97,707457
3001,000000	97,584363
3000,000000	97,459162
2999,000000	97,332195
2998,000000	97,202239
2997,000000	97,067540
2996,000000	96,927428
2995,000000	96,781215
2994,000000	96,626002
2993,000000	96,457769
2992,000000	96,274251
2991,000000	96,075272
2990,000000	95,859800
2989,000000	95,624256
2988,000000	95,363162
2987,000000	95,066746
2986,000000	94,719378
2985,000000	94,306826
2984,000000	93,833563
2983,000000	93,332577
2982,000000	92,851127
2981,000000	92,421352
2980,000000	92,041082
2979,000000	91,681288
2978,000000	91,307966
2977,000000	90,897060
2976,000000	90,434446
2975,000000	89,911867
2974,000000	89,328437
2973,000000	88,696854
2972,000000	88,042337
2971,000000	87,390506
2970,000000	86,752240
2969,000000	86,120297
2968,000000	85,481690
2967,000000	84,833724
2966,000000	84,189121
2965,000000	83,566810
2964,000000	82,981828
2963,000000	82,443266
2962,000000	81,959170
2961,000000	81,539206
2960,000000	81,192323
2959,000000	80,926190
2958,000000	80,747572
2957,000000	80,662429
2956,000000	80,673001
2955,000000	80,775297
2954,000000	80,960261
2953,000000	81,213206
2952,000000	81,513321
2951,000000	81,834553
2950,000000	82,150276
2949,000000	82,437007
2948,000000	82,674342
2947,000000	82,844890
2946,000000	82,934915
2945,000000	82,936141
2944,000000	82,844869
2943,000000	82,662025
2942,000000	82,394207
2941,000000	82,053497
2940,000000	81,655520
2939,000000	81,216094
2938,000000	80,751275
2937,000000	80,276872
2936,000000	79,807333
2935,000000	79,355029
2934,000000	78,931603
2933,000000	78,549950
2932,000000	78,221618
2931,000000	77,953677
2930,000000	77,747853
2929,000000	77,603265
2928,000000	77,518880
2927,000000	77,493773
2926,000000	77,527038
2925,000000	77,616421
2924,000000	77,757706
2923,000000	77,945059
2922,000000	78,172590
2921,000000	78,434836
2920,000000	78,725191
2919,000000	79,036408
2918,000000	79,363322
2917,000000	79,704399
2916,000000	80,059405
2915,000000	80,425657
2914,000000	80,797681
2913,000000	81,169567
2912,000000	81,537603
2911,000000	81,901833
2910,000000	82,266023
2909,000000	82,635872
2908,000000	83,016090
2907,000000	83,408900
2906,000000	83,814853
2905,000000	84,233705
2904,000000	84,663748
2903,000000	85,101035
2902,000000	85,540181
2901,000000	85,976173
2900,000000	86,404868
2899,000000	86,822956
2898,000000	87,227428
2897,000000	87,615489
2896,000000	87,985099
2895,000000	88,336254
2894,000000	88,671846
2893,000000	88,996156
2892,000000	89,311729
2891,000000	89,617449
2890,000000	89,908777
2889,000000	90,178821
2888,000000	90,418383
2887,000000	90,616584
2886,000000	90,763462
2885,000000	90,852578
2884,000000	90,881655
2883,000000	90,850108
2882,000000	90,756510
2881,000000	90,598182
2880,000000	90,373765
2879,000000	90,087484
2878,000000	89,752799
2877,000000	89,392967
2876,000000	89,036478
2875,000000	88,711544
2874,000000	88,441568
2873,000000	88,243006
2872,000000	88,122771
2871,000000	88,074674
2870,000000	88,078062
2869,000000	88,101052
2868,000000	88,107608
2867,000000	88,065581
2866,000000	87,953148
2865,000000	87,761967
2864,000000	87,498000
2863,000000	87,179691
2862,000000	86,834275
2861,000000	86,492698
2860,000000	86,186379
2859,000000	85,945287
2858,000000	85,796258
2857,000000	85,760702
2856,000000	85,850439
2855,000000	86,066835
2854,000000	86,403186
2853,000000	86,848072
2852,000000	87,387876
2851,000000	88,007751
2850,000000	88,690696
2849,000000	89,415784
2848,000000	90,158742
2847,000000	90,895642
2846,000000	91,608544
2845,000000	92,286757
2844,000000	92,924513
2843,000000	93,519380
2842,000000	94,071004
2841,000000	94,579354
2840,000000	95,042139
2839,000000	95,455016
2838,000000	95,815760
2837,000000	96,127552
2836,000000	96,397479
2835,000000	96,632493
2834,000000	96,836938
2833,000000	97,013609
2832,000000	97,165954
2831,000000	97,298241
2830,000000	97,414434
2829,000000	97,517173
2828,000000	97,607861
2827,000000	97,687597
2826,000000	97,757588
2825,000000	97,819072
2824,000000	97,873015
2823,000000	97,920037
2822,000000	97,960793
2821,000000	97,996302
2820,000000	98,028228
2819,000000	98,059114
2818,000000	98,092125
2817,000000	98,130290
2816,000000	98,175646
2815,000000	98,229135
2814,000000	98,291027
2813,000000	98,360653
2812,000000	98,435321
2811,000000	98,510166
2810,000000	98,580010
2809,000000	98,641906
2808,000000	98,696051
2807,000000	98,744451
2806,000000	98,788981
2805,000000	98,830620
2804,000000	98,869814
2803,000000	98,907114
2802,000000	98,943356
2801,000000	98,979103
2800,000000	99,013831
2799,000000	99,045945
2798,000000	99,074107
2797,000000	99,098774
2796,000000	99,122078
2795,000000	99,146105
2794,000000	99,171704
2793,000000	99,198866
2792,000000	99,227323
2791,000000	99,256000
2790,000000	99,282548
2789,000000	99,304783
2788,000000	99,322847
2787,000000	99,339276
2786,000000	99,356470
2785,000000	99,374673
2784,000000	99,392679
2783,000000	99,409791
2782,000000	99,426303
2781,000000	99,442479
2780,000000	99,458115
2779,000000	99,473448
2778,000000	99,489643
2777,000000	99,507529
2776,000000	99,525927
2775,000000	99,541953
2774,000000	99,553388
2773,000000	99,560502
2772,000000	99,565364
2771,000000	99,569695
2770,000000	99,573962
2769,000000	99,578388
2768,000000	99,583794
2767,000000	99,590747
2766,000000	99,598367
2765,000000	99,604876
2764,000000	99,609408
2763,000000	99,612608
2762,000000	99,615375
2761,000000	99,617694
2760,000000	99,619142
2759,000000	99,619986
2758,000000	99,621047
2757,000000	99,622578
2756,000000	99,623929
2755,000000	99,624544
2754,000000	99,624903
2753,000000	99,626121
2752,000000	99,628748
2751,000000	99,632191
2750,000000	99,635221
2749,000000	99,636762
2748,000000	99,636193
2747,000000	99,633360
2746,000000	99,628723
2745,000000	99,623437
2744,000000	99,618859
2743,000000	99,615735
2742,000000	99,613934
2741,000000	99,612913
2740,000000	99,612214
2739,000000	99,611457
2738,000000	99,610291
2737,000000	99,608715
2736,000000	99,607270
2735,000000	99,606555
2734,000000	99,606542
2733,000000	99,606737
2732,000000	99,607124
2731,000000	99,608656
2730,000000	99,612563
2729,000000	99,619187
2728,000000	99,627656
2727,000000	99,636717
2726,000000	99,645653
2725,000000	99,654373
2724,000000	99,662819
2723,000000	99,670735
2722,000000	99,678135
2721,000000	99,685630
2720,000000	99,693903
2719,000000	99,702924
2718,000000	99,711984
2717,000000	99,720519
2716,000000	99,728620
2715,000000	99,736739
2714,000000	99,745215
2713,000000	99,754117
2712,000000	99,763131
2711,000000	99,771438
2710,000000	99,778070
2709,000000	99,782649
2708,000000	99,785644
2707,000000	99,787832
2706,000000	99,789892
2705,000000	99,792508
2704,000000	99,796175
2703,000000	99,800431
2702,000000	99,803801
2701,000000	99,805170
2700,000000	99,805009
2699,000000	99,804716
2698,000000	99,805026
2697,000000	99,805656
2696,000000	99,806315
2695,000000	99,807251
2694,000000	99,808683
2693,000000	99,810315
2692,000000	99,811623
2691,000000	99,812177
2690,000000	99,811475
2689,000000	99,808963
2688,000000	99,804709
2687,000000	99,799910
2686,000000	99,796381
2685,000000	99,795345
2684,000000	99,796564
2683,000000	99,798519
2682,000000	99,799548
2681,000000	99,799033
2680,000000	99,797525
2679,000000	99,795655
2678,000000	99,793183
2677,000000	99,789320
2676,000000	99,783737
2675,000000	99,776845
2674,000000	99,769272
2673,000000	99,761679
2672,000000	99,755111
2671,000000	99,750968
2670,000000	99,750235
2669,000000	99,752930
2668,000000	99,758307
2667,000000	99,765403
2666,000000	99,773385
2665,000000	99,781753
2664,000000	99,790509
2663,000000	99,799886
2662,000000	99,809902
2661,000000	99,820431
2660,000000	99,831722
2659,000000	99,844520
2658,000000	99,859333
2657,000000	99,875722
2656,000000	99,892476
2655,000000	99,908392
2654,000000	99,922880
2653,000000	99,936083
2652,000000	99,948583
2651,000000	99,960802
2650,000000	99,972598
2649,000000	99,983517
2648,000000	99,993458
2647,000000	100,002872
2646,000000	100,012229
2645,000000	100,021600
2644,000000	100,030626
2643,000000	100,038522
2642,000000	100,044143
2641,000000	100,046786
2640,000000	100,047474
2639,000000	100,048919
2638,000000	100,053454
2637,000000	100,060959
2636,000000	100,069154
2635,000000	100,075791
2634,000000	100,080073
2633,000000	100,082162
2632,000000	100,082318
2631,000000	100,081142
2630,000000	100,080118
2629,000000	100,080970
2628,000000	100,084218
2627,000000	100,088799
2626,000000	100,093336
2625,000000	100,097423
2624,000000	100,101475
2623,000000	100,105792
2622,000000	100,110287
2621,000000	100,114850
2620,000000	100,119281
2619,000000	100,122888
2618,000000	100,124870
2617,000000	100,125330
2616,000000	100,125281
2615,000000	100,125444
2614,000000	100,125639
2613,000000	100,125727
2612,000000	100,126476
2611,000000	100,128784
2610,000000	100,132391
2609,000000	100,136006
2608,000000	100,138633
2607,000000	100,140340
2606,000000	100,141865
2605,000000	100,143782
2604,000000	100,145975
2603,000000	100,147861
2602,000000	100,149351
2601,000000	100,151369
2600,000000	100,154640
2599,000000	100,158037
2598,000000	100,159543
2597,000000	100,159450
2596,000000	100,161104
2595,000000	100,167088
2594,000000	100,175525
2593,000000	100,181882
2592,000000	100,183954
2591,000000	100,183610
2590,000000	100,183913
2589,000000	100,186172
2588,000000	100,190017
2587,000000	100,194631
2586,000000	100,199306
2585,000000	100,203816
2584,000000	100,208826
2583,000000	100,215079
2582,000000	100,221907
2581,000000	100,227459
2580,000000	100,230773
2579,000000	100,232594
2578,000000	100,233740
2577,000000	100,233865
2576,000000	100,232701
2575,000000	100,231645
2574,000000	100,232879
2573,000000	100,237159
2572,000000	100,243264
2571,000000	100,249556
2570,000000	100,255380
2569,000000	100,260881
2568,000000	100,266117
2567,000000	100,270769
2566,000000	100,274550
2565,000000	100,277640
2564,000000	100,280634
2563,000000	100,284047
2562,000000	100,287789
2561,000000	100,290911
2560,000000	100,291842
2559,000000	100,289455
2558,000000	100,284557
2557,000000	100,280103
2556,000000	100,279037
2555,000000	100,281659
2554,000000	100,285740
2553,000000	100,289241
2552,000000	100,292049
2551,000000	100,294935
2550,000000	100,298263
2549,000000	100,302297
2548,000000	100,307385
2547,000000	100,312653
2546,000000	100,315739
2545,000000	100,315382
2544,000000	100,313584
2543,000000	100,313635
2542,000000	100,316302
2541,000000	100,319335
2540,000000	100,320205
2539,000000	100,317991
2538,000000	100,312956
2537,000000	100,306028
2536,000000	100,299005
2535,000000	100,293759
2534,000000	100,290662
2533,000000	100,288387
2532,000000	100,285278
2531,000000	100,280346
2530,000000	100,273430
2529,000000	100,265467
2528,000000	100,258206
2527,000000	100,252433
2526,000000	100,246885
2525,000000	100,240186
2524,000000	100,233385
2523,000000	100,228738
2522,000000	100,226122
2521,000000	100,222706
2520,000000	100,216748
2519,000000	100,209988
2518,000000	100,205328
2517,000000	100,203561
2516,000000	100,203378
2515,000000	100,203676
2514,000000	100,204681
2513,000000	100,207094
2512,000000	100,211044
2511,000000	100,215884
2510,000000	100,220869
2509,000000	100,226163
2508,000000	100,232928
2507,000000	100,242134
2506,000000	100,253564
2505,000000	100,266518
2504,000000	100,280833
2503,000000	100,296010
2502,000000	100,309819
2501,000000	100,319477
2500,000000	100,324756
2499,000000	100,328737
2498,000000	100,334922
2497,000000	100,344248
2496,000000	100,355149
2495,000000	100,365653
2494,000000	100,374997
2493,000000	100,383801
2492,000000	100,392930
2491,000000	100,401961
2490,000000	100,409098
2489,000000	100,413302
2488,000000	100,416035
2487,000000	100,419785
2486,000000	100,425279
2485,000000	100,431492
2484,000000	100,437999
2483,000000	100,445441
2482,000000	100,453443
2481,000000	100,460027
2480,000000	100,464189
2479,000000	100,467679
2478,000000	100,473049
2477,000000	100,480709
2476,000000	100,488717
2475,000000	100,494832
2474,000000	100,497886
2473,000000	100,497851
2472,000000	100,495630
2471,000000	100,492787
2470,000000	100,490876
2469,000000	100,490826
2468,000000	100,492796
2467,000000	100,496212
2466,000000	100,499954
2465,000000	100,503023
2464,000000	100,505137
2463,000000	100,506315
2462,000000	100,506199
2461,000000	100,504752
2460,000000	100,503555
2459,000000	100,505105
2458,000000	100,510080
2457,000000	100,515992
2456,000000	100,519412
2455,000000	100,519389
2454,000000	100,518252
2453,000000	100,519202
2452,000000	100,523323
2451,000000	100,528743
2450,000000	100,532460
2449,000000	100,533083
2448,000000	100,531914
2447,000000	100,531331
2446,000000	100,532407
2445,000000	100,534299
2444,000000	100,535568
2443,000000	100,535644
2442,000000	100,535198
2441,000000	100,535492
2440,000000	100,537140
2439,000000	100,539049
2438,000000	100,538986
2437,000000	100,535899
2436,000000	100,531435
2435,000000	100,528529
2434,000000	100,528555
2433,000000	100,530421
2432,000000	100,532182
2431,000000	100,532737
2430,000000	100,532115
2429,000000	100,530990
2428,000000	100,530274
2427,000000	100,530703
2426,000000	100,532450
2425,000000	100,535024
2424,000000	100,537506
2423,000000	100,539100
2422,000000	100,540018
2421,000000	100,541707
2420,000000	100,545271
2419,000000	100,549387
2418,000000	100,551007
2417,000000	100,548876
2416,000000	100,545301
2415,000000	100,543368
2414,000000	100,543209
2413,000000	100,542496
2412,000000	100,540153
2411,000000	100,538052
2410,000000	100,538855
2409,000000	100,543095
2408,000000	100,548752
2407,000000	100,553135
2406,000000	100,555061
2405,000000	100,555386
2404,000000	100,555356
2403,000000	100,554722
2402,000000	100,552328
2401,000000	100,548597
2400,000000	100,546092
2399,000000	100,546908
2398,000000	100,550747
2397,000000	100,556246
2396,000000	100,562652
2395,000000	100,568813
2394,000000	100,572176
2393,000000	100,571166
2392,000000	100,567968
2391,000000	100,566643
2390,000000	100,568359
2389,000000	100,570428
2388,000000	100,570114
2387,000000	100,567655
2386,000000	100,565061
2385,000000	100,563514
2384,000000	100,562848
2383,000000	100,562282
2382,000000	100,560962
2381,000000	100,558627
2380,000000	100,556413
2379,000000	100,556318
2378,000000	100,559085
2377,000000	100,563126
2376,000000	100,566070
2375,000000	100,567105
2374,000000	100,567478
2373,000000	100,569189
2372,000000	100,573128
2371,000000	100,577644
2370,000000	100,579181
2369,000000	100,575618
2368,000000	100,569308
2367,000000	100,565350
2366,000000	100,566298
2365,000000	100,569963
2364,000000	100,572466
2363,000000	100,572243
2362,000000	100,570935
2361,000000	100,571253
2360,000000	100,573521
2359,000000	100,574396
2358,000000	100,570721
2357,000000	100,563866
2356,000000	100,559394
2355,000000	100,560877
2354,000000	100,567344
2353,000000	100,576203
2352,000000	100,585295
2351,000000	100,592189
2350,000000	100,594029
2349,000000	100,589896
2348,000000	100,581834
2347,000000	100,574427
2346,000000	100,572870
2345,000000	100,578532
2344,000000	100,587754
2343,000000	100,595099
2342,000000	100,597874
2341,000000	100,596255
2340,000000	100,591604
2339,000000	100,585697
2338,000000	100,580075
2337,000000	100,576886
2336,000000	100,578279
2335,000000	100,584743
2334,000000	100,592916
2333,000000	100,598327
2332,000000	100,599047
2331,000000	100,597882
2330,000000	100,597364
2329,000000	100,596642
2328,000000	100,591818
2327,000000	100,581543
2326,000000	100,569655
2325,000000	100,563004
2324,000000	100,566258
2323,000000	100,577650
2322,000000	100,590209
2321,000000	100,598172
2320,000000	100,601301
2319,000000	100,603741
2318,000000	100,608226
2317,000000	100,614690
2316,000000	100,621179
2315,000000	100,626569
2314,000000	100,630256
2313,000000	100,632404
2312,000000	100,633306
2311,000000	100,633779
2310,000000	100,634611
2309,000000	100,636766
2308,000000	100,640544
2307,000000	100,645017
2306,000000	100,648253
2305,000000	100,649306
2304,000000	100,649195
2303,000000	100,649987
2302,000000	100,652626
2301,000000	100,656406
2300,000000	100,658994
2299,000000	100,657717
2298,000000	100,651431
2297,000000	100,642868
2296,000000	100,636928
2295,000000	100,636164
2294,000000	100,638427
2293,000000	100,640492
2292,000000	100,642314
2291,000000	100,646039
2290,000000	100,651993
2289,000000	100,657894
2288,000000	100,661769
2287,000000	100,663251
2286,000000	100,662397
2285,000000	100,659403
2284,000000	100,656212
2283,000000	100,656189
2282,000000	100,661281
2281,000000	100,669991
2280,000000	100,678510
2279,000000	100,683222
2278,000000	100,682724
2277,000000	100,678729
2276,000000	100,674665
2275,000000	100,672613
2274,000000	100,672111
2273,000000	100,672532
2272,000000	100,674659
2271,000000	100,678810
2270,000000	100,683729
2269,000000	100,689636
2268,000000	100,699835
2267,000000	100,716014
2266,000000	100,733811
2265,000000	100,747108
2264,000000	100,755511
2263,000000	100,763207
2262,000000	100,771350
2261,000000	100,776518
2260,000000	100,777190
2259,000000	100,776903
2258,000000	100,779536
2257,000000	100,784894
2256,000000	100,790081
2255,000000	100,792551
2254,000000	100,791067
2253,000000	100,786856
2252,000000	100,784260
2251,000000	100,787086
2250,000000	100,793275
2249,000000	100,796203
2248,000000	100,792447
2247,000000	100,785781
2246,000000	100,782816
2245,000000	100,786660
2244,000000	100,795598
2243,000000	100,805510
2242,000000	100,812429
2241,000000	100,814320
2240,000000	100,811895
2239,000000	100,807500
2238,000000	100,803562
2237,000000	100,802441
2236,000000	100,806002
2235,000000	100,813307
2234,000000	100,820078
2233,000000	100,822777
2232,000000	100,822763
2231,000000	100,824749
2230,000000	100,832057
2229,000000	100,844535
2228,000000	100,858883
2227,000000	100,869296
2226,000000	100,870324
2225,000000	100,861791
2224,000000	100,848677
2223,000000	100,834052
2222,000000	100,816236
2221,000000	100,796530
2220,000000	100,785192
2219,000000	100,793657
2218,000000	100,822315
2217,000000	100,859931
2216,000000	100,892908
2215,000000	100,911517
2214,000000	100,911182
2213,000000	100,895087
2212,000000	100,874506
2211,000000	100,860301
2210,000000	100,854427
2209,000000	100,853061
2208,000000	100,854576
2207,000000	100,859514
2206,000000	100,866530
2205,000000	100,875338
2204,000000	100,890488
2203,000000	100,914667
2202,000000	100,940489
2201,000000	100,956843
2200,000000	100,961657
2199,000000	100,960755
2198,000000	100,955955
2197,000000	100,944045
2196,000000	100,926987
2195,000000	100,913535
2194,000000	100,909001
2193,000000	100,910560
2192,000000	100,913292
2191,000000	100,914201
2190,000000	100,910343
2189,000000	100,900489
2188,000000	100,889965
2187,000000	100,887726
2186,000000	100,897994
2185,000000	100,918436
2184,000000	100,943611
2183,000000	100,964226
2182,000000	100,968351
2181,000000	100,954755
2180,000000	100,942587
2179,000000	100,954117
2178,000000	100,988529
2177,000000	101,022279
2176,000000	101,035564
2175,000000	101,028866
2174,000000	101,012000
2173,000000	100,990137
2172,000000	100,965733
2171,000000	100,944716
2170,000000	100,934152
2169,000000	100,936651
2168,000000	100,948359
2167,000000	100,959571
2166,000000	100,959322
2165,000000	100,945972
2164,000000	100,932644
2163,000000	100,935540
2162,000000	100,958514
2161,000000	100,994199
2160,000000	101,034662
2159,000000	101,070561
2158,000000	101,087334
2157,000000	101,079808
2156,000000	101,064441
2155,000000	101,060890
2154,000000	101,068911
2153,000000	101,073570
2152,000000	101,067339
2151,000000	101,056812
2150,000000	101,050326
2149,000000	101,050372
2148,000000	101,056680
2147,000000	101,067055
2146,000000	101,074475
2145,000000	101,071588
2144,000000	101,059390
2143,000000	101,045680
2142,000000	101,035701
2141,000000	101,029439
2140,000000	101,025464
2139,000000	101,021249
2138,000000	101,012130
2137,000000	100,996679
2136,000000	100,981444
2135,000000	100,973725
2134,000000	100,971629
2133,000000	100,967529
2132,000000	100,959347
2131,000000	100,951323
2130,000000	100,945481
2129,000000	100,939465
2128,000000	100,932711
2127,000000	100,928474
2126,000000	100,927873
2125,000000	100,926503
2124,000000	100,919222
2123,000000	100,906182
2122,000000	100,892805
2121,000000	100,885560
2120,000000	100,887420
2119,000000	100,895208
2118,000000	100,901552
2117,000000	100,901568
2116,000000	100,897338
2115,000000	100,894388
2114,000000	100,895069
2113,000000	100,897731
2112,000000	100,900537
2111,000000	100,902736
2110,000000	100,903631
2109,000000	100,904195
2108,000000	100,908464
2107,000000	100,918854
2106,000000	100,930679
2105,000000	100,935889
2104,000000	100,932461
2103,000000	100,926227
2102,000000	100,923698
2101,000000	100,926986
2100,000000	100,935032
2099,000000	100,945161
2098,000000	100,952907
2097,000000	100,954531
2096,000000	100,950843
2095,000000	100,945786
2094,000000	100,941897
2093,000000	100,940394
2092,000000	100,943610
2091,000000	100,952178
2090,000000	100,960805
2089,000000	100,962526
2088,000000	100,957891
2087,000000	100,954970
2086,000000	100,959535
2085,000000	100,969765
2084,000000	100,981307
2083,000000	100,992354
2082,000000	101,001806
2081,000000	101,007063
2080,000000	101,006862
2079,000000	101,003778
2078,000000	101,001671
2077,000000	101,002359
2076,000000	101,005008
2075,000000	101,006770
2074,000000	101,004658
2073,000000	100,999968
2072,000000	101,000292
2071,000000	101,012892
2070,000000	101,035870
2069,000000	101,059130
2068,000000	101,073471
2067,000000	101,075613
2066,000000	101,066593
2065,000000	101,052003
2064,000000	101,043005
2063,000000	101,049279
2062,000000	101,068717
2061,000000	101,088063
2060,000000	101,095111
2059,000000	101,087962
2058,000000	101,073550
2057,000000	101,061588
2056,000000	101,058936
2055,000000	101,064682
2054,000000	101,070770
2053,000000	101,071099
2052,000000	101,068907
2051,000000	101,071305
2050,000000	101,079651
2049,000000	101,090368
2048,000000	101,102354
2047,000000	101,115178
2046,000000	101,122067
2045,000000	101,116365
2044,000000	101,104556
2043,000000	101,101492
2042,000000	101,111534
2041,000000	101,124189
2040,000000	101,129234
2039,000000	101,126790
2038,000000	101,121472
2037,000000	101,117368
2036,000000	101,120735
2035,000000	101,137112
2034,000000	101,162295
2033,000000	101,183535
2032,000000	101,191608
2031,000000	101,185083
2030,000000	101,165786
2029,000000	101,140212
2028,000000	101,121005
2027,000000	101,114598
2026,000000	101,111568
2025,000000	101,099557
2024,000000	101,082495
2023,000000	101,075185
2022,000000	101,083045
2021,000000	101,099582
2020,000000	101,119132
2019,000000	101,138573
2018,000000	101,148964
2017,000000	101,141547
2016,000000	101,122969
2015,000000	101,109770
2014,000000	101,107885
2013,000000	101,110113
2012,000000	101,111144
2011,000000	101,113121
2010,000000	101,117508
2009,000000	101,123558
2008,000000	101,134606
2007,000000	101,153556
2006,000000	101,172961
2005,000000	101,182219
2004,000000	101,183786
2003,000000	101,188802
2002,000000	101,198749
2001,000000	101,203720
2000,000000	101,197606
1999,000000	101,184794
1998,000000	101,171054
1997,000000	101,158529
1996,000000	101,149528
1995,000000	101,145019
1994,000000	101,139292
1993,000000	101,126560
1992,000000	101,113828
1991,000000	101,114794
1990,000000	101,129956
1989,000000	101,146410
1988,000000	101,156683
1987,000000	101,164990
1986,000000	101,173966
1985,000000	101,178211
1984,000000	101,175102
1983,000000	101,170515
1982,000000	101,169316
1981,000000	101,170708
1980,000000	101,176635
1979,000000	101,193915
1978,000000	101,220383
1977,000000	101,241339
1976,000000	101,250130
1975,000000	101,258649
1974,000000	101,278498
1973,000000	101,305388
1972,000000	101,327265
1971,000000	101,335961
1970,000000	101,326420
1969,000000	101,297625
1968,000000	101,261246
1967,000000	101,237750
1966,000000	101,235741
1965,000000	101,244265
1964,000000	101,250317
1963,000000	101,253125
1962,000000	101,257656
1961,000000	101,263652
1960,000000	101,265830
1959,000000	101,258831
1958,000000	101,238768
1957,000000	101,206659
1956,000000	101,172891
1955,000000	101,151964
1954,000000	101,149799
1953,000000	101,159631
1952,000000	101,171274
1951,000000	101,178441
1950,000000	101,176952
1949,000000	101,164136
1948,000000	101,144667
1947,000000	101,131358
1946,000000	101,134503
1945,000000	101,152001
1944,000000	101,172445
1943,000000	101,185861
1942,000000	101,189563
1941,000000	101,185762
1940,000000	101,178209
1939,000000	101,169425
1938,000000	101,157836
1937,000000	101,140822
1936,000000	101,121556
1935,000000	101,108138
1934,000000	101,104624
1933,000000	101,106620
1932,000000	101,108010
1931,000000	101,107653
1930,000000	101,107409
1929,000000	101,106582
1928,000000	101,102218
1927,000000	101,093929
1926,000000	101,083499
1925,000000	101,072835
1924,000000	101,063504
1923,000000	101,059396
1922,000000	101,065101
1921,000000	101,079773
1920,000000	101,096560
1919,000000	101,106772
1918,000000	101,105827
1917,000000	101,097912
1916,000000	101,090219
1915,000000	101,084713
1914,000000	101,076869
1913,000000	101,061807
1912,000000	101,041522
1911,000000	101,023338
1910,000000	101,012574
1909,000000	101,009345
1908,000000	101,011932
1907,000000	101,019685
1906,000000	101,029662
1905,000000	101,036528
1904,000000	101,037254
1903,000000	101,034887
1902,000000	101,034835
1901,000000	101,037883
1900,000000	101,039852
1899,000000	101,037297
1898,000000	101,029423
1897,000000	101,017194
1896,000000	101,003886
1895,000000	100,995665
1894,000000	100,996676
1893,000000	101,003261
1892,000000	101,007605
1891,000000	101,006359
1890,000000	101,003603
1889,000000	101,004146
1888,000000	101,004681
1887,000000	100,999243
1886,000000	100,989140
1885,000000	100,980324
1884,000000	100,975920
1883,000000	100,974822
1882,000000	100,975778
1881,000000	100,978715
1880,000000	100,982620
1879,000000	100,985556
1878,000000	100,986254
1877,000000	100,985280
1876,000000	100,984565
1875,000000	100,985005
1874,000000	100,985347
1873,000000	100,983474
1872,000000	100,977681
1871,000000	100,966062
1870,000000	100,946657
1869,000000	100,923376
1868,000000	100,907857
1867,000000	100,907195
1866,000000	100,918077
1865,000000	100,932310
1864,000000	100,941680
1863,000000	100,942760
1862,000000	100,938544
1861,000000	100,933307
1860,000000	100,928220
1859,000000	100,924120
1858,000000	100,924065
1857,000000	100,929750
1856,000000	100,938339
1855,000000	100,945713
1854,000000	100,950518
1853,000000	100,952350
1852,000000	100,948539
1851,000000	100,938388
1850,000000	100,924019
1849,000000	100,907878
1848,000000	100,893095
1847,000000	100,885437
1846,000000	100,889374
1845,000000	100,899542
1844,000000	100,902851
1843,000000	100,894303
1842,000000	100,882418
1841,000000	100,874950
1840,000000	100,867980
1839,000000	100,855022
1838,000000	100,839306
1837,000000	100,830633
1836,000000	100,830167
1835,000000	100,829998
1834,000000	100,826460
1833,000000	100,822821
1832,000000	100,819425
1831,000000	100,811519
1830,000000	100,799059
1829,000000	100,788765
1828,000000	100,780060
1827,000000	100,769654
1826,000000	100,759536
1825,000000	100,752601
1824,000000	100,748765
1823,000000	100,745954
1822,000000	100,745361
1821,000000	100,747655
1820,000000	100,748074
1819,000000	100,742743
1818,000000	100,734435
1817,000000	100,727175
1816,000000	100,717274
1815,000000	100,698599
1814,000000	100,672939
1813,000000	100,646624
1812,000000	100,622774
1811,000000	100,601412
1810,000000	100,584479
1809,000000	100,572821
1808,000000	100,560815
1807,000000	100,541741
1806,000000	100,514385
1805,000000	100,479005
1804,000000	100,430703
1803,000000	100,365030
1802,000000	100,290385
1801,000000	100,223427
1800,000000	100,172121
1799,000000	100,129879
1798,000000	100,092042
1797,000000	100,062278
1796,000000	100,042828
1795,000000	100,032439
1794,000000	100,032831
1793,000000	100,045887
1792,000000	100,068591
1791,000000	100,096783
1790,000000	100,129871
1789,000000	100,166206
1788,000000	100,195646
1787,000000	100,207366
1786,000000	100,203974
1785,000000	100,195902
1784,000000	100,181971
1783,000000	100,153952
1782,000000	100,117931
1781,000000	100,087766
1780,000000	100,067179
1779,000000	100,047199
1778,000000	100,023630
1777,000000	99,998287
1776,000000	99,966379
1775,000000	99,923621
1774,000000	99,877387
1773,000000	99,834177
1772,000000	99,788526
1771,000000	99,736185
1770,000000	99,684257
1769,000000	99,640020
1768,000000	99,591403
1767,000000	99,520542
1766,000000	99,433618
1765,000000	99,346082
1764,000000	99,249508
1763,000000	99,117300
1762,000000	98,946144
1761,000000	98,761998
1760,000000	98,571601
1759,000000	98,352563
1758,000000	98,082911
1757,000000	97,750921
1756,000000	97,355634
1755,000000	96,904151
1754,000000	96,394159
1753,000000	95,782266
1752,000000	94,987087
1751,000000	93,970281
1750,000000	92,792234
1749,000000	91,529980
1748,000000	90,196914
1747,000000	88,790109
1746,000000	87,324196
1745,000000	85,802589
1744,000000	84,232917
1743,000000	82,661465
1742,000000	81,125496
1741,000000	79,581037
1740,000000	77,978471
1739,000000	76,423118
1738,000000	75,103212
1737,000000	74,046713
1736,000000	73,088404
1735,000000	72,025065
1734,000000	70,890856
1733,000000	70,016378
1732,000000	69,543054
1731,000000	69,343967
1730,000000	69,315725
1729,000000	69,447071
1728,000000	69,741257
1727,000000	70,178112
1726,000000	70,745520
1725,000000	71,465438
1724,000000	72,350330
1723,000000	73,347511
1722,000000	74,377866
1721,000000	75,426955
1720,000000	76,580199
1719,000000	77,971021
1718,000000	79,642042
1717,000000	81,428454
1716,000000	83,125040
1715,000000	84,702777
1714,000000	86,186498
1713,000000	87,553589
1712,000000	88,799065
1711,000000	89,960168
1710,000000	91,041840
1709,000000	91,999278
1708,000000	92,825871
1707,000000	93,581077
1706,000000	94,288624
1705,000000	94,879265
1704,000000	95,308532
1703,000000	95,646292
1702,000000	95,979612
1701,000000	96,307192
1700,000000	96,543309
1699,000000	96,663012
1698,000000	96,726376
1697,000000	96,783032
1696,000000	96,866780
1695,000000	96,980604
1694,000000	97,073441
1693,000000	97,119148
1692,000000	97,138774
1691,000000	97,161980
1690,000000	97,189769
1689,000000	97,197604
1688,000000	97,184978
1687,000000	97,181077
1686,000000	97,195117
1685,000000	97,190272
1684,000000	97,158956
1683,000000	97,147072
1682,000000	97,123928
1681,000000	97,054799
1680,000000	96,964758
1679,000000	96,907806
1678,000000	96,910789
1677,000000	96,962952
1676,000000	97,048322
1675,000000	97,144219
1674,000000	97,206251
1673,000000	97,213567
1672,000000	97,196757
1671,000000	97,188796
1670,000000	97,185668
1669,000000	97,161873
1668,000000	97,118533
1667,000000	97,081042
1666,000000	97,057092
1665,000000	97,033367
1664,000000	97,004824
1663,000000	96,981050
1662,000000	96,963282
1661,000000	96,934646
1660,000000	96,896585
1659,000000	96,866794
1658,000000	96,843062
1657,000000	96,806995
1656,000000	96,758809
1655,000000	96,722016
1654,000000	96,695645
1653,000000	96,662386
1652,000000	96,620080
1651,000000	96,578569
1650,000000	96,562123
1649,000000	96,538680
1648,000000	96,489239
1647,000000	96,453902
1646,000000	96,457752
1645,000000	96,453399
1644,000000	96,423254
1643,000000	96,391900
1642,000000	96,360569
1641,000000	96,310647
1640,000000	96,242224
1639,000000	96,175256
1638,000000	96,114382
1637,000000	96,043414
1636,000000	95,965545
1635,000000	95,911964
1634,000000	95,861030
1633,000000	95,784016
1632,000000	95,695950
1631,000000	95,616632
1630,000000	95,541535
1629,000000	95,448237
1628,000000	95,334666
1627,000000	95,224142
1626,000000	95,120687
1625,000000	94,999792
1624,000000	94,847914
1623,000000	94,684487
1622,000000	94,528733
1621,000000	94,372600
1620,000000	94,211411
1619,000000	94,049330
1618,000000	93,876043
1617,000000	93,676018
1616,000000	93,477122
1615,000000	93,324457
1614,000000	93,209604
1613,000000	93,093839
1612,000000	92,963575
1611,000000	92,838471
1610,000000	92,734282
1609,000000	92,643676
1608,000000	92,565515
1607,000000	92,514235
1606,000000	92,488997
1605,000000	92,468104
1604,000000	92,445876
1603,000000	92,441137
1602,000000	92,460742
1601,000000	92,489276
1600,000000	92,521703
1599,000000	92,571547
1598,000000	92,640590
1597,000000	92,712694
1596,000000	92,784584
1595,000000	92,870764
1594,000000	92,970781
1593,000000	93,064122
1592,000000	93,144060
1591,000000	93,223905
1590,000000	93,305485
1589,000000	93,372520
1588,000000	93,419502
1587,000000	93,457444
1586,000000	93,487405
1585,000000	93,496194
1584,000000	93,482139
1583,000000	93,459286
1582,000000	93,429377
1581,000000	93,378626
1580,000000	93,304751
1579,000000	93,220116
1578,000000	93,123844
1577,000000	92,999585
1576,000000	92,856905
1575,000000	92,732481
1574,000000	92,626089
1573,000000	92,507617
1572,000000	92,357083
1571,000000	92,165958
1570,000000	91,926072
1569,000000	91,651174
1568,000000	91,376773
1567,000000	91,124500
1566,000000	90,879547
1565,000000	90,616603
1564,000000	90,352788
1563,000000	90,139452
1562,000000	89,998533
1561,000000	89,911730
1560,000000	89,861711
1559,000000	89,921629
1558,000000	90,141685
1557,000000	90,328749
1556,000000	90,465093
1555,000000	90,648363
1554,000000	90,887760
1553,000000	91,113673
1552,000000	91,296211
1551,000000	91,475535
1550,000000	91,679195
1549,000000	91,880203
1548,000000	92,049486
1547,000000	92,201877
1546,000000	92,351881
1545,000000	92,478943
1544,000000	92,570216
1543,000000	92,649624
1542,000000	92,731798
1541,000000	92,815421
1540,000000	92,953372
1539,000000	93,182775
1538,000000	93,408535
1537,000000	93,578011
1536,000000	93,722607
1535,000000	93,884338
1534,000000	94,067243
1533,000000	94,223995
1532,000000	94,322501
1531,000000	94,382732
1530,000000	94,424573
1529,000000	94,440221
1528,000000	94,431244
1527,000000	94,429653
1526,000000	94,449773
1525,000000	94,463618
1524,000000	94,459293
1523,000000	94,464204
1522,000000	94,494698
1521,000000	94,528005
1520,000000	94,541313
1519,000000	94,542540
1518,000000	94,528879
1517,000000	94,481314
1516,000000	94,419143
1515,000000	94,377080
1514,000000	94,345924
1513,000000	94,290003
1512,000000	94,200566
1511,000000	94,101912
1510,000000	94,002451
1509,000000	93,876081
1508,000000	93,719537
1507,000000	93,614994
1506,000000	93,610157
1505,000000	93,573810
1504,000000	93,476449
1503,000000	93,379458
1502,000000	93,284982
1501,000000	93,162713
1500,000000	93,007384
1499,000000	92,838142
1498,000000	92,646491
1497,000000	92,403273
1496,000000	92,137483
1495,000000	91,913364
1494,000000	91,731425
1493,000000	91,543130
1492,000000	91,325074
1491,000000	91,087304
1490,000000	90,838557
1489,000000	90,584269
1488,000000	90,348569
1487,000000	90,146790
1486,000000	89,947306
1485,000000	89,708746
1484,000000	89,431982
1483,000000	89,135526
1482,000000	88,801786
1481,000000	88,407927
1480,000000	87,981441
1479,000000	87,555448
1478,000000	87,098106
1477,000000	86,558098
1476,000000	85,958079
1475,000000	85,351776
1474,000000	84,694445
1473,000000	83,888352
1472,000000	82,983557
1471,000000	82,124225
1470,000000	81,327909
1469,000000	80,540598
1468,000000	79,758900
1467,000000	79,003747
1466,000000	78,257567
1465,000000	77,512596
1464,000000	76,858166
1463,000000	76,381553
1462,000000	76,049811
1461,000000	75,783303
1460,000000	75,540128
1459,000000	75,298856
1458,000000	75,000923
1457,000000	74,611485
1456,000000	74,228705
1455,000000	73,944099
1454,000000	73,735597
1453,000000	73,567562
1452,000000	73,464761
1451,000000	73,468547
1450,000000	73,570250
1449,000000	73,738364
1448,000000	73,961658
1447,000000	74,214389
1446,000000	74,429942
1445,000000	74,554594
1444,000000	74,582371
1443,000000	74,508437
1442,000000	74,298751
1441,000000	73,939313
1440,000000	73,476252
1439,000000	72,953343
1438,000000	72,346598
1437,000000	71,652518
1436,000000	71,039456
1435,000000	70,689068
1434,000000	70,570225
1433,000000	70,565639
1432,000000	70,593169
1431,000000	70,561776
1430,000000	70,332862
1429,000000	69,823586
1428,000000	69,132845
1427,000000	68,492710
1426,000000	68,127298
1425,000000	68,192511
1424,000000	68,714053
1423,000000	69,497846
1422,000000	70,281384
1421,000000	70,979938
1420,000000	71,665957
1419,000000	72,371464
1418,000000	73,012647
1417,000000	73,554364
1416,000000	74,072733
1415,000000	74,631847
1414,000000	75,233828
1413,000000	75,869716
1412,000000	76,549093
1411,000000	77,262887
1410,000000	77,971137
1409,000000	78,646893
1408,000000	79,290399
1407,000000	79,896306
1406,000000	80,448138
1405,000000	80,931451
1404,000000	81,325369
1403,000000	81,601034
1402,000000	81,756875
1401,000000	81,826703
1400,000000	81,846353
1399,000000	81,836623
1398,000000	81,816869
1397,000000	81,815320
1396,000000	81,854134
1395,000000	81,931536
1394,000000	82,026268
1393,000000	82,122559
1392,000000	82,220782
1391,000000	82,322081
1390,000000	82,423821
1389,000000	82,528856
1388,000000	82,637277
1387,000000	82,722784
1386,000000	82,740110
1385,000000	82,658748
1384,000000	82,472009
1383,000000	82,190621
1382,000000	81,853848
1381,000000	81,533815
1380,000000	81,310136
1379,000000	81,239365
1378,000000	81,339408
1377,000000	81,597878
1376,000000	81,993128
1375,000000	82,497109
1374,000000	83,059915
1373,000000	83,613364
1372,000000	84,106962
1371,000000	84,527592
1370,000000	84,883544
1369,000000	85,186978
1368,000000	85,446047
1367,000000	85,660706
1366,000000	85,832020
1365,000000	85,973354
1364,000000	86,100729
1363,000000	86,215338
1362,000000	86,301248
1361,000000	86,339869
1360,000000	86,323664
1359,000000	86,256221
1358,000000	86,153666
1357,000000	86,049270
1356,000000	85,982433
1355,000000	85,975007
1354,000000	86,020748
1353,000000	86,097178
1352,000000	86,183138
1351,000000	86,267184
1350,000000	86,348122
1349,000000	86,425451
1348,000000	86,484006
1347,000000	86,487091
1346,000000	86,391789
1345,000000	86,175866
1344,000000	85,846249
1343,000000	85,422986
1342,000000	84,922434
1341,000000	84,360525
1340,000000	83,775285
1339,000000	83,233309
1338,000000	82,798484
1337,000000	82,501227
1336,000000	82,344140
1335,000000	82,318638
1334,000000	82,414088
1333,000000	82,621722
1332,000000	82,928542
1331,000000	83,309069
1330,000000	83,725086
1329,000000	84,138412
1328,000000	84,521843
1327,000000	84,858385
1326,000000	85,142723
1325,000000	85,383692
1324,000000	85,596705
1323,000000	85,791811
1322,000000	85,973444
1321,000000	86,146917
1320,000000	86,317125
1319,000000	86,481301
1318,000000	86,628479
1317,000000	86,747687
1316,000000	86,829733
1315,000000	86,864619
1314,000000	86,844946
1313,000000	86,769256
1312,000000	86,638608
1311,000000	86,448505
1310,000000	86,190415
1309,000000	85,860902
1308,000000	85,465342
1307,000000	85,020459
1306,000000	84,558914
1305,000000	84,132309
1304,000000	83,803493
1303,000000	83,628769
1302,000000	83,638200
1301,000000	83,832399
1300,000000	84,193295
1299,000000	84,692030
1298,000000	85,299514
1297,000000	85,987855
1296,000000	86,721974
1295,000000	87,453677
1294,000000	88,132016
1293,000000	88,723385
1292,000000	89,215063
1291,000000	89,606026
1290,000000	89,901121
1289,000000	90,110421
1288,000000	90,239513
1287,000000	90,286070
1286,000000	90,249367
1285,000000	90,135906
1284,000000	89,957101
1283,000000	89,722975
1282,000000	89,447139
1281,000000	89,153356
1280,000000	88,870170
1279,000000	88,619770
1278,000000	88,408123
1277,000000	88,222065
1276,000000	88,032904
1275,000000	87,805311
1274,000000	87,511189
1273,000000	87,137710
1272,000000	86,685799
1271,000000	86,165358
1270,000000	85,588914
1269,000000	84,968317
1268,000000	84,311961
1267,000000	83,625143
1266,000000	82,914486
1265,000000	82,189787
1264,000000	81,462124
1263,000000	80,734308
1262,000000	79,992803
1261,000000	79,214117
1260,000000	78,378595
1259,000000	77,479037
1258,000000	76,525087
1257,000000	75,556717
1256,000000	74,651617
1255,000000	73,896080
1254,000000	73,326593
1253,000000	72,903373
1252,000000	72,542894
1251,000000	72,166382
1250,000000	71,732324
1249,000000	71,249867
1248,000000	70,778411
1247,000000	70,408330
1246,000000	70,220778
1245,000000	70,265847
1244,000000	70,555126
1243,000000	71,049355
1242,000000	71,659064
1241,000000	72,276891
1240,000000	72,826189
1239,000000	73,277641
1238,000000	73,636619
1237,000000	73,931215
1236,000000	74,201470
1235,000000	74,479076
1234,000000	74,768831
1233,000000	75,055231
1232,000000	75,323275
1231,000000	75,569946
1230,000000	75,800843
1229,000000	76,026810
1228,000000	76,259868
1227,000000	76,500148
1226,000000	76,728284
1225,000000	76,916379
1224,000000	77,045007
1223,000000	77,109065
1222,000000	77,114360
1221,000000	77,080067
1220,000000	77,038010
1219,000000	77,016549
1218,000000	77,023140
1217,000000	77,044243
1216,000000	77,059398
1215,000000	77,048098
1214,000000	76,990171
1213,000000	76,874337
1212,000000	76,705535
1211,000000	76,498177
1210,000000	76,262528
1209,000000	76,001175
1208,000000	75,716515
1207,000000	75,407908
1206,000000	75,064546
1205,000000	74,671287
1204,000000	74,221460
1203,000000	73,720710
1202,000000	73,179110
1201,000000	72,611760
1200,000000	72,045603
1199,000000	71,512459
1198,000000	71,031747
1197,000000	70,609108
1196,000000	70,251082
1195,000000	69,967127
1194,000000	69,761562
1193,000000	69,631844
1192,000000	69,576903
1191,000000	69,592898
1190,000000	69,660880
1189,000000	69,755625
1188,000000	69,859942
1187,000000	69,961048
1186,000000	70,037390
1185,000000	70,064383
1184,000000	70,028841
1183,000000	69,926072
1182,000000	69,747134
1181,000000	69,483185
1180,000000	69,144280
1179,000000	68,757737
1178,000000	68,353000
1177,000000	67,959803
1176,000000	67,619694
1175,000000	67,379485
1174,000000	67,275198
1173,000000	67,332066
1172,000000	67,574324
1171,000000	68,021538
1170,000000	68,667059
1169,000000	69,487830
1168,000000	70,463386
1167,000000	71,570635
1166,000000	72,775598
1165,000000	74,039152
1164,000000	75,333989
1163,000000	76,638499
1162,000000	77,924780
1161,000000	79,165114
1160,000000	80,342011
1159,000000	81,444070
1158,000000	82,461513
1157,000000	83,395716
1156,000000	84,259285
1155,000000	85,065339
1154,000000	85,818854
1153,000000	86,521927
1152,000000	87,181079
1151,000000	87,799949
1150,000000	88,377184
1149,000000	88,912023
1148,000000	89,407232
1147,000000	89,867206
1146,000000	90,293766
1145,000000	90,687358
1144,000000	91,045939
1143,000000	91,362078
1142,000000	91,628216
1141,000000	91,837490
1140,000000	91,978415
1139,000000	92,029488
1138,000000	91,956364
1137,000000	91,718643
1136,000000	91,265539
1135,000000	90,543205
1134,000000	89,519267
1133,000000	88,207612
1132,000000	86,692133
1131,000000	85,130162
1130,000000	83,733641
1129,000000	82,721018
1128,000000	82,263285
1127,000000	82,418510
1126,000000	83,102032
1125,000000	84,120360
1124,000000	85,246447
1123,000000	86,299390
1122,000000	87,177846
1121,000000	87,860013
1120,000000	88,370126
1119,000000	88,743606
1118,000000	89,008785
1117,000000	89,188868
1116,000000	89,303389
1115,000000	89,365579
1114,000000	89,385140
1113,000000	89,365175
1112,000000	89,300354
1111,000000	89,175344
1110,000000	88,967963
1109,000000	88,658649
1108,000000	88,232865
1107,000000	87,687361
1106,000000	87,038827
1105,000000	86,330418
1104,000000	85,630356
1103,000000	85,019195
1102,000000	84,568901
1101,000000	84,323362
1100,000000	84,291668
1099,000000	84,444920
1098,000000	84,726236
1097,000000	85,069413
1096,000000	85,415463
1095,000000	85,722739
1094,000000	85,970505
1093,000000	86,163590
1092,000000	86,325630
1091,000000	86,483357
1090,000000	86,654778
1089,000000	86,848736
1088,000000	87,067481
1087,000000	87,306744
1086,000000	87,557262
1085,000000	87,807907
1084,000000	88,045475
1083,000000	88,252559
1082,000000	88,411094
1081,000000	88,510041
1080,000000	88,542044
1079,000000	88,496512
1078,000000	88,358836
1077,000000	88,119790
1076,000000	87,790035
1075,000000	87,411272
1074,000000	87,060279
1073,000000	86,834081
1072,000000	86,815389
1071,000000	87,029815
1070,000000	87,430396
1069,000000	87,922055
1068,000000	88,407267
1067,000000	88,821371
1066,000000	89,142186
1065,000000	89,380746
1064,000000	89,558641
1063,000000	89,691065
1062,000000	89,782436
1061,000000	89,833086
1060,000000	89,842635
1059,000000	89,813812
1058,000000	89,757332
1057,000000	89,689431
1056,000000	89,621987
1055,000000	89,552172
1054,000000	89,463791
1053,000000	89,338609
1052,000000	89,164847
1051,000000	88,940788
1050,000000	88,670823
1049,000000	88,357545
1048,000000	87,999558
1047,000000	87,598588
1046,000000	87,170843
1045,000000	86,744718
1044,000000	86,344391
1043,000000	85,975976
1042,000000	85,628614
1041,000000	85,287122
1040,000000	84,939616
1039,000000	84,574538
1038,000000	84,178819
1037,000000	83,745014
1036,000000	83,281170
1035,000000	82,813332
1034,000000	82,383720
1033,000000	82,044497
1032,000000	81,848405
1031,000000	81,830038
1030,000000	81,993032
1029,000000	82,320802
1028,000000	82,787883
1027,000000	83,365122
1026,000000	84,017944
1025,000000	84,710924
1024,000000	85,413670
1023,000000	86,097491
1022,000000	86,738168
1021,000000	87,323741
1020,000000	87,856189
1019,000000	88,342066
1018,000000	88,785959
1017,000000	89,188698
1016,000000	89,546196
1015,000000	89,851201
1014,000000	90,097436
1013,000000	90,284926
1012,000000	90,416615
1011,000000	90,494665
1010,000000	90,524950
1009,000000	90,517876
1008,000000	90,482529
1007,000000	90,419882
1006,000000	90,326014
1005,000000	90,200878
1004,000000	90,048026
1003,000000	89,870052
1002,000000	89,667264
1001,000000	89,440456
1000,000000	89,193219
999,000000	88,931390
998,000000	88,663835
997,000000	88,402067
996,000000	88,156623
995,000000	87,933595
994,000000	87,736616
993,000000	87,570590
992,000000	87,439372
991,000000	87,340556
990,000000	87,265445
989,000000	87,206196
988,000000	87,158631
987,000000	87,117931
986,000000	87,076622
985,000000	87,027631
984,000000	86,965909
983,000000	86,886219
982,000000	86,784736
981,000000	86,664057
980,000000	86,532607
979,000000	86,395827
978,000000	86,251265
977,000000	86,094681
976,000000	85,926185
975,000000	85,748489
974,000000	85,562561
973,000000	85,369736
972,000000	85,175639
971,000000	84,988196
970,000000	84,813384
969,000000	84,656049
968,000000	84,522687
967,000000	84,418257
966,000000	84,342248
965,000000	84,290040
964,000000	84,256355
963,000000	84,234198
962,000000	84,213212
961,000000	84,185891
960,000000	84,155849
959,000000	84,138683
958,000000	84,157065
957,000000	84,233818
956,000000	84,386616
955,000000	84,622451
954,000000	84,936880
953,000000	85,319824
952,000000	85,755724
951,000000	86,221029
950,000000	86,688118
949,000000	87,136619
948,000000	87,557510
947,000000	87,946296
946,000000	88,298941
945,000000	88,615420
944,000000	88,901922
943,000000	89,165579
942,000000	89,411074
941,000000	89,641152
940,000000	89,856285
939,000000	90,053359
938,000000	90,227660
937,000000	90,378853
936,000000	90,511853
935,000000	90,631604
934,000000	90,740278
933,000000	90,838888
932,000000	90,929317
931,000000	91,012942
930,000000	91,088951
929,000000	91,155600
928,000000	91,212514
927,000000	91,262371
926,000000	91,309953
925,000000	91,358045
924,000000	91,404316
923,000000	91,444171
922,000000	91,478334
921,000000	91,515805
920,000000	91,569409
919,000000	91,650502
918,000000	91,769315
917,000000	91,935677
916,000000	92,154348
915,000000	92,419609
914,000000	92,714659
913,000000	93,016750
912,000000	93,303516
911,000000	93,559946
910,000000	93,782576
909,000000	93,974875
908,000000	94,137106
907,000000	94,264530
906,000000	94,356839
905,000000	94,421792
904,000000	94,468390
903,000000	94,500266
902,000000	94,518259
901,000000	94,524508
900,000000	94,520594
899,000000	94,507185
898,000000	94,487606
897,000000	94,467972
896,000000	94,451964
895,000000	94,439398
894,000000	94,430755
893,000000	94,427482
892,000000	94,425084
891,000000	94,411338
890,000000	94,369218
889,000000	94,271427
888,000000	94,067894
887,000000	93,692253
886,000000	93,104342
885,000000	92,328623
884,000000	91,442170
883,000000	90,508512
882,000000	89,510832
881,000000	88,358651
880,000000	86,972613
879,000000	85,391647
878,000000	83,806634
877,000000	82,503261
876,000000	81,754709
875,000000	81,731987
874,000000	82,458299
873,000000	83,810281
872,000000	85,561357
871,000000	87,436914
870,000000	89,189123
869,000000	90,660465
868,000000	91,800324
867,000000	92,639337
866,000000	93,247996
865,000000	93,698434
864,000000	94,038739
863,000000	94,295878
862,000000	94,489310
861,000000	94,638695
860,000000	94,755432
859,000000	94,838830
858,000000	94,887509
857,000000	94,907202
856,000000	94,906490
855,000000	94,891708
854,000000	94,868411
853,000000	94,837709
852,000000	94,784802
851,000000	94,685408
850,000000	94,538720
849,000000	94,389130
848,000000	94,299447
847,000000	94,297583
846,000000	94,354000
845,000000	94,413199
844,000000	94,439438
843,000000	94,432201
842,000000	94,410411
841,000000	94,390533
840,000000	94,377487
839,000000	94,367542
838,000000	94,355202
837,000000	94,338205
836,000000	94,318749
835,000000	94,301709
834,000000	94,293014
833,000000	94,299802
832,000000	94,332603
831,000000	94,407130
830,000000	94,540760
829,000000	94,743983
828,000000	95,011745
827,000000	95,323466
826,000000	95,652188
825,000000	95,974073
824,000000	96,273800
823,000000	96,546295
822,000000	96,794602
821,000000	97,022450
820,000000	97,229639
819,000000	97,416420
818,000000	97,589592
817,000000	97,758823
816,000000	97,927542
815,000000	98,091837
814,000000	98,246550
813,000000	98,387807
812,000000	98,510593
811,000000	98,609436
810,000000	98,682447
809,000000	98,730702
808,000000	98,754864
807,000000	98,756740
806,000000	98,742701
805,000000	98,721441
804,000000	98,699027
803,000000	98,679925
802,000000	98,670476
801,000000	98,676171
800,000000	98,696585
799,000000	98,727245
798,000000	98,764872
797,000000	98,806377
796,000000	98,845097
795,000000	98,873744
794,000000	98,890418
793,000000	98,896998
792,000000	98,893089
791,000000	98,875723
790,000000	98,842933
789,000000	98,792554
788,000000	98,718756
787,000000	98,614298
786,000000	98,473785
785,000000	98,292112
784,000000	98,064579
783,000000	97,795688
782,000000	97,506657
781,000000	97,228904
780,000000	96,990238
779,000000	96,807410
778,000000	96,686110
777,000000	96,620923
776,000000	96,597922
775,000000	96,603801
774,000000	96,631668
773,000000	96,673406
772,000000	96,709830
771,000000	96,716911
770,000000	96,680659
769,000000	96,599970
768,000000	96,478732
767,000000	96,325945
766,000000	96,163431
765,000000	96,022720
764,000000	95,929023
763,000000	95,891328
762,000000	95,907101
761,000000	95,968959
760,000000	96,065269
759,000000	96,181816
758,000000	96,307902
757,000000	96,437100
756,000000	96,562224
755,000000	96,675394
754,000000	96,773925
753,000000	96,860073
752,000000	96,933830
751,000000	96,992025
750,000000	97,035292
749,000000	97,069901
748,000000	97,100727
747,000000	97,127524
746,000000	97,149582
745,000000	97,169418
744,000000	97,190104
743,000000	97,211779
742,000000	97,230816
741,000000	97,239346
740,000000	97,226480
739,000000	97,183676
738,000000	97,107547
737,000000	96,994966
736,000000	96,840143
735,000000	96,642918
734,000000	96,418164
733,000000	96,190121
732,000000	95,977131
731,000000	95,785056
730,000000	95,613084
729,000000	95,459693
728,000000	95,323311
727,000000	95,203816
726,000000	95,104195
725,000000	95,026229
724,000000	94,964299
723,000000	94,907364
722,000000	94,843842
721,000000	94,759060
720,000000	94,630769
719,000000	94,429469
718,000000	94,109308
717,000000	93,590828
716,000000	92,789182
715,000000	91,721799
714,000000	90,604951
713,000000	89,785663
712,000000	89,507667
711,000000	89,716809
710,000000	90,114001
709,000000	90,400039
708,000000	90,453613
707,000000	90,313566
706,000000	90,058921
705,000000	89,739681
704,000000	89,384380
703,000000	89,015883
702,000000	88,648644
701,000000	88,290659
700,000000	87,952199
699,000000	87,643825
698,000000	87,369400
697,000000	87,129313
696,000000	86,925199
695,000000	86,754691
694,000000	86,609182
693,000000	86,481637
692,000000	86,369440
691,000000	86,268427
690,000000	86,173995
689,000000	86,088827
688,000000	86,017497
687,000000	85,952372
686,000000	85,880172
685,000000	85,802804
684,000000	85,736637
683,000000	85,693714
682,000000	85,679597
681,000000	85,706549
680,000000	85,789318
679,000000	85,930702
678,000000	86,127472
677,000000	86,381699
676,000000	86,691350
675,000000	87,042915
674,000000	87,424051
673,000000	87,822815
672,000000	88,210508
671,000000	88,562443
670,000000	88,910638
669,000000	89,360071
668,000000	89,949129
667,000000	90,467592
666,000000	90,770170
665,000000	90,938889
664,000000	91,060496
663,000000	91,147867
662,000000	91,172370
661,000000	91,111474
660,000000	90,960473
659,000000	90,718953
658,000000	90,389798
657,000000	89,984090
656,000000	89,518459
655,000000	89,012144
654,000000	88,482680
653,000000	87,937635
652,000000	87,378090
651,000000	86,808358
650,000000	86,231813
649,000000	85,642993
648,000000	85,036190
647,000000	84,411740
646,000000	83,762055
645,000000	83,066790
644,000000	82,315775
643,000000	81,518145
642,000000	80,678227
641,000000	79,792752
640,000000	78,896674
639,000000	78,084553
638,000000	77,454118
637,000000	77,053917
636,000000	76,900996
635,000000	76,997882
634,000000	77,296032
633,000000	77,695657
632,000000	78,112303
631,000000	78,508261
630,000000	78,857116
629,000000	79,121577
628,000000	79,280410
627,000000	79,342662
626,000000	79,322900
625,000000	79,224827
624,000000	79,060109
623,000000	78,855893
622,000000	78,628806
621,000000	78,372708
620,000000	78,083909
619,000000	77,778605
618,000000	77,474425
617,000000	77,177179
616,000000	76,898033
615,000000	76,658635
614,000000	76,464084
613,000000	76,295693
612,000000	76,141460
611,000000	76,010820
610,000000	75,912848
609,000000	75,848695
608,000000	75,836250
607,000000	75,918522
606,000000	76,136859
605,000000	76,523599
604,000000	77,123039
603,000000	77,979872
602,000000	79,098335
601,000000	80,428848
600,000000	81,890935
599,000000	83,389824
598,000000	84,833692
597,000000	86,161647
596,000000	87,346935
595,000000	88,376400
594,000000	89,247085
593,000000	89,977817
592,000000	90,595651
591,000000	91,115104
590,000000	91,547524
589,000000	91,918365
588,000000	92,256082
587,000000	92,567557
586,000000	92,843605
585,000000	93,082970
584,000000	93,296521
583,000000	93,495492
582,000000	93,686876
581,000000	93,872144
580,000000	94,039181
579,000000	94,167101
578,000000	94,253731
577,000000	94,324525
576,000000	94,403069
575,000000	94,488342
574,000000	94,571523
573,000000	94,657984
572,000000	94,753136
571,000000	94,844390
570,000000	94,917500
569,000000	94,979798
568,000000	95,048654
567,000000	95,127356
566,000000	95,208000
565,000000	95,284875
564,000000	95,350266
563,000000	95,392302
562,000000	95,413092
561,000000	95,432618
560,000000	95,460040
559,000000	95,477783
558,000000	95,470202
557,000000	95,448297
556,000000	95,428432
555,000000	95,406189
554,000000	95,370204
553,000000	95,325436
552,000000	95,282447
551,000000	95,240582
550,000000	95,199836
549,000000	95,175709
548,000000	95,182238
547,000000	95,210256
546,000000	95,237929
545,000000	95,254534
544,000000	95,262072
543,000000	95,267025
542,000000	95,284215
541,000000	95,331980
540,000000	95,408555
539,000000	95,488107
538,000000	95,553858
537,000000	95,617547
536,000000	95,692255
535,000000	95,766855
534,000000	95,828142
533,000000	95,886177
532,000000	95,952738
531,000000	96,012720
530,000000	96,042898
529,000000	96,045835
528,000000	96,041782
527,000000	96,040757
526,000000	96,041660
525,000000	96,043649
524,000000	96,036809
523,000000	96,000612
522,000000	95,930224
521,000000	95,850642
520,000000	95,790577
519,000000	95,755046
518,000000	95,738539
517,000000	95,746151
516,000000	95,777194
515,000000	95,808225
514,000000	95,819828
513,000000	95,822494
512,000000	95,834602
511,000000	95,850597
510,000000	95,852851
509,000000	95,841202
508,000000	95,824924
507,000000	95,798333
506,000000	95,750330
505,000000	95,687843
504,000000	95,624615
503,000000	95,558804
502,000000	95,483887
501,000000	95,408257
500,000000	95,341071
499,000000	95,272564
498,000000	95,190988
497,000000	95,106990
496,000000	95,037551
495,000000	94,973142
494,000000	94,887133
493,000000	94,777910
492,000000	94,681158
491,000000	94,633968
490,000000	94,640315
489,000000	94,675538
488,000000	94,710820
487,000000	94,730927
486,000000	94,744513
485,000000	94,782297
484,000000	94,873818
483,000000	95,023993
482,000000	95,213830
481,000000	95,412430
480,000000	95,581363
479,000000	95,687049
478,000000	95,728602
477,000000	95,740758
476,000000	95,754444
475,000000	95,770012
474,000000	95,782227
473,000000	95,806781
472,000000	95,856844
471,000000	95,913176
470,000000	95,954287
469,000000	95,988522
468,000000	96,026275
467,000000	96,054215
466,000000	96,060789
465,000000	96,067749
464,000000	96,106262
463,000000	96,179673
462,000000	96,271075
461,000000	96,367678
460,000000	96,453548
459,000000	96,497952
458,000000	96,482431
457,000000	96,429203
456,000000	96,367005
455,000000	96,300947
454,000000	96,241331
453,000000	96,220814
452,000000	96,258212
451,000000	96,323322
450,000000	96,378244
