# Supplementary material for: Machine learning-assisted non-destructive plasticizer identification and quantification in historical PVC objects based on IR spectroscopy
Source: Sci Rep. 2022 Mar 23;12:5017. doi: 10.1038/s41598-022-08862-1 (PMC8943100; doi:10.1038/s41598-022-08862-1)
Supplement: Supplementary file 1 — Supplementary Information 1. [file 41598_2022_8862_MOESM1_ESM.zip › Plasticizers_PVC_data/ATR_FTIR_all/P178.ASC]

PE IR       SUBTECH     SPECTRUM    ASCII       PEDS        4.00        
   -1
P178.ASC
20/10/14
14:13:06.00
20/10/14
14:13:06.00
Student
Sample 038 By student Date Wednesday, October 14 2020
450,000000
#HDR
-1
-1
#GR
cm-1
%T
1.0
0.0
4000,000000
-1,000000
3551
8
101,692224
61,331738
#DATA
4000,000000	100,677828
3999,000000	100,678435
3998,000000	100,678809
3997,000000	100,679728
3996,000000	100,681493
3995,000000	100,683969
3994,000000	100,686815
3993,000000	100,689780
3992,000000	100,692709
3991,000000	100,695418
3990,000000	100,697713
3989,000000	100,699585
3988,000000	100,701259
3987,000000	100,702928
3986,000000	100,704446
3985,000000	100,705420
3984,000000	100,705677
3983,000000	100,705569
3982,000000	100,705711
3981,000000	100,706368
3980,000000	100,707214
3979,000000	100,707784
3978,000000	100,708108
3977,000000	100,708778
3976,000000	100,710309
3975,000000	100,712525
3974,000000	100,714769
3973,000000	100,716722
3972,000000	100,718835
3971,000000	100,721784
3970,000000	100,725574
3969,000000	100,729265
3968,000000	100,731686
3967,000000	100,732319
3966,000000	100,731494
3965,000000	100,729920
3964,000000	100,728168
3963,000000	100,726596
3962,000000	100,725477
3961,000000	100,725023
3960,000000	100,725215
3959,000000	100,725752
3958,000000	100,726362
3957,000000	100,727017
3956,000000	100,727794
3955,000000	100,728500
3954,000000	100,728680
3953,000000	100,728203
3952,000000	100,727648
3951,000000	100,728013
3950,000000	100,729733
3949,000000	100,731957
3948,000000	100,733024
3947,000000	100,731992
3946,000000	100,729878
3945,000000	100,729047
3944,000000	100,731188
3943,000000	100,735687
3942,000000	100,739992
3941,000000	100,742033
3940,000000	100,741864
3939,000000	100,740684
3938,000000	100,739283
3937,000000	100,737756
3936,000000	100,736386
3935,000000	100,736084
3934,000000	100,737643
3933,000000	100,740867
3932,000000	100,744368
3931,000000	100,746541
3930,000000	100,746679
3929,000000	100,745284
3928,000000	100,743761
3927,000000	100,743652
3926,000000	100,745741
3925,000000	100,749261
3924,000000	100,752381
3923,000000	100,753802
3922,000000	100,753484
3921,000000	100,752061
3920,000000	100,750551
3919,000000	100,750291
3918,000000	100,752254
3917,000000	100,755842
3916,000000	100,759201
3915,000000	100,761044
3914,000000	100,761488
3913,000000	100,761282
3912,000000	100,760983
3911,000000	100,760648
3910,000000	100,760095
3909,000000	100,758988
3908,000000	100,757435
3907,000000	100,756278
3906,000000	100,756511
3905,000000	100,758287
3904,000000	100,760366
3903,000000	100,761832
3902,000000	100,763862
3901,000000	100,768206
3900,000000	100,774275
3899,000000	100,779017
3898,000000	100,779991
3897,000000	100,777504
3896,000000	100,773478
3895,000000	100,769864
3894,000000	100,768874
3893,000000	100,772466
3892,000000	100,780156
3891,000000	100,787260
3890,000000	100,789247
3889,000000	100,786736
3888,000000	100,783561
3887,000000	100,782522
3886,000000	100,783529
3885,000000	100,784294
3884,000000	100,783937
3883,000000	100,784253
3882,000000	100,786587
3881,000000	100,789645
3880,000000	100,790756
3879,000000	100,789118
3878,000000	100,787349
3877,000000	100,788377
3876,000000	100,792045
3875,000000	100,795066
3874,000000	100,793899
3873,000000	100,788754
3872,000000	100,784391
3871,000000	100,785349
3870,000000	100,790614
3869,000000	100,795032
3868,000000	100,797049
3867,000000	100,799461
3866,000000	100,803552
3865,000000	100,807299
3864,000000	100,808391
3863,000000	100,806729
3862,000000	100,803880
3861,000000	100,800944
3860,000000	100,798528
3859,000000	100,796997
3858,000000	100,796482
3857,000000	100,796651
3856,000000	100,797359
3855,000000	100,799765
3854,000000	100,805178
3853,000000	100,810883
3852,000000	100,813729
3851,000000	100,816236
3850,000000	100,820122
3849,000000	100,823165
3848,000000	100,823394
3847,000000	100,821377
3846,000000	100,819165
3845,000000	100,818037
3844,000000	100,817730
3843,000000	100,817117
3842,000000	100,816046
3841,000000	100,815858
3840,000000	100,817940
3839,000000	100,821754
3838,000000	100,825592
3837,000000	100,828619
3836,000000	100,831448
3835,000000	100,834796
3834,000000	100,838230
3833,000000	100,840673
3832,000000	100,841467
3831,000000	100,840999
3830,000000	100,840658
3829,000000	100,841683
3828,000000	100,843945
3827,000000	100,845582
3826,000000	100,844615
3825,000000	100,841213
3824,000000	100,838163
3823,000000	100,838481
3822,000000	100,842826
3821,000000	100,847568
3820,000000	100,848380
3819,000000	100,847165
3818,000000	100,848639
3817,000000	100,853652
3816,000000	100,858931
3815,000000	100,861634
3814,000000	100,863356
3813,000000	100,866764
3812,000000	100,870830
3811,000000	100,872890
3810,000000	100,872796
3809,000000	100,873013
3808,000000	100,874868
3807,000000	100,875735
3806,000000	100,872478
3805,000000	100,867012
3804,000000	100,864438
3803,000000	100,867186
3802,000000	100,873057
3801,000000	100,876725
3800,000000	100,876645
3799,000000	100,877431
3798,000000	100,882246
3797,000000	100,889273
3796,000000	100,894652
3795,000000	100,896841
3794,000000	100,897394
3793,000000	100,898210
3792,000000	100,899398
3791,000000	100,900289
3790,000000	100,900825
3789,000000	100,901517
3788,000000	100,902816
3787,000000	100,904725
3786,000000	100,906687
3785,000000	100,907689
3784,000000	100,907086
3783,000000	100,905673
3782,000000	100,905480
3781,000000	100,907872
3780,000000	100,912148
3779,000000	100,915926
3778,000000	100,917767
3777,000000	100,918597
3776,000000	100,919778
3775,000000	100,921088
3774,000000	100,921741
3773,000000	100,922199
3772,000000	100,923655
3771,000000	100,925772
3770,000000	100,926403
3769,000000	100,924584
3768,000000	100,922757
3767,000000	100,923843
3766,000000	100,927345
3765,000000	100,929853
3764,000000	100,929180
3763,000000	100,926546
3762,000000	100,924352
3761,000000	100,923470
3760,000000	100,923922
3759,000000	100,925953
3758,000000	100,929537
3757,000000	100,933403
3756,000000	100,935991
3755,000000	100,936635
3754,000000	100,935232
3753,000000	100,932190
3752,000000	100,929291
3751,000000	100,928837
3750,000000	100,930750
3749,000000	100,933293
3748,000000	100,936429
3747,000000	100,941096
3746,000000	100,946155
3745,000000	100,947994
3744,000000	100,943340
3743,000000	100,935188
3742,000000	100,931165
3741,000000	100,933292
3740,000000	100,937414
3739,000000	100,939629
3738,000000	100,939885
3737,000000	100,941402
3736,000000	100,947969
3735,000000	100,960523
3734,000000	100,974829
3733,000000	100,984622
3732,000000	100,986072
3731,000000	100,980413
3730,000000	100,972456
3729,000000	100,966226
3728,000000	100,962993
3727,000000	100,962128
3726,000000	100,962749
3725,000000	100,964678
3724,000000	100,967950
3723,000000	100,971955
3722,000000	100,975519
3721,000000	100,977939
3720,000000	100,979257
3719,000000	100,979317
3718,000000	100,977523
3717,000000	100,973735
3716,000000	100,969403
3715,000000	100,966441
3714,000000	100,964711
3713,000000	100,962186
3712,000000	100,958079
3711,000000	100,954344
3710,000000	100,953534
3709,000000	100,956012
3708,000000	100,959531
3707,000000	100,961124
3706,000000	100,959533
3705,000000	100,956054
3704,000000	100,953024
3703,000000	100,951466
3702,000000	100,950033
3701,000000	100,946611
3700,000000	100,941157
3699,000000	100,935873
3698,000000	100,932182
3697,000000	100,929060
3696,000000	100,924796
3695,000000	100,919520
3694,000000	100,915174
3693,000000	100,913606
3692,000000	100,915425
3691,000000	100,919818
3690,000000	100,923956
3689,000000	100,923388
3688,000000	100,916095
3687,000000	100,905641
3686,000000	100,897399
3685,000000	100,892942
3684,000000	100,889604
3683,000000	100,883257
3682,000000	100,870360
3681,000000	100,847924
3680,000000	100,814242
3679,000000	100,772768
3678,000000	100,735102
3677,000000	100,718759
3676,000000	100,734298
3675,000000	100,769448
3674,000000	100,802098
3673,000000	100,825835
3672,000000	100,844419
3671,000000	100,858898
3670,000000	100,866653
3669,000000	100,866554
3668,000000	100,863150
3667,000000	100,861869
3666,000000	100,863464
3665,000000	100,865409
3664,000000	100,865439
3663,000000	100,863186
3662,000000	100,859743
3661,000000	100,856331
3660,000000	100,853570
3659,000000	100,851794
3658,000000	100,851217
3657,000000	100,851862
3656,000000	100,852876
3655,000000	100,853652
3654,000000	100,854892
3653,000000	100,856906
3652,000000	100,858109
3651,000000	100,856698
3650,000000	100,853008
3649,000000	100,848378
3648,000000	100,843766
3647,000000	100,840194
3646,000000	100,838693
3645,000000	100,839421
3644,000000	100,841330
3643,000000	100,842746
3642,000000	100,842841
3641,000000	100,842090
3640,000000	100,841229
3639,000000	100,840123
3638,000000	100,838023
3637,000000	100,834963
3636,000000	100,832003
3635,000000	100,830016
3634,000000	100,828912
3633,000000	100,828439
3632,000000	100,828829
3631,000000	100,829973
3630,000000	100,830997
3629,000000	100,830552
3628,000000	100,827237
3627,000000	100,822485
3626,000000	100,819399
3625,000000	100,818383
3624,000000	100,818704
3623,000000	100,821058
3622,000000	100,826482
3621,000000	100,833530
3620,000000	100,837762
3619,000000	100,834986
3618,000000	100,825586
3617,000000	100,814408
3616,000000	100,806030
3615,000000	100,801393
3614,000000	100,798337
3613,000000	100,794359
3612,000000	100,789175
3611,000000	100,784631
3610,000000	100,782207
3609,000000	100,781768
3608,000000	100,782224
3607,000000	100,782618
3606,000000	100,782742
3605,000000	100,782355
3604,000000	100,780710
3603,000000	100,777340
3602,000000	100,773127
3601,000000	100,769955
3600,000000	100,768925
3599,000000	100,769296
3598,000000	100,768992
3597,000000	100,766309
3596,000000	100,761103
3595,000000	100,754699
3594,000000	100,748374
3593,000000	100,742829
3592,000000	100,738573
3591,000000	100,736130
3590,000000	100,735354
3589,000000	100,735137
3588,000000	100,733658
3587,000000	100,729496
3586,000000	100,723082
3585,000000	100,716386
3584,000000	100,710570
3583,000000	100,705391
3582,000000	100,700561
3581,000000	100,696410
3580,000000	100,693027
3579,000000	100,689902
3578,000000	100,686381
3577,000000	100,682217
3576,000000	100,677376
3575,000000	100,671972
3574,000000	100,666536
3573,000000	100,661807
3572,000000	100,658012
3571,000000	100,654559
3570,000000	100,650785
3569,000000	100,646809
3568,000000	100,643540
3567,000000	100,641249
3566,000000	100,638957
3565,000000	100,636028
3564,000000	100,632799
3563,000000	100,629299
3562,000000	100,625011
3561,000000	100,619691
3560,000000	100,613781
3559,000000	100,608172
3558,000000	100,603883
3557,000000	100,601701
3556,000000	100,601637
3555,000000	100,602540
3554,000000	100,602460
3553,000000	100,599675
3552,000000	100,593797
3551,000000	100,586162
3550,000000	100,578887
3549,000000	100,573333
3548,000000	100,569461
3547,000000	100,566574
3546,000000	100,564426
3545,000000	100,563461
3544,000000	100,564069
3543,000000	100,565726
3542,000000	100,566914
3541,000000	100,565974
3540,000000	100,562244
3539,000000	100,556511
3538,000000	100,550354
3537,000000	100,545005
3536,000000	100,540736
3535,000000	100,537240
3534,000000	100,534170
3533,000000	100,531307
3532,000000	100,528523
3531,000000	100,526156
3530,000000	100,525116
3529,000000	100,526025
3528,000000	100,528151
3527,000000	100,529683
3526,000000	100,529252
3525,000000	100,526933
3524,000000	100,523793
3523,000000	100,520764
3522,000000	100,517953
3521,000000	100,514751
3520,000000	100,510454
3519,000000	100,505090
3518,000000	100,499811
3517,000000	100,496274
3516,000000	100,495214
3515,000000	100,495820
3514,000000	100,496537
3513,000000	100,496398
3512,000000	100,495328
3511,000000	100,493499
3510,000000	100,490800
3509,000000	100,487093
3508,000000	100,482753
3507,000000	100,478747
3506,000000	100,475927
3505,000000	100,474139
3504,000000	100,472178
3503,000000	100,469055
3502,000000	100,465431
3501,000000	100,463202
3500,000000	100,463198
3499,000000	100,463777
3498,000000	100,462169
3497,000000	100,457198
3496,000000	100,450388
3495,000000	100,444309
3494,000000	100,440275
3493,000000	100,437728
3492,000000	100,435376
3491,000000	100,432439
3490,000000	100,428938
3489,000000	100,425055
3488,000000	100,420235
3487,000000	100,413207
3486,000000	100,403393
3485,000000	100,392560
3484,000000	100,384497
3483,000000	100,382219
3482,000000	100,384765
3481,000000	100,387085
3480,000000	100,383803
3479,000000	100,373445
3478,000000	100,359089
3477,000000	100,345282
3476,000000	100,334684
3475,000000	100,327473
3474,000000	100,323486
3473,000000	100,323969
3472,000000	100,330363
3471,000000	100,341370
3470,000000	100,351923
3469,000000	100,355642
3468,000000	100,348597
3467,000000	100,331310
3466,000000	100,308096
3465,000000	100,285060
3464,000000	100,267806
3463,000000	100,259006
3462,000000	100,256675
3461,000000	100,255114
3460,000000	100,248801
3459,000000	100,236324
3458,000000	100,220756
3457,000000	100,206529
3456,000000	100,196088
3455,000000	100,189088
3454,000000	100,183738
3453,000000	100,178427
3452,000000	100,172464
3451,000000	100,166324
3450,000000	100,161273
3449,000000	100,158213
3448,000000	100,156571
3447,000000	100,154560
3446,000000	100,150746
3445,000000	100,145107
3444,000000	100,138661
3443,000000	100,132927
3442,000000	100,130162
3441,000000	100,133260
3440,000000	100,144247
3439,000000	100,162221
3438,000000	100,182552
3437,000000	100,198341
3436,000000	100,203772
3435,000000	100,197681
3434,000000	100,184634
3433,000000	100,171938
3432,000000	100,164409
3431,000000	100,161670
3430,000000	100,160252
3429,000000	100,157571
3428,000000	100,153503
3427,000000	100,148990
3426,000000	100,144781
3425,000000	100,141816
3424,000000	100,141697
3423,000000	100,145712
3422,000000	100,153383
3421,000000	100,162588
3420,000000	100,171329
3419,000000	100,179312
3418,000000	100,187945
3417,000000	100,198989
3416,000000	100,213003
3415,000000	100,228545
3414,000000	100,242683
3413,000000	100,252802
3412,000000	100,258416
3411,000000	100,261266
3410,000000	100,263646
3409,000000	100,266657
3408,000000	100,270137
3407,000000	100,274007
3406,000000	100,279264
3405,000000	100,287409
3404,000000	100,298812
3403,000000	100,311594
3402,000000	100,322320
3401,000000	100,328305
3400,000000	100,329597
3399,000000	100,328764
3398,000000	100,328608
3397,000000	100,330222
3396,000000	100,333243
3395,000000	100,337334
3394,000000	100,342628
3393,000000	100,348750
3392,000000	100,354237
3391,000000	100,357535
3390,000000	100,358393
3389,000000	100,358020
3388,000000	100,358113
3387,000000	100,359860
3386,000000	100,363325
3385,000000	100,367234
3384,000000	100,369558
3383,000000	100,368967
3382,000000	100,365996
3381,000000	100,362754
3380,000000	100,361323
3379,000000	100,362347
3378,000000	100,364864
3377,000000	100,367262
3376,000000	100,368538
3375,000000	100,368959
3374,000000	100,369627
3373,000000	100,371266
3372,000000	100,373502
3371,000000	100,375433
3370,000000	100,376749
3369,000000	100,377940
3368,000000	100,379395
3367,000000	100,380697
3366,000000	100,381019
3365,000000	100,380025
3364,000000	100,378228
3363,000000	100,376603
3362,000000	100,375935
3361,000000	100,376324
3360,000000	100,377142
3359,000000	100,377601
3358,000000	100,377497
3357,000000	100,377358
3356,000000	100,377801
3355,000000	100,378836
3354,000000	100,379853
3353,000000	100,380206
3352,000000	100,379770
3351,000000	100,379035
3350,000000	100,378708
3349,000000	100,379136
3348,000000	100,379996
3347,000000	100,380604
3346,000000	100,380549
3345,000000	100,380089
3344,000000	100,379941
3343,000000	100,380680
3342,000000	100,382205
3341,000000	100,383762
3340,000000	100,384612
3339,000000	100,384700
3338,000000	100,384452
3337,000000	100,383896
3336,000000	100,382414
3335,000000	100,379758
3334,000000	100,376981
3333,000000	100,375719
3332,000000	100,376553
3331,000000	100,378532
3330,000000	100,380342
3329,000000	100,381520
3328,000000	100,382400
3327,000000	100,383308
3326,000000	100,384170
3325,000000	100,384762
3324,000000	100,385080
3323,000000	100,385457
3322,000000	100,386293
3321,000000	100,387599
3320,000000	100,388855
3319,000000	100,389511
3318,000000	100,389555
3317,000000	100,389399
3316,000000	100,389417
3315,000000	100,389938
3314,000000	100,391452
3313,000000	100,394125
3312,000000	100,397053
3311,000000	100,398700
3310,000000	100,398506
3309,000000	100,397562
3308,000000	100,397329
3307,000000	100,398154
3306,000000	100,399446
3305,000000	100,400815
3304,000000	100,402389
3303,000000	100,404177
3302,000000	100,405797
3301,000000	100,406987
3300,000000	100,408006
3299,000000	100,409482
3298,000000	100,412009
3297,000000	100,415723
3296,000000	100,419964
3295,000000	100,423454
3294,000000	100,425298
3293,000000	100,425865
3292,000000	100,426437
3291,000000	100,427911
3290,000000	100,430169
3289,000000	100,432722
3288,000000	100,435477
3287,000000	100,438556
3286,000000	100,441709
3285,000000	100,444359
3284,000000	100,446178
3283,000000	100,447315
3282,000000	100,448041
3281,000000	100,448541
3280,000000	100,449164
3279,000000	100,450539
3278,000000	100,453115
3277,000000	100,456708
3276,000000	100,460850
3275,000000	100,465450
3274,000000	100,470708
3273,000000	100,476259
3272,000000	100,480858
3271,000000	100,483359
3270,000000	100,483836
3269,000000	100,483447
3268,000000	100,483350
3267,000000	100,483999
3266,000000	100,485371
3265,000000	100,487424
3264,000000	100,490205
3263,000000	100,493700
3262,000000	100,497662
3261,000000	100,501504
3260,000000	100,504518
3259,000000	100,506478
3258,000000	100,507941
3257,000000	100,509598
3256,000000	100,511270
3255,000000	100,512037
3254,000000	100,511573
3253,000000	100,510929
3252,000000	100,511576
3251,000000	100,513816
3250,000000	100,516534
3249,000000	100,518510
3248,000000	100,519649
3247,000000	100,520814
3246,000000	100,522630
3245,000000	100,524674
3244,000000	100,525933
3243,000000	100,525954
3242,000000	100,525437
3241,000000	100,525636
3240,000000	100,527185
3239,000000	100,529524
3238,000000	100,531487
3237,000000	100,532520
3236,000000	100,533375
3235,000000	100,535449
3234,000000	100,539192
3233,000000	100,543116
3232,000000	100,544845
3231,000000	100,543431
3230,000000	100,540341
3229,000000	100,537908
3228,000000	100,537072
3227,000000	100,537169
3226,000000	100,537606
3225,000000	100,538854
3224,000000	100,541509
3223,000000	100,545016
3222,000000	100,547873
3221,000000	100,548904
3220,000000	100,548053
3219,000000	100,546083
3218,000000	100,543846
3217,000000	100,541809
3216,000000	100,540009
3215,000000	100,538404
3214,000000	100,537228
3213,000000	100,536888
3212,000000	100,537441
3211,000000	100,538374
3210,000000	100,538981
3209,000000	100,538796
3208,000000	100,537623
3207,000000	100,535420
3206,000000	100,532386
3205,000000	100,528994
3204,000000	100,525800
3203,000000	100,523252
3202,000000	100,521716
3201,000000	100,521339
3200,000000	100,521700
3199,000000	100,521857
3198,000000	100,521172
3197,000000	100,520140
3196,000000	100,520064
3195,000000	100,521822
3194,000000	100,525017
3193,000000	100,528400
3192,000000	100,531111
3191,000000	100,533468
3190,000000	100,536585
3189,000000	100,541089
3188,000000	100,546224
3187,000000	100,550208
3186,000000	100,551565
3185,000000	100,550166
3184,000000	100,547174
3183,000000	100,544193
3182,000000	100,542335
3181,000000	100,541840
3180,000000	100,542255
3179,000000	100,543004
3178,000000	100,543813
3177,000000	100,544751
3176,000000	100,546108
3175,000000	100,548374
3174,000000	100,551971
3173,000000	100,556593
3172,000000	100,560986
3171,000000	100,563884
3170,000000	100,565191
3169,000000	100,565783
3168,000000	100,566093
3167,000000	100,565503
3166,000000	100,563505
3165,000000	100,560969
3164,000000	100,559596
3163,000000	100,560153
3162,000000	100,561699
3161,000000	100,562701
3160,000000	100,562645
3159,000000	100,562428
3158,000000	100,563226
3157,000000	100,565201
3156,000000	100,567435
3155,000000	100,569081
3154,000000	100,570343
3153,000000	100,572137
3152,000000	100,574989
3151,000000	100,578587
3150,000000	100,582364
3149,000000	100,586148
3148,000000	100,590067
3147,000000	100,594004
3146,000000	100,597317
3145,000000	100,599123
3144,000000	100,599050
3143,000000	100,597852
3142,000000	100,597049
3141,000000	100,597613
3140,000000	100,599145
3139,000000	100,600597
3138,000000	100,601595
3137,000000	100,602439
3136,000000	100,602960
3135,000000	100,602283
3134,000000	100,600154
3133,000000	100,597885
3132,000000	100,597228
3131,000000	100,598486
3130,000000	100,600240
3129,000000	100,600852
3128,000000	100,599781
3127,000000	100,597569
3126,000000	100,595064
3125,000000	100,592932
3124,000000	100,591668
3123,000000	100,591706
3122,000000	100,593198
3121,000000	100,595537
3120,000000	100,597169
3119,000000	100,596247
3118,000000	100,591863
3117,000000	100,584896
3116,000000	100,577597
3115,000000	100,572171
3114,000000	100,569375
3113,000000	100,568229
3112,000000	100,566947
3111,000000	100,564364
3110,000000	100,560566
3109,000000	100,556338
3108,000000	100,552250
3107,000000	100,548473
3106,000000	100,545099
3105,000000	100,542167
3104,000000	100,539425
3103,000000	100,536579
3102,000000	100,533844
3101,000000	100,531842
3100,000000	100,530784
3099,000000	100,529926
3098,000000	100,527982
3097,000000	100,523977
3096,000000	100,517845
3095,000000	100,510492
3094,000000	100,503241
3093,000000	100,496813
3092,000000	100,490725
3091,000000	100,483723
3090,000000	100,474820
3089,000000	100,463821
3088,000000	100,451068
3087,000000	100,437061
3086,000000	100,422170
3085,000000	100,406376
3084,000000	100,389320
3083,000000	100,370923
3082,000000	100,351877
3081,000000	100,333032
3080,000000	100,314494
3079,000000	100,295901
3078,000000	100,277718
3077,000000	100,261485
3076,000000	100,248464
3075,000000	100,238478
3074,000000	100,230455
3073,000000	100,223777
3072,000000	100,218622
3071,000000	100,215321
3070,000000	100,213807
3069,000000	100,213670
3068,000000	100,214554
3067,000000	100,216425
3066,000000	100,219638
3065,000000	100,224625
3064,000000	100,231419
3063,000000	100,239476
3062,000000	100,247855
3061,000000	100,255595
3060,000000	100,262138
3059,000000	100,267722
3058,000000	100,273255
3057,000000	100,279494
3056,000000	100,286315
3055,000000	100,292988
3054,000000	100,298995
3053,000000	100,304161
3052,000000	100,308202
3051,000000	100,310660
3050,000000	100,311441
3049,000000	100,310977
3048,000000	100,309619
3047,000000	100,307161
3046,000000	100,303039
3045,000000	100,296868
3044,000000	100,288855
3043,000000	100,279860
3042,000000	100,270986
3041,000000	100,262710
3040,000000	100,254503
3039,000000	100,245628
3038,000000	100,236122
3037,000000	100,226591
3036,000000	100,217213
3035,000000	100,207580
3034,000000	100,197511
3033,000000	100,187433
3032,000000	100,177864
3031,000000	100,169133
3030,000000	100,161699
3029,000000	100,155949
3028,000000	100,151379
3027,000000	100,146537
3026,000000	100,140197
3025,000000	100,132078
3024,000000	100,122117
3023,000000	100,109672
3022,000000	100,094060
3021,000000	100,075643
3020,000000	100,055790
3019,000000	100,035869
3018,000000	100,016365
3017,000000	99,996544
3016,000000	99,974708
3015,000000	99,949007
3014,000000	99,918643
3013,000000	99,884267
3012,000000	99,847132
3011,000000	99,808073
3010,000000	99,767173
3009,000000	99,723989
3008,000000	99,677741
3007,000000	99,627614
3006,000000	99,573369
3005,000000	99,515445
3004,000000	99,454433
3003,000000	99,390672
3002,000000	99,324301
3001,000000	99,255295
3000,000000	99,182962
2999,000000	99,105809
2998,000000	99,022225
2997,000000	98,930864
2996,000000	98,830446
2995,000000	98,719492
2994,000000	98,596652
2993,000000	98,461024
2992,000000	98,311399
2991,000000	98,145986
2990,000000	97,962800
2989,000000	97,760000
2988,000000	97,535620
2987,000000	97,286863
2986,000000	97,011060
2985,000000	96,706982
2984,000000	96,375571
2983,000000	96,020256
2982,000000	95,646063
2981,000000	95,257981
2980,000000	94,858220
2979,000000	94,445020
2978,000000	94,014530
2977,000000	93,563077
2976,000000	93,088211
2975,000000	92,588620
2974,000000	92,064438
2973,000000	91,518096
2972,000000	90,953705
2971,000000	90,376345
2970,000000	89,791841
2969,000000	89,207120
2968,000000	88,630067
2967,000000	88,069425
2966,000000	87,535861
2965,000000	87,041766
2964,000000	86,600413
2963,000000	86,224050
2962,000000	85,923644
2961,000000	85,708291
2960,000000	85,583122
2959,000000	85,549740
2958,000000	85,606933
2957,000000	85,751718
2956,000000	85,977818
2955,000000	86,274563
2954,000000	86,628421
2953,000000	87,022266
2952,000000	87,433814
2951,000000	87,834881
2950,000000	88,196283
2949,000000	88,493494
2948,000000	88,709146
2947,000000	88,832595
2946,000000	88,858394
2945,000000	88,786559
2944,000000	88,621077
2943,000000	88,369198
2942,000000	88,040958
2941,000000	87,648994
2940,000000	87,208072
2939,000000	86,732834
2938,000000	86,237613
2937,000000	85,735879
2936,000000	85,240682
2935,000000	84,765436
2934,000000	84,324868
2933,000000	83,935204
2932,000000	83,610606
2931,000000	83,360459
2930,000000	83,188177
2929,000000	83,092074
2928,000000	83,066121
2927,000000	83,101260
2926,000000	83,188395
2925,000000	83,319212
2924,000000	83,485223
2923,000000	83,676478
2922,000000	83,883294
2921,000000	84,098494
2920,000000	84,317392
2919,000000	84,537432
2918,000000	84,758775
2917,000000	84,984728
2916,000000	85,219857
2915,000000	85,467123
2914,000000	85,727170
2913,000000	85,999813
2912,000000	86,285349
2911,000000	86,584861
2910,000000	86,899582
2909,000000	87,230070
2908,000000	87,575881
2907,000000	87,936168
2906,000000	88,310672
2905,000000	88,699226
2904,000000	89,100245
2903,000000	89,509831
2902,000000	89,922375
2901,000000	90,331773
2900,000000	90,732013
2899,000000	91,118340
2898,000000	91,487645
2897,000000	91,837953
2896,000000	92,167701
2895,000000	92,476100
2894,000000	92,763954
2893,000000	93,032659
2892,000000	93,282275
2891,000000	93,510869
2890,000000	93,715416
2889,000000	93,892418
2888,000000	94,036990
2887,000000	94,142487
2886,000000	94,201686
2885,000000	94,208253
2884,000000	94,157794
2883,000000	94,048206
2882,000000	93,880413
2881,000000	93,658696
2880,000000	93,391024
2879,000000	93,089406
2878,000000	92,770283
2877,000000	92,454114
2876,000000	92,162730
2875,000000	91,917353
2874,000000	91,736085
2873,000000	91,630913
2872,000000	91,603525
2871,000000	91,642528
2870,000000	91,723886
2869,000000	91,814691
2868,000000	91,879374
2867,000000	91,887977
2866,000000	91,824082
2865,000000	91,688130
2864,000000	91,495814
2863,000000	91,273368
2862,000000	91,052779
2861,000000	90,866010
2860,000000	90,740264
2859,000000	90,694856
2858,000000	90,740406
2857,000000	90,878690
2856,000000	91,101783
2855,000000	91,394448
2854,000000	91,740031
2853,000000	92,125771
2852,000000	92,544110
2851,000000	92,990822
2850,000000	93,461613
2849,000000	93,948892
2848,000000	94,440523
2847,000000	94,921662
2846,000000	95,379542
2845,000000	95,806259
2844,000000	96,198246
2843,000000	96,554970
2842,000000	96,877933
2841,000000	97,169743
2840,000000	97,432484
2839,000000	97,667015
2838,000000	97,874367
2837,000000	98,057284
2836,000000	98,219647
2835,000000	98,364881
2834,000000	98,494965
2833,000000	98,610678
2832,000000	98,712375
2831,000000	98,800536
2830,000000	98,876266
2829,000000	98,941135
2828,000000	98,996397
2827,000000	99,042746
2826,000000	99,080906
2825,000000	99,112200
2824,000000	99,137875
2823,000000	99,158070
2822,000000	99,172253
2821,000000	99,180864
2820,000000	99,186342
2819,000000	99,192459
2818,000000	99,202765
2817,000000	99,219970
2816,000000	99,246335
2815,000000	99,283909
2814,000000	99,333748
2813,000000	99,394660
2812,000000	99,462894
2811,000000	99,533442
2810,000000	99,601756
2809,000000	99,664647
2808,000000	99,720587
2807,000000	99,769830
2806,000000	99,814064
2805,000000	99,855129
2804,000000	99,893620
2803,000000	99,928926
2802,000000	99,960596
2801,000000	99,989210
2800,000000	100,015886
2799,000000	100,041421
2798,000000	100,066103
2797,000000	100,090001
2796,000000	100,112969
2795,000000	100,134550
2794,000000	100,154303
2793,000000	100,172320
2792,000000	100,189312
2791,000000	100,206020
2790,000000	100,222505
2789,000000	100,238017
2788,000000	100,251702
2787,000000	100,263611
2786,000000	100,274891
2785,000000	100,286819
2784,000000	100,299674
2783,000000	100,312627
2782,000000	100,324610
2781,000000	100,335145
2780,000000	100,344552
2779,000000	100,353664
2778,000000	100,363161
2777,000000	100,372810
2776,000000	100,381380
2775,000000	100,387665
2774,000000	100,391592
2773,000000	100,394012
2772,000000	100,395543
2771,000000	100,396132
2770,000000	100,395867
2769,000000	100,395692
2768,000000	100,396827
2767,000000	100,399570
2766,000000	100,402914
2765,000000	100,405407
2764,000000	100,406424
2763,000000	100,406612
2762,000000	100,407074
2761,000000	100,408062
2760,000000	100,408660
2759,000000	100,407869
2758,000000	100,405780
2757,000000	100,403364
2756,000000	100,401315
2755,000000	100,399504
2754,000000	100,397495
2753,000000	100,395155
2752,000000	100,392680
2751,000000	100,390365
2750,000000	100,388415
2749,000000	100,386734
2748,000000	100,384871
2747,000000	100,382395
2746,000000	100,379296
2745,000000	100,375807
2744,000000	100,371941
2743,000000	100,367509
2742,000000	100,362487
2741,000000	100,356992
2740,000000	100,351029
2739,000000	100,344728
2738,000000	100,338814
2737,000000	100,334377
2736,000000	100,332055
2735,000000	100,331743
2734,000000	100,332978
2733,000000	100,335305
2732,000000	100,338489
2731,000000	100,342969
2730,000000	100,350038
2729,000000	100,360784
2728,000000	100,374645
2727,000000	100,389616
2726,000000	100,403966
2725,000000	100,417241
2724,000000	100,429488
2723,000000	100,440372
2722,000000	100,449638
2721,000000	100,457874
2720,000000	100,466024
2719,000000	100,474256
2718,000000	100,481758
2717,000000	100,487728
2716,000000	100,492386
2715,000000	100,497005
2714,000000	100,502948
2713,000000	100,510495
2712,000000	100,518508
2711,000000	100,525472
2710,000000	100,530884
2709,000000	100,535444
2708,000000	100,540022
2707,000000	100,544866
2706,000000	100,549849
2705,000000	100,554904
2704,000000	100,559931
2703,000000	100,564602
2702,000000	100,568530
2701,000000	100,571490
2700,000000	100,573387
2699,000000	100,574308
2698,000000	100,574725
2697,000000	100,575338
2696,000000	100,576605
2695,000000	100,578650
2694,000000	100,581568
2693,000000	100,585235
2692,000000	100,588729
2691,000000	100,590617
2690,000000	100,590315
2689,000000	100,588810
2688,000000	100,587635
2687,000000	100,587351
2686,000000	100,587302
2685,000000	100,586514
2684,000000	100,584378
2683,000000	100,580749
2682,000000	100,575897
2681,000000	100,570497
2680,000000	100,565426
2679,000000	100,561439
2678,000000	100,558985
2677,000000	100,558099
2676,000000	100,558288
2675,000000	100,558695
2674,000000	100,558572
2673,000000	100,557620
2672,000000	100,556021
2671,000000	100,554405
2670,000000	100,553733
2669,000000	100,554792
2668,000000	100,557621
2667,000000	100,561746
2666,000000	100,567048
2665,000000	100,573921
2664,000000	100,582445
2663,000000	100,591848
2662,000000	100,601252
2661,000000	100,610637
2660,000000	100,620553
2659,000000	100,631051
2658,000000	100,641308
2657,000000	100,650424
2656,000000	100,658329
2655,000000	100,665819
2654,000000	100,673783
2653,000000	100,682414
2652,000000	100,691148
2651,000000	100,699291
2650,000000	100,706523
2649,000000	100,712599
2648,000000	100,716946
2647,000000	100,719199
2646,000000	100,720155
2645,000000	100,721568
2644,000000	100,724555
2643,000000	100,728584
2642,000000	100,732367
2641,000000	100,735379
2640,000000	100,738132
2639,000000	100,741225
2638,000000	100,744617
2637,000000	100,747766
2636,000000	100,750188
2635,000000	100,751892
2634,000000	100,753353
2633,000000	100,754876
2632,000000	100,755987
2631,000000	100,755863
2630,000000	100,754615
2629,000000	100,753676
2628,000000	100,754435
2627,000000	100,756621
2626,000000	100,758414
2625,000000	100,758115
2624,000000	100,755492
2623,000000	100,751751
2622,000000	100,748546
2621,000000	100,746874
2620,000000	100,746501
2619,000000	100,746394
2618,000000	100,745823
2617,000000	100,744942
2616,000000	100,744182
2615,000000	100,743433
2614,000000	100,742246
2613,000000	100,740763
2612,000000	100,739898
2611,000000	100,740385
2610,000000	100,741818
2609,000000	100,742767
2608,000000	100,741829
2607,000000	100,738594
2606,000000	100,733911
2605,000000	100,729546
2604,000000	100,727534
2603,000000	100,729229
2602,000000	100,734188
2601,000000	100,739858
2600,000000	100,742974
2599,000000	100,741910
2598,000000	100,737766
2597,000000	100,733205
2596,000000	100,730545
2595,000000	100,730664
2594,000000	100,732644
2593,000000	100,733853
2592,000000	100,731489
2591,000000	100,725331
2590,000000	100,718653
2589,000000	100,715174
2588,000000	100,715243
2587,000000	100,716020
2586,000000	100,715212
2585,000000	100,713366
2584,000000	100,712323
2583,000000	100,712991
2582,000000	100,715094
2581,000000	100,717863
2580,000000	100,720109
2579,000000	100,720682
2578,000000	100,719990
2577,000000	100,720455
2576,000000	100,724349
2575,000000	100,731289
2574,000000	100,738425
2573,000000	100,742890
2572,000000	100,743773
2571,000000	100,742309
2570,000000	100,740854
2569,000000	100,741309
2568,000000	100,743688
2567,000000	100,746168
2566,000000	100,746946
2565,000000	100,746086
2564,000000	100,745401
2563,000000	100,746750
2562,000000	100,750467
2561,000000	100,755052
2560,000000	100,758260
2559,000000	100,759003
2558,000000	100,758510
2557,000000	100,759150
2556,000000	100,761883
2555,000000	100,765374
2554,000000	100,767877
2553,000000	100,769219
2552,000000	100,770440
2551,000000	100,772104
2550,000000	100,773764
2549,000000	100,774771
2548,000000	100,775025
2547,000000	100,775162
2546,000000	100,776485
2545,000000	100,780376
2544,000000	100,787003
2543,000000	100,794685
2542,000000	100,801100
2541,000000	100,805276
2540,000000	100,808063
2539,000000	100,810761
2538,000000	100,813608
2537,000000	100,815792
2536,000000	100,816768
2535,000000	100,817359
2534,000000	100,819310
2533,000000	100,823557
2532,000000	100,829032
2531,000000	100,833532
2530,000000	100,835687
2529,000000	100,835847
2528,000000	100,835281
2527,000000	100,835134
2526,000000	100,836107
2525,000000	100,838377
2524,000000	100,841429
2523,000000	100,844371
2522,000000	100,846670
2521,000000	100,848398
2520,000000	100,849977
2519,000000	100,852218
2518,000000	100,856384
2517,000000	100,863282
2516,000000	100,872000
2515,000000	100,880205
2514,000000	100,885994
2513,000000	100,889014
2512,000000	100,889937
2511,000000	100,889762
2510,000000	100,889706
2509,000000	100,890755
2508,000000	100,892902
2507,000000	100,895710
2506,000000	100,899821
2505,000000	100,906635
2504,000000	100,915728
2503,000000	100,923868
2502,000000	100,927985
2501,000000	100,928525
2500,000000	100,928911
2499,000000	100,932152
2498,000000	100,938892
2497,000000	100,948088
2496,000000	100,957860
2495,000000	100,965767
2494,000000	100,969815
2493,000000	100,970108
2492,000000	100,968894
2491,000000	100,968415
2490,000000	100,968899
2489,000000	100,968919
2488,000000	100,967465
2487,000000	100,965393
2486,000000	100,964924
2485,000000	100,967592
2484,000000	100,972524
2483,000000	100,976848
2482,000000	100,978029
2481,000000	100,975924
2480,000000	100,972504
2479,000000	100,970037
2478,000000	100,969806
2477,000000	100,972242
2476,000000	100,977421
2475,000000	100,984969
2474,000000	100,993653
2473,000000	101,001449
2472,000000	101,006445
2471,000000	101,008119
2470,000000	101,007794
2469,000000	101,007647
2468,000000	101,009168
2467,000000	101,012694
2466,000000	101,018071
2465,000000	101,024907
2464,000000	101,031776
2463,000000	101,036120
2462,000000	101,035934
2461,000000	101,031585
2460,000000	101,025501
2459,000000	101,020125
2458,000000	101,016702
2457,000000	101,015689
2456,000000	101,017230
2455,000000	101,020754
2454,000000	101,024824
2453,000000	101,028114
2452,000000	101,030284
2451,000000	101,031387
2450,000000	101,030863
2449,000000	101,028123
2448,000000	101,024219
2447,000000	101,021815
2446,000000	101,022686
2445,000000	101,025761
2444,000000	101,028316
2443,000000	101,028874
2442,000000	101,028112
2441,000000	101,027176
2440,000000	101,026186
2439,000000	101,024577
2438,000000	101,021983
2437,000000	101,018392
2436,000000	101,014088
2435,000000	101,009854
2434,000000	101,006565
2433,000000	101,004166
2432,000000	101,001683
2431,000000	100,998538
2430,000000	100,995157
2429,000000	100,991911
2428,000000	100,988524
2427,000000	100,985255
2426,000000	100,983574
2425,000000	100,984256
2424,000000	100,985315
2423,000000	100,983447
2422,000000	100,977722
2421,000000	100,970851
2420,000000	100,966580
2419,000000	100,966463
2418,000000	100,969268
2417,000000	100,972543
2416,000000	100,974368
2415,000000	100,974267
2414,000000	100,973182
2413,000000	100,972717
2412,000000	100,974103
2411,000000	100,977491
2410,000000	100,981734
2409,000000	100,984945
2408,000000	100,985978
2407,000000	100,985782
2406,000000	100,986733
2405,000000	100,990072
2404,000000	100,994473
2403,000000	100,997662
2402,000000	100,998972
2401,000000	100,999731
2400,000000	101,001550
2399,000000	101,004801
2398,000000	101,008516
2397,000000	101,011328
2396,000000	101,012950
2395,000000	101,015015
2394,000000	101,019551
2393,000000	101,025833
2392,000000	101,029668
2391,000000	101,027263
2390,000000	101,019367
2389,000000	101,010748
2388,000000	101,005548
2387,000000	101,004324
2386,000000	101,005411
2385,000000	101,006825
2384,000000	101,007102
2383,000000	101,004922
2382,000000	100,999869
2381,000000	100,993357
2380,000000	100,987629
2379,000000	100,984587
2378,000000	100,985323
2377,000000	100,990473
2376,000000	100,999018
2375,000000	101,007456
2374,000000	101,012253
2373,000000	101,013766
2372,000000	101,015932
2371,000000	101,020885
2370,000000	101,026799
2369,000000	101,030099
2368,000000	101,028062
2367,000000	101,019976
2366,000000	101,008424
2365,000000	101,000041
2364,000000	100,998789
2363,000000	100,999926
2362,000000	100,996338
2361,000000	100,989609
2360,000000	100,988307
2359,000000	100,994567
2358,000000	101,001635
2357,000000	101,003354
2356,000000	100,999689
2355,000000	100,994541
2354,000000	100,994093
2353,000000	100,998977
2352,000000	101,002041
2351,000000	100,997657
2350,000000	100,987581
2349,000000	100,976536
2348,000000	100,967731
2347,000000	100,965130
2346,000000	100,972273
2345,000000	100,986186
2344,000000	100,998766
2343,000000	101,004664
2342,000000	101,005688
2341,000000	101,004487
2340,000000	101,001166
2339,000000	100,995742
2338,000000	100,991221
2337,000000	100,991377
2336,000000	100,994048
2335,000000	100,995225
2334,000000	100,994958
2333,000000	100,997251
2332,000000	101,001443
2331,000000	101,006048
2330,000000	101,010286
2329,000000	101,015567
2328,000000	101,017643
2327,000000	101,014075
2326,000000	101,006622
2325,000000	101,000739
2324,000000	100,999451
2323,000000	101,003447
2322,000000	101,012080
2321,000000	101,023209
2320,000000	101,032462
2319,000000	101,038566
2318,000000	101,042670
2317,000000	101,047230
2316,000000	101,050907
2315,000000	101,053725
2314,000000	101,056241
2313,000000	101,059608
2312,000000	101,061242
2311,000000	101,060781
2310,000000	101,060965
2309,000000	101,065466
2308,000000	101,072874
2307,000000	101,080254
2306,000000	101,086735
2305,000000	101,093657
2304,000000	101,100299
2303,000000	101,105069
2302,000000	101,107744
2301,000000	101,110112
2300,000000	101,112397
2299,000000	101,114011
2298,000000	101,114309
2297,000000	101,114102
2296,000000	101,113573
2295,000000	101,114304
2294,000000	101,118767
2293,000000	101,128230
2292,000000	101,139462
2291,000000	101,148217
2290,000000	101,153909
2289,000000	101,158891
2288,000000	101,163737
2287,000000	101,166585
2286,000000	101,167222
2285,000000	101,168201
2284,000000	101,171912
2283,000000	101,178180
2282,000000	101,185552
2281,000000	101,191965
2280,000000	101,195268
2279,000000	101,195084
2278,000000	101,194703
2277,000000	101,198169
2276,000000	101,205420
2275,000000	101,213029
2274,000000	101,219030
2273,000000	101,224138
2272,000000	101,227982
2271,000000	101,228393
2270,000000	101,225060
2269,000000	101,221373
2268,000000	101,221465
2267,000000	101,227517
2266,000000	101,239470
2265,000000	101,254655
2264,000000	101,267557
2263,000000	101,273133
2262,000000	101,271356
2261,000000	101,267023
2260,000000	101,265142
2259,000000	101,267398
2258,000000	101,272465
2257,000000	101,278048
2256,000000	101,283853
2255,000000	101,293102
2254,000000	101,308514
2253,000000	101,325817
2252,000000	101,335253
2251,000000	101,332572
2250,000000	101,324381
2249,000000	101,319753
2248,000000	101,320237
2247,000000	101,322147
2246,000000	101,323786
2245,000000	101,325370
2244,000000	101,326149
2243,000000	101,327941
2242,000000	101,337115
2241,000000	101,355348
2240,000000	101,372081
2239,000000	101,375192
2238,000000	101,366774
2237,000000	101,359405
2236,000000	101,358385
2235,000000	101,357832
2234,000000	101,353572
2233,000000	101,348764
2232,000000	101,345378
2231,000000	101,340867
2230,000000	101,336530
2229,000000	101,339024
2228,000000	101,349201
2227,000000	101,358085
2226,000000	101,358894
2225,000000	101,355545
2224,000000	101,354860
2223,000000	101,357330
2222,000000	101,360306
2221,000000	101,363682
2220,000000	101,366927
2219,000000	101,365835
2218,000000	101,357372
2217,000000	101,344560
2216,000000	101,333283
2215,000000	101,327802
2214,000000	101,330852
2213,000000	101,342776
2212,000000	101,357987
2211,000000	101,367881
2210,000000	101,370107
2209,000000	101,370860
2208,000000	101,376350
2207,000000	101,386111
2206,000000	101,395658
2205,000000	101,400516
2204,000000	101,397126
2203,000000	101,385582
2202,000000	101,372885
2201,000000	101,368074
2200,000000	101,373220
2199,000000	101,384055
2198,000000	101,398175
2197,000000	101,414901
2196,000000	101,428234
2195,000000	101,429829
2194,000000	101,420693
2193,000000	101,410941
2192,000000	101,405963
2191,000000	101,401900
2190,000000	101,397426
2189,000000	101,399914
2188,000000	101,414022
2187,000000	101,432309
2186,000000	101,443211
2185,000000	101,443440
2184,000000	101,438876
2183,000000	101,437996
2182,000000	101,446556
2181,000000	101,462814
2180,000000	101,476192
2179,000000	101,477477
2178,000000	101,471009
2177,000000	101,470114
2176,000000	101,479458
2175,000000	101,489457
2174,000000	101,490027
2173,000000	101,481022
2172,000000	101,468663
2171,000000	101,461120
2170,000000	101,468805
2169,000000	101,496498
2168,000000	101,530664
2167,000000	101,545464
2166,000000	101,529020
2165,000000	101,497801
2164,000000	101,478710
2163,000000	101,483238
2162,000000	101,504933
2161,000000	101,534404
2160,000000	101,568581
2159,000000	101,607947
2158,000000	101,648960
2157,000000	101,680688
2156,000000	101,691742
2155,000000	101,681840
2154,000000	101,663078
2153,000000	101,647252
2152,000000	101,634939
2151,000000	101,622537
2150,000000	101,614621
2149,000000	101,618783
2148,000000	101,630982
2147,000000	101,637935
2146,000000	101,634657
2145,000000	101,628346
2144,000000	101,623955
2143,000000	101,616756
2142,000000	101,602277
2141,000000	101,583779
2140,000000	101,565694
2139,000000	101,547740
2138,000000	101,529883
2137,000000	101,516696
2136,000000	101,512250
2135,000000	101,515251
2134,000000	101,521142
2133,000000	101,524458
2132,000000	101,518838
2131,000000	101,501202
2130,000000	101,477466
2129,000000	101,458908
2128,000000	101,450719
2127,000000	101,448122
2126,000000	101,444581
2125,000000	101,438681
2124,000000	101,432469
2123,000000	101,428221
2122,000000	101,428435
2121,000000	101,433991
2120,000000	101,440670
2119,000000	101,442080
2118,000000	101,437784
2117,000000	101,434007
2116,000000	101,434410
2115,000000	101,434396
2114,000000	101,427099
2113,000000	101,411754
2112,000000	101,393711
2111,000000	101,378803
2110,000000	101,369593
2109,000000	101,364804
2108,000000	101,361255
2107,000000	101,358236
2106,000000	101,359633
2105,000000	101,368691
2104,000000	101,381323
2103,000000	101,389074
2102,000000	101,388740
2101,000000	101,385325
2100,000000	101,385542
2099,000000	101,391897
2098,000000	101,402760
2097,000000	101,414300
2096,000000	101,422807
2095,000000	101,428335
2094,000000	101,434141
2093,000000	101,439601
2092,000000	101,438040
2091,000000	101,426714
2090,000000	101,414573
2089,000000	101,412542
2088,000000	101,418780
2087,000000	101,422095
2086,000000	101,418211
2085,000000	101,413290
2084,000000	101,411900
2083,000000	101,412073
2082,000000	101,413685
2081,000000	101,421376
2080,000000	101,435074
2079,000000	101,446634
2078,000000	101,450869
2077,000000	101,452786
2076,000000	101,458899
2075,000000	101,467225
2074,000000	101,470789
2073,000000	101,466270
2072,000000	101,455829
2071,000000	101,444798
2070,000000	101,440136
2069,000000	101,446156
2068,000000	101,459355
2067,000000	101,471997
2066,000000	101,481361
2065,000000	101,489488
2064,000000	101,494438
2063,000000	101,490567
2062,000000	101,478833
2061,000000	101,467880
2060,000000	101,461957
2059,000000	101,456058
2058,000000	101,446759
2057,000000	101,440599
2056,000000	101,447049
2055,000000	101,467822
2054,000000	101,495394
2053,000000	101,517465
2052,000000	101,523573
2051,000000	101,514151
2050,000000	101,503823
2049,000000	101,507519
2048,000000	101,520629
2047,000000	101,524899
2046,000000	101,516053
2045,000000	101,510083
2044,000000	101,519764
2043,000000	101,539055
2042,000000	101,555050
2041,000000	101,561869
2040,000000	101,558663
2039,000000	101,546804
2038,000000	101,534648
2037,000000	101,534336
2036,000000	101,548408
2035,000000	101,569456
2034,000000	101,595445
2033,000000	101,631034
2032,000000	101,669894
2031,000000	101,692224
2030,000000	101,685846
2029,000000	101,658454
2028,000000	101,626124
2027,000000	101,600333
2026,000000	101,588991
2025,000000	101,596041
2024,000000	101,614135
2023,000000	101,628741
2022,000000	101,632972
2021,000000	101,629868
2020,000000	101,622381
2019,000000	101,612116
2018,000000	101,606217
2017,000000	101,612195
2016,000000	101,626086
2015,000000	101,638040
2014,000000	101,646408
2013,000000	101,653726
2012,000000	101,655527
2011,000000	101,647605
2010,000000	101,638156
2009,000000	101,635913
2008,000000	101,631010
2007,000000	101,608020
2006,000000	101,574696
2005,000000	101,555682
2004,000000	101,558906
2003,000000	101,569249
2002,000000	101,572900
2001,000000	101,568221
2000,000000	101,555443
1999,000000	101,534069
1998,000000	101,512136
1997,000000	101,503094
1996,000000	101,510227
1995,000000	101,526234
1994,000000	101,546458
1993,000000	101,567948
1992,000000	101,578735
1991,000000	101,567063
1990,000000	101,541303
1989,000000	101,522398
1988,000000	101,517499
1987,000000	101,518162
1986,000000	101,522730
1985,000000	101,539749
1984,000000	101,566938
1983,000000	101,587182
1982,000000	101,590791
1981,000000	101,585465
1980,000000	101,580857
1979,000000	101,579898
1978,000000	101,589377
1977,000000	101,618540
1976,000000	101,659043
1975,000000	101,686704
1974,000000	101,686898
1973,000000	101,662481
1972,000000	101,621439
1971,000000	101,573950
1970,000000	101,538224
1969,000000	101,529461
1968,000000	101,542120
1967,000000	101,560473
1966,000000	101,583299
1965,000000	101,616775
1964,000000	101,649704
1963,000000	101,661076
1962,000000	101,649212
1961,000000	101,632578
1960,000000	101,622285
1959,000000	101,613315
1958,000000	101,602301
1957,000000	101,592596
1956,000000	101,581643
1955,000000	101,562761
1954,000000	101,539493
1953,000000	101,521421
1952,000000	101,506753
1951,000000	101,486308
1950,000000	101,463461
1949,000000	101,451790
1948,000000	101,453747
1947,000000	101,459057
1946,000000	101,463486
1945,000000	101,471698
1944,000000	101,482216
1943,000000	101,487802
1942,000000	101,491166
1941,000000	101,501283
1940,000000	101,513913
1939,000000	101,515547
1938,000000	101,505372
1937,000000	101,497228
1936,000000	101,499018
1935,000000	101,505006
1934,000000	101,510420
1933,000000	101,518050
1932,000000	101,527458
1931,000000	101,532782
1930,000000	101,534205
1929,000000	101,537630
1928,000000	101,542125
1927,000000	101,540090
1926,000000	101,531684
1925,000000	101,525832
1924,000000	101,525599
1923,000000	101,525722
1922,000000	101,525123
1921,000000	101,528131
1920,000000	101,532067
1919,000000	101,528123
1918,000000	101,517134
1917,000000	101,510871
1916,000000	101,513165
1915,000000	101,516285
1914,000000	101,516112
1913,000000	101,516162
1912,000000	101,516016
1911,000000	101,509287
1910,000000	101,496627
1909,000000	101,488010
1908,000000	101,487561
1907,000000	101,487911
1906,000000	101,484400
1905,000000	101,481961
1904,000000	101,484593
1903,000000	101,489731
1902,000000	101,495140
1901,000000	101,501310
1900,000000	101,505584
1899,000000	101,503318
1898,000000	101,496364
1897,000000	101,491011
1896,000000	101,486871
1895,000000	101,478646
1894,000000	101,468654
1893,000000	101,465031
1892,000000	101,466758
1891,000000	101,463398
1890,000000	101,451103
1889,000000	101,438116
1888,000000	101,430227
1887,000000	101,424119
1886,000000	101,417634
1885,000000	101,413341
1884,000000	101,410864
1883,000000	101,406475
1882,000000	101,401459
1881,000000	101,400605
1880,000000	101,402579
1879,000000	101,401440
1878,000000	101,397474
1877,000000	101,395699
1876,000000	101,393955
1875,000000	101,384889
1874,000000	101,370538
1873,000000	101,362299
1872,000000	101,365373
1871,000000	101,374226
1870,000000	101,383721
1869,000000	101,393232
1868,000000	101,398285
1867,000000	101,393679
1866,000000	101,385267
1865,000000	101,383756
1864,000000	101,389717
1863,000000	101,395158
1862,000000	101,396731
1861,000000	101,396855
1860,000000	101,393690
1859,000000	101,382787
1858,000000	101,368131
1857,000000	101,358380
1856,000000	101,352624
1855,000000	101,343003
1854,000000	101,330614
1853,000000	101,323739
1852,000000	101,321895
1851,000000	101,315006
1850,000000	101,299764
1849,000000	101,284668
1848,000000	101,276095
1847,000000	101,271063
1846,000000	101,265535
1845,000000	101,259067
1844,000000	101,248965
1843,000000	101,233623
1842,000000	101,222393
1841,000000	101,224209
1840,000000	101,232751
1839,000000	101,235427
1838,000000	101,231589
1837,000000	101,230478
1836,000000	101,233021
1835,000000	101,232675
1834,000000	101,231592
1833,000000	101,238238
1832,000000	101,250339
1831,000000	101,255351
1830,000000	101,251393
1829,000000	101,251606
1828,000000	101,259873
1827,000000	101,265095
1826,000000	101,260826
1825,000000	101,252821
1824,000000	101,245597
1823,000000	101,236255
1822,000000	101,226064
1821,000000	101,220776
1820,000000	101,218493
1819,000000	101,210598
1818,000000	101,197006
1817,000000	101,186393
1816,000000	101,179767
1815,000000	101,170539
1814,000000	101,159105
1813,000000	101,152497
1812,000000	101,149249
1811,000000	101,139896
1810,000000	101,124979
1809,000000	101,114514
1808,000000	101,108813
1807,000000	101,098971
1806,000000	101,085038
1805,000000	101,075929
1804,000000	101,071341
1803,000000	101,061030
1802,000000	101,043356
1801,000000	101,028362
1800,000000	101,017414
1799,000000	100,999606
1798,000000	100,974659
1797,000000	100,954777
1796,000000	100,942993
1795,000000	100,928484
1794,000000	100,904457
1793,000000	100,876624
1792,000000	100,849146
1791,000000	100,819124
1790,000000	100,791669
1789,000000	100,775227
1788,000000	100,763332
1787,000000	100,741309
1786,000000	100,708508
1785,000000	100,678464
1784,000000	100,653587
1783,000000	100,622849
1782,000000	100,585366
1781,000000	100,553357
1780,000000	100,528906
1779,000000	100,499443
1778,000000	100,463661
1777,000000	100,433219
1776,000000	100,408466
1775,000000	100,373959
1774,000000	100,322340
1773,000000	100,264304
1772,000000	100,207824
1771,000000	100,148126
1770,000000	100,088645
1769,000000	100,036550
1768,000000	99,980700
1767,000000	99,905830
1766,000000	99,822671
1765,000000	99,751504
1764,000000	99,681777
1763,000000	99,579540
1762,000000	99,437948
1761,000000	99,291004
1760,000000	99,153553
1759,000000	99,000035
1758,000000	98,808766
1757,000000	98,586018
1756,000000	98,345658
1755,000000	98,087950
1754,000000	97,808632
1753,000000	97,494296
1752,000000	97,107766
1751,000000	96,617130
1750,000000	96,048510
1749,000000	95,452969
1748,000000	94,827766
1747,000000	94,134277
1746,000000	93,359822
1745,000000	92,510738
1744,000000	91,581477
1743,000000	90,567682
1742,000000	89,475767
1741,000000	88,283542
1740,000000	86,955565
1739,000000	85,572832
1738,000000	84,316800
1737,000000	83,232394
1736,000000	82,121093
1735,000000	80,672608
1734,000000	78,879796
1733,000000	77,221246
1732,000000	75,926879
1731,000000	74,777454
1730,000000	73,593899
1729,000000	72,414478
1728,000000	71,334004
1727,000000	70,357810
1726,000000	69,463861
1725,000000	68,684945
1724,000000	68,056463
1723,000000	67,567757
1722,000000	67,229333
1721,000000	67,094789
1720,000000	67,193851
1719,000000	67,518940
1718,000000	68,103034
1717,000000	69,019624
1716,000000	70,219063
1715,000000	71,580211
1714,000000	73,063611
1713,000000	74,679056
1712,000000	76,409522
1711,000000	78,214604
1710,000000	80,052267
1709,000000	81,869938
1708,000000	83,632978
1707,000000	85,370794
1706,000000	87,098471
1705,000000	88,680020
1704,000000	89,945224
1703,000000	90,930098
1702,000000	91,829592
1701,000000	92,817756
1700,000000	93,814496
1699,000000	94,563370
1698,000000	95,061571
1697,000000	95,465627
1696,000000	95,877766
1695,000000	96,280976
1694,000000	96,598528
1693,000000	96,824274
1692,000000	97,006851
1691,000000	97,188552
1690,000000	97,370234
1689,000000	97,521588
1688,000000	97,636593
1687,000000	97,739008
1686,000000	97,843448
1685,000000	97,946350
1684,000000	98,052871
1683,000000	98,172207
1682,000000	98,287228
1681,000000	98,381377
1680,000000	98,463359
1679,000000	98,551333
1678,000000	98,644185
1677,000000	98,728074
1676,000000	98,805789
1675,000000	98,892891
1674,000000	98,978333
1673,000000	99,041908
1672,000000	99,091983
1671,000000	99,151536
1670,000000	99,224439
1669,000000	99,287810
1668,000000	99,333677
1667,000000	99,377842
1666,000000	99,423556
1665,000000	99,459398
1664,000000	99,484342
1663,000000	99,512790
1662,000000	99,547989
1661,000000	99,576562
1660,000000	99,598549
1659,000000	99,624978
1658,000000	99,655280
1657,000000	99,679861
1656,000000	99,697733
1655,000000	99,715845
1654,000000	99,735628
1653,000000	99,744070
1652,000000	99,738149
1651,000000	99,746347
1650,000000	99,775903
1649,000000	99,797377
1648,000000	99,796955
1647,000000	99,794020
1646,000000	99,802358
1645,000000	99,807785
1644,000000	99,808601
1643,000000	99,816034
1642,000000	99,826845
1641,000000	99,829925
1640,000000	99,828641
1639,000000	99,834999
1638,000000	99,846096
1637,000000	99,845363
1636,000000	99,834455
1635,000000	99,836099
1634,000000	99,849195
1633,000000	99,858167
1632,000000	99,862715
1631,000000	99,870197
1630,000000	99,879586
1629,000000	99,882880
1628,000000	99,882822
1627,000000	99,892083
1626,000000	99,908803
1625,000000	99,917444
1624,000000	99,914976
1623,000000	99,916224
1622,000000	99,926652
1621,000000	99,935886
1620,000000	99,940781
1619,000000	99,944110
1618,000000	99,940414
1617,000000	99,920370
1616,000000	99,894451
1615,000000	99,883944
1614,000000	99,884510
1613,000000	99,873842
1612,000000	99,843930
1611,000000	99,804298
1610,000000	99,755737
1609,000000	99,681029
1608,000000	99,566245
1607,000000	99,410506
1606,000000	99,206629
1605,000000	98,939777
1604,000000	98,615742
1603,000000	98,273944
1602,000000	97,967331
1601,000000	97,741700
1600,000000	97,638471
1599,000000	97,685598
1598,000000	97,868867
1597,000000	98,132261
1596,000000	98,420407
1595,000000	98,700266
1594,000000	98,943610
1593,000000	99,124963
1592,000000	99,241103
1591,000000	99,307673
1590,000000	99,329843
1589,000000	99,296944
1588,000000	99,201261
1587,000000	99,042321
1586,000000	98,810985
1585,000000	98,492849
1584,000000	98,100355
1583,000000	97,686339
1582,000000	97,325487
1581,000000	97,084101
1580,000000	97,002053
1579,000000	97,092446
1578,000000	97,356003
1577,000000	97,778598
1576,000000	98,282027
1575,000000	98,726117
1574,000000	99,037325
1573,000000	99,241632
1572,000000	99,386369
1571,000000	99,507178
1570,000000	99,617760
1569,000000	99,707964
1568,000000	99,772205
1567,000000	99,823473
1566,000000	99,871369
1565,000000	99,914076
1564,000000	99,952550
1563,000000	99,992217
1562,000000	100,030194
1561,000000	100,053855
1560,000000	100,062795
1559,000000	100,084188
1558,000000	100,120914
1557,000000	100,134073
1556,000000	100,129864
1555,000000	100,129039
1554,000000	100,133817
1553,000000	100,134638
1552,000000	100,130918
1551,000000	100,129428
1550,000000	100,130345
1549,000000	100,125676
1548,000000	100,113433
1547,000000	100,099591
1546,000000	100,083757
1545,000000	100,059843
1544,000000	100,032247
1543,000000	100,013022
1542,000000	100,001972
1541,000000	99,992690
1540,000000	100,002058
1539,000000	100,046708
1538,000000	100,101053
1537,000000	100,144561
1536,000000	100,179952
1535,000000	100,216317
1534,000000	100,256600
1533,000000	100,291646
1532,000000	100,315570
1531,000000	100,334523
1530,000000	100,350473
1529,000000	100,358623
1528,000000	100,362156
1527,000000	100,373100
1526,000000	100,390782
1525,000000	100,400085
1524,000000	100,397191
1523,000000	100,391609
1522,000000	100,386522
1521,000000	100,375835
1520,000000	100,360670
1519,000000	100,345975
1518,000000	100,320130
1517,000000	100,269533
1516,000000	100,209918
1515,000000	100,166920
1514,000000	100,139383
1513,000000	100,115114
1512,000000	100,099424
1511,000000	100,105250
1510,000000	100,123711
1509,000000	100,129713
1508,000000	100,119897
1507,000000	100,125986
1506,000000	100,150035
1505,000000	100,149542
1504,000000	100,132868
1503,000000	100,125698
1502,000000	100,120802
1501,000000	100,099821
1500,000000	100,062307
1499,000000	100,018932
1498,000000	99,957632
1497,000000	99,847724
1496,000000	99,689076
1495,000000	99,513052
1494,000000	99,326150
1493,000000	99,106501
1492,000000	98,844574
1491,000000	98,563748
1490,000000	98,311209
1489,000000	98,137933
1488,000000	98,076338
1487,000000	98,119255
1486,000000	98,217141
1485,000000	98,311907
1484,000000	98,379055
1483,000000	98,415446
1482,000000	98,401568
1481,000000	98,313991
1480,000000	98,164686
1479,000000	97,977828
1478,000000	97,740562
1477,000000	97,427844
1476,000000	97,056210
1475,000000	96,648165
1474,000000	96,141504
1473,000000	95,433063
1472,000000	94,547981
1471,000000	93,621723
1470,000000	92,709927
1469,000000	91,809533
1468,000000	90,964153
1467,000000	90,243891
1466,000000	89,678868
1465,000000	89,263242
1464,000000	89,001239
1463,000000	88,887816
1462,000000	88,885935
1461,000000	88,965129
1460,000000	89,129002
1459,000000	89,409532
1458,000000	89,847015
1457,000000	90,428544
1456,000000	91,027338
1455,000000	91,535065
1454,000000	91,952632
1453,000000	92,294819
1452,000000	92,545551
1451,000000	92,675866
1450,000000	92,672576
1449,000000	92,561435
1448,000000	92,421654
1447,000000	92,343687
1446,000000	92,342245
1445,000000	92,355223
1444,000000	92,305647
1443,000000	92,119329
1442,000000	91,732201
1441,000000	91,135340
1440,000000	90,391482
1439,000000	89,554867
1438,000000	88,612774
1437,000000	87,608843
1436,000000	86,806738
1435,000000	86,447250
1434,000000	86,468982
1433,000000	86,687997
1432,000000	86,945100
1431,000000	87,055475
1430,000000	86,800633
1429,000000	86,089380
1428,000000	85,116444
1427,000000	84,282234
1426,000000	83,976236
1425,000000	84,443613
1424,000000	85,637387
1423,000000	87,139290
1422,000000	88,514124
1421,000000	89,662033
1420,000000	90,697030
1419,000000	91,653764
1418,000000	92,430685
1417,000000	93,008247
1416,000000	93,485424
1415,000000	93,942515
1414,000000	94,407879
1413,000000	94,890126
1412,000000	95,385385
1411,000000	95,867671
1410,000000	96,307644
1409,000000	96,693653
1408,000000	97,020403
1407,000000	97,279359
1406,000000	97,474101
1405,000000	97,619427
1404,000000	97,716394
1403,000000	97,754039
1402,000000	97,736520
1401,000000	97,675394
1400,000000	97,565676
1399,000000	97,397722
1398,000000	97,182987
1397,000000	96,930627
1396,000000	96,617226
1395,000000	96,220675
1394,000000	95,770598
1393,000000	95,323034
1392,000000	94,901844
1391,000000	94,501578
1390,000000	94,111956
1389,000000	93,716224
1388,000000	93,290971
1387,000000	92,834258
1386,000000	92,375923
1385,000000	91,941778
1384,000000	91,539870
1383,000000	91,186927
1382,000000	90,919085
1381,000000	90,770637
1380,000000	90,760797
1379,000000	90,899036
1378,000000	91,178783
1377,000000	91,574714
1376,000000	92,059870
1375,000000	92,606178
1374,000000	93,160053
1373,000000	93,648968
1372,000000	94,031908
1371,000000	94,316896
1370,000000	94,528495
1369,000000	94,680149
1368,000000	94,773753
1367,000000	94,809576
1366,000000	94,790389
1365,000000	94,719618
1364,000000	94,599318
1363,000000	94,435211
1362,000000	94,241554
1361,000000	94,034287
1360,000000	93,824225
1359,000000	93,619642
1358,000000	93,430138
1357,000000	93,267373
1356,000000	93,144520
1355,000000	93,073843
1354,000000	93,061658
1353,000000	93,105068
1352,000000	93,193586
1351,000000	93,311358
1350,000000	93,434443
1349,000000	93,530695
1348,000000	93,568026
1347,000000	93,521101
1346,000000	93,370060
1345,000000	93,102517
1344,000000	92,718304
1343,000000	92,224425
1342,000000	91,621367
1341,000000	90,902670
1340,000000	90,087639
1339,000000	89,249304
1338,000000	88,487116
1337,000000	87,875102
1336,000000	87,447781
1335,000000	87,206991
1334,000000	87,122309
1333,000000	87,141885
1332,000000	87,216163
1331,000000	87,313724
1330,000000	87,415300
1329,000000	87,508911
1328,000000	87,594887
1327,000000	87,681325
1326,000000	87,770869
1325,000000	87,857080
1324,000000	87,933054
1323,000000	87,993829
1322,000000	88,030326
1321,000000	88,031267
1320,000000	87,994763
1319,000000	87,930123
1318,000000	87,844911
1317,000000	87,739092
1316,000000	87,611681
1315,000000	87,462433
1314,000000	87,284080
1313,000000	87,061333
1312,000000	86,783807
1311,000000	86,447449
1310,000000	86,041574
1309,000000	85,548433
1308,000000	84,959393
1307,000000	84,286341
1306,000000	83,548331
1305,000000	82,758210
1304,000000	81,928293
1303,000000	81,068870
1302,000000	80,174636
1301,000000	79,223781
1300,000000	78,199501
1299,000000	77,102575
1298,000000	75,935908
1297,000000	74,701310
1296,000000	73,420527
1295,000000	72,139739
1294,000000	70,903437
1293,000000	69,746149
1292,000000	68,714593
1291,000000	67,866761
1290,000000	67,235315
1289,000000	66,807768
1288,000000	66,553802
1287,000000	66,434915
1286,000000	66,386498
1285,000000	66,330931
1284,000000	66,217240
1283,000000	66,032100
1282,000000	65,771127
1281,000000	65,430180
1280,000000	65,028257
1279,000000	64,608261
1278,000000	64,204277
1277,000000	63,832338
1276,000000	63,514616
1275,000000	63,281188
1274,000000	63,138568
1273,000000	63,066637
1272,000000	63,050253
1271,000000	63,084321
1270,000000	63,148644
1269,000000	63,208227
1268,000000	63,245721
1267,000000	63,263692
1266,000000	63,254015
1265,000000	63,195530
1264,000000	63,085609
1263,000000	62,942190
1262,000000	62,770037
1261,000000	62,554523
1260,000000	62,291917
1259,000000	62,001082
1258,000000	61,707548
1257,000000	61,454839
1256,000000	61,331738
1255,000000	61,449053
1254,000000	61,860339
1253,000000	62,525625
1252,000000	63,354278
1251,000000	64,251418
1250,000000	65,140517
1249,000000	65,978190
1248,000000	66,764230
1247,000000	67,521856
1246,000000	68,261955
1245,000000	68,981226
1244,000000	69,683869
1243,000000	70,382843
1242,000000	71,082760
1241,000000	71,783067
1240,000000	72,494006
1239,000000	73,230256
1238,000000	73,990860
1237,000000	74,761085
1236,000000	75,529683
1235,000000	76,288082
1234,000000	77,019883
1233,000000	77,711134
1232,000000	78,373901
1231,000000	79,049383
1230,000000	79,791949
1229,000000	80,654622
1228,000000	81,672478
1227,000000	82,839554
1226,000000	84,097695
1225,000000	85,360403
1224,000000	86,547097
1223,000000	87,599381
1222,000000	88,482272
1221,000000	89,187172
1220,000000	89,728255
1219,000000	90,126664
1218,000000	90,404421
1217,000000	90,582360
1216,000000	90,684077
1215,000000	90,732860
1214,000000	90,745606
1213,000000	90,737026
1212,000000	90,720214
1211,000000	90,703104
1210,000000	90,684807
1209,000000	90,659172
1208,000000	90,622550
1207,000000	90,574497
1206,000000	90,515401
1205,000000	90,447755
1204,000000	90,378275
1203,000000	90,314903
1202,000000	90,262839
1201,000000	90,226542
1200,000000	90,212788
1199,000000	90,228301
1198,000000	90,274784
1197,000000	90,351574
1196,000000	90,460327
1195,000000	90,601767
1194,000000	90,771922
1193,000000	90,964036
1192,000000	91,174016
1191,000000	91,400090
1190,000000	91,639553
1189,000000	91,890760
1188,000000	92,153532
1187,000000	92,424155
1186,000000	92,691690
1185,000000	92,943023
1184,000000	93,169660
1183,000000	93,368882
1182,000000	93,541122
1181,000000	93,687369
1180,000000	93,808179
1179,000000	93,901959
1178,000000	93,967250
1177,000000	94,005062
1176,000000	94,015231
1175,000000	93,993691
1174,000000	93,934103
1173,000000	93,833881
1172,000000	93,694225
1171,000000	93,513116
1170,000000	93,286123
1169,000000	93,014491
1168,000000	92,712796
1167,000000	92,407536
1166,000000	92,132307
1165,000000	91,923636
1164,000000	91,812895
1163,000000	91,808859
1162,000000	91,885229
1161,000000	91,992694
1160,000000	92,083150
1159,000000	92,125169
1158,000000	92,104916
1157,000000	92,022582
1156,000000	91,886177
1155,000000	91,703403
1154,000000	91,475906
1153,000000	91,201742
1152,000000	90,882390
1151,000000	90,517219
1150,000000	90,096555
1149,000000	89,603024
1148,000000	89,019843
1147,000000	88,337494
1146,000000	87,549429
1145,000000	86,656577
1144,000000	85,676812
1143,000000	84,643878
1142,000000	83,596687
1141,000000	82,574249
1140,000000	81,620681
1139,000000	80,776144
1138,000000	80,056208
1137,000000	79,446290
1136,000000	78,919612
1135,000000	78,443759
1134,000000	77,974106
1133,000000	77,466581
1132,000000	76,902795
1131,000000	76,294007
1130,000000	75,658692
1129,000000	75,012863
1128,000000	74,383712
1127,000000	73,809341
1126,000000	73,319618
1125,000000	72,932796
1124,000000	72,670110
1123,000000	72,562412
1122,000000	72,632654
1121,000000	72,897993
1120,000000	73,383749
1119,000000	74,105308
1118,000000	75,046794
1117,000000	76,161717
1116,000000	77,398362
1115,000000	78,703102
1114,000000	80,008210
1113,000000	81,244687
1112,000000	82,362897
1111,000000	83,333737
1110,000000	84,136398
1109,000000	84,765360
1108,000000	85,236967
1107,000000	85,584491
1106,000000	85,844340
1105,000000	86,050663
1104,000000	86,240094
1103,000000	86,439091
1102,000000	86,650478
1101,000000	86,859379
1100,000000	87,051934
1099,000000	87,222725
1098,000000	87,367224
1097,000000	87,480764
1096,000000	87,565607
1095,000000	87,628399
1094,000000	87,671118
1093,000000	87,689643
1092,000000	87,681489
1091,000000	87,646961
1090,000000	87,579737
1089,000000	87,466513
1088,000000	87,292722
1087,000000	87,041208
1086,000000	86,686991
1085,000000	86,194217
1084,000000	85,529002
1083,000000	84,666122
1082,000000	83,588682
1081,000000	82,299228
1080,000000	80,831371
1079,000000	79,254197
1078,000000	77,654535
1077,000000	76,127061
1076,000000	74,775755
1075,000000	73,707267
1074,000000	73,001984
1073,000000	72,704680
1072,000000	72,845475
1071,000000	73,424677
1070,000000	74,398157
1069,000000	75,682094
1068,000000	77,181452
1067,000000	78,801518
1066,000000	80,438255
1065,000000	82,001133
1064,000000	83,437108
1063,000000	84,728335
1062,000000	85,871288
1061,000000	86,871330
1060,000000	87,741573
1059,000000	88,495312
1058,000000	89,140998
1057,000000	89,683040
1056,000000	90,131275
1055,000000	90,496237
1054,000000	90,783487
1053,000000	90,997621
1052,000000	91,143107
1051,000000	91,223334
1050,000000	91,236545
1049,000000	91,178000
1048,000000	91,043289
1047,000000	90,819172
1046,000000	90,484640
1045,000000	90,027202
1044,000000	89,465312
1043,000000	88,854724
1042,000000	88,277519
1041,000000	87,828091
1040,000000	87,598084
1039,000000	87,650000
1038,000000	87,983468
1037,000000	88,534804
1036,000000	89,204641
1035,000000	89,891149
1034,000000	90,514604
1033,000000	91,029167
1032,000000	91,423942
1031,000000	91,709980
1030,000000	91,907783
1029,000000	92,039777
1028,000000	92,128252
1027,000000	92,187761
1026,000000	92,222103
1025,000000	92,230854
1024,000000	92,216628
1023,000000	92,185744
1022,000000	92,142688
1021,000000	92,090911
1020,000000	92,038815
1019,000000	92,001510
1018,000000	91,995254
1017,000000	92,031195
1016,000000	92,111253
1015,000000	92,225092
1014,000000	92,352451
1013,000000	92,472096
1012,000000	92,570679
1011,000000	92,643314
1010,000000	92,689650
1009,000000	92,711643
1008,000000	92,713193
1007,000000	92,698227
1006,000000	92,668211
1005,000000	92,622591
1004,000000	92,558900
1003,000000	92,473740
1002,000000	92,365668
1001,000000	92,238009
1000,000000	92,096979
999,000000	91,945688
998,000000	91,784400
997,000000	91,617347
996,000000	91,454081
995,000000	91,301318
994,000000	91,157904
993,000000	91,021802
992,000000	90,896406
991,000000	90,783108
990,000000	90,671700
989,000000	90,544322
988,000000	90,386932
987,000000	90,191914
986,000000	89,952452
985,000000	89,664148
984,000000	89,330692
983,000000	88,962503
982,000000	88,569397
981,000000	88,157777
980,000000	87,734976
979,000000	87,309257
978,000000	86,887060
977,000000	86,475068
976,000000	86,082018
975,000000	85,711490
974,000000	85,355706
973,000000	85,004708
972,000000	84,657647
971,000000	84,316341
970,000000	83,971682
969,000000	83,608107
968,000000	83,219588
967,000000	82,810680
966,000000	82,385686
965,000000	81,950142
964,000000	81,521905
963,000000	81,127005
962,000000	80,781915
961,000000	80,491537
960,000000	80,262397
959,000000	80,105296
958,000000	80,028665
957,000000	80,039219
956,000000	80,151263
955,000000	80,377526
954,000000	80,710204
953,000000	81,124438
952,000000	81,593842
951,000000	82,095995
950,000000	82,606352
949,000000	83,103123
948,000000	83,579040
947,000000	84,037915
946,000000	84,482521
945,000000	84,913136
944,000000	85,334232
943,000000	85,750174
942,000000	86,156083
941,000000	86,540987
940,000000	86,899830
939,000000	87,235789
938,000000	87,552527
937,000000	87,852313
936,000000	88,138968
935,000000	88,414357
934,000000	88,673452
933,000000	88,908954
932,000000	89,121393
931,000000	89,317813
930,000000	89,500535
929,000000	89,664394
928,000000	89,804328
927,000000	89,921663
926,000000	90,022580
925,000000	90,116781
924,000000	90,219281
923,000000	90,348349
922,000000	90,517716
921,000000	90,730769
920,000000	90,981030
919,000000	91,254171
918,000000	91,531093
917,000000	91,793210
916,000000	92,027305
915,000000	92,226508
914,000000	92,390321
913,000000	92,525065
912,000000	92,641912
911,000000	92,752202
910,000000	92,864640
909,000000	92,986814
908,000000	93,125186
907,000000	93,281854
906,000000	93,454014
905,000000	93,638614
904,000000	93,834122
903,000000	94,035992
902,000000	94,234098
901,000000	94,417919
900,000000	94,581574
899,000000	94,722853
898,000000	94,841211
897,000000	94,939431
896,000000	95,024629
895,000000	95,104206
894,000000	95,182621
893,000000	95,262438
892,000000	95,344004
891,000000	95,421479
890,000000	95,482820
889,000000	95,519569
888,000000	95,535870
887,000000	95,544741
886,000000	95,557240
885,000000	95,577255
884,000000	95,603855
883,000000	95,633427
882,000000	95,659536
881,000000	95,675457
880,000000	95,678150
879,000000	95,668564
878,000000	95,649308
877,000000	95,625459
876,000000	95,606753
875,000000	95,604381
874,000000	95,623522
873,000000	95,660644
872,000000	95,707952
871,000000	95,757855
870,000000	95,804000
869,000000	95,841916
868,000000	95,870784
867,000000	95,893357
866,000000	95,912801
865,000000	95,929768
864,000000	95,942583
863,000000	95,949665
862,000000	95,951479
861,000000	95,950897
860,000000	95,951395
859,000000	95,954649
858,000000	95,960503
857,000000	95,969342
856,000000	95,983226
855,000000	96,003743
854,000000	96,029857
853,000000	96,058761
852,000000	96,087629
851,000000	96,113551
850,000000	96,133351
849,000000	96,144699
848,000000	96,146377
847,000000	96,136033
846,000000	96,108990
845,000000	96,061289
844,000000	95,993162
843,000000	95,908658
842,000000	95,811910
841,000000	95,704789
840,000000	95,587578
839,000000	95,460300
838,000000	95,324188
837,000000	95,183185
836,000000	95,045142
835,000000	94,921795
834,000000	94,829809
833,000000	94,791169
832,000000	94,829101
831,000000	94,959548
830,000000	95,184911
829,000000	95,496544
828,000000	95,878419
827,000000	96,308409
826,000000	96,760613
825,000000	97,210075
824,000000	97,635772
823,000000	98,020082
822,000000	98,351188
821,000000	98,626715
820,000000	98,852534
819,000000	99,036325
818,000000	99,185119
817,000000	99,307820
816,000000	99,414255
815,000000	99,509265
814,000000	99,589869
813,000000	99,651534
812,000000	99,694929
811,000000	99,723288
810,000000	99,735893
809,000000	99,727705
808,000000	99,694090
807,000000	99,631135
806,000000	99,530071
805,000000	99,376880
804,000000	99,159735
803,000000	98,877316
802,000000	98,541814
801,000000	98,178528
800,000000	97,823413
799,000000	97,513600
798,000000	97,273469
797,000000	97,107183
796,000000	97,001314
795,000000	96,930108
794,000000	96,861022
793,000000	96,764456
792,000000	96,624991
791,000000	96,445522
790,000000	96,241716
789,000000	96,034434
788,000000	95,844547
787,000000	95,687556
786,000000	95,568934
785,000000	95,485574
784,000000	95,431610
783,000000	95,401006
782,000000	95,385568
781,000000	95,374947
780,000000	95,359534
779,000000	95,331986
778,000000	95,286541
777,000000	95,219813
776,000000	95,132515
775,000000	95,028982
774,000000	94,916431
773,000000	94,807048
772,000000	94,717779
771,000000	94,662675
770,000000	94,645764
769,000000	94,664555
768,000000	94,718724
767,000000	94,810450
766,000000	94,938657
765,000000	95,098015
764,000000	95,281187
763,000000	95,474062
762,000000	95,647460
761,000000	95,761183
760,000000	95,780719
759,000000	95,688585
758,000000	95,478203
757,000000	95,143837
756,000000	94,680575
755,000000	94,087140
754,000000	93,362934
753,000000	92,503914
752,000000	91,507996
751,000000	90,383172
750,000000	89,150964
749,000000	87,848624
748,000000	86,529906
747,000000	85,261308
746,000000	84,116918
745,000000	83,179133
744,000000	82,532291
743,000000	82,244773
742,000000	82,355239
741,000000	82,869145
740,000000	83,753844
739,000000	84,931296
738,000000	86,288439
737,000000	87,699857
736,000000	89,048537
735,000000	90,244037
734,000000	91,237440
733,000000	92,021620
732,000000	92,615562
731,000000	93,049929
730,000000	93,362257
729,000000	93,596714
728,000000	93,800308
727,000000	94,012560
726,000000	94,252372
725,000000	94,513322
724,000000	94,770997
723,000000	94,995874
722,000000	95,162811
721,000000	95,254267
720,000000	95,260503
719,000000	95,176687
718,000000	94,998685
717,000000	94,722339
716,000000	94,345159
715,000000	93,862109
714,000000	93,257597
713,000000	92,508589
712,000000	91,599156
711,000000	90,529574
710,000000	89,319137
709,000000	88,019122
708,000000	86,726393
707,000000	85,569667
706,000000	84,667862
705,000000	84,093043
704,000000	83,847393
703,000000	83,852831
702,000000	83,977273
701,000000	84,093776
700,000000	84,125321
699,000000	84,050327
698,000000	83,885462
697,000000	83,669927
696,000000	83,451065
695,000000	83,264733
694,000000	83,132634
693,000000	83,076346
692,000000	83,119228
691,000000	83,273330
690,000000	83,532464
689,000000	83,877303
688,000000	84,275590
687,000000	84,683111
686,000000	85,064090
685,000000	85,406180
684,000000	85,709240
683,000000	85,974162
682,000000	86,210594
681,000000	86,442425
680,000000	86,691020
679,000000	86,961840
678,000000	87,254916
677,000000	87,572876
676,000000	87,919546
675,000000	88,298626
674,000000	88,720027
673,000000	89,180157
672,000000	89,641869
671,000000	90,077080
670,000000	90,537119
669,000000	91,150524
668,000000	91,906207
667,000000	92,494974
666,000000	92,806562
665,000000	92,967330
664,000000	93,068705
663,000000	93,118306
662,000000	93,082007
661,000000	92,928799
660,000000	92,644088
659,000000	92,220158
658,000000	91,644958
657,000000	90,890316
656,000000	89,935323
655,000000	88,810695
654,000000	87,613044
653,000000	86,462204
652,000000	85,459055
651,000000	84,658264
650,000000	84,032407
649,000000	83,481568
648,000000	82,918937
647,000000	82,317035
646,000000	81,658236
645,000000	80,900543
644,000000	80,022967
643,000000	79,056868
642,000000	78,036894
641,000000	76,964506
640,000000	75,865124
639,000000	74,839410
638,000000	74,002753
637,000000	73,416053
636,000000	73,111403
635,000000	73,115899
634,000000	73,393329
633,000000	73,828805
632,000000	74,313600
631,000000	74,793013
630,000000	75,224726
629,000000	75,556572
628,000000	75,768885
627,000000	75,884236
626,000000	75,914692
625,000000	75,842191
624,000000	75,666173
623,000000	75,420259
622,000000	75,123370
621,000000	74,761037
620,000000	74,335624
619,000000	73,890685
618,000000	73,461367
617,000000	73,043090
616,000000	72,635552
615,000000	72,270124
614,000000	71,962852
613,000000	71,690962
612,000000	71,442643
611,000000	71,243536
610,000000	71,110045
609,000000	71,026787
608,000000	70,998313
607,000000	71,080709
606,000000	71,332843
605,000000	71,785289
604,000000	72,476269
603,000000	73,459538
602,000000	74,755110
601,000000	76,321799
600,000000	78,084180
599,000000	79,948466
598,000000	81,804006
597,000000	83,552137
596,000000	85,132288
595,000000	86,511705
594,000000	87,672413
593,000000	88,621584
592,000000	89,392012
591,000000	90,022858
590,000000	90,546038
589,000000	90,988021
588,000000	91,373150
587,000000	91,714444
586,000000	92,011437
585,000000	92,263451
584,000000	92,478980
583,000000	92,670814
582,000000	92,846702
581,000000	93,010494
580,000000	93,168083
579,000000	93,327172
578,000000	93,494297
577,000000	93,676063
576,000000	93,881423
575,000000	94,116829
574,000000	94,378665
573,000000	94,652515
572,000000	94,919184
571,000000	95,164550
570,000000	95,390004
569,000000	95,608688
568,000000	95,825201
567,000000	96,026296
566,000000	96,198303
565,000000	96,344141
564,000000	96,473850
563,000000	96,590080
562,000000	96,691496
561,000000	96,778881
560,000000	96,847441
559,000000	96,883225
558,000000	96,882868
557,000000	96,868656
556,000000	96,870229
555,000000	96,896032
554,000000	96,929662
553,000000	96,951062
552,000000	96,952992
551,000000	96,940912
550,000000	96,926904
549,000000	96,921847
548,000000	96,929164
547,000000	96,946421
546,000000	96,971197
545,000000	97,000908
544,000000	97,027409
543,000000	97,040290
542,000000	97,039436
541,000000	97,040210
540,000000	97,063777
539,000000	97,125810
538,000000	97,231051
537,000000	97,368598
536,000000	97,512156
535,000000	97,636076
534,000000	97,738144
533,000000	97,838615
532,000000	97,952580
531,000000	98,073430
530,000000	98,184650
529,000000	98,273776
528,000000	98,330214
527,000000	98,347110
526,000000	98,337396
525,000000	98,332074
524,000000	98,348536
523,000000	98,376030
522,000000	98,396542
521,000000	98,403238
520,000000	98,396485
519,000000	98,379629
518,000000	98,366169
517,000000	98,374364
516,000000	98,405527
515,000000	98,441563
514,000000	98,468359
513,000000	98,483962
512,000000	98,481857
511,000000	98,448005
510,000000	98,383263
509,000000	98,310766
508,000000	98,252019
507,000000	98,211721
506,000000	98,188642
505,000000	98,178716
504,000000	98,160498
503,000000	98,098955
502,000000	97,982417
501,000000	97,841975
500,000000	97,713493
499,000000	97,602626
498,000000	97,499835
497,000000	97,403532
496,000000	97,314033
495,000000	97,223029
494,000000	97,123917
493,000000	97,021595
492,000000	96,923609
491,000000	96,836464
490,000000	96,778455
489,000000	96,777361
488,000000	96,842009
487,000000	96,946111
486,000000	97,051755
485,000000	97,142246
484,000000	97,224486
483,000000	97,316053
482,000000	97,441140
481,000000	97,619625
480,000000	97,840488
479,000000	98,056082
478,000000	98,221112
477,000000	98,331766
476,000000	98,411853
475,000000	98,477629
474,000000	98,536449
473,000000	98,600563
472,000000	98,672423
471,000000	98,728833
470,000000	98,748660
469,000000	98,741547
468,000000	98,726869
467,000000	98,707610
466,000000	98,684958
465,000000	98,683874
464,000000	98,735694
463,000000	98,836359
462,000000	98,941848
461,000000	99,013852
460,000000	99,057070
459,000000	99,104418
458,000000	99,175685
457,000000	99,250935
456,000000	99,293081
455,000000	99,292519
454,000000	99,262707
453,000000	99,206751
452,000000	99,120921
451,000000	99,033276
450,000000	99,002626
