# Supplementary material for: Machine learning-assisted non-destructive plasticizer identification and quantification in historical PVC objects based on IR spectroscopy
Source: Sci Rep. 2022 Mar 23;12:5017. doi: 10.1038/s41598-022-08862-1 (PMC8943100; doi:10.1038/s41598-022-08862-1)
Supplement: Supplementary file 1 — Supplementary Information 1. [file 41598_2022_8862_MOESM1_ESM.zip › Plasticizers_PVC_data/ATR_FTIR_all/P180A.ASC]

PE IR       SUBTECH     SPECTRUM    ASCII       PEDS        4.00        
   -1
P180A.ASC
20/10/14
13:48:51.00
20/10/14
13:48:51.00
Student
Sample 030 By student Date Wednesday, October 14 2020
450,000000
#HDR
-1
-1
#GR
cm-1
%T
1.0
0.0
4000,000000
-1,000000
3551
8
100,239877
61,184000
#DATA
4000,000000	98,920039
3999,000000	98,919920
3998,000000	98,919441
3997,000000	98,919261
3996,000000	98,919843
3995,000000	98,921425
3994,000000	98,923791
3993,000000	98,926260
3992,000000	98,928053
3991,000000	98,928886
3990,000000	98,929209
3989,000000	98,929772
3988,000000	98,930958
3987,000000	98,932537
3986,000000	98,934013
3985,000000	98,935202
3984,000000	98,936431
3983,000000	98,938095
3982,000000	98,940074
3981,000000	98,941713
3980,000000	98,942462
3979,000000	98,942472
3978,000000	98,942465
3977,000000	98,943034
3976,000000	98,944200
3975,000000	98,945671
3974,000000	98,947346
3973,000000	98,949315
3972,000000	98,951341
3971,000000	98,952742
3970,000000	98,952973
3969,000000	98,952229
3968,000000	98,951292
3967,000000	98,950827
3966,000000	98,950913
3965,000000	98,951209
3964,000000	98,951451
3963,000000	98,951637
3962,000000	98,951801
3961,000000	98,951821
3960,000000	98,951538
3959,000000	98,951217
3958,000000	98,951626
3957,000000	98,953334
3956,000000	98,955874
3955,000000	98,957826
3954,000000	98,957953
3953,000000	98,956288
3952,000000	98,954181
3951,000000	98,953341
3950,000000	98,954602
3949,000000	98,957447
3948,000000	98,960711
3947,000000	98,963502
3946,000000	98,965519
3945,000000	98,966831
3944,000000	98,967701
3943,000000	98,968304
3942,000000	98,968314
3941,000000	98,967145
3940,000000	98,964707
3939,000000	98,961827
3938,000000	98,959737
3937,000000	98,959148
3936,000000	98,959930
3935,000000	98,961750
3934,000000	98,964782
3933,000000	98,969395
3932,000000	98,975111
3931,000000	98,980352
3930,000000	98,983556
3929,000000	98,984418
3928,000000	98,983784
3927,000000	98,982703
3926,000000	98,982042
3925,000000	98,982526
3924,000000	98,984305
3923,000000	98,986686
3922,000000	98,988862
3921,000000	98,990654
3920,000000	98,992138
3919,000000	98,993006
3918,000000	98,992854
3917,000000	98,991911
3916,000000	98,990823
3915,000000	98,989958
3914,000000	98,989456
3913,000000	98,989931
3912,000000	98,991883
3911,000000	98,994932
3910,000000	98,997953
3909,000000	99,000324
3908,000000	99,002437
3907,000000	99,005116
3906,000000	99,008730
3905,000000	99,012932
3904,000000	99,016707
3903,000000	99,018661
3902,000000	99,018007
3901,000000	99,015556
3900,000000	99,013588
3899,000000	99,013924
3898,000000	99,016016
3897,000000	99,017884
3896,000000	99,018309
3895,000000	99,017783
3894,000000	99,017456
3893,000000	99,018158
3892,000000	99,020059
3891,000000	99,023184
3890,000000	99,027037
3889,000000	99,030103
3888,000000	99,030819
3887,000000	99,029693
3886,000000	99,029569
3885,000000	99,032649
3884,000000	99,037543
3883,000000	99,041256
3882,000000	99,043011
3881,000000	99,044469
3880,000000	99,047009
3879,000000	99,050014
3878,000000	99,051560
3877,000000	99,050370
3876,000000	99,047187
3875,000000	99,044859
3874,000000	99,046251
3873,000000	99,050834
3872,000000	99,054768
3871,000000	99,055421
3870,000000	99,054379
3869,000000	99,054740
3868,000000	99,056325
3867,000000	99,056781
3866,000000	99,056227
3865,000000	99,057288
3864,000000	99,060492
3863,000000	99,063203
3862,000000	99,063239
3861,000000	99,061365
3860,000000	99,059378
3859,000000	99,058600
3858,000000	99,059488
3857,000000	99,061669
3856,000000	99,064176
3855,000000	99,067108
3854,000000	99,073163
3853,000000	99,083701
3852,000000	99,094049
3851,000000	99,098553
3850,000000	99,096720
3849,000000	99,092004
3848,000000	99,087561
3847,000000	99,084549
3846,000000	99,083109
3845,000000	99,083461
3844,000000	99,085583
3843,000000	99,089062
3842,000000	99,092743
3841,000000	99,095400
3840,000000	99,097069
3839,000000	99,099260
3838,000000	99,102761
3837,000000	99,106568
3836,000000	99,109149
3835,000000	99,109829
3834,000000	99,108659
3833,000000	99,106091
3832,000000	99,103420
3831,000000	99,102518
3830,000000	99,104354
3829,000000	99,108125
3828,000000	99,111972
3827,000000	99,115110
3826,000000	99,118454
3825,000000	99,122515
3824,000000	99,125490
3823,000000	99,125258
3822,000000	99,122799
3821,000000	99,122508
3820,000000	99,126813
3819,000000	99,132296
3818,000000	99,134275
3817,000000	99,132479
3816,000000	99,131537
3815,000000	99,135265
3814,000000	99,141548
3813,000000	99,145943
3812,000000	99,147569
3811,000000	99,148424
3810,000000	99,149625
3809,000000	99,150142
3808,000000	99,149116
3807,000000	99,148316
3806,000000	99,150334
3805,000000	99,154734
3804,000000	99,158452
3803,000000	99,159744
3802,000000	99,159893
3801,000000	99,161785
3800,000000	99,165948
3799,000000	99,169874
3798,000000	99,171996
3797,000000	99,173169
3796,000000	99,174857
3795,000000	99,177053
3794,000000	99,178503
3793,000000	99,178413
3792,000000	99,177351
3791,000000	99,176361
3790,000000	99,176228
3789,000000	99,177500
3788,000000	99,180477
3787,000000	99,184752
3786,000000	99,189276
3785,000000	99,193174
3784,000000	99,196216
3783,000000	99,198318
3782,000000	99,199299
3781,000000	99,199748
3780,000000	99,201161
3779,000000	99,204644
3778,000000	99,209424
3777,000000	99,213544
3776,000000	99,215769
3775,000000	99,216550
3774,000000	99,216750
3773,000000	99,216107
3772,000000	99,213846
3771,000000	99,211021
3770,000000	99,210521
3769,000000	99,213747
3768,000000	99,218588
3767,000000	99,221692
3766,000000	99,221899
3765,000000	99,221061
3764,000000	99,221549
3763,000000	99,223594
3762,000000	99,225968
3761,000000	99,228489
3760,000000	99,231811
3759,000000	99,235618
3758,000000	99,238773
3757,000000	99,241216
3756,000000	99,243718
3755,000000	99,246439
3754,000000	99,249210
3753,000000	99,252361
3752,000000	99,255814
3751,000000	99,257723
3750,000000	99,257134
3749,000000	99,257090
3748,000000	99,260438
3747,000000	99,265309
3746,000000	99,267874
3745,000000	99,267377
3744,000000	99,267507
3743,000000	99,270286
3742,000000	99,272672
3741,000000	99,273085
3740,000000	99,273681
3739,000000	99,275900
3738,000000	99,278150
3737,000000	99,278564
3736,000000	99,278268
3735,000000	99,279285
3734,000000	99,280556
3733,000000	99,279759
3732,000000	99,277285
3731,000000	99,275462
3730,000000	99,275035
3729,000000	99,274209
3728,000000	99,271451
3727,000000	99,267935
3726,000000	99,266413
3725,000000	99,267694
3724,000000	99,270074
3723,000000	99,271878
3722,000000	99,272446
3721,000000	99,271490
3720,000000	99,268410
3719,000000	99,262791
3718,000000	99,255652
3717,000000	99,249288
3716,000000	99,244767
3715,000000	99,240545
3714,000000	99,234061
3713,000000	99,224193
3712,000000	99,211582
3711,000000	99,197091
3710,000000	99,180888
3709,000000	99,163308
3708,000000	99,145555
3707,000000	99,129073
3706,000000	99,114330
3705,000000	99,100173
3704,000000	99,084594
3703,000000	99,065776
3702,000000	99,043367
3701,000000	99,019394
3700,000000	98,997491
3699,000000	98,980406
3698,000000	98,969174
3697,000000	98,964103
3696,000000	98,964911
3695,000000	98,970161
3694,000000	98,977871
3693,000000	98,986953
3692,000000	98,996937
3691,000000	99,007032
3690,000000	99,015826
3689,000000	99,022447
3688,000000	99,027395
3687,000000	99,031034
3686,000000	99,032005
3685,000000	99,028928
3684,000000	99,022413
3683,000000	99,013102
3682,000000	98,998617
3681,000000	98,974084
3680,000000	98,937748
3679,000000	98,894248
3678,000000	98,852923
3677,000000	98,825941
3676,000000	98,824124
3675,000000	98,845391
3674,000000	98,873640
3673,000000	98,894730
3672,000000	98,904103
3671,000000	98,903789
3670,000000	98,898611
3669,000000	98,892653
3668,000000	98,886933
3667,000000	98,880444
3666,000000	98,871995
3665,000000	98,860994
3664,000000	98,847684
3663,000000	98,833146
3662,000000	98,819341
3661,000000	98,808528
3660,000000	98,802062
3659,000000	98,799193
3658,000000	98,797687
3657,000000	98,795720
3656,000000	98,793499
3655,000000	98,791967
3654,000000	98,790608
3653,000000	98,787834
3652,000000	98,783345
3651,000000	98,779197
3650,000000	98,778015
3649,000000	98,779230
3648,000000	98,779463
3647,000000	98,777170
3646,000000	98,773399
3645,000000	98,769352
3644,000000	98,765139
3643,000000	98,760432
3642,000000	98,755217
3641,000000	98,749515
3640,000000	98,742927
3639,000000	98,735569
3638,000000	98,729144
3637,000000	98,725728
3636,000000	98,725720
3635,000000	98,727896
3634,000000	98,731412
3633,000000	98,736064
3632,000000	98,740089
3631,000000	98,738972
3630,000000	98,728033
3629,000000	98,708269
3628,000000	98,687094
3627,000000	98,670069
3626,000000	98,656946
3625,000000	98,645784
3624,000000	98,635684
3623,000000	98,626356
3622,000000	98,617589
3621,000000	98,610068
3620,000000	98,605743
3619,000000	98,605710
3618,000000	98,608587
3617,000000	98,611786
3616,000000	98,613301
3615,000000	98,612144
3614,000000	98,608484
3613,000000	98,603400
3612,000000	98,597991
3611,000000	98,592410
3610,000000	98,586031
3609,000000	98,578575
3608,000000	98,570485
3607,000000	98,562173
3606,000000	98,553769
3605,000000	98,545587
3604,000000	98,538311
3603,000000	98,532281
3602,000000	98,527058
3601,000000	98,521879
3600,000000	98,516460
3599,000000	98,510944
3598,000000	98,505808
3597,000000	98,501472
3596,000000	98,497589
3595,000000	98,493013
3594,000000	98,486755
3593,000000	98,479004
3592,000000	98,470909
3591,000000	98,463109
3590,000000	98,454748
3589,000000	98,444673
3588,000000	98,433347
3587,000000	98,422809
3586,000000	98,414425
3585,000000	98,407736
3584,000000	98,401259
3583,000000	98,393628
3582,000000	98,384239
3581,000000	98,373308
3580,000000	98,361401
3579,000000	98,348893
3578,000000	98,335956
3577,000000	98,323049
3576,000000	98,310720
3575,000000	98,298980
3574,000000	98,287173
3573,000000	98,274935
3572,000000	98,262862
3571,000000	98,251856
3570,000000	98,241652
3569,000000	98,230868
3568,000000	98,218607
3567,000000	98,205267
3566,000000	98,191530
3565,000000	98,177654
3564,000000	98,163932
3563,000000	98,150977
3562,000000	98,139321
3561,000000	98,128923
3560,000000	98,119148
3559,000000	98,109278
3558,000000	98,098827
3557,000000	98,087577
3556,000000	98,075502
3555,000000	98,062985
3554,000000	98,051175
3553,000000	98,041764
3552,000000	98,035741
3551,000000	98,032299
3550,000000	98,029325
3549,000000	98,025096
3548,000000	98,019432
3547,000000	98,013337
3546,000000	98,007751
3545,000000	98,002887
3544,000000	97,998600
3543,000000	97,994917
3542,000000	97,991978
3541,000000	97,989791
3540,000000	97,988265
3539,000000	97,987398
3538,000000	97,987339
3537,000000	97,988082
3536,000000	97,989068
3535,000000	97,989243
3534,000000	97,987835
3533,000000	97,985073
3532,000000	97,982079
3531,000000	97,979893
3530,000000	97,978710
3529,000000	97,978007
3528,000000	97,977295
3527,000000	97,976470
3526,000000	97,975576
3525,000000	97,974657
3524,000000	97,973900
3523,000000	97,973559
3522,000000	97,973592
3521,000000	97,973517
3520,000000	97,972719
3519,000000	97,970892
3518,000000	97,968206
3517,000000	97,965117
3516,000000	97,962058
3515,000000	97,959282
3514,000000	97,956839
3513,000000	97,954637
3512,000000	97,952682
3511,000000	97,951144
3510,000000	97,949973
3509,000000	97,948540
3508,000000	97,946109
3507,000000	97,942690
3506,000000	97,939196
3505,000000	97,936600
3504,000000	97,934956
3503,000000	97,933302
3502,000000	97,930550
3501,000000	97,926331
3500,000000	97,920942
3499,000000	97,914823
3498,000000	97,908316
3497,000000	97,901731
3496,000000	97,895331
3495,000000	97,889205
3494,000000	97,883242
3493,000000	97,877265
3492,000000	97,871281
3491,000000	97,865647
3490,000000	97,860846
3489,000000	97,856875
3488,000000	97,852833
3487,000000	97,847277
3486,000000	97,839277
3485,000000	97,829406
3484,000000	97,819753
3483,000000	97,812721
3482,000000	97,809015
3481,000000	97,806440
3480,000000	97,801206
3479,000000	97,791075
3478,000000	97,777294
3477,000000	97,763293
3476,000000	97,751726
3475,000000	97,743048
3474,000000	97,736868
3473,000000	97,733794
3472,000000	97,735010
3471,000000	97,740086
3470,000000	97,745757
3469,000000	97,747202
3468,000000	97,740773
3467,000000	97,726044
3466,000000	97,705896
3465,000000	97,684942
3464,000000	97,667414
3463,000000	97,655387
3462,000000	97,647827
3461,000000	97,641065
3460,000000	97,630980
3459,000000	97,615804
3458,000000	97,597236
3457,000000	97,578813
3456,000000	97,563119
3455,000000	97,550396
3454,000000	97,539375
3453,000000	97,528987
3452,000000	97,519196
3451,000000	97,510727
3450,000000	97,504278
3449,000000	97,499692
3448,000000	97,495614
3447,000000	97,490180
3446,000000	97,482531
3445,000000	97,473548
3444,000000	97,465161
3443,000000	97,459451
3442,000000	97,458594
3441,000000	97,464862
3440,000000	97,479445
3439,000000	97,500566
3438,000000	97,522681
3437,000000	97,538071
3436,000000	97,540693
3435,000000	97,530197
3434,000000	97,513034
3433,000000	97,498751
3432,000000	97,493439
3431,000000	97,495787
3430,000000	97,499301
3429,000000	97,498056
3428,000000	97,490480
3427,000000	97,478933
3426,000000	97,467598
3425,000000	97,460831
3424,000000	97,461580
3423,000000	97,469596
3422,000000	97,481039
3421,000000	97,490748
3420,000000	97,495735
3419,000000	97,497129
3418,000000	97,499202
3417,000000	97,506307
3416,000000	97,519653
3415,000000	97,536101
3414,000000	97,550304
3413,000000	97,558874
3412,000000	97,562604
3411,000000	97,564700
3410,000000	97,567398
3409,000000	97,570712
3408,000000	97,573899
3407,000000	97,577192
3406,000000	97,581937
3405,000000	97,589472
3404,000000	97,599987
3403,000000	97,612038
3402,000000	97,623067
3401,000000	97,630820
3400,000000	97,634711
3399,000000	97,635939
3398,000000	97,636308
3397,000000	97,637041
3396,000000	97,638699
3395,000000	97,641748
3394,000000	97,646578
3393,000000	97,652821
3392,000000	97,659053
3391,000000	97,663673
3390,000000	97,666154
3389,000000	97,667267
3388,000000	97,668114
3387,000000	97,669102
3386,000000	97,669895
3385,000000	97,670208
3384,000000	97,670505
3383,000000	97,671837
3382,000000	97,674931
3381,000000	97,679365
3380,000000	97,683690
3379,000000	97,686509
3378,000000	97,687507
3377,000000	97,687420
3376,000000	97,687266
3375,000000	97,687846
3374,000000	97,689743
3373,000000	97,693153
3372,000000	97,697451
3371,000000	97,701319
3370,000000	97,703699
3369,000000	97,704524
3368,000000	97,704367
3367,000000	97,703606
3366,000000	97,702206
3365,000000	97,700168
3364,000000	97,697863
3363,000000	97,695928
3362,000000	97,694959
3361,000000	97,695185
3360,000000	97,696209
3359,000000	97,697106
3358,000000	97,697004
3357,000000	97,695705
3356,000000	97,693828
3355,000000	97,692459
3354,000000	97,692540
3353,000000	97,694148
3352,000000	97,696083
3351,000000	97,696471
3350,000000	97,694320
3349,000000	97,690603
3348,000000	97,687690
3347,000000	97,687544
3346,000000	97,690289
3345,000000	97,694217
3344,000000	97,697132
3343,000000	97,698086
3342,000000	97,698114
3341,000000	97,699047
3340,000000	97,701401
3339,000000	97,703652
3338,000000	97,703821
3337,000000	97,701523
3336,000000	97,698182
3335,000000	97,695511
3334,000000	97,694290
3333,000000	97,694418
3332,000000	97,695476
3331,000000	97,697097
3330,000000	97,699233
3329,000000	97,702221
3328,000000	97,706313
3327,000000	97,710993
3326,000000	97,715010
3325,000000	97,717227
3324,000000	97,717421
3323,000000	97,716422
3322,000000	97,715709
3321,000000	97,716661
3320,000000	97,719740
3319,000000	97,724265
3318,000000	97,729134
3317,000000	97,733647
3316,000000	97,737395
3315,000000	97,739729
3314,000000	97,740194
3313,000000	97,739661
3312,000000	97,740355
3311,000000	97,744117
3310,000000	97,750651
3309,000000	97,757705
3308,000000	97,762888
3307,000000	97,765226
3306,000000	97,765300
3305,000000	97,764322
3304,000000	97,763182
3303,000000	97,762234
3302,000000	97,761792
3301,000000	97,762591
3300,000000	97,765495
3299,000000	97,770711
3298,000000	97,777433
3297,000000	97,784319
3296,000000	97,790329
3295,000000	97,795157
3294,000000	97,799129
3293,000000	97,802691
3292,000000	97,805858
3291,000000	97,808127
3290,000000	97,809049
3289,000000	97,808887
3288,000000	97,808604
3287,000000	97,809275
3286,000000	97,811616
3285,000000	97,815796
3284,000000	97,821255
3283,000000	97,826683
3282,000000	97,830712
3281,000000	97,832988
3280,000000	97,834478
3279,000000	97,836619
3278,000000	97,840234
3277,000000	97,845285
3276,000000	97,851457
3275,000000	97,858671
3274,000000	97,866997
3273,000000	97,876020
3272,000000	97,884358
3271,000000	97,890100
3270,000000	97,892157
3269,000000	97,891244
3268,000000	97,889362
3267,000000	97,888263
3266,000000	97,888508
3265,000000	97,889833
3264,000000	97,891825
3263,000000	97,894140
3262,000000	97,896678
3261,000000	97,899992
3260,000000	97,905215
3259,000000	97,912959
3258,000000	97,922241
3257,000000	97,930815
3256,000000	97,936716
3255,000000	97,939409
3254,000000	97,939718
3253,000000	97,939201
3252,000000	97,939589
3251,000000	97,942146
3250,000000	97,946927
3249,000000	97,952665
3248,000000	97,957718
3247,000000	97,961217
3246,000000	97,963234
3245,000000	97,964144
3244,000000	97,964358
3243,000000	97,964728
3242,000000	97,966540
3241,000000	97,970542
3240,000000	97,976112
3239,000000	97,981871
3238,000000	97,987175
3237,000000	97,992703
3236,000000	97,999451
3235,000000	98,007355
3234,000000	98,014978
3233,000000	98,020453
3232,000000	98,022871
3231,000000	98,023071
3230,000000	98,023135
3229,000000	98,024787
3228,000000	98,027980
3227,000000	98,031196
3226,000000	98,033101
3225,000000	98,033778
3224,000000	98,034389
3223,000000	98,036024
3222,000000	98,039060
3221,000000	98,043164
3220,000000	98,047506
3219,000000	98,051165
3218,000000	98,053770
3217,000000	98,055767
3216,000000	98,057922
3215,000000	98,060596
3214,000000	98,063560
3213,000000	98,066276
3212,000000	98,068243
3211,000000	98,069351
3210,000000	98,070181
3209,000000	98,071699
3208,000000	98,074227
3207,000000	98,076902
3206,000000	98,078587
3205,000000	98,079217
3204,000000	98,079821
3203,000000	98,081295
3202,000000	98,083683
3201,000000	98,086618
3200,000000	98,089848
3199,000000	98,093034
3198,000000	98,095660
3197,000000	98,097724
3196,000000	98,100201
3195,000000	98,104197
3194,000000	98,109578
3193,000000	98,114904
3192,000000	98,118990
3191,000000	98,122222
3190,000000	98,126049
3189,000000	98,131147
3188,000000	98,136477
3187,000000	98,140367
3186,000000	98,142419
3185,000000	98,143883
3184,000000	98,146118
3183,000000	98,149101
3182,000000	98,151893
3181,000000	98,154305
3180,000000	98,157424
3179,000000	98,162333
3178,000000	98,168760
3177,000000	98,175415
3176,000000	98,181366
3175,000000	98,186660
3174,000000	98,191588
3173,000000	98,195867
3172,000000	98,198782
3171,000000	98,200108
3170,000000	98,200626
3169,000000	98,201589
3168,000000	98,203643
3167,000000	98,206380
3166,000000	98,209080
3165,000000	98,211798
3164,000000	98,215427
3163,000000	98,220518
3162,000000	98,226250
3161,000000	98,230947
3160,000000	98,233720
3159,000000	98,235492
3158,000000	98,238242
3157,000000	98,243379
3156,000000	98,250797
3155,000000	98,259325
3154,000000	98,267698
3153,000000	98,275066
3152,000000	98,280908
3151,000000	98,285016
3150,000000	98,287719
3149,000000	98,289856
3148,000000	98,292223
3147,000000	98,295030
3146,000000	98,298079
3145,000000	98,301388
3144,000000	98,305426
3143,000000	98,310636
3142,000000	98,316898
3141,000000	98,323533
3140,000000	98,329719
3139,000000	98,334783
3138,000000	98,338293
3137,000000	98,340109
3136,000000	98,340536
3135,000000	98,340317
3134,000000	98,340306
3133,000000	98,341013
3132,000000	98,342401
3131,000000	98,344119
3130,000000	98,345933
3129,000000	98,347926
3128,000000	98,350318
3127,000000	98,353098
3126,000000	98,355879
3125,000000	98,358197
3124,000000	98,360063
3123,000000	98,362106
3122,000000	98,364995
3121,000000	98,368587
3120,000000	98,371799
3119,000000	98,373576
3118,000000	98,373893
3117,000000	98,373500
3116,000000	98,372633
3115,000000	98,370460
3114,000000	98,366152
3113,000000	98,360345
3112,000000	98,355063
3111,000000	98,352024
3110,000000	98,351191
3109,000000	98,351063
3108,000000	98,350305
3107,000000	98,348856
3106,000000	98,347465
3105,000000	98,346375
3104,000000	98,344835
3103,000000	98,342048
3102,000000	98,338426
3101,000000	98,335547
3100,000000	98,334689
3099,000000	98,335630
3098,000000	98,336975
3097,000000	98,337398
3096,000000	98,336455
3095,000000	98,334567
3094,000000	98,332610
3093,000000	98,331203
3092,000000	98,329938
3091,000000	98,327363
3090,000000	98,322205
3089,000000	98,314601
3088,000000	98,305610
3087,000000	98,295596
3086,000000	98,283645
3085,000000	98,268827
3084,000000	98,251361
3083,000000	98,232126
3082,000000	98,211711
3081,000000	98,190602
3080,000000	98,170085
3079,000000	98,151973
3078,000000	98,137250
3077,000000	98,125418
3076,000000	98,115499
3075,000000	98,107304
3074,000000	98,101409
3073,000000	98,098138
3072,000000	98,096874
3071,000000	98,096636
3070,000000	98,097180
3069,000000	98,099292
3068,000000	98,103816
3067,000000	98,110454
3066,000000	98,117941
3065,000000	98,125399
3064,000000	98,133051
3063,000000	98,141432
3062,000000	98,150410
3061,000000	98,159577
3060,000000	98,169226
3059,000000	98,180189
3058,000000	98,192659
3057,000000	98,205741
3056,000000	98,218403
3055,000000	98,230343
3054,000000	98,241676
3053,000000	98,252118
3052,000000	98,260902
3051,000000	98,267182
3050,000000	98,270289
3049,000000	98,270049
3048,000000	98,267353
3047,000000	98,264269
3046,000000	98,262854
3045,000000	98,263439
3044,000000	98,264215
3043,000000	98,262550
3042,000000	98,256894
3041,000000	98,247716
3040,000000	98,237080
3039,000000	98,227367
3038,000000	98,219919
3037,000000	98,214534
3036,000000	98,210120
3035,000000	98,205811
3034,000000	98,201412
3033,000000	98,196951
3032,000000	98,192273
3031,000000	98,187313
3030,000000	98,182501
3029,000000	98,178462
3028,000000	98,175274
3027,000000	98,172214
3026,000000	98,168314
3025,000000	98,162961
3024,000000	98,155845
3023,000000	98,146555
3022,000000	98,134631
3021,000000	98,120187
3020,000000	98,104107
3019,000000	98,087258
3018,000000	98,069423
3017,000000	98,049153
3016,000000	98,024867
3015,000000	97,995847
3014,000000	97,962255
3013,000000	97,924255
3012,000000	97,881352
3011,000000	97,832761
3010,000000	97,778266
3009,000000	97,718745
3008,000000	97,655673
3007,000000	97,590019
3006,000000	97,521751
3005,000000	97,450165
3004,000000	97,374637
3003,000000	97,295061
3002,000000	97,211885
3001,000000	97,126022
3000,000000	97,038148
2999,000000	96,947718
2998,000000	96,852853
2997,000000	96,751415
2996,000000	96,642147
2995,000000	96,524214
2994,000000	96,396073
2993,000000	96,255673
2992,000000	96,101203
2991,000000	95,931235
2990,000000	95,743844
2989,000000	95,536252
2988,000000	95,305037
2987,000000	95,044143
2986,000000	94,743969
2985,000000	94,395584
2984,000000	94,000503
2983,000000	93,576525
2982,000000	93,149925
2981,000000	92,739071
2980,000000	92,343236
2979,000000	91,946486
2978,000000	91,530355
2977,000000	91,082269
2976,000000	90,595315
2975,000000	90,065549
2974,000000	89,493044
2973,000000	88,886123
2972,000000	88,261164
2971,000000	87,636084
2970,000000	87,021589
2969,000000	86,418974
2968,000000	85,826549
2967,000000	85,248695
2966,000000	84,699301
2965,000000	84,196213
2964,000000	83,755151
2963,000000	83,387587
2962,000000	83,103535
2961,000000	82,912548
2960,000000	82,820964
2959,000000	82,831470
2958,000000	82,943331
2957,000000	83,153501
2956,000000	83,455233
2955,000000	83,836888
2954,000000	84,282802
2953,000000	84,771945
2952,000000	85,277446
2951,000000	85,767880
2950,000000	86,212816
2949,000000	86,587018
2948,000000	86,871830
2947,000000	87,055575
2946,000000	87,132902
2945,000000	87,104393
2944,000000	86,973978
2943,000000	86,748993
2942,000000	86,441058
2941,000000	86,065531
2940,000000	85,639279
2939,000000	85,177533
2938,000000	84,694660
2937,000000	84,204675
2936,000000	83,721602
2935,000000	83,259417
2934,000000	82,832418
2933,000000	82,455552
2932,000000	82,141429
2931,000000	81,897972
2930,000000	81,727168
2929,000000	81,625733
2928,000000	81,585949
2927,000000	81,597237
2926,000000	81,648788
2925,000000	81,730203
2924,000000	81,831464
2923,000000	81,943876
2922,000000	82,063183
2921,000000	82,191662
2920,000000	82,336804
2919,000000	82,509346
2918,000000	82,721416
2917,000000	82,983046
2916,000000	83,297244
2915,000000	83,656587
2914,000000	84,045105
2913,000000	84,443472
2912,000000	84,834933
2911,000000	85,210576
2910,000000	85,570778
2909,000000	85,921982
2908,000000	86,270294
2907,000000	86,618178
2906,000000	86,965607
2905,000000	87,312153
2904,000000	87,657089
2903,000000	87,998850
2902,000000	88,335548
2901,000000	88,665464
2900,000000	88,986288
2899,000000	89,295160
2898,000000	89,589967
2897,000000	89,870266
2896,000000	90,136219
2895,000000	90,387216
2894,000000	90,622285
2893,000000	90,841161
2892,000000	91,044337
2891,000000	91,231842
2890,000000	91,401822
2889,000000	91,549773
2888,000000	91,668300
2887,000000	91,748360
2886,000000	91,781693
2885,000000	91,762411
2884,000000	91,687290
2883,000000	91,555123
2882,000000	91,367057
2881,000000	91,127305
2880,000000	90,844123
2879,000000	90,530529
2878,000000	90,205019
2877,000000	89,891245
2876,000000	89,614540
2875,000000	89,398283
2874,000000	89,260173
2873,000000	89,209325
2872,000000	89,242555
2871,000000	89,341745
2870,000000	89,474956
2869,000000	89,602989
2868,000000	89,688997
2867,000000	89,707343
2866,000000	89,648515
2865,000000	89,519012
2864,000000	89,338885
2863,000000	89,137808
2862,000000	88,950272
2861,000000	88,808585
2860,000000	88,737327
2859,000000	88,750260
2858,000000	88,849786
2857,000000	89,027187
2856,000000	89,263621
2855,000000	89,534921
2854,000000	89,819881
2853,000000	90,108428
2852,000000	90,407151
2851,000000	90,738885
2850,000000	91,132516
2849,000000	91,605010
2848,000000	92,146489
2847,000000	92,721160
2846,000000	93,284609
2845,000000	93,802477
2844,000000	94,258297
2843,000000	94,651169
2842,000000	94,988753
2841,000000	95,281298
2840,000000	95,537176
2839,000000	95,761347
2838,000000	95,957254
2837,000000	96,129271
2836,000000	96,282321
2835,000000	96,419851
2834,000000	96,542841
2833,000000	96,651203
2832,000000	96,745984
2831,000000	96,829715
2830,000000	96,905171
2829,000000	96,973889
2828,000000	97,035910
2827,000000	97,090810
2826,000000	97,138591
2825,000000	97,179703
2824,000000	97,214618
2823,000000	97,243830
2822,000000	97,268249
2821,000000	97,289155
2820,000000	97,308029
2819,000000	97,326968
2818,000000	97,348959
2817,000000	97,376941
2816,000000	97,412097
2815,000000	97,453503
2814,000000	97,499632
2813,000000	97,549531
2812,000000	97,602216
2811,000000	97,655676
2810,000000	97,707333
2809,000000	97,755471
2808,000000	97,799845
2807,000000	97,840938
2806,000000	97,879016
2805,000000	97,913941
2804,000000	97,945609
2803,000000	97,974466
2802,000000	98,001638
2801,000000	98,028297
2800,000000	98,054711
2799,000000	98,080016
2798,000000	98,103097
2797,000000	98,123690
2796,000000	98,142566
2795,000000	98,160905
2794,000000	98,179730
2793,000000	98,199623
2792,000000	98,220428
2791,000000	98,241058
2790,000000	98,259967
2789,000000	98,276220
2788,000000	98,290166
2787,000000	98,302987
2786,000000	98,315526
2785,000000	98,327685
2784,000000	98,338974
2783,000000	98,349456
2782,000000	98,359800
2781,000000	98,370379
2780,000000	98,380732
2779,000000	98,390288
2778,000000	98,399338
2777,000000	98,408710
2776,000000	98,418376
2775,000000	98,426951
2774,000000	98,432965
2773,000000	98,436378
2772,000000	98,438519
2771,000000	98,440668
2770,000000	98,443110
2769,000000	98,445557
2768,000000	98,448012
2767,000000	98,450861
2766,000000	98,454257
2765,000000	98,457761
2764,000000	98,460743
2763,000000	98,463022
2762,000000	98,464985
2761,000000	98,467171
2760,000000	98,469896
2759,000000	98,473215
2758,000000	98,476916
2757,000000	98,480379
2756,000000	98,482688
2755,000000	98,483279
2754,000000	98,482561
2753,000000	98,481616
2752,000000	98,481186
2751,000000	98,481026
2750,000000	98,480302
2749,000000	98,478462
2748,000000	98,475634
2747,000000	98,472287
2746,000000	98,468728
2745,000000	98,464965
2744,000000	98,460997
2743,000000	98,457059
2742,000000	98,453470
2741,000000	98,450377
2740,000000	98,447869
2739,000000	98,446283
2738,000000	98,446026
2737,000000	98,446897
2736,000000	98,447909
2735,000000	98,448233
2734,000000	98,448177
2733,000000	98,449021
2732,000000	98,451980
2731,000000	98,457601
2730,000000	98,465985
2729,000000	98,477010
2728,000000	98,490193
2727,000000	98,504658
2726,000000	98,519384
2725,000000	98,533393
2724,000000	98,545867
2723,000000	98,556468
2722,000000	98,565626
2721,000000	98,574165
2720,000000	98,582520
2719,000000	98,590607
2718,000000	98,598458
2717,000000	98,606573
2716,000000	98,615416
2715,000000	98,624831
2714,000000	98,634204
2713,000000	98,643018
2712,000000	98,651040
2711,000000	98,658192
2710,000000	98,664474
2709,000000	98,669918
2708,000000	98,674448
2707,000000	98,677915
2706,000000	98,680493
2705,000000	98,682858
2704,000000	98,685701
2703,000000	98,689072
2702,000000	98,692432
2701,000000	98,695380
2700,000000	98,698140
2699,000000	98,701284
2698,000000	98,705097
2697,000000	98,709346
2696,000000	98,713636
2695,000000	98,717917
2694,000000	98,722495
2693,000000	98,727451
2692,000000	98,732140
2691,000000	98,735456
2690,000000	98,736627
2689,000000	98,735651
2688,000000	98,733058
2687,000000	98,729553
2686,000000	98,726001
2685,000000	98,723322
2684,000000	98,721903
2683,000000	98,721134
2682,000000	98,719853
2681,000000	98,717348
2680,000000	98,713826
2679,000000	98,709988
2678,000000	98,706501
2677,000000	98,703960
2676,000000	98,702926
2675,000000	98,703520
2674,000000	98,705011
2673,000000	98,706162
2672,000000	98,706200
2671,000000	98,705415
2670,000000	98,704873
2669,000000	98,705745
2668,000000	98,708853
2667,000000	98,714460
2666,000000	98,722127
2665,000000	98,730916
2664,000000	98,740178
2663,000000	98,750166
2662,000000	98,761622
2661,000000	98,774612
2660,000000	98,787993
2659,000000	98,800277
2658,000000	98,810908
2657,000000	98,820602
2656,000000	98,830583
2655,000000	98,841582
2654,000000	98,853391
2653,000000	98,865168
2652,000000	98,876212
2651,000000	98,886539
2650,000000	98,896634
2649,000000	98,906581
2648,000000	98,915757
2647,000000	98,923668
2646,000000	98,930839
2645,000000	98,938409
2644,000000	98,946712
2643,000000	98,954639
2642,000000	98,960672
2641,000000	98,964455
2640,000000	98,967292
2639,000000	98,971125
2638,000000	98,977023
2637,000000	98,984504
2636,000000	98,992147
2635,000000	98,998773
2634,000000	99,003922
2633,000000	99,007328
2632,000000	99,008543
2631,000000	99,007645
2630,000000	99,006208
2629,000000	99,006807
2628,000000	99,011025
2627,000000	99,018003
2626,000000	99,025184
2625,000000	99,030466
2624,000000	99,033569
2623,000000	99,035608
2622,000000	99,037749
2621,000000	99,040305
2620,000000	99,042783
2619,000000	99,044470
2618,000000	99,044892
2617,000000	99,043911
2616,000000	99,041621
2615,000000	99,038448
2614,000000	99,035411
2613,000000	99,034019
2612,000000	99,035462
2611,000000	99,039619
2610,000000	99,044799
2609,000000	99,048528
2608,000000	99,048817
2607,000000	99,045179
2606,000000	99,038941
2605,000000	99,032707
2604,000000	99,029049
2603,000000	99,029073
2602,000000	99,031936
2601,000000	99,035605
2600,000000	99,038076
2599,000000	99,038232
2598,000000	99,036412
2597,000000	99,034624
2596,000000	99,035579
2595,000000	99,040275
2594,000000	99,046271
2593,000000	99,049230
2592,000000	99,046822
2591,000000	99,040867
2590,000000	99,035438
2589,000000	99,033322
2588,000000	99,034609
2587,000000	99,037745
2586,000000	99,040960
2585,000000	99,043033
2584,000000	99,043846
2583,000000	99,044555
2582,000000	99,046549
2581,000000	99,049873
2580,000000	99,052973
2579,000000	99,054163
2578,000000	99,053128
2577,000000	99,051144
2576,000000	99,050189
2575,000000	99,051665
2574,000000	99,055274
2573,000000	99,059004
2572,000000	99,060878
2571,000000	99,061183
2570,000000	99,062633
2569,000000	99,067831
2568,000000	99,076602
2567,000000	99,085914
2566,000000	99,092358
2565,000000	99,094799
2564,000000	99,095007
2563,000000	99,095937
2562,000000	99,099169
2561,000000	99,103770
2560,000000	99,107491
2559,000000	99,108784
2558,000000	99,107549
2557,000000	99,104495
2556,000000	99,100692
2555,000000	99,097791
2554,000000	99,097700
2553,000000	99,101255
2552,000000	99,107263
2551,000000	99,113317
2550,000000	99,117799
2549,000000	99,121178
2548,000000	99,125435
2547,000000	99,131995
2546,000000	99,139936
2545,000000	99,146450
2544,000000	99,149577
2543,000000	99,150430
2542,000000	99,152114
2541,000000	99,156273
2540,000000	99,161290
2539,000000	99,164159
2538,000000	99,163736
2537,000000	99,161597
2536,000000	99,160124
2535,000000	99,160360
2534,000000	99,161896
2533,000000	99,164161
2532,000000	99,167065
2531,000000	99,170252
2530,000000	99,172475
2529,000000	99,172674
2528,000000	99,171723
2527,000000	99,172189
2526,000000	99,175733
2525,000000	99,181324
2524,000000	99,186443
2523,000000	99,189517
2522,000000	99,190400
2521,000000	99,189287
2520,000000	99,186568
2519,000000	99,183700
2518,000000	99,182841
2517,000000	99,185013
2516,000000	99,189265
2515,000000	99,193915
2514,000000	99,197971
2513,000000	99,201190
2512,000000	99,203756
2511,000000	99,206471
2510,000000	99,210634
2509,000000	99,217047
2508,000000	99,225268
2507,000000	99,234053
2506,000000	99,242176
2505,000000	99,248795
2504,000000	99,253575
2503,000000	99,256740
2502,000000	99,258654
2501,000000	99,259444
2500,000000	99,259644
2499,000000	99,261073
2498,000000	99,265964
2497,000000	99,274632
2496,000000	99,284676
2495,000000	99,293002
2494,000000	99,298093
2493,000000	99,300044
2492,000000	99,299404
2491,000000	99,297070
2490,000000	99,294904
2489,000000	99,295254
2488,000000	99,299281
2487,000000	99,305938
2486,000000	99,312801
2485,000000	99,318124
2484,000000	99,322229
2483,000000	99,326699
2482,000000	99,332069
2481,000000	99,336767
2480,000000	99,339116
2479,000000	99,339906
2478,000000	99,341776
2477,000000	99,345919
2476,000000	99,350573
2475,000000	99,353364
2474,000000	99,354185
2473,000000	99,355019
2472,000000	99,357470
2471,000000	99,361145
2470,000000	99,364206
2469,000000	99,365101
2468,000000	99,364046
2467,000000	99,362948
2466,000000	99,363582
2465,000000	99,365966
2464,000000	99,368975
2463,000000	99,372053
2462,000000	99,375186
2461,000000	99,377547
2460,000000	99,377995
2459,000000	99,377186
2458,000000	99,377426
2457,000000	99,379590
2456,000000	99,381914
2455,000000	99,382980
2454,000000	99,384199
2453,000000	99,387532
2452,000000	99,391858
2451,000000	99,393801
2450,000000	99,391912
2449,000000	99,388293
2448,000000	99,385897
2447,000000	99,385520
2446,000000	99,385746
2445,000000	99,384890
2444,000000	99,382610
2443,000000	99,380221
2442,000000	99,379559
2441,000000	99,381348
2440,000000	99,384691
2439,000000	99,388135
2438,000000	99,390503
2437,000000	99,390640
2436,000000	99,387663
2435,000000	99,382398
2434,000000	99,377590
2433,000000	99,375523
2432,000000	99,375894
2431,000000	99,376651
2430,000000	99,376139
2429,000000	99,373626
2428,000000	99,368988
2427,000000	99,363379
2426,000000	99,359405
2425,000000	99,358858
2424,000000	99,360430
2423,000000	99,360986
2422,000000	99,358888
2421,000000	99,354873
2420,000000	99,350086
2419,000000	99,344786
2418,000000	99,339149
2417,000000	99,334049
2416,000000	99,330605
2415,000000	99,329613
2414,000000	99,331329
2413,000000	99,335109
2412,000000	99,339361
2411,000000	99,342650
2410,000000	99,344597
2409,000000	99,345135
2408,000000	99,343759
2407,000000	99,340736
2406,000000	99,338325
2405,000000	99,338904
2404,000000	99,341905
2403,000000	99,344199
2402,000000	99,343726
2401,000000	99,341329
2400,000000	99,338833
2399,000000	99,336991
2398,000000	99,336169
2397,000000	99,337517
2396,000000	99,342013
2395,000000	99,348680
2394,000000	99,354824
2393,000000	99,358150
2392,000000	99,358369
2391,000000	99,356820
2390,000000	99,354729
2389,000000	99,351933
2388,000000	99,347493
2387,000000	99,341701
2386,000000	99,336847
2385,000000	99,335107
2384,000000	99,335870
2383,000000	99,336042
2382,000000	99,333236
2381,000000	99,327920
2380,000000	99,322257
2379,000000	99,317798
2378,000000	99,315041
2377,000000	99,314570
2376,000000	99,317259
2375,000000	99,322878
2374,000000	99,329210
2373,000000	99,333430
2372,000000	99,334771
2371,000000	99,335465
2370,000000	99,338346
2369,000000	99,343300
2368,000000	99,347027
2367,000000	99,346878
2366,000000	99,343793
2365,000000	99,340604
2364,000000	99,338926
2363,000000	99,338981
2362,000000	99,340984
2361,000000	99,345287
2360,000000	99,350351
2359,000000	99,352387
2358,000000	99,350514
2357,000000	99,347756
2356,000000	99,347525
2355,000000	99,350232
2354,000000	99,351975
2353,000000	99,350180
2352,000000	99,346731
2351,000000	99,346300
2350,000000	99,350234
2349,000000	99,355716
2348,000000	99,359934
2347,000000	99,362024
2346,000000	99,364105
2345,000000	99,368397
2344,000000	99,375174
2343,000000	99,382606
2342,000000	99,388223
2341,000000	99,392275
2340,000000	99,394175
2339,000000	99,392107
2338,000000	99,385704
2337,000000	99,377860
2336,000000	99,372261
2335,000000	99,370250
2334,000000	99,369835
2333,000000	99,367639
2332,000000	99,362573
2331,000000	99,357881
2330,000000	99,359106
2329,000000	99,368748
2328,000000	99,386624
2327,000000	99,409640
2326,000000	99,435390
2325,000000	99,459778
2324,000000	99,478753
2323,000000	99,489990
2322,000000	99,494425
2321,000000	99,494513
2320,000000	99,491027
2319,000000	99,484592
2318,000000	99,478231
2317,000000	99,476108
2316,000000	99,480103
2315,000000	99,487559
2314,000000	99,494455
2313,000000	99,497321
2312,000000	99,495803
2311,000000	99,492055
2310,000000	99,490521
2309,000000	99,493992
2308,000000	99,502136
2307,000000	99,511539
2306,000000	99,519535
2305,000000	99,525266
2304,000000	99,529437
2303,000000	99,533062
2302,000000	99,537200
2301,000000	99,541716
2300,000000	99,544785
2299,000000	99,544186
2298,000000	99,540716
2297,000000	99,538126
2296,000000	99,540442
2295,000000	99,548299
2294,000000	99,559690
2293,000000	99,571705
2292,000000	99,582711
2291,000000	99,592278
2290,000000	99,600790
2289,000000	99,608399
2288,000000	99,614808
2287,000000	99,619565
2286,000000	99,622234
2285,000000	99,622417
2284,000000	99,620447
2283,000000	99,618645
2282,000000	99,620144
2281,000000	99,625392
2280,000000	99,630611
2279,000000	99,631782
2278,000000	99,629157
2277,000000	99,626428
2276,000000	99,626136
2275,000000	99,628320
2274,000000	99,632985
2273,000000	99,640608
2272,000000	99,649794
2271,000000	99,657178
2270,000000	99,661367
2269,000000	99,664804
2268,000000	99,670027
2267,000000	99,675501
2266,000000	99,677229
2265,000000	99,674104
2264,000000	99,669893
2263,000000	99,669565
2262,000000	99,674850
2261,000000	99,683596
2260,000000	99,692635
2259,000000	99,700356
2258,000000	99,706409
2257,000000	99,710187
2256,000000	99,710701
2255,000000	99,708355
2254,000000	99,705746
2253,000000	99,706249
2252,000000	99,711789
2251,000000	99,721363
2250,000000	99,730952
2249,000000	99,735417
2248,000000	99,732765
2247,000000	99,726800
2246,000000	99,723975
2245,000000	99,727078
2244,000000	99,733701
2243,000000	99,740639
2242,000000	99,747026
2241,000000	99,752056
2240,000000	99,753209
2239,000000	99,749355
2238,000000	99,743533
2237,000000	99,740222
2236,000000	99,741308
2235,000000	99,746436
2234,000000	99,754640
2233,000000	99,762864
2232,000000	99,765868
2231,000000	99,762077
2230,000000	99,757776
2229,000000	99,760848
2228,000000	99,770927
2227,000000	99,780115
2226,000000	99,783005
2225,000000	99,781305
2224,000000	99,778591
2223,000000	99,775395
2222,000000	99,771149
2221,000000	99,767042
2220,000000	99,765076
2219,000000	99,766931
2218,000000	99,774530
2217,000000	99,788278
2216,000000	99,803614
2215,000000	99,812598
2214,000000	99,810678
2213,000000	99,800304
2212,000000	99,787468
2211,000000	99,776746
2210,000000	99,769582
2209,000000	99,764409
2208,000000	99,757787
2207,000000	99,748464
2206,000000	99,740825
2205,000000	99,741761
2204,000000	99,753368
2203,000000	99,771124
2202,000000	99,788891
2201,000000	99,802505
2200,000000	99,809533
2199,000000	99,810034
2198,000000	99,808494
2197,000000	99,811063
2196,000000	99,819104
2195,000000	99,827716
2194,000000	99,831553
2193,000000	99,829739
2192,000000	99,825417
2191,000000	99,823373
2190,000000	99,827927
2189,000000	99,839547
2188,000000	99,853625
2187,000000	99,866655
2186,000000	99,882793
2185,000000	99,908518
2184,000000	99,939380
2183,000000	99,958304
2182,000000	99,951383
2181,000000	99,923344
2180,000000	99,894225
2179,000000	99,881260
2178,000000	99,885902
2177,000000	99,895477
2176,000000	99,896410
2175,000000	99,888552
2174,000000	99,885689
2173,000000	99,899446
2172,000000	99,925492
2171,000000	99,950395
2170,000000	99,969833
2169,000000	99,991757
2168,000000	100,020433
2167,000000	100,045232
2166,000000	100,051394
2165,000000	100,039057
2164,000000	100,024669
2163,000000	100,022706
2162,000000	100,029442
2161,000000	100,025225
2160,000000	99,992948
2159,000000	99,937572
2158,000000	99,886107
2157,000000	99,864593
2156,000000	99,876255
2155,000000	99,904770
2154,000000	99,932832
2153,000000	99,953259
2152,000000	99,966146
2151,000000	99,971685
2150,000000	99,969496
2149,000000	99,962450
2148,000000	99,956315
2147,000000	99,953817
2146,000000	99,951355
2145,000000	99,943354
2144,000000	99,929481
2143,000000	99,916413
2142,000000	99,911977
2141,000000	99,917418
2140,000000	99,925936
2139,000000	99,928911
2138,000000	99,922185
2137,000000	99,906217
2136,000000	99,883443
2135,000000	99,858182
2134,000000	99,836913
2133,000000	99,824330
2132,000000	99,818859
2131,000000	99,815072
2130,000000	99,810157
2129,000000	99,805810
2128,000000	99,804517
2127,000000	99,806675
2126,000000	99,811232
2125,000000	99,816515
2124,000000	99,820301
2123,000000	99,821407
2122,000000	99,821404
2121,000000	99,822805
2120,000000	99,825509
2119,000000	99,826780
2118,000000	99,824728
2117,000000	99,820273
2116,000000	99,816017
2115,000000	99,814807
2114,000000	99,818552
2113,000000	99,826076
2112,000000	99,832674
2111,000000	99,834553
2110,000000	99,833389
2109,000000	99,834148
2108,000000	99,838484
2107,000000	99,842875
2106,000000	99,842953
2105,000000	99,837221
2104,000000	99,827097
2103,000000	99,816460
2102,000000	99,811042
2101,000000	99,814340
2100,000000	99,822828
2099,000000	99,828154
2098,000000	99,825509
2097,000000	99,817633
2096,000000	99,810443
2095,000000	99,807354
2094,000000	99,809247
2093,000000	99,816838
2092,000000	99,830059
2091,000000	99,845597
2090,000000	99,857060
2089,000000	99,859226
2088,000000	99,853442
2087,000000	99,848334
2086,000000	99,853289
2085,000000	99,870196
2084,000000	99,892585
2083,000000	99,912867
2082,000000	99,927792
2081,000000	99,936709
2080,000000	99,939118
2079,000000	99,936742
2078,000000	99,934475
2077,000000	99,935703
2076,000000	99,938951
2075,000000	99,942076
2074,000000	99,946246
2073,000000	99,951959
2072,000000	99,954977
2071,000000	99,951838
2070,000000	99,946672
2069,000000	99,946610
2068,000000	99,952415
2067,000000	99,959352
2066,000000	99,965391
2065,000000	99,971771
2064,000000	99,977119
2063,000000	99,978234
2062,000000	99,975925
2061,000000	99,973502
2060,000000	99,970601
2059,000000	99,965487
2058,000000	99,962314
2057,000000	99,968120
2056,000000	99,982600
2055,000000	99,999405
2054,000000	100,017645
2053,000000	100,042430
2052,000000	100,071858
2051,000000	100,093344
2050,000000	100,097746
2049,000000	100,091136
2048,000000	100,086442
2047,000000	100,086839
2046,000000	100,085717
2045,000000	100,079213
2044,000000	100,071540
2043,000000	100,070139
2042,000000	100,078882
2041,000000	100,093094
2040,000000	100,100762
2039,000000	100,094846
2038,000000	100,085095
2037,000000	100,090537
2036,000000	100,118132
2035,000000	100,156300
2034,000000	100,191417
2033,000000	100,219835
2032,000000	100,239199
2031,000000	100,239877
2030,000000	100,214471
2029,000000	100,169742
2028,000000	100,121060
2027,000000	100,078686
2026,000000	100,046495
2025,000000	100,027966
2024,000000	100,024947
2023,000000	100,034876
2022,000000	100,055137
2021,000000	100,085141
2020,000000	100,119670
2019,000000	100,145363
2018,000000	100,149749
2017,000000	100,133410
2016,000000	100,110517
2015,000000	100,096871
2014,000000	100,098853
2013,000000	100,111051
2012,000000	100,121458
2011,000000	100,121754
2010,000000	100,113267
2009,000000	100,101168
2008,000000	100,085606
2007,000000	100,064191
2006,000000	100,041886
2005,000000	100,029992
2004,000000	100,033309
2003,000000	100,045265
2002,000000	100,056379
2001,000000	100,061580
2000,000000	100,060212
1999,000000	100,054416
1998,000000	100,048952
1997,000000	100,048174
1996,000000	100,050656
1995,000000	100,049947
1994,000000	100,042110
1993,000000	100,030577
1992,000000	100,023615
1991,000000	100,027971
1990,000000	100,043994
1989,000000	100,064801
1988,000000	100,081175
1987,000000	100,089732
1986,000000	100,094872
1985,000000	100,101806
1984,000000	100,112041
1983,000000	100,126963
1982,000000	100,147691
1981,000000	100,165770
1980,000000	100,163742
1979,000000	100,135646
1978,000000	100,100268
1977,000000	100,080320
1976,000000	100,072861
1975,000000	100,058604
1974,000000	100,033054
1973,000000	100,008845
1972,000000	99,993140
1971,000000	99,980441
1970,000000	99,966629
1969,000000	99,955504
1968,000000	99,951506
1967,000000	99,956609
1966,000000	99,972278
1965,000000	99,993777
1964,000000	100,007158
1963,000000	100,003969
1962,000000	99,994662
1961,000000	99,994675
1960,000000	99,999598
1959,000000	99,989304
1958,000000	99,956278
1957,000000	99,915564
1956,000000	99,886158
1955,000000	99,874482
1954,000000	99,876255
1953,000000	99,882663
1952,000000	99,883063
1951,000000	99,871604
1950,000000	99,853567
1949,000000	99,839385
1948,000000	99,833103
1947,000000	99,832866
1946,000000	99,839363
1945,000000	99,853934
1944,000000	99,869944
1943,000000	99,876854
1942,000000	99,874117
1941,000000	99,871079
1940,000000	99,871363
1939,000000	99,867884
1938,000000	99,854462
1937,000000	99,834707
1936,000000	99,818426
1935,000000	99,814533
1934,000000	99,827506
1933,000000	99,854004
1932,000000	99,882232
1931,000000	99,900855
1930,000000	99,908389
1929,000000	99,910810
1928,000000	99,913283
1927,000000	99,917438
1926,000000	99,923283
1925,000000	99,927416
1924,000000	99,923481
1923,000000	99,911493
1922,000000	99,902727
1921,000000	99,907124
1920,000000	99,920270
1919,000000	99,930203
1918,000000	99,932965
1917,000000	99,934065
1916,000000	99,936004
1915,000000	99,934603
1914,000000	99,927333
1913,000000	99,916820
1912,000000	99,906052
1911,000000	99,896491
1910,000000	99,890535
1909,000000	99,889801
1908,000000	99,891759
1907,000000	99,893572
1906,000000	99,897453
1905,000000	99,905869
1904,000000	99,915033
1903,000000	99,919650
1902,000000	99,920131
1901,000000	99,918760
1900,000000	99,913208
1899,000000	99,901351
1898,000000	99,889196
1897,000000	99,885081
1896,000000	99,888119
1895,000000	99,890851
1894,000000	99,890958
1893,000000	99,891277
1892,000000	99,890881
1891,000000	99,886044
1890,000000	99,878145
1889,000000	99,871597
1888,000000	99,865168
1887,000000	99,855686
1886,000000	99,847166
1885,000000	99,846314
1884,000000	99,851015
1883,000000	99,852967
1882,000000	99,850392
1881,000000	99,848068
1880,000000	99,846711
1879,000000	99,842636
1878,000000	99,837444
1877,000000	99,836830
1876,000000	99,839372
1875,000000	99,837470
1874,000000	99,830104
1873,000000	99,824080
1872,000000	99,821876
1871,000000	99,818113
1870,000000	99,809938
1869,000000	99,802576
1868,000000	99,800506
1867,000000	99,802046
1866,000000	99,805687
1865,000000	99,811174
1864,000000	99,814695
1863,000000	99,812008
1862,000000	99,805804
1861,000000	99,802610
1860,000000	99,802415
1859,000000	99,799411
1858,000000	99,792732
1857,000000	99,787552
1856,000000	99,785637
1855,000000	99,783262
1854,000000	99,778725
1853,000000	99,773547
1852,000000	99,767313
1851,000000	99,757999
1850,000000	99,748010
1849,000000	99,742226
1848,000000	99,739683
1847,000000	99,734474
1846,000000	99,724399
1845,000000	99,712297
1844,000000	99,699703
1843,000000	99,687318
1842,000000	99,679493
1841,000000	99,677855
1840,000000	99,676294
1839,000000	99,669736
1838,000000	99,663668
1837,000000	99,666256
1836,000000	99,674397
1835,000000	99,679554
1834,000000	99,682915
1833,000000	99,692018
1832,000000	99,705892
1831,000000	99,714874
1830,000000	99,715700
1829,000000	99,714741
1828,000000	99,713657
1827,000000	99,707071
1826,000000	99,695244
1825,000000	99,686020
1824,000000	99,682320
1823,000000	99,679648
1822,000000	99,676843
1821,000000	99,675349
1820,000000	99,670276
1819,000000	99,654902
1818,000000	99,634183
1817,000000	99,620403
1816,000000	99,615414
1815,000000	99,610743
1814,000000	99,602971
1813,000000	99,596227
1812,000000	99,590272
1811,000000	99,579947
1810,000000	99,567037
1809,000000	99,558322
1808,000000	99,551927
1807,000000	99,539910
1806,000000	99,522482
1805,000000	99,506500
1804,000000	99,491502
1803,000000	99,470568
1802,000000	99,445151
1801,000000	99,425720
1800,000000	99,413723
1799,000000	99,399165
1798,000000	99,379085
1797,000000	99,360131
1796,000000	99,343836
1795,000000	99,324073
1794,000000	99,298974
1793,000000	99,273686
1792,000000	99,248450
1791,000000	99,219750
1790,000000	99,194118
1789,000000	99,178754
1788,000000	99,165250
1787,000000	99,139529
1786,000000	99,102947
1785,000000	99,070323
1784,000000	99,045126
1783,000000	99,016180
1782,000000	98,979807
1781,000000	98,944908
1780,000000	98,913517
1779,000000	98,877722
1778,000000	98,839330
1777,000000	98,808992
1776,000000	98,785774
1775,000000	98,755235
1774,000000	98,710897
1773,000000	98,660889
1772,000000	98,608382
1771,000000	98,547055
1770,000000	98,483045
1769,000000	98,427423
1768,000000	98,373530
1767,000000	98,308577
1766,000000	98,239546
1765,000000	98,179801
1764,000000	98,118174
1763,000000	98,029072
1762,000000	97,914212
1761,000000	97,805823
1760,000000	97,710285
1759,000000	97,598921
1758,000000	97,454340
1757,000000	97,286986
1756,000000	97,107066
1755,000000	96,906735
1754,000000	96,676961
1753,000000	96,405046
1752,000000	96,056644
1751,000000	95,600478
1750,000000	95,056385
1749,000000	94,463749
1748,000000	93,813563
1747,000000	93,071433
1746,000000	92,231190
1745,000000	91,299028
1744,000000	90,269889
1743,000000	89,148301
1742,000000	87,947105
1741,000000	86,637837
1740,000000	85,182562
1739,000000	83,682908
1738,000000	82,341770
1737,000000	81,198948
1736,000000	80,039062
1735,000000	78,546268
1734,000000	76,725525
1733,000000	75,067383
1732,000000	73,797216
1731,000000	72,688153
1730,000000	71,559151
1729,000000	70,445439
1728,000000	69,441504
1727,000000	68,557675
1726,000000	67,772044
1725,000000	67,109057
1724,000000	66,598265
1723,000000	66,231053
1722,000000	66,014707
1721,000000	65,990848
1720,000000	66,183801
1719,000000	66,591589
1718,000000	67,243142
1717,000000	68,186071
1716,000000	69,359559
1715,000000	70,657445
1714,000000	72,050556
1713,000000	73,549086
1712,000000	75,139304
1711,000000	76,788636
1710,000000	78,461701
1709,000000	80,112277
1708,000000	81,712459
1707,000000	83,294306
1706,000000	84,873858
1705,000000	86,324504
1704,000000	87,489258
1703,000000	88,402861
1702,000000	89,245763
1701,000000	90,174332
1700,000000	91,110442
1699,000000	91,821341
1698,000000	92,299951
1697,000000	92,679051
1696,000000	93,048171
1695,000000	93,398298
1694,000000	93,666860
1693,000000	93,843452
1692,000000	93,970628
1691,000000	94,093605
1690,000000	94,217977
1689,000000	94,316776
1688,000000	94,386298
1687,000000	94,450832
1686,000000	94,515721
1685,000000	94,552933
1684,000000	94,555912
1683,000000	94,566756
1682,000000	94,594078
1681,000000	94,609870
1680,000000	94,610729
1679,000000	94,617303
1678,000000	94,631376
1677,000000	94,629609
1676,000000	94,603013
1675,000000	94,576636
1674,000000	94,565362
1673,000000	94,552200
1672,000000	94,527446
1671,000000	94,501231
1670,000000	94,474615
1669,000000	94,432137
1668,000000	94,380779
1667,000000	94,345833
1666,000000	94,326969
1665,000000	94,302150
1664,000000	94,263420
1663,000000	94,228478
1662,000000	94,208423
1661,000000	94,190715
1660,000000	94,170895
1659,000000	94,160453
1658,000000	94,161858
1657,000000	94,163457
1656,000000	94,160794
1655,000000	94,164040
1654,000000	94,180310
1653,000000	94,192771
1652,000000	94,195278
1651,000000	94,212065
1650,000000	94,239909
1649,000000	94,258450
1648,000000	94,266453
1647,000000	94,284619
1646,000000	94,316844
1645,000000	94,338965
1644,000000	94,345542
1643,000000	94,349987
1642,000000	94,353720
1641,000000	94,345360
1640,000000	94,324881
1639,000000	94,306861
1638,000000	94,295144
1637,000000	94,272853
1636,000000	94,231866
1635,000000	94,195205
1634,000000	94,178917
1633,000000	94,171548
1632,000000	94,166844
1631,000000	94,173386
1630,000000	94,195981
1629,000000	94,228502
1628,000000	94,268818
1627,000000	94,323983
1626,000000	94,394099
1625,000000	94,471809
1624,000000	94,560628
1623,000000	94,671287
1622,000000	94,793173
1621,000000	94,902722
1620,000000	94,997454
1619,000000	95,095412
1618,000000	95,214093
1617,000000	95,353072
1616,000000	95,494169
1615,000000	95,620990
1614,000000	95,727551
1613,000000	95,813154
1612,000000	95,883768
1611,000000	95,946464
1610,000000	95,994999
1609,000000	96,012047
1608,000000	95,985361
1607,000000	95,909941
1606,000000	95,773676
1605,000000	95,562058
1604,000000	95,282415
1603,000000	94,974101
1602,000000	94,692881
1601,000000	94,491347
1600,000000	94,415250
1599,000000	94,491633
1598,000000	94,705584
1597,000000	95,003619
1596,000000	95,331483
1595,000000	95,652464
1594,000000	95,934047
1593,000000	96,150340
1592,000000	96,299088
1591,000000	96,395181
1590,000000	96,443299
1589,000000	96,434567
1588,000000	96,362704
1587,000000	96,226586
1586,000000	96,016329
1585,000000	95,717880
1584,000000	95,342552
1583,000000	94,941630
1582,000000	94,593564
1581,000000	94,372094
1580,000000	94,319922
1579,000000	94,447361
1578,000000	94,752719
1577,000000	95,217847
1576,000000	95,752383
1575,000000	96,204567
1574,000000	96,505038
1573,000000	96,692565
1572,000000	96,824302
1571,000000	96,938961
1570,000000	97,049498
1569,000000	97,145641
1568,000000	97,220755
1567,000000	97,283720
1566,000000	97,341036
1565,000000	97,390528
1564,000000	97,431787
1563,000000	97,467459
1562,000000	97,495248
1561,000000	97,509795
1560,000000	97,522321
1559,000000	97,565411
1558,000000	97,623473
1557,000000	97,656045
1556,000000	97,671422
1555,000000	97,687823
1554,000000	97,707846
1553,000000	97,721611
1552,000000	97,727184
1551,000000	97,733879
1550,000000	97,747981
1549,000000	97,764312
1548,000000	97,777204
1547,000000	97,787250
1546,000000	97,794759
1545,000000	97,798835
1544,000000	97,804268
1543,000000	97,818107
1542,000000	97,838250
1541,000000	97,857065
1540,000000	97,877949
1539,000000	97,905493
1538,000000	97,928376
1537,000000	97,938607
1536,000000	97,942293
1535,000000	97,951579
1534,000000	97,970216
1533,000000	97,989304
1532,000000	98,003766
1531,000000	98,018749
1530,000000	98,033331
1529,000000	98,041021
1528,000000	98,044475
1527,000000	98,054297
1526,000000	98,069897
1525,000000	98,079326
1524,000000	98,080487
1523,000000	98,082016
1522,000000	98,085391
1521,000000	98,082399
1520,000000	98,075123
1519,000000	98,071409
1518,000000	98,064461
1517,000000	98,045071
1516,000000	98,022707
1515,000000	98,011448
1514,000000	98,004169
1513,000000	97,986611
1512,000000	97,962182
1511,000000	97,944692
1510,000000	97,931939
1509,000000	97,909349
1508,000000	97,879820
1507,000000	97,867530
1506,000000	97,865053
1505,000000	97,842924
1504,000000	97,809608
1503,000000	97,780979
1502,000000	97,753186
1501,000000	97,714159
1500,000000	97,664593
1499,000000	97,612060
1498,000000	97,542488
1497,000000	97,425556
1496,000000	97,261195
1495,000000	97,078413
1494,000000	96,880162
1493,000000	96,643614
1492,000000	96,361180
1491,000000	96,059363
1490,000000	95,790061
1489,000000	95,608182
1488,000000	95,544647
1487,000000	95,586499
1486,000000	95,680329
1485,000000	95,769684
1484,000000	95,831699
1483,000000	95,860260
1482,000000	95,832937
1481,000000	95,727740
1480,000000	95,559926
1479,000000	95,352884
1478,000000	95,090134
1477,000000	94,744620
1476,000000	94,332864
1475,000000	93,877821
1474,000000	93,322068
1473,000000	92,576934
1472,000000	91,680185
1471,000000	90,761246
1470,000000	89,859856
1469,000000	88,963242
1468,000000	88,109833
1467,000000	87,360409
1466,000000	86,733981
1465,000000	86,229843
1464,000000	85,883242
1463,000000	85,719116
1462,000000	85,702335
1461,000000	85,786702
1460,000000	85,959579
1459,000000	86,241783
1458,000000	86,671198
1457,000000	87,243303
1456,000000	87,842582
1455,000000	88,358275
1454,000000	88,782509
1453,000000	89,132260
1452,000000	89,395825
1451,000000	89,543614
1450,000000	89,566731
1449,000000	89,503941
1448,000000	89,444251
1447,000000	89,476706
1446,000000	89,615608
1445,000000	89,805510
1444,000000	89,972498
1443,000000	90,041161
1442,000000	89,947654
1441,000000	89,676353
1440,000000	89,268618
1439,000000	88,766684
1438,000000	88,176385
1437,000000	87,546769
1436,000000	87,064564
1435,000000	86,883687
1434,000000	86,953579
1433,000000	87,147033
1432,000000	87,351383
1431,000000	87,433089
1430,000000	87,246153
1429,000000	86,748581
1428,000000	86,096776
1427,000000	85,573088
1426,000000	85,435801
1425,000000	85,834427
1424,000000	86,713309
1423,000000	87,772457
1422,000000	88,721737
1421,000000	89,508929
1420,000000	90,221242
1419,000000	90,883691
1418,000000	91,426196
1417,000000	91,834901
1416,000000	92,174802
1415,000000	92,499177
1414,000000	92,829076
1413,000000	93,171596
1412,000000	93,521169
1411,000000	93,856808
1410,000000	94,159725
1409,000000	94,423564
1408,000000	94,641605
1407,000000	94,804823
1406,000000	94,918399
1405,000000	94,997003
1404,000000	95,039650
1403,000000	95,033896
1402,000000	94,981272
1401,000000	94,889840
1400,000000	94,754574
1399,000000	94,568629
1398,000000	94,343387
1397,000000	94,084935
1396,000000	93,770860
1395,000000	93,385672
1394,000000	92,963300
1393,000000	92,555637
1392,000000	92,177405
1391,000000	91,816282
1390,000000	91,460277
1389,000000	91,094365
1388,000000	90,696135
1387,000000	90,259391
1386,000000	89,806667
1385,000000	89,360640
1384,000000	88,931647
1383,000000	88,541283
1382,000000	88,231082
1381,000000	88,040645
1380,000000	87,995249
1379,000000	88,111356
1378,000000	88,388381
1377,000000	88,805008
1376,000000	89,337690
1375,000000	89,959510
1374,000000	90,610280
1373,000000	91,204491
1372,000000	91,691526
1371,000000	92,076543
1370,000000	92,384509
1369,000000	92,631430
1368,000000	92,822282
1367,000000	92,957438
1366,000000	93,036885
1365,000000	93,062985
1364,000000	93,040485
1363,000000	92,976738
1362,000000	92,882948
1361,000000	92,772328
1360,000000	92,657068
1359,000000	92,546797
1358,000000	92,449654
1357,000000	92,374582
1356,000000	92,331936
1355,000000	92,330111
1354,000000	92,370318
1353,000000	92,445689
1352,000000	92,545029
1351,000000	92,654581
1350,000000	92,754608
1349,000000	92,819412
1348,000000	92,824280
1347,000000	92,751289
1346,000000	92,589042
1345,000000	92,334707
1344,000000	91,996128
1343,000000	91,585181
1342,000000	91,106499
1341,000000	90,558440
1340,000000	89,957538
1339,000000	89,356953
1338,000000	88,824983
1337,000000	88,408087
1336,000000	88,122608
1335,000000	87,962057
1334,000000	87,899978
1333,000000	87,898668
1332,000000	87,924315
1331,000000	87,955365
1330,000000	87,977627
1329,000000	87,982703
1328,000000	87,973181
1327,000000	87,959026
1326,000000	87,945158
1325,000000	87,926673
1324,000000	87,895154
1323,000000	87,841676
1322,000000	87,754024
1321,000000	87,619124
1320,000000	87,433723
1319,000000	87,209303
1318,000000	86,964439
1317,000000	86,717947
1316,000000	86,488395
1315,000000	86,289320
1314,000000	86,117495
1313,000000	85,949385
1312,000000	85,754003
1311,000000	85,501994
1310,000000	85,163883
1309,000000	84,715124
1308,000000	84,149513
1307,000000	83,484424
1306,000000	82,744139
1305,000000	81,946229
1304,000000	81,107486
1303,000000	80,241988
1302,000000	79,346745
1301,000000	78,399810
1300,000000	77,382027
1299,000000	76,291916
1298,000000	75,131835
1297,000000	73,903042
1296,000000	72,624112
1295,000000	71,336189
1294,000000	70,079965
1293,000000	68,887547
1292,000000	67,803161
1291,000000	66,884000
1290,000000	66,167262
1289,000000	65,650113
1288,000000	65,312110
1287,000000	65,121542
1286,000000	65,018022
1285,000000	64,926270
1284,000000	64,794010
1283,000000	64,601985
1282,000000	64,337726
1281,000000	63,990644
1280,000000	63,576074
1279,000000	63,134394
1278,000000	62,697390
1277,000000	62,279729
1276,000000	61,904305
1275,000000	61,604572
1274,000000	61,392847
1273,000000	61,255941
1272,000000	61,185714
1271,000000	61,184000
1270,000000	61,237497
1269,000000	61,315852
1268,000000	61,402305
1267,000000	61,497319
1266,000000	61,590976
1265,000000	61,662584
1264,000000	61,708406
1263,000000	61,741509
1262,000000	61,762238
1261,000000	61,756433
1260,000000	61,724940
1259,000000	61,688957
1258,000000	61,669871
1257,000000	61,697851
1256,000000	61,836847
1255,000000	62,166189
1254,000000	62,717797
1253,000000	63,453539
1252,000000	64,304370
1251,000000	65,203257
1250,000000	66,095640
1249,000000	66,949725
1248,000000	67,766864
1247,000000	68,565358
1246,000000	69,351125
1245,000000	70,119536
1244,000000	70,876051
1243,000000	71,634331
1242,000000	72,396983
1241,000000	73,157642
1240,000000	73,918030
1239,000000	74,686380
1238,000000	75,462260
1237,000000	76,237264
1236,000000	77,007320
1235,000000	77,769748
1234,000000	78,513229
1233,000000	79,225720
1232,000000	79,912633
1231,000000	80,599512
1230,000000	81,320252
1229,000000	82,107137
1228,000000	82,980428
1227,000000	83,932723
1226,000000	84,923225
1225,000000	85,895034
1224,000000	86,796711
1223,000000	87,591583
1222,000000	88,258198
1221,000000	88,794471
1220,000000	89,215363
1219,000000	89,539359
1218,000000	89,781962
1217,000000	89,954160
1216,000000	90,068376
1215,000000	90,140060
1214,000000	90,183926
1213,000000	90,213111
1212,000000	90,235648
1211,000000	90,253353
1210,000000	90,264058
1209,000000	90,265517
1208,000000	90,257713
1207,000000	90,240881
1206,000000	90,215132
1205,000000	90,182769
1204,000000	90,148624
1203,000000	90,117188
1202,000000	90,091090
1201,000000	90,073455
1200,000000	90,069317
1199,000000	90,083826
1198,000000	90,119820
1197,000000	90,178719
1196,000000	90,261220
1195,000000	90,365707
1194,000000	90,489903
1193,000000	90,633259
1192,000000	90,795663
1191,000000	90,972797
1190,000000	91,156224
1189,000000	91,339602
1188,000000	91,520082
1187,000000	91,693578
1186,000000	91,852750
1185,000000	91,991166
1184,000000	92,104529
1183,000000	92,188644
1182,000000	92,240302
1181,000000	92,260828
1180,000000	92,256549
1179,000000	92,232838
1178,000000	92,192042
1177,000000	92,135992
1176,000000	92,065219
1175,000000	91,976006
1174,000000	91,859170
1173,000000	91,705139
1172,000000	91,507915
1171,000000	91,263066
1170,000000	90,968430
1169,000000	90,627073
1168,000000	90,250593
1167,000000	89,859257
1166,000000	89,482478
1165,000000	89,158492
1164,000000	88,925182
1163,000000	88,799060
1162,000000	88,760292
1161,000000	88,765041
1160,000000	88,770260
1159,000000	88,747847
1158,000000	88,683881
1157,000000	88,576161
1156,000000	88,432046
1155,000000	88,260038
1154,000000	88,060111
1153,000000	87,824017
1152,000000	87,544839
1151,000000	87,216446
1150,000000	86,828338
1149,000000	86,365397
1148,000000	85,813227
1147,000000	85,162788
1146,000000	84,405270
1145,000000	83,536893
1144,000000	82,569808
1143,000000	81,533558
1142,000000	80,467198
1141,000000	79,413633
1140,000000	78,421142
1139,000000	77,531604
1138,000000	76,760616
1137,000000	76,094793
1136,000000	75,509720
1135,000000	74,974347
1134,000000	74,443801
1133,000000	73,874263
1132,000000	73,249286
1131,000000	72,581667
1130,000000	71,889653
1129,000000	71,189705
1128,000000	70,511888
1127,000000	69,895485
1126,000000	69,364838
1125,000000	68,928691
1124,000000	68,603400
1123,000000	68,422360
1122,000000	68,412198
1121,000000	68,588783
1120,000000	68,974055
1119,000000	69,585056
1118,000000	70,414596
1117,000000	71,427882
1116,000000	72,583818
1115,000000	73,837024
1114,000000	75,124486
1113,000000	76,378945
1112,000000	77,549821
1111,000000	78,604311
1110,000000	79,515551
1109,000000	80,270612
1108,000000	80,879225
1107,000000	81,367634
1106,000000	81,762530
1105,000000	82,085260
1104,000000	82,360166
1103,000000	82,607431
1102,000000	82,833707
1101,000000	83,035967
1100,000000	83,212256
1099,000000	83,364279
1098,000000	83,490135
1097,000000	83,586397
1096,000000	83,655319
1095,000000	83,700318
1094,000000	83,718385
1093,000000	83,702393
1092,000000	83,650033
1091,000000	83,562789
1090,000000	83,435252
1089,000000	83,256256
1088,000000	83,014847
1087,000000	82,697124
1086,000000	82,281027
1085,000000	81,736135
1084,000000	81,035607
1083,000000	80,156163
1082,000000	79,073629
1081,000000	77,779528
1080,000000	76,299728
1079,000000	74,697309
1078,000000	73,048554
1077,000000	71,432927
1076,000000	69,942665
1075,000000	68,680792
1074,000000	67,732199
1073,000000	67,153177
1072,000000	66,992884
1071,000000	67,276111
1070,000000	67,980738
1069,000000	69,036640
1068,000000	70,354554
1067,000000	71,840330
1066,000000	73,384966
1065,000000	74,890219
1064,000000	76,295989
1063,000000	77,577210
1062,000000	78,721091
1061,000000	79,723404
1060,000000	80,592206
1059,000000	81,339429
1058,000000	81,971963
1057,000000	82,492783
1056,000000	82,912875
1055,000000	83,243679
1054,000000	83,486350
1053,000000	83,638566
1052,000000	83,703438
1051,000000	83,690835
1050,000000	83,606387
1049,000000	83,448914
1048,000000	83,217101
1047,000000	82,903076
1046,000000	82,489876
1045,000000	81,962788
1044,000000	81,331752
1043,000000	80,642533
1042,000000	79,972690
1041,000000	79,421885
1040,000000	79,092568
1039,000000	79,053295
1038,000000	79,301635
1037,000000	79,772837
1036,000000	80,375058
1035,000000	81,016064
1034,000000	81,617945
1033,000000	82,130774
1032,000000	82,542256
1031,000000	82,863225
1030,000000	83,107407
1029,000000	83,285682
1028,000000	83,413077
1027,000000	83,504576
1026,000000	83,567405
1025,000000	83,604483
1024,000000	83,622259
1023,000000	83,630184
1022,000000	83,634274
1021,000000	83,641049
1020,000000	83,664836
1019,000000	83,724345
1018,000000	83,832459
1017,000000	83,994730
1016,000000	84,211232
1015,000000	84,470814
1014,000000	84,749346
1013,000000	85,020845
1012,000000	85,269511
1011,000000	85,487491
1010,000000	85,670232
1009,000000	85,821357
1008,000000	85,954825
1007,000000	86,082116
1006,000000	86,200333
1005,000000	86,300955
1004,000000	86,383543
1003,000000	86,453732
1002,000000	86,510971
1001,000000	86,548128
1000,000000	86,562364
999,000000	86,558164
998,000000	86,541958
997,000000	86,519965
996,000000	86,499854
995,000000	86,487924
994,000000	86,485042
993,000000	86,490546
992,000000	86,507321
991,000000	86,536479
990,000000	86,569523
989,000000	86,591587
988,000000	86,590430
987,000000	86,557439
986,000000	86,483015
985,000000	86,360276
984,000000	86,191342
983,000000	85,985276
982,000000	85,751679
981,000000	85,500275
980,000000	85,244385
979,000000	84,995575
978,000000	84,756693
977,000000	84,527009
976,000000	84,311308
975,000000	84,115601
974,000000	83,936026
973,000000	83,761261
972,000000	83,583989
971,000000	83,400277
970,000000	83,199689
969,000000	82,966843
968,000000	82,693804
967,000000	82,383449
966,000000	82,041268
965,000000	81,674572
964,000000	81,299985
963,000000	80,941137
962,000000	80,615393
961,000000	80,328820
960,000000	80,082658
959,000000	79,875259
958,000000	79,700461
957,000000	79,553805
956,000000	79,444245
955,000000	79,390693
954,000000	79,407532
953,000000	79,502187
952,000000	79,678080
951,000000	79,931570
950,000000	80,247727
949,000000	80,610706
948,000000	81,017671
947,000000	81,470537
946,000000	81,961161
945,000000	82,473201
944,000000	82,994291
943,000000	83,515754
942,000000	84,023657
941,000000	84,501533
940,000000	84,941157
939,000000	85,344263
938,000000	85,715470
937,000000	86,060856
936,000000	86,389516
935,000000	86,707785
934,000000	87,013072
933,000000	87,297553
932,000000	87,557854
931,000000	87,795075
930,000000	88,007120
929,000000	88,188713
928,000000	88,337740
927,000000	88,458169
926,000000	88,556810
925,000000	88,642831
924,000000	88,731253
923,000000	88,841640
922,000000	88,990319
921,000000	89,183737
920,000000	89,417085
919,000000	89,674783
918,000000	89,934283
917,000000	90,174766
916,000000	90,384519
915,000000	90,560108
914,000000	90,702066
913,000000	90,813879
912,000000	90,903973
911,000000	90,985571
910,000000	91,073538
909,000000	91,181609
908,000000	91,319320
907,000000	91,488412
906,000000	91,682647
905,000000	91,893664
904,000000	92,115777
903,000000	92,344436
902,000000	92,572318
901,000000	92,789876
900,000000	92,988565
899,000000	93,162485
898,000000	93,309279
897,000000	93,432314
896,000000	93,541940
895,000000	93,650942
894,000000	93,766225
893,000000	93,883540
892,000000	93,990670
891,000000	94,076963
890,000000	94,140003
889,000000	94,184008
888,000000	94,213113
887,000000	94,228599
886,000000	94,232534
885,000000	94,229650
884,000000	94,223528
883,000000	94,212762
882,000000	94,192863
881,000000	94,160711
880,000000	94,115307
879,000000	94,058034
878,000000	93,996979
877,000000	93,950388
876,000000	93,939845
875,000000	93,977055
874,000000	94,057986
873,000000	94,169187
872,000000	94,295789
871,000000	94,422843
870,000000	94,536144
869,000000	94,627054
868,000000	94,695632
867,000000	94,747164
866,000000	94,786935
865,000000	94,819097
864,000000	94,847906
863,000000	94,876802
862,000000	94,905538
861,000000	94,930342
860,000000	94,947903
859,000000	94,959345
858,000000	94,970222
857,000000	94,986816
856,000000	95,012408
855,000000	95,046926
854,000000	95,088944
853,000000	95,135992
852,000000	95,182933
851,000000	95,222989
850,000000	95,252709
849,000000	95,273691
848,000000	95,287276
847,000000	95,289206
846,000000	95,272611
845,000000	95,235187
844,000000	95,179783
843,000000	95,109559
842,000000	95,026027
841,000000	94,931738
840,000000	94,830538
839,000000	94,723883
838,000000	94,611083
837,000000	94,495101
836,000000	94,385633
835,000000	94,294288
834,000000	94,230361
833,000000	94,202939
832,000000	94,223617
831,000000	94,302671
830,000000	94,442871
829,000000	94,640109
828,000000	94,885717
827,000000	95,164532
826,000000	95,452765
825,000000	95,723436
824,000000	95,955561
823,000000	96,136889
822,000000	96,260405
821,000000	96,322982
820,000000	96,330594
819,000000	96,301988
818,000000	96,264698
817,000000	96,244551
816,000000	96,256855
815,000000	96,304512
814,000000	96,382276
813,000000	96,482119
812,000000	96,594247
811,000000	96,704444
810,000000	96,794131
809,000000	96,846069
808,000000	96,850252
807,000000	96,803525
806,000000	96,702725
805,000000	96,540557
804,000000	96,308827
803,000000	96,007059
802,000000	95,649180
801,000000	95,263333
800,000000	94,886047
799,000000	94,552533
798,000000	94,287671
797,000000	94,100681
796,000000	93,982585
795,000000	93,905969
794,000000	93,832620
793,000000	93,729431
792,000000	93,580714
791,000000	93,388026
790,000000	93,162443
789,000000	92,919567
788,000000	92,676497
787,000000	92,445282
786,000000	92,226840
785,000000	92,015303
784,000000	91,809850
783,000000	91,621980
782,000000	91,472556
781,000000	91,384047
780,000000	91,369869
779,000000	91,422664
778,000000	91,510960
777,000000	91,591784
776,000000	91,632070
775,000000	91,622725
774,000000	91,577129
773,000000	91,518880
772,000000	91,468230
771,000000	91,434762
770,000000	91,420560
769,000000	91,429355
768,000000	91,469824
767,000000	91,548585
766,000000	91,664217
765,000000	91,810735
764,000000	91,981727
763,000000	92,164715
762,000000	92,332711
761,000000	92,448034
760,000000	92,476964
759,000000	92,400368
758,000000	92,210441
757,000000	91,901264
756,000000	91,463380
755,000000	90,883569
754,000000	90,150014
753,000000	89,260079
752,000000	88,225510
751,000000	87,067538
750,000000	85,810469
749,000000	84,486492
748,000000	83,143456
747,000000	81,842999
746,000000	80,654151
745,000000	79,655202
744,000000	78,929371
743,000000	78,546039
742,000000	78,546948
741,000000	78,947567
740,000000	79,735561
739,000000	80,856246
738,000000	82,209925
737,000000	83,668820
736,000000	85,101902
735,000000	86,399205
734,000000	87,490459
733,000000	88,350084
732,000000	88,989326
731,000000	89,447410
730,000000	89,783324
729,000000	90,064461
728,000000	90,350196
727,000000	90,676619
726,000000	91,049813
725,000000	91,448499
724,000000	91,833918
723,000000	92,165243
722,000000	92,415520
721,000000	92,579660
720,000000	92,669184
719,000000	92,694051
718,000000	92,645968
717,000000	92,501087
716,000000	92,238920
715,000000	91,854094
714,000000	91,347360
713,000000	90,710246
712,000000	89,923106
711,000000	88,967370
710,000000	87,844436
709,000000	86,599208
708,000000	85,333888
707,000000	84,191893
706,000000	83,315474
705,000000	82,800077
704,000000	82,656974
703,000000	82,799753
702,000000	83,079698
701,000000	83,353561
700,000000	83,532055
699,000000	83,586994
698,000000	83,535886
697,000000	83,420269
696,000000	83,282468
695,000000	83,151476
694,000000	83,051592
693,000000	83,017812
692,000000	83,087514
691,000000	83,276416
690,000000	83,575567
689,000000	83,965126
688,000000	84,414321
687,000000	84,875840
686,000000	85,302410
685,000000	85,670619
684,000000	85,981931
683,000000	86,247534
682,000000	86,478999
681,000000	86,686767
680,000000	86,877502
679,000000	87,055672
678,000000	87,233376
677,000000	87,431176
676,000000	87,662134
675,000000	87,923261
674,000000	88,206651
673,000000	88,502802
672,000000	88,791168
671,000000	89,056149
670,000000	89,330185
669,000000	89,712794
668,000000	90,254432
667,000000	90,760992
666,000000	91,071059
665,000000	91,245478
664,000000	91,359320
663,000000	91,425594
662,000000	91,423794
661,000000	91,333173
660,000000	91,139867
659,000000	90,827681
658,000000	90,373271
657,000000	89,745404
656,000000	88,922364
655,000000	87,934674
654,000000	86,886297
653,000000	85,911215
652,000000	85,115232
651,000000	84,544740
650,000000	84,165856
649,000000	83,882602
648,000000	83,607077
647,000000	83,299700
646,000000	82,940404
645,000000	82,497997
644,000000	81,947940
643,000000	81,295404
642,000000	80,560233
641,000000	79,764173
640,000000	78,957598
639,000000	78,232238
638,000000	77,671426
637,000000	77,309606
636,000000	77,156924
635,000000	77,217649
634,000000	77,453266
633,000000	77,779068
632,000000	78,125434
631,000000	78,464272
630,000000	78,770552
629,000000	79,003658
628,000000	79,142190
627,000000	79,198318
626,000000	79,184086
625,000000	79,091402
624,000000	78,921102
623,000000	78,700092
622,000000	78,450994
621,000000	78,171174
620,000000	77,858293
619,000000	77,531476
618,000000	77,210299
617,000000	76,897985
616,000000	76,602501
615,000000	76,346096
614,000000	76,135085
613,000000	75,950887
612,000000	75,785875
611,000000	75,657054
610,000000	75,571250
609,000000	75,514819
608,000000	75,497685
607,000000	75,576565
606,000000	75,810767
605,000000	76,225104
604,000000	76,832895
603,000000	77,654652
602,000000	78,694122
601,000000	79,914048
600,000000	81,246055
599,000000	82,608446
598,000000	83,923105
597,000000	85,134603
596,000000	86,211892
595,000000	87,135954
594,000000	87,899543
593,000000	88,515565
592,000000	89,005529
591,000000	89,384935
590,000000	89,670382
589,000000	89,889491
588,000000	90,071941
587,000000	90,230256
586,000000	90,359060
585,000000	90,450357
584,000000	90,503758
583,000000	90,529061
582,000000	90,545636
581,000000	90,575145
580,000000	90,626315
579,000000	90,688706
578,000000	90,749567
577,000000	90,815106
576,000000	90,907466
575,000000	91,042262
574,000000	91,215512
573,000000	91,410492
572,000000	91,606100
571,000000	91,779654
570,000000	91,917368
569,000000	92,024395
568,000000	92,115288
567,000000	92,197106
566,000000	92,268673
565,000000	92,327688
564,000000	92,367598
563,000000	92,376785
562,000000	92,353685
561,000000	92,316568
560,000000	92,286805
559,000000	92,266323
558,000000	92,241410
557,000000	92,203390
556,000000	92,155207
555,000000	92,102589
554,000000	92,049460
553,000000	91,999801
552,000000	91,954786
551,000000	91,909829
550,000000	91,861692
549,000000	91,817085
548,000000	91,786008
547,000000	91,766955
546,000000	91,744997
545,000000	91,705647
544,000000	91,646520
543,000000	91,575390
542,000000	91,502561
541,000000	91,434432
540,000000	91,371996
539,000000	91,318160
538,000000	91,286469
537,000000	91,294766
536,000000	91,345094
535,000000	91,414583
534,000000	91,476549
533,000000	91,527622
532,000000	91,582665
531,000000	91,648072
530,000000	91,713863
529,000000	91,771658
528,000000	91,824186
527,000000	91,873282
526,000000	91,910521
525,000000	91,926850
524,000000	91,924602
523,000000	91,915004
522,000000	91,910968
521,000000	91,924447
520,000000	91,962993
519,000000	92,027685
518,000000	92,119720
517,000000	92,242767
516,000000	92,389952
515,000000	92,536457
514,000000	92,660255
513,000000	92,762955
512,000000	92,856183
511,000000	92,932950
510,000000	92,971629
509,000000	92,966736
508,000000	92,936078
507,000000	92,899325
506,000000	92,864947
505,000000	92,839314
504,000000	92,829260
503,000000	92,825427
502,000000	92,798582
501,000000	92,729340
500,000000	92,632747
499,000000	92,539387
498,000000	92,464234
497,000000	92,400115
496,000000	92,330521
495,000000	92,241115
494,000000	92,123549
493,000000	91,978099
492,000000	91,816961
491,000000	91,660114
490,000000	91,523156
489,000000	91,407107
488,000000	91,299762
487,000000	91,187082
486,000000	91,068114
485,000000	90,962929
484,000000	90,898464
483,000000	90,880722
482,000000	90,886290
481,000000	90,884151
480,000000	90,859200
479,000000	90,812248
478,000000	90,748093
477,000000	90,672945
476,000000	90,599834
475,000000	90,547748
474,000000	90,533209
473,000000	90,559637
472,000000	90,605123
471,000000	90,627168
470,000000	90,599255
469,000000	90,541530
468,000000	90,510066
467,000000	90,550757
466,000000	90,665079
465,000000	90,839682
464,000000	91,088718
463,000000	91,427787
462,000000	91,816385
461,000000	92,172852
460,000000	92,450548
459,000000	92,657430
458,000000	92,807253
457,000000	92,885248
456,000000	92,882792
455,000000	92,833485
454,000000	92,804002
453,000000	92,848990
452,000000	92,989113
451,000000	93,190824
450,000000	93,393448
