# Supplementary material for: Machine learning-assisted non-destructive plasticizer identification and quantification in historical PVC objects based on IR spectroscopy
Source: Sci Rep. 2022 Mar 23;12:5017. doi: 10.1038/s41598-022-08862-1 (PMC8943100; doi:10.1038/s41598-022-08862-1)
Supplement: Supplementary file 1 — Supplementary Information 1. [file 41598_2022_8862_MOESM1_ESM.zip › Plasticizers_PVC_data/ATR_FTIR_all/P181.ASC]

PE IR       SUBTECH     SPECTRUM    ASCII       PEDS        4.00        
   -1
P181_1.ASC
20/10/14
14:22:24.00
20/10/14
14:22:24.00
Student
Sample 041 By student Date Wednesday, October 14 2020
450,000000
#HDR
-1
-1
#GR
cm-1
%T
1.0
0.0
4000,000000
-1,000000
3551
8
100,635589
64,614137
#DATA
4000,000000	100,001976
3999,000000	100,003329
3998,000000	100,004684
3997,000000	100,006033
3996,000000	100,008099
3995,000000	100,010074
3994,000000	100,011390
3993,000000	100,012195
3992,000000	100,013026
3991,000000	100,014199
3990,000000	100,015474
3989,000000	100,016373
3988,000000	100,016780
3987,000000	100,017198
3986,000000	100,018357
3985,000000	100,020522
3984,000000	100,023188
3983,000000	100,025442
3982,000000	100,026579
3981,000000	100,026483
3980,000000	100,025601
3979,000000	100,024709
3978,000000	100,024583
3977,000000	100,025590
3976,000000	100,027451
3975,000000	100,029489
3974,000000	100,031306
3973,000000	100,033176
3972,000000	100,035625
3971,000000	100,038599
3970,000000	100,041237
3969,000000	100,042571
3968,000000	100,042441
3967,000000	100,041637
3966,000000	100,041129
3965,000000	100,041253
3964,000000	100,041585
3963,000000	100,041532
3962,000000	100,040920
3961,000000	100,040059
3960,000000	100,039351
3959,000000	100,039000
3958,000000	100,039053
3957,000000	100,039519
3956,000000	100,040370
3955,000000	100,041450
3954,000000	100,042484
3953,000000	100,043138
3952,000000	100,043154
3951,000000	100,042579
3950,000000	100,041889
3949,000000	100,041780
3948,000000	100,042551
3947,000000	100,043673
3946,000000	100,044165
3945,000000	100,043601
3944,000000	100,042876
3943,000000	100,043715
3942,000000	100,046908
3941,000000	100,051061
3940,000000	100,053636
3939,000000	100,053343
3938,000000	100,051221
3937,000000	100,049457
3936,000000	100,049510
3935,000000	100,051250
3934,000000	100,053458
3933,000000	100,054789
3932,000000	100,054640
3931,000000	100,053578
3930,000000	100,052873
3929,000000	100,053499
3928,000000	100,055378
3927,000000	100,057538
3926,000000	100,059268
3925,000000	100,060959
3924,000000	100,063406
3923,000000	100,066257
3922,000000	100,068112
3921,000000	100,068212
3920,000000	100,067080
3919,000000	100,065705
3918,000000	100,064869
3917,000000	100,065071
3916,000000	100,066383
3915,000000	100,068058
3914,000000	100,068910
3913,000000	100,068512
3912,000000	100,067727
3911,000000	100,067935
3910,000000	100,069909
3909,000000	100,073217
3908,000000	100,076626
3907,000000	100,078660
3906,000000	100,078280
3905,000000	100,075586
3904,000000	100,072009
3903,000000	100,069173
3902,000000	100,067250
3901,000000	100,065587
3900,000000	100,064443
3899,000000	100,064790
3898,000000	100,066809
3897,000000	100,069421
3896,000000	100,071635
3895,000000	100,073396
3894,000000	100,074801
3893,000000	100,075836
3892,000000	100,077685
3891,000000	100,082137
3890,000000	100,088570
3889,000000	100,092950
3888,000000	100,091854
3887,000000	100,085850
3886,000000	100,079148
3885,000000	100,076449
3884,000000	100,077773
3883,000000	100,078750
3882,000000	100,077418
3881,000000	100,076231
3880,000000	100,078232
3879,000000	100,083206
3878,000000	100,087416
3877,000000	100,087866
3876,000000	100,085528
3875,000000	100,083844
3874,000000	100,085819
3873,000000	100,091238
3872,000000	100,096450
3871,000000	100,098434
3870,000000	100,098368
3869,000000	100,099488
3868,000000	100,101137
3867,000000	100,099638
3866,000000	100,095002
3865,000000	100,091055
3864,000000	100,090492
3863,000000	100,092410
3862,000000	100,094076
3861,000000	100,094707
3860,000000	100,095905
3859,000000	100,098975
3858,000000	100,104135
3857,000000	100,110620
3856,000000	100,116162
3855,000000	100,117408
3854,000000	100,114795
3853,000000	100,115604
3852,000000	100,120876
3851,000000	100,120618
3850,000000	100,112033
3849,000000	100,103290
3848,000000	100,100179
3847,000000	100,101919
3846,000000	100,105293
3845,000000	100,108154
3844,000000	100,110564
3843,000000	100,113525
3842,000000	100,117251
3841,000000	100,120787
3840,000000	100,123259
3839,000000	100,124838
3838,000000	100,126271
3837,000000	100,127179
3836,000000	100,126047
3835,000000	100,122293
3834,000000	100,117522
3833,000000	100,114160
3832,000000	100,113371
3831,000000	100,114605
3830,000000	100,116104
3829,000000	100,116287
3828,000000	100,115520
3827,000000	100,116098
3826,000000	100,120129
3825,000000	100,127057
3824,000000	100,133537
3823,000000	100,136069
3822,000000	100,134655
3821,000000	100,134410
3820,000000	100,139430
3819,000000	100,145544
3818,000000	100,146897
3817,000000	100,144569
3816,000000	100,143778
3815,000000	100,147644
3814,000000	100,152974
3813,000000	100,154665
3812,000000	100,153722
3811,000000	100,154762
3810,000000	100,158835
3809,000000	100,162735
3808,000000	100,163742
3807,000000	100,163618
3806,000000	100,166001
3805,000000	100,170016
3804,000000	100,171168
3803,000000	100,167369
3802,000000	100,160976
3801,000000	100,157409
3800,000000	100,158582
3799,000000	100,158971
3798,000000	100,155431
3797,000000	100,152016
3796,000000	100,153111
3795,000000	100,158411
3794,000000	100,163929
3793,000000	100,166723
3792,000000	100,167480
3791,000000	100,168426
3790,000000	100,170422
3789,000000	100,172800
3788,000000	100,174704
3787,000000	100,175760
3786,000000	100,176050
3785,000000	100,176084
3784,000000	100,176431
3783,000000	100,177023
3782,000000	100,177146
3781,000000	100,176480
3780,000000	100,175898
3779,000000	100,176695
3778,000000	100,178855
3777,000000	100,180728
3776,000000	100,181325
3775,000000	100,181476
3774,000000	100,182215
3773,000000	100,183164
3772,000000	100,183236
3771,000000	100,182611
3770,000000	100,183255
3769,000000	100,186481
3768,000000	100,190477
3767,000000	100,192298
3766,000000	100,191553
3765,000000	100,190333
3764,000000	100,190279
3763,000000	100,190855
3762,000000	100,190772
3761,000000	100,190039
3760,000000	100,189700
3759,000000	100,190536
3758,000000	100,192554
3757,000000	100,195474
3756,000000	100,199582
3755,000000	100,204922
3754,000000	100,210381
3753,000000	100,214025
3752,000000	100,214082
3751,000000	100,210942
3750,000000	100,207503
3749,000000	100,206285
3748,000000	100,207810
3747,000000	100,211282
3746,000000	100,214457
3745,000000	100,214818
3744,000000	100,214948
3743,000000	100,217722
3742,000000	100,217684
3741,000000	100,212707
3740,000000	100,209567
3739,000000	100,211726
3738,000000	100,215489
3737,000000	100,216449
3736,000000	100,215256
3735,000000	100,215998
3734,000000	100,219270
3733,000000	100,221972
3732,000000	100,222912
3731,000000	100,223674
3730,000000	100,224613
3729,000000	100,224442
3728,000000	100,223057
3727,000000	100,222031
3726,000000	100,222864
3725,000000	100,225017
3724,000000	100,226577
3723,000000	100,227424
3722,000000	100,229516
3721,000000	100,233631
3720,000000	100,237932
3719,000000	100,240314
3718,000000	100,240858
3717,000000	100,241168
3716,000000	100,242389
3715,000000	100,243854
3714,000000	100,243609
3713,000000	100,240165
3712,000000	100,234600
3711,000000	100,230179
3710,000000	100,228018
3709,000000	100,225934
3708,000000	100,222528
3707,000000	100,219000
3706,000000	100,217277
3705,000000	100,217861
3704,000000	100,219279
3703,000000	100,219520
3702,000000	100,218095
3701,000000	100,216439
3700,000000	100,215376
3699,000000	100,213801
3698,000000	100,210660
3697,000000	100,206584
3696,000000	100,203197
3695,000000	100,201216
3694,000000	100,199741
3693,000000	100,197653
3692,000000	100,194776
3691,000000	100,191643
3690,000000	100,189189
3689,000000	100,188495
3688,000000	100,189355
3687,000000	100,189086
3686,000000	100,185103
3685,000000	100,178599
3684,000000	100,173263
3683,000000	100,171129
3682,000000	100,171121
3681,000000	100,171257
3680,000000	100,171344
3679,000000	100,172524
3678,000000	100,174090
3677,000000	100,173076
3676,000000	100,169007
3675,000000	100,167222
3674,000000	100,169764
3673,000000	100,170476
3672,000000	100,166222
3671,000000	100,160576
3670,000000	100,158405
3669,000000	100,162034
3668,000000	100,167473
3667,000000	100,168839
3666,000000	100,166034
3665,000000	100,162466
3664,000000	100,160339
3663,000000	100,160419
3662,000000	100,162868
3661,000000	100,167300
3660,000000	100,172672
3659,000000	100,177378
3658,000000	100,180083
3657,000000	100,181111
3656,000000	100,182544
3655,000000	100,185641
3654,000000	100,188797
3653,000000	100,190548
3652,000000	100,191285
3651,000000	100,190878
3650,000000	100,188595
3649,000000	100,185030
3648,000000	100,181261
3647,000000	100,178048
3646,000000	100,176364
3645,000000	100,176178
3644,000000	100,176110
3643,000000	100,175089
3642,000000	100,173560
3641,000000	100,172799
3640,000000	100,173583
3639,000000	100,175951
3638,000000	100,179625
3637,000000	100,183459
3636,000000	100,185340
3635,000000	100,184227
3634,000000	100,181738
3633,000000	100,180213
3632,000000	100,179061
3631,000000	100,174563
3630,000000	100,164050
3629,000000	100,151467
3628,000000	100,144027
3627,000000	100,140327
3626,000000	100,134113
3625,000000	100,126453
3624,000000	100,122596
3623,000000	100,124147
3622,000000	100,128325
3621,000000	100,130616
3620,000000	100,127991
3619,000000	100,121227
3618,000000	100,113463
3617,000000	100,106603
3616,000000	100,101064
3615,000000	100,097341
3614,000000	100,095772
3613,000000	100,095831
3612,000000	100,095767
3611,000000	100,093015
3610,000000	100,086260
3609,000000	100,077396
3608,000000	100,070559
3607,000000	100,068310
3606,000000	100,069238
3605,000000	100,070193
3604,000000	100,069392
3603,000000	100,066793
3602,000000	100,063273
3601,000000	100,059870
3600,000000	100,057144
3599,000000	100,055021
3598,000000	100,053268
3597,000000	100,052013
3596,000000	100,051417
3595,000000	100,051079
3594,000000	100,050241
3593,000000	100,048451
3592,000000	100,045662
3591,000000	100,042056
3590,000000	100,037706
3589,000000	100,032835
3588,000000	100,028779
3587,000000	100,027259
3586,000000	100,027768
3585,000000	100,027938
3584,000000	100,026788
3583,000000	100,025181
3582,000000	100,023596
3581,000000	100,021302
3580,000000	100,017530
3579,000000	100,012705
3578,000000	100,008224
3577,000000	100,005454
3576,000000	100,005055
3575,000000	100,006921
3574,000000	100,010260
3573,000000	100,013695
3572,000000	100,015661
3571,000000	100,014804
3570,000000	100,010198
3569,000000	100,001697
3568,000000	99,991156
3567,000000	99,982624
3566,000000	99,979120
3565,000000	99,979668
3564,000000	99,981308
3563,000000	99,982186
3562,000000	99,981720
3561,000000	99,979738
3560,000000	99,976225
3559,000000	99,971467
3558,000000	99,966068
3557,000000	99,960728
3556,000000	99,955889
3555,000000	99,951512
3554,000000	99,947287
3553,000000	99,943133
3552,000000	99,939416
3551,000000	99,936419
3550,000000	99,933751
3549,000000	99,930598
3548,000000	99,926538
3547,000000	99,922143
3546,000000	99,918764
3545,000000	99,917438
3544,000000	99,917882
3543,000000	99,918733
3542,000000	99,918643
3541,000000	99,917140
3540,000000	99,914759
3539,000000	99,912634
3538,000000	99,911809
3537,000000	99,912544
3536,000000	99,914002
3535,000000	99,914710
3534,000000	99,913653
3533,000000	99,911033
3532,000000	99,907864
3531,000000	99,904963
3530,000000	99,902469
3529,000000	99,900392
3528,000000	99,899116
3527,000000	99,898935
3526,000000	99,899299
3525,000000	99,899036
3524,000000	99,897311
3523,000000	99,894042
3522,000000	99,889550
3521,000000	99,884398
3520,000000	99,879770
3519,000000	99,877301
3518,000000	99,877856
3517,000000	99,880491
3516,000000	99,883068
3515,000000	99,883958
3514,000000	99,882971
3513,000000	99,880832
3512,000000	99,878184
3511,000000	99,875273
3510,000000	99,872203
3509,000000	99,869220
3508,000000	99,866724
3507,000000	99,865035
3506,000000	99,864064
3505,000000	99,863149
3504,000000	99,861462
3503,000000	99,858950
3502,000000	99,856808
3501,000000	99,856607
3500,000000	99,858714
3499,000000	99,861510
3498,000000	99,862318
3497,000000	99,859499
3496,000000	99,853832
3495,000000	99,847659
3494,000000	99,842735
3493,000000	99,839137
3492,000000	99,836025
3491,000000	99,832844
3490,000000	99,829547
3489,000000	99,826096
3488,000000	99,822178
3487,000000	99,817406
3486,000000	99,811645
3485,000000	99,805371
3484,000000	99,799889
3483,000000	99,796778
3482,000000	99,796565
3481,000000	99,797974
3480,000000	99,798911
3479,000000	99,798159
3478,000000	99,795758
3477,000000	99,791933
3476,000000	99,786485
3475,000000	99,779734
3474,000000	99,773680
3473,000000	99,771389
3472,000000	99,774688
3471,000000	99,782266
3470,000000	99,790042
3469,000000	99,793462
3468,000000	99,789850
3467,000000	99,779380
3466,000000	99,764621
3465,000000	99,749508
3464,000000	99,737997
3463,000000	99,732243
3462,000000	99,731196
3461,000000	99,731330
3460,000000	99,729452
3459,000000	99,724977
3458,000000	99,719482
3457,000000	99,714644
3456,000000	99,711059
3455,000000	99,708495
3454,000000	99,706396
3453,000000	99,704079
3452,000000	99,701080
3451,000000	99,697655
3450,000000	99,694637
3449,000000	99,692711
3448,000000	99,691901
3447,000000	99,691622
3446,000000	99,690933
3445,000000	99,688933
3444,000000	99,685647
3443,000000	99,682800
3442,000000	99,683241
3441,000000	99,689044
3440,000000	99,699973
3439,000000	99,713528
3438,000000	99,726023
3437,000000	99,733865
3436,000000	99,735032
3435,000000	99,730419
3434,000000	99,723682
3433,000000	99,718901
3432,000000	99,717809
3431,000000	99,719198
3430,000000	99,720786
3429,000000	99,721351
3428,000000	99,721134
3427,000000	99,720868
3426,000000	99,721010
3425,000000	99,721724
3424,000000	99,723112
3423,000000	99,725242
3422,000000	99,728042
3421,000000	99,731228
3420,000000	99,734373
3419,000000	99,737246
3418,000000	99,740218
3417,000000	99,744163
3416,000000	99,749640
3415,000000	99,756145
3414,000000	99,762394
3413,000000	99,767501
3412,000000	99,771705
3411,000000	99,775748
3410,000000	99,779707
3409,000000	99,782763
3408,000000	99,784310
3407,000000	99,785067
3406,000000	99,786788
3405,000000	99,790743
3404,000000	99,796532
3403,000000	99,802400
3402,000000	99,806625
3401,000000	99,808581
3400,000000	99,808834
3399,000000	99,808671
3398,000000	99,809517
3397,000000	99,812256
3396,000000	99,816598
3395,000000	99,821086
3394,000000	99,823994
3393,000000	99,824438
3392,000000	99,822854
3391,000000	99,820642
3390,000000	99,819390
3389,000000	99,820119
3388,000000	99,822728
3387,000000	99,825986
3386,000000	99,828393
3385,000000	99,829355
3384,000000	99,829493
3383,000000	99,829731
3382,000000	99,830289
3381,000000	99,830754
3380,000000	99,830892
3379,000000	99,830989
3378,000000	99,831397
3377,000000	99,832149
3376,000000	99,833225
3375,000000	99,834858
3374,000000	99,837169
3373,000000	99,839619
3372,000000	99,841203
3371,000000	99,841301
3370,000000	99,840186
3369,000000	99,838732
3368,000000	99,837820
3367,000000	99,837962
3366,000000	99,839117
3365,000000	99,840723
3364,000000	99,842107
3363,000000	99,843041
3362,000000	99,843776
3361,000000	99,844461
3360,000000	99,844751
3359,000000	99,844250
3358,000000	99,843228
3357,000000	99,842613
3356,000000	99,843161
3355,000000	99,844709
3354,000000	99,846279
3353,000000	99,846924
3352,000000	99,846543
3351,000000	99,845984
3350,000000	99,846344
3349,000000	99,848034
3348,000000	99,850447
3347,000000	99,852454
3346,000000	99,853192
3345,000000	99,852506
3344,000000	99,850970
3343,000000	99,849669
3342,000000	99,849654
3341,000000	99,851142
3340,000000	99,853147
3339,000000	99,854213
3338,000000	99,853778
3337,000000	99,852733
3336,000000	99,852458
3335,000000	99,853358
3334,000000	99,854526
3333,000000	99,854788
3332,000000	99,853800
3331,000000	99,852123
3330,000000	99,850527
3329,000000	99,849462
3328,000000	99,849053
3327,000000	99,849265
3326,000000	99,849962
3325,000000	99,851011
3324,000000	99,852430
3323,000000	99,854277
3322,000000	99,856270
3321,000000	99,857675
3320,000000	99,857740
3319,000000	99,856250
3318,000000	99,853640
3317,000000	99,850778
3316,000000	99,848798
3315,000000	99,848812
3314,000000	99,851201
3313,000000	99,855050
3312,000000	99,858612
3311,000000	99,860590
3310,000000	99,860928
3309,000000	99,860436
3308,000000	99,860021
3307,000000	99,860342
3306,000000	99,861658
3305,000000	99,863546
3304,000000	99,864948
3303,000000	99,865015
3302,000000	99,863935
3301,000000	99,862647
3300,000000	99,861822
3299,000000	99,861498
3298,000000	99,861651
3297,000000	99,862650
3296,000000	99,864841
3295,000000	99,867977
3294,000000	99,871410
3293,000000	99,874673
3292,000000	99,877587
3291,000000	99,879864
3290,000000	99,880994
3289,000000	99,880776
3288,000000	99,879874
3287,000000	99,879592
3286,000000	99,880952
3285,000000	99,883901
3284,000000	99,887375
3283,000000	99,890135
3282,000000	99,891590
3281,000000	99,891968
3280,000000	99,891998
3279,000000	99,892532
3278,000000	99,894204
3277,000000	99,896978
3276,000000	99,899911
3275,000000	99,901701
3274,000000	99,901804
3273,000000	99,901049
3272,000000	99,901077
3271,000000	99,903112
3270,000000	99,907170
3269,000000	99,912124
3268,000000	99,916382
3267,000000	99,918802
3266,000000	99,919393
3265,000000	99,919164
3264,000000	99,919090
3263,000000	99,919204
3262,000000	99,918936
3261,000000	99,918337
3260,000000	99,918519
3259,000000	99,920561
3258,000000	99,924193
3257,000000	99,927928
3256,000000	99,930504
3255,000000	99,931895
3254,000000	99,932861
3253,000000	99,933929
3252,000000	99,935053
3251,000000	99,936012
3250,000000	99,936768
3249,000000	99,937468
3248,000000	99,938387
3247,000000	99,939886
3246,000000	99,942087
3245,000000	99,944480
3244,000000	99,946095
3243,000000	99,946304
3242,000000	99,945400
3241,000000	99,944255
3240,000000	99,943563
3239,000000	99,943574
3238,000000	99,944404
3237,000000	99,946220
3236,000000	99,948962
3235,000000	99,952055
3234,000000	99,954611
3233,000000	99,955913
3232,000000	99,955672
3231,000000	99,953990
3230,000000	99,951378
3229,000000	99,948897
3228,000000	99,947892
3227,000000	99,949138
3226,000000	99,952103
3225,000000	99,955261
3224,000000	99,957301
3223,000000	99,957908
3222,000000	99,957452
3221,000000	99,956296
3220,000000	99,954740
3219,000000	99,953369
3218,000000	99,952837
3217,000000	99,953131
3216,000000	99,953489
3215,000000	99,953374
3214,000000	99,953258
3213,000000	99,954047
3212,000000	99,955791
3211,000000	99,957362
3210,000000	99,957569
3209,000000	99,956394
3208,000000	99,954992
3207,000000	99,954547
3206,000000	99,955213
3205,000000	99,956099
3204,000000	99,956177
3203,000000	99,955242
3202,000000	99,954057
3201,000000	99,953597
3200,000000	99,954169
3199,000000	99,955365
3198,000000	99,956764
3197,000000	99,958366
3196,000000	99,960162
3195,000000	99,961570
3194,000000	99,961802
3193,000000	99,960895
3192,000000	99,960034
3191,000000	99,960536
3190,000000	99,962595
3189,000000	99,965177
3188,000000	99,966999
3187,000000	99,967414
3186,000000	99,966596
3185,000000	99,965356
3184,000000	99,964861
3183,000000	99,966072
3182,000000	99,969029
3181,000000	99,972697
3180,000000	99,975594
3179,000000	99,976654
3178,000000	99,975711
3177,000000	99,973587
3176,000000	99,971777
3175,000000	99,971534
3174,000000	99,972782
3173,000000	99,974023
3172,000000	99,973719
3171,000000	99,971823
3170,000000	99,969769
3169,000000	99,969053
3168,000000	99,970001
3167,000000	99,971784
3166,000000	99,973234
3165,000000	99,973631
3164,000000	99,973082
3163,000000	99,972315
3162,000000	99,971967
3161,000000	99,972013
3160,000000	99,972025
3159,000000	99,971902
3158,000000	99,972073
3157,000000	99,972985
3156,000000	99,974711
3155,000000	99,977109
3154,000000	99,980023
3153,000000	99,983153
3152,000000	99,985989
3151,000000	99,988058
3150,000000	99,989106
3149,000000	99,989029
3148,000000	99,987989
3147,000000	99,986768
3146,000000	99,986598
3145,000000	99,988229
3144,000000	99,991289
3143,000000	99,994808
3142,000000	99,998038
3141,000000	100,000382
3140,000000	100,000852
3139,000000	99,998479
3138,000000	99,993524
3137,000000	99,987749
3136,000000	99,983120
3135,000000	99,980432
3134,000000	99,979371
3133,000000	99,979493
3132,000000	99,980678
3131,000000	99,982686
3130,000000	99,984737
3129,000000	99,985795
3128,000000	99,985226
3127,000000	99,983184
3126,000000	99,980490
3125,000000	99,978147
3124,000000	99,976797
3123,000000	99,976444
3122,000000	99,976627
3121,000000	99,976857
3120,000000	99,976875
3119,000000	99,976536
3118,000000	99,975575
3117,000000	99,973518
3116,000000	99,969799
3115,000000	99,964131
3114,000000	99,957003
3113,000000	99,949794
3112,000000	99,944031
3111,000000	99,940177
3110,000000	99,937273
3109,000000	99,933951
3108,000000	99,929684
3107,000000	99,924802
3106,000000	99,919599
3105,000000	99,914111
3104,000000	99,908817
3103,000000	99,904791
3102,000000	99,902578
3101,000000	99,901264
3100,000000	99,899282
3099,000000	99,896119
3098,000000	99,892750
3097,000000	99,890301
3096,000000	99,888652
3095,000000	99,886445
3094,000000	99,882119
3093,000000	99,874826
3092,000000	99,864701
3091,000000	99,852458
3090,000000	99,838596
3089,000000	99,822777
3088,000000	99,804329
3087,000000	99,783684
3086,000000	99,763067
3085,000000	99,745364
3084,000000	99,732198
3083,000000	99,723307
3082,000000	99,717571
3081,000000	99,714095
3080,000000	99,712095
3079,000000	99,710354
3078,000000	99,707465
3077,000000	99,702714
3076,000000	99,696498
3075,000000	99,689804
3074,000000	99,683420
3073,000000	99,677633
3072,000000	99,672355
3071,000000	99,667317
3070,000000	99,662219
3069,000000	99,656857
3068,000000	99,651097
3067,000000	99,644658
3066,000000	99,637112
3065,000000	99,628451
3064,000000	99,619682
3063,000000	99,612515
3062,000000	99,608170
3061,000000	99,606651
3060,000000	99,607383
3059,000000	99,610295
3058,000000	99,615888
3057,000000	99,624172
3056,000000	99,634060
3055,000000	99,644022
3054,000000	99,653022
3053,000000	99,660607
3052,000000	99,666403
3051,000000	99,669977
3050,000000	99,671048
3049,000000	99,669526
3048,000000	99,665264
3047,000000	99,658059
3046,000000	99,647877
3045,000000	99,634939
3044,000000	99,619705
3043,000000	99,602725
3042,000000	99,584292
3041,000000	99,563998
3040,000000	99,540902
3039,000000	99,514644
3038,000000	99,486124
3037,000000	99,456628
3036,000000	99,426191
3035,000000	99,393272
3034,000000	99,356370
3033,000000	99,315718
3032,000000	99,273431
3031,000000	99,232340
3030,000000	99,194898
3029,000000	99,162737
3028,000000	99,136807
3027,000000	99,117812
3026,000000	99,106555
3025,000000	99,103775
3024,000000	99,109154
3023,000000	99,120595
3022,000000	99,134661
3021,000000	99,147940
3020,000000	99,158136
3019,000000	99,164026
3018,000000	99,164862
3017,000000	99,160075
3016,000000	99,149598
3015,000000	99,134065
3014,000000	99,114534
3013,000000	99,091928
3012,000000	99,066830
3011,000000	99,039729
3010,000000	99,011074
3009,000000	98,981105
3008,000000	98,949887
3007,000000	98,917681
3006,000000	98,885082
3005,000000	98,852488
3004,000000	98,819724
3003,000000	98,786486
3002,000000	98,752854
3001,000000	98,718886
3000,000000	98,683677
2999,000000	98,645388
2998,000000	98,602352
2997,000000	98,553664
2996,000000	98,498727
2995,000000	98,436520
2994,000000	98,365497
2993,000000	98,283972
2992,000000	98,190381
2991,000000	98,083920
2990,000000	97,964750
2989,000000	97,833240
2988,000000	97,689256
2987,000000	97,532708
2986,000000	97,365172
2985,000000	97,189229
2984,000000	97,005029
2983,000000	96,808267
2982,000000	96,592777
2981,000000	96,356339
2980,000000	96,103503
2979,000000	95,843037
2978,000000	95,583279
2977,000000	95,329261
2976,000000	95,082982
2975,000000	94,844791
2974,000000	94,614309
2973,000000	94,390055
2972,000000	94,169058
2971,000000	93,948477
2970,000000	93,728702
2969,000000	93,514622
2968,000000	93,312585
2967,000000	93,126470
2966,000000	92,957146
2965,000000	92,805085
2964,000000	92,672247
2963,000000	92,560782
2962,000000	92,471383
2961,000000	92,403307
2960,000000	92,355452
2959,000000	92,327174
2958,000000	92,317841
2957,000000	92,326391
2956,000000	92,350989
2955,000000	92,389104
2954,000000	92,437834
2953,000000	92,493539
2952,000000	92,551322
2951,000000	92,604958
2950,000000	92,648063
2949,000000	92,675040
2948,000000	92,681069
2947,000000	92,661809
2946,000000	92,613523
2945,000000	92,533791
2944,000000	92,421227
2943,000000	92,275407
2942,000000	92,097426
2941,000000	91,890532
2940,000000	91,659765
2939,000000	91,410436
2938,000000	91,148000
2937,000000	90,878741
2936,000000	90,610001
2935,000000	90,348951
2934,000000	90,101204
2933,000000	89,871183
2932,000000	89,663051
2931,000000	89,481472
2930,000000	89,330880
2929,000000	89,213881
2928,000000	89,129882
2927,000000	89,075061
2926,000000	89,043902
2925,000000	89,030514
2924,000000	89,029320
2923,000000	89,035089
2922,000000	89,042966
2921,000000	89,048192
2920,000000	89,045972
2919,000000	89,032593
2918,000000	89,007230
2917,000000	88,972979
2916,000000	88,936917
2915,000000	88,909674
2914,000000	88,903786
2913,000000	88,930353
2912,000000	88,995374
2911,000000	89,099922
2910,000000	89,243686
2909,000000	89,427365
2908,000000	89,651866
2907,000000	89,916483
2906,000000	90,219403
2905,000000	90,558511
2904,000000	90,930666
2903,000000	91,330136
2902,000000	91,748574
2901,000000	92,176608
2900,000000	92,604856
2899,000000	93,024698
2898,000000	93,428506
2897,000000	93,809913
2896,000000	94,164001
2895,000000	94,487459
2894,000000	94,779301
2893,000000	95,040847
2892,000000	95,274843
2891,000000	95,483988
2890,000000	95,669785
2889,000000	95,832437
2888,000000	95,971497
2887,000000	96,086843
2886,000000	96,178799
2885,000000	96,247398
2884,000000	96,291724
2883,000000	96,310338
2882,000000	96,302697
2881,000000	96,269989
2880,000000	96,215153
2879,000000	96,142618
2878,000000	96,058288
2877,000000	95,969028
2876,000000	95,880944
2875,000000	95,798338
2874,000000	95,724524
2873,000000	95,663668
2872,000000	95,620952
2871,000000	95,599869
2870,000000	95,599064
2869,000000	95,611279
2868,000000	95,624879
2867,000000	95,626821
2866,000000	95,605840
2865,000000	95,555302
2864,000000	95,475177
2863,000000	95,371785
2862,000000	95,254954
2861,000000	95,134500
2860,000000	95,018873
2859,000000	94,915851
2858,000000	94,833064
2857,000000	94,776921
2856,000000	94,750749
2855,000000	94,755006
2854,000000	94,789200
2853,000000	94,853341
2852,000000	94,948005
2851,000000	95,073255
2850,000000	95,227099
2849,000000	95,404117
2848,000000	95,595636
2847,000000	95,792337
2846,000000	95,987783
2845,000000	96,179668
2844,000000	96,368575
2843,000000	96,556234
2842,000000	96,744059
2841,000000	96,931913
2840,000000	97,117303
2839,000000	97,296227
2838,000000	97,465235
2837,000000	97,622402
2836,000000	97,766953
2835,000000	97,898959
2834,000000	98,019398
2833,000000	98,129567
2832,000000	98,229712
2831,000000	98,318798
2830,000000	98,395978
2829,000000	98,461581
2828,000000	98,516246
2827,000000	98,559769
2826,000000	98,591407
2825,000000	98,611091
2824,000000	98,619825
2823,000000	98,619415
2822,000000	98,612637
2821,000000	98,603171
2820,000000	98,594572
2819,000000	98,589290
2818,000000	98,589124
2817,000000	98,596586
2816,000000	98,614834
2815,000000	98,645978
2814,000000	98,689869
2813,000000	98,744448
2812,000000	98,806667
2811,000000	98,873058
2810,000000	98,940069
2809,000000	99,004530
2808,000000	99,064115
2807,000000	99,117423
2806,000000	99,164015
2805,000000	99,204473
2804,000000	99,239998
2803,000000	99,271750
2802,000000	99,300530
2801,000000	99,326847
2800,000000	99,350939
2799,000000	99,372665
2798,000000	99,391732
2797,000000	99,408332
2796,000000	99,423346
2795,000000	99,437847
2794,000000	99,452589
2793,000000	99,467863
2792,000000	99,483443
2791,000000	99,498463
2790,000000	99,511774
2789,000000	99,522850
2788,000000	99,532313
2787,000000	99,541467
2786,000000	99,551410
2785,000000	99,562597
2784,000000	99,574845
2783,000000	99,587373
2782,000000	99,599003
2781,000000	99,608760
2780,000000	99,616591
2779,000000	99,623579
2778,000000	99,631306
2777,000000	99,640600
2776,000000	99,650520
2775,000000	99,658757
2774,000000	99,663595
2773,000000	99,665598
2772,000000	99,666966
2771,000000	99,669172
2770,000000	99,671762
2769,000000	99,673599
2768,000000	99,674478
2767,000000	99,674929
2766,000000	99,675028
2765,000000	99,674366
2764,000000	99,673076
2763,000000	99,672059
2762,000000	99,672055
2761,000000	99,673047
2760,000000	99,674664
2759,000000	99,676527
2758,000000	99,677893
2757,000000	99,677516
2756,000000	99,674475
2755,000000	99,669096
2754,000000	99,662822
2753,000000	99,657254
2752,000000	99,653361
2751,000000	99,651288
2750,000000	99,650503
2749,000000	99,650164
2748,000000	99,649597
2747,000000	99,648523
2746,000000	99,646830
2745,000000	99,644319
2744,000000	99,640949
2743,000000	99,637319
2742,000000	99,634558
2741,000000	99,633451
2740,000000	99,633672
2739,000000	99,634064
2738,000000	99,633795
2737,000000	99,633122
2736,000000	99,632946
2735,000000	99,633771
2734,000000	99,635366
2733,000000	99,637494
2732,000000	99,640590
2731,000000	99,645338
2730,000000	99,651732
2729,000000	99,658997
2728,000000	99,666505
2727,000000	99,674402
2726,000000	99,682980
2725,000000	99,691734
2724,000000	99,699474
2723,000000	99,705470
2722,000000	99,710175
2721,000000	99,714698
2720,000000	99,719765
2719,000000	99,725333
2718,000000	99,730971
2717,000000	99,736292
2716,000000	99,741038
2715,000000	99,745110
2714,000000	99,748682
2713,000000	99,752101
2712,000000	99,755476
2711,000000	99,758512
2710,000000	99,760985
2709,000000	99,763270
2708,000000	99,766076
2707,000000	99,769624
2706,000000	99,773331
2705,000000	99,776449
2704,000000	99,778814
2703,000000	99,780821
2702,000000	99,782794
2701,000000	99,784553
2700,000000	99,785617
2699,000000	99,785790
2698,000000	99,785564
2697,000000	99,785818
2696,000000	99,786907
2695,000000	99,788039
2694,000000	99,787872
2693,000000	99,785920
2692,000000	99,783213
2691,000000	99,781352
2690,000000	99,781010
2689,000000	99,781460
2688,000000	99,781432
2687,000000	99,780287
2686,000000	99,778525
2685,000000	99,777371
2684,000000	99,777761
2683,000000	99,779450
2682,000000	99,781116
2681,000000	99,781469
2680,000000	99,780261
2679,000000	99,778247
2678,000000	99,776380
2677,000000	99,775246
2676,000000	99,774975
2675,000000	99,775230
2674,000000	99,775255
2673,000000	99,774364
2672,000000	99,772686
2671,000000	99,771301
2670,000000	99,771451
2669,000000	99,773591
2668,000000	99,777141
2667,000000	99,781113
2666,000000	99,784981
2665,000000	99,789007
2664,000000	99,793745
2663,000000	99,799164
2662,000000	99,804429
2661,000000	99,808692
2660,000000	99,812056
2659,000000	99,815628
2658,000000	99,820651
2657,000000	99,827624
2656,000000	99,836002
2655,000000	99,844418
2654,000000	99,851342
2653,000000	99,856030
2652,000000	99,859118
2651,000000	99,862112
2650,000000	99,866121
2649,000000	99,871066
2648,000000	99,876060
2647,000000	99,880235
2646,000000	99,883130
2645,000000	99,884653
2644,000000	99,885061
2643,000000	99,885004
2642,000000	99,885372
2641,000000	99,886842
2640,000000	99,889429
2639,000000	99,892416
2638,000000	99,894837
2637,000000	99,896199
2636,000000	99,896802
2635,000000	99,897403
2634,000000	99,898617
2633,000000	99,900566
2632,000000	99,902807
2631,000000	99,904521
2630,000000	99,905145
2629,000000	99,904987
2628,000000	99,904853
2627,000000	99,904764
2626,000000	99,903518
2625,000000	99,900126
2624,000000	99,895371
2623,000000	99,891256
2622,000000	99,889088
2621,000000	99,888821
2620,000000	99,890053
2619,000000	99,892526
2618,000000	99,895362
2617,000000	99,896873
2616,000000	99,895989
2615,000000	99,893415
2614,000000	99,890760
2613,000000	99,888907
2612,000000	99,887802
2611,000000	99,887430
2610,000000	99,888169
2609,000000	99,890102
2608,000000	99,892505
2607,000000	99,894192
2606,000000	99,894230
2605,000000	99,892533
2604,000000	99,890141
2603,000000	99,888784
2602,000000	99,889568
2601,000000	99,891815
2600,000000	99,893382
2599,000000	99,892489
2598,000000	99,889406
2597,000000	99,886369
2596,000000	99,885730
2595,000000	99,887935
2594,000000	99,891208
2593,000000	99,893240
2592,000000	99,893069
2591,000000	99,891228
2590,000000	99,888492
2589,000000	99,885195
2588,000000	99,881847
2587,000000	99,879595
2586,000000	99,879501
2585,000000	99,881523
2584,000000	99,884537
2583,000000	99,887098
2582,000000	99,887939
2581,000000	99,886164
2580,000000	99,881757
2579,000000	99,876203
2578,000000	99,872145
2577,000000	99,871719
2576,000000	99,874697
2575,000000	99,878317
2574,000000	99,879426
2573,000000	99,877213
2572,000000	99,873708
2571,000000	99,871396
2570,000000	99,870735
2569,000000	99,870402
2568,000000	99,869436
2567,000000	99,868250
2566,000000	99,867724
2565,000000	99,868375
2564,000000	99,870610
2563,000000	99,874687
2562,000000	99,879777
2561,000000	99,883748
2560,000000	99,884697
2559,000000	99,882576
2558,000000	99,879083
2557,000000	99,876317
2556,000000	99,875568
2555,000000	99,876596
2554,000000	99,877676
2553,000000	99,877102
2552,000000	99,875273
2551,000000	99,874545
2550,000000	99,876320
2549,000000	99,879051
2548,000000	99,880173
2547,000000	99,879580
2546,000000	99,879852
2545,000000	99,883120
2544,000000	99,888844
2543,000000	99,894905
2542,000000	99,899784
2541,000000	99,903121
2540,000000	99,905029
2539,000000	99,905812
2538,000000	99,906147
2537,000000	99,906819
2536,000000	99,908020
2535,000000	99,909000
2534,000000	99,908546
2533,000000	99,905957
2532,000000	99,901778
2531,000000	99,897578
2530,000000	99,894820
2529,000000	99,893835
2528,000000	99,894010
2527,000000	99,894953
2526,000000	99,897227
2525,000000	99,901855
2524,000000	99,909120
2523,000000	99,917811
2522,000000	99,925628
2521,000000	99,930423
2520,000000	99,931288
2519,000000	99,928700
2518,000000	99,924034
2517,000000	99,919319
2516,000000	99,917067
2515,000000	99,919134
2514,000000	99,925035
2513,000000	99,931924
2512,000000	99,937165
2511,000000	99,940771
2510,000000	99,944746
2509,000000	99,950201
2508,000000	99,956042
2507,000000	99,960661
2506,000000	99,963912
2505,000000	99,966792
2504,000000	99,969687
2503,000000	99,971860
2502,000000	99,972685
2501,000000	99,972755
2500,000000	99,973428
2499,000000	99,975493
2498,000000	99,978551
2497,000000	99,981602
2496,000000	99,984026
2495,000000	99,985919
2494,000000	99,987572
2493,000000	99,988863
2492,000000	99,989359
2491,000000	99,989059
2490,000000	99,988807
2489,000000	99,989637
2488,000000	99,991610
2487,000000	99,993609
2486,000000	99,994597
2485,000000	99,995064
2484,000000	99,996898
2483,000000	100,001662
2482,000000	100,009165
2481,000000	100,017750
2480,000000	100,025733
2479,000000	100,032230
2478,000000	100,036736
2477,000000	100,038460
2476,000000	100,036659
2475,000000	100,031867
2474,000000	100,026549
2473,000000	100,024051
2472,000000	100,026318
2471,000000	100,032395
2470,000000	100,039192
2469,000000	100,043576
2468,000000	100,043919
2467,000000	100,040529
2466,000000	100,035719
2465,000000	100,033269
2464,000000	100,036247
2463,000000	100,044083
2462,000000	100,052239
2461,000000	100,055928
2460,000000	100,054232
2459,000000	100,050132
2458,000000	100,046947
2457,000000	100,045612
2456,000000	100,045274
2455,000000	100,045190
2454,000000	100,045306
2453,000000	100,045733
2452,000000	100,046442
2451,000000	100,047293
2450,000000	100,047936
2449,000000	100,047914
2448,000000	100,047309
2447,000000	100,047173
2446,000000	100,048944
2445,000000	100,053269
2444,000000	100,059348
2443,000000	100,065246
2442,000000	100,068867
2441,000000	100,069205
2440,000000	100,067210
2439,000000	100,065243
2438,000000	100,065003
2437,000000	100,065677
2436,000000	100,064325
2435,000000	100,058553
2434,000000	100,049098
2433,000000	100,039746
2432,000000	100,034453
2431,000000	100,034357
2430,000000	100,037442
2429,000000	100,040722
2428,000000	100,042393
2427,000000	100,042116
2426,000000	100,040348
2425,000000	100,038150
2424,000000	100,037027
2423,000000	100,037804
2422,000000	100,039550
2421,000000	100,040396
2420,000000	100,039673
2419,000000	100,038633
2418,000000	100,038713
2417,000000	100,039632
2416,000000	100,039664
2415,000000	100,037586
2414,000000	100,034002
2413,000000	100,030774
2412,000000	100,029358
2411,000000	100,029746
2410,000000	100,031032
2409,000000	100,032845
2408,000000	100,035763
2407,000000	100,040106
2406,000000	100,044895
2405,000000	100,048647
2404,000000	100,050995
2403,000000	100,052918
2402,000000	100,055522
2401,000000	100,059147
2400,000000	100,063478
2399,000000	100,067748
2398,000000	100,070836
2397,000000	100,071918
2396,000000	100,071257
2395,000000	100,069899
2394,000000	100,068691
2393,000000	100,068185
2392,000000	100,069107
2391,000000	100,071804
2390,000000	100,074989
2389,000000	100,076302
2388,000000	100,074554
2387,000000	100,070820
2386,000000	100,067056
2385,000000	100,064380
2384,000000	100,063285
2383,000000	100,064149
2382,000000	100,066724
2381,000000	100,069733
2380,000000	100,071857
2379,000000	100,072987
2378,000000	100,073715
2377,000000	100,074188
2376,000000	100,074256
2375,000000	100,074602
2374,000000	100,076599
2373,000000	100,080829
2372,000000	100,086223
2371,000000	100,090776
2370,000000	100,093262
2369,000000	100,094079
2368,000000	100,094479
2367,000000	100,094631
2366,000000	100,092976
2365,000000	100,089080
2364,000000	100,085841
2363,000000	100,086807
2362,000000	100,091457
2361,000000	100,095291
2360,000000	100,094635
2359,000000	100,090509
2358,000000	100,087544
2357,000000	100,088505
2356,000000	100,092301
2355,000000	100,095331
2354,000000	100,096385
2353,000000	100,096754
2352,000000	100,097959
2351,000000	100,100696
2350,000000	100,103757
2349,000000	100,104732
2348,000000	100,101985
2347,000000	100,098187
2346,000000	100,099516
2345,000000	100,108149
2344,000000	100,119262
2343,000000	100,126439
2342,000000	100,128654
2341,000000	100,127610
2340,000000	100,124582
2339,000000	100,120953
2338,000000	100,118506
2337,000000	100,118502
2336,000000	100,119628
2335,000000	100,119972
2334,000000	100,118550
2333,000000	100,116214
2332,000000	100,113256
2331,000000	100,111143
2330,000000	100,110673
2329,000000	100,112862
2328,000000	100,116116
2327,000000	100,119662
2326,000000	100,123806
2325,000000	100,129325
2324,000000	100,136007
2323,000000	100,142642
2322,000000	100,147836
2321,000000	100,150477
2320,000000	100,150015
2319,000000	100,148339
2318,000000	100,147451
2317,000000	100,148509
2316,000000	100,150117
2315,000000	100,151691
2314,000000	100,152838
2313,000000	100,153513
2312,000000	100,152842
2311,000000	100,151963
2310,000000	100,152911
2309,000000	100,156335
2308,000000	100,159543
2307,000000	100,160246
2306,000000	100,159367
2305,000000	100,159968
2304,000000	100,163081
2303,000000	100,166957
2302,000000	100,168887
2301,000000	100,168005
2300,000000	100,165257
2299,000000	100,163323
2298,000000	100,164352
2297,000000	100,168602
2296,000000	100,173249
2295,000000	100,175141
2294,000000	100,173261
2293,000000	100,169620
2292,000000	100,167201
2291,000000	100,168084
2290,000000	100,172470
2289,000000	100,178439
2288,000000	100,183095
2287,000000	100,184776
2286,000000	100,184623
2285,000000	100,184965
2284,000000	100,186758
2283,000000	100,188833
2282,000000	100,189714
2281,000000	100,188740
2280,000000	100,185891
2279,000000	100,181533
2278,000000	100,177152
2277,000000	100,175351
2276,000000	100,177993
2275,000000	100,184542
2274,000000	100,192411
2273,000000	100,199154
2272,000000	100,203799
2271,000000	100,206354
2270,000000	100,206537
2269,000000	100,204123
2268,000000	100,200735
2267,000000	100,200283
2266,000000	100,206187
2265,000000	100,218143
2264,000000	100,232440
2263,000000	100,245264
2262,000000	100,254594
2261,000000	100,259363
2260,000000	100,259207
2259,000000	100,255488
2258,000000	100,250975
2257,000000	100,247626
2256,000000	100,246260
2255,000000	100,248679
2254,000000	100,257160
2253,000000	100,269953
2252,000000	100,279690
2251,000000	100,279896
2250,000000	100,272182
2249,000000	100,264597
2248,000000	100,263311
2247,000000	100,268378
2246,000000	100,276958
2245,000000	100,286863
2244,000000	100,295824
2243,000000	100,300681
2242,000000	100,299982
2241,000000	100,296314
2240,000000	100,293994
2239,000000	100,294879
2238,000000	100,297626
2237,000000	100,300318
2236,000000	100,302367
2235,000000	100,304299
2234,000000	100,307189
2233,000000	100,312384
2232,000000	100,320418
2231,000000	100,329367
2230,000000	100,334664
2229,000000	100,331645
2228,000000	100,319730
2227,000000	100,304837
2226,000000	100,296637
2225,000000	100,301026
2224,000000	100,314178
2223,000000	100,325534
2222,000000	100,328052
2221,000000	100,324365
2220,000000	100,321953
2219,000000	100,323977
2218,000000	100,327377
2217,000000	100,328860
2216,000000	100,328893
2215,000000	100,328951
2214,000000	100,328473
2213,000000	100,327385
2212,000000	100,329388
2211,000000	100,339047
2210,000000	100,355778
2209,000000	100,373215
2208,000000	100,384963
2207,000000	100,389254
2206,000000	100,388242
2205,000000	100,385891
2204,000000	100,387067
2203,000000	100,394905
2202,000000	100,405979
2201,000000	100,409964
2200,000000	100,397859
2199,000000	100,371729
2198,000000	100,344999
2197,000000	100,332466
2196,000000	100,339178
2195,000000	100,357715
2194,000000	100,375688
2193,000000	100,386439
2192,000000	100,393633
2191,000000	100,405148
2190,000000	100,422583
2189,000000	100,438631
2188,000000	100,445903
2187,000000	100,445914
2186,000000	100,447122
2185,000000	100,455692
2184,000000	100,470105
2183,000000	100,483268
2182,000000	100,487583
2181,000000	100,480032
2180,000000	100,466032
2179,000000	100,457183
2178,000000	100,461567
2177,000000	100,475324
2176,000000	100,485929
2175,000000	100,484734
2174,000000	100,473933
2173,000000	100,461473
2172,000000	100,453645
2171,000000	100,453980
2170,000000	100,465354
2169,000000	100,488374
2168,000000	100,518070
2167,000000	100,545090
2166,000000	100,561286
2165,000000	100,564704
2164,000000	100,560318
2163,000000	100,555751
2162,000000	100,554811
2161,000000	100,554402
2160,000000	100,548116
2159,000000	100,533154
2158,000000	100,513073
2157,000000	100,494919
2156,000000	100,485084
2155,000000	100,486706
2154,000000	100,498005
2153,000000	100,512588
2152,000000	100,524192
2151,000000	100,531963
2150,000000	100,538328
2149,000000	100,541230
2148,000000	100,532545
2147,000000	100,508381
2146,000000	100,479179
2145,000000	100,463806
2144,000000	100,470769
2143,000000	100,488386
2142,000000	100,496352
2141,000000	100,485301
2140,000000	100,463159
2139,000000	100,444176
2138,000000	100,435484
2137,000000	100,434356
2136,000000	100,434048
2135,000000	100,429405
2134,000000	100,418931
2133,000000	100,404934
2132,000000	100,392208
2131,000000	100,385014
2130,000000	100,384500
2129,000000	100,388860
2128,000000	100,395371
2127,000000	100,401480
2126,000000	100,404474
2125,000000	100,402186
2124,000000	100,395097
2123,000000	100,386444
2122,000000	100,379210
2121,000000	100,374066
2120,000000	100,370993
2119,000000	100,371046
2118,000000	100,374362
2117,000000	100,377403
2116,000000	100,375303
2115,000000	100,367461
2114,000000	100,358860
2113,000000	100,355131
2112,000000	100,357915
2111,000000	100,365343
2110,000000	100,374635
2109,000000	100,382752
2108,000000	100,386407
2107,000000	100,383691
2106,000000	100,375611
2105,000000	100,365475
2104,000000	100,357144
2103,000000	100,353422
2102,000000	100,354518
2101,000000	100,357715
2100,000000	100,360360
2099,000000	100,363448
2098,000000	100,369933
2097,000000	100,379136
2096,000000	100,385870
2095,000000	100,386591
2094,000000	100,383357
2093,000000	100,379904
2092,000000	100,377120
2091,000000	100,374728
2090,000000	100,374497
2089,000000	100,378307
2088,000000	100,384773
2087,000000	100,391024
2086,000000	100,396648
2085,000000	100,402680
2084,000000	100,407602
2083,000000	100,408023
2082,000000	100,403465
2081,000000	100,397771
2080,000000	100,395228
2079,000000	100,397136
2078,000000	100,402054
2077,000000	100,406837
2076,000000	100,407569
2075,000000	100,402439
2074,000000	100,394384
2073,000000	100,389051
2072,000000	100,389678
2071,000000	100,396119
2070,000000	100,408126
2069,000000	100,425089
2068,000000	100,441485
2067,000000	100,447154
2066,000000	100,436417
2065,000000	100,416303
2064,000000	100,402133
2063,000000	100,403959
2062,000000	100,419321
2061,000000	100,438670
2060,000000	100,454710
2059,000000	100,465494
2058,000000	100,470871
2057,000000	100,469766
2056,000000	100,462517
2055,000000	100,453685
2054,000000	100,449684
2053,000000	100,453226
2052,000000	100,461146
2051,000000	100,467630
2050,000000	100,468781
2049,000000	100,465898
2048,000000	100,466162
2047,000000	100,476937
2046,000000	100,495757
2045,000000	100,508066
2044,000000	100,500524
2043,000000	100,476703
2042,000000	100,453501
2041,000000	100,441775
2040,000000	100,437504
2039,000000	100,435233
2038,000000	100,442103
2037,000000	100,470308
2036,000000	100,519369
2035,000000	100,573097
2034,000000	100,612310
2033,000000	100,626440
2032,000000	100,617668
2031,000000	100,599079
2030,000000	100,586217
2029,000000	100,585044
2028,000000	100,588101
2027,000000	100,586560
2026,000000	100,582216
2025,000000	100,582204
2024,000000	100,584980
2023,000000	100,579723
2022,000000	100,560054
2021,000000	100,532498
2020,000000	100,510572
2019,000000	100,504104
2018,000000	100,514541
2017,000000	100,535170
2016,000000	100,554950
2015,000000	100,566105
2014,000000	100,568077
2013,000000	100,563876
2012,000000	100,556516
2011,000000	100,550839
2010,000000	100,553601
2009,000000	100,565004
2008,000000	100,572136
2007,000000	100,559332
2006,000000	100,526792
2005,000000	100,494037
2004,000000	100,482313
2003,000000	100,496903
2002,000000	100,525874
2001,000000	100,550469
2000,000000	100,558353
1999,000000	100,551127
1998,000000	100,540452
1997,000000	100,536356
1996,000000	100,538974
1995,000000	100,541268
1994,000000	100,536543
1993,000000	100,522003
1992,000000	100,500047
1991,000000	100,479681
1990,000000	100,473475
1989,000000	100,489145
1988,000000	100,523562
1987,000000	100,565525
1986,000000	100,602052
1985,000000	100,621950
1984,000000	100,620576
1983,000000	100,605863
1982,000000	100,594868
1981,000000	100,598149
1980,000000	100,609202
1979,000000	100,614147
1978,000000	100,609847
1977,000000	100,605212
1976,000000	100,606058
1975,000000	100,607877
1974,000000	100,603134
1973,000000	100,588602
1972,000000	100,568095
1971,000000	100,553318
1970,000000	100,558085
1969,000000	100,584647
1968,000000	100,617167
1967,000000	100,635589
1966,000000	100,634057
1965,000000	100,620609
1964,000000	100,603978
1963,000000	100,587470
1962,000000	100,571129
1961,000000	100,552794
1960,000000	100,530527
1959,000000	100,509757
1958,000000	100,502700
1957,000000	100,513600
1956,000000	100,529834
1955,000000	100,536059
1954,000000	100,533226
1953,000000	100,535389
1952,000000	100,549635
1951,000000	100,567742
1950,000000	100,576520
1949,000000	100,569669
1948,000000	100,550467
1947,000000	100,528582
1946,000000	100,514486
1945,000000	100,511472
1944,000000	100,512930
1943,000000	100,512134
1942,000000	100,512788
1941,000000	100,522383
1940,000000	100,537710
1939,000000	100,546761
1938,000000	100,542377
1937,000000	100,527676
1936,000000	100,509838
1935,000000	100,494346
1934,000000	100,485727
1933,000000	100,486779
1932,000000	100,494500
1931,000000	100,502043
1930,000000	100,505535
1929,000000	100,506090
1928,000000	100,505174
1927,000000	100,501898
1926,000000	100,496684
1925,000000	100,492098
1924,000000	100,490006
1923,000000	100,489834
1922,000000	100,490313
1921,000000	100,490538
1920,000000	100,488777
1919,000000	100,483345
1918,000000	100,475192
1917,000000	100,466605
1916,000000	100,456993
1915,000000	100,444988
1914,000000	100,433593
1913,000000	100,428129
1912,000000	100,429932
1911,000000	100,435375
1910,000000	100,439980
1909,000000	100,440660
1908,000000	100,435506
1907,000000	100,425925
1906,000000	100,418727
1905,000000	100,419642
1904,000000	100,425977
1903,000000	100,429185
1902,000000	100,424842
1901,000000	100,416635
1900,000000	100,409856
1899,000000	100,406025
1898,000000	100,404968
1897,000000	100,405772
1896,000000	100,405258
1895,000000	100,400053
1894,000000	100,391530
1893,000000	100,385147
1892,000000	100,383777
1891,000000	100,385280
1890,000000	100,386142
1889,000000	100,384496
1888,000000	100,379513
1887,000000	100,371780
1886,000000	100,364858
1885,000000	100,362066
1884,000000	100,361653
1883,000000	100,359123
1882,000000	100,353662
1881,000000	100,348311
1880,000000	100,344310
1879,000000	100,340261
1878,000000	100,336931
1877,000000	100,336573
1876,000000	100,338070
1875,000000	100,338221
1874,000000	100,336889
1873,000000	100,336808
1872,000000	100,339059
1871,000000	100,342108
1870,000000	100,344315
1869,000000	100,343822
1868,000000	100,337269
1867,000000	100,324051
1866,000000	100,310631
1865,000000	100,304800
1864,000000	100,306998
1863,000000	100,311471
1862,000000	100,313999
1861,000000	100,314068
1860,000000	100,311209
1859,000000	100,305593
1858,000000	100,301662
1857,000000	100,304237
1856,000000	100,310698
1855,000000	100,313650
1854,000000	100,311088
1853,000000	100,307262
1852,000000	100,304188
1851,000000	100,298904
1850,000000	100,292183
1849,000000	100,289770
1848,000000	100,293588
1847,000000	100,298827
1846,000000	100,300557
1845,000000	100,297672
1844,000000	100,290673
1843,000000	100,280686
1842,000000	100,271000
1841,000000	100,266433
1840,000000	100,267222
1839,000000	100,267798
1838,000000	100,264442
1837,000000	100,258128
1836,000000	100,250872
1835,000000	100,243976
1834,000000	100,240049
1833,000000	100,241464
1832,000000	100,245816
1831,000000	100,247476
1830,000000	100,245077
1829,000000	100,240829
1828,000000	100,234116
1827,000000	100,224587
1826,000000	100,217159
1825,000000	100,215886
1824,000000	100,215899
1823,000000	100,209602
1822,000000	100,198874
1821,000000	100,191516
1820,000000	100,189218
1819,000000	100,187543
1818,000000	100,184370
1817,000000	100,179944
1816,000000	100,172172
1815,000000	100,159266
1814,000000	100,145708
1813,000000	100,138336
1812,000000	100,135980
1811,000000	100,131766
1810,000000	100,123676
1809,000000	100,115274
1808,000000	100,107405
1807,000000	100,097378
1806,000000	100,086578
1805,000000	100,080224
1804,000000	100,079110
1803,000000	100,078771
1802,000000	100,077110
1801,000000	100,075363
1800,000000	100,069860
1799,000000	100,055640
1798,000000	100,036752
1797,000000	100,022369
1796,000000	100,013889
1795,000000	100,004647
1794,000000	99,992009
1793,000000	99,980723
1792,000000	99,971810
1791,000000	99,959725
1790,000000	99,943501
1789,000000	99,928312
1788,000000	99,915146
1787,000000	99,900328
1786,000000	99,884644
1785,000000	99,872953
1784,000000	99,862620
1783,000000	99,844802
1782,000000	99,819777
1781,000000	99,797406
1780,000000	99,779647
1779,000000	99,760569
1778,000000	99,740707
1777,000000	99,726617
1776,000000	99,716147
1775,000000	99,697888
1774,000000	99,668826
1773,000000	99,637179
1772,000000	99,605545
1771,000000	99,567903
1770,000000	99,527267
1769,000000	99,492501
1768,000000	99,460563
1767,000000	99,420746
1766,000000	99,372673
1765,000000	99,324045
1764,000000	99,271893
1763,000000	99,202107
1762,000000	99,112256
1761,000000	99,016914
1760,000000	98,917484
1759,000000	98,798825
1758,000000	98,651943
1757,000000	98,482280
1756,000000	98,297358
1755,000000	98,097080
1754,000000	97,880235
1753,000000	97,639246
1752,000000	97,348381
1751,000000	96,984732
1750,000000	96,561318
1749,000000	96,106880
1748,000000	95,625297
1747,000000	95,101956
1746,000000	94,530121
1745,000000	93,906603
1744,000000	93,225356
1743,000000	92,491372
1742,000000	91,712634
1741,000000	90,870186
1740,000000	89,946596
1739,000000	89,012720
1738,000000	88,191548
1737,000000	87,508797
1736,000000	86,857507
1735,000000	86,089626
1734,000000	85,222243
1733,000000	84,485618
1732,000000	83,970034
1731,000000	83,570718
1730,000000	83,211595
1729,000000	82,899716
1728,000000	82,658329
1727,000000	82,480813
1726,000000	82,359756
1725,000000	82,312592
1724,000000	82,350707
1723,000000	82,456494
1722,000000	82,615217
1721,000000	82,843050
1720,000000	83,173575
1719,000000	83,637827
1718,000000	84,252319
1717,000000	84,991012
1716,000000	85,785388
1715,000000	86,594684
1714,000000	87,418350
1713,000000	88,256992
1712,000000	89,104143
1711,000000	89,955568
1710,000000	90,800776
1709,000000	91,615435
1708,000000	92,388150
1707,000000	93,143266
1706,000000	93,893784
1705,000000	94,576931
1704,000000	95,117326
1703,000000	95,535559
1702,000000	95,921463
1701,000000	96,349294
1700,000000	96,784532
1699,000000	97,111884
1698,000000	97,316378
1697,000000	97,475927
1696,000000	97,651803
1695,000000	97,839329
1694,000000	97,986325
1693,000000	98,077054
1692,000000	98,146061
1691,000000	98,225070
1690,000000	98,312572
1689,000000	98,386753
1688,000000	98,440866
1687,000000	98,488090
1686,000000	98,537825
1685,000000	98,586062
1684,000000	98,636941
1683,000000	98,696224
1682,000000	98,747650
1681,000000	98,782181
1680,000000	98,810846
1679,000000	98,845245
1678,000000	98,883881
1677,000000	98,919725
1676,000000	98,956110
1675,000000	99,001398
1674,000000	99,044788
1673,000000	99,069754
1672,000000	99,084719
1671,000000	99,110406
1670,000000	99,148857
1669,000000	99,183769
1668,000000	99,208772
1667,000000	99,232815
1666,000000	99,260536
1665,000000	99,288655
1664,000000	99,317321
1663,000000	99,350994
1662,000000	99,384322
1661,000000	99,406092
1660,000000	99,417714
1659,000000	99,429975
1658,000000	99,445671
1657,000000	99,459197
1656,000000	99,470257
1655,000000	99,486879
1654,000000	99,509844
1653,000000	99,526140
1652,000000	99,530680
1651,000000	99,526083
1650,000000	99,522296
1649,000000	99,525087
1648,000000	99,527253
1647,000000	99,527610
1646,000000	99,527018
1645,000000	99,517899
1644,000000	99,500143
1643,000000	99,483589
1642,000000	99,471266
1641,000000	99,460183
1640,000000	99,452970
1639,000000	99,456408
1638,000000	99,469538
1637,000000	99,483725
1636,000000	99,499992
1635,000000	99,527712
1634,000000	99,557703
1633,000000	99,572806
1632,000000	99,578583
1631,000000	99,587521
1630,000000	99,599338
1629,000000	99,606283
1628,000000	99,608002
1627,000000	99,611986
1626,000000	99,618755
1625,000000	99,621387
1624,000000	99,618423
1623,000000	99,616894
1622,000000	99,617966
1621,000000	99,614941
1620,000000	99,607283
1619,000000	99,600178
1618,000000	99,591779
1617,000000	99,575276
1616,000000	99,555842
1615,000000	99,544376
1614,000000	99,538964
1613,000000	99,530779
1612,000000	99,516577
1611,000000	99,498151
1610,000000	99,472616
1609,000000	99,430984
1608,000000	99,368930
1607,000000	99,289638
1606,000000	99,193034
1605,000000	99,075087
1604,000000	98,940504
1603,000000	98,809147
1602,000000	98,703382
1601,000000	98,636683
1600,000000	98,618806
1599,000000	98,655930
1598,000000	98,739443
1597,000000	98,846794
1596,000000	98,959897
1595,000000	99,071076
1594,000000	99,170863
1593,000000	99,247756
1592,000000	99,300930
1591,000000	99,338633
1590,000000	99,361940
1589,000000	99,362999
1588,000000	99,338306
1587,000000	99,291913
1586,000000	99,224664
1585,000000	99,133848
1584,000000	99,026087
1583,000000	98,920149
1582,000000	98,836559
1581,000000	98,787122
1580,000000	98,777120
1579,000000	98,810577
1578,000000	98,890088
1577,000000	99,011398
1576,000000	99,155642
1575,000000	99,288248
1574,000000	99,382977
1573,000000	99,441516
1572,000000	99,479490
1571,000000	99,510761
1570,000000	99,539667
1569,000000	99,561182
1568,000000	99,573384
1567,000000	99,582334
1566,000000	99,592612
1565,000000	99,601429
1564,000000	99,607339
1563,000000	99,613899
1562,000000	99,622775
1561,000000	99,628167
1560,000000	99,623713
1559,000000	99,621471
1558,000000	99,633262
1557,000000	99,640513
1556,000000	99,638211
1555,000000	99,642657
1554,000000	99,654745
1553,000000	99,661462
1552,000000	99,660065
1551,000000	99,663363
1550,000000	99,676708
1549,000000	99,689394
1548,000000	99,694845
1547,000000	99,699374
1546,000000	99,708827
1545,000000	99,718103
1544,000000	99,722433
1543,000000	99,726178
1542,000000	99,730198
1541,000000	99,723989
1540,000000	99,711129
1539,000000	99,712760
1538,000000	99,723957
1537,000000	99,725518
1536,000000	99,721308
1535,000000	99,721745
1534,000000	99,727564
1533,000000	99,732666
1532,000000	99,734188
1531,000000	99,736075
1530,000000	99,737853
1529,000000	99,733967
1528,000000	99,725995
1527,000000	99,723184
1526,000000	99,726404
1525,000000	99,724514
1524,000000	99,713053
1523,000000	99,700691
1522,000000	99,692191
1521,000000	99,684316
1520,000000	99,677533
1519,000000	99,673805
1518,000000	99,669686
1517,000000	99,658345
1516,000000	99,644536
1515,000000	99,639138
1514,000000	99,638790
1513,000000	99,633871
1512,000000	99,625216
1511,000000	99,621349
1510,000000	99,620427
1509,000000	99,610361
1508,000000	99,587504
1507,000000	99,567236
1506,000000	99,556430
1505,000000	99,535815
1504,000000	99,499434
1503,000000	99,464071
1502,000000	99,429480
1501,000000	99,376842
1500,000000	99,296328
1499,000000	99,187965
1498,000000	99,036322
1497,000000	98,819973
1496,000000	98,569964
1495,000000	98,357470
1494,000000	98,212865
1493,000000	98,121996
1492,000000	98,070501
1491,000000	98,051751
1490,000000	98,047566
1489,000000	98,036588
1488,000000	98,025903
1487,000000	98,035711
1486,000000	98,061306
1485,000000	98,083499
1484,000000	98,096496
1483,000000	98,103262
1482,000000	98,095466
1481,000000	98,058740
1480,000000	97,998255
1479,000000	97,928786
1478,000000	97,844986
1477,000000	97,729238
1476,000000	97,583615
1475,000000	97,418719
1474,000000	97,208960
1473,000000	96,911235
1472,000000	96,543453
1471,000000	96,165647
1470,000000	95,788258
1469,000000	95,397516
1468,000000	95,015905
1467,000000	94,686068
1466,000000	94,427869
1465,000000	94,235854
1464,000000	94,106651
1463,000000	94,033153
1462,000000	93,988570
1461,000000	93,949782
1460,000000	93,918388
1459,000000	93,904169
1458,000000	93,888030
1457,000000	93,832917
1456,000000	93,752308
1455,000000	93,683563
1454,000000	93,626929
1453,000000	93,571269
1452,000000	93,518705
1451,000000	93,467973
1450,000000	93,389449
1449,000000	93,250222
1448,000000	93,062550
1447,000000	92,860974
1446,000000	92,632162
1445,000000	92,320504
1444,000000	91,878966
1443,000000	91,270102
1442,000000	90,454249
1441,000000	89,441758
1440,000000	88,317029
1439,000000	87,140074
1438,000000	85,869851
1437,000000	84,529508
1436,000000	83,429120
1435,000000	82,867083
1434,000000	82,776106
1433,000000	82,947878
1432,000000	83,235877
1431,000000	83,478987
1430,000000	83,459043
1429,000000	83,055209
1428,000000	82,409331
1427,000000	81,845107
1426,000000	81,675397
1425,000000	82,110195
1424,000000	83,145756
1423,000000	84,476644
1422,000000	85,755094
1421,000000	86,899572
1420,000000	88,016083
1419,000000	89,112858
1418,000000	90,040517
1417,000000	90,746780
1416,000000	91,342293
1415,000000	91,929160
1414,000000	92,540923
1413,000000	93,181370
1412,000000	93,842451
1411,000000	94,490276
1410,000000	95,078758
1409,000000	95,582696
1408,000000	95,997064
1407,000000	96,320586
1406,000000	96,561595
1405,000000	96,739520
1404,000000	96,862394
1403,000000	96,927056
1402,000000	96,943976
1401,000000	96,934552
1400,000000	96,904933
1399,000000	96,844908
1398,000000	96,753657
1397,000000	96,638956
1396,000000	96,492708
1395,000000	96,297733
1394,000000	96,060805
1393,000000	95,808465
1392,000000	95,553373
1391,000000	95,294145
1390,000000	95,030643
1389,000000	94,761713
1388,000000	94,481658
1387,000000	94,195044
1386,000000	93,923037
1385,000000	93,680972
1384,000000	93,467521
1383,000000	93,282419
1382,000000	93,138408
1381,000000	93,051192
1380,000000	93,027251
1379,000000	93,063990
1378,000000	93,153431
1377,000000	93,284631
1376,000000	93,447294
1375,000000	93,629259
1374,000000	93,809286
1373,000000	93,960118
1372,000000	94,063941
1371,000000	94,119961
1370,000000	94,136487
1369,000000	94,120523
1368,000000	94,074047
1367,000000	93,997728
1366,000000	93,893424
1365,000000	93,761925
1364,000000	93,600689
1363,000000	93,409752
1362,000000	93,199302
1361,000000	92,983260
1360,000000	92,768630
1359,000000	92,557414
1358,000000	92,353716
1357,000000	92,165345
1356,000000	92,002030
1355,000000	91,874028
1354,000000	91,790428
1353,000000	91,755653
1352,000000	91,767163
1351,000000	91,814046
1350,000000	91,875638
1349,000000	91,924500
1348,000000	91,933304
1347,000000	91,879393
1346,000000	91,742799
1345,000000	91,508138
1344,000000	91,169775
1343,000000	90,729444
1342,000000	90,185530
1341,000000	89,531854
1340,000000	88,782785
1339,000000	87,994129
1338,000000	87,239764
1337,000000	86,572817
1336,000000	86,021048
1335,000000	85,597233
1334,000000	85,295998
1333,000000	85,094205
1332,000000	84,966516
1331,000000	84,898579
1330,000000	84,880908
1329,000000	84,903793
1328,000000	84,964897
1327,000000	85,068962
1326,000000	85,217624
1325,000000	85,404364
1324,000000	85,620429
1323,000000	85,859118
1322,000000	86,111957
1321,000000	86,369942
1320,000000	86,628213
1319,000000	86,882458
1318,000000	87,121988
1317,000000	87,333931
1316,000000	87,513094
1315,000000	87,660977
1314,000000	87,776787
1313,000000	87,855218
1312,000000	87,893799
1311,000000	87,894019
1310,000000	87,855606
1309,000000	87,776455
1308,000000	87,657424
1307,000000	87,503946
1306,000000	87,320788
1305,000000	87,111077
1304,000000	86,881251
1303,000000	86,638237
1302,000000	86,381560
1301,000000	86,104342
1300,000000	85,803577
1299,000000	85,483006
1298,000000	85,143955
1297,000000	84,784089
1296,000000	84,408640
1295,000000	84,034439
1294,000000	83,680005
1293,000000	83,360391
1292,000000	83,092237
1291,000000	82,891491
1290,000000	82,760720
1289,000000	82,685372
1288,000000	82,644916
1287,000000	82,617174
1286,000000	82,574294
1285,000000	82,489770
1284,000000	82,352880
1283,000000	82,168208
1282,000000	81,941666
1281,000000	81,677022
1280,000000	81,385183
1279,000000	81,084626
1278,000000	80,787490
1277,000000	80,495666
1276,000000	80,211471
1275,000000	79,937998
1274,000000	79,667423
1273,000000	79,381202
1272,000000	79,065392
1271,000000	78,714753
1270,000000	78,320670
1269,000000	77,871961
1268,000000	77,370417
1267,000000	76,832584
1266,000000	76,273990
1265,000000	75,704187
1264,000000	75,139381
1263,000000	74,600306
1262,000000	74,092135
1261,000000	73,602334
1260,000000	73,122259
1259,000000	72,653558
1258,000000	72,197523
1257,000000	71,766338
1256,000000	71,408348
1255,000000	71,197807
1254,000000	71,178490
1253,000000	71,330205
1252,000000	71,591628
1251,000000	71,893684
1250,000000	72,179906
1249,000000	72,420633
1248,000000	72,620549
1247,000000	72,802503
1246,000000	72,978869
1245,000000	73,149827
1244,000000	73,322144
1243,000000	73,511078
1242,000000	73,725637
1241,000000	73,968616
1240,000000	74,251850
1239,000000	74,593221
1238,000000	74,997726
1237,000000	75,456954
1236,000000	75,962159
1235,000000	76,504812
1234,000000	77,067360
1233,000000	77,630858
1232,000000	78,196751
1231,000000	78,788905
1230,000000	79,440277
1229,000000	80,184061
1228,000000	81,045384
1227,000000	82,024567
1226,000000	83,084082
1225,000000	84,161377
1224,000000	85,192424
1223,000000	86,123957
1222,000000	86,917795
1221,000000	87,559098
1220,000000	88,055677
1219,000000	88,423258
1218,000000	88,677471
1217,000000	88,833028
1216,000000	88,908610
1215,000000	88,923859
1214,000000	88,891625
1213,000000	88,821294
1212,000000	88,720745
1211,000000	88,595021
1210,000000	88,444311
1209,000000	88,266980
1208,000000	88,066627
1207,000000	87,849807
1206,000000	87,620056
1205,000000	87,378430
1204,000000	87,128553
1203,000000	86,877168
1202,000000	86,630160
1201,000000	86,393449
1200,000000	86,176709
1199,000000	85,991580
1198,000000	85,845233
1197,000000	85,742243
1196,000000	85,690253
1195,000000	85,696499
1194,000000	85,763168
1193,000000	85,888726
1192,000000	86,073567
1191,000000	86,316927
1190,000000	86,609984
1189,000000	86,941177
1188,000000	87,301041
1187,000000	87,677079
1186,000000	88,048631
1185,000000	88,393938
1184,000000	88,700073
1183,000000	88,962306
1182,000000	89,179429
1181,000000	89,354644
1180,000000	89,497600
1179,000000	89,617376
1178,000000	89,717235
1177,000000	89,798750
1176,000000	89,865921
1175,000000	89,922212
1174,000000	89,965055
1173,000000	89,989527
1172,000000	89,994326
1171,000000	89,980103
1170,000000	89,947068
1169,000000	89,899095
1168,000000	89,848480
1167,000000	89,811657
1166,000000	89,801558
1165,000000	89,826724
1164,000000	89,892889
1163,000000	89,997187
1162,000000	90,122162
1161,000000	90,241958
1160,000000	90,334185
1159,000000	90,383101
1158,000000	90,376807
1157,000000	90,309435
1156,000000	90,185256
1155,000000	90,018240
1154,000000	89,826257
1153,000000	89,627724
1152,000000	89,441410
1151,000000	89,282147
1150,000000	89,155933
1149,000000	89,061163
1148,000000	88,992405
1147,000000	88,938804
1146,000000	88,883065
1145,000000	88,809102
1144,000000	88,710951
1143,000000	88,591695
1142,000000	88,457525
1141,000000	88,318015
1140,000000	88,187414
1139,000000	88,077185
1138,000000	87,987408
1137,000000	87,910469
1136,000000	87,839432
1135,000000	87,766219
1134,000000	87,676153
1133,000000	87,554225
1132,000000	87,396912
1131,000000	87,211055
1130,000000	87,004164
1129,000000	86,783428
1128,000000	86,561550
1127,000000	86,353253
1126,000000	86,165582
1125,000000	86,000146
1124,000000	85,864557
1123,000000	85,774816
1122,000000	85,744719
1121,000000	85,783011
1120,000000	85,897375
1119,000000	86,088677
1118,000000	86,343686
1117,000000	86,639037
1116,000000	86,952826
1115,000000	87,264981
1114,000000	87,550959
1113,000000	87,784973
1112,000000	87,948800
1111,000000	88,032317
1110,000000	88,030116
1109,000000	87,947201
1108,000000	87,802929
1107,000000	87,624463
1106,000000	87,435513
1105,000000	87,255599
1104,000000	87,106067
1103,000000	87,003894
1102,000000	86,949597
1101,000000	86,930245
1100,000000	86,935172
1099,000000	86,960019
1098,000000	86,999534
1097,000000	87,046782
1096,000000	87,100188
1095,000000	87,163575
1094,000000	87,237717
1093,000000	87,319937
1092,000000	87,410120
1091,000000	87,509171
1090,000000	87,611581
1089,000000	87,706370
1088,000000	87,783655
1087,000000	87,834268
1086,000000	87,845844
1085,000000	87,804109
1084,000000	87,698839
1083,000000	87,521544
1082,000000	87,262557
1081,000000	86,920609
1080,000000	86,512842
1079,000000	86,071041
1078,000000	85,627762
1077,000000	85,214281
1076,000000	84,867321
1075,000000	84,624849
1074,000000	84,509922
1073,000000	84,530040
1072,000000	84,690864
1071,000000	84,991478
1070,000000	85,412300
1069,000000	85,916520
1068,000000	86,466271
1067,000000	87,029987
1066,000000	87,576836
1065,000000	88,081172
1064,000000	88,531991
1063,000000	88,932419
1062,000000	89,290155
1061,000000	89,613072
1060,000000	89,908402
1059,000000	90,179496
1058,000000	90,424450
1057,000000	90,641060
1056,000000	90,834064
1055,000000	91,011400
1054,000000	91,175465
1053,000000	91,321935
1052,000000	91,444149
1051,000000	91,537602
1050,000000	91,600436
1049,000000	91,633722
1048,000000	91,639945
1047,000000	91,616304
1046,000000	91,553603
1045,000000	91,444720
1044,000000	91,295033
1043,000000	91,123884
1042,000000	90,957496
1041,000000	90,822946
1040,000000	90,744449
1039,000000	90,736717
1038,000000	90,797532
1037,000000	90,909968
1036,000000	91,050376
1035,000000	91,193986
1034,000000	91,319744
1033,000000	91,417448
1032,000000	91,491803
1031,000000	91,555114
1030,000000	91,615543
1029,000000	91,673490
1028,000000	91,726521
1027,000000	91,773319
1026,000000	91,814253
1025,000000	91,851786
1024,000000	91,889463
1023,000000	91,928086
1022,000000	91,963175
1021,000000	91,988990
1020,000000	92,004309
1019,000000	92,012175
1018,000000	92,015889
1017,000000	92,017053
1016,000000	92,015746
1015,000000	92,009985
1014,000000	91,996072
1013,000000	91,972519
1012,000000	91,941942
1011,000000	91,906836
1010,000000	91,865611
1009,000000	91,814816
1008,000000	91,753656
1007,000000	91,682363
1006,000000	91,597667
1005,000000	91,494543
1004,000000	91,371198
1003,000000	91,229785
1002,000000	91,071963
1001,000000	90,897263
1000,000000	90,706957
999,000000	90,505715
998,000000	90,299065
997,000000	90,091002
996,000000	89,884441
995,000000	89,682389
994,000000	89,488070
993,000000	89,304717
992,000000	89,132855
991,000000	88,965300
990,000000	88,787814
989,000000	88,587503
988,000000	88,358938
987,000000	88,099799
986,000000	87,804154
985,000000	87,466323
984,000000	87,087030
983,000000	86,670881
982,000000	86,220340
981,000000	85,736354
980,000000	85,223820
979,000000	84,687599
978,000000	84,125794
977,000000	83,535218
976,000000	82,921010
975,000000	82,294316
974,000000	81,662220
973,000000	81,030750
972,000000	80,415615
971,000000	79,839551
970,000000	79,318393
969,000000	78,861219
968,000000	78,482501
967,000000	78,198031
966,000000	78,012833
965,000000	77,922323
964,000000	77,924898
963,000000	78,020251
962,000000	78,194060
961,000000	78,422762
960,000000	78,690198
959,000000	78,990282
958,000000	79,318286
957,000000	79,670238
956,000000	80,050910
955,000000	80,467410
954,000000	80,915182
953,000000	81,379488
952,000000	81,846619
951,000000	82,305676
950,000000	82,743902
949,000000	83,152137
948,000000	83,532945
947,000000	83,895003
946,000000	84,240707
945,000000	84,566902
944,000000	84,875184
943,000000	85,171602
942,000000	85,458324
941,000000	85,732146
940,000000	85,990431
939,000000	86,232578
938,000000	86,456389
937,000000	86,660204
936,000000	86,846739
935,000000	87,019335
934,000000	87,176651
933,000000	87,315675
932,000000	87,438995
931,000000	87,553053
930,000000	87,660423
929,000000	87,759300
928,000000	87,848307
927,000000	87,927447
926,000000	87,996222
925,000000	88,056437
924,000000	88,115705
923,000000	88,182758
922,000000	88,260334
921,000000	88,346764
920,000000	88,441675
919,000000	88,544134
918,000000	88,647605
917,000000	88,743773
916,000000	88,831467
915,000000	88,917564
914,000000	89,010617
913,000000	89,119088
912,000000	89,253650
911,000000	89,423835
910,000000	89,631268
909,000000	89,868829
908,000000	90,125865
907,000000	90,390957
906,000000	90,652932
905,000000	90,905261
904,000000	91,148420
903,000000	91,383888
902,000000	91,606795
901,000000	91,808536
900,000000	91,984752
899,000000	92,137881
898,000000	92,272804
897,000000	92,393271
896,000000	92,502087
895,000000	92,600279
894,000000	92,686799
893,000000	92,761451
892,000000	92,827212
891,000000	92,887220
890,000000	92,939958
889,000000	92,981462
888,000000	93,012320
887,000000	93,038868
886,000000	93,066941
885,000000	93,096696
884,000000	93,124351
883,000000	93,146687
882,000000	93,162969
881,000000	93,174725
880,000000	93,184626
879,000000	93,194613
878,000000	93,205067
877,000000	93,216791
876,000000	93,232736
875,000000	93,255549
874,000000	93,284183
873,000000	93,315693
872,000000	93,350004
871,000000	93,389753
870,000000	93,434843
869,000000	93,479765
868,000000	93,517639
867,000000	93,545253
866,000000	93,563575
865,000000	93,574952
864,000000	93,581325
863,000000	93,584581
862,000000	93,586624
861,000000	93,588106
860,000000	93,587151
859,000000	93,580594
858,000000	93,567693
857,000000	93,551998
856,000000	93,537967
855,000000	93,525479
854,000000	93,509593
853,000000	93,486416
852,000000	93,457302
851,000000	93,426346
850,000000	93,395237
849,000000	93,361618
848,000000	93,320843
847,000000	93,267963
846,000000	93,200299
845,000000	93,120173
844,000000	93,034060
843,000000	92,947970
842,000000	92,864524
841,000000	92,784829
840,000000	92,709929
839,000000	92,638578
838,000000	92,567121
837,000000	92,495493
836,000000	92,431685
835,000000	92,387285
834,000000	92,372115
833,000000	92,396348
832,000000	92,475357
831,000000	92,626346
830,000000	92,859213
829,000000	93,174616
828,000000	93,567121
827,000000	94,024912
826,000000	94,526000
825,000000	95,039356
824,000000	95,533861
823,000000	95,987497
822,000000	96,391072
821,000000	96,744937
820,000000	97,052212
819,000000	97,313139
818,000000	97,525656
817,000000	97,690972
816,000000	97,816593
815,000000	97,913587
814,000000	97,991220
813,000000	98,055865
812,000000	98,112981
811,000000	98,165888
810,000000	98,213109
809,000000	98,250482
808,000000	98,277122
807,000000	98,295342
806,000000	98,302851
805,000000	98,289732
804,000000	98,246857
803,000000	98,175551
802,000000	98,086117
801,000000	97,989588
800,000000	97,894922
799,000000	97,811258
798,000000	97,746789
797,000000	97,703816
796,000000	97,676983
795,000000	97,656422
794,000000	97,631493
793,000000	97,593455
792,000000	97,538438
791,000000	97,469112
790,000000	97,392121
789,000000	97,313611
788,000000	97,237905
787,000000	97,169167
786,000000	97,111921
785,000000	97,069012
784,000000	97,038818
783,000000	97,014283
782,000000	96,986030
781,000000	96,948499
780,000000	96,902714
779,000000	96,850667
778,000000	96,787580
777,000000	96,704140
776,000000	96,597520
775,000000	96,475854
774,000000	96,349067
773,000000	96,218818
772,000000	96,080939
771,000000	95,934763
770,000000	95,786153
769,000000	95,642483
768,000000	95,507621
767,000000	95,381187
766,000000	95,260467
765,000000	95,143008
764,000000	95,028321
763,000000	94,917590
762,000000	94,812781
761,000000	94,717191
760,000000	94,634745
759,000000	94,565164
758,000000	94,499478
757,000000	94,422495
756,000000	94,319326
755,000000	94,177792
754,000000	93,987380
753,000000	93,741146
752,000000	93,440204
751,000000	93,093811
750,000000	92,716384
749,000000	92,328403
748,000000	91,958227
747,000000	91,636837
746,000000	91,390300
745,000000	91,240392
744,000000	91,207127
743,000000	91,303137
742,000000	91,525760
741,000000	91,858000
740,000000	92,274359
739,000000	92,741441
738,000000	93,217533
737,000000	93,660527
736,000000	94,041232
735,000000	94,347514
734,000000	94,575201
733,000000	94,720369
732,000000	94,783330
731,000000	94,774674
730,000000	94,712377
729,000000	94,616048
728,000000	94,505218
727,000000	94,395261
726,000000	94,289618
725,000000	94,181178
724,000000	94,063760
723,000000	93,935576
722,000000	93,789981
721,000000	93,611903
720,000000	93,388656
719,000000	93,117635
718,000000	92,799243
717,000000	92,430167
716,000000	92,006829
715,000000	91,525032
714,000000	90,971615
713,000000	90,326689
712,000000	89,579385
711,000000	88,734024
710,000000	87,800953
709,000000	86,794428
708,000000	85,740305
707,000000	84,670304
706,000000	83,603608
705,000000	82,545220
704,000000	81,503112
703,000000	80,498389
702,000000	79,569656
701,000000	78,782152
700,000000	78,219317
699,000000	77,941972
698,000000	77,948900
697,000000	78,173845
696,000000	78,512620
695,000000	78,860826
694,000000	79,151016
693,000000	79,370175
692,000000	79,542462
691,000000	79,696411
690,000000	79,849848
689,000000	80,014223
688,000000	80,194146
687,000000	80,381804
686,000000	80,566298
685,000000	80,746445
684,000000	80,924117
683,000000	81,094667
682,000000	81,258207
681,000000	81,431965
680,000000	81,634971
679,000000	81,870253
678,000000	82,136924
677,000000	82,445791
676,000000	82,807302
675,000000	83,216774
674,000000	83,664563
673,000000	84,141943
672,000000	84,618937
671,000000	85,072100
670,000000	85,534111
669,000000	86,118050
668,000000	86,825121
667,000000	87,401731
666,000000	87,727472
665,000000	87,909777
664,000000	88,022936
663,000000	88,062385
662,000000	87,990929
661,000000	87,791392
660,000000	87,470577
659,000000	87,033941
658,000000	86,475761
657,000000	85,785283
656,000000	84,968804
655,000000	84,063926
654,000000	83,123173
653,000000	82,185257
652,000000	81,280212
651,000000	80,442164
650,000000	79,682177
649,000000	78,971287
648,000000	78,284364
647,000000	77,629637
646,000000	77,006485
645,000000	76,376053
644,000000	75,705649
643,000000	75,004819
642,000000	74,289824
641,000000	73,553322
640,000000	72,803025
639,000000	72,091785
638,000000	71,474594
637,000000	70,974812
636,000000	70,616742
635,000000	70,433783
634,000000	70,406333
633,000000	70,449957
632,000000	70,496373
631,000000	70,533878
630,000000	70,553488
629,000000	70,515525
628,000000	70,395510
627,000000	70,210204
626,000000	69,971250
625,000000	69,656995
624,000000	69,257273
623,000000	68,802026
622,000000	68,319366
621,000000	67,807198
620,000000	67,270219
619,000000	66,741841
618,000000	66,243798
617,000000	65,768547
616,000000	65,329451
615,000000	64,979810
614,000000	64,752509
613,000000	64,632788
612,000000	64,614137
611,000000	64,726616
610,000000	64,988690
609,000000	65,382975
608,000000	65,900264
607,000000	66,560088
606,000000	67,369082
605,000000	68,313918
604,000000	69,407735
603,000000	70,688032
602,000000	72,157144
601,000000	73,762333
600,000000	75,435220
599,000000	77,111460
598,000000	78,720052
597,000000	80,191975
596,000000	81,485059
595,000000	82,589728
594,000000	83,519097
593,000000	84,301556
592,000000	84,968711
591,000000	85,543839
590,000000	86,042913
589,000000	86,483539
588,000000	86,887044
587,000000	87,267846
586,000000	87,627966
585,000000	87,964500
584,000000	88,277924
583,000000	88,573363
582,000000	88,855335
581,000000	89,121761
580,000000	89,363024
579,000000	89,572293
578,000000	89,760054
577,000000	89,948942
576,000000	90,149901
575,000000	90,351903
574,000000	90,540993
573,000000	90,719064
572,000000	90,893276
571,000000	91,060064
570,000000	91,213945
569,000000	91,363731
568,000000	91,525464
567,000000	91,704229
566,000000	91,894314
565,000000	92,088573
564,000000	92,272742
563,000000	92,419374
562,000000	92,507234
561,000000	92,545095
560,000000	92,564155
559,000000	92,590550
558,000000	92,631972
557,000000	92,681800
556,000000	92,726036
555,000000	92,752737
554,000000	92,763742
553,000000	92,773030
552,000000	92,790275
551,000000	92,814350
550,000000	92,844348
549,000000	92,883054
548,000000	92,923656
547,000000	92,948436
546,000000	92,950952
545,000000	92,947433
544,000000	92,957246
543,000000	92,984758
542,000000	93,026929
541,000000	93,082806
540,000000	93,145177
539,000000	93,199957
538,000000	93,248939
537,000000	93,319070
536,000000	93,433429
535,000000	93,581794
534,000000	93,734391
533,000000	93,875751
532,000000	94,007768
531,000000	94,130202
530,000000	94,238481
529,000000	94,332773
528,000000	94,411345
527,000000	94,461690
526,000000	94,474206
525,000000	94,460068
524,000000	94,440238
523,000000	94,424994
522,000000	94,414928
521,000000	94,406045
520,000000	94,384115
519,000000	94,332755
518,000000	94,262689
517,000000	94,215662
516,000000	94,220259
515,000000	94,260516
514,000000	94,303646
513,000000	94,339077
512,000000	94,374135
511,000000	94,407763
510,000000	94,428750
509,000000	94,430187
508,000000	94,407401
507,000000	94,353878
506,000000	94,276167
505,000000	94,198927
504,000000	94,140355
503,000000	94,092841
502,000000	94,037728
501,000000	93,968918
500,000000	93,886840
499,000000	93,780869
498,000000	93,637195
497,000000	93,459047
496,000000	93,267752
495,000000	93,087564
494,000000	92,936859
493,000000	92,826770
492,000000	92,755667
491,000000	92,710804
490,000000	92,683447
489,000000	92,675391
488,000000	92,689174
487,000000	92,722665
486,000000	92,778179
485,000000	92,864121
484,000000	92,978767
483,000000	93,105419
482,000000	93,233102
481,000000	93,367813
480,000000	93,515729
479,000000	93,673594
478,000000	93,843048
477,000000	94,030019
476,000000	94,218853
475,000000	94,373606
474,000000	94,482501
473,000000	94,580422
472,000000	94,701462
471,000000	94,828302
470,000000	94,923380
469,000000	94,982948
468,000000	95,026176
467,000000	95,062500
466,000000	95,095527
465,000000	95,133575
464,000000	95,172082
463,000000	95,187691
462,000000	95,175096
461,000000	95,166527
460,000000	95,200577
459,000000	95,275994
458,000000	95,372292
457,000000	95,422259
456,000000	95,422563
455,000000	95,342757
454,000000	95,201254
453,000000	95,087539
452,000000	95,070463
451,000000	95,140377
450,000000	95,230727
