# Supplementary material for: Machine learning-assisted non-destructive plasticizer identification and quantification in historical PVC objects based on IR spectroscopy
Source: Sci Rep. 2022 Mar 23;12:5017. doi: 10.1038/s41598-022-08862-1 (PMC8943100; doi:10.1038/s41598-022-08862-1)
Supplement: Supplementary file 1 — Supplementary Information 1. [file 41598_2022_8862_MOESM1_ESM.zip › Plasticizers_PVC_data/ATR_FTIR_all/P182.ASC]

PE IR       SUBTECH     SPECTRUM    ASCII       PEDS        4.00        
   -1
P182.ASC
20/10/14
14:24:00.00
20/10/14
14:24:00.00
Student
Sample 001 By student Date Wednesday, October 14 2020
450,000000
#HDR
-1
-1
#GR
cm-1
%T
1.0
0.0
4000,000000
-1,000000
3551
8
100,506302
64,937679
#DATA
4000,000000	99,793163
3999,000000	99,794307
3998,000000	99,795452
3997,000000	99,796597
3996,000000	99,797587
3995,000000	99,798565
3994,000000	99,799420
3993,000000	99,800036
3992,000000	99,800529
3991,000000	99,801220
3990,000000	99,802327
3989,000000	99,803812
3988,000000	99,805584
3987,000000	99,807736
3986,000000	99,810355
3985,000000	99,813101
3984,000000	99,815190
3983,000000	99,816002
3982,000000	99,815659
3981,000000	99,814910
3980,000000	99,814549
3979,000000	99,814992
3978,000000	99,816326
3977,000000	99,818449
3976,000000	99,821037
3975,000000	99,823594
3974,000000	99,825765
3973,000000	99,827580
3972,000000	99,829176
3971,000000	99,830319
3970,000000	99,830467
3969,000000	99,829442
3968,000000	99,827898
3967,000000	99,826824
3966,000000	99,826567
3965,000000	99,826533
3964,000000	99,826047
3963,000000	99,825386
3962,000000	99,825636
3961,000000	99,827464
3960,000000	99,830218
3959,000000	99,832490
3958,000000	99,833459
3957,000000	99,833425
3956,000000	99,833141
3955,000000	99,832927
3954,000000	99,832592
3953,000000	99,831994
3952,000000	99,831422
3951,000000	99,831368
3950,000000	99,832004
3949,000000	99,833041
3948,000000	99,833988
3947,000000	99,834444
3946,000000	99,834204
3945,000000	99,833409
3944,000000	99,832789
3943,000000	99,833458
3942,000000	99,835921
3941,000000	99,839275
3940,000000	99,841993
3939,000000	99,843680
3938,000000	99,845386
3937,000000	99,848035
3936,000000	99,851132
3935,000000	99,853163
3934,000000	99,853173
3933,000000	99,851633
3932,000000	99,849842
3931,000000	99,848778
3930,000000	99,848564
3929,000000	99,848887
3928,000000	99,849387
3927,000000	99,849803
3926,000000	99,850416
3925,000000	99,852161
3924,000000	99,855654
3923,000000	99,859899
3922,000000	99,862981
3921,000000	99,864043
3920,000000	99,863760
3919,000000	99,863300
3918,000000	99,863518
3917,000000	99,864718
3916,000000	99,866502
3915,000000	99,867693
3914,000000	99,867117
3913,000000	99,864787
3912,000000	99,862059
3911,000000	99,860715
3910,000000	99,861992
3909,000000	99,865964
3908,000000	99,871703
3907,000000	99,877445
3906,000000	99,881317
3905,000000	99,882330
3904,000000	99,881133
3903,000000	99,879001
3902,000000	99,876157
3901,000000	99,872737
3900,000000	99,870439
3899,000000	99,871198
3898,000000	99,874607
3897,000000	99,878021
3896,000000	99,879450
3895,000000	99,879015
3894,000000	99,877553
3893,000000	99,875753
3892,000000	99,875541
3891,000000	99,879510
3890,000000	99,887234
3889,000000	99,893895
3888,000000	99,895325
3887,000000	99,891645
3886,000000	99,887023
3885,000000	99,886593
3884,000000	99,890159
3883,000000	99,892111
3882,000000	99,889536
3881,000000	99,885135
3880,000000	99,883736
3879,000000	99,886859
3878,000000	99,890628
3877,000000	99,891116
3876,000000	99,889162
3875,000000	99,888837
3874,000000	99,893524
3873,000000	99,901810
3872,000000	99,907917
3871,000000	99,908355
3870,000000	99,906747
3869,000000	99,909026
3868,000000	99,913896
3867,000000	99,915051
3866,000000	99,911063
3865,000000	99,905905
3864,000000	99,903618
3863,000000	99,904704
3862,000000	99,906587
3861,000000	99,907763
3860,000000	99,909361
3859,000000	99,913128
3858,000000	99,920391
3857,000000	99,931018
3856,000000	99,942079
3855,000000	99,947934
3854,000000	99,947003
3853,000000	99,947277
3852,000000	99,950639
3851,000000	99,946242
3850,000000	99,932572
3849,000000	99,920124
3848,000000	99,915006
3847,000000	99,915288
3846,000000	99,916586
3845,000000	99,916643
3844,000000	99,916548
3843,000000	99,918634
3842,000000	99,923656
3841,000000	99,930055
3840,000000	99,935690
3839,000000	99,939496
3838,000000	99,942025
3837,000000	99,943852
3836,000000	99,944305
3835,000000	99,942381
3834,000000	99,938564
3833,000000	99,934641
3832,000000	99,932412
3831,000000	99,932607
3830,000000	99,933783
3829,000000	99,933527
3828,000000	99,931707
3827,000000	99,931520
3826,000000	99,936597
3825,000000	99,946559
3824,000000	99,956487
3823,000000	99,960912
3822,000000	99,959244
3821,000000	99,958309
3820,000000	99,963601
3819,000000	99,969575
3818,000000	99,969213
3817,000000	99,964495
3816,000000	99,962060
3815,000000	99,965446
3814,000000	99,970305
3813,000000	99,970755
3812,000000	99,968472
3811,000000	99,968593
3810,000000	99,971803
3809,000000	99,974478
3808,000000	99,974467
3807,000000	99,975237
3806,000000	99,981154
3805,000000	99,989489
3804,000000	99,993403
3803,000000	99,990085
3802,000000	99,983068
3801,000000	99,980109
3800,000000	99,983278
3799,000000	99,984356
3798,000000	99,978817
3797,000000	99,971523
3796,000000	99,968500
3795,000000	99,970822
3794,000000	99,974754
3793,000000	99,977020
3792,000000	99,977960
3791,000000	99,979546
3790,000000	99,982410
3789,000000	99,985695
3788,000000	99,988248
3787,000000	99,989456
3786,000000	99,989553
3785,000000	99,989639
3784,000000	99,990651
3783,000000	99,992110
3782,000000	99,992485
3781,000000	99,991196
3780,000000	99,989918
3779,000000	99,991096
3778,000000	99,994701
3777,000000	99,997660
3776,000000	99,997960
3775,000000	99,996948
3774,000000	99,996971
3773,000000	99,998242
3772,000000	99,998983
3771,000000	99,998267
3770,000000	99,997937
3769,000000	100,000142
3768,000000	100,003443
3767,000000	100,004611
3766,000000	100,003166
3765,000000	100,001432
3764,000000	100,001191
3763,000000	100,001953
3762,000000	100,002912
3761,000000	100,004680
3760,000000	100,007930
3759,000000	100,011970
3758,000000	100,015554
3757,000000	100,018621
3756,000000	100,022812
3755,000000	100,029354
3754,000000	100,037395
3753,000000	100,044299
3752,000000	100,047558
3751,000000	100,048013
3750,000000	100,049431
3749,000000	100,053244
3748,000000	100,057215
3747,000000	100,058704
3746,000000	100,055453
3745,000000	100,047577
3744,000000	100,042917
3743,000000	100,045603
3742,000000	100,045839
3741,000000	100,039447
3740,000000	100,034277
3739,000000	100,035058
3738,000000	100,039049
3737,000000	100,041886
3736,000000	100,043215
3735,000000	100,045627
3734,000000	100,048818
3733,000000	100,049916
3732,000000	100,048568
3731,000000	100,046759
3730,000000	100,044793
3729,000000	100,041729
3728,000000	100,038097
3727,000000	100,035643
3726,000000	100,035499
3725,000000	100,036718
3724,000000	100,037439
3723,000000	100,037863
3722,000000	100,039805
3721,000000	100,043437
3720,000000	100,046663
3719,000000	100,048018
3718,000000	100,048619
3717,000000	100,050578
3716,000000	100,054798
3715,000000	100,059937
3714,000000	100,063178
3713,000000	100,061944
3712,000000	100,056615
3711,000000	100,050698
3710,000000	100,045751
3709,000000	100,039690
3708,000000	100,031539
3707,000000	100,023426
3706,000000	100,018095
3705,000000	100,016133
3704,000000	100,015505
3703,000000	100,013509
3702,000000	100,009498
3701,000000	100,005292
3700,000000	100,001856
3699,000000	99,997802
3698,000000	99,992168
3697,000000	99,986333
3696,000000	99,982843
3695,000000	99,982844
3694,000000	99,985022
3693,000000	99,987234
3692,000000	99,988070
3691,000000	99,987220
3690,000000	99,985617
3689,000000	99,985187
3688,000000	99,986306
3687,000000	99,985513
3686,000000	99,979227
3685,000000	99,968837
3684,000000	99,958827
3683,000000	99,951231
3682,000000	99,943223
3681,000000	99,929496
3680,000000	99,907445
3679,000000	99,879904
3678,000000	99,853574
3677,000000	99,837881
3676,000000	99,843469
3675,000000	99,873183
3674,000000	99,912332
3673,000000	99,941429
3672,000000	99,955415
3671,000000	99,960179
3670,000000	99,962518
3669,000000	99,966962
3668,000000	99,971349
3667,000000	99,970909
3666,000000	99,966816
3665,000000	99,963378
3664,000000	99,962681
3663,000000	99,964529
3662,000000	99,968331
3661,000000	99,973881
3660,000000	99,980712
3659,000000	99,987132
3658,000000	99,991042
3657,000000	99,992376
3656,000000	99,993872
3655,000000	99,997420
3654,000000	100,001101
3653,000000	100,003289
3652,000000	100,004623
3651,000000	100,005140
3650,000000	100,004403
3649,000000	100,003229
3648,000000	100,001725
3647,000000	99,998951
3646,000000	99,995215
3645,000000	99,991329
3644,000000	99,987213
3643,000000	99,982403
3642,000000	99,977141
3641,000000	99,972344
3640,000000	99,968966
3639,000000	99,967744
3638,000000	99,969074
3637,000000	99,971882
3636,000000	99,973750
3635,000000	99,973509
3634,000000	99,972856
3633,000000	99,973920
3632,000000	99,975511
3631,000000	99,973348
3630,000000	99,964559
3629,000000	99,953651
3628,000000	99,948091
3627,000000	99,944870
3626,000000	99,936671
3625,000000	99,925938
3624,000000	99,919637
3623,000000	99,920249
3622,000000	99,925253
3621,000000	99,929787
3620,000000	99,929792
3619,000000	99,924712
3618,000000	99,916656
3617,000000	99,907023
3616,000000	99,896529
3615,000000	99,886910
3614,000000	99,880373
3613,000000	99,878142
3612,000000	99,878966
3611,000000	99,879231
3610,000000	99,875891
3609,000000	99,869166
3608,000000	99,861789
3607,000000	99,855649
3606,000000	99,849992
3605,000000	99,843682
3604,000000	99,837297
3603,000000	99,832182
3602,000000	99,829010
3601,000000	99,827456
3600,000000	99,826557
3599,000000	99,825349
3598,000000	99,823438
3597,000000	99,821073
3596,000000	99,818366
3595,000000	99,814912
3594,000000	99,810523
3593,000000	99,805865
3592,000000	99,801670
3591,000000	99,797856
3590,000000	99,793148
3589,000000	99,786360
3588,000000	99,778901
3587,000000	99,774311
3586,000000	99,773508
3585,000000	99,773700
3584,000000	99,772639
3583,000000	99,770316
3582,000000	99,767090
3581,000000	99,762893
3580,000000	99,758090
3579,000000	99,753960
3578,000000	99,751756
3577,000000	99,751701
3576,000000	99,752928
3575,000000	99,754358
3574,000000	99,755339
3573,000000	99,755763
3572,000000	99,755776
3571,000000	99,755279
3570,000000	99,753424
3569,000000	99,748703
3568,000000	99,740773
3567,000000	99,732251
3566,000000	99,726651
3565,000000	99,724552
3564,000000	99,724163
3563,000000	99,723979
3562,000000	99,723273
3561,000000	99,721807
3560,000000	99,719815
3559,000000	99,717860
3558,000000	99,716460
3557,000000	99,715848
3556,000000	99,715778
3555,000000	99,715401
3554,000000	99,713715
3553,000000	99,710566
3552,000000	99,707111
3551,000000	99,704687
3550,000000	99,703361
3549,000000	99,702012
3548,000000	99,699656
3547,000000	99,696494
3546,000000	99,693791
3545,000000	99,692664
3544,000000	99,693072
3543,000000	99,694111
3542,000000	99,694874
3541,000000	99,694871
3540,000000	99,694080
3539,000000	99,692940
3538,000000	99,692163
3537,000000	99,692162
3536,000000	99,692673
3535,000000	99,693113
3534,000000	99,693497
3533,000000	99,694744
3532,000000	99,697659
3531,000000	99,701672
3530,000000	99,704875
3529,000000	99,705837
3528,000000	99,705131
3527,000000	99,704675
3526,000000	99,705502
3525,000000	99,706749
3524,000000	99,706891
3523,000000	99,705488
3522,000000	99,703441
3521,000000	99,701941
3520,000000	99,701664
3519,000000	99,702672
3518,000000	99,704389
3517,000000	99,705686
3516,000000	99,705648
3515,000000	99,704533
3514,000000	99,703640
3513,000000	99,703933
3512,000000	99,704987
3511,000000	99,705515
3510,000000	99,704670
3509,000000	99,702623
3508,000000	99,700045
3507,000000	99,697416
3506,000000	99,694827
3505,000000	99,692147
3504,000000	99,689314
3503,000000	99,686788
3502,000000	99,685592
3501,000000	99,686621
3500,000000	99,689746
3499,000000	99,693593
3498,000000	99,696206
3497,000000	99,696220
3496,000000	99,693631
3495,000000	99,689506
3494,000000	99,685030
3493,000000	99,680874
3492,000000	99,677221
3491,000000	99,674034
3490,000000	99,671092
3489,000000	99,667949
3488,000000	99,664115
3487,000000	99,659323
3486,000000	99,653574
3485,000000	99,647194
3484,000000	99,641114
3483,000000	99,636798
3482,000000	99,635272
3481,000000	99,635950
3480,000000	99,636727
3479,000000	99,635503
3478,000000	99,631467
3477,000000	99,625032
3476,000000	99,617159
3475,000000	99,609223
3474,000000	99,603145
3473,000000	99,600850
3472,000000	99,603071
3471,000000	99,608464
3470,000000	99,613846
3469,000000	99,615375
3468,000000	99,610104
3467,000000	99,597347
3466,000000	99,579256
3465,000000	99,560197
3464,000000	99,544959
3463,000000	99,536293
3462,000000	99,533160
3461,000000	99,531402
3460,000000	99,526872
3459,000000	99,518424
3458,000000	99,507905
3457,000000	99,497581
3456,000000	99,488090
3455,000000	99,478746
3454,000000	99,468996
3453,000000	99,459055
3452,000000	99,449592
3451,000000	99,441465
3450,000000	99,435543
3449,000000	99,432118
3448,000000	99,430205
3447,000000	99,427870
3446,000000	99,423600
3445,000000	99,417224
3444,000000	99,409726
3443,000000	99,402809
3442,000000	99,398786
3441,000000	99,400141
3440,000000	99,408138
3439,000000	99,421389
3438,000000	99,435731
3437,000000	99,445847
3436,000000	99,447951
3435,000000	99,442056
3434,000000	99,432253
3433,000000	99,424137
3432,000000	99,420777
3431,000000	99,420677
3430,000000	99,419732
3429,000000	99,415202
3428,000000	99,407724
3427,000000	99,400052
3426,000000	99,394867
3425,000000	99,393808
3424,000000	99,397353
3423,000000	99,404495
3422,000000	99,412611
3421,000000	99,418658
3420,000000	99,421263
3419,000000	99,421805
3418,000000	99,423417
3417,000000	99,428754
3416,000000	99,438222
3415,000000	99,449742
3414,000000	99,460172
3413,000000	99,467530
3412,000000	99,472261
3411,000000	99,476408
3410,000000	99,481516
3409,000000	99,487361
3408,000000	99,492745
3407,000000	99,497297
3406,000000	99,502110
3405,000000	99,508516
3404,000000	99,516500
3403,000000	99,524589
3402,000000	99,531176
3401,000000	99,535623
3400,000000	99,538155
3399,000000	99,539304
3398,000000	99,539836
3397,000000	99,540928
3396,000000	99,543692
3395,000000	99,548136
3394,000000	99,552700
3393,000000	99,555207
3392,000000	99,554764
3391,000000	99,552879
3390,000000	99,552425
3389,000000	99,555111
3388,000000	99,559868
3387,000000	99,563870
3386,000000	99,565280
3385,000000	99,564849
3384,000000	99,564694
3383,000000	99,565875
3382,000000	99,567528
3381,000000	99,568204
3380,000000	99,567554
3379,000000	99,566571
3378,000000	99,566502
3377,000000	99,567758
3376,000000	99,569763
3375,000000	99,571651
3374,000000	99,573067
3373,000000	99,574402
3372,000000	99,576272
3371,000000	99,578728
3370,000000	99,580945
3369,000000	99,581720
3368,000000	99,580438
3367,000000	99,577708
3366,000000	99,575082
3365,000000	99,573982
3364,000000	99,574738
3363,000000	99,576614
3362,000000	99,578655
3361,000000	99,580301
3360,000000	99,581162
3359,000000	99,580650
3358,000000	99,578387
3357,000000	99,574985
3356,000000	99,571912
3355,000000	99,570286
3354,000000	99,570043
3353,000000	99,570484
3352,000000	99,571298
3351,000000	99,572640
3350,000000	99,574361
3349,000000	99,575697
3348,000000	99,575918
3347,000000	99,575069
3346,000000	99,573864
3345,000000	99,572948
3344,000000	99,572328
3343,000000	99,571470
3342,000000	99,569904
3341,000000	99,567746
3340,000000	99,565560
3339,000000	99,563689
3338,000000	99,561861
3337,000000	99,559616
3336,000000	99,556934
3335,000000	99,554149
3334,000000	99,551346
3333,000000	99,548347
3332,000000	99,545336
3331,000000	99,543011
3330,000000	99,541828
3329,000000	99,541359
3328,000000	99,540641
3327,000000	99,538940
3326,000000	99,535962
3325,000000	99,531670
3324,000000	99,526348
3323,000000	99,520610
3322,000000	99,514777
3321,000000	99,508250
3320,000000	99,499973
3319,000000	99,489611
3318,000000	99,477946
3317,000000	99,465997
3316,000000	99,454162
3315,000000	99,442377
3314,000000	99,430609
3313,000000	99,418783
3312,000000	99,406335
3311,000000	99,392207
3310,000000	99,375432
3309,000000	99,355759
3308,000000	99,333998
3307,000000	99,311888
3306,000000	99,291365
3305,000000	99,273632
3304,000000	99,258891
3303,000000	99,247005
3302,000000	99,238315
3301,000000	99,233698
3300,000000	99,233929
3299,000000	99,239278
3298,000000	99,249391
3297,000000	99,263255
3296,000000	99,279410
3295,000000	99,296508
3294,000000	99,313914
3293,000000	99,331504
3292,000000	99,348918
3291,000000	99,365364
3290,000000	99,380266
3289,000000	99,393987
3288,000000	99,407700
3287,000000	99,422522
3286,000000	99,438620
3285,000000	99,454947
3284,000000	99,469810
3283,000000	99,481913
3282,000000	99,491036
3281,000000	99,497824
3280,000000	99,503293
3279,000000	99,508651
3278,000000	99,515185
3277,000000	99,523640
3276,000000	99,533574
3275,000000	99,543752
3274,000000	99,553302
3273,000000	99,562203
3272,000000	99,570591
3271,000000	99,578178
3270,000000	99,584767
3269,000000	99,590868
3268,000000	99,597247
3267,000000	99,603918
3266,000000	99,610062
3265,000000	99,614978
3264,000000	99,618681
3263,000000	99,621550
3262,000000	99,623941
3261,000000	99,626455
3260,000000	99,630133
3259,000000	99,635701
3258,000000	99,642549
3257,000000	99,648896
3256,000000	99,653267
3255,000000	99,655700
3254,000000	99,657429
3253,000000	99,659653
3252,000000	99,662704
3251,000000	99,666036
3250,000000	99,668622
3249,000000	99,669520
3248,000000	99,668646
3247,000000	99,667252
3246,000000	99,667273
3245,000000	99,669778
3244,000000	99,674053
3243,000000	99,678331
3242,000000	99,681426
3241,000000	99,683645
3240,000000	99,686296
3239,000000	99,690443
3238,000000	99,695912
3237,000000	99,701210
3236,000000	99,704535
3235,000000	99,705180
3234,000000	99,704161
3233,000000	99,703309
3232,000000	99,703583
3231,000000	99,704309
3230,000000	99,704189
3229,000000	99,702977
3228,000000	99,701912
3227,000000	99,702346
3226,000000	99,704189
3225,000000	99,706082
3224,000000	99,707097
3223,000000	99,707751
3222,000000	99,709050
3221,000000	99,710873
3220,000000	99,711842
3219,000000	99,710839
3218,000000	99,708183
3217,000000	99,705230
3216,000000	99,703209
3215,000000	99,702504
3214,000000	99,702676
3213,000000	99,702826
3212,000000	99,702190
3211,000000	99,700747
3210,000000	99,699297
3209,000000	99,698836
3208,000000	99,699737
3207,000000	99,701434
3206,000000	99,702784
3205,000000	99,702808
3204,000000	99,701423
3203,000000	99,699586
3202,000000	99,698535
3201,000000	99,698723
3200,000000	99,699500
3199,000000	99,699858
3198,000000	99,699352
3197,000000	99,698425
3196,000000	99,698080
3195,000000	99,699270
3194,000000	99,702247
3193,000000	99,706237
3192,000000	99,709919
3191,000000	99,712314
3190,000000	99,713269
3189,000000	99,713224
3188,000000	99,712867
3187,000000	99,712958
3186,000000	99,713995
3185,000000	99,715810
3184,000000	99,717782
3183,000000	99,719577
3182,000000	99,721355
3181,000000	99,723112
3180,000000	99,724326
3179,000000	99,724617
3178,000000	99,724478
3177,000000	99,724896
3176,000000	99,726349
3175,000000	99,728509
3174,000000	99,730779
3173,000000	99,732748
3172,000000	99,734149
3171,000000	99,734723
3170,000000	99,734339
3169,000000	99,733267
3168,000000	99,732283
3167,000000	99,732247
3166,000000	99,733240
3165,000000	99,734212
3164,000000	99,733958
3163,000000	99,732589
3162,000000	99,731576
3161,000000	99,732086
3160,000000	99,733710
3159,000000	99,735137
3158,000000	99,735748
3157,000000	99,736198
3156,000000	99,737714
3155,000000	99,741182
3154,000000	99,746538
3153,000000	99,752520
3152,000000	99,757190
3151,000000	99,759265
3150,000000	99,759044
3149,000000	99,757884
3148,000000	99,757049
3147,000000	99,757262
3146,000000	99,758828
3145,000000	99,761535
3144,000000	99,764658
3143,000000	99,767684
3142,000000	99,770833
3141,000000	99,774254
3140,000000	99,776881
3139,000000	99,776963
3138,000000	99,773935
3137,000000	99,769095
3136,000000	99,764279
3135,000000	99,760447
3134,000000	99,757722
3133,000000	99,756092
3132,000000	99,755527
3131,000000	99,755697
3130,000000	99,756022
3129,000000	99,755929
3128,000000	99,754925
3127,000000	99,752798
3126,000000	99,750098
3125,000000	99,748186
3124,000000	99,748352
3123,000000	99,750683
3122,000000	99,753863
3121,000000	99,756145
3120,000000	99,756625
3119,000000	99,755739
3118,000000	99,754505
3117,000000	99,753170
3116,000000	99,750683
3115,000000	99,745889
3114,000000	99,739247
3113,000000	99,732949
3112,000000	99,729080
3111,000000	99,727732
3110,000000	99,727004
3109,000000	99,724563
3108,000000	99,719170
3107,000000	99,711144
3106,000000	99,701998
3105,000000	99,693789
3104,000000	99,688249
3103,000000	99,685832
3102,000000	99,685301
3101,000000	99,684484
3100,000000	99,681895
3099,000000	99,677870
3098,000000	99,674033
3097,000000	99,671572
3096,000000	99,670129
3095,000000	99,668338
3094,000000	99,665129
3093,000000	99,660304
3092,000000	99,654156
3091,000000	99,646916
3090,000000	99,638487
3089,000000	99,628433
3088,000000	99,616414
3087,000000	99,602935
3086,000000	99,589428
3085,000000	99,577152
3084,000000	99,566036
3083,000000	99,554963
3082,000000	99,543095
3081,000000	99,530508
3080,000000	99,517713
3079,000000	99,505132
3078,000000	99,493164
3077,000000	99,482245
3076,000000	99,472714
3075,000000	99,464912
3074,000000	99,459347
3073,000000	99,456314
3072,000000	99,455295
3071,000000	99,455326
3070,000000	99,456044
3069,000000	99,457772
3068,000000	99,460432
3067,000000	99,463028
3066,000000	99,464744
3065,000000	99,466034
3064,000000	99,468046
3063,000000	99,471208
3062,000000	99,474859
3061,000000	99,478181
3060,000000	99,481170
3059,000000	99,484702
3058,000000	99,489812
3057,000000	99,496750
3056,000000	99,504683
3055,000000	99,512420
3054,000000	99,519333
3053,000000	99,525241
3052,000000	99,529590
3051,000000	99,531454
3050,000000	99,530626
3049,000000	99,528222
3048,000000	99,525718
3047,000000	99,523693
3046,000000	99,521642
3045,000000	99,518663
3044,000000	99,514136
3043,000000	99,508113
3042,000000	99,501398
3041,000000	99,494925
3040,000000	99,488854
3039,000000	99,482651
3038,000000	99,476211
3037,000000	99,470306
3036,000000	99,465416
3035,000000	99,460576
3034,000000	99,454135
3033,000000	99,445634
3032,000000	99,436466
3031,000000	99,428646
3030,000000	99,423155
3029,000000	99,419342
3028,000000	99,415538
3027,000000	99,410287
3026,000000	99,403390
3025,000000	99,395891
3024,000000	99,388847
3023,000000	99,382195
3022,000000	99,375017
3021,000000	99,366776
3020,000000	99,357856
3019,000000	99,348810
3018,000000	99,339362
3017,000000	99,328414
3016,000000	99,315057
3015,000000	99,299459
3014,000000	99,282624
3013,000000	99,265232
3012,000000	99,246956
3011,000000	99,227226
3010,000000	99,206434
3009,000000	99,185844
3008,000000	99,166188
3007,000000	99,146729
3006,000000	99,125844
3005,000000	99,102014
3004,000000	99,074253
3003,000000	99,042232
3002,000000	99,006438
3001,000000	98,967818
3000,000000	98,926466
2999,000000	98,880754
2998,000000	98,828123
2997,000000	98,766471
2996,000000	98,694757
2995,000000	98,612368
2994,000000	98,518503
2993,000000	98,412204
2992,000000	98,292324
2991,000000	98,157735
2990,000000	98,007297
2989,000000	97,839834
2988,000000	97,654690
2987,000000	97,452565
2986,000000	97,236021
2985,000000	97,007314
2984,000000	96,764570
2983,000000	96,500877
2982,000000	96,208032
2981,000000	95,882676
2980,000000	95,528442
2979,000000	95,152707
2978,000000	94,762417
2977,000000	94,362155
2976,000000	93,955059
2975,000000	93,543497
2974,000000	93,128288
2973,000000	92,707468
2972,000000	92,276511
2971,000000	91,832145
2970,000000	91,377030
2969,000000	90,920855
2968,000000	90,475971
2967,000000	90,052466
2966,000000	89,657690
2965,000000	89,298686
2964,000000	88,983891
2963,000000	88,721551
2962,000000	88,518426
2961,000000	88,379514
2960,000000	88,307730
2959,000000	88,304403
2958,000000	88,368842
2957,000000	88,498489
2956,000000	88,688277
2955,000000	88,930365
2954,000000	89,214788
2953,000000	89,528427
2952,000000	89,854002
2951,000000	90,170373
2950,000000	90,456150
2949,000000	90,693180
2948,000000	90,867949
2947,000000	90,971724
2946,000000	91,000323
2945,000000	90,954431
2944,000000	90,838006
2943,000000	90,657209
2942,000000	90,420033
2941,000000	90,136239
2940,000000	89,816662
2939,000000	89,471545
2938,000000	89,111204
2937,000000	88,746880
2936,000000	88,390859
2935,000000	88,055070
2934,000000	87,749891
2933,000000	87,484459
2932,000000	87,266196
2931,000000	87,100313
2930,000000	86,988884
2929,000000	86,930257
2928,000000	86,918520
2927,000000	86,943972
2926,000000	86,995295
2925,000000	87,061461
2924,000000	87,133055
2923,000000	87,202960
2922,000000	87,267444
2921,000000	87,326541
2920,000000	87,382899
2919,000000	87,440787
2918,000000	87,505816
2917,000000	87,584397
2916,000000	87,682282
2915,000000	87,802974
2914,000000	87,947325
2913,000000	88,114110
2912,000000	88,300981
2911,000000	88,506490
2910,000000	88,731736
2909,000000	88,979674
2908,000000	89,252375
2907,000000	89,549231
2906,000000	89,868022
2905,000000	90,206333
2904,000000	90,561516
2903,000000	90,929630
2902,000000	91,305193
2901,000000	91,681781
2900,000000	92,052611
2899,000000	92,411605
2898,000000	92,754142
2897,000000	93,077132
2896,000000	93,378499
2895,000000	93,657087
2894,000000	93,913265
2893,000000	94,148375
2892,000000	94,363106
2891,000000	94,556395
2890,000000	94,725973
2889,000000	94,869624
2888,000000	94,985206
2887,000000	95,069951
2886,000000	95,120015
2885,000000	95,130874
2884,000000	95,098383
2883,000000	95,019853
2882,000000	94,895190
2881,000000	94,727373
2880,000000	94,522848
2879,000000	94,291857
2878,000000	94,048696
2877,000000	93,810580
2876,000000	93,594332
2875,000000	93,413933
2874,000000	93,279971
2873,000000	93,199966
2872,000000	93,176837
2871,000000	93,205439
2870,000000	93,270635
2869,000000	93,349240
2868,000000	93,415238
2867,000000	93,446223
2866,000000	93,428809
2865,000000	93,361436
2864,000000	93,254198
2863,000000	93,125818
2862,000000	92,999066
2861,000000	92,896002
2860,000000	92,834977
2859,000000	92,828918
2858,000000	92,883938
2857,000000	92,998119
2856,000000	93,161303
2855,000000	93,358243
2854,000000	93,574279
2853,000000	93,800467
2852,000000	94,036222
2851,000000	94,288395
2850,000000	94,566006
2849,000000	94,872604
2848,000000	95,201124
2847,000000	95,535513
2846,000000	95,858201
2845,000000	96,156817
2844,000000	96,426441
2843,000000	96,668427
2842,000000	96,887352
2841,000000	97,087614
2840,000000	97,271004
2839,000000	97,436927
2838,000000	97,584918
2837,000000	97,716221
2836,000000	97,832980
2835,000000	97,937028
2834,000000	98,029846
2833,000000	98,112889
2832,000000	98,187091
2831,000000	98,252213
2830,000000	98,307601
2829,000000	98,353451
2828,000000	98,390825
2827,000000	98,420508
2826,000000	98,442295
2825,000000	98,455607
2824,000000	98,460530
2823,000000	98,458280
2822,000000	98,451136
2821,000000	98,441884
2820,000000	98,433126
2819,000000	98,427041
2818,000000	98,425821
2817,000000	98,432333
2816,000000	98,449873
2815,000000	98,480818
2814,000000	98,525242
2813,000000	98,580501
2812,000000	98,642117
2811,000000	98,705585
2810,000000	98,767753
2809,000000	98,826815
2808,000000	98,881462
2807,000000	98,930470
2806,000000	98,973286
2805,000000	99,010600
2804,000000	99,043823
2803,000000	99,074137
2802,000000	99,102219
2801,000000	99,128487
2800,000000	99,153123
2799,000000	99,175844
2798,000000	99,196132
2797,000000	99,214004
2796,000000	99,230325
2795,000000	99,246272
2794,000000	99,262581
2793,000000	99,279218
2792,000000	99,295506
2791,000000	99,310488
2790,000000	99,323522
2789,000000	99,334866
2788,000000	99,345618
2787,000000	99,356925
2786,000000	99,369225
2785,000000	99,382238
2784,000000	99,395446
2783,000000	99,408326
2782,000000	99,420243
2781,000000	99,430530
2780,000000	99,438963
2779,000000	99,446124
2778,000000	99,453051
2777,000000	99,460355
2776,000000	99,467621
2775,000000	99,473715
2774,000000	99,477756
2773,000000	99,479806
2772,000000	99,480714
2771,000000	99,481387
2770,000000	99,482251
2769,000000	99,483245
2768,000000	99,484031
2767,000000	99,484181
2766,000000	99,483430
2765,000000	99,482042
2764,000000	99,480871
2763,000000	99,480771
2762,000000	99,481856
2761,000000	99,483435
2760,000000	99,484686
2759,000000	99,485229
2758,000000	99,485015
2757,000000	99,483956
2756,000000	99,481897
2755,000000	99,478850
2754,000000	99,475083
2753,000000	99,471124
2752,000000	99,467780
2751,000000	99,465799
2750,000000	99,465024
2749,000000	99,463998
2748,000000	99,461069
2747,000000	99,456089
2746,000000	99,450552
2745,000000	99,445846
2744,000000	99,441905
2743,000000	99,437991
2742,000000	99,434188
2741,000000	99,431307
2740,000000	99,429499
2739,000000	99,427851
2738,000000	99,425571
2737,000000	99,422979
2736,000000	99,420991
2735,000000	99,420174
2734,000000	99,420699
2733,000000	99,422944
2732,000000	99,427500
2731,000000	99,434422
2730,000000	99,442788
2729,000000	99,451291
2728,000000	99,459439
2727,000000	99,468113
2726,000000	99,478620
2725,000000	99,491035
2724,000000	99,503687
2723,000000	99,514551
2722,000000	99,523029
2721,000000	99,530091
2720,000000	99,536881
2719,000000	99,543695
2718,000000	99,550294
2717,000000	99,556572
2716,000000	99,562690
2715,000000	99,568931
2714,000000	99,575667
2713,000000	99,582997
2712,000000	99,590040
2711,000000	99,595042
2710,000000	99,596858
2709,000000	99,596354
2708,000000	99,595946
2707,000000	99,597594
2706,000000	99,601391
2705,000000	99,605991
2704,000000	99,610044
2703,000000	99,613121
2702,000000	99,615579
2701,000000	99,617882
2700,000000	99,620186
2699,000000	99,622459
2698,000000	99,624770
2697,000000	99,627216
2696,000000	99,629591
2695,000000	99,631378
2694,000000	99,632238
2693,000000	99,632397
2692,000000	99,632437
2691,000000	99,632793
2690,000000	99,633480
2689,000000	99,634099
2688,000000	99,633995
2687,000000	99,632621
2686,000000	99,630065
2685,000000	99,627223
2684,000000	99,625265
2683,000000	99,624795
2682,000000	99,625411
2681,000000	99,625929
2680,000000	99,625083
2679,000000	99,622425
2678,000000	99,618822
2677,000000	99,615861
2676,000000	99,614431
2675,000000	99,613890
2674,000000	99,612860
2673,000000	99,610744
2672,000000	99,608345
2671,000000	99,607087
2670,000000	99,607929
2669,000000	99,610926
2668,000000	99,615439
2667,000000	99,620729
2666,000000	99,626608
2665,000000	99,633557
2664,000000	99,641951
2663,000000	99,651098
2662,000000	99,659441
2661,000000	99,666060
2660,000000	99,671790
2659,000000	99,678542
2658,000000	99,687483
2657,000000	99,698024
2656,000000	99,708506
2655,000000	99,717539
2654,000000	99,724648
2653,000000	99,730074
2652,000000	99,734427
2651,000000	99,738519
2650,000000	99,743131
2649,000000	99,748505
2648,000000	99,754063
2647,000000	99,758787
2646,000000	99,761953
2645,000000	99,763538
2644,000000	99,764010
2643,000000	99,764003
2642,000000	99,764301
2641,000000	99,765766
2640,000000	99,768785
2639,000000	99,772634
2638,000000	99,775737
2637,000000	99,776941
2636,000000	99,776537
2635,000000	99,775872
2634,000000	99,775935
2633,000000	99,776507
2632,000000	99,776715
2631,000000	99,776236
2630,000000	99,775772
2629,000000	99,776322
2628,000000	99,777934
2627,000000	99,779152
2626,000000	99,777809
2625,000000	99,772806
2624,000000	99,765416
2623,000000	99,758726
2622,000000	99,755403
2621,000000	99,755735
2620,000000	99,757747
2619,000000	99,759073
2618,000000	99,758583
2617,000000	99,756492
2616,000000	99,753582
2615,000000	99,750690
2614,000000	99,748633
2613,000000	99,747944
2612,000000	99,748368
2611,000000	99,748811
2610,000000	99,748123
2609,000000	99,746109
2608,000000	99,743735
2607,000000	99,742229
2606,000000	99,741891
2605,000000	99,741839
2604,000000	99,741038
2603,000000	99,739541
2602,000000	99,738477
2601,000000	99,738704
2600,000000	99,739641
2599,000000	99,739711
2598,000000	99,737959
2597,000000	99,735011
2596,000000	99,732299
2595,000000	99,730448
2594,000000	99,728726
2593,000000	99,726156
2592,000000	99,722859
2591,000000	99,719906
2590,000000	99,717923
2589,000000	99,716345
2588,000000	99,714311
2587,000000	99,711877
2586,000000	99,709975
2585,000000	99,709373
2584,000000	99,710033
2583,000000	99,711269
2582,000000	99,712041
2581,000000	99,711372
2580,000000	99,709242
2579,000000	99,707174
2578,000000	99,707313
2577,000000	99,710448
2576,000000	99,715155
2575,000000	99,719027
2574,000000	99,720463
2573,000000	99,719401
2572,000000	99,717013
2571,000000	99,715052
2570,000000	99,714875
2569,000000	99,716430
2568,000000	99,718270
2567,000000	99,718879
2566,000000	99,717927
2565,000000	99,716247
2564,000000	99,715058
2563,000000	99,715406
2562,000000	99,717678
2561,000000	99,721061
2560,000000	99,723805
2559,000000	99,724628
2558,000000	99,723845
2557,000000	99,722795
2556,000000	99,722361
2555,000000	99,722368
2554,000000	99,722186
2553,000000	99,721629
2552,000000	99,721446
2551,000000	99,723018
2550,000000	99,727163
2549,000000	99,733017
2548,000000	99,738700
2547,000000	99,743468
2546,000000	99,748475
2545,000000	99,754871
2544,000000	99,761889
2543,000000	99,767710
2542,000000	99,771618
2541,000000	99,774233
2540,000000	99,775919
2539,000000	99,776168
2538,000000	99,774624
2537,000000	99,771885
2536,000000	99,769264
2535,000000	99,768350
2534,000000	99,770425
2533,000000	99,775158
2532,000000	99,779910
2531,000000	99,781612
2530,000000	99,779695
2529,000000	99,776394
2528,000000	99,774062
2527,000000	99,773326
2526,000000	99,774087
2525,000000	99,776826
2524,000000	99,781871
2523,000000	99,788095
2522,000000	99,793394
2521,000000	99,796194
2520,000000	99,796135
2519,000000	99,794015
2518,000000	99,791854
2517,000000	99,792286
2516,000000	99,796566
2515,000000	99,802928
2514,000000	99,807774
2513,000000	99,808992
2512,000000	99,807997
2511,000000	99,808526
2510,000000	99,813544
2509,000000	99,823031
2508,000000	99,834148
2507,000000	99,843360
2506,000000	99,848704
2505,000000	99,850532
2504,000000	99,850450
2503,000000	99,849902
2502,000000	99,849590
2501,000000	99,849642
2500,000000	99,849791
2499,000000	99,849577
2498,000000	99,848956
2497,000000	99,848783
2496,000000	99,850326
2495,000000	99,853979
2494,000000	99,858682
2493,000000	99,862996
2492,000000	99,866789
2491,000000	99,871330
2490,000000	99,877218
2489,000000	99,882595
2488,000000	99,884355
2487,000000	99,881502
2486,000000	99,876753
2485,000000	99,874290
2484,000000	99,876286
2483,000000	99,881856
2482,000000	99,888609
2481,000000	99,894364
2480,000000	99,897851
2479,000000	99,899003
2478,000000	99,898874
2477,000000	99,898647
2476,000000	99,898531
2475,000000	99,898052
2474,000000	99,897286
2473,000000	99,897166
2472,000000	99,898587
2471,000000	99,901801
2470,000000	99,906540
2469,000000	99,911945
2468,000000	99,916444
2467,000000	99,918828
2466,000000	99,919744
2465,000000	99,921139
2464,000000	99,923743
2463,000000	99,926006
2462,000000	99,926208
2461,000000	99,924914
2460,000000	99,924352
2459,000000	99,925716
2458,000000	99,928020
2457,000000	99,929643
2456,000000	99,930222
2455,000000	99,930626
2454,000000	99,931512
2453,000000	99,932423
2452,000000	99,932485
2451,000000	99,931610
2450,000000	99,930497
2449,000000	99,929418
2448,000000	99,927814
2447,000000	99,925753
2446,000000	99,925139
2445,000000	99,928140
2444,000000	99,934189
2443,000000	99,939519
2442,000000	99,940320
2441,000000	99,935975
2440,000000	99,929144
2439,000000	99,923229
2438,000000	99,919949
2437,000000	99,918637
2436,000000	99,917202
2435,000000	99,914013
2434,000000	99,909143
2433,000000	99,903645
2432,000000	99,897952
2431,000000	99,891957
2430,000000	99,886709
2429,000000	99,884643
2428,000000	99,886898
2427,000000	99,891016
2426,000000	99,892635
2425,000000	99,889723
2424,000000	99,884478
2423,000000	99,880728
2422,000000	99,879914
2421,000000	99,879837
2420,000000	99,877075
2419,000000	99,870488
2418,000000	99,862396
2417,000000	99,856539
2416,000000	99,854899
2415,000000	99,856396
2414,000000	99,858400
2413,000000	99,859140
2412,000000	99,858686
2411,000000	99,858215
2410,000000	99,858887
2409,000000	99,861287
2408,000000	99,865419
2407,000000	99,870764
2406,000000	99,876396
2405,000000	99,881376
2404,000000	99,885303
2403,000000	99,888458
2402,000000	99,891230
2401,000000	99,893478
2400,000000	99,894750
2399,000000	99,895113
2398,000000	99,895305
2397,000000	99,895870
2396,000000	99,896468
2395,000000	99,896400
2394,000000	99,895671
2393,000000	99,895221
2392,000000	99,896125
2391,000000	99,898609
2390,000000	99,901542
2389,000000	99,902906
2388,000000	99,901026
2387,000000	99,895764
2386,000000	99,888433
2385,000000	99,880370
2384,000000	99,872288
2383,000000	99,864906
2382,000000	99,859594
2381,000000	99,857516
2380,000000	99,858045
2379,000000	99,858944
2378,000000	99,858378
2377,000000	99,856727
2376,000000	99,856144
2375,000000	99,858736
2374,000000	99,865042
2373,000000	99,873469
2372,000000	99,880632
2371,000000	99,883078
2370,000000	99,880389
2369,000000	99,876191
2368,000000	99,875144
2367,000000	99,878624
2366,000000	99,883849
2365,000000	99,887312
2364,000000	99,887439
2363,000000	99,884785
2362,000000	99,881322
2361,000000	99,879329
2360,000000	99,879591
2359,000000	99,880449
2358,000000	99,880930
2357,000000	99,881844
2356,000000	99,883871
2355,000000	99,885594
2354,000000	99,886749
2353,000000	99,888413
2352,000000	99,890252
2351,000000	99,891244
2350,000000	99,890960
2349,000000	99,888968
2348,000000	99,884675
2347,000000	99,880742
2346,000000	99,883999
2345,000000	99,897087
2344,000000	99,912810
2343,000000	99,921257
2342,000000	99,920914
2341,000000	99,916888
2340,000000	99,913497
2339,000000	99,911670
2338,000000	99,911100
2337,000000	99,912681
2336,000000	99,915730
2335,000000	99,917838
2334,000000	99,916860
2333,000000	99,913841
2332,000000	99,910015
2331,000000	99,906873
2330,000000	99,905032
2329,000000	99,906771
2328,000000	99,913144
2327,000000	99,924477
2326,000000	99,939350
2325,000000	99,954952
2324,000000	99,968048
2323,000000	99,977135
2322,000000	99,982936
2321,000000	99,986478
2320,000000	99,986913
2319,000000	99,984324
2318,000000	99,980120
2317,000000	99,976734
2316,000000	99,974260
2315,000000	99,972586
2314,000000	99,971856
2313,000000	99,972993
2312,000000	99,975239
2311,000000	99,978010
2310,000000	99,981794
2309,000000	99,987773
2308,000000	99,995009
2307,000000	100,001419
2306,000000	100,005980
2305,000000	100,009693
2304,000000	100,013387
2303,000000	100,016753
2302,000000	100,018498
2301,000000	100,018007
2300,000000	100,015710
2299,000000	100,014037
2298,000000	100,015584
2297,000000	100,020793
2296,000000	100,026218
2295,000000	100,028146
2294,000000	100,026462
2293,000000	100,024803
2292,000000	100,026404
2291,000000	100,031749
2290,000000	100,039713
2289,000000	100,048886
2288,000000	100,057509
2287,000000	100,063712
2286,000000	100,067209
2285,000000	100,069490
2284,000000	100,072109
2283,000000	100,075078
2282,000000	100,077428
2281,000000	100,078084
2280,000000	100,076438
2279,000000	100,073022
2278,000000	100,070006
2277,000000	100,069754
2276,000000	100,072386
2275,000000	100,075997
2274,000000	100,079245
2273,000000	100,082617
2272,000000	100,086385
2271,000000	100,088723
2270,000000	100,086816
2269,000000	100,080013
2268,000000	100,071883
2267,000000	100,069021
2266,000000	100,076402
2265,000000	100,092621
2264,000000	100,110426
2263,000000	100,123151
2262,000000	100,129864
2261,000000	100,133433
2260,000000	100,135704
2259,000000	100,136504
2258,000000	100,135978
2257,000000	100,135142
2256,000000	100,134683
2255,000000	100,135408
2254,000000	100,138966
2253,000000	100,145816
2252,000000	100,153051
2251,000000	100,156675
2250,000000	100,155133
2249,000000	100,148818
2248,000000	100,138395
2247,000000	100,127271
2246,000000	100,123700
2245,000000	100,134475
2244,000000	100,155624
2243,000000	100,174031
2242,000000	100,179990
2241,000000	100,175085
2240,000000	100,167499
2239,000000	100,163916
2238,000000	100,167261
2237,000000	100,177381
2236,000000	100,190433
2235,000000	100,200652
2234,000000	100,205791
2233,000000	100,209094
2232,000000	100,213994
2231,000000	100,218871
2230,000000	100,218875
2229,000000	100,211147
2228,000000	100,197155
2227,000000	100,182079
2226,000000	100,172926
2225,000000	100,174214
2224,000000	100,183423
2223,000000	100,193071
2222,000000	100,198784
2221,000000	100,202714
2220,000000	100,208122
2219,000000	100,214016
2218,000000	100,217191
2217,000000	100,216434
2216,000000	100,212081
2215,000000	100,203946
2214,000000	100,192661
2213,000000	100,181710
2212,000000	100,175472
2211,000000	100,175745
2210,000000	100,181546
2209,000000	100,191195
2208,000000	100,203369
2207,000000	100,216839
2206,000000	100,229687
2205,000000	100,238458
2204,000000	100,239522
2203,000000	100,233255
2202,000000	100,225538
2201,000000	100,222289
2200,000000	100,223163
2199,000000	100,223982
2198,000000	100,224600
2197,000000	100,229611
2196,000000	100,240519
2195,000000	100,251426
2194,000000	100,254640
2193,000000	100,248174
2192,000000	100,236924
2191,000000	100,228532
2190,000000	100,227855
2189,000000	100,232845
2188,000000	100,236464
2187,000000	100,235757
2186,000000	100,237201
2185,000000	100,248243
2184,000000	100,264816
2183,000000	100,274380
2182,000000	100,272091
2181,000000	100,266910
2180,000000	100,269030
2179,000000	100,277585
2178,000000	100,284016
2177,000000	100,282228
2176,000000	100,273471
2175,000000	100,265391
2174,000000	100,268084
2173,000000	100,286863
2172,000000	100,316479
2171,000000	100,345302
2170,000000	100,365678
2169,000000	100,377046
2168,000000	100,380412
2167,000000	100,376015
2166,000000	100,368230
2165,000000	100,367109
2164,000000	100,379813
2163,000000	100,402663
2162,000000	100,423262
2161,000000	100,428130
2160,000000	100,410258
2159,000000	100,375983
2158,000000	100,344248
2157,000000	100,332731
2156,000000	100,343528
2155,000000	100,365580
2154,000000	100,387056
2153,000000	100,401270
2152,000000	100,405105
2151,000000	100,398662
2150,000000	100,386927
2149,000000	100,376362
2148,000000	100,367880
2147,000000	100,357228
2146,000000	100,344045
2145,000000	100,335624
2144,000000	100,338777
2143,000000	100,350799
2142,000000	100,360643
2141,000000	100,357549
2140,000000	100,338915
2139,000000	100,312227
2138,000000	100,289253
2137,000000	100,275916
2136,000000	100,267658
2135,000000	100,256831
2134,000000	100,242422
2133,000000	100,228729
2132,000000	100,217142
2131,000000	100,205999
2130,000000	100,197364
2129,000000	100,196874
2128,000000	100,205111
2127,000000	100,214350
2126,000000	100,216749
2125,000000	100,212220
2124,000000	100,206291
2123,000000	100,202767
2122,000000	100,201189
2121,000000	100,199794
2120,000000	100,198527
2119,000000	100,199187
2118,000000	100,203276
2117,000000	100,209504
2116,000000	100,213997
2115,000000	100,213964
2114,000000	100,210770
2113,000000	100,208505
2112,000000	100,210411
2111,000000	100,217189
2110,000000	100,226467
2109,000000	100,232116
2108,000000	100,227415
2107,000000	100,212526
2106,000000	100,196944
2105,000000	100,190932
2104,000000	100,195710
2103,000000	100,205327
2102,000000	100,215355
2101,000000	100,224972
2100,000000	100,232829
2099,000000	100,236888
2098,000000	100,237912
2097,000000	100,238133
2096,000000	100,236950
2095,000000	100,232438
2094,000000	100,226290
2093,000000	100,222210
2092,000000	100,220530
2091,000000	100,219380
2090,000000	100,219916
2089,000000	100,224872
2088,000000	100,233005
2087,000000	100,240824
2086,000000	100,249117
2085,000000	100,261417
2084,000000	100,275978
2083,000000	100,286161
2082,000000	100,289842
2081,000000	100,292481
2080,000000	100,299010
2079,000000	100,307987
2078,000000	100,315218
2077,000000	100,317678
2076,000000	100,312714
2075,000000	100,299465
2074,000000	100,283465
2073,000000	100,274317
2072,000000	100,276036
2071,000000	100,284590
2070,000000	100,295906
2069,000000	100,309163
2068,000000	100,320187
2067,000000	100,319509
2066,000000	100,302581
2065,000000	100,278100
2064,000000	100,261582
2063,000000	100,262604
2062,000000	100,279911
2061,000000	100,304099
2060,000000	100,323133
2059,000000	100,330487
2058,000000	100,330192
2057,000000	100,330971
2056,000000	100,335656
2055,000000	100,341195
2054,000000	100,347740
2053,000000	100,359614
2052,000000	100,375844
2051,000000	100,387758
2050,000000	100,389366
2049,000000	100,385364
2048,000000	100,385405
2047,000000	100,393177
2046,000000	100,403488
2045,000000	100,405477
2044,000000	100,389278
2043,000000	100,357514
2042,000000	100,329693
2041,000000	100,325775
2040,000000	100,344581
2039,000000	100,369573
2038,000000	100,394896
2037,000000	100,429254
2036,000000	100,471982
2035,000000	100,503146
2034,000000	100,506302
2033,000000	100,488964
2032,000000	100,470397
2031,000000	100,458960
2030,000000	100,451143
2029,000000	100,443081
2028,000000	100,433797
2027,000000	100,423799
2026,000000	100,416629
2025,000000	100,416600
2024,000000	100,421926
2023,000000	100,427313
2022,000000	100,433074
2021,000000	100,442455
2020,000000	100,450929
2019,000000	100,450184
2018,000000	100,443908
2017,000000	100,446964
2016,000000	100,464772
2015,000000	100,484830
2014,000000	100,492743
2013,000000	100,486288
2012,000000	100,472316
2011,000000	100,458854
2010,000000	100,451247
2009,000000	100,446620
2008,000000	100,431426
2007,000000	100,395473
2006,000000	100,349301
2005,000000	100,317665
2004,000000	100,315034
2003,000000	100,337219
2002,000000	100,371977
2001,000000	100,405097
2000,000000	100,421993
1999,000000	100,418209
1998,000000	100,407253
1997,000000	100,405167
1996,000000	100,408638
1995,000000	100,401487
1994,000000	100,381398
1993,000000	100,364716
1992,000000	100,362713
1991,000000	100,368104
1990,000000	100,372135
1989,000000	100,379058
1988,000000	100,395627
1987,000000	100,418922
1986,000000	100,440432
1985,000000	100,452827
1984,000000	100,450251
1983,000000	100,432405
1982,000000	100,410804
1981,000000	100,400275
1980,000000	100,401133
1979,000000	100,400752
1978,000000	100,395519
1977,000000	100,395272
1976,000000	100,402400
1975,000000	100,405775
1974,000000	100,399610
1973,000000	100,389988
1972,000000	100,381697
1971,000000	100,374988
1970,000000	100,374942
1969,000000	100,386529
1968,000000	100,399650
1967,000000	100,397325
1966,000000	100,380657
1965,000000	100,367776
1964,000000	100,367247
1963,000000	100,370610
1962,000000	100,370650
1961,000000	100,369424
1960,000000	100,367054
1959,000000	100,359313
1958,000000	100,348802
1957,000000	100,343436
1956,000000	100,342483
1955,000000	100,337627
1954,000000	100,328044
1953,000000	100,321337
1952,000000	100,319628
1951,000000	100,318075
1950,000000	100,316244
1949,000000	100,317992
1948,000000	100,319861
1947,000000	100,313574
1946,000000	100,300554
1945,000000	100,290383
1944,000000	100,285103
1943,000000	100,279808
1942,000000	100,278931
1941,000000	100,293373
1940,000000	100,318764
1939,000000	100,335152
1938,000000	100,330313
1937,000000	100,311639
1936,000000	100,293100
1935,000000	100,281378
1934,000000	100,279153
1933,000000	100,288729
1932,000000	100,305677
1931,000000	100,319039
1930,000000	100,322826
1929,000000	100,321248
1928,000000	100,319039
1927,000000	100,314832
1926,000000	100,307717
1925,000000	100,300682
1924,000000	100,295826
1923,000000	100,291250
1922,000000	100,286397
1921,000000	100,283700
1920,000000	100,283214
1919,000000	100,281717
1918,000000	100,278412
1917,000000	100,274887
1916,000000	100,269359
1915,000000	100,260437
1914,000000	100,254847
1913,000000	100,261565
1912,000000	100,278463
1911,000000	100,292819
1910,000000	100,296175
1909,000000	100,291254
1908,000000	100,283141
1907,000000	100,274029
1906,000000	100,268433
1905,000000	100,270542
1904,000000	100,275517
1903,000000	100,271455
1902,000000	100,254447
1901,000000	100,233765
1900,000000	100,219407
1899,000000	100,213537
1898,000000	100,215997
1897,000000	100,226257
1896,000000	100,238084
1895,000000	100,241650
1894,000000	100,235375
1893,000000	100,227331
1892,000000	100,222487
1891,000000	100,217792
1890,000000	100,211371
1889,000000	100,206819
1888,000000	100,204427
1887,000000	100,199490
1886,000000	100,192041
1885,000000	100,187670
1884,000000	100,187785
1883,000000	100,187115
1882,000000	100,182933
1881,000000	100,178671
1880,000000	100,175641
1879,000000	100,170521
1878,000000	100,163633
1877,000000	100,159969
1876,000000	100,160792
1875,000000	100,162314
1874,000000	100,162999
1873,000000	100,164320
1872,000000	100,164128
1871,000000	100,158066
1870,000000	100,149214
1869,000000	100,147236
1868,000000	100,152455
1867,000000	100,153814
1866,000000	100,148216
1865,000000	100,144178
1864,000000	100,146567
1863,000000	100,151663
1862,000000	100,155696
1861,000000	100,157937
1860,000000	100,155125
1859,000000	100,143528
1858,000000	100,128295
1857,000000	100,120078
1856,000000	100,120356
1855,000000	100,120492
1854,000000	100,116469
1853,000000	100,112766
1852,000000	100,110209
1851,000000	100,102200
1850,000000	100,088550
1849,000000	100,077690
1848,000000	100,072749
1847,000000	100,065944
1846,000000	100,051979
1845,000000	100,037052
1844,000000	100,029092
1843,000000	100,026209
1842,000000	100,024234
1841,000000	100,025069
1840,000000	100,027453
1839,000000	100,025490
1838,000000	100,019293
1837,000000	100,015604
1836,000000	100,017702
1835,000000	100,022578
1834,000000	100,029256
1833,000000	100,039432
1832,000000	100,049606
1831,000000	100,053045
1830,000000	100,051760
1829,000000	100,052360
1828,000000	100,051810
1827,000000	100,044361
1826,000000	100,034561
1825,000000	100,031564
1824,000000	100,034265
1823,000000	100,033180
1822,000000	100,027761
1821,000000	100,025085
1820,000000	100,024337
1819,000000	100,017830
1818,000000	100,005745
1817,000000	99,996634
1816,000000	99,992914
1815,000000	99,987981
1814,000000	99,980086
1813,000000	99,975545
1812,000000	99,976180
1811,000000	99,976705
1810,000000	99,974580
1809,000000	99,972703
1808,000000	99,969916
1807,000000	99,960877
1806,000000	99,947945
1805,000000	99,940329
1804,000000	99,939410
1803,000000	99,936582
1802,000000	99,928849
1801,000000	99,923179
1800,000000	99,920097
1799,000000	99,911359
1798,000000	99,896207
1797,000000	99,883757
1796,000000	99,875675
1795,000000	99,862813
1794,000000	99,842158
1793,000000	99,824054
1792,000000	99,814589
1791,000000	99,805362
1790,000000	99,791380
1789,000000	99,779001
1788,000000	99,767889
1787,000000	99,749589
1786,000000	99,725306
1785,000000	99,707692
1784,000000	99,699023
1783,000000	99,686411
1782,000000	99,665280
1781,000000	99,645387
1780,000000	99,628495
1779,000000	99,605522
1778,000000	99,577040
1777,000000	99,555954
1776,000000	99,543479
1775,000000	99,524361
1774,000000	99,491902
1773,000000	99,457995
1772,000000	99,429582
1771,000000	99,394654
1770,000000	99,349675
1769,000000	99,307495
1768,000000	99,270541
1767,000000	99,229633
1766,000000	99,186744
1765,000000	99,151326
1764,000000	99,116076
1763,000000	99,061086
1762,000000	98,986533
1761,000000	98,915773
1760,000000	98,851057
1759,000000	98,770495
1758,000000	98,664499
1757,000000	98,547401
1756,000000	98,428196
1755,000000	98,295832
1754,000000	98,142783
1753,000000	97,965929
1752,000000	97,743389
1751,000000	97,448316
1750,000000	97,092370
1749,000000	96,708976
1748,000000	96,295327
1747,000000	95,819749
1746,000000	95,272535
1745,000000	94,660763
1744,000000	93,980086
1743,000000	93,224559
1742,000000	92,395143
1741,000000	91,471689
1740,000000	90,427562
1739,000000	89,331387
1738,000000	88,327572
1737,000000	87,445225
1736,000000	86,513896
1735,000000	85,273192
1734,000000	83,737764
1733,000000	82,331067
1732,000000	81,242275
1731,000000	80,276361
1730,000000	79,277235
1729,000000	78,273646
1728,000000	77,345085
1727,000000	76,497780
1726,000000	75,712703
1725,000000	75,012394
1724,000000	74,424850
1723,000000	73,950963
1722,000000	73,609744
1721,000000	73,445241
1720,000000	73,471819
1719,000000	73,671975
1718,000000	74,075119
1717,000000	74,760185
1716,000000	75,700265
1715,000000	76,791349
1714,000000	77,992732
1713,000000	79,308317
1712,000000	80,722922
1711,000000	82,202031
1710,000000	83,710109
1709,000000	85,204207
1708,000000	86,654996
1707,000000	88,084417
1706,000000	89,502186
1705,000000	90,793743
1704,000000	91,816474
1703,000000	92,595565
1702,000000	93,287538
1701,000000	94,033646
1700,000000	94,791523
1699,000000	95,376365
1698,000000	95,761500
1697,000000	96,056801
1696,000000	96,346712
1695,000000	96,631454
1694,000000	96,854154
1693,000000	97,003376
1692,000000	97,118022
1691,000000	97,234760
1690,000000	97,355780
1689,000000	97,456787
1688,000000	97,529512
1687,000000	97,590555
1686,000000	97,651526
1685,000000	97,710182
1684,000000	97,780083
1683,000000	97,866826
1682,000000	97,942747
1681,000000	97,999815
1680,000000	98,049493
1679,000000	98,104743
1678,000000	98,163304
1677,000000	98,213668
1676,000000	98,261171
1675,000000	98,325333
1674,000000	98,399478
1673,000000	98,458564
1672,000000	98,503113
1671,000000	98,552747
1670,000000	98,611405
1669,000000	98,661259
1668,000000	98,694121
1667,000000	98,723361
1666,000000	98,755025
1665,000000	98,780691
1664,000000	98,799849
1663,000000	98,824537
1662,000000	98,854282
1661,000000	98,873445
1660,000000	98,880268
1659,000000	98,887406
1658,000000	98,897554
1657,000000	98,901101
1656,000000	98,892469
1655,000000	98,877549
1654,000000	98,863223
1653,000000	98,854478
1652,000000	98,851261
1651,000000	98,848390
1650,000000	98,853681
1649,000000	98,850072
1648,000000	98,822801
1647,000000	98,782405
1646,000000	98,739188
1645,000000	98,683944
1644,000000	98,619617
1643,000000	98,554879
1642,000000	98,483249
1641,000000	98,398582
1640,000000	98,313141
1639,000000	98,248847
1638,000000	98,216195
1637,000000	98,220571
1636,000000	98,282346
1635,000000	98,401365
1634,000000	98,525728
1633,000000	98,620100
1632,000000	98,694073
1631,000000	98,761144
1630,000000	98,822100
1629,000000	98,871662
1628,000000	98,912028
1627,000000	98,949547
1626,000000	98,981739
1625,000000	99,003053
1624,000000	99,018914
1623,000000	99,041296
1622,000000	99,066729
1621,000000	99,082382
1620,000000	99,088605
1619,000000	99,093191
1618,000000	99,095437
1617,000000	99,090249
1616,000000	99,083220
1615,000000	99,081918
1614,000000	99,082282
1613,000000	99,074660
1612,000000	99,056468
1611,000000	99,032576
1610,000000	99,000863
1609,000000	98,948650
1608,000000	98,866637
1607,000000	98,753147
1606,000000	98,601119
1605,000000	98,399184
1604,000000	98,151089
1603,000000	97,886863
1602,000000	97,647586
1601,000000	97,468501
1600,000000	97,380551
1599,000000	97,404895
1598,000000	97,532842
1597,000000	97,725098
1596,000000	97,941386
1595,000000	98,155464
1594,000000	98,343238
1593,000000	98,484257
1592,000000	98,577044
1591,000000	98,633884
1590,000000	98,657432
1589,000000	98,638607
1588,000000	98,573088
1587,000000	98,463743
1586,000000	98,305582
1585,000000	98,087829
1584,000000	97,817604
1583,000000	97,531718
1582,000000	97,284986
1581,000000	97,124858
1580,000000	97,076367
1579,000000	97,145482
1578,000000	97,332193
1577,000000	97,626290
1576,000000	97,972480
1575,000000	98,270177
1574,000000	98,463634
1573,000000	98,572386
1572,000000	98,629721
1571,000000	98,657242
1570,000000	98,665403
1569,000000	98,657283
1568,000000	98,638112
1567,000000	98,622085
1566,000000	98,620545
1565,000000	98,632833
1564,000000	98,655686
1563,000000	98,684825
1562,000000	98,711787
1561,000000	98,728306
1560,000000	98,744842
1559,000000	98,802339
1558,000000	98,884456
1557,000000	98,919514
1556,000000	98,925447
1555,000000	98,935104
1554,000000	98,951443
1553,000000	98,965975
1552,000000	98,976487
1551,000000	98,992797
1550,000000	99,018862
1549,000000	99,045951
1548,000000	99,067510
1547,000000	99,087374
1546,000000	99,109337
1545,000000	99,130093
1544,000000	99,148579
1543,000000	99,168695
1542,000000	99,188714
1541,000000	99,200149
1540,000000	99,208951
1539,000000	99,223779
1538,000000	99,233257
1537,000000	99,233307
1536,000000	99,229629
1535,000000	99,226933
1534,000000	99,228950
1533,000000	99,233821
1532,000000	99,236418
1531,000000	99,238823
1530,000000	99,241286
1529,000000	99,237702
1528,000000	99,230293
1527,000000	99,230101
1526,000000	99,238237
1525,000000	99,242192
1524,000000	99,236380
1523,000000	99,228534
1522,000000	99,224209
1521,000000	99,220990
1520,000000	99,218210
1519,000000	99,220853
1518,000000	99,226371
1517,000000	99,223771
1516,000000	99,215310
1515,000000	99,210899
1514,000000	99,208330
1513,000000	99,197814
1512,000000	99,180863
1511,000000	99,169273
1510,000000	99,160950
1509,000000	99,141323
1508,000000	99,111422
1507,000000	99,101098
1506,000000	99,112006
1505,000000	99,107340
1504,000000	99,092381
1503,000000	99,086095
1502,000000	99,079751
1501,000000	99,057770
1500,000000	99,020138
1499,000000	98,976769
1498,000000	98,919367
1497,000000	98,823648
1496,000000	98,691631
1495,000000	98,549475
1494,000000	98,399887
1493,000000	98,223138
1492,000000	98,012684
1491,000000	97,791777
1490,000000	97,601796
1489,000000	97,481053
1488,000000	97,452150
1487,000000	97,509839
1486,000000	97,612853
1485,000000	97,713887
1484,000000	97,793745
1483,000000	97,850732
1482,000000	97,870634
1481,000000	97,833549
1480,000000	97,747121
1479,000000	97,630958
1478,000000	97,477727
1477,000000	97,268304
1476,000000	97,013227
1475,000000	96,726015
1474,000000	96,357841
1473,000000	95,835017
1472,000000	95,185403
1471,000000	94,513001
1470,000000	93,851481
1469,000000	93,186260
1468,000000	92,543924
1467,000000	91,980056
1466,000000	91,525324
1465,000000	91,184713
1464,000000	90,968790
1463,000000	90,876293
1462,000000	90,875025
1461,000000	90,933815
1460,000000	91,051597
1459,000000	91,253552
1458,000000	91,569861
1457,000000	91,985049
1456,000000	92,408730
1455,000000	92,768147
1454,000000	93,059458
1453,000000	93,282110
1452,000000	93,421256
1451,000000	93,463351
1450,000000	93,401820
1449,000000	93,251106
1448,000000	93,071114
1447,000000	92,934897
1446,000000	92,847404
1445,000000	92,744228
1444,000000	92,551839
1443,000000	92,208429
1442,000000	91,662298
1441,000000	90,912212
1440,000000	90,022180
1439,000000	89,042652
1438,000000	87,951031
1437,000000	86,793282
1436,000000	85,863512
1435,000000	85,428147
1434,000000	85,416602
1433,000000	85,619995
1432,000000	85,871276
1431,000000	85,986162
1430,000000	85,737741
1429,000000	85,012884
1428,000000	83,991499
1427,000000	83,078292
1426,000000	82,683091
1425,000000	83,082293
1424,000000	84,257652
1423,000000	85,797767
1422,000000	87,244197
1421,000000	88,472846
1420,000000	89,593129
1419,000000	90,636723
1418,000000	91,490785
1417,000000	92,125168
1416,000000	92,645727
1415,000000	93,142705
1414,000000	93,647826
1413,000000	94,169863
1412,000000	94,705627
1411,000000	95,229502
1410,000000	95,708946
1409,000000	96,127795
1408,000000	96,479574
1407,000000	96,757118
1406,000000	96,965159
1405,000000	97,120663
1404,000000	97,227448
1403,000000	97,277829
1402,000000	97,277333
1401,000000	97,239240
1400,000000	97,161667
1399,000000	97,035592
1398,000000	96,868698
1397,000000	96,670051
1396,000000	96,423601
1395,000000	96,111497
1394,000000	95,756176
1393,000000	95,400819
1392,000000	95,060947
1391,000000	94,728521
1390,000000	94,395084
1389,000000	94,050197
1388,000000	93,678482
1387,000000	93,281465
1386,000000	92,886947
1385,000000	92,518930
1384,000000	92,182943
1383,000000	91,889038
1382,000000	91,664057
1381,000000	91,535083
1380,000000	91,516831
1379,000000	91,614820
1378,000000	91,822842
1377,000000	92,121539
1376,000000	92,489921
1375,000000	92,904830
1374,000000	93,323543
1373,000000	93,689876
1372,000000	93,971790
1371,000000	94,173771
1370,000000	94,312641
1369,000000	94,398607
1368,000000	94,434571
1367,000000	94,422719
1366,000000	94,365975
1365,000000	94,265248
1364,000000	94,118545
1363,000000	93,928159
1362,000000	93,707883
1361,000000	93,476765
1360,000000	93,248332
1359,000000	93,029554
1358,000000	92,826506
1357,000000	92,648351
1356,000000	92,507606
1355,000000	92,416896
1354,000000	92,383406
1353,000000	92,405784
1352,000000	92,476656
1351,000000	92,583172
1350,000000	92,702049
1349,000000	92,799633
1348,000000	92,841744
1347,000000	92,802404
1346,000000	92,661455
1345,000000	92,404111
1344,000000	92,025148
1343,000000	91,526148
1342,000000	90,903552
1341,000000	90,149253
1340,000000	89,284317
1339,000000	88,387575
1338,000000	87,565305
1337,000000	86,895212
1336,000000	86,412185
1335,000000	86,119029
1334,000000	85,988388
1333,000000	85,971259
1332,000000	86,020124
1331,000000	86,105828
1330,000000	86,210822
1329,000000	86,321639
1328,000000	86,434709
1327,000000	86,556011
1326,000000	86,690255
1325,000000	86,833866
1324,000000	86,978872
1323,000000	87,116935
1322,000000	87,238005
1321,000000	87,333137
1320,000000	87,401207
1319,000000	87,447264
1318,000000	87,472508
1317,000000	87,472875
1316,000000	87,446134
1315,000000	87,392483
1314,000000	87,307292
1313,000000	87,179619
1312,000000	87,001569
1311,000000	86,768848
1310,000000	86,471969
1309,000000	86,097945
1308,000000	85,643061
1307,000000	85,119507
1306,000000	84,542939
1305,000000	83,922268
1304,000000	83,265472
1303,000000	82,579658
1302,000000	81,861221
1301,000000	81,095403
1300,000000	80,272168
1299,000000	79,393861
1298,000000	78,462393
1297,000000	77,478419
1296,000000	76,460706
1295,000000	75,450128
1294,000000	74,487062
1293,000000	73,603138
1292,000000	72,837283
1291,000000	72,234374
1290,000000	71,815669
1289,000000	71,564120
1288,000000	71,446698
1287,000000	71,423752
1286,000000	71,437604
1285,000000	71,425387
1284,000000	71,350622
1283,000000	71,209041
1282,000000	71,003403
1281,000000	70,735164
1280,000000	70,423011
1279,000000	70,104008
1278,000000	69,807726
1277,000000	69,547272
1276,000000	69,337075
1275,000000	69,194237
1274,000000	69,116024
1273,000000	69,079469
1272,000000	69,066535
1271,000000	69,068128
1270,000000	69,064020
1269,000000	69,024322
1268,000000	68,935047
1267,000000	68,800310
1266,000000	68,618671
1265,000000	68,379583
1264,000000	68,086625
1263,000000	67,757622
1262,000000	67,397833
1261,000000	66,997128
1260,000000	66,556464
1259,000000	66,096152
1258,000000	65,641893
1257,000000	65,236406
1256,000000	64,965893
1255,000000	64,937679
1254,000000	65,202908
1253,000000	65,718843
1252,000000	66,389434
1251,000000	67,115663
1250,000000	67,822963
1249,000000	68,475449
1248,000000	69,080340
1247,000000	69,665010
1246,000000	70,241076
1245,000000	70,802886
1244,000000	71,351391
1243,000000	71,898685
1242,000000	72,451616
1241,000000	73,010703
1240,000000	73,584523
1239,000000	74,187026
1238,000000	74,820274
1237,000000	75,473527
1236,000000	76,135867
1235,000000	76,795885
1234,000000	77,434537
1233,000000	78,036879
1232,000000	78,615486
1231,000000	79,212990
1230,000000	79,885863
1229,000000	80,688692
1228,000000	81,657387
1227,000000	82,786507
1226,000000	84,017664
1225,000000	85,261663
1224,000000	86,433522
1223,000000	87,471223
1222,000000	88,338506
1221,000000	89,027000
1220,000000	89,550802
1219,000000	89,931333
1218,000000	90,190591
1217,000000	90,349188
1216,000000	90,430383
1215,000000	90,458361
1214,000000	90,451358
1213,000000	90,423345
1212,000000	90,384549
1211,000000	90,340568
1210,000000	90,290920
1209,000000	90,231523
1208,000000	90,161220
1207,000000	90,082321
1206,000000	89,997115
1205,000000	89,906960
1204,000000	89,814795
1203,000000	89,725773
1202,000000	89,645574
1201,000000	89,580600
1200,000000	89,539017
1199,000000	89,529119
1198,000000	89,554982
1197,000000	89,617281
1196,000000	89,716759
1195,000000	89,853530
1194,000000	90,026373
1193,000000	90,233108
1192,000000	90,471968
1191,000000	90,740226
1190,000000	91,033220
1189,000000	91,348159
1188,000000	91,683354
1187,000000	92,032546
1186,000000	92,383385
1185,000000	92,723209
1184,000000	93,043049
1183,000000	93,335870
1182,000000	93,596191
1181,000000	93,822835
1180,000000	94,019067
1179,000000	94,186213
1178,000000	94,321927
1177,000000	94,424584
1176,000000	94,494769
1175,000000	94,533127
1174,000000	94,536256
1173,000000	94,498503
1172,000000	94,416451
1171,000000	94,290613
1170,000000	94,126182
1169,000000	93,931753
1168,000000	93,720027
1167,000000	93,511017
1166,000000	93,333787
1165,000000	93,220908
1164,000000	93,195875
1163,000000	93,259590
1162,000000	93,386755
1161,000000	93,537304
1160,000000	93,671467
1159,000000	93,759622
1158,000000	93,786520
1157,000000	93,751404
1156,000000	93,662023
1155,000000	93,527725
1154,000000	93,354909
1153,000000	93,145433
1152,000000	92,897057
1151,000000	92,600748
1150,000000	92,244215
1149,000000	91,817748
1148,000000	91,315955
1147,000000	90,736057
1146,000000	90,073182
1145,000000	89,326203
1144,000000	88,507592
1143,000000	87,644693
1142,000000	86,772604
1141,000000	85,927799
1140,000000	85,146445
1139,000000	84,455560
1138,000000	83,860111
1137,000000	83,343438
1136,000000	82,882690
1135,000000	82,454099
1134,000000	82,027222
1133,000000	81,572356
1132,000000	81,077098
1131,000000	80,550499
1130,000000	80,010884
1129,000000	79,479866
1128,000000	78,987886
1127,000000	78,565649
1126,000000	78,228465
1125,000000	77,979520
1124,000000	77,828102
1123,000000	77,797078
1122,000000	77,906899
1121,000000	78,172866
1120,000000	78,611613
1119,000000	79,228058
1118,000000	80,002399
1117,000000	80,894079
1116,000000	81,858861
1115,000000	82,849307
1114,000000	83,808589
1113,000000	84,683815
1112,000000	85,442395
1111,000000	86,068687
1110,000000	86,552876
1109,000000	86,896986
1108,000000	87,120505
1107,000000	87,254048
1106,000000	87,326783
1105,000000	87,364682
1104,000000	87,398442
1103,000000	87,454420
1102,000000	87,539032
1101,000000	87,639542
1100,000000	87,740113
1099,000000	87,831508
1098,000000	87,907328
1097,000000	87,963275
1096,000000	88,001601
1095,000000	88,028256
1094,000000	88,044878
1093,000000	88,048475
1092,000000	88,038305
1091,000000	88,015724
1090,000000	87,975035
1089,000000	87,903311
1088,000000	87,786379
1087,000000	87,608903
1086,000000	87,350057
1085,000000	86,982004
1084,000000	86,479872
1083,000000	85,824202
1082,000000	84,998806
1081,000000	84,001354
1080,000000	82,859059
1079,000000	81,633337
1078,000000	80,402177
1077,000000	79,246057
1076,000000	78,246758
1075,000000	77,483300
1074,000000	77,010853
1073,000000	76,857663
1072,000000	77,042970
1071,000000	77,565373
1070,000000	78,385746
1069,000000	79,428981
1068,000000	80,609690
1067,000000	81,849190
1066,000000	83,072775
1065,000000	84,221631
1064,000000	85,263864
1063,000000	86,189011
1062,000000	86,994919
1061,000000	87,686421
1060,000000	88,274914
1059,000000	88,771411
1058,000000	89,182120
1057,000000	89,509565
1056,000000	89,760076
1055,000000	89,940025
1054,000000	90,051578
1053,000000	90,098551
1052,000000	90,090458
1051,000000	90,041268
1050,000000	89,960606
1049,000000	89,851120
1048,000000	89,711363
1047,000000	89,531596
1046,000000	89,293001
1045,000000	88,978853
1044,000000	88,593103
1043,000000	88,168795
1042,000000	87,762077
1041,000000	87,440752
1040,000000	87,271817
1039,000000	87,301579
1038,000000	87,532423
1037,000000	87,922249
1036,000000	88,402275
1035,000000	88,897946
1034,000000	89,347012
1033,000000	89,712683
1032,000000	89,987057
1031,000000	90,180048
1030,000000	90,306013
1029,000000	90,378529
1028,000000	90,411943
1027,000000	90,418380
1026,000000	90,404272
1025,000000	90,372645
1024,000000	90,326289
1023,000000	90,267708
1022,000000	90,196577
1021,000000	90,113075
1020,000000	90,023969
1019,000000	89,943215
1018,000000	89,887176
1017,000000	89,870674
1016,000000	89,903362
1015,000000	89,983607
1014,000000	90,096818
1013,000000	90,222292
1012,000000	90,342223
1011,000000	90,444359
1010,000000	90,521750
1009,000000	90,574095
1008,000000	90,606132
1007,000000	90,620996
1006,000000	90,617168
1005,000000	90,593934
1004,000000	90,554123
1003,000000	90,498926
1002,000000	90,423666
1001,000000	90,323501
1000,000000	90,201439
999,000000	90,065726
998,000000	89,922768
997,000000	89,776364
996,000000	89,630676
995,000000	89,488963
994,000000	89,350969
993,000000	89,216487
992,000000	89,088334
991,000000	88,965928
990,000000	88,839420
989,000000	88,695860
988,000000	88,529012
987,000000	88,336727
986,000000	88,111341
985,000000	87,842679
984,000000	87,529125
983,000000	87,179099
982,000000	86,801699
981,000000	86,401839
980,000000	85,985467
979,000000	85,560274
978,000000	85,130470
977,000000	84,698114
976,000000	84,269546
975,000000	83,853391
974,000000	83,451735
973,000000	83,061199
972,000000	82,681699
971,000000	82,315080
970,000000	81,955279
969,000000	81,589956
968,000000	81,213035
967,000000	80,827073
966,000000	80,435612
965,000000	80,043525
964,000000	79,664857
963,000000	79,319396
962,000000	79,018680
961,000000	78,765744
960,000000	78,566128
959,000000	78,429669
958,000000	78,365369
957,000000	78,383137
956,000000	78,501053
955,000000	78,734148
954,000000	79,075566
953,000000	79,500202
952,000000	79,979993
951,000000	80,489386
950,000000	81,001316
949,000000	81,493620
948,000000	81,960809
947,000000	82,409612
946,000000	82,845221
945,000000	83,268023
944,000000	83,680082
943,000000	84,084497
942,000000	84,479579
941,000000	84,859430
940,000000	85,218675
939,000000	85,553016
938,000000	85,858607
937,000000	86,137526
936,000000	86,398731
935,000000	86,647531
934,000000	86,879167
933,000000	87,087752
932,000000	87,277916
931,000000	87,459611
930,000000	87,634731
929,000000	87,796893
928,000000	87,940840
927,000000	88,066060
926,000000	88,174274
925,000000	88,271942
924,000000	88,374554
923,000000	88,500873
922,000000	88,661520
921,000000	88,856601
920,000000	89,081218
919,000000	89,326157
918,000000	89,576120
917,000000	89,815249
916,000000	90,035134
915,000000	90,233722
914,000000	90,409734
913,000000	90,564286
912,000000	90,706123
911,000000	90,847863
910,000000	90,995862
909,000000	91,148614
908,000000	91,304350
907,000000	91,464711
906,000000	91,630742
905,000000	91,800711
904,000000	91,972948
903,000000	92,146174
902,000000	92,315871
901,000000	92,474456
900,000000	92,616405
899,000000	92,741191
898,000000	92,850771
897,000000	92,947172
896,000000	93,033709
895,000000	93,115061
894,000000	93,194287
893,000000	93,270530
892,000000	93,340177
891,000000	93,399268
890,000000	93,444658
889,000000	93,475914
888,000000	93,497456
887,000000	93,517168
886,000000	93,541458
885,000000	93,571461
884,000000	93,603810
883,000000	93,633373
882,000000	93,655074
881,000000	93,665673
880,000000	93,665797
879,000000	93,660081
878,000000	93,654443
877,000000	93,653226
876,000000	93,658400
875,000000	93,669966
874,000000	93,687018
873,000000	93,709804
872,000000	93,740909
871,000000	93,782488
870,000000	93,831458
869,000000	93,878945
868,000000	93,916060
867,000000	93,940115
866,000000	93,955041
865,000000	93,966377
864,000000	93,976730
863,000000	93,985938
862,000000	93,993939
861,000000	94,002115
860,000000	94,011609
859,000000	94,021414
858,000000	94,029386
857,000000	94,035183
856,000000	94,041488
855,000000	94,052021
854,000000	94,068693
853,000000	94,090652
852,000000	94,115155
851,000000	94,138896
850,000000	94,158893
849,000000	94,172170
848,000000	94,174733
847,000000	94,161459
846,000000	94,128162
845,000000	94,073752
844,000000	93,999771
843,000000	93,909037
842,000000	93,805109
841,000000	93,691930
840,000000	93,572021
839,000000	93,445257
838,000000	93,311597
837,000000	93,175377
836,000000	93,045891
835,000000	92,934219
834,000000	92,853017
833,000000	92,819088
832,000000	92,852668
831,000000	92,971144
830,000000	93,183384
829,000000	93,489944
828,000000	93,881365
827,000000	94,334001
826,000000	94,812885
825,000000	95,284005
824,000000	95,724781
823,000000	96,123476
822,000000	96,474565
821,000000	96,777498
820,000000	97,036631
819,000000	97,257352
818,000000	97,442463
817,000000	97,593357
816,000000	97,712973
815,000000	97,806065
814,000000	97,876351
813,000000	97,925965
812,000000	97,958145
811,000000	97,978289
810,000000	97,991370
809,000000	97,997837
808,000000	97,991875
807,000000	97,962131
806,000000	97,893583
805,000000	97,772374
804,000000	97,592571
803,000000	97,360598
802,000000	97,093533
801,000000	96,813487
800,000000	96,543411
799,000000	96,304205
798,000000	96,111133
797,000000	95,969850
796,000000	95,873708
795,000000	95,803812
794,000000	95,734439
793,000000	95,643509
792,000000	95,521401
791,000000	95,371933
790,000000	95,206624
789,000000	95,039002
788,000000	94,882245
787,000000	94,747749
786,000000	94,642876
785,000000	94,568975
784,000000	94,520728
783,000000	94,487859
782,000000	94,460362
781,000000	94,434260
780,000000	94,410953
779,000000	94,389550
778,000000	94,361485
777,000000	94,314973
776,000000	94,244231
775,000000	94,153324
774,000000	94,052966
773,000000	93,956157
772,000000	93,875360
771,000000	93,819739
770,000000	93,793333
769,000000	93,796315
768,000000	93,827677
767,000000	93,886259
766,000000	93,971059
765,000000	94,080512
764,000000	94,208492
763,000000	94,339521
762,000000	94,450209
761,000000	94,517015
760,000000	94,521082
759,000000	94,446743
758,000000	94,279771
757,000000	94,010667
756,000000	93,636315
755,000000	93,154628
754,000000	92,561216
753,000000	91,854767
752,000000	91,042971
751,000000	90,138012
750,000000	89,152291
749,000000	88,108160
748,000000	87,049902
747,000000	86,039917
746,000000	85,146364
745,000000	84,439762
744,000000	83,988319
743,000000	83,842233
742,000000	84,022087
741,000000	84,521511
740,000000	85,308954
739,000000	86,319799
738,000000	87,458186
737,000000	88,616523
736,000000	89,699987
735,000000	90,642318
734,000000	91,408940
733,000000	91,991963
732,000000	92,403718
731,000000	92,672271
730,000000	92,836669
729,000000	92,941648
728,000000	93,030494
727,000000	93,133708
726,000000	93,258707
725,000000	93,390922
724,000000	93,505564
723,000000	93,578686
722,000000	93,592818
721,000000	93,541105
720,000000	93,428141
719,000000	93,259254
718,000000	93,027045
717,000000	92,714555
716,000000	92,310367
715,000000	91,811352
714,000000	91,210155
713,000000	90,490939
712,000000	89,641314
711,000000	88,662299
710,000000	87,571875
709,000000	86,416143
708,000000	85,278145
707,000000	84,259187
706,000000	83,442062
705,000000	82,869323
704,000000	82,536637
703,000000	82,387224
702,000000	82,324840
701,000000	82,254876
700,000000	82,122051
699,000000	81,916578
698,000000	81,658529
697,000000	81,381766
696,000000	81,119131
695,000000	80,889041
694,000000	80,701285
693,000000	80,575882
692,000000	80,540807
691,000000	80,608290
690,000000	80,766918
689,000000	80,996756
688,000000	81,275703
687,000000	81,573134
686,000000	81,859128
685,000000	82,122247
684,000000	82,365076
683,000000	82,587056
682,000000	82,785574
681,000000	82,970793
680,000000	83,163398
679,000000	83,379304
678,000000	83,627297
677,000000	83,913758
676,000000	84,238794
675,000000	84,595458
674,000000	84,980696
673,000000	85,394871
672,000000	85,814631
671,000000	86,219808
670,000000	86,645707
669,000000	87,220858
668,000000	87,975549
667,000000	88,641379
666,000000	89,054107
665,000000	89,313936
664,000000	89,508628
663,000000	89,644861
662,000000	89,687535
661,000000	89,608280
660,000000	89,395906
659,000000	89,041317
658,000000	88,534627
657,000000	87,861794
656,000000	87,014792
655,000000	86,019270
654,000000	84,947801
653,000000	83,890548
652,000000	82,922271
651,000000	82,084943
650,000000	81,363759
649,000000	80,692947
648,000000	80,015119
647,000000	79,312851
646,000000	78,569434
645,000000	77,744356
644,000000	76,816470
643,000000	75,813919
642,000000	74,772385
641,000000	73,703276
640,000000	72,640167
639,000000	71,674232
638,000000	70,898987
637,000000	70,360201
636,000000	70,087122
635,000000	70,103681
634,000000	70,363363
633,000000	70,744640
632,000000	71,148570
631,000000	71,544139
630,000000	71,909319
629,000000	72,195583
628,000000	72,373967
627,000000	72,459377
626,000000	72,464629
625,000000	72,373256
624,000000	72,179313
623,000000	71,910204
622,000000	71,587918
621,000000	71,208153
620,000000	70,776699
619,000000	70,326677
618,000000	69,878342
617,000000	69,421953
616,000000	68,964314
615,000000	68,547123
614,000000	68,193566
613,000000	67,883913
612,000000	67,605224
611,000000	67,379699
610,000000	67,227200
609,000000	67,149115
608,000000	67,168773
607,000000	67,340310
606,000000	67,695625
605,000000	68,236724
604,000000	68,992863
603,000000	70,023116
602,000000	71,348636
601,000000	72,924214
600,000000	74,678233
599,000000	76,531176
598,000000	78,381709
597,000000	80,124545
596,000000	81,687282
595,000000	83,036754
594,000000	84,166750
593,000000	85,095402
592,000000	85,857816
591,000000	86,489518
590,000000	87,017015
589,000000	87,462411
588,000000	87,850404
587,000000	88,201344
586,000000	88,522683
585,000000	88,812577
584,000000	89,070235
583,000000	89,302362
582,000000	89,519157
581,000000	89,726211
580,000000	89,922009
579,000000	90,105714
578,000000	90,287586
577,000000	90,484958
576,000000	90,705226
575,000000	90,938924
574,000000	91,175064
573,000000	91,414851
572,000000	91,660014
571,000000	91,897902
570,000000	92,113269
569,000000	92,310004
568,000000	92,506802
567,000000	92,714177
566,000000	92,926466
565,000000	93,129149
564,000000	93,300433
563,000000	93,415784
562,000000	93,469027
561,000000	93,483655
560,000000	93,491455
559,000000	93,506724
558,000000	93,529207
557,000000	93,558723
556,000000	93,592471
555,000000	93,616844
554,000000	93,618301
553,000000	93,599900
552,000000	93,576168
551,000000	93,557910
550,000000	93,550769
549,000000	93,559040
548,000000	93,577567
547,000000	93,584511
546,000000	93,557420
545,000000	93,497169
544,000000	93,424186
543,000000	93,353312
542,000000	93,282260
541,000000	93,203411
540,000000	93,120214
539,000000	93,052282
538,000000	93,028031
537,000000	93,068723
536,000000	93,173492
535,000000	93,317304
534,000000	93,468762
533,000000	93,612945
532,000000	93,752997
531,000000	93,893533
530,000000	94,030483
529,000000	94,155059
528,000000	94,259347
527,000000	94,338863
526,000000	94,395884
525,000000	94,437126
524,000000	94,464088
523,000000	94,473744
522,000000	94,471951
521,000000	94,473819
520,000000	94,483138
519,000000	94,483052
518,000000	94,460939
517,000000	94,435740
516,000000	94,443849
515,000000	94,499270
514,000000	94,578921
513,000000	94,642567
512,000000	94,661185
511,000000	94,635077
510,000000	94,589809
509,000000	94,546965
508,000000	94,499891
507,000000	94,429434
506,000000	94,339255
505,000000	94,253979
504,000000	94,182777
503,000000	94,108617
502,000000	94,018010
501,000000	93,919799
500,000000	93,822700
499,000000	93,716817
498,000000	93,592645
497,000000	93,459623
496,000000	93,330787
495,000000	93,204041
494,000000	93,075789
493,000000	92,961369
492,000000	92,881973
491,000000	92,837775
490,000000	92,811377
489,000000	92,794888
488,000000	92,800683
487,000000	92,844271
486,000000	92,927573
485,000000	93,037906
484,000000	93,154156
483,000000	93,258583
482,000000	93,350913
481,000000	93,446927
480,000000	93,556447
479,000000	93,668587
478,000000	93,761940
477,000000	93,821625
476,000000	93,841809
475,000000	93,823330
474,000000	93,782290
473,000000	93,748320
472,000000	93,734279
471,000000	93,713039
470,000000	93,641593
469,000000	93,500315
468,000000	93,304212
467,000000	93,100783
466,000000	92,953790
465,000000	92,907388
464,000000	92,963857
463,000000	93,091608
462,000000	93,246920
461,000000	93,395445
460,000000	93,516158
459,000000	93,598003
458,000000	93,632437
457,000000	93,618101
456,000000	93,531944
455,000000	93,345823
454,000000	93,075325
453,000000	92,808871
452,000000	92,653990
451,000000	92,660691
450,000000	92,778209
