# Supplementary material for: Machine learning-assisted non-destructive plasticizer identification and quantification in historical PVC objects based on IR spectroscopy
Source: Sci Rep. 2022 Mar 23;12:5017. doi: 10.1038/s41598-022-08862-1 (PMC8943100; doi:10.1038/s41598-022-08862-1)
Supplement: Supplementary file 1 — Supplementary Information 1. [file 41598_2022_8862_MOESM1_ESM.zip › Plasticizers_PVC_data/ATR_FTIR_all/P183.ASC]

PE IR       SUBTECH     SPECTRUM    ASCII       PEDS        4.00        
   -1
P183.ASC
20/10/14
14:17:51.00
20/10/14
14:17:51.00
Student
Sample 040 By student Date Wednesday, October 14 2020
450,000000
#HDR
-1
-1
#GR
cm-1
%T
1.0
0.0
4000,000000
-1,000000
3551
8
100,664171
69,608568
#DATA
4000,000000	100,069448
3999,000000	100,070607
3998,000000	100,071764
3997,000000	100,072925
3996,000000	100,073344
3995,000000	100,073187
3994,000000	100,072936
3993,000000	100,073133
3992,000000	100,074093
3991,000000	100,075789
3990,000000	100,077908
3989,000000	100,080064
3988,000000	100,082106
3987,000000	100,084251
3986,000000	100,086888
3985,000000	100,090200
3984,000000	100,093946
3983,000000	100,097483
3982,000000	100,099943
3981,000000	100,100569
3980,000000	100,099176
3979,000000	100,096519
3978,000000	100,094132
3977,000000	100,093421
3976,000000	100,094713
3975,000000	100,097156
3974,000000	100,099638
3973,000000	100,101684
3972,000000	100,103323
3971,000000	100,104409
3970,000000	100,104413
3969,000000	100,103025
3968,000000	100,100820
3967,000000	100,099008
3966,000000	100,098396
3965,000000	100,098704
3964,000000	100,099083
3963,000000	100,099160
3962,000000	100,099396
3961,000000	100,100345
3960,000000	100,101740
3959,000000	100,102712
3958,000000	100,102757
3957,000000	100,102239
3956,000000	100,102070
3955,000000	100,102893
3954,000000	100,104523
3953,000000	100,105987
3952,000000	100,106384
3951,000000	100,105736
3950,000000	100,105053
3949,000000	100,105555
3948,000000	100,107549
3947,000000	100,109934
3946,000000	100,110963
3945,000000	100,109915
3944,000000	100,107971
3943,000000	100,107117
3942,000000	100,108048
3941,000000	100,109498
3940,000000	100,109950
3939,000000	100,109685
3938,000000	100,110299
3937,000000	100,112511
3936,000000	100,115353
3935,000000	100,117245
3934,000000	100,117496
3933,000000	100,116425
3932,000000	100,114869
3931,000000	100,113789
3930,000000	100,113761
3929,000000	100,114554
3928,000000	100,115085
3927,000000	100,114536
3926,000000	100,114007
3925,000000	100,115956
3924,000000	100,121095
3923,000000	100,126761
3922,000000	100,129799
3921,000000	100,129757
3920,000000	100,128141
3919,000000	100,126270
3918,000000	100,124958
3917,000000	100,124886
3916,000000	100,125993
3915,000000	100,127006
3914,000000	100,126827
3913,000000	100,126035
3912,000000	100,125960
3911,000000	100,127289
3910,000000	100,130075
3909,000000	100,133935
3908,000000	100,138145
3907,000000	100,141394
3906,000000	100,142835
3905,000000	100,142855
3904,000000	100,142567
3903,000000	100,141537
3902,000000	100,137562
3901,000000	100,130294
3900,000000	100,123383
3899,000000	100,120948
3898,000000	100,123139
3897,000000	100,127075
3896,000000	100,130600
3895,000000	100,133084
3894,000000	100,133637
3893,000000	100,131804
3892,000000	100,130236
3891,000000	100,133089
3890,000000	100,139699
3889,000000	100,143317
3888,000000	100,140141
3887,000000	100,133363
3886,000000	100,129170
3885,000000	100,130864
3884,000000	100,134605
3883,000000	100,134512
3882,000000	100,131449
3881,000000	100,130151
3880,000000	100,132965
3879,000000	100,137680
3878,000000	100,139611
3877,000000	100,137854
3876,000000	100,136831
3875,000000	100,140874
3874,000000	100,149842
3873,000000	100,157888
3872,000000	100,158505
3871,000000	100,152536
3870,000000	100,147792
3869,000000	100,148982
3868,000000	100,150567
3867,000000	100,146627
3866,000000	100,141241
3865,000000	100,140560
3864,000000	100,144002
3863,000000	100,147109
3862,000000	100,147964
3861,000000	100,148754
3860,000000	100,151722
3859,000000	100,156579
3858,000000	100,161995
3857,000000	100,166102
3856,000000	100,166620
3855,000000	100,161489
3854,000000	100,153570
3853,000000	100,152137
3852,000000	100,157042
3851,000000	100,156141
3850,000000	100,149330
3849,000000	100,146251
3848,000000	100,149012
3847,000000	100,153363
3846,000000	100,155960
3845,000000	100,156734
3844,000000	100,157568
3843,000000	100,160275
3842,000000	100,164280
3841,000000	100,166926
3840,000000	100,166921
3839,000000	100,165413
3838,000000	100,164486
3837,000000	100,164783
3836,000000	100,165080
3835,000000	100,163866
3834,000000	100,161463
3833,000000	100,159571
3832,000000	100,159893
3831,000000	100,162534
3830,000000	100,165345
3829,000000	100,166224
3828,000000	100,165837
3827,000000	100,167240
3826,000000	100,172282
3825,000000	100,178204
3824,000000	100,180252
3823,000000	100,177218
3822,000000	100,173004
3821,000000	100,173886
3820,000000	100,180092
3819,000000	100,182017
3818,000000	100,175694
3817,000000	100,169090
3816,000000	100,170179
3815,000000	100,178554
3814,000000	100,185625
3813,000000	100,186662
3812,000000	100,186952
3811,000000	100,190961
3810,000000	100,195839
3809,000000	100,197044
3808,000000	100,195091
3807,000000	100,196086
3806,000000	100,203278
3805,000000	100,210693
3804,000000	100,211432
3803,000000	100,206040
3802,000000	100,199417
3801,000000	100,196981
3800,000000	100,197703
3799,000000	100,194375
3798,000000	100,188122
3797,000000	100,186309
3796,000000	100,191220
3795,000000	100,198470
3794,000000	100,202306
3793,000000	100,201815
3792,000000	100,200220
3791,000000	100,200094
3790,000000	100,201619
3789,000000	100,204204
3788,000000	100,207232
3787,000000	100,210099
3786,000000	100,212639
3785,000000	100,215579
3784,000000	100,218987
3783,000000	100,220731
3782,000000	100,218243
3781,000000	100,212023
3780,000000	100,206012
3779,000000	100,204117
3778,000000	100,206128
3777,000000	100,208451
3776,000000	100,209679
3775,000000	100,211678
3774,000000	100,215381
3773,000000	100,218564
3772,000000	100,218942
3771,000000	100,217528
3770,000000	100,217503
3769,000000	100,219677
3768,000000	100,221171
3767,000000	100,220157
3766,000000	100,218898
3765,000000	100,220066
3764,000000	100,222730
3763,000000	100,223803
3762,000000	100,222961
3761,000000	100,223064
3760,000000	100,225314
3759,000000	100,227821
3758,000000	100,229187
3757,000000	100,230249
3756,000000	100,232078
3755,000000	100,234286
3754,000000	100,236327
3753,000000	100,237486
3752,000000	100,235863
3751,000000	100,230840
3750,000000	100,226302
3749,000000	100,225965
3748,000000	100,227292
3747,000000	100,225735
3746,000000	100,221176
3745,000000	100,217822
3744,000000	100,222581
3743,000000	100,233092
3742,000000	100,236383
3741,000000	100,233015
3740,000000	100,233334
3739,000000	100,238196
3738,000000	100,242412
3737,000000	100,243970
3736,000000	100,245393
3735,000000	100,247739
3734,000000	100,248140
3733,000000	100,245826
3732,000000	100,245058
3731,000000	100,248301
3730,000000	100,252179
3729,000000	100,253133
3728,000000	100,252115
3727,000000	100,252179
3726,000000	100,254254
3725,000000	100,256027
3724,000000	100,255513
3723,000000	100,254305
3722,000000	100,254643
3721,000000	100,256127
3720,000000	100,256777
3719,000000	100,256107
3718,000000	100,255899
3717,000000	100,257450
3716,000000	100,259593
3715,000000	100,260234
3714,000000	100,258944
3713,000000	100,256558
3712,000000	100,254131
3711,000000	100,252420
3710,000000	100,250411
3709,000000	100,246118
3708,000000	100,239833
3707,000000	100,234122
3706,000000	100,231146
3705,000000	100,230928
3704,000000	100,231871
3703,000000	100,232204
3702,000000	100,231529
3701,000000	100,230850
3700,000000	100,230143
3699,000000	100,227800
3698,000000	100,223696
3697,000000	100,220023
3696,000000	100,218420
3695,000000	100,218132
3694,000000	100,217505
3693,000000	100,215895
3692,000000	100,213043
3691,000000	100,208717
3690,000000	100,204127
3689,000000	100,202348
3688,000000	100,204884
3687,000000	100,208138
3686,000000	100,207500
3685,000000	100,203522
3684,000000	100,199661
3683,000000	100,197137
3682,000000	100,195484
3681,000000	100,195488
3680,000000	100,199001
3679,000000	100,204685
3678,000000	100,206856
3677,000000	100,201599
3676,000000	100,193056
3675,000000	100,190581
3674,000000	100,192876
3673,000000	100,189347
3672,000000	100,180312
3671,000000	100,174336
3670,000000	100,175653
3669,000000	100,182283
3668,000000	100,187504
3667,000000	100,187940
3666,000000	100,187039
3665,000000	100,187870
3664,000000	100,189980
3663,000000	100,192154
3662,000000	100,194694
3661,000000	100,198386
3660,000000	100,202479
3659,000000	100,204580
3658,000000	100,203294
3657,000000	100,200574
3656,000000	100,200299
3655,000000	100,202916
3654,000000	100,204217
3653,000000	100,202735
3652,000000	100,201399
3651,000000	100,202097
3650,000000	100,204050
3649,000000	100,205909
3648,000000	100,206382
3647,000000	100,205185
3646,000000	100,203141
3645,000000	100,201047
3644,000000	100,199564
3643,000000	100,199061
3642,000000	100,199330
3641,000000	100,199755
3640,000000	100,200356
3639,000000	100,202116
3638,000000	100,205625
3637,000000	100,209169
3636,000000	100,210394
3635,000000	100,209903
3634,000000	100,210715
3633,000000	100,213495
3632,000000	100,214776
3631,000000	100,211303
3630,000000	100,203757
3629,000000	100,197503
3628,000000	100,196658
3627,000000	100,195712
3626,000000	100,189523
3625,000000	100,183364
3624,000000	100,182678
3623,000000	100,186177
3622,000000	100,189635
3621,000000	100,190254
3620,000000	100,187900
3619,000000	100,184313
3618,000000	100,180987
3617,000000	100,177265
3616,000000	100,172294
3615,000000	100,167353
3614,000000	100,164738
3613,000000	100,165509
3612,000000	100,168074
3611,000000	100,169354
3610,000000	100,168222
3609,000000	100,166823
3608,000000	100,167793
3607,000000	100,170776
3606,000000	100,172626
3605,000000	100,171372
3604,000000	100,168097
3603,000000	100,164968
3602,000000	100,163240
3601,000000	100,162758
3600,000000	100,162379
3599,000000	100,160988
3598,000000	100,158870
3597,000000	100,157556
3596,000000	100,158004
3595,000000	100,159829
3594,000000	100,161740
3593,000000	100,162527
3592,000000	100,161655
3591,000000	100,159380
3590,000000	100,155901
3589,000000	100,151329
3588,000000	100,146814
3587,000000	100,144573
3586,000000	100,144983
3585,000000	100,146201
3584,000000	100,147356
3583,000000	100,148933
3582,000000	100,150678
3581,000000	100,151335
3580,000000	100,150100
3579,000000	100,147642
3578,000000	100,145539
3577,000000	100,144923
3576,000000	100,145558
3575,000000	100,146516
3574,000000	100,147329
3573,000000	100,148416
3572,000000	100,150404
3571,000000	100,153121
3570,000000	100,155169
3569,000000	100,154611
3568,000000	100,150600
3567,000000	100,144623
3566,000000	100,139133
3565,000000	100,135077
3564,000000	100,132461
3563,000000	100,131564
3562,000000	100,132105
3561,000000	100,132901
3560,000000	100,132851
3559,000000	100,131787
3558,000000	100,130307
3557,000000	100,129092
3556,000000	100,128207
3555,000000	100,126831
3554,000000	100,123945
3553,000000	100,119510
3552,000000	100,114938
3551,000000	100,111980
3550,000000	100,111223
3549,000000	100,111904
3548,000000	100,112657
3547,000000	100,112304
3546,000000	100,110655
3545,000000	100,108542
3544,000000	100,106828
3543,000000	100,105652
3542,000000	100,104546
3541,000000	100,102924
3540,000000	100,100564
3539,000000	100,097875
3538,000000	100,095863
3537,000000	100,095457
3536,000000	100,096689
3535,000000	100,098587
3534,000000	100,100179
3533,000000	100,101467
3532,000000	100,103034
3531,000000	100,104815
3530,000000	100,105709
3529,000000	100,104828
3528,000000	100,102650
3527,000000	100,100480
3526,000000	100,098888
3525,000000	100,097388
3524,000000	100,095453
3523,000000	100,093262
3522,000000	100,091302
3521,000000	100,089840
3520,000000	100,089187
3519,000000	100,089918
3518,000000	100,092128
3517,000000	100,094648
3516,000000	100,095748
3515,000000	100,094824
3514,000000	100,092878
3513,000000	100,091230
3512,000000	100,090207
3511,000000	100,089246
3510,000000	100,087822
3509,000000	100,086058
3508,000000	100,084463
3507,000000	100,083351
3506,000000	100,082580
3505,000000	100,081777
3504,000000	100,080787
3503,000000	100,080161
3502,000000	100,080861
3501,000000	100,083288
3500,000000	100,086661
3499,000000	100,089362
3498,000000	100,089804
3497,000000	100,087210
3496,000000	100,081859
3495,000000	100,074758
3494,000000	100,067115
3493,000000	100,060031
3492,000000	100,054428
3491,000000	100,050878
3490,000000	100,049249
3489,000000	100,048679
3488,000000	100,048057
3487,000000	100,046430
3486,000000	100,043120
3485,000000	100,038013
3484,000000	100,032111
3483,000000	100,027328
3482,000000	100,024990
3481,000000	100,024458
3480,000000	100,023674
3479,000000	100,021095
3478,000000	100,016618
3477,000000	100,010825
3476,000000	100,004198
3475,000000	99,997514
3474,000000	99,992462
3473,000000	99,991088
3472,000000	99,994373
3471,000000	100,001220
3470,000000	100,008529
3469,000000	100,012264
3468,000000	100,009224
3467,000000	99,998692
3466,000000	99,982854
3465,000000	99,965790
3464,000000	99,951793
3463,000000	99,943566
3462,000000	99,940787
3461,000000	99,940138
3460,000000	99,937496
3459,000000	99,930823
3458,000000	99,921122
3457,000000	99,910915
3456,000000	99,902302
3455,000000	99,896151
3454,000000	99,892093
3453,000000	99,888766
3452,000000	99,884595
3451,000000	99,879195
3450,000000	99,874064
3449,000000	99,871340
3448,000000	99,871538
3447,000000	99,872749
3446,000000	99,872344
3445,000000	99,869270
3444,000000	99,864641
3443,000000	99,860668
3442,000000	99,859526
3441,000000	99,862889
3440,000000	99,871542
3439,000000	99,884595
3438,000000	99,898886
3437,000000	99,909716
3436,000000	99,913332
3435,000000	99,909516
3434,000000	99,901967
3433,000000	99,895687
3432,000000	99,893339
3431,000000	99,893886
3430,000000	99,894512
3429,000000	99,893491
3428,000000	99,891065
3427,000000	99,888337
3426,000000	99,886296
3425,000000	99,885888
3424,000000	99,888075
3423,000000	99,893117
3422,000000	99,899834
3421,000000	99,906021
3420,000000	99,909962
3419,000000	99,911779
3418,000000	99,913475
3417,000000	99,917582
3416,000000	99,925364
3415,000000	99,935865
3414,000000	99,946502
3413,000000	99,954779
3412,000000	99,959723
3411,000000	99,962046
3410,000000	99,963237
3409,000000	99,964544
3408,000000	99,966542
3407,000000	99,969376
3406,000000	99,973145
3405,000000	99,977877
3404,000000	99,983153
3403,000000	99,987962
3402,000000	99,991166
3401,000000	99,992257
3400,000000	99,991827
3399,000000	99,991303
3398,000000	99,992020
3397,000000	99,994290
3396,000000	99,997293
3395,000000	99,999891
3394,000000	100,001426
3393,000000	100,001813
3392,000000	100,001345
3391,000000	100,000774
3390,000000	100,001252
3389,000000	100,003504
3388,000000	100,006804
3387,000000	100,009236
3386,000000	100,009418
3385,000000	100,007864
3384,000000	100,006320
3383,000000	100,005820
3382,000000	100,005753
3381,000000	100,004920
3380,000000	100,003225
3379,000000	100,001978
3378,000000	100,002443
3377,000000	100,004369
3376,000000	100,006273
3375,000000	100,007129
3374,000000	100,007388
3373,000000	100,008143
3372,000000	100,009617
3371,000000	100,010865
3370,000000	100,010804
3369,000000	100,009197
3368,000000	100,006713
3367,000000	100,004421
3366,000000	100,003285
3365,000000	100,003728
3364,000000	100,005355
3363,000000	100,007196
3362,000000	100,008350
3361,000000	100,008325
3360,000000	100,006827
3359,000000	100,003703
3358,000000	99,999478
3357,000000	99,995664
3356,000000	99,993865
3355,000000	99,994349
3354,000000	99,995793
3353,000000	99,996597
3352,000000	99,996256
3351,000000	99,995378
3350,000000	99,994782
3349,000000	99,994910
3348,000000	99,995886
3347,000000	99,997539
3346,000000	99,999158
3345,000000	99,999583
3344,000000	99,997997
3343,000000	99,994702
3342,000000	99,990933
3341,000000	99,987865
3340,000000	99,985855
3339,000000	99,984547
3338,000000	99,983469
3337,000000	99,982422
3336,000000	99,981478
3335,000000	99,980793
3334,000000	99,980414
3333,000000	99,980156
3332,000000	99,979664
3331,000000	99,978701
3330,000000	99,977385
3329,000000	99,976055
3328,000000	99,974789
3327,000000	99,973095
3326,000000	99,970226
3325,000000	99,965884
3324,000000	99,960541
3323,000000	99,955013
3322,000000	99,949720
3321,000000	99,944428
3320,000000	99,938638
3319,000000	99,932051
3318,000000	99,924629
3317,000000	99,916434
3316,000000	99,907669
3315,000000	99,898767
3314,000000	99,890044
3313,000000	99,881165
3312,000000	99,871082
3311,000000	99,858677
3310,000000	99,843518
3309,000000	99,826073
3308,000000	99,807517
3307,000000	99,789358
3306,000000	99,772873
3305,000000	99,758555
3304,000000	99,746179
3303,000000	99,735660
3302,000000	99,727819
3301,000000	99,724046
3300,000000	99,725081
3299,000000	99,730459
3298,000000	99,739049
3297,000000	99,749901
3296,000000	99,762480
3295,000000	99,776309
3294,000000	99,790884
3293,000000	99,805800
3292,000000	99,820716
3291,000000	99,835190
3290,000000	99,848657
3289,000000	99,860718
3288,000000	99,871368
3287,000000	99,880873
3286,000000	99,889461
3285,000000	99,897147
3284,000000	99,903782
3283,000000	99,909225
3282,000000	99,913488
3281,000000	99,916808
3280,000000	99,919817
3279,000000	99,923571
3278,000000	99,929065
3277,000000	99,936373
3276,000000	99,944300
3275,000000	99,951220
3274,000000	99,956436
3273,000000	99,960590
3272,000000	99,964669
3271,000000	99,968867
3270,000000	99,972742
3269,000000	99,976239
3268,000000	99,980026
3267,000000	99,984598
3266,000000	99,989400
3265,000000	99,993253
3264,000000	99,995541
3263,000000	99,996654
3262,000000	99,997283
3261,000000	99,997666
3260,000000	99,997846
3259,000000	99,998296
3258,000000	99,999734
3257,000000	100,002281
3256,000000	100,005105
3255,000000	100,007070
3254,000000	100,007672
3253,000000	100,007323
3252,000000	100,006932
3251,000000	100,007271
3250,000000	100,008537
3249,000000	100,010328
3248,000000	100,011998
3247,000000	100,013092
3246,000000	100,013484
3245,000000	100,013223
3244,000000	100,012466
3243,000000	100,011603
3242,000000	100,011208
3241,000000	100,011720
3240,000000	100,013205
3239,000000	100,015424
3238,000000	100,018000
3237,000000	100,020456
3236,000000	100,022297
3235,000000	100,023340
3234,000000	100,024037
3233,000000	100,025254
3232,000000	100,027365
3231,000000	100,029447
3230,000000	100,029676
3229,000000	100,026993
3228,000000	100,022464
3227,000000	100,018532
3226,000000	100,016722
3225,000000	100,016388
3224,000000	100,015948
3223,000000	100,014910
3222,000000	100,014125
3221,000000	100,014362
3220,000000	100,015319
3219,000000	100,016108
3218,000000	100,016047
3217,000000	100,014820
3216,000000	100,012509
3215,000000	100,009790
3214,000000	100,007679
3213,000000	100,006612
3212,000000	100,005895
3211,000000	100,004339
3210,000000	100,001381
3209,000000	99,997562
3208,000000	99,994169
3207,000000	99,992422
3206,000000	99,992690
3205,000000	99,994139
3204,000000	99,995318
3203,000000	99,995371
3202,000000	99,994654
3201,000000	99,994103
3200,000000	99,994136
3199,000000	99,994315
3198,000000	99,993949
3197,000000	99,992925
3196,000000	99,991958
3195,000000	99,991991
3194,000000	99,993236
3193,000000	99,994838
3192,000000	99,995706
3191,000000	99,995585
3190,000000	99,995058
3189,000000	99,994599
3188,000000	99,994127
3187,000000	99,993574
3186,000000	99,993338
3185,000000	99,993804
3184,000000	99,994740
3183,000000	99,995511
3182,000000	99,995743
3181,000000	99,995583
3180,000000	99,995460
3179,000000	99,995731
3178,000000	99,996399
3177,000000	99,997068
3176,000000	99,997369
3175,000000	99,997468
3174,000000	99,997908
3173,000000	99,998883
3172,000000	99,999995
3171,000000	100,000840
3170,000000	100,001459
3169,000000	100,002078
3168,000000	100,002749
3167,000000	100,003365
3166,000000	100,003617
3165,000000	100,002799
3164,000000	100,000303
3163,000000	99,996686
3162,000000	99,993700
3161,000000	99,992761
3160,000000	99,993667
3159,000000	99,995251
3158,000000	99,996948
3157,000000	99,999193
3156,000000	100,002535
3155,000000	100,006998
3154,000000	100,012191
3153,000000	100,017492
3152,000000	100,022151
3151,000000	100,025623
3150,000000	100,027771
3149,000000	100,028517
3148,000000	100,027695
3147,000000	100,025744
3146,000000	100,024211
3145,000000	100,024785
3144,000000	100,027765
3143,000000	100,032003
3142,000000	100,036123
3141,000000	100,039112
3140,000000	100,039923
3139,000000	100,037674
3138,000000	100,032764
3137,000000	100,027087
3136,000000	100,022643
3135,000000	100,020190
3134,000000	100,019414
3133,000000	100,019775
3132,000000	100,020772
3131,000000	100,021813
3130,000000	100,022438
3129,000000	100,022567
3128,000000	100,022252
3127,000000	100,021357
3126,000000	100,019863
3125,000000	100,018368
3124,000000	100,017890
3123,000000	100,019061
3122,000000	100,021597
3121,000000	100,024431
3120,000000	100,026242
3119,000000	100,026089
3118,000000	100,023841
3117,000000	100,020051
3116,000000	100,015427
3115,000000	100,010562
3114,000000	100,006128
3113,000000	100,002897
3112,000000	100,001166
3111,000000	100,000295
3110,000000	99,999173
3109,000000	99,997098
3108,000000	99,994003
3107,000000	99,989951
3106,000000	99,984949
3105,000000	99,979484
3104,000000	99,974817
3103,000000	99,972132
3102,000000	99,971255
3101,000000	99,970437
3100,000000	99,967765
3099,000000	99,962934
3098,000000	99,957490
3097,000000	99,953233
3096,000000	99,950528
3095,000000	99,948301
3094,000000	99,945412
3093,000000	99,941636
3092,000000	99,937343
3091,000000	99,932681
3090,000000	99,927273
3089,000000	99,920449
3088,000000	99,911668
3087,000000	99,900992
3086,000000	99,889317
3085,000000	99,877932
3084,000000	99,867585
3083,000000	99,858061
3082,000000	99,848771
3081,000000	99,839478
3080,000000	99,830336
3079,000000	99,821493
3078,000000	99,813007
3077,000000	99,805042
3076,000000	99,797879
3075,000000	99,791680
3074,000000	99,786423
3073,000000	99,782112
3072,000000	99,778888
3071,000000	99,776902
3070,000000	99,776075
3069,000000	99,775975
3068,000000	99,776013
3067,000000	99,775909
3066,000000	99,776096
3065,000000	99,777459
3064,000000	99,780464
3063,000000	99,784498
3062,000000	99,788061
3061,000000	99,789762
3060,000000	99,789403
3059,000000	99,788312
3058,000000	99,788444
3057,000000	99,790853
3056,000000	99,795051
3055,000000	99,799872
3054,000000	99,804539
3053,000000	99,808543
3052,000000	99,811007
3051,000000	99,811065
3050,000000	99,808962
3049,000000	99,806039
3048,000000	99,803343
3047,000000	99,800744
3046,000000	99,797518
3045,000000	99,793157
3044,000000	99,787438
3043,000000	99,780314
3042,000000	99,772152
3041,000000	99,763530
3040,000000	99,754444
3039,000000	99,744303
3038,000000	99,733141
3037,000000	99,722250
3036,000000	99,712861
3035,000000	99,704498
3034,000000	99,695387
3033,000000	99,684458
3032,000000	99,672439
3031,000000	99,661048
3030,000000	99,651583
3029,000000	99,644197
3028,000000	99,637880
3027,000000	99,630987
3026,000000	99,622343
3025,000000	99,612132
3024,000000	99,601544
3023,000000	99,591495
3022,000000	99,581973
3021,000000	99,572476
3020,000000	99,562493
3019,000000	99,551393
3018,000000	99,538383
3017,000000	99,523017
3016,000000	99,505544
3015,000000	99,486429
3014,000000	99,465634
3013,000000	99,442578
3012,000000	99,416733
3011,000000	99,388165
3010,000000	99,357446
3009,000000	99,325225
3008,000000	99,291875
3007,000000	99,257408
3006,000000	99,221638
3005,000000	99,184263
3004,000000	99,144956
3003,000000	99,103517
3002,000000	99,059877
3001,000000	99,013752
3000,000000	98,964056
2999,000000	98,909001
2998,000000	98,847124
2997,000000	98,777951
2996,000000	98,701663
2995,000000	98,618013
2994,000000	98,525860
2993,000000	98,423649
2992,000000	98,309755
2991,000000	98,182750
2990,000000	98,041402
2989,000000	97,884781
2988,000000	97,712488
2987,000000	97,524380
2986,000000	97,320393
2985,000000	97,099969
2984,000000	96,861591
2983,000000	96,603361
2982,000000	96,324089
2981,000000	96,024600
2980,000000	95,707622
2979,000000	95,376520
2978,000000	95,034223
2977,000000	94,682434
2976,000000	94,321859
2975,000000	93,952718
2974,000000	93,575003
2973,000000	93,188204
2972,000000	92,791012
2971,000000	92,382910
2970,000000	91,966487
2969,000000	91,547796
2968,000000	91,133894
2967,000000	90,730698
2966,000000	90,343750
2965,000000	89,979485
2964,000000	89,644909
2963,000000	89,345725
2962,000000	89,086298
2961,000000	88,870868
2960,000000	88,703740
2959,000000	88,589485
2958,000000	88,532390
2957,000000	88,536155
2956,000000	88,602473
2955,000000	88,729882
2954,000000	88,914543
2953,000000	89,149632
2952,000000	89,423920
2951,000000	89,721022
2950,000000	90,022206
2949,000000	90,310461
2948,000000	90,571970
2947,000000	90,795545
2946,000000	90,971716
2945,000000	91,093575
2944,000000	91,157199
2943,000000	91,161865
2942,000000	91,110167
2941,000000	91,007889
2940,000000	90,863494
2939,000000	90,686276
2938,000000	90,485636
2937,000000	90,270746
2936,000000	90,050433
2935,000000	89,832749
2934,000000	89,624421
2933,000000	89,431287
2932,000000	89,258166
2931,000000	89,108725
2930,000000	88,985079
2929,000000	88,887340
2928,000000	88,813403
2927,000000	88,759283
2926,000000	88,720140
2925,000000	88,690716
2924,000000	88,665356
2923,000000	88,638568
2922,000000	88,606633
2921,000000	88,568706
2920,000000	88,526239
2919,000000	88,482058
2918,000000	88,440355
2917,000000	88,406947
2916,000000	88,388819
2915,000000	88,392632
2914,000000	88,422978
2913,000000	88,481447
2912,000000	88,567078
2911,000000	88,678948
2910,000000	88,818399
2909,000000	88,988372
2908,000000	89,190778
2907,000000	89,425081
2906,000000	89,689554
2905,000000	89,982131
2904,000000	90,299711
2903,000000	90,637394
2902,000000	90,989164
2901,000000	91,348933
2900,000000	91,710406
2899,000000	92,067317
2898,000000	92,414230
2897,000000	92,747135
2896,000000	93,063030
2895,000000	93,359339
2894,000000	93,634571
2893,000000	93,888684
2892,000000	94,122363
2891,000000	94,335686
2890,000000	94,527565
2889,000000	94,696339
2888,000000	94,840247
2887,000000	94,957576
2886,000000	95,046496
2885,000000	95,104998
2884,000000	95,131166
2883,000000	95,123409
2882,000000	95,080772
2881,000000	95,003023
2880,000000	94,891179
2879,000000	94,748610
2878,000000	94,582305
2877,000000	94,403029
2876,000000	94,223411
2875,000000	94,055947
2874,000000	93,911862
2873,000000	93,801204
2872,000000	93,732570
2871,000000	93,711137
2870,000000	93,736485
2869,000000	93,801529
2868,000000	93,893847
2867,000000	93,999067
2866,000000	94,104338
2865,000000	94,200109
2864,000000	94,280647
2863,000000	94,343994
2862,000000	94,391123
2861,000000	94,424668
2860,000000	94,447920
2859,000000	94,464975
2858,000000	94,480969
2857,000000	94,501014
2856,000000	94,528310
2855,000000	94,563704
2854,000000	94,607249
2853,000000	94,660621
2852,000000	94,729289
2851,000000	94,822445
2850,000000	94,949666
2849,000000	95,115382
2848,000000	95,315168
2847,000000	95,537619
2846,000000	95,770120
2845,000000	96,003356
2844,000000	96,232447
2843,000000	96,456056
2842,000000	96,674502
2841,000000	96,887658
2840,000000	97,093584
2839,000000	97,289417
2838,000000	97,473419
2837,000000	97,644998
2836,000000	97,803138
2835,000000	97,946105
2834,000000	98,073079
2833,000000	98,185189
2832,000000	98,284188
2831,000000	98,370768
2830,000000	98,444855
2829,000000	98,506854
2828,000000	98,557883
2827,000000	98,599007
2826,000000	98,630664
2825,000000	98,652877
2824,000000	98,665746
2823,000000	98,670098
2822,000000	98,668214
2821,000000	98,663544
2820,000000	98,659437
2819,000000	98,658297
2818,000000	98,662057
2817,000000	98,673105
2816,000000	98,694081
2815,000000	98,726769
2814,000000	98,771296
2813,000000	98,825924
2812,000000	98,887246
2811,000000	98,951200
2810,000000	99,014502
2809,000000	99,075185
2808,000000	99,131860
2807,000000	99,183044
2806,000000	99,227933
2805,000000	99,267397
2804,000000	99,303220
2803,000000	99,336339
2802,000000	99,366423
2801,000000	99,393109
2800,000000	99,416977
2799,000000	99,439002
2798,000000	99,459586
2797,000000	99,478533
2796,000000	99,495599
2795,000000	99,510879
2794,000000	99,525000
2793,000000	99,539136
2792,000000	99,554456
2791,000000	99,571083
2790,000000	99,587764
2789,000000	99,602898
2788,000000	99,615876
2787,000000	99,627351
2786,000000	99,638393
2785,000000	99,649659
2784,000000	99,661172
2783,000000	99,672431
2782,000000	99,682615
2781,000000	99,690976
2780,000000	99,697391
2779,000000	99,702677
2778,000000	99,708230
2777,000000	99,715093
2776,000000	99,723117
2775,000000	99,731025
2774,000000	99,737512
2773,000000	99,742330
2772,000000	99,746178
2771,000000	99,749505
2770,000000	99,751749
2769,000000	99,751980
2768,000000	99,750104
2767,000000	99,747206
2766,000000	99,744760
2765,000000	99,743686
2764,000000	99,744016
2763,000000	99,745131
2762,000000	99,746268
2761,000000	99,747040
2760,000000	99,747589
2759,000000	99,748171
2758,000000	99,748617
2757,000000	99,748403
2756,000000	99,747240
2755,000000	99,745424
2754,000000	99,743573
2753,000000	99,742258
2752,000000	99,741886
2751,000000	99,742486
2750,000000	99,743299
2749,000000	99,742915
2748,000000	99,740421
2747,000000	99,736452
2746,000000	99,732656
2745,000000	99,729957
2744,000000	99,727738
2743,000000	99,724953
2742,000000	99,721601
2741,000000	99,718592
2740,000000	99,716351
2739,000000	99,714210
2738,000000	99,711358
2737,000000	99,707931
2736,000000	99,704805
2735,000000	99,702559
2734,000000	99,701093
2733,000000	99,700260
2732,000000	99,700480
2731,000000	99,702385
2730,000000	99,705976
2729,000000	99,710409
2728,000000	99,714840
2727,000000	99,719329
2726,000000	99,724631
2725,000000	99,731085
2724,000000	99,737975
2723,000000	99,744238
2722,000000	99,749666
2721,000000	99,755127
2720,000000	99,761592
2719,000000	99,769121
2718,000000	99,776805
2717,000000	99,783546
2716,000000	99,788939
2715,000000	99,793610
2714,000000	99,798741
2713,000000	99,805038
2712,000000	99,812029
2711,000000	99,818467
2710,000000	99,823429
2709,000000	99,826941
2708,000000	99,829684
2707,000000	99,832417
2706,000000	99,835771
2705,000000	99,840114
2704,000000	99,845210
2703,000000	99,850148
2702,000000	99,853920
2701,000000	99,856133
2700,000000	99,857068
2699,000000	99,857310
2698,000000	99,857611
2697,000000	99,858783
2696,000000	99,861070
2695,000000	99,863451
2694,000000	99,864168
2693,000000	99,862477
2692,000000	99,859723
2691,000000	99,858216
2690,000000	99,858985
2689,000000	99,860884
2688,000000	99,862001
2687,000000	99,861676
2686,000000	99,860947
2685,000000	99,861148
2684,000000	99,862428
2683,000000	99,863781
2682,000000	99,864331
2681,000000	99,864276
2680,000000	99,864518
2679,000000	99,865636
2678,000000	99,867445
2677,000000	99,869348
2676,000000	99,870736
2675,000000	99,871024
2674,000000	99,869822
2673,000000	99,867520
2672,000000	99,865571
2671,000000	99,865642
2670,000000	99,868208
2669,000000	99,872123
2668,000000	99,875748
2667,000000	99,878469
2666,000000	99,881058
2665,000000	99,884730
2664,000000	99,890027
2663,000000	99,896488
2662,000000	99,903139
2661,000000	99,909234
2660,000000	99,914678
2659,000000	99,919975
2658,000000	99,925776
2657,000000	99,932421
2656,000000	99,939727
2655,000000	99,947055
2654,000000	99,953531
2653,000000	99,958443
2652,000000	99,961704
2651,000000	99,963999
2650,000000	99,966389
2649,000000	99,969608
2648,000000	99,973581
2647,000000	99,977372
2646,000000	99,979623
2645,000000	99,979563
2644,000000	99,977978
2643,000000	99,976963
2642,000000	99,978118
2641,000000	99,980939
2640,000000	99,983455
2639,000000	99,984489
2638,000000	99,984683
2637,000000	99,985124
2636,000000	99,985733
2635,000000	99,985652
2634,000000	99,984679
2633,000000	99,983418
2632,000000	99,982157
2631,000000	99,980545
2630,000000	99,978642
2629,000000	99,977478
2628,000000	99,977965
2627,000000	99,979419
2626,000000	99,979591
2625,000000	99,976284
2624,000000	99,969133
2623,000000	99,960219
2622,000000	99,953022
2621,000000	99,950201
2620,000000	99,951779
2619,000000	99,955352
2618,000000	99,958106
2617,000000	99,958602
2616,000000	99,956989
2615,000000	99,954246
2614,000000	99,951559
2613,000000	99,949850
2612,000000	99,949182
2611,000000	99,948711
2610,000000	99,947669
2609,000000	99,946337
2608,000000	99,945690
2607,000000	99,946171
2606,000000	99,947224
2605,000000	99,947925
2604,000000	99,947669
2603,000000	99,946276
2602,000000	99,944000
2601,000000	99,941577
2600,000000	99,939794
2599,000000	99,938705
2598,000000	99,937672
2597,000000	99,936427
2596,000000	99,935602
2595,000000	99,935684
2594,000000	99,935764
2593,000000	99,934125
2592,000000	99,930229
2591,000000	99,925564
2590,000000	99,922214
2589,000000	99,920882
2588,000000	99,920615
2587,000000	99,920103
2586,000000	99,918898
2585,000000	99,917501
2584,000000	99,916670
2583,000000	99,916669
2582,000000	99,916938
2581,000000	99,916538
2580,000000	99,915248
2579,000000	99,914181
2578,000000	99,914898
2577,000000	99,917689
2576,000000	99,920947
2575,000000	99,922501
2574,000000	99,921462
2573,000000	99,918635
2572,000000	99,915401
2571,000000	99,912619
2570,000000	99,910628
2569,000000	99,909884
2568,000000	99,911072
2567,000000	99,914396
2566,000000	99,918897
2565,000000	99,922825
2564,000000	99,924942
2563,000000	99,925438
2562,000000	99,925450
2561,000000	99,925765
2560,000000	99,926266
2559,000000	99,926581
2558,000000	99,926862
2557,000000	99,927697
2556,000000	99,929364
2555,000000	99,931223
2554,000000	99,931859
2553,000000	99,930135
2552,000000	99,926677
2551,000000	99,924135
2550,000000	99,925177
2549,000000	99,929969
2548,000000	99,936307
2547,000000	99,942454
2546,000000	99,948691
2545,000000	99,955355
2544,000000	99,960637
2543,000000	99,962201
2542,000000	99,960757
2541,000000	99,960155
2540,000000	99,963299
2539,000000	99,969141
2538,000000	99,974355
2537,000000	99,976860
2536,000000	99,976824
2535,000000	99,975274
2534,000000	99,973277
2533,000000	99,972158
2532,000000	99,972959
2531,000000	99,975115
2530,000000	99,976514
2529,000000	99,975591
2528,000000	99,973102
2527,000000	99,971528
2526,000000	99,972915
2525,000000	99,977592
2524,000000	99,984496
2523,000000	99,992037
2522,000000	99,998415
2521,000000	100,001770
2520,000000	100,001018
2519,000000	99,997058
2518,000000	99,992814
2517,000000	99,991343
2516,000000	99,993536
2515,000000	99,997683
2514,000000	100,001404
2513,000000	100,003903
2512,000000	100,006372
2511,000000	100,010494
2510,000000	100,016637
2509,000000	100,023405
2508,000000	100,028815
2507,000000	100,032093
2506,000000	100,034370
2505,000000	100,037505
2504,000000	100,042086
2503,000000	100,046726
2502,000000	100,049325
2501,000000	100,048910
2500,000000	100,046396
2499,000000	100,043894
2498,000000	100,043403
2497,000000	100,045614
2496,000000	100,049444
2495,000000	100,052772
2494,000000	100,054055
2493,000000	100,053525
2492,000000	100,052891
2491,000000	100,053875
2490,000000	100,056863
2489,000000	100,060727
2488,000000	100,063860
2487,000000	100,065565
2486,000000	100,066551
2485,000000	100,067999
2484,000000	100,070274
2483,000000	100,072718
2482,000000	100,074595
2481,000000	100,075897
2480,000000	100,077240
2479,000000	100,079368
2478,000000	100,082719
2477,000000	100,086940
2476,000000	100,090625
2475,000000	100,092122
2474,000000	100,091057
2473,000000	100,088894
2472,000000	100,087709
2471,000000	100,088614
2470,000000	100,091350
2469,000000	100,094782
2468,000000	100,097356
2467,000000	100,097796
2466,000000	100,096317
2465,000000	100,094995
2464,000000	100,096071
2463,000000	100,099552
2462,000000	100,103046
2461,000000	100,104318
2460,000000	100,103618
2459,000000	100,103234
2458,000000	100,105113
2457,000000	100,109276
2456,000000	100,114305
2455,000000	100,118744
2454,000000	100,121785
2453,000000	100,123145
2452,000000	100,122903
2451,000000	100,121445
2450,000000	100,119054
2449,000000	100,115328
2448,000000	100,109579
2447,000000	100,102382
2446,000000	100,096349
2445,000000	100,094428
2444,000000	100,097105
2443,000000	100,101775
2442,000000	100,105176
2441,000000	100,106124
2440,000000	100,105750
2439,000000	100,105608
2438,000000	100,105952
2437,000000	100,105602
2436,000000	100,103074
2435,000000	100,097999
2434,000000	100,091658
2433,000000	100,085987
2432,000000	100,081991
2431,000000	100,079492
2430,000000	100,078448
2429,000000	100,079634
2428,000000	100,083170
2427,000000	100,086813
2426,000000	100,086919
2425,000000	100,081747
2424,000000	100,073427
2423,000000	100,066145
2422,000000	100,062403
2421,000000	100,061192
2420,000000	100,059697
2419,000000	100,056531
2418,000000	100,053061
2417,000000	100,051704
2416,000000	100,053383
2415,000000	100,056968
2414,000000	100,060809
2413,000000	100,063965
2412,000000	100,065850
2411,000000	100,065788
2410,000000	100,063825
2409,000000	100,061508
2408,000000	100,060720
2407,000000	100,061654
2406,000000	100,062824
2405,000000	100,063382
2404,000000	100,064566
2403,000000	100,068174
2402,000000	100,074137
2401,000000	100,080276
2400,000000	100,084314
2399,000000	100,085543
2398,000000	100,084679
2397,000000	100,082877
2396,000000	100,081157
2395,000000	100,080228
2394,000000	100,080325
2393,000000	100,081210
2392,000000	100,082491
2391,000000	100,083861
2390,000000	100,085052
2389,000000	100,085890
2388,000000	100,086524
2387,000000	100,087256
2386,000000	100,087937
2385,000000	100,087862
2384,000000	100,086724
2383,000000	100,085308
2382,000000	100,084712
2381,000000	100,084989
2380,000000	100,085146
2379,000000	100,084628
2378,000000	100,084101
2377,000000	100,084540
2376,000000	100,086132
2375,000000	100,088684
2374,000000	100,092427
2373,000000	100,097332
2372,000000	100,101852
2371,000000	100,103688
2370,000000	100,102456
2369,000000	100,100764
2368,000000	100,102003
2367,000000	100,107215
2366,000000	100,114271
2365,000000	100,119799
2364,000000	100,121693
2363,000000	100,120539
2362,000000	100,119094
2361,000000	100,119746
2360,000000	100,122018
2359,000000	100,123159
2358,000000	100,122558
2357,000000	100,123054
2356,000000	100,127250
2355,000000	100,133329
2354,000000	100,136893
2353,000000	100,136161
2352,000000	100,133428
2351,000000	100,132497
2350,000000	100,135053
2349,000000	100,139611
2348,000000	100,143320
2347,000000	100,144884
2346,000000	100,146117
2345,000000	100,149230
2344,000000	100,154210
2343,000000	100,159563
2342,000000	100,164551
2341,000000	100,168882
2340,000000	100,171540
2339,000000	100,171765
2338,000000	100,169959
2337,000000	100,167697
2336,000000	100,165990
2335,000000	100,164623
2334,000000	100,162448
2333,000000	100,159236
2332,000000	100,155792
2331,000000	100,153818
2330,000000	100,154259
2329,000000	100,157961
2328,000000	100,166204
2327,000000	100,180358
2326,000000	100,199399
2325,000000	100,218138
2324,000000	100,229984
2323,000000	100,232418
2322,000000	100,228984
2321,000000	100,224770
2320,000000	100,220727
2319,000000	100,215400
2318,000000	100,209386
2317,000000	100,206337
2316,000000	100,208451
2315,000000	100,214040
2314,000000	100,219049
2313,000000	100,220767
2312,000000	100,219211
2311,000000	100,216649
2310,000000	100,215774
2309,000000	100,217754
2308,000000	100,220854
2307,000000	100,221657
2306,000000	100,218313
2305,000000	100,212562
2304,000000	100,207882
2303,000000	100,206086
2302,000000	100,206096
2301,000000	100,206481
2300,000000	100,207705
2299,000000	100,211437
2298,000000	100,217423
2297,000000	100,222895
2296,000000	100,225505
2295,000000	100,226279
2294,000000	100,228212
2293,000000	100,232427
2292,000000	100,237405
2291,000000	100,242096
2290,000000	100,247861
2289,000000	100,255793
2288,000000	100,263783
2287,000000	100,268270
2286,000000	100,268615
2285,000000	100,267716
2284,000000	100,268303
2283,000000	100,270287
2282,000000	100,272272
2281,000000	100,273763
2280,000000	100,274880
2279,000000	100,275144
2278,000000	100,273931
2277,000000	100,271469
2276,000000	100,268193
2275,000000	100,263894
2274,000000	100,258692
2273,000000	100,254485
2272,000000	100,253737
2271,000000	100,256560
2270,000000	100,260120
2269,000000	100,261589
2268,000000	100,261098
2267,000000	100,261311
2266,000000	100,264626
2265,000000	100,271308
2264,000000	100,279951
2263,000000	100,288932
2262,000000	100,297422
2261,000000	100,305517
2260,000000	100,313600
2259,000000	100,321035
2258,000000	100,325631
2257,000000	100,325437
2256,000000	100,321501
2255,000000	100,317832
2254,000000	100,317643
2253,000000	100,320353
2252,000000	100,323013
2251,000000	100,323731
2250,000000	100,322389
2249,000000	100,319049
2248,000000	100,314109
2247,000000	100,310179
2246,000000	100,311399
2245,000000	100,319223
2244,000000	100,329812
2243,000000	100,337012
2242,000000	100,338023
2241,000000	100,335834
2240,000000	100,336323
2239,000000	100,342761
2238,000000	100,352249
2237,000000	100,357733
2236,000000	100,354856
2235,000000	100,347088
2234,000000	100,342788
2233,000000	100,347038
2232,000000	100,357446
2231,000000	100,367824
2230,000000	100,373513
2229,000000	100,372651
2228,000000	100,365547
2227,000000	100,355170
2226,000000	100,346254
2225,000000	100,341258
2224,000000	100,338132
2223,000000	100,333940
2222,000000	100,329406
2221,000000	100,327373
2220,000000	100,328117
2219,000000	100,329286
2218,000000	100,330072
2217,000000	100,332226
2216,000000	100,336474
2215,000000	100,340437
2214,000000	100,341216
2213,000000	100,338915
2212,000000	100,337084
2211,000000	100,340199
2210,000000	100,350227
2209,000000	100,364617
2208,000000	100,378064
2207,000000	100,387126
2206,000000	100,392382
2205,000000	100,396156
2204,000000	100,400179
2203,000000	100,406222
2202,000000	100,415833
2201,000000	100,426922
2200,000000	100,432818
2199,000000	100,428354
2198,000000	100,416176
2197,000000	100,404171
2196,000000	100,396866
2195,000000	100,391678
2194,000000	100,383831
2193,000000	100,372984
2192,000000	100,364981
2191,000000	100,367849
2190,000000	100,384388
2189,000000	100,406703
2188,000000	100,420560
2187,000000	100,418752
2186,000000	100,408518
2185,000000	100,403000
2184,000000	100,407230
2183,000000	100,416814
2182,000000	100,428096
2181,000000	100,442243
2180,000000	100,457896
2179,000000	100,466792
2178,000000	100,460824
2177,000000	100,441332
2176,000000	100,419365
2175,000000	100,407393
2174,000000	100,411499
2173,000000	100,429146
2172,000000	100,452019
2171,000000	100,472131
2170,000000	100,486512
2169,000000	100,496692
2168,000000	100,505429
2167,000000	100,515703
2166,000000	100,531919
2165,000000	100,558917
2164,000000	100,597119
2163,000000	100,638090
2162,000000	100,664171
2161,000000	100,655350
2160,000000	100,605318
2159,000000	100,534632
2158,000000	100,479442
2157,000000	100,460997
2156,000000	100,470873
2155,000000	100,487280
2154,000000	100,496969
2153,000000	100,499589
2152,000000	100,498478
2151,000000	100,493762
2150,000000	100,484509
2149,000000	100,472340
2148,000000	100,460435
2147,000000	100,451492
2146,000000	100,448906
2145,000000	100,456914
2144,000000	100,475422
2143,000000	100,495263
2142,000000	100,502076
2141,000000	100,487591
2140,000000	100,457455
2139,000000	100,426518
2138,000000	100,406164
2137,000000	100,396516
2136,000000	100,389716
2135,000000	100,378353
2134,000000	100,359991
2133,000000	100,336803
2132,000000	100,314714
2131,000000	100,301985
2130,000000	100,304042
2129,000000	100,317801
2128,000000	100,333785
2127,000000	100,345452
2126,000000	100,353807
2125,000000	100,361965
2124,000000	100,368911
2123,000000	100,371148
2122,000000	100,367823
2121,000000	100,361200
2120,000000	100,353874
2119,000000	100,348048
2118,000000	100,345909
2117,000000	100,347742
2116,000000	100,350509
2115,000000	100,350715
2114,000000	100,348251
2113,000000	100,345974
2112,000000	100,346739
2111,000000	100,352176
2110,000000	100,362165
2109,000000	100,373057
2108,000000	100,378572
2107,000000	100,375390
2106,000000	100,366605
2105,000000	100,357876
2104,000000	100,352310
2103,000000	100,350975
2102,000000	100,354807
2101,000000	100,361937
2100,000000	100,365884
2099,000000	100,361297
2098,000000	100,350453
2097,000000	100,340438
2096,000000	100,335748
2095,000000	100,336936
2094,000000	100,343896
2093,000000	100,355036
2092,000000	100,364950
2091,000000	100,368366
2090,000000	100,366126
2089,000000	100,363606
2088,000000	100,364336
2087,000000	100,368930
2086,000000	100,378148
2085,000000	100,391624
2084,000000	100,404596
2083,000000	100,411842
2082,000000	100,414783
2081,000000	100,419720
2080,000000	100,428901
2079,000000	100,438339
2078,000000	100,444114
2077,000000	100,444993
2076,000000	100,438835
2075,000000	100,423539
2074,000000	100,404048
2073,000000	100,392018
2072,000000	100,394191
2071,000000	100,405549
2070,000000	100,417096
2069,000000	100,425464
2068,000000	100,431579
2067,000000	100,434460
2066,000000	100,431728
2065,000000	100,425030
2064,000000	100,420578
2063,000000	100,423496
2062,000000	100,433401
2061,000000	100,445500
2060,000000	100,455169
2059,000000	100,461314
2058,000000	100,464496
2057,000000	100,462300
2056,000000	100,450582
2055,000000	100,431868
2054,000000	100,418409
2053,000000	100,421543
2052,000000	100,439386
2051,000000	100,460105
2050,000000	100,475538
2049,000000	100,487329
2048,000000	100,500686
2047,000000	100,516346
2046,000000	100,529186
2045,000000	100,531074
2044,000000	100,517219
2043,000000	100,494247
2042,000000	100,478296
2041,000000	100,478661
2040,000000	100,486432
2039,000000	100,488106
2038,000000	100,486664
2037,000000	100,497485
2036,000000	100,524947
2035,000000	100,555560
2034,000000	100,576410
2033,000000	100,588813
2032,000000	100,599620
2031,000000	100,608624
2030,000000	100,608925
2029,000000	100,593261
2028,000000	100,558773
2027,000000	100,511712
2026,000000	100,467918
2025,000000	100,442364
2024,000000	100,436208
2023,000000	100,440401
2022,000000	100,449103
2021,000000	100,460211
2020,000000	100,466704
2019,000000	100,460363
2018,000000	100,445443
2017,000000	100,438652
2016,000000	100,451636
2015,000000	100,479699
2014,000000	100,508916
2013,000000	100,526964
2012,000000	100,528991
2011,000000	100,520284
2010,000000	100,511529
2009,000000	100,506117
2008,000000	100,495060
2007,000000	100,470895
2006,000000	100,441745
2005,000000	100,423413
2004,000000	100,422000
2003,000000	100,433622
2002,000000	100,454147
2001,000000	100,478368
2000,000000	100,495714
1999,000000	100,498264
1998,000000	100,491102
1997,000000	100,485303
1996,000000	100,483310
1995,000000	100,479940
1994,000000	100,474424
1993,000000	100,470393
1992,000000	100,465951
1991,000000	100,455841
1990,000000	100,444252
1989,000000	100,444571
1988,000000	100,465050
1987,000000	100,501345
1986,000000	100,541326
1985,000000	100,570718
1984,000000	100,579364
1983,000000	100,571426
1982,000000	100,564913
1981,000000	100,570638
1980,000000	100,575247
1979,000000	100,557346
1978,000000	100,518933
1977,000000	100,485206
1976,000000	100,473378
1975,000000	100,479747
1974,000000	100,494271
1973,000000	100,507010
1972,000000	100,506774
1971,000000	100,493484
1970,000000	100,486421
1969,000000	100,502873
1968,000000	100,532072
1967,000000	100,547487
1966,000000	100,540818
1965,000000	100,524573
1964,000000	100,507026
1963,000000	100,486618
1962,000000	100,467460
1961,000000	100,459151
1960,000000	100,460414
1959,000000	100,461114
1958,000000	100,459942
1957,000000	100,462588
1956,000000	100,464429
1955,000000	100,453098
1954,000000	100,429118
1953,000000	100,408745
1952,000000	100,403620
1951,000000	100,410373
1950,000000	100,420668
1949,000000	100,429422
1948,000000	100,432769
1947,000000	100,429981
1946,000000	100,428566
1945,000000	100,436369
1944,000000	100,448043
1943,000000	100,450477
1942,000000	100,442423
1941,000000	100,435790
1940,000000	100,436689
1939,000000	100,440450
1938,000000	100,443877
1937,000000	100,448728
1936,000000	100,453468
1935,000000	100,453865
1934,000000	100,453063
1933,000000	100,459140
1932,000000	100,470978
1931,000000	100,478341
1930,000000	100,476856
1929,000000	100,472875
1928,000000	100,470611
1927,000000	100,465340
1926,000000	100,454192
1925,000000	100,442262
1924,000000	100,435776
1923,000000	100,434729
1922,000000	100,436576
1921,000000	100,439918
1920,000000	100,441185
1919,000000	100,434947
1918,000000	100,422154
1917,000000	100,411842
1916,000000	100,409346
1915,000000	100,411077
1914,000000	100,413008
1913,000000	100,415176
1912,000000	100,417950
1911,000000	100,420060
1910,000000	100,421419
1909,000000	100,423186
1908,000000	100,423753
1907,000000	100,420838
1906,000000	100,417789
1905,000000	100,418808
1904,000000	100,420461
1903,000000	100,413689
1902,000000	100,396164
1901,000000	100,376226
1900,000000	100,362756
1899,000000	100,358329
1898,000000	100,363031
1897,000000	100,374517
1896,000000	100,384494
1895,000000	100,383716
1894,000000	100,373334
1893,000000	100,363613
1892,000000	100,359873
1891,000000	100,357779
1890,000000	100,352668
1889,000000	100,345923
1888,000000	100,339515
1887,000000	100,333007
1886,000000	100,328889
1885,000000	100,331832
1884,000000	100,340943
1883,000000	100,349658
1882,000000	100,354148
1881,000000	100,355429
1880,000000	100,352847
1879,000000	100,344055
1878,000000	100,332519
1877,000000	100,325423
1876,000000	100,323869
1875,000000	100,323114
1874,000000	100,321708
1873,000000	100,322472
1872,000000	100,324544
1871,000000	100,322688
1870,000000	100,315872
1869,000000	100,309401
1868,000000	100,305333
1867,000000	100,299914
1866,000000	100,294214
1865,000000	100,294612
1864,000000	100,301380
1863,000000	100,307420
1862,000000	100,308530
1861,000000	100,306759
1860,000000	100,302832
1859,000000	100,294191
1858,000000	100,282745
1857,000000	100,275286
1856,000000	100,273690
1855,000000	100,272971
1854,000000	100,270789
1853,000000	100,270065
1852,000000	100,270984
1851,000000	100,268773
1850,000000	100,263847
1849,000000	100,261195
1848,000000	100,259923
1847,000000	100,252801
1846,000000	100,238381
1845,000000	100,224556
1844,000000	100,216836
1843,000000	100,211487
1842,000000	100,206704
1841,000000	100,208461
1840,000000	100,217555
1839,000000	100,225341
1838,000000	100,225807
1837,000000	100,221690
1836,000000	100,218238
1835,000000	100,217279
1834,000000	100,220304
1833,000000	100,228926
1832,000000	100,239594
1831,000000	100,244926
1830,000000	100,243737
1829,000000	100,240313
1828,000000	100,234668
1827,000000	100,225719
1826,000000	100,219075
1825,000000	100,219938
1824,000000	100,222195
1823,000000	100,216007
1822,000000	100,204221
1821,000000	100,197436
1820,000000	100,196569
1819,000000	100,193161
1818,000000	100,184689
1817,000000	100,177042
1816,000000	100,172488
1815,000000	100,166292
1814,000000	100,157858
1813,000000	100,153407
1812,000000	100,154418
1811,000000	100,155329
1810,000000	100,152860
1809,000000	100,149574
1808,000000	100,146230
1807,000000	100,140052
1806,000000	100,133019
1805,000000	100,131219
1804,000000	100,134046
1803,000000	100,133423
1802,000000	100,126406
1801,000000	100,118952
1800,000000	100,112676
1799,000000	100,102981
1798,000000	100,090461
1797,000000	100,081662
1796,000000	100,075957
1795,000000	100,064813
1794,000000	100,046829
1793,000000	100,032558
1792,000000	100,027213
1791,000000	100,022054
1790,000000	100,011120
1789,000000	99,999172
1788,000000	99,987332
1787,000000	99,970720
1786,000000	99,951289
1785,000000	99,938338
1784,000000	99,931820
1783,000000	99,920674
1782,000000	99,902372
1781,000000	99,886239
1780,000000	99,872841
1779,000000	99,853627
1778,000000	99,829256
1777,000000	99,810836
1776,000000	99,798708
1775,000000	99,778815
1774,000000	99,746098
1773,000000	99,712751
1772,000000	99,685897
1771,000000	99,655354
1770,000000	99,617186
1769,000000	99,580169
1768,000000	99,545004
1767,000000	99,504031
1766,000000	99,459891
1765,000000	99,421683
1764,000000	99,383717
1763,000000	99,328093
1762,000000	99,252372
1761,000000	99,174792
1760,000000	99,097808
1759,000000	99,003903
1758,000000	98,883854
1757,000000	98,747342
1756,000000	98,602216
1755,000000	98,442191
1754,000000	98,261904
1753,000000	98,055372
1752,000000	97,799383
1751,000000	97,470374
1750,000000	97,080987
1749,000000	96,660443
1748,000000	96,206202
1747,000000	95,692971
1746,000000	95,113319
1745,000000	94,471496
1744,000000	93,764187
1743,000000	92,992364
1742,000000	92,162020
1741,000000	91,255753
1740,000000	90,253692
1739,000000	89,225047
1738,000000	88,299007
1737,000000	87,499199
1736,000000	86,687967
1735,000000	85,667165
1734,000000	84,455976
1733,000000	83,374641
1732,000000	82,557310
1731,000000	81,855379
1730,000000	81,154924
1729,000000	80,475826
1728,000000	79,872185
1727,000000	79,346255
1726,000000	78,886967
1725,000000	78,517493
1724,000000	78,261613
1723,000000	78,112622
1722,000000	78,069559
1721,000000	78,160377
1720,000000	78,418608
1719,000000	78,874942
1718,000000	79,566599
1717,000000	80,490579
1716,000000	81,555342
1715,000000	82,679570
1714,000000	83,845039
1713,000000	85,043615
1712,000000	86,256984
1711,000000	87,470991
1710,000000	88,666967
1709,000000	89,808386
1708,000000	90,876046
1707,000000	91,901157
1706,000000	92,901263
1705,000000	93,793492
1704,000000	94,480670
1703,000000	94,992485
1702,000000	95,444677
1701,000000	95,934016
1700,000000	96,432963
1699,000000	96,817177
1698,000000	97,064569
1697,000000	97,250533
1696,000000	97,439330
1695,000000	97,637305
1694,000000	97,799300
1693,000000	97,908926
1692,000000	97,995565
1691,000000	98,088030
1690,000000	98,184970
1689,000000	98,263991
1688,000000	98,318639
1687,000000	98,364666
1686,000000	98,415013
1685,000000	98,469803
1684,000000	98,536002
1683,000000	98,613709
1682,000000	98,679548
1681,000000	98,726454
1680,000000	98,767346
1679,000000	98,814470
1678,000000	98,865543
1677,000000	98,911195
1676,000000	98,956755
1675,000000	99,016314
1674,000000	99,079105
1673,000000	99,123173
1672,000000	99,153772
1671,000000	99,192296
1670,000000	99,241864
1669,000000	99,284555
1668,000000	99,312102
1667,000000	99,335608
1666,000000	99,360776
1665,000000	99,381540
1664,000000	99,397711
1663,000000	99,418749
1662,000000	99,443202
1661,000000	99,458599
1660,000000	99,464766
1659,000000	99,473020
1658,000000	99,484941
1657,000000	99,490792
1656,000000	99,484923
1655,000000	99,474331
1654,000000	99,468152
1653,000000	99,467290
1652,000000	99,468352
1651,000000	99,467473
1650,000000	99,474070
1649,000000	99,480150
1648,000000	99,469672
1647,000000	99,447412
1646,000000	99,420778
1645,000000	99,383343
1644,000000	99,337925
1643,000000	99,293565
1642,000000	99,244522
1641,000000	99,182147
1640,000000	99,113798
1639,000000	99,056859
1638,000000	99,019150
1637,000000	99,002677
1636,000000	99,024091
1635,000000	99,091485
1634,000000	99,170113
1633,000000	99,227977
1632,000000	99,271544
1631,000000	99,313043
1630,000000	99,351836
1629,000000	99,381131
1628,000000	99,401555
1627,000000	99,419293
1626,000000	99,432681
1625,000000	99,436200
1624,000000	99,434144
1623,000000	99,438001
1622,000000	99,445980
1621,000000	99,446212
1620,000000	99,436965
1619,000000	99,423445
1618,000000	99,403274
1617,000000	99,371483
1616,000000	99,337546
1615,000000	99,313934
1614,000000	99,296179
1613,000000	99,271692
1612,000000	99,237035
1611,000000	99,198847
1610,000000	99,157778
1609,000000	99,102574
1608,000000	99,024218
1607,000000	98,921897
1606,000000	98,790834
1605,000000	98,622805
1604,000000	98,423799
1603,000000	98,222829
1602,000000	98,054088
1601,000000	97,939835
1600,000000	97,895764
1599,000000	97,932145
1598,000000	98,039386
1597,000000	98,187096
1596,000000	98,347611
1595,000000	98,506529
1594,000000	98,649563
1593,000000	98,761574
1592,000000	98,840512
1591,000000	98,895356
1590,000000	98,927400
1589,000000	98,928812
1588,000000	98,897504
1587,000000	98,838823
1586,000000	98,750744
1585,000000	98,623799
1584,000000	98,459915
1583,000000	98,280625
1582,000000	98,118425
1581,000000	98,002548
1580,000000	97,953296
1579,000000	97,982056
1578,000000	98,095123
1577,000000	98,289989
1576,000000	98,533363
1575,000000	98,755990
1574,000000	98,910631
1573,000000	99,002591
1572,000000	99,053393
1571,000000	99,080718
1570,000000	99,094169
1569,000000	99,094674
1568,000000	99,084473
1567,000000	99,073831
1566,000000	99,071807
1565,000000	99,078048
1564,000000	99,090756
1563,000000	99,107807
1562,000000	99,123329
1561,000000	99,132168
1560,000000	99,146312
1559,000000	99,194614
1558,000000	99,260283
1557,000000	99,289730
1556,000000	99,292605
1555,000000	99,300583
1554,000000	99,317823
1553,000000	99,334101
1552,000000	99,345666
1551,000000	99,362778
1550,000000	99,389583
1549,000000	99,415852
1548,000000	99,434060
1547,000000	99,448447
1546,000000	99,464518
1545,000000	99,479712
1544,000000	99,492448
1543,000000	99,507420
1542,000000	99,524593
1541,000000	99,534751
1540,000000	99,541992
1539,000000	99,558935
1538,000000	99,575634
1537,000000	99,581704
1536,000000	99,583977
1535,000000	99,590064
1534,000000	99,603037
1533,000000	99,617110
1532,000000	99,625152
1531,000000	99,631162
1530,000000	99,637863
1529,000000	99,640031
1528,000000	99,637469
1527,000000	99,638296
1526,000000	99,644074
1525,000000	99,645100
1524,000000	99,637228
1523,000000	99,627913
1522,000000	99,620704
1521,000000	99,611585
1520,000000	99,602789
1519,000000	99,602188
1518,000000	99,607956
1517,000000	99,608242
1516,000000	99,602964
1515,000000	99,601261
1514,000000	99,600970
1513,000000	99,592887
1512,000000	99,578452
1511,000000	99,568968
1510,000000	99,563361
1509,000000	99,548096
1508,000000	99,521135
1507,000000	99,503793
1506,000000	99,501656
1505,000000	99,489161
1504,000000	99,465812
1503,000000	99,450606
1502,000000	99,437777
1501,000000	99,409791
1500,000000	99,363468
1499,000000	99,305826
1498,000000	99,227520
1497,000000	99,106768
1496,000000	98,953544
1495,000000	98,802941
1494,000000	98,659753
1493,000000	98,499590
1492,000000	98,307112
1491,000000	98,093717
1490,000000	97,891127
1489,000000	97,739419
1488,000000	97,671995
1487,000000	97,691750
1486,000000	97,760893
1485,000000	97,833438
1484,000000	97,889601
1483,000000	97,925589
1482,000000	97,924724
1481,000000	97,863865
1480,000000	97,746944
1479,000000	97,590417
1478,000000	97,385146
1477,000000	97,112872
1476,000000	96,791424
1475,000000	96,451104
1474,000000	96,069279
1473,000000	95,600200
1472,000000	95,078392
1471,000000	94,587494
1470,000000	94,140226
1469,000000	93,708446
1468,000000	93,298735
1467,000000	92,944306
1466,000000	92,667561
1465,000000	92,478044
1464,000000	92,385048
1463,000000	92,377537
1462,000000	92,417887
1461,000000	92,474568
1460,000000	92,543537
1459,000000	92,640418
1458,000000	92,778942
1457,000000	92,948619
1456,000000	93,117184
1455,000000	93,261832
1454,000000	93,379165
1453,000000	93,465355
1452,000000	93,517546
1451,000000	93,538554
1450,000000	93,527401
1449,000000	93,488424
1448,000000	93,449143
1447,000000	93,431880
1446,000000	93,407037
1445,000000	93,312038
1444,000000	93,093830
1443,000000	92,711218
1442,000000	92,128876
1441,000000	91,356304
1440,000000	90,460761
1439,000000	89,490281
1438,000000	88,418144
1437,000000	87,280776
1436,000000	86,354190
1435,000000	85,894487
1434,000000	85,840979
1433,000000	86,004933
1432,000000	86,240253
1431,000000	86,380560
1430,000000	86,208216
1429,000000	85,604394
1428,000000	84,724789
1427,000000	83,939478
1426,000000	83,628517
1425,000000	84,049018
1424,000000	85,179484
1423,000000	86,631777
1422,000000	87,981589
1421,000000	89,122535
1420,000000	90,165215
1419,000000	91,140486
1418,000000	91,938034
1417,000000	92,526391
1416,000000	93,004445
1415,000000	93,457935
1414,000000	93,918395
1413,000000	94,395682
1412,000000	94,887575
1411,000000	95,370104
1410,000000	95,813117
1409,000000	96,202628
1408,000000	96,533611
1407,000000	96,798630
1406,000000	96,999449
1405,000000	97,149607
1404,000000	97,252260
1403,000000	97,301363
1402,000000	97,304097
1401,000000	97,275908
1400,000000	97,217469
1399,000000	97,119414
1398,000000	96,986052
1397,000000	96,825216
1396,000000	96,623210
1395,000000	96,362008
1394,000000	96,057271
1393,000000	95,743943
1392,000000	95,433053
1391,000000	95,114451
1390,000000	94,777526
1389,000000	94,411783
1388,000000	94,009301
1387,000000	93,588633
1386,000000	93,195071
1385,000000	92,857817
1384,000000	92,574221
1383,000000	92,339187
1382,000000	92,163763
1381,000000	92,065197
1380,000000	92,055808
1379,000000	92,141121
1378,000000	92,314709
1377,000000	92,558009
1376,000000	92,852200
1375,000000	93,177908
1374,000000	93,499455
1373,000000	93,768411
1372,000000	93,953339
1371,000000	94,050959
1370,000000	94,069819
1369,000000	94,020370
1368,000000	93,920064
1367,000000	93,796854
1366,000000	93,679272
1365,000000	93,586196
1364,000000	93,524679
1363,000000	93,490389
1362,000000	93,467834
1361,000000	93,436915
1360,000000	93,384238
1359,000000	93,307149
1358,000000	93,210895
1357,000000	93,105927
1356,000000	93,006190
1355,000000	92,926859
1354,000000	92,881517
1353,000000	92,879653
1352,000000	92,925120
1351,000000	93,012441
1350,000000	93,122777
1349,000000	93,227050
1348,000000	93,295433
1347,000000	93,304028
1346,000000	93,232123
1345,000000	93,061771
1344,000000	92,781460
1343,000000	92,385168
1342,000000	91,864509
1341,000000	91,209634
1340,000000	90,436840
1339,000000	89,613454
1338,000000	88,834411
1337,000000	88,174607
1336,000000	87,672765
1335,000000	87,336738
1334,000000	87,144751
1333,000000	87,055601
1332,000000	87,031169
1331,000000	87,049982
1330,000000	87,098858
1329,000000	87,166586
1328,000000	87,250841
1327,000000	87,357468
1326,000000	87,490252
1325,000000	87,646264
1324,000000	87,821287
1323,000000	88,012362
1322,000000	88,212646
1321,000000	88,412089
1320,000000	88,603364
1319,000000	88,780282
1318,000000	88,930930
1317,000000	89,040898
1316,000000	89,102239
1315,000000	89,113260
1314,000000	89,071146
1313,000000	88,970857
1312,000000	88,813565
1311,000000	88,605820
1310,000000	88,349752
1309,000000	88,042020
1308,000000	87,681301
1307,000000	87,271667
1306,000000	86,813383
1305,000000	86,299744
1304,000000	85,728606
1303,000000	85,106759
1302,000000	84,441780
1301,000000	83,737353
1300,000000	83,000671
1299,000000	82,244420
1298,000000	81,474215
1297,000000	80,688132
1296,000000	79,894588
1295,000000	79,117873
1294,000000	78,381127
1293,000000	77,700625
1292,000000	77,099544
1291,000000	76,608113
1290,000000	76,241583
1289,000000	75,989739
1288,000000	75,834744
1287,000000	75,756964
1286,000000	75,722763
1285,000000	75,691644
1284,000000	75,639460
1283,000000	75,562726
1282,000000	75,459402
1281,000000	75,324564
1280,000000	75,167337
1279,000000	75,011337
1278,000000	74,873900
1277,000000	74,760440
1276,000000	74,679835
1275,000000	74,645009
1274,000000	74,653516
1273,000000	74,685740
1272,000000	74,724102
1271,000000	74,756883
1270,000000	74,763634
1269,000000	74,718248
1268,000000	74,609452
1267,000000	74,442158
1266,000000	74,219103
1265,000000	73,937489
1264,000000	73,607099
1263,000000	73,249023
1262,000000	72,871535
1261,000000	72,464808
1260,000000	72,020031
1259,000000	71,538486
1258,000000	71,028387
1257,000000	70,525520
1256,000000	70,122028
1255,000000	69,942746
1254,000000	70,061907
1253,000000	70,451518
1252,000000	71,010953
1251,000000	71,623641
1250,000000	72,200541
1249,000000	72,701813
1248,000000	73,136454
1247,000000	73,535160
1246,000000	73,916436
1245,000000	74,285320
1244,000000	74,652835
1243,000000	75,037478
1242,000000	75,449622
1241,000000	75,890550
1240,000000	76,365788
1239,000000	76,883119
1238,000000	77,438297
1237,000000	78,016298
1236,000000	78,603126
1235,000000	79,184935
1234,000000	79,741173
1233,000000	80,255501
1232,000000	80,738288
1231,000000	81,230556
1230,000000	81,789516
1229,000000	82,471396
1228,000000	83,312226
1227,000000	84,306544
1226,000000	85,399827
1225,000000	86,511142
1224,000000	87,564024
1223,000000	88,501253
1222,000000	89,287876
1221,000000	89,915034
1220,000000	90,395037
1219,000000	90,745876
1218,000000	90,984756
1217,000000	91,128155
1216,000000	91,196653
1215,000000	91,212692
1214,000000	91,193403
1213,000000	91,151900
1212,000000	91,096906
1211,000000	91,031265
1210,000000	90,951857
1209,000000	90,854229
1208,000000	90,739410
1207,000000	90,612200
1206,000000	90,475846
1205,000000	90,331485
1204,000000	90,181739
1203,000000	90,031681
1202,000000	89,886360
1201,000000	89,750882
1200,000000	89,632314
1199,000000	89,538684
1198,000000	89,475046
1197,000000	89,444655
1196,000000	89,452328
1195,000000	89,502324
1194,000000	89,596285
1193,000000	89,734037
1192,000000	89,916509
1191,000000	90,143704
1190,000000	90,411016
1189,000000	90,712724
1188,000000	91,043076
1187,000000	91,391992
1186,000000	91,743488
1185,000000	92,081473
1184,000000	92,394258
1183,000000	92,672254
1182,000000	92,907250
1181,000000	93,097151
1180,000000	93,248639
1179,000000	93,369687
1178,000000	93,463431
1177,000000	93,530046
1176,000000	93,570059
1175,000000	93,585023
1174,000000	93,574842
1173,000000	93,539160
1172,000000	93,480180
1171,000000	93,402165
1170,000000	93,310499
1169,000000	93,211494
1168,000000	93,113012
1167,000000	93,024608
1166,000000	92,958829
1165,000000	92,932094
1164,000000	92,960108
1163,000000	93,046110
1162,000000	93,172845
1161,000000	93,308525
1160,000000	93,419915
1159,000000	93,480594
1158,000000	93,473467
1157,000000	93,392409
1156,000000	93,240964
1155,000000	93,030104
1154,000000	92,774085
1153,000000	92,486580
1152,000000	92,178616
1151,000000	91,853557
1150,000000	91,506849
1149,000000	91,130719
1148,000000	90,718869
1147,000000	90,266893
1146,000000	89,769120
1145,000000	89,223476
1144,000000	88,639436
1143,000000	88,036840
1142,000000	87,436575
1141,000000	86,856016
1140,000000	86,311686
1139,000000	85,816701
1138,000000	85,373918
1137,000000	84,977479
1136,000000	84,622459
1135,000000	84,303170
1134,000000	84,004228
1133,000000	83,706856
1132,000000	83,403324
1131,000000	83,098215
1130,000000	82,796215
1129,000000	82,500243
1128,000000	82,222801
1127,000000	81,983305
1126,000000	81,795341
1125,000000	81,667220
1124,000000	81,614675
1123,000000	81,664369
1122,000000	81,837925
1121,000000	82,147092
1120,000000	82,598566
1119,000000	83,185881
1118,000000	83,881649
1117,000000	84,643400
1116,000000	85,428469
1115,000000	86,195346
1114,000000	86,900275
1113,000000	87,506581
1112,000000	87,995943
1111,000000	88,363846
1110,000000	88,609215
1109,000000	88,739507
1108,000000	88,776327
1107,000000	88,751036
1106,000000	88,692309
1105,000000	88,622114
1104,000000	88,562975
1103,000000	88,534438
1102,000000	88,541910
1101,000000	88,575602
1100,000000	88,622084
1099,000000	88,671610
1098,000000	88,715833
1097,000000	88,747997
1096,000000	88,767730
1095,000000	88,779952
1094,000000	88,787705
1093,000000	88,790275
1092,000000	88,787628
1091,000000	88,780665
1090,000000	88,764816
1089,000000	88,729186
1088,000000	88,659766
1087,000000	88,539722
1086,000000	88,349199
1085,000000	88,068304
1084,000000	87,685373
1083,000000	87,196956
1082,000000	86,604633
1081,000000	85,921440
1080,000000	85,181100
1079,000000	84,435839
1078,000000	83,741308
1077,000000	83,149541
1076,000000	82,709502
1075,000000	82,461341
1074,000000	82,419397
1073,000000	82,574489
1072,000000	82,912927
1071,000000	83,413259
1070,000000	84,037429
1069,000000	84,735812
1068,000000	85,465779
1067,000000	86,198155
1066,000000	86,907686
1065,000000	87,573115
1064,000000	88,182816
1063,000000	88,733885
1062,000000	89,226225
1061,000000	89,663246
1060,000000	90,052005
1059,000000	90,398062
1058,000000	90,702797
1057,000000	90,967167
1056,000000	91,198065
1055,000000	91,403622
1054,000000	91,585562
1053,000000	91,740437
1052,000000	91,864218
1051,000000	91,954886
1050,000000	92,009319
1049,000000	92,022308
1048,000000	91,988913
1047,000000	91,903038
1046,000000	91,758010
1045,000000	91,550904
1044,000000	91,289719
1043,000000	90,998052
1042,000000	90,714375
1041,000000	90,487246
1040,000000	90,365183
1039,000000	90,380043
1038,000000	90,531608
1037,000000	90,790244
1036,000000	91,110868
1035,000000	91,446365
1034,000000	91,758066
1033,000000	92,022940
1032,000000	92,235418
1031,000000	92,400954
1030,000000	92,528818
1029,000000	92,628490
1028,000000	92,707817
1027,000000	92,770112
1026,000000	92,815550
1025,000000	92,846771
1024,000000	92,869675
1023,000000	92,888604
1022,000000	92,902846
1021,000000	92,910877
1020,000000	92,915275
1019,000000	92,920399
1018,000000	92,927653
1017,000000	92,935170
1016,000000	92,940844
1015,000000	92,943381
1014,000000	92,941345
1013,000000	92,933229
1012,000000	92,917353
1011,000000	92,891479
1010,000000	92,854946
1009,000000	92,811219
1008,000000	92,765648
1007,000000	92,719024
1006,000000	92,666344
1005,000000	92,603444
1004,000000	92,530549
1003,000000	92,447880
1002,000000	92,351734
1001,000000	92,238798
1000,000000	92,112254
999,000000	91,979646
998,000000	91,846682
997,000000	91,715084
996,000000	91,583591
995,000000	91,448334
994,000000	91,304538
993,000000	91,151646
992,000000	90,993783
991,000000	90,831635
990,000000	90,658158
989,000000	90,465792
988,000000	90,254436
987,000000	90,026993
986,000000	89,780499
985,000000	89,509518
984,000000	89,214653
983,000000	88,900693
982,000000	88,567941
981,000000	88,211759
980,000000	87,830626
979,000000	87,426186
978,000000	86,997211
977,000000	86,542412
976,000000	86,068155
975,000000	85,585732
974,000000	85,100348
973,000000	84,612408
972,000000	84,129588
971,000000	83,667385
970,000000	83,236010
969,000000	82,836536
968,000000	82,471136
967,000000	82,145362
966,000000	81,860380
965,000000	81,611704
964,000000	81,397402
963,000000	81,218803
962,000000	81,071805
961,000000	80,950656
960,000000	80,859610
959,000000	80,812941
958,000000	80,826036
957,000000	80,912892
956,000000	81,091261
955,000000	81,373642
954,000000	81,751630
953,000000	82,199476
952,000000	82,689035
951,000000	83,196800
950,000000	83,700982
949,000000	84,184701
948,000000	84,642980
947,000000	85,078761
946,000000	85,493870
945,000000	85,888721
944,000000	86,267266
943,000000	86,633547
942,000000	86,985734
941,000000	87,318934
940,000000	87,631928
939,000000	87,926143
938,000000	88,199680
937,000000	88,449282
936,000000	88,675420
935,000000	88,880229
934,000000	89,063402
933,000000	89,224863
932,000000	89,370611
931,000000	89,509642
930,000000	89,645860
929,000000	89,778154
928,000000	89,906053
927,000000	90,030490
926,000000	90,149993
925,000000	90,261846
924,000000	90,367202
923,000000	90,470734
922,000000	90,576217
921,000000	90,686519
920,000000	90,806505
919,000000	90,940241
918,000000	91,085685
917,000000	91,237109
916,000000	91,393119
915,000000	91,558240
914,000000	91,736597
913,000000	91,928498
912,000000	92,132941
911,000000	92,348521
910,000000	92,569799
909,000000	92,785680
908,000000	92,983570
907,000000	93,155410
906,000000	93,300564
905,000000	93,423822
904,000000	93,530934
903,000000	93,624480
902,000000	93,703908
901,000000	93,769606
900,000000	93,824955
899,000000	93,874457
898,000000	93,921283
897,000000	93,967819
896,000000	94,016320
895,000000	94,066015
894,000000	94,111536
893,000000	94,147475
892,000000	94,174073
891,000000	94,195891
890,000000	94,215357
889,000000	94,230888
888,000000	94,241557
887,000000	94,249962
886,000000	94,259048
885,000000	94,268574
884,000000	94,276577
883,000000	94,282612
882,000000	94,287635
881,000000	94,291922
880,000000	94,295072
879,000000	94,298117
878,000000	94,304496
877,000000	94,318507
876,000000	94,342367
875,000000	94,373874
874,000000	94,407167
873,000000	94,437319
872,000000	94,464783
871,000000	94,494475
870,000000	94,529742
869,000000	94,567394
868,000000	94,599169
867,000000	94,617670
866,000000	94,621264
865,000000	94,614158
864,000000	94,602689
863,000000	94,591781
862,000000	94,583589
861,000000	94,577879
860,000000	94,572671
859,000000	94,564952
858,000000	94,552229
857,000000	94,534235
856,000000	94,513332
855,000000	94,493459
854,000000	94,478735
853,000000	94,471743
852,000000	94,470951
851,000000	94,469535
850,000000	94,458782
849,000000	94,433712
848,000000	94,394894
847,000000	94,345031
846,000000	94,285724
845,000000	94,218077
844,000000	94,143901
843,000000	94,064868
842,000000	93,981846
841,000000	93,896625
840,000000	93,812526
839,000000	93,731447
838,000000	93,651955
837,000000	93,572817
836,000000	93,497712
835,000000	93,434638
834,000000	93,393681
833,000000	93,388331
832,000000	93,437584
831,000000	93,561101
830,000000	93,769412
829,000000	94,060691
828,000000	94,424202
827,000000	94,843876
826,000000	95,298433
825,000000	95,761581
824,000000	96,206398
823,000000	96,611510
822,000000	96,965577
821,000000	97,267307
820,000000	97,522304
819,000000	97,738381
818,000000	97,921310
817,000000	98,072964
816,000000	98,193136
815,000000	98,284180
814,000000	98,352849
813,000000	98,407905
812,000000	98,456414
811,000000	98,501581
810,000000	98,542462
809,000000	98,574058
808,000000	98,588732
807,000000	98,578368
806,000000	98,535141
805,000000	98,452405
804,000000	98,328042
803,000000	98,168891
802,000000	97,990454
801,000000	97,810777
800,000000	97,644999
799,000000	97,504011
798,000000	97,394266
797,000000	97,315643
796,000000	97,259943
795,000000	97,214295
794,000000	97,168528
793,000000	97,119860
792,000000	97,070655
791,000000	97,023185
790,000000	96,977526
789,000000	96,934152
788,000000	96,896824
787,000000	96,871563
786,000000	96,862335
785,000000	96,866810
784,000000	96,875473
783,000000	96,876075
782,000000	96,861754
781,000000	96,835643
780,000000	96,805964
779,000000	96,776076
778,000000	96,741406
777,000000	96,697357
776,000000	96,647415
775,000000	96,600609
774,000000	96,562301
773,000000	96,530222
772,000000	96,498530
771,000000	96,462549
770,000000	96,419748
769,000000	96,368767
768,000000	96,307906
767,000000	96,233301
766,000000	96,139694
765,000000	96,025445
764,000000	95,896173
763,000000	95,760759
762,000000	95,623920
761,000000	95,483530
760,000000	95,331768
759,000000	95,155015
758,000000	94,934818
757,000000	94,655349
756,000000	94,310605
755,000000	93,900857
754,000000	93,424077
753,000000	92,875863
752,000000	92,257564
751,000000	91,579084
750,000000	90,855823
749,000000	90,110133
748,000000	89,375084
747,000000	88,690257
746,000000	88,094040
745,000000	87,624726
744,000000	87,322769
743,000000	87,223421
742,000000	87,346918
741,000000	87,696117
740,000000	88,255744
739,000000	88,987263
738,000000	89,830453
737,000000	90,716482
736,000000	91,583320
735,000000	92,383041
734,000000	93,080218
733,000000	93,650499
732,000000	94,085356
731,000000	94,396657
730,000000	94,610334
729,000000	94,753955
728,000000	94,849979
727,000000	94,914345
726,000000	94,954498
725,000000	94,969411
724,000000	94,954935
723,000000	94,907461
722,000000	94,821874
721,000000	94,691613
720,000000	94,514519
719,000000	94,293344
718,000000	94,026377
717,000000	93,702986
716,000000	93,311787
715,000000	92,847205
714,000000	92,304769
713,000000	91,676326
712,000000	90,954013
711,000000	90,135571
710,000000	89,228847
709,000000	88,262929
708,000000	87,295503
707,000000	86,397266
706,000000	85,623545
705,000000	85,001557
704,000000	84,533025
703,000000	84,194573
702,000000	83,941522
701,000000	83,725154
700,000000	83,511087
699,000000	83,286117
698,000000	83,057843
697,000000	82,849645
696,000000	82,685554
695,000000	82,574450
694,000000	82,514799
693,000000	82,511293
692,000000	82,573279
691,000000	82,698566
690,000000	82,872379
689,000000	83,079880
688,000000	83,307230
687,000000	83,535888
686,000000	83,751829
685,000000	83,955922
684,000000	84,152615
683,000000	84,336768
682,000000	84,505534
681,000000	84,674656
680,000000	84,866131
679,000000	85,087349
678,000000	85,337917
677,000000	85,625570
676,000000	85,959103
675,000000	86,336589
674,000000	86,751886
673,000000	87,197463
672,000000	87,643778
671,000000	88,065040
670,000000	88,487929
669,000000	89,019791
668,000000	89,686126
667,000000	90,267506
666,000000	90,631613
665,000000	90,860858
664,000000	91,018599
663,000000	91,100854
662,000000	91,080805
661,000000	90,947022
660,000000	90,699408
659,000000	90,330858
658,000000	89,831996
657,000000	89,194564
656,000000	88,417703
655,000000	87,525408
654,000000	86,573147
653,000000	85,623683
652,000000	84,726596
651,000000	83,912516
650,000000	83,175890
649,000000	82,475084
648,000000	81,775640
647,000000	81,072326
646,000000	80,352120
645,000000	79,573313
644,000000	78,709431
643,000000	77,780424
642,000000	76,813314
641,000000	75,810460
640,000000	74,794091
639,000000	73,845147
638,000000	73,055841
637,000000	72,478937
636,000000	72,150644
635,000000	72,101612
634,000000	72,298426
633,000000	72,635111
632,000000	73,017440
631,000000	73,403838
630,000000	73,757144
629,000000	74,021869
628,000000	74,171319
627,000000	74,225497
626,000000	74,201304
625,000000	74,084904
624,000000	73,872773
623,000000	73,595969
622,000000	73,280075
621,000000	72,920197
620,000000	72,515906
619,000000	72,093492
618,000000	71,672494
617,000000	71,249335
616,000000	70,837711
615,000000	70,480953
614,000000	70,198115
613,000000	69,964382
612,000000	69,768091
611,000000	69,640980
610,000000	69,608568
609,000000	69,656231
608,000000	69,769210
607,000000	69,966496
606,000000	70,274500
605,000000	70,715955
604,000000	71,344495
603,000000	72,238272
602,000000	73,435183
601,000000	74,899520
600,000000	76,553867
599,000000	78,305667
598,000000	80,050921
597,000000	81,695072
596,000000	83,176987
595,000000	84,467637
594,000000	85,560525
593,000000	86,470247
592,000000	87,223235
591,000000	87,845848
590,000000	88,364053
589,000000	88,806076
588,000000	89,197425
587,000000	89,551722
586,000000	89,873235
585,000000	90,165449
584,000000	90,431341
583,000000	90,671712
582,000000	90,888325
581,000000	91,085314
580,000000	91,263810
579,000000	91,421317
578,000000	91,561749
577,000000	91,696886
576,000000	91,832282
575,000000	91,960870
574,000000	92,076912
573,000000	92,186154
572,000000	92,293314
571,000000	92,391994
570,000000	92,479119
569,000000	92,570657
568,000000	92,688421
567,000000	92,836103
566,000000	93,000485
565,000000	93,170218
564,000000	93,339953
563,000000	93,500220
562,000000	93,638082
561,000000	93,747315
560,000000	93,830415
559,000000	93,896788
558,000000	93,965229
557,000000	94,055376
556,000000	94,165241
555,000000	94,265588
554,000000	94,328047
553,000000	94,352664
552,000000	94,359818
551,000000	94,370041
550,000000	94,400449
549,000000	94,460955
548,000000	94,538022
547,000000	94,594753
546,000000	94,605221
545,000000	94,583346
544,000000	94,564281
543,000000	94,568896
542,000000	94,599353
541,000000	94,653635
540,000000	94,725401
539,000000	94,798602
538,000000	94,862667
537,000000	94,929378
536,000000	95,019187
535,000000	95,133752
534,000000	95,256159
533,000000	95,373796
532,000000	95,483999
531,000000	95,581030
530,000000	95,656004
529,000000	95,708552
528,000000	95,744750
527,000000	95,766360
526,000000	95,772319
525,000000	95,767238
524,000000	95,757886
523,000000	95,745558
522,000000	95,729050
521,000000	95,706815
520,000000	95,671566
519,000000	95,616285
518,000000	95,554658
517,000000	95,521526
516,000000	95,540276
515,000000	95,600018
514,000000	95,673184
513,000000	95,741182
512,000000	95,794501
511,000000	95,825278
510,000000	95,834331
509,000000	95,833509
508,000000	95,828489
507,000000	95,808952
506,000000	95,765318
505,000000	95,703560
504,000000	95,633641
503,000000	95,556378
502,000000	95,469704
501,000000	95,374697
500,000000	95,268795
499,000000	95,146523
498,000000	95,013230
497,000000	94,885738
496,000000	94,774649
495,000000	94,678030
494,000000	94,594184
493,000000	94,524116
492,000000	94,458420
491,000000	94,385384
490,000000	94,318608
489,000000	94,292374
488,000000	94,322196
487,000000	94,388797
486,000000	94,469147
485,000000	94,562174
484,000000	94,671919
483,000000	94,789764
482,000000	94,911697
481,000000	95,049200
480,000000	95,202180
479,000000	95,343930
478,000000	95,455079
477,000000	95,551473
476,000000	95,653178
475,000000	95,747221
474,000000	95,809076
473,000000	95,845654
472,000000	95,888066
471,000000	95,946835
470,000000	96,004391
469,000000	96,043557
468,000000	96,055723
467,000000	96,043113
466,000000	96,035983
465,000000	96,078602
464,000000	96,176157
463,000000	96,275881
462,000000	96,322009
461,000000	96,316303
460,000000	96,296808
459,000000	96,284155
458,000000	96,279510
457,000000	96,284137
456,000000	96,288989
455,000000	96,266010
454,000000	96,205581
453,000000	96,140307
452,000000	96,111459
451,000000	96,119017
450,000000	96,134402
