# Supplementary material for: Machine learning-assisted non-destructive plasticizer identification and quantification in historical PVC objects based on IR spectroscopy
Source: Sci Rep. 2022 Mar 23;12:5017. doi: 10.1038/s41598-022-08862-1 (PMC8943100; doi:10.1038/s41598-022-08862-1)
Supplement: Supplementary file 1 — Supplementary Information 1. [file 41598_2022_8862_MOESM1_ESM.zip › Plasticizers_PVC_data/ATR_FTIR_all/P184.ASC]

PE IR       SUBTECH     SPECTRUM    ASCII       PEDS        4.00        
   -1
P184.ASC
20/10/14
14:26:10.00
20/10/14
14:26:10.00
Student
Sample 002 By student Date Wednesday, October 14 2020
450,000000
#HDR
-1
-1
#GR
cm-1
%T
1.0
0.0
4000,000000
-1,000000
3551
8
100,518373
68,631279
#DATA
4000,000000	99,942647
3999,000000	99,942400
3998,000000	99,942152
3997,000000	99,941906
3996,000000	99,941507
3995,000000	99,941269
3994,000000	99,941424
3993,000000	99,942073
3992,000000	99,943187
3991,000000	99,944712
3990,000000	99,946595
3989,000000	99,948635
3988,000000	99,950431
3987,000000	99,951688
3986,000000	99,952614
3985,000000	99,953889
3984,000000	99,956142
3983,000000	99,959364
3982,000000	99,962793
3981,000000	99,965436
3980,000000	99,966722
3979,000000	99,966823
3978,000000	99,966463
3977,000000	99,966408
3976,000000	99,967084
3975,000000	99,968521
3974,000000	99,970608
3973,000000	99,973263
3972,000000	99,976231
3971,000000	99,978793
3970,000000	99,979992
3969,000000	99,979373
3968,000000	99,977578
3967,000000	99,975933
3966,000000	99,975265
3965,000000	99,975197
3964,000000	99,974795
3963,000000	99,973861
3962,000000	99,973289
3961,000000	99,974046
3960,000000	99,975965
3959,000000	99,977892
3958,000000	99,978896
3957,000000	99,978939
3956,000000	99,978538
3955,000000	99,978064
3954,000000	99,977543
3953,000000	99,976865
3952,000000	99,976048
3951,000000	99,975378
3950,000000	99,975387
3949,000000	99,976685
3948,000000	99,979446
3947,000000	99,982947
3946,000000	99,985771
3945,000000	99,986900
3944,000000	99,986780
3943,000000	99,986997
3942,000000	99,988525
3941,000000	99,990422
3940,000000	99,990906
3939,000000	99,989753
3938,000000	99,988742
3937,000000	99,989492
3936,000000	99,991643
3935,000000	99,993320
3934,000000	99,993178
3933,000000	99,991596
3932,000000	99,990094
3931,000000	99,989949
3930,000000	99,991252
3929,000000	99,993168
3928,000000	99,994575
3927,000000	99,994696
3926,000000	99,994037
3925,000000	99,994410
3924,000000	99,997084
3923,000000	100,000820
3922,000000	100,003053
3921,000000	100,002775
3920,000000	100,000998
3919,000000	99,999139
3918,000000	99,998183
3917,000000	99,998850
3916,000000	100,001359
3915,000000	100,004614
3914,000000	100,006714
3913,000000	100,006653
3912,000000	100,005079
3911,000000	100,003527
3910,000000	100,003503
3909,000000	100,005442
3908,000000	100,008590
3907,000000	100,011251
3906,000000	100,012075
3905,000000	100,011169
3904,000000	100,010012
3903,000000	100,009424
3902,000000	100,008169
3901,000000	100,005340
3900,000000	100,002796
3899,000000	100,003180
3898,000000	100,006397
3897,000000	100,009843
3896,000000	100,011848
3895,000000	100,012869
3894,000000	100,013387
3893,000000	100,012910
3892,000000	100,012342
3891,000000	100,014298
3890,000000	100,019082
3889,000000	100,022076
3888,000000	100,019483
3887,000000	100,013085
3886,000000	100,008772
3885,000000	100,011196
3884,000000	100,017521
3883,000000	100,019964
3882,000000	100,016218
3881,000000	100,011312
3880,000000	100,011238
3879,000000	100,016498
3878,000000	100,021386
3877,000000	100,021229
3876,000000	100,017753
3875,000000	100,016137
3874,000000	100,019729
3873,000000	100,026071
3872,000000	100,028712
3871,000000	100,025227
3870,000000	100,021297
3869,000000	100,023487
3868,000000	100,029038
3867,000000	100,030334
3866,000000	100,027001
3865,000000	100,024596
3864,000000	100,026234
3863,000000	100,029852
3862,000000	100,031948
3861,000000	100,032279
3860,000000	100,033462
3859,000000	100,037375
3858,000000	100,044490
3857,000000	100,053426
3856,000000	100,060246
3855,000000	100,059275
3854,000000	100,050803
3853,000000	100,046142
3852,000000	100,049003
3851,000000	100,046840
3850,000000	100,035807
3849,000000	100,025864
3848,000000	100,023167
3847,000000	100,025501
3846,000000	100,028367
3845,000000	100,029689
3844,000000	100,030661
3843,000000	100,033523
3842,000000	100,038836
3841,000000	100,044753
3840,000000	100,049335
3839,000000	100,052111
3838,000000	100,053812
3837,000000	100,054474
3836,000000	100,053049
3835,000000	100,048807
3834,000000	100,043003
3833,000000	100,038132
3832,000000	100,036190
3831,000000	100,037414
3830,000000	100,039736
3829,000000	100,040677
3828,000000	100,040480
3827,000000	100,042264
3826,000000	100,048631
3825,000000	100,057637
3824,000000	100,063495
3823,000000	100,061670
3822,000000	100,054008
3821,000000	100,049263
3820,000000	100,052968
3819,000000	100,058024
3818,000000	100,056582
3817,000000	100,051787
3816,000000	100,051238
3815,000000	100,057451
3814,000000	100,064078
3813,000000	100,064636
3812,000000	100,062315
3811,000000	100,063648
3810,000000	100,068664
3809,000000	100,071921
3808,000000	100,070135
3807,000000	100,067504
3806,000000	100,070345
3805,000000	100,076974
3804,000000	100,080288
3803,000000	100,077332
3802,000000	100,071473
3801,000000	100,069695
3800,000000	100,073491
3799,000000	100,074663
3798,000000	100,069696
3797,000000	100,064699
3796,000000	100,065377
3795,000000	100,070933
3794,000000	100,075914
3793,000000	100,077015
3792,000000	100,075996
3791,000000	100,076289
3790,000000	100,079116
3789,000000	100,083396
3788,000000	100,087180
3787,000000	100,088850
3786,000000	100,088019
3785,000000	100,086101
3784,000000	100,084916
3783,000000	100,084391
3782,000000	100,082719
3781,000000	100,079330
3780,000000	100,076691
3779,000000	100,078003
3778,000000	100,083083
3777,000000	100,088012
3776,000000	100,090233
3775,000000	100,091012
3774,000000	100,092334
3773,000000	100,093533
3772,000000	100,092398
3771,000000	100,088709
3770,000000	100,085317
3769,000000	100,084400
3768,000000	100,084132
3767,000000	100,081948
3766,000000	100,079141
3765,000000	100,078982
3764,000000	100,082025
3763,000000	100,085529
3762,000000	100,087713
3761,000000	100,090061
3760,000000	100,094318
3759,000000	100,099500
3758,000000	100,103277
3757,000000	100,104845
3756,000000	100,105502
3755,000000	100,106368
3754,000000	100,107437
3753,000000	100,107862
3752,000000	100,106453
3751,000000	100,103700
3750,000000	100,102690
3749,000000	100,105544
3748,000000	100,110487
3747,000000	100,113778
3746,000000	100,112429
3745,000000	100,106852
3744,000000	100,104967
3743,000000	100,110538
3742,000000	100,112654
3741,000000	100,107168
3740,000000	100,103560
3739,000000	100,106595
3738,000000	100,112142
3737,000000	100,115286
3736,000000	100,116392
3735,000000	100,118645
3734,000000	100,121631
3733,000000	100,122710
3732,000000	100,122442
3731,000000	100,122834
3730,000000	100,122638
3729,000000	100,119488
3728,000000	100,114328
3727,000000	100,110845
3726,000000	100,111503
3725,000000	100,114527
3724,000000	100,116110
3723,000000	100,115915
3722,000000	100,117081
3721,000000	100,121235
3720,000000	100,126192
3719,000000	100,128786
3718,000000	100,128544
3717,000000	100,127562
3716,000000	100,127973
3715,000000	100,129773
3714,000000	100,131066
3713,000000	100,129498
3712,000000	100,124787
3711,000000	100,119623
3710,000000	100,115792
3709,000000	100,112249
3708,000000	100,108403
3707,000000	100,105358
3706,000000	100,104167
3705,000000	100,104223
3704,000000	100,103674
3703,000000	100,101263
3702,000000	100,097930
3701,000000	100,095948
3700,000000	100,095395
3699,000000	100,093555
3698,000000	100,088751
3697,000000	100,082609
3696,000000	100,078103
3695,000000	100,076396
3694,000000	100,076289
3693,000000	100,076356
3692,000000	100,075824
3691,000000	100,074167
3690,000000	100,071804
3689,000000	100,071132
3688,000000	100,074116
3687,000000	100,078253
3686,000000	100,079022
3685,000000	100,075994
3684,000000	100,072430
3683,000000	100,070320
3682,000000	100,069067
3681,000000	100,067925
3680,000000	100,067851
3679,000000	100,069665
3678,000000	100,071122
3677,000000	100,069389
3676,000000	100,067330
3675,000000	100,072998
3674,000000	100,084695
3673,000000	100,089468
3672,000000	100,082738
3671,000000	100,072211
3670,000000	100,067829
3669,000000	100,073919
3668,000000	100,083786
3667,000000	100,088419
3666,000000	100,087722
3665,000000	100,086430
3664,000000	100,087141
3663,000000	100,089638
3662,000000	100,092877
3661,000000	100,096196
3660,000000	100,099083
3659,000000	100,100479
3658,000000	100,099536
3657,000000	100,097488
3656,000000	100,097381
3655,000000	100,100111
3654,000000	100,102197
3653,000000	100,101367
3652,000000	100,099122
3651,000000	100,096833
3650,000000	100,094654
3649,000000	100,093294
3648,000000	100,092827
3647,000000	100,092465
3646,000000	100,091984
3645,000000	100,091014
3644,000000	100,088912
3643,000000	100,085627
3642,000000	100,082139
3641,000000	100,079768
3640,000000	100,079393
3639,000000	100,081254
3638,000000	100,084834
3637,000000	100,087886
3636,000000	100,087328
3635,000000	100,082752
3634,000000	100,077746
3633,000000	100,075876
3632,000000	100,076008
3631,000000	100,073509
3630,000000	100,065570
3629,000000	100,056538
3628,000000	100,053304
3627,000000	100,052133
3626,000000	100,045167
3625,000000	100,035252
3624,000000	100,029816
3623,000000	100,030807
3622,000000	100,035006
3621,000000	100,038150
3620,000000	100,038266
3619,000000	100,036637
3618,000000	100,035102
3617,000000	100,032897
3616,000000	100,028500
3615,000000	100,022627
3614,000000	100,017662
3613,000000	100,015547
3612,000000	100,015785
3611,000000	100,015420
3610,000000	100,012185
3609,000000	100,007323
3608,000000	100,004270
3607,000000	100,004521
3606,000000	100,005959
3605,000000	100,006024
3604,000000	100,004513
3603,000000	100,002511
3602,000000	100,000666
3601,000000	99,998912
3600,000000	99,996930
3599,000000	99,994561
3598,000000	99,992016
3597,000000	99,989911
3596,000000	99,988598
3595,000000	99,988081
3594,000000	99,988406
3593,000000	99,989596
3592,000000	99,990842
3591,000000	99,990680
3590,000000	99,987547
3589,000000	99,981348
3588,000000	99,975274
3587,000000	99,973909
3586,000000	99,977378
3585,000000	99,981020
3584,000000	99,981553
3583,000000	99,979555
3582,000000	99,976744
3581,000000	99,973886
3580,000000	99,971009
3579,000000	99,968375
3578,000000	99,966614
3577,000000	99,966329
3576,000000	99,967549
3575,000000	99,969785
3574,000000	99,972271
3573,000000	99,974229
3572,000000	99,975008
3571,000000	99,974070
3570,000000	99,970945
3569,000000	99,965518
3568,000000	99,959212
3567,000000	99,955154
3566,000000	99,955216
3565,000000	99,957463
3564,000000	99,958736
3563,000000	99,957851
3562,000000	99,955297
3561,000000	99,952057
3560,000000	99,949140
3559,000000	99,947190
3558,000000	99,946093
3557,000000	99,945212
3556,000000	99,943960
3555,000000	99,941993
3554,000000	99,939230
3553,000000	99,935938
3552,000000	99,932649
3551,000000	99,929570
3550,000000	99,926233
3549,000000	99,922087
3548,000000	99,917271
3547,000000	99,912711
3546,000000	99,909659
3545,000000	99,908912
3544,000000	99,910201
3543,000000	99,912408
3542,000000	99,914260
3541,000000	99,914844
3540,000000	99,913874
3539,000000	99,911791
3538,000000	99,909642
3537,000000	99,908474
3536,000000	99,908566
3535,000000	99,909168
3534,000000	99,909289
3533,000000	99,908711
3532,000000	99,907872
3531,000000	99,906902
3530,000000	99,905253
3529,000000	99,902797
3528,000000	99,900639
3527,000000	99,900122
3526,000000	99,901056
3525,000000	99,901794
3524,000000	99,901102
3523,000000	99,899294
3522,000000	99,897311
3521,000000	99,895447
3520,000000	99,893601
3519,000000	99,892234
3518,000000	99,892167
3517,000000	99,893431
3516,000000	99,894918
3515,000000	99,895456
3514,000000	99,894841
3513,000000	99,893615
3512,000000	99,892213
3511,000000	99,890717
3510,000000	99,889223
3509,000000	99,888072
3508,000000	99,887504
3507,000000	99,887213
3506,000000	99,886439
3505,000000	99,884580
3504,000000	99,881781
3503,000000	99,879006
3502,000000	99,877325
3501,000000	99,877094
3500,000000	99,877871
3499,000000	99,878795
3498,000000	99,878875
3497,000000	99,877325
3496,000000	99,874040
3495,000000	99,869687
3494,000000	99,865087
3493,000000	99,860511
3492,000000	99,855749
3491,000000	99,850822
3490,000000	99,846418
3489,000000	99,843486
3488,000000	99,842347
3487,000000	99,842110
3486,000000	99,841033
3485,000000	99,837865
3484,000000	99,833071
3483,000000	99,828597
3482,000000	99,826069
3481,000000	99,825215
3480,000000	99,824295
3479,000000	99,821935
3478,000000	99,818057
3477,000000	99,813188
3476,000000	99,807665
3475,000000	99,802020
3474,000000	99,797725
3473,000000	99,796790
3472,000000	99,800237
3471,000000	99,806834
3470,000000	99,813229
3469,000000	99,815394
3468,000000	99,810564
3467,000000	99,798642
3466,000000	99,782279
3465,000000	99,765696
3464,000000	99,752913
3463,000000	99,745921
3462,000000	99,743603
3461,000000	99,742496
3460,000000	99,739336
3459,000000	99,733304
3458,000000	99,725752
3457,000000	99,718132
3456,000000	99,710749
3455,000000	99,703342
3454,000000	99,696003
3453,000000	99,689118
3452,000000	99,682938
3451,000000	99,677764
3450,000000	99,674178
3449,000000	99,672465
3448,000000	99,671752
3447,000000	99,670275
3446,000000	99,666790
3445,000000	99,661419
3444,000000	99,655281
3443,000000	99,649916
3442,000000	99,647243
3441,000000	99,649416
3440,000000	99,657690
3439,000000	99,670925
3438,000000	99,685214
3437,000000	99,695394
3436,000000	99,697810
3435,000000	99,692557
3434,000000	99,683545
3433,000000	99,676006
3432,000000	99,673007
3431,000000	99,673749
3430,000000	99,674997
3429,000000	99,674081
3428,000000	99,670587
3427,000000	99,665794
3426,000000	99,661362
3425,000000	99,658626
3424,000000	99,658412
3423,000000	99,660834
3422,000000	99,665136
3421,000000	99,669973
3420,000000	99,674131
3419,000000	99,677311
3418,000000	99,680428
3417,000000	99,684978
3416,000000	99,691735
3415,000000	99,699948
3414,000000	99,707996
3413,000000	99,714918
3412,000000	99,720999
3411,000000	99,726825
3410,000000	99,732182
3409,000000	99,736242
3408,000000	99,738674
3407,000000	99,740297
3406,000000	99,742614
3405,000000	99,746775
3404,000000	99,752822
3403,000000	99,759651
3402,000000	99,765660
3401,000000	99,769694
3400,000000	99,771724
3399,000000	99,772827
3398,000000	99,774396
3397,000000	99,777093
3396,000000	99,780379
3395,000000	99,783087
3394,000000	99,784462
3393,000000	99,784616
3392,000000	99,784188
3391,000000	99,783868
3390,000000	99,784250
3389,000000	99,785646
3388,000000	99,787671
3387,000000	99,789262
3386,000000	99,789596
3385,000000	99,788911
3384,000000	99,788037
3383,000000	99,787223
3382,000000	99,785951
3381,000000	99,783973
3380,000000	99,781992
3379,000000	99,781021
3378,000000	99,781356
3377,000000	99,782423
3376,000000	99,783392
3375,000000	99,783681
3374,000000	99,783099
3373,000000	99,781932
3372,000000	99,780855
3371,000000	99,780477
3370,000000	99,780897
3369,000000	99,781799
3368,000000	99,782911
3367,000000	99,784206
3366,000000	99,785718
3365,000000	99,787333
3364,000000	99,788730
3363,000000	99,789358
3362,000000	99,788655
3361,000000	99,786539
3360,000000	99,783618
3359,000000	99,780657
3358,000000	99,777894
3357,000000	99,775130
3356,000000	99,772361
3355,000000	99,769961
3354,000000	99,768275
3353,000000	99,767425
3352,000000	99,767506
3351,000000	99,768533
3350,000000	99,770082
3349,000000	99,771419
3348,000000	99,772235
3347,000000	99,772920
3346,000000	99,773763
3345,000000	99,774163
3344,000000	99,773056
3343,000000	99,770085
3342,000000	99,766022
3341,000000	99,762083
3340,000000	99,759053
3339,000000	99,757015
3338,000000	99,755546
3337,000000	99,754006
3336,000000	99,751837
3335,000000	99,748878
3334,000000	99,745471
3333,000000	99,742233
3332,000000	99,739595
3331,000000	99,737413
3330,000000	99,735063
3329,000000	99,732036
3328,000000	99,728493
3327,000000	99,725068
3326,000000	99,722105
3325,000000	99,719245
3324,000000	99,715782
3323,000000	99,711146
3322,000000	99,704928
3321,000000	99,696822
3320,000000	99,686893
3319,000000	99,675696
3318,000000	99,663794
3317,000000	99,651146
3316,000000	99,637265
3315,000000	99,621887
3314,000000	99,605034
3313,000000	99,586471
3312,000000	99,565367
3311,000000	99,540655
3310,000000	99,511718
3309,000000	99,478777
3308,000000	99,443071
3307,000000	99,406655
3306,000000	99,371731
3305,000000	99,340073
3304,000000	99,313323
3303,000000	99,293670
3302,000000	99,283606
3301,000000	99,284504
3300,000000	99,295341
3299,000000	99,313325
3298,000000	99,335538
3297,000000	99,359993
3296,000000	99,385653
3295,000000	99,412008
3294,000000	99,438986
3293,000000	99,466548
3292,000000	99,493881
3291,000000	99,519157
3290,000000	99,540475
3289,000000	99,557298
3288,000000	99,570980
3287,000000	99,583772
3286,000000	99,596986
3285,000000	99,609933
3284,000000	99,620573
3283,000000	99,627470
3282,000000	99,631274
3281,000000	99,634217
3280,000000	99,638354
3279,000000	99,644316
3278,000000	99,651460
3277,000000	99,658768
3276,000000	99,665485
3275,000000	99,671377
3274,000000	99,676820
3273,000000	99,682522
3272,000000	99,688838
3271,000000	99,695229
3270,000000	99,700566
3269,000000	99,704030
3268,000000	99,705773
3267,000000	99,706835
3266,000000	99,708483
3265,000000	99,711465
3264,000000	99,715529
3263,000000	99,719607
3262,000000	99,722733
3261,000000	99,724964
3260,000000	99,727274
3259,000000	99,730394
3258,000000	99,733872
3257,000000	99,736533
3256,000000	99,737821
3255,000000	99,738332
3254,000000	99,738932
3253,000000	99,739792
3252,000000	99,740574
3251,000000	99,741162
3250,000000	99,741595
3249,000000	99,741449
3248,000000	99,740122
3247,000000	99,738088
3246,000000	99,737132
3245,000000	99,738551
3244,000000	99,741314
3243,000000	99,742851
3242,000000	99,741850
3241,000000	99,739788
3240,000000	99,739413
3239,000000	99,742088
3238,000000	99,746803
3237,000000	99,751388
3236,000000	99,754323
3235,000000	99,755534
3234,000000	99,756002
3233,000000	99,756725
3232,000000	99,757797
3231,000000	99,758409
3230,000000	99,757882
3229,000000	99,756686
3228,000000	99,756103
3227,000000	99,756762
3226,000000	99,757849
3225,000000	99,758067
3224,000000	99,757174
3223,000000	99,756128
3222,000000	99,755775
3221,000000	99,755889
3220,000000	99,755750
3219,000000	99,755302
3218,000000	99,755224
3217,000000	99,755921
3216,000000	99,756922
3215,000000	99,757470
3214,000000	99,757402
3213,000000	99,757115
3212,000000	99,756778
3211,000000	99,755975
3210,000000	99,754355
3209,000000	99,752435
3208,000000	99,751397
3207,000000	99,751888
3206,000000	99,753164
3205,000000	99,753637
3204,000000	99,752367
3203,000000	99,750009
3202,000000	99,748269
3201,000000	99,748408
3200,000000	99,750174
3199,000000	99,752121
3198,000000	99,752954
3197,000000	99,752704
3196,000000	99,752585
3195,000000	99,753700
3194,000000	99,755996
3193,000000	99,758499
3192,000000	99,760400
3191,000000	99,761634
3190,000000	99,762563
3189,000000	99,763496
3188,000000	99,764618
3187,000000	99,765980
3186,000000	99,767291
3185,000000	99,768002
3184,000000	99,767894
3183,000000	99,767394
3182,000000	99,767005
3181,000000	99,766694
3180,000000	99,766255
3179,000000	99,766160
3178,000000	99,767514
3177,000000	99,770987
3176,000000	99,776003
3175,000000	99,781105
3174,000000	99,784918
3173,000000	99,786788
3172,000000	99,786866
3171,000000	99,785750
3170,000000	99,784031
3169,000000	99,782140
3168,000000	99,780635
3167,000000	99,780225
3166,000000	99,781004
3165,000000	99,781814
3164,000000	99,781102
3163,000000	99,778760
3162,000000	99,776689
3161,000000	99,777138
3160,000000	99,780660
3159,000000	99,785881
3158,000000	99,790957
3157,000000	99,794849
3156,000000	99,797458
3155,000000	99,799154
3154,000000	99,800430
3153,000000	99,801715
3152,000000	99,803234
3151,000000	99,804983
3150,000000	99,806771
3149,000000	99,808246
3148,000000	99,809043
3147,000000	99,809141
3146,000000	99,809065
3145,000000	99,809598
3144,000000	99,811268
3143,000000	99,814087
3142,000000	99,817480
3141,000000	99,820210
3140,000000	99,820769
3139,000000	99,818551
3138,000000	99,814814
3137,000000	99,811917
3136,000000	99,811184
3135,000000	99,811758
3134,000000	99,811795
3133,000000	99,810513
3132,000000	99,808636
3131,000000	99,807072
3130,000000	99,805877
3129,000000	99,804776
3128,000000	99,804043
3127,000000	99,804226
3126,000000	99,805173
3125,000000	99,805974
3124,000000	99,806049
3123,000000	99,805834
3122,000000	99,806144
3121,000000	99,807131
3120,000000	99,808100
3119,000000	99,808189
3118,000000	99,806923
3117,000000	99,804219
3116,000000	99,800249
3115,000000	99,795500
3114,000000	99,790802
3113,000000	99,787061
3112,000000	99,784749
3111,000000	99,783458
3110,000000	99,781979
3109,000000	99,779119
3108,000000	99,774677
3107,000000	99,769509
3106,000000	99,764577
3105,000000	99,760208
3104,000000	99,756415
3103,000000	99,753423
3102,000000	99,751279
3101,000000	99,749110
3100,000000	99,745547
3099,000000	99,740240
3098,000000	99,734476
3097,000000	99,729870
3096,000000	99,726644
3095,000000	99,723567
3094,000000	99,719451
3093,000000	99,714356
3092,000000	99,709349
3091,000000	99,705206
3090,000000	99,701329
3089,000000	99,695785
3088,000000	99,686739
3087,000000	99,674228
3086,000000	99,660459
3085,000000	99,648059
3084,000000	99,637950
3083,000000	99,629115
3082,000000	99,620270
3081,000000	99,611263
3080,000000	99,602775
3079,000000	99,595210
3078,000000	99,588425
3077,000000	99,582364
3076,000000	99,577440
3075,000000	99,574013
3074,000000	99,571679
3073,000000	99,569414
3072,000000	99,566536
3071,000000	99,563503
3070,000000	99,561635
3069,000000	99,561976
3068,000000	99,564438
3067,000000	99,567989
3066,000000	99,571541
3065,000000	99,574602
3064,000000	99,577165
3063,000000	99,579231
3062,000000	99,580531
3061,000000	99,580816
3060,000000	99,580485
3059,000000	99,580820
3058,000000	99,583313
3057,000000	99,588516
3056,000000	99,595678
3055,000000	99,603517
3054,000000	99,610968
3053,000000	99,617059
3052,000000	99,620703
3051,000000	99,621341
3050,000000	99,619678
3049,000000	99,617165
3048,000000	99,614599
3047,000000	99,611724
3046,000000	99,608134
3045,000000	99,603967
3044,000000	99,599543
3043,000000	99,594857
3042,000000	99,589808
3041,000000	99,584534
3040,000000	99,579170
3039,000000	99,573586
3038,000000	99,567688
3037,000000	99,561710
3036,000000	99,555811
3035,000000	99,549522
3034,000000	99,542050
3033,000000	99,533218
3032,000000	99,523953
3031,000000	99,515810
3030,000000	99,510003
3029,000000	99,506590
3028,000000	99,504257
3027,000000	99,501048
3026,000000	99,495832
3025,000000	99,489247
3024,000000	99,482923
3023,000000	99,477654
3022,000000	99,472632
3021,000000	99,466613
3020,000000	99,459355
3019,000000	99,451469
3018,000000	99,443088
3017,000000	99,433427
3016,000000	99,421865
3015,000000	99,408930
3014,000000	99,395721
3013,000000	99,382605
3012,000000	99,369052
3011,000000	99,354747
3010,000000	99,340232
3009,000000	99,326238
3008,000000	99,312785
3007,000000	99,299157
3006,000000	99,284396
3005,000000	99,267534
3004,000000	99,247871
3003,000000	99,225521
3002,000000	99,201277
3001,000000	99,175369
3000,000000	99,146310
2999,000000	99,111548
2998,000000	99,069286
2997,000000	99,019106
2996,000000	98,961166
2995,000000	98,895253
2994,000000	98,820701
2993,000000	98,736585
2992,000000	98,641529
2991,000000	98,534147
2990,000000	98,413607
2989,000000	98,279560
2988,000000	98,131950
2987,000000	97,971563
2986,000000	97,801020
2985,000000	97,623020
2984,000000	97,435949
2983,000000	97,231952
2982,000000	97,000769
2981,000000	96,737330
2980,000000	96,445468
2979,000000	96,134669
2978,000000	95,814234
2977,000000	95,489745
2976,000000	95,163784
2975,000000	94,837652
2974,000000	94,511664
2973,000000	94,183992
2972,000000	93,850258
2971,000000	93,506558
2970,000000	93,153982
2969,000000	92,800292
2968,000000	92,456322
2967,000000	92,131045
2966,000000	91,830147
2965,000000	91,557885
2964,000000	91,319347
2963,000000	91,120228
2962,000000	90,965883
2961,000000	90,860259
2960,000000	90,805046
2959,000000	90,800510
2958,000000	90,846081
2957,000000	90,940472
2956,000000	91,080188
2955,000000	91,258795
2954,000000	91,468257
2953,000000	91,699239
2952,000000	91,940019
2951,000000	92,175336
2950,000000	92,388552
2949,000000	92,565125
2948,000000	92,694558
2947,000000	92,770289
2946,000000	92,788902
2945,000000	92,750405
2944,000000	92,657482
2943,000000	92,514627
2942,000000	92,327449
2941,000000	92,102722
2940,000000	91,848528
2939,000000	91,573327
2938,000000	91,286022
2937,000000	90,995959
2936,000000	90,712783
2935,000000	90,445457
2934,000000	90,201515
2933,000000	89,987580
2932,000000	89,809334
2931,000000	89,671111
2930,000000	89,574717
2929,000000	89,518502
2928,000000	89,496965
2927,000000	89,501477
2926,000000	89,522186
2925,000000	89,549536
2924,000000	89,575370
2923,000000	89,593773
2922,000000	89,602363
2921,000000	89,603008
2920,000000	89,601039
2919,000000	89,603971
2918,000000	89,620360
2917,000000	89,658350
2916,000000	89,723896
2915,000000	89,819244
2914,000000	89,942719
2913,000000	90,089745
2912,000000	90,254630
2911,000000	90,433412
2910,000000	90,625787
2909,000000	90,834463
2908,000000	91,062400
2907,000000	91,310850
2906,000000	91,579793
2905,000000	91,868433
2904,000000	92,174610
2903,000000	92,494024
2902,000000	92,820906
2901,000000	93,149384
2900,000000	93,473840
2899,000000	93,788951
2898,000000	94,089955
2897,000000	94,373427
2896,000000	94,637550
2895,000000	94,881591
2894,000000	95,105459
2893,000000	95,309297
2892,000000	95,493315
2891,000000	95,657579
2890,000000	95,801768
2889,000000	95,925070
2888,000000	96,025968
2887,000000	96,102248
2886,000000	96,150966
2885,000000	96,168492
2884,000000	96,151067
2883,000000	96,095898
2882,000000	96,002725
2881,000000	95,874658
2880,000000	95,718163
2879,000000	95,542274
2878,000000	95,357869
2877,000000	95,176992
2876,000000	95,011376
2875,000000	94,871300
2874,000000	94,764871
2873,000000	94,697808
2872,000000	94,672616
2871,000000	94,686653
2870,000000	94,730495
2869,000000	94,788162
2868,000000	94,839934
2867,000000	94,867292
2866,000000	94,858087
2865,000000	94,809628
2864,000000	94,728787
2863,000000	94,629443
2862,000000	94,528786
2861,000000	94,443803
2860,000000	94,388982
2859,000000	94,374600
2858,000000	94,405093
2857,000000	94,477932
2856,000000	94,583787
2855,000000	94,709461
2854,000000	94,842827
2853,000000	94,977736
2852,000000	95,117359
2851,000000	95,273823
2850,000000	95,462496
2849,000000	95,692662
2848,000000	95,960126
2847,000000	96,247587
2846,000000	96,532945
2845,000000	96,798681
2844,000000	97,036529
2843,000000	97,246711
2842,000000	97,433925
2841,000000	97,603382
2840,000000	97,758272
2839,000000	97,899278
2838,000000	98,025959
2837,000000	98,138380
2836,000000	98,237730
2835,000000	98,325910
2834,000000	98,404582
2833,000000	98,474575
2832,000000	98,536092
2831,000000	98,589284
2830,000000	98,634685
2829,000000	98,673030
2828,000000	98,704766
2827,000000	98,729804
2826,000000	98,747619
2825,000000	98,757699
2824,000000	98,760173
2823,000000	98,756259
2822,000000	98,748237
2821,000000	98,738720
2820,000000	98,729929
2819,000000	98,723653
2818,000000	98,721695
2817,000000	98,726280
2816,000000	98,739833
2815,000000	98,764162
2814,000000	98,799567
2813,000000	98,844401
2812,000000	98,895519
2811,000000	98,949502
2810,000000	99,003578
2809,000000	99,055657
2808,000000	99,104094
2807,000000	99,147779
2806,000000	99,186439
2805,000000	99,220531
2804,000000	99,250684
2803,000000	99,277430
2802,000000	99,301381
2801,000000	99,323331
2800,000000	99,344047
2799,000000	99,363985
2798,000000	99,383168
2797,000000	99,401296
2796,000000	99,418009
2795,000000	99,433245
2794,000000	99,447375
2793,000000	99,460870
2792,000000	99,473889
2791,000000	99,486294
2790,000000	99,498008
2789,000000	99,509120
2788,000000	99,519670
2787,000000	99,529627
2786,000000	99,539257
2785,000000	99,549258
2784,000000	99,560156
2783,000000	99,571510
2782,000000	99,581941
2781,000000	99,590260
2780,000000	99,596641
2779,000000	99,602622
2778,000000	99,609734
2777,000000	99,618012
2776,000000	99,625849
2775,000000	99,631368
2774,000000	99,634031
2773,000000	99,634991
2772,000000	99,635996
2771,000000	99,637957
2770,000000	99,640383
2769,000000	99,642012
2768,000000	99,641906
2767,000000	99,640184
2766,000000	99,637988
2765,000000	99,636845
2764,000000	99,637824
2763,000000	99,640821
2762,000000	99,644458
2761,000000	99,646904
2760,000000	99,647170
2759,000000	99,645705
2758,000000	99,643589
2757,000000	99,641310
2756,000000	99,638550
2755,000000	99,635048
2754,000000	99,631227
2753,000000	99,627865
2752,000000	99,625472
2751,000000	99,624092
2750,000000	99,623281
2749,000000	99,622125
2748,000000	99,619784
2747,000000	99,616424
2746,000000	99,613240
2745,000000	99,611111
2744,000000	99,609523
2743,000000	99,607380
2742,000000	99,604579
2741,000000	99,602057
2740,000000	99,600353
2739,000000	99,598955
2738,000000	99,597362
2737,000000	99,596018
2736,000000	99,595676
2735,000000	99,596306
2734,000000	99,597271
2733,000000	99,598479
2732,000000	99,600837
2731,000000	99,605372
2730,000000	99,612146
2729,000000	99,620115
2728,000000	99,628083
2727,000000	99,635817
2726,000000	99,644133
2725,000000	99,653714
2724,000000	99,663888
2723,000000	99,672935
2722,000000	99,679795
2721,000000	99,685210
2720,000000	99,690957
2719,000000	99,698115
2718,000000	99,706222
2717,000000	99,713889
2716,000000	99,719930
2715,000000	99,724081
2714,000000	99,727038
2713,000000	99,729889
2712,000000	99,733241
2711,000000	99,736802
2710,000000	99,739909
2709,000000	99,742439
2708,000000	99,745008
2707,000000	99,748264
2706,000000	99,752199
2705,000000	99,756279
2704,000000	99,760096
2703,000000	99,763656
2702,000000	99,766925
2701,000000	99,769299
2700,000000	99,769935
2699,000000	99,768884
2698,000000	99,767662
2697,000000	99,768178
2696,000000	99,770899
2695,000000	99,774431
2694,000000	99,777154
2693,000000	99,778925
2692,000000	99,780818
2691,000000	99,783459
2690,000000	99,786122
2689,000000	99,787456
2688,000000	99,786697
2687,000000	99,784150
2686,000000	99,780891
2685,000000	99,778083
2684,000000	99,776241
2683,000000	99,774962
2682,000000	99,773548
2681,000000	99,771907
2680,000000	99,770584
2679,000000	99,769910
2678,000000	99,769506
2677,000000	99,768739
2676,000000	99,767302
2675,000000	99,765229
2674,000000	99,762801
2673,000000	99,760740
2672,000000	99,760014
2671,000000	99,760902
2670,000000	99,762496
2669,000000	99,763709
2668,000000	99,764698
2667,000000	99,766835
2666,000000	99,771254
2665,000000	99,777791
2664,000000	99,785309
2663,000000	99,792452
2662,000000	99,798054
2661,000000	99,801552
2660,000000	99,803609
2659,000000	99,806050
2658,000000	99,810613
2657,000000	99,817588
2656,000000	99,825761
2655,000000	99,833474
2654,000000	99,839624
2653,000000	99,844033
2652,000000	99,847417
2651,000000	99,850979
2650,000000	99,855587
2649,000000	99,861115
2648,000000	99,866689
2647,000000	99,871466
2646,000000	99,874955
2645,000000	99,876819
2644,000000	99,876877
2643,000000	99,875489
2642,000000	99,873609
2641,000000	99,872183
2640,000000	99,871640
2639,000000	99,872012
2638,000000	99,873242
2637,000000	99,875178
2636,000000	99,877495
2635,000000	99,879907
2634,000000	99,882304
2633,000000	99,884387
2632,000000	99,885291
2631,000000	99,884038
2630,000000	99,880657
2629,000000	99,876624
2628,000000	99,873833
2627,000000	99,872923
2626,000000	99,872656
2625,000000	99,871078
2624,000000	99,867400
2623,000000	99,862790
2622,000000	99,859426
2621,000000	99,858787
2620,000000	99,860636
2619,000000	99,863329
2618,000000	99,865013
2617,000000	99,864791
2616,000000	99,863053
2615,000000	99,860786
2614,000000	99,858584
2613,000000	99,856454
2612,000000	99,854431
2611,000000	99,852939
2610,000000	99,852306
2609,000000	99,852293
2608,000000	99,852453
2607,000000	99,852629
2606,000000	99,852672
2605,000000	99,851994
2604,000000	99,850112
2603,000000	99,847587
2602,000000	99,845602
2601,000000	99,844441
2600,000000	99,843037
2599,000000	99,840461
2598,000000	99,837312
2597,000000	99,835126
2596,000000	99,834786
2595,000000	99,835965
2594,000000	99,837764
2593,000000	99,839203
2592,000000	99,839209
2591,000000	99,836838
2590,000000	99,831918
2589,000000	99,825330
2588,000000	99,818659
2587,000000	99,813708
2586,000000	99,812100
2585,000000	99,814551
2584,000000	99,819977
2583,000000	99,825583
2582,000000	99,828538
2581,000000	99,828089
2580,000000	99,826097
2579,000000	99,825282
2578,000000	99,826816
2577,000000	99,829485
2576,000000	99,831057
2575,000000	99,830263
2574,000000	99,827517
2573,000000	99,824185
2572,000000	99,821561
2571,000000	99,820360
2570,000000	99,820617
2569,000000	99,821796
2568,000000	99,823209
2567,000000	99,824471
2566,000000	99,825434
2565,000000	99,825808
2564,000000	99,825338
2563,000000	99,824510
2562,000000	99,824568
2561,000000	99,826359
2560,000000	99,829339
2559,000000	99,832090
2558,000000	99,833702
2557,000000	99,834407
2556,000000	99,834994
2555,000000	99,835899
2554,000000	99,836786
2553,000000	99,836795
2552,000000	99,835447
2551,000000	99,833587
2550,000000	99,833163
2549,000000	99,835562
2548,000000	99,840237
2547,000000	99,845500
2546,000000	99,850526
2545,000000	99,855859
2544,000000	99,861747
2543,000000	99,866803
2542,000000	99,869028
2541,000000	99,867921
2540,000000	99,864940
2539,000000	99,861967
2538,000000	99,859818
2537,000000	99,858357
2536,000000	99,857512
2535,000000	99,857680
2534,000000	99,859218
2533,000000	99,861782
2532,000000	99,864316
2531,000000	99,865717
2530,000000	99,865693
2529,000000	99,865062
2528,000000	99,865169
2527,000000	99,866944
2526,000000	99,870470
2525,000000	99,875288
2524,000000	99,880759
2523,000000	99,886012
2522,000000	99,889934
2521,000000	99,891698
2520,000000	99,891397
2519,000000	99,890064
2518,000000	99,889195
2517,000000	99,890294
2516,000000	99,894220
2515,000000	99,900115
2514,000000	99,905260
2513,000000	99,907288
2512,000000	99,907065
2511,000000	99,908405
2510,000000	99,914027
2509,000000	99,922444
2508,000000	99,929792
2507,000000	99,934168
2506,000000	99,936872
2505,000000	99,939636
2504,000000	99,942258
2503,000000	99,943544
2502,000000	99,943250
2501,000000	99,942099
2500,000000	99,940685
2499,000000	99,939496
2498,000000	99,939672
2497,000000	99,942435
2496,000000	99,947448
2495,000000	99,952365
2494,000000	99,954630
2493,000000	99,953758
2492,000000	99,951928
2491,000000	99,952323
2490,000000	99,956499
2489,000000	99,963001
2488,000000	99,968603
2487,000000	99,971139
2486,000000	99,971105
2485,000000	99,970519
2484,000000	99,970818
2483,000000	99,972140
2482,000000	99,974013
2481,000000	99,975918
2480,000000	99,977418
2479,000000	99,978552
2478,000000	99,980128
2477,000000	99,982989
2476,000000	99,986862
2475,000000	99,990536
2474,000000	99,993353
2473,000000	99,995942
2472,000000	99,999299
2471,000000	100,003550
2470,000000	100,007748
2469,000000	100,010296
2468,000000	100,009529
2467,000000	100,004892
2466,000000	99,998330
2465,000000	99,993805
2464,000000	99,994179
2463,000000	99,998319
2462,000000	100,002043
2461,000000	100,002326
2460,000000	100,000111
2459,000000	99,998850
2458,000000	100,000914
2457,000000	100,005825
2456,000000	100,011428
2455,000000	100,015836
2454,000000	100,018150
2453,000000	100,018262
2452,000000	100,016801
2451,000000	100,015125
2450,000000	100,014653
2449,000000	100,015770
2448,000000	100,017476
2447,000000	100,018356
2446,000000	100,017890
2445,000000	100,016830
2444,000000	100,016444
2443,000000	100,017392
2442,000000	100,019198
2441,000000	100,020598
2440,000000	100,020373
2439,000000	100,018007
2438,000000	100,013799
2437,000000	100,008584
2436,000000	100,003337
2435,000000	99,998774
2434,000000	99,995046
2433,000000	99,991874
2432,000000	99,989111
2431,000000	99,987033
2430,000000	99,985889
2429,000000	99,985340
2428,000000	99,984674
2427,000000	99,983428
2426,000000	99,981429
2425,000000	99,978452
2424,000000	99,974551
2423,000000	99,970859
2422,000000	99,969188
2421,000000	99,970089
2420,000000	99,971587
2419,000000	99,970675
2418,000000	99,966309
2417,000000	99,960596
2416,000000	99,956859
2415,000000	99,956718
2414,000000	99,959108
2413,000000	99,961818
2412,000000	99,963555
2411,000000	99,964581
2410,000000	99,965868
2409,000000	99,968110
2408,000000	99,971437
2407,000000	99,975357
2406,000000	99,978677
2405,000000	99,980108
2404,000000	99,979721
2403,000000	99,979609
2402,000000	99,982275
2401,000000	99,988117
2400,000000	99,995048
2399,000000	100,000733
2398,000000	100,004503
2397,000000	100,006739
2396,000000	100,007210
2395,000000	100,005219
2394,000000	100,001415
2393,000000	99,998400
2392,000000	99,998691
2391,000000	100,002150
2390,000000	100,005895
2389,000000	100,006953
2388,000000	100,004570
2387,000000	100,000005
2386,000000	99,994791
2385,000000	99,989758
2384,000000	99,985687
2383,000000	99,983543
2382,000000	99,983698
2381,000000	99,985466
2380,000000	99,987742
2379,000000	99,989856
2378,000000	99,991289
2377,000000	99,991528
2376,000000	99,991057
2375,000000	99,992028
2374,000000	99,996323
2373,000000	100,002571
2372,000000	100,006525
2371,000000	100,005452
2370,000000	100,001913
2369,000000	100,001528
2368,000000	100,007044
2367,000000	100,015584
2366,000000	100,021984
2365,000000	100,023994
2364,000000	100,022714
2363,000000	100,019708
2362,000000	100,015631
2361,000000	100,011255
2360,000000	100,008157
2359,000000	100,007364
2358,000000	100,009186
2357,000000	100,012968
2356,000000	100,016424
2355,000000	100,017276
2354,000000	100,016833
2353,000000	100,017613
2352,000000	100,019236
2351,000000	100,020171
2350,000000	100,020314
2349,000000	100,019763
2348,000000	100,018071
2347,000000	100,016566
2346,000000	100,018312
2345,000000	100,023615
2344,000000	100,029295
2343,000000	100,033652
2342,000000	100,038857
2341,000000	100,046384
2340,000000	100,053532
2339,000000	100,055527
2338,000000	100,050464
2337,000000	100,041400
2336,000000	100,032593
2335,000000	100,026461
2334,000000	100,023169
2333,000000	100,021963
2332,000000	100,020940
2331,000000	100,019381
2330,000000	100,017887
2329,000000	100,018091
2328,000000	100,020095
2327,000000	100,024175
2326,000000	100,030641
2325,000000	100,038594
2324,000000	100,045343
2323,000000	100,049170
2322,000000	100,051381
2321,000000	100,054448
2320,000000	100,058546
2319,000000	100,062459
2318,000000	100,065105
2317,000000	100,066748
2316,000000	100,067473
2315,000000	100,067800
2314,000000	100,067979
2313,000000	100,068078
2312,000000	100,067581
2311,000000	100,067350
2310,000000	100,069087
2309,000000	100,073107
2308,000000	100,076960
2307,000000	100,078575
2306,000000	100,078979
2305,000000	100,080912
2304,000000	100,084769
2303,000000	100,087858
2302,000000	100,087169
2301,000000	100,082867
2300,000000	100,078509
2299,000000	100,078787
2298,000000	100,085207
2297,000000	100,094239
2296,000000	100,099582
2295,000000	100,098476
2294,000000	100,094418
2293,000000	100,093645
2292,000000	100,099036
2291,000000	100,108773
2290,000000	100,119434
2289,000000	100,128457
2288,000000	100,134250
2287,000000	100,136242
2286,000000	100,135703
2285,000000	100,134954
2284,000000	100,135336
2283,000000	100,136529
2282,000000	100,138071
2281,000000	100,139963
2280,000000	100,141633
2279,000000	100,141652
2278,000000	100,139778
2277,000000	100,138248
2276,000000	100,139586
2275,000000	100,143544
2274,000000	100,147554
2273,000000	100,150579
2272,000000	100,154877
2271,000000	100,162598
2270,000000	100,171179
2269,000000	100,174699
2268,000000	100,170996
2267,000000	100,165656
2266,000000	100,166746
2265,000000	100,176479
2264,000000	100,190207
2263,000000	100,202404
2262,000000	100,210468
2261,000000	100,213201
2260,000000	100,210147
2259,000000	100,203769
2258,000000	100,198843
2257,000000	100,197707
2256,000000	100,198825
2255,000000	100,201736
2254,000000	100,209807
2253,000000	100,224899
2252,000000	100,241940
2251,000000	100,252640
2250,000000	100,253278
2249,000000	100,246375
2248,000000	100,236483
2247,000000	100,227454
2246,000000	100,222791
2245,000000	100,224944
2244,000000	100,233174
2243,000000	100,243465
2242,000000	100,250762
2241,000000	100,251334
2240,000000	100,245290
2239,000000	100,238101
2238,000000	100,237340
2237,000000	100,245498
2236,000000	100,257344
2235,000000	100,266010
2234,000000	100,269475
2233,000000	100,269527
2232,000000	100,267751
2231,000000	100,265723
2230,000000	100,265822
2229,000000	100,267590
2228,000000	100,265487
2227,000000	100,255020
2226,000000	100,239615
2225,000000	100,227289
2224,000000	100,222017
2223,000000	100,222953
2222,000000	100,230312
2221,000000	100,245726
2220,000000	100,266731
2219,000000	100,286337
2218,000000	100,298772
2217,000000	100,301779
2216,000000	100,294081
2215,000000	100,276001
2214,000000	100,253368
2213,000000	100,235933
2212,000000	100,229519
2211,000000	100,232647
2210,000000	100,241355
2209,000000	100,253408
2208,000000	100,267220
2207,000000	100,280772
2206,000000	100,292905
2205,000000	100,303033
2204,000000	100,309406
2203,000000	100,310584
2202,000000	100,308605
2201,000000	100,307612
2200,000000	100,309191
2199,000000	100,312116
2198,000000	100,316297
2197,000000	100,322689
2196,000000	100,328873
2195,000000	100,329126
2194,000000	100,321111
2193,000000	100,310317
2192,000000	100,306223
2191,000000	100,314356
2190,000000	100,330765
2189,000000	100,342727
2188,000000	100,337843
2187,000000	100,316897
2186,000000	100,296349
2185,000000	100,294196
2184,000000	100,313160
2183,000000	100,340860
2182,000000	100,363909
2181,000000	100,376661
2180,000000	100,378870
2179,000000	100,372748
2178,000000	100,363372
2177,000000	100,356333
2176,000000	100,353203
2175,000000	100,352593
2174,000000	100,355176
2173,000000	100,362572
2172,000000	100,372434
2171,000000	100,380587
2170,000000	100,388104
2169,000000	100,400308
2168,000000	100,418148
2167,000000	100,435838
2166,000000	100,448455
2165,000000	100,457371
2164,000000	100,466320
2163,000000	100,476216
2162,000000	100,485810
2161,000000	100,494258
2160,000000	100,501084
2159,000000	100,505072
2158,000000	100,503959
2157,000000	100,495339
2156,000000	100,479582
2155,000000	100,462842
2154,000000	100,454794
2153,000000	100,460334
2152,000000	100,474475
2151,000000	100,488306
2150,000000	100,497129
2149,000000	100,499330
2148,000000	100,491579
2147,000000	100,471682
2146,000000	100,445673
2145,000000	100,426247
2144,000000	100,421979
2143,000000	100,430104
2142,000000	100,439238
2141,000000	100,437076
2140,000000	100,418809
2139,000000	100,392475
2138,000000	100,374021
2137,000000	100,372263
2136,000000	100,379089
2135,000000	100,378977
2134,000000	100,366083
2133,000000	100,347138
2132,000000	100,329903
2131,000000	100,316455
2130,000000	100,307233
2129,000000	100,304249
2128,000000	100,308011
2127,000000	100,315564
2126,000000	100,323328
2125,000000	100,328701
2124,000000	100,328439
2123,000000	100,319394
2122,000000	100,302904
2121,000000	100,285971
2120,000000	100,275939
2119,000000	100,274788
2118,000000	100,278881
2117,000000	100,282406
2116,000000	100,280831
2115,000000	100,273440
2114,000000	100,263782
2113,000000	100,256859
2112,000000	100,255603
2111,000000	100,260106
2110,000000	100,268515
2109,000000	100,276946
2108,000000	100,280719
2107,000000	100,278528
2106,000000	100,274155
2105,000000	100,271854
2104,000000	100,271863
2103,000000	100,273030
2102,000000	100,276885
2101,000000	100,284804
2100,000000	100,293314
2099,000000	100,297414
2098,000000	100,297786
2097,000000	100,299931
2096,000000	100,306673
2095,000000	100,315382
2094,000000	100,321979
2093,000000	100,323516
2092,000000	100,318101
2091,000000	100,307099
2090,000000	100,296800
2089,000000	100,293644
2088,000000	100,298118
2087,000000	100,306734
2086,000000	100,317855
2085,000000	100,330611
2084,000000	100,340355
2083,000000	100,342065
2082,000000	100,337773
2081,000000	100,334789
2080,000000	100,336598
2079,000000	100,341337
2078,000000	100,348172
2077,000000	100,357311
2076,000000	100,363370
2075,000000	100,357750
2074,000000	100,340767
2073,000000	100,324367
2072,000000	100,319343
2071,000000	100,326016
2070,000000	100,339788
2069,000000	100,357270
2068,000000	100,372545
2067,000000	100,375586
2066,000000	100,362085
2065,000000	100,341609
2064,000000	100,329785
2063,000000	100,333930
2062,000000	100,349920
2061,000000	100,369154
2060,000000	100,384214
2059,000000	100,391075
2058,000000	100,390282
2057,000000	100,385360
2056,000000	100,378713
2055,000000	100,371132
2054,000000	100,365664
2053,000000	100,367828
2052,000000	100,379723
2051,000000	100,396870
2050,000000	100,412242
2049,000000	100,421655
2048,000000	100,425772
2047,000000	100,428881
2046,000000	100,434665
2045,000000	100,440574
2044,000000	100,438446
2043,000000	100,425396
2042,000000	100,411207
2041,000000	100,408155
2040,000000	100,415489
2039,000000	100,422675
2038,000000	100,426219
2037,000000	100,432472
2036,000000	100,444463
2035,000000	100,457383
2034,000000	100,468586
2033,000000	100,480690
2032,000000	100,492332
2031,000000	100,497100
2030,000000	100,494005
2029,000000	100,489192
2028,000000	100,485073
2027,000000	100,476917
2026,000000	100,461916
2025,000000	100,443100
2024,000000	100,423406
2023,000000	100,405215
2022,000000	100,395145
2021,000000	100,397989
2020,000000	100,405685
2019,000000	100,405618
2018,000000	100,401472
2017,000000	100,412616
2016,000000	100,447996
2015,000000	100,491570
2014,000000	100,518373
2013,000000	100,516017
2012,000000	100,491453
2011,000000	100,465404
2010,000000	100,458964
2009,000000	100,474743
2008,000000	100,489428
2007,000000	100,476256
2006,000000	100,435624
2005,000000	100,394047
2004,000000	100,374799
2003,000000	100,382189
2002,000000	100,410219
2001,000000	100,449233
2000,000000	100,483957
1999,000000	100,499953
1998,000000	100,496671
1997,000000	100,485340
1996,000000	100,472635
1995,000000	100,454798
1994,000000	100,429603
1993,000000	100,404253
1992,000000	100,387724
1991,000000	100,382820
1990,000000	100,389692
1989,000000	100,408444
1988,000000	100,433917
1987,000000	100,456077
1986,000000	100,468964
1985,000000	100,473503
1984,000000	100,471720
1983,000000	100,465716
1982,000000	100,461661
1981,000000	100,464917
1980,000000	100,470382
1979,000000	100,467656
1978,000000	100,457556
1977,000000	100,450859
1976,000000	100,449267
1975,000000	100,443264
1974,000000	100,430315
1973,000000	100,419580
1972,000000	100,417945
1971,000000	100,424572
1970,000000	100,438716
1969,000000	100,459556
1968,000000	100,478514
1967,000000	100,484314
1966,000000	100,475520
1965,000000	100,457946
1964,000000	100,433733
1963,000000	100,405335
1962,000000	100,385212
1961,000000	100,385676
1960,000000	100,399966
1959,000000	100,409009
1958,000000	100,405955
1957,000000	100,399813
1956,000000	100,397484
1955,000000	100,396520
1954,000000	100,394836
1953,000000	100,394188
1952,000000	100,392889
1951,000000	100,386330
1950,000000	100,375399
1949,000000	100,366365
1948,000000	100,362529
1947,000000	100,363776
1946,000000	100,371595
1945,000000	100,384300
1944,000000	100,390525
1943,000000	100,380434
1942,000000	100,362637
1941,000000	100,355172
1940,000000	100,360708
1939,000000	100,366759
1938,000000	100,366150
1937,000000	100,363610
1936,000000	100,363842
1935,000000	100,365804
1934,000000	100,370468
1933,000000	100,381957
1932,000000	100,398424
1931,000000	100,412363
1930,000000	100,420975
1929,000000	100,427484
1928,000000	100,430500
1927,000000	100,422764
1926,000000	100,403970
1925,000000	100,384242
1924,000000	100,373401
1923,000000	100,372293
1922,000000	100,377595
1921,000000	100,386952
1920,000000	100,395968
1919,000000	100,397455
1918,000000	100,389071
1917,000000	100,376895
1916,000000	100,366601
1915,000000	100,358509
1914,000000	100,353086
1913,000000	100,352205
1912,000000	100,354432
1911,000000	100,355577
1910,000000	100,355007
1909,000000	100,355480
1908,000000	100,355553
1907,000000	100,350686
1906,000000	100,343049
1905,000000	100,340063
1904,000000	100,343569
1903,000000	100,346219
1902,000000	100,341464
1901,000000	100,330400
1900,000000	100,316943
1899,000000	100,304208
1898,000000	100,297669
1897,000000	100,302418
1896,000000	100,315260
1895,000000	100,325748
1894,000000	100,327811
1893,000000	100,323973
1892,000000	100,317239
1891,000000	100,307248
1890,000000	100,295960
1889,000000	100,288641
1888,000000	100,285420
1887,000000	100,281511
1886,000000	100,277042
1885,000000	100,276837
1884,000000	100,280976
1883,000000	100,283677
1882,000000	100,282397
1881,000000	100,280282
1880,000000	100,278065
1879,000000	100,272454
1878,000000	100,264299
1877,000000	100,258673
1876,000000	100,256241
1875,000000	100,252852
1874,000000	100,248022
1873,000000	100,245826
1872,000000	100,246652
1871,000000	100,246206
1870,000000	100,244452
1869,000000	100,247324
1868,000000	100,254651
1867,000000	100,257542
1866,000000	100,253498
1865,000000	100,249687
1864,000000	100,250170
1863,000000	100,251495
1862,000000	100,250631
1861,000000	100,248435
1860,000000	100,243919
1859,000000	100,233862
1858,000000	100,220780
1857,000000	100,212289
1856,000000	100,209931
1855,000000	100,207204
1854,000000	100,200979
1853,000000	100,195691
1852,000000	100,193912
1851,000000	100,191538
1850,000000	100,187518
1849,000000	100,185967
1848,000000	100,187304
1847,000000	100,185550
1846,000000	100,177595
1845,000000	100,167563
1844,000000	100,159341
1843,000000	100,151341
1842,000000	100,144052
1841,000000	100,143426
1840,000000	100,149542
1839,000000	100,154762
1838,000000	100,155212
1837,000000	100,153801
1836,000000	100,152352
1835,000000	100,148766
1834,000000	100,144526
1833,000000	100,145538
1832,000000	100,153298
1831,000000	100,162805
1830,000000	100,170986
1829,000000	100,177074
1828,000000	100,176955
1827,000000	100,168788
1826,000000	100,159087
1825,000000	100,155207
1824,000000	100,154466
1823,000000	100,148805
1822,000000	100,139793
1821,000000	100,135775
1820,000000	100,137050
1819,000000	100,136217
1818,000000	100,131244
1817,000000	100,127074
1816,000000	100,124871
1815,000000	100,119833
1814,000000	100,111721
1813,000000	100,106476
1812,000000	100,105320
1811,000000	100,103291
1810,000000	100,098351
1809,000000	100,093862
1808,000000	100,090035
1807,000000	100,082674
1806,000000	100,072713
1805,000000	100,066387
1804,000000	100,064151
1803,000000	100,059171
1802,000000	100,049818
1801,000000	100,043140
1800,000000	100,040632
1799,000000	100,035601
1798,000000	100,026279
1797,000000	100,018471
1796,000000	100,012247
1795,000000	99,999816
1794,000000	99,979678
1793,000000	99,962343
1792,000000	99,954335
1791,000000	99,947850
1790,000000	99,936440
1789,000000	99,924756
1788,000000	99,914419
1787,000000	99,900647
1786,000000	99,884663
1785,000000	99,874499
1784,000000	99,868895
1783,000000	99,856514
1782,000000	99,836085
1781,000000	99,819072
1780,000000	99,807821
1779,000000	99,792874
1778,000000	99,772121
1777,000000	99,755054
1776,000000	99,742862
1775,000000	99,723668
1774,000000	99,693341
1773,000000	99,663493
1772,000000	99,640579
1771,000000	99,613350
1770,000000	99,577324
1769,000000	99,543169
1768,000000	99,513879
1767,000000	99,481904
1766,000000	99,448151
1765,000000	99,421184
1764,000000	99,397053
1763,000000	99,359911
1762,000000	99,307263
1761,000000	99,254630
1760,000000	99,203031
1759,000000	99,137312
1758,000000	99,052422
1757,000000	98,959845
1756,000000	98,864141
1755,000000	98,754119
1754,000000	98,624192
1753,000000	98,472862
1752,000000	98,281372
1751,000000	98,026426
1750,000000	97,717898
1749,000000	97,384642
1748,000000	97,025600
1747,000000	96,614189
1746,000000	96,139822
1745,000000	95,605593
1744,000000	95,008215
1743,000000	94,347013
1742,000000	93,626256
1741,000000	92,828357
1740,000000	91,929968
1739,000000	90,991005
1738,000000	90,134638
1737,000000	89,385267
1736,000000	88,602313
1735,000000	87,575635
1734,000000	86,323152
1733,000000	85,187050
1732,000000	84,311310
1731,000000	83,536269
1730,000000	82,739340
1729,000000	81,944371
1728,000000	81,212550
1727,000000	80,545058
1726,000000	79,924524
1725,000000	79,369223
1724,000000	78,903732
1723,000000	78,531807
1722,000000	78,269830
1721,000000	78,151755
1720,000000	78,187798
1719,000000	78,365957
1718,000000	78,715623
1717,000000	79,301682
1716,000000	80,094857
1715,000000	81,005762
1714,000000	82,002891
1713,000000	83,091154
1712,000000	84,257316
1711,000000	85,471874
1710,000000	86,705608
1709,000000	87,924522
1708,000000	89,106290
1707,000000	90,270215
1706,000000	91,425499
1705,000000	92,479660
1704,000000	93,316188
1703,000000	93,955461
1702,000000	94,527029
1701,000000	95,148408
1700,000000	95,781515
1699,000000	96,265021
1698,000000	96,577149
1697,000000	96,819948
1696,000000	97,068720
1695,000000	97,317181
1694,000000	97,508593
1693,000000	97,633472
1692,000000	97,730277
1691,000000	97,831253
1690,000000	97,936652
1689,000000	98,025237
1688,000000	98,089858
1687,000000	98,144089
1686,000000	98,198461
1685,000000	98,253262
1684,000000	98,320055
1683,000000	98,398728
1682,000000	98,462008
1681,000000	98,505264
1680,000000	98,543478
1679,000000	98,589266
1678,000000	98,640048
1677,000000	98,685454
1676,000000	98,729543
1675,000000	98,787266
1674,000000	98,850405
1673,000000	98,897645
1672,000000	98,932736
1671,000000	98,974795
1670,000000	99,026651
1669,000000	99,071729
1668,000000	99,101655
1667,000000	99,127050
1666,000000	99,154268
1665,000000	99,177694
1664,000000	99,196621
1663,000000	99,219829
1662,000000	99,246066
1661,000000	99,262584
1660,000000	99,268755
1659,000000	99,276090
1658,000000	99,287122
1657,000000	99,293443
1656,000000	99,289999
1655,000000	99,281534
1654,000000	99,273624
1653,000000	99,270397
1652,000000	99,268681
1651,000000	99,259886
1650,000000	99,257247
1649,000000	99,254006
1648,000000	99,234563
1647,000000	99,204405
1646,000000	99,170940
1645,000000	99,124269
1644,000000	99,064732
1643,000000	99,001178
1642,000000	98,928446
1641,000000	98,838420
1640,000000	98,739319
1639,000000	98,651058
1638,000000	98,586062
1637,000000	98,553404
1636,000000	98,579069
1635,000000	98,672433
1634,000000	98,786342
1633,000000	98,880219
1632,000000	98,958657
1631,000000	99,032313
1630,000000	99,099725
1629,000000	99,155002
1628,000000	99,199719
1627,000000	99,239356
1626,000000	99,272486
1625,000000	99,295998
1624,000000	99,315492
1623,000000	99,339791
1622,000000	99,363520
1621,000000	99,375354
1620,000000	99,377495
1619,000000	99,378424
1618,000000	99,377916
1617,000000	99,371877
1616,000000	99,365460
1615,000000	99,364202
1614,000000	99,363733
1613,000000	99,356264
1612,000000	99,339869
1611,000000	99,318619
1610,000000	99,291343
1609,000000	99,248558
1608,000000	99,183382
1607,000000	99,094667
1606,000000	98,976573
1605,000000	98,820047
1604,000000	98,628250
1603,000000	98,424571
1602,000000	98,239776
1601,000000	98,099791
1600,000000	98,028894
1599,000000	98,045082
1598,000000	98,142308
1597,000000	98,289369
1596,000000	98,454664
1595,000000	98,618807
1594,000000	98,764026
1593,000000	98,874273
1592,000000	98,947980
1591,000000	98,994869
1590,000000	99,017271
1589,000000	99,007930
1588,000000	98,962937
1587,000000	98,883554
1586,000000	98,764432
1585,000000	98,596306
1584,000000	98,385443
1583,000000	98,161831
1582,000000	97,968562
1581,000000	97,841917
1580,000000	97,801178
1579,000000	97,851557
1578,000000	97,993090
1577,000000	98,217075
1576,000000	98,481073
1575,000000	98,707689
1574,000000	98,851983
1573,000000	98,927891
1572,000000	98,961064
1571,000000	98,967589
1570,000000	98,955217
1569,000000	98,927376
1568,000000	98,890748
1567,000000	98,860287
1566,000000	98,849863
1565,000000	98,861850
1564,000000	98,891805
1563,000000	98,931518
1562,000000	98,971455
1561,000000	99,005628
1560,000000	99,043666
1559,000000	99,112394
1558,000000	99,189532
1557,000000	99,216556
1556,000000	99,211870
1555,000000	99,210577
1554,000000	99,217196
1553,000000	99,223869
1552,000000	99,229293
1551,000000	99,244209
1550,000000	99,272449
1549,000000	99,303259
1548,000000	99,327178
1547,000000	99,346429
1546,000000	99,365445
1545,000000	99,381801
1544,000000	99,394241
1543,000000	99,406569
1542,000000	99,417838
1541,000000	99,420303
1540,000000	99,420933
1539,000000	99,431483
1538,000000	99,440534
1537,000000	99,441627
1536,000000	99,443252
1535,000000	99,450780
1534,000000	99,464299
1533,000000	99,477147
1532,000000	99,482531
1531,000000	99,484516
1530,000000	99,486897
1529,000000	99,485941
1528,000000	99,482263
1527,000000	99,483815
1526,000000	99,491889
1525,000000	99,496442
1524,000000	99,492038
1523,000000	99,484314
1522,000000	99,477751
1521,000000	99,471560
1520,000000	99,465557
1519,000000	99,462062
1518,000000	99,458496
1517,000000	99,446760
1516,000000	99,430725
1515,000000	99,419449
1514,000000	99,409300
1513,000000	99,390826
1512,000000	99,365219
1511,000000	99,343003
1510,000000	99,322949
1509,000000	99,292138
1508,000000	99,248526
1507,000000	99,216445
1506,000000	99,206598
1505,000000	99,192964
1504,000000	99,174814
1503,000000	99,170444
1502,000000	99,174072
1501,000000	99,170075
1500,000000	99,155812
1499,000000	99,137067
1498,000000	99,103800
1497,000000	99,033413
1496,000000	98,928741
1495,000000	98,814459
1494,000000	98,693948
1493,000000	98,550628
1492,000000	98,378330
1491,000000	98,195064
1490,000000	98,033464
1489,000000	97,924453
1488,000000	97,887759
1487,000000	97,920929
1486,000000	97,991793
1485,000000	98,062954
1484,000000	98,119263
1483,000000	98,159065
1482,000000	98,170451
1481,000000	98,137363
1480,000000	98,066927
1479,000000	97,975463
1478,000000	97,855532
1477,000000	97,688289
1476,000000	97,479740
1475,000000	97,241812
1474,000000	96,939299
1473,000000	96,518553
1472,000000	96,004962
1471,000000	95,477243
1470,000000	94,954138
1469,000000	94,420816
1468,000000	93,899839
1467,000000	93,437179
1466,000000	93,057665
1465,000000	92,766669
1464,000000	92,576928
1463,000000	92,490533
1462,000000	92,480801
1461,000000	92,521152
1460,000000	92,610284
1459,000000	92,767327
1458,000000	93,012323
1457,000000	93,328795
1456,000000	93,646715
1455,000000	93,911220
1454,000000	94,120650
1453,000000	94,276027
1452,000000	94,366860
1451,000000	94,384124
1450,000000	94,321135
1449,000000	94,185477
1448,000000	94,023076
1447,000000	93,891812
1446,000000	93,792569
1445,000000	93,669969
1444,000000	93,463776
1443,000000	93,123354
1442,000000	92,603441
1441,000000	91,902158
1440,000000	91,077142
1439,000000	90,173369
1438,000000	89,166828
1437,000000	88,094497
1436,000000	87,223091
1435,000000	86,798455
1434,000000	86,760130
1433,000000	86,922272
1432,000000	87,138066
1431,000000	87,243968
1430,000000	87,034096
1429,000000	86,402126
1428,000000	85,503939
1427,000000	84,695433
1426,000000	84,337706
1425,000000	84,678850
1424,000000	85,712999
1423,000000	87,084632
1422,000000	88,386511
1421,000000	89,503318
1420,000000	90,529976
1419,000000	91,491845
1418,000000	92,281215
1417,000000	92,866326
1416,000000	93,343867
1415,000000	93,798950
1414,000000	94,262121
1413,000000	94,741160
1412,000000	95,232787
1411,000000	95,714159
1410,000000	96,156340
1409,000000	96,545023
1408,000000	96,874392
1407,000000	97,137238
1406,000000	97,336667
1405,000000	97,487911
1404,000000	97,595324
1403,000000	97,652157
1402,000000	97,663174
1401,000000	97,641693
1400,000000	97,588102
1399,000000	97,494219
1398,000000	97,364669
1397,000000	97,206891
1396,000000	97,008759
1395,000000	96,755920
1394,000000	96,466432
1393,000000	96,175000
1392,000000	95,893516
1391,000000	95,615432
1390,000000	95,334456
1389,000000	95,042354
1388,000000	94,726255
1387,000000	94,387737
1386,000000	94,051336
1385,000000	93,738179
1384,000000	93,452508
1383,000000	93,201897
1382,000000	93,009068
1381,000000	92,897744
1380,000000	92,879967
1379,000000	92,957951
1378,000000	93,124271
1377,000000	93,362558
1376,000000	93,656247
1375,000000	93,986963
1374,000000	94,320710
1373,000000	94,612710
1372,000000	94,836676
1371,000000	94,995326
1370,000000	95,102043
1369,000000	95,165086
1368,000000	95,186050
1367,000000	95,165714
1366,000000	95,106405
1365,000000	95,009961
1364,000000	94,875961
1363,000000	94,706938
1362,000000	94,514432
1361,000000	94,313653
1360,000000	94,114579
1359,000000	93,921848
1358,000000	93,739828
1357,000000	93,576113
1356,000000	93,442419
1355,000000	93,352127
1354,000000	93,314315
1353,000000	93,328937
1352,000000	93,388265
1351,000000	93,478920
1350,000000	93,579650
1349,000000	93,661562
1348,000000	93,695069
1347,000000	93,656702
1346,000000	93,527773
1345,000000	93,294937
1344,000000	92,953820
1343,000000	92,506333
1342,000000	91,950315
1341,000000	91,279635
1340,000000	90,512360
1339,000000	89,714816
1338,000000	88,976340
1337,000000	88,363107
1336,000000	87,907148
1335,000000	87,614815
1334,000000	87,466654
1333,000000	87,423655
1332,000000	87,446878
1331,000000	87,511736
1330,000000	87,602058
1329,000000	87,704724
1328,000000	87,816057
1327,000000	87,940990
1326,000000	88,082501
1325,000000	88,235668
1324,000000	88,392097
1323,000000	88,543656
1322,000000	88,680653
1321,000000	88,794673
1320,000000	88,885357
1319,000000	88,958295
1318,000000	89,014133
1317,000000	89,046627
1316,000000	89,051241
1315,000000	89,028431
1314,000000	88,977116
1313,000000	88,890647
1312,000000	88,763038
1311,000000	88,590298
1310,000000	88,364251
1309,000000	88,073566
1308,000000	87,713778
1307,000000	87,293856
1306,000000	86,827467
1305,000000	86,324253
1304,000000	85,792717
1303,000000	85,238990
1302,000000	84,659104
1301,000000	84,039670
1300,000000	83,371695
1299,000000	82,657256
1298,000000	81,898887
1297,000000	81,098239
1296,000000	80,271437
1295,000000	79,452589
1294,000000	78,675660
1293,000000	77,967453
1292,000000	77,360018
1291,000000	76,889263
1290,000000	76,570895
1289,000000	76,388342
1288,000000	76,311128
1287,000000	76,303774
1286,000000	76,318058
1285,000000	76,303494
1284,000000	76,231930
1283,000000	76,101521
1282,000000	75,916178
1281,000000	75,678418
1280,000000	75,403855
1279,000000	75,122794
1278,000000	74,860194
1277,000000	74,628065
1276,000000	74,438430
1275,000000	74,303310
1274,000000	74,216994
1273,000000	74,156950
1272,000000	74,105583
1271,000000	74,054749
1270,000000	73,989393
1269,000000	73,887216
1268,000000	73,737650
1267,000000	73,543947
1266,000000	73,305996
1265,000000	73,018399
1264,000000	72,688422
1263,000000	72,334327
1262,000000	71,962626
1261,000000	71,565847
1260,000000	71,144291
1259,000000	70,712570
1258,000000	70,289417
1257,000000	69,909917
1256,000000	69,647838
1255,000000	69,594686
1254,000000	69,792893
1253,000000	70,204783
1252,000000	70,748341
1251,000000	71,339840
1250,000000	71,916424
1249,000000	72,447551
1248,000000	72,937932
1247,000000	73,407744
1246,000000	73,864095
1245,000000	74,302702
1244,000000	74,728289
1243,000000	75,154971
1242,000000	75,589675
1241,000000	76,032643
1240,000000	76,492238
1239,000000	76,981991
1238,000000	77,503608
1237,000000	78,046588
1236,000000	78,601021
1235,000000	79,157396
1234,000000	79,698848
1233,000000	80,211218
1232,000000	80,704855
1231,000000	81,216633
1230,000000	81,794561
1229,000000	82,484894
1228,000000	83,320217
1227,000000	84,300536
1226,000000	85,379994
1225,000000	86,482691
1224,000000	87,532777
1223,000000	88,472258
1222,000000	89,264810
1221,000000	89,898426
1220,000000	90,381834
1219,000000	90,732568
1218,000000	90,971158
1217,000000	91,117405
1216,000000	91,191661
1215,000000	91,213060
1214,000000	91,195283
1213,000000	91,150062
1212,000000	91,087446
1211,000000	91,013841
1210,000000	90,930084
1209,000000	90,833453
1208,000000	90,723539
1207,000000	90,602760
1206,000000	90,473996
1205,000000	90,340591
1204,000000	90,208146
1203,000000	90,083575
1202,000000	89,972822
1201,000000	89,881712
1200,000000	89,817226
1199,000000	89,785310
1198,000000	89,786974
1197,000000	89,821275
1196,000000	89,890027
1195,000000	89,995397
1194,000000	90,136745
1193,000000	90,311054
1192,000000	90,516229
1191,000000	90,750313
1190,000000	91,009381
1189,000000	91,290825
1188,000000	91,593261
1187,000000	91,910903
1186,000000	92,231105
1185,000000	92,540112
1184,000000	92,828106
1183,000000	93,087691
1182,000000	93,312687
1181,000000	93,501040
1180,000000	93,656366
1179,000000	93,782352
1178,000000	93,880081
1177,000000	93,951185
1176,000000	93,998595
1175,000000	94,023404
1174,000000	94,021244
1173,000000	93,986430
1172,000000	93,917888
1171,000000	93,818841
1170,000000	93,694239
1169,000000	93,550136
1168,000000	93,396730
1167,000000	93,250588
1166,000000	93,133561
1165,000000	93,068287
1164,000000	93,070835
1163,000000	93,141028
1162,000000	93,258029
1161,000000	93,388277
1160,000000	93,498331
1159,000000	93,563302
1158,000000	93,569921
1157,000000	93,517057
1156,000000	93,411962
1155,000000	93,265153
1154,000000	93,086077
1153,000000	92,881598
1152,000000	92,656336
1151,000000	92,408954
1150,000000	92,131994
1149,000000	91,815748
1148,000000	91,451649
1147,000000	91,032595
1146,000000	90,550148
1145,000000	89,999841
1144,000000	89,389472
1143,000000	88,739646
1142,000000	88,077390
1141,000000	87,431147
1140,000000	86,829665
1139,000000	86,294909
1138,000000	85,832060
1137,000000	85,430199
1136,000000	85,072576
1135,000000	84,737910
1134,000000	84,396929
1133,000000	84,024052
1132,000000	83,614427
1131,000000	83,183202
1130,000000	82,748427
1129,000000	82,324307
1128,000000	81,929940
1127,000000	81,586591
1126,000000	81,305555
1125,000000	81,090374
1124,000000	80,951895
1123,000000	80,912836
1122,000000	80,991103
1121,000000	81,195640
1120,000000	81,534663
1119,000000	82,009666
1118,000000	82,605550
1117,000000	83,291072
1116,000000	84,030677
1115,000000	84,785843
1114,000000	85,511731
1113,000000	86,167214
1112,000000	86,726188
1111,000000	87,174297
1110,000000	87,501929
1109,000000	87,711677
1108,000000	87,823011
1107,000000	87,864730
1106,000000	87,863142
1105,000000	87,841854
1104,000000	87,829025
1103,000000	87,848020
1102,000000	87,902277
1101,000000	87,977676
1100,000000	88,059749
1099,000000	88,141681
1098,000000	88,218288
1097,000000	88,284168
1096,000000	88,339253
1095,000000	88,388009
1094,000000	88,431647
1093,000000	88,466906
1092,000000	88,492463
1091,000000	88,510018
1090,000000	88,516854
1089,000000	88,503910
1088,000000	88,458252
1087,000000	88,362488
1086,000000	88,194571
1085,000000	87,931232
1084,000000	87,556371
1083,000000	87,058047
1082,000000	86,422633
1081,000000	85,645084
1080,000000	84,745992
1079,000000	83,776959
1078,000000	82,804251
1077,000000	81,894825
1076,000000	81,114583
1075,000000	80,526141
1074,000000	80,173840
1073,000000	80,082199
1072,000000	80,268441
1071,000000	80,730270
1070,000000	81,432429
1069,000000	82,311363
1068,000000	83,297479
1067,000000	84,327340
1066,000000	85,340542
1065,000000	86,290384
1064,000000	87,153218
1063,000000	87,922947
1062,000000	88,600500
1061,000000	89,193610
1060,000000	89,715073
1059,000000	90,173756
1058,000000	90,571394
1057,000000	90,909024
1056,000000	91,195867
1055,000000	91,442625
1054,000000	91,652270
1053,000000	91,823235
1052,000000	91,954785
1051,000000	92,048050
1050,000000	92,100816
1049,000000	92,107475
1048,000000	92,062548
1047,000000	91,957042
1046,000000	91,778227
1045,000000	91,518229
1044,000000	91,187219
1043,000000	90,818956
1042,000000	90,464901
1041,000000	90,183921
1040,000000	90,030538
1039,000000	90,039191
1038,000000	90,209104
1037,000000	90,506768
1036,000000	90,879043
1035,000000	91,267070
1034,000000	91,621567
1033,000000	91,916214
1032,000000	92,149653
1031,000000	92,331311
1030,000000	92,468284
1029,000000	92,566090
1028,000000	92,635445
1027,000000	92,689863
1026,000000	92,738262
1025,000000	92,783667
1024,000000	92,826523
1023,000000	92,866558
1022,000000	92,901995
1021,000000	92,931228
1020,000000	92,954508
1019,000000	92,972208
1018,000000	92,984484
1017,000000	92,994664
1016,000000	93,009375
1015,000000	93,031132
1014,000000	93,052810
1013,000000	93,063452
1012,000000	93,057725
1011,000000	93,037106
1010,000000	93,005097
1009,000000	92,964897
1008,000000	92,919939
1007,000000	92,871590
1006,000000	92,816709
1005,000000	92,750830
1004,000000	92,672001
1003,000000	92,579786
1002,000000	92,472528
1001,000000	92,349258
1000,000000	92,213167
999,000000	92,069003
998,000000	91,918827
997,000000	91,763464
996,000000	91,606147
995,000000	91,451003
994,000000	91,299106
993,000000	91,149961
992,000000	91,004539
991,000000	90,861688
990,000000	90,713847
989,000000	90,550658
988,000000	90,365593
987,000000	90,154581
986,000000	89,910386
985,000000	89,626168
984,000000	89,302708
983,000000	88,947124
982,000000	88,565426
981,000000	88,160943
980,000000	87,739762
979,000000	87,309723
978,000000	86,874996
977,000000	86,438188
976,000000	86,005857
975,000000	85,584994
974,000000	85,175759
973,000000	84,776371
972,000000	84,391937
971,000000	84,028366
970,000000	83,679168
969,000000	83,330369
968,000000	82,978126
967,000000	82,629738
966,000000	82,290315
965,000000	81,960980
964,000000	81,650802
963,000000	81,377242
962,000000	81,151066
961,000000	80,973770
960,000000	80,848663
959,000000	80,783598
958,000000	80,784699
957,000000	80,857060
956,000000	81,013698
955,000000	81,267434
954,000000	81,612257
953,000000	82,024203
952,000000	82,476264
951,000000	82,945710
950,000000	83,410544
949,000000	83,853429
948,000000	84,270738
947,000000	84,667866
946,000000	85,046666
945,000000	85,405197
944,000000	85,747917
943,000000	86,084660
942,000000	86,418813
941,000000	86,743326
940,000000	87,049380
939,000000	87,333244
938,000000	87,594183
937,000000	87,833369
936,000000	88,054962
935,000000	88,262960
934,000000	88,456978
933,000000	88,634332
932,000000	88,796290
931,000000	88,947111
930,000000	89,087852
929,000000	89,216598
928,000000	89,333295
927,000000	89,439955
926,000000	89,537185
925,000000	89,626919
924,000000	89,719063
923,000000	89,829659
922,000000	89,970191
921,000000	90,141411
920,000000	90,336641
919,000000	90,545527
918,000000	90,755231
917,000000	90,954032
916,000000	91,136503
915,000000	91,303414
914,000000	91,457173
913,000000	91,600388
912,000000	91,738477
911,000000	91,879364
910,000000	92,028224
909,000000	92,184075
908,000000	92,341844
907,000000	92,496713
906,000000	92,647045
905,000000	92,794883
904,000000	92,943605
903,000000	93,093356
902,000000	93,239076
901,000000	93,374139
900,000000	93,494856
899,000000	93,601353
898,000000	93,695915
897,000000	93,781996
896,000000	93,863251
895,000000	93,940707
894,000000	94,012058
893,000000	94,075466
892,000000	94,132356
891,000000	94,184209
890,000000	94,227837
889,000000	94,258077
888,000000	94,275810
887,000000	94,290046
886,000000	94,310820
885,000000	94,341247
884,000000	94,376853
883,000000	94,410141
882,000000	94,434247
881,000000	94,444768
880,000000	94,441334
879,000000	94,428617
878,000000	94,414823
877,000000	94,407877
876,000000	94,411676
875,000000	94,424606
874,000000	94,441966
873,000000	94,461040
872,000000	94,484176
871,000000	94,516175
870,000000	94,558352
869,000000	94,605228
868,000000	94,646791
867,000000	94,673986
866,000000	94,683806
865,000000	94,680938
864,000000	94,674473
863,000000	94,671857
862,000000	94,674587
861,000000	94,678864
860,000000	94,679785
859,000000	94,675175
858,000000	94,666777
857,000000	94,658875
856,000000	94,655475
855,000000	94,658232
854,000000	94,666949
853,000000	94,681171
852,000000	94,699628
851,000000	94,717928
850,000000	94,728721
849,000000	94,725188
848,000000	94,703962
847,000000	94,664898
846,000000	94,609954
845,000000	94,542477
844,000000	94,465030
843,000000	94,377108
842,000000	94,276471
841,000000	94,163837
840,000000	94,044005
839,000000	93,921325
838,000000	93,797219
837,000000	93,674441
836,000000	93,561287
835,000000	93,468462
834,000000	93,405363
833,000000	93,383055
832,000000	93,418839
831,000000	93,531684
830,000000	93,731454
829,000000	94,016170
828,000000	94,376310
827,000000	94,796981
826,000000	95,255298
825,000000	95,720379
824,000000	96,161105
823,000000	96,556000
822,000000	96,898037
821,000000	97,190625
820,000000	97,439248
819,000000	97,645843
818,000000	97,810733
817,000000	97,938609
816,000000	98,039773
815,000000	98,124534
814,000000	98,196478
813,000000	98,253268
812,000000	98,293364
811,000000	98,319166
810,000000	98,334172
809,000000	98,339463
808,000000	98,333515
807,000000	98,311614
806,000000	98,262862
805,000000	98,171948
804,000000	98,028746
803,000000	97,837508
802,000000	97,615555
801,000000	97,384329
800,000000	97,163415
799,000000	96,969278
798,000000	96,813844
797,000000	96,701101
796,000000	96,624483
795,000000	96,567416
794,000000	96,508845
793,000000	96,433034
792,000000	96,336712
791,000000	96,226455
790,000000	96,109211
789,000000	95,987940
788,000000	95,866976
787,000000	95,756932
786,000000	95,670101
785,000000	95,611515
784,000000	95,576415
783,000000	95,555624
782,000000	95,541534
781,000000	95,529567
780,000000	95,515893
779,000000	95,494937
778,000000	95,459732
777,000000	95,406008
776,000000	95,336799
775,000000	95,262075
774,000000	95,192665
773,000000	95,134540
772,000000	95,088461
771,000000	95,053780
770,000000	95,032074
769,000000	95,028018
768,000000	95,047365
767,000000	95,093396
766,000000	95,165009
765,000000	95,257149
764,000000	95,361237
763,000000	95,464376
762,000000	95,549602
761,000000	95,598545
760,000000	95,593779
759,000000	95,519828
758,000000	95,364495
757,000000	95,122117
756,000000	94,793626
755,000000	94,379886
754,000000	93,876576
753,000000	93,278460
752,000000	92,587980
751,000000	91,815894
750,000000	90,977638
749,000000	90,097115
748,000000	89,213487
747,000000	88,378569
746,000000	87,648340
745,000000	87,080998
744,000000	86,733700
743,000000	86,649511
742,000000	86,845139
741,000000	87,309725
740,000000	88,007076
739,000000	88,875030
738,000000	89,831930
737,000000	90,792056
736,000000	91,681867
735,000000	92,449594
734,000000	93,066298
733,000000	93,523139
732,000000	93,830357
731,000000	94,016333
730,000000	94,120292
729,000000	94,181721
728,000000	94,233567
727,000000	94,297798
726,000000	94,379903
725,000000	94,467544
724,000000	94,538019
723,000000	94,569262
722,000000	94,547060
721,000000	94,468130
720,000000	94,339032
719,000000	94,166022
718,000000	93,942696
717,000000	93,651681
716,000000	93,278550
715,000000	92,817813
714,000000	92,264508
713,000000	91,608535
712,000000	90,841605
711,000000	89,965176
710,000000	88,994517
709,000000	87,968069
708,000000	86,954431
707,000000	86,037539
706,000000	85,286666
705,000000	84,737980
704,000000	84,388965
703,000000	84,194748
702,000000	84,079445
701,000000	83,968440
700,000000	83,816568
699,000000	83,612841
698,000000	83,370324
697,000000	83,115670
696,000000	82,877497
695,000000	82,674011
694,000000	82,515547
693,000000	82,416949
692,000000	82,394687
691,000000	82,452592
690,000000	82,581669
689,000000	82,771188
688,000000	83,006557
687,000000	83,261730
686,000000	83,512433
685,000000	83,752344
684,000000	83,983368
683,000000	84,200407
682,000000	84,399559
681,000000	84,592338
680,000000	84,795382
679,000000	85,015279
678,000000	85,256926
677,000000	85,534168
676,000000	85,858301
675,000000	86,226202
674,000000	86,631418
673,000000	87,068916
672,000000	87,510785
671,000000	87,931471
670,000000	88,357354
669,000000	88,896342
668,000000	89,559470
667,000000	90,115624
666,000000	90,448872
665,000000	90,651584
664,000000	90,790466
663,000000	90,866758
662,000000	90,850877
661,000000	90,722652
660,000000	90,474416
659,000000	90,096314
658,000000	89,575645
657,000000	88,900854
656,000000	88,074923
655,000000	87,130829
654,000000	86,128408
653,000000	85,129961
652,000000	84,190483
651,000000	83,352681
650,000000	82,614544
649,000000	81,921564
648,000000	81,224413
647,000000	80,515915
646,000000	79,789668
645,000000	79,009021
644,000000	78,150744
643,000000	77,240221
642,000000	76,309882
641,000000	75,363630
640,000000	74,423679
639,000000	73,570836
638,000000	72,890687
637,000000	72,418608
636,000000	72,169269
635,000000	72,159076
634,000000	72,353820
633,000000	72,655751
632,000000	72,980250
631,000000	73,295865
630,000000	73,577342
629,000000	73,778333
628,000000	73,873878
627,000000	73,880888
626,000000	73,814054
625,000000	73,660125
624,000000	73,416090
623,000000	73,111514
622,000000	72,770067
621,000000	72,385722
620,000000	71,956303
619,000000	71,504949
618,000000	71,049360
617,000000	70,588135
616,000000	70,138777
615,000000	69,745171
614,000000	69,423900
613,000000	69,148692
612,000000	68,907528
611,000000	68,729566
610,000000	68,638931
609,000000	68,631279
608,000000	68,716340
607,000000	68,937435
606,000000	69,326430
605,000000	69,890836
604,000000	70,659906
603,000000	71,686113
602,000000	72,984781
601,000000	74,507961
600,000000	76,179727
599,000000	77,916260
598,000000	79,621504
597,000000	81,207952
596,000000	82,625056
595,000000	83,855428
594,000000	84,897827
593,000000	85,766240
592,000000	86,488422
591,000000	87,094364
590,000000	87,607961
589,000000	88,048906
588,000000	88,436517
587,000000	88,784532
586,000000	89,098368
585,000000	89,380854
584,000000	89,636250
583,000000	89,869195
582,000000	90,083009
581,000000	90,281254
580,000000	90,468322
579,000000	90,648778
578,000000	90,829058
577,000000	91,016295
576,000000	91,212769
575,000000	91,415253
574,000000	91,622856
573,000000	91,838129
572,000000	92,054695
571,000000	92,255669
570,000000	92,436583
569,000000	92,618794
568,000000	92,821955
567,000000	93,032335
566,000000	93,218376
565,000000	93,369829
564,000000	93,499243
563,000000	93,610725
562,000000	93,691372
561,000000	93,734422
560,000000	93,753177
559,000000	93,768808
558,000000	93,795339
557,000000	93,836130
556,000000	93,883956
555,000000	93,923140
554,000000	93,941142
553,000000	93,940800
552,000000	93,936549
551,000000	93,941487
550,000000	93,961216
549,000000	93,992899
548,000000	94,024199
547,000000	94,039087
546,000000	94,032974
545,000000	94,018420
544,000000	94,009879
543,000000	94,010609
542,000000	94,020149
541,000000	94,042986
540,000000	94,079855
539,000000	94,120886
538,000000	94,160617
537,000000	94,213558
536,000000	94,300946
535,000000	94,423906
534,000000	94,562840
533,000000	94,699576
532,000000	94,824091
531,000000	94,923924
530,000000	94,988315
529,000000	95,025492
528,000000	95,059519
527,000000	95,106548
526,000000	95,160249
525,000000	95,201229
524,000000	95,215361
523,000000	95,201293
522,000000	95,168355
521,000000	95,129014
520,000000	95,088185
519,000000	95,043265
518,000000	95,000024
517,000000	94,980019
516,000000	94,999884
515,000000	95,048934
514,000000	95,099146
513,000000	95,131754
512,000000	95,145534
511,000000	95,146007
510,000000	95,136393
509,000000	95,114904
508,000000	95,072616
507,000000	94,999361
506,000000	94,898980
505,000000	94,791538
504,000000	94,695244
503,000000	94,614481
502,000000	94,545757
501,000000	94,482968
500,000000	94,412249
499,000000	94,312748
498,000000	94,172697
497,000000	94,002650
496,000000	93,825922
495,000000	93,659963
494,000000	93,513897
493,000000	93,395893
492,000000	93,309173
491,000000	93,243090
490,000000	93,181997
489,000000	93,126031
488,000000	93,096999
487,000000	93,120660
486,000000	93,205988
485,000000	93,338142
484,000000	93,484690
483,000000	93,613659
482,000000	93,715999
481,000000	93,811651
480,000000	93,926729
479,000000	94,063240
478,000000	94,194787
477,000000	94,292151
476,000000	94,348699
475,000000	94,380510
474,000000	94,411228
473,000000	94,459066
472,000000	94,528175
471,000000	94,607996
470,000000	94,684287
469,000000	94,750436
468,000000	94,804525
467,000000	94,840582
466,000000	94,848897
465,000000	94,825958
464,000000	94,784820
463,000000	94,754460
462,000000	94,759644
461,000000	94,797618
460,000000	94,849731
459,000000	94,917783
458,000000	95,024861
457,000000	95,153632
456,000000	95,230041
455,000000	95,196097
454,000000	95,086457
453,000000	94,971551
452,000000	94,904060
451,000000	94,895995
450,000000	94,926042
