# Supplementary material for: Machine learning-assisted non-destructive plasticizer identification and quantification in historical PVC objects based on IR spectroscopy
Source: Sci Rep. 2022 Mar 23;12:5017. doi: 10.1038/s41598-022-08862-1 (PMC8943100; doi:10.1038/s41598-022-08862-1)
Supplement: Supplementary file 1 — Supplementary Information 1. [file 41598_2022_8862_MOESM1_ESM.zip › Plasticizers_PVC_data/ATR_FTIR_all/P185.ASC]

PE IR       SUBTECH     SPECTRUM    ASCII       PEDS        4.00        
   -1
P185.ASC
20/10/14
14:16:21.00
20/10/14
14:16:21.00
Student
Sample 039 By student Date Wednesday, October 14 2020
450,000000
#HDR
-1
-1
#GR
cm-1
%T
1.0
0.0
4000,000000
-1,000000
3551
8
100,536656
77,006328
#DATA
4000,000000	100,073334
3999,000000	100,073954
3998,000000	100,074576
3997,000000	100,075194
3996,000000	100,076241
3995,000000	100,077525
3994,000000	100,078794
3993,000000	100,080034
3992,000000	100,081427
3991,000000	100,082995
3990,000000	100,084362
3989,000000	100,085083
3988,000000	100,085211
3987,000000	100,085338
3986,000000	100,086027
3985,000000	100,087353
3984,000000	100,089033
3983,000000	100,090808
3982,000000	100,092502
3981,000000	100,093846
3980,000000	100,094507
3979,000000	100,094430
3978,000000	100,094055
3977,000000	100,093983
3976,000000	100,094429
3975,000000	100,095117
3974,000000	100,095724
3973,000000	100,096277
3972,000000	100,096966
3971,000000	100,097706
3970,000000	100,097977
3969,000000	100,097297
3968,000000	100,095898
3967,000000	100,094742
3966,000000	100,094652
3965,000000	100,095480
3964,000000	100,096326
3963,000000	100,096602
3962,000000	100,096701
3961,000000	100,097453
3960,000000	100,098979
3959,000000	100,100534
3958,000000	100,101252
3957,000000	100,100934
3956,000000	100,100214
3955,000000	100,100023
3954,000000	100,100875
3953,000000	100,102512
3952,000000	100,104322
3951,000000	100,105889
3950,000000	100,107273
3949,000000	100,108860
3948,000000	100,110741
3947,000000	100,112128
3946,000000	100,111774
3945,000000	100,109444
3944,000000	100,106636
3943,000000	100,105380
3942,000000	100,106192
3941,000000	100,107583
3940,000000	100,107901
3939,000000	100,107383
3938,000000	100,107554
3937,000000	100,109230
3936,000000	100,111789
3935,000000	100,114017
3934,000000	100,115183
3933,000000	100,115082
3932,000000	100,114081
3931,000000	100,113153
3930,000000	100,113239
3929,000000	100,114362
3928,000000	100,115330
3927,000000	100,115052
3926,000000	100,114284
3925,000000	100,115147
3924,000000	100,118501
3923,000000	100,122788
3922,000000	100,126200
3921,000000	100,128402
3920,000000	100,129331
3919,000000	100,128453
3918,000000	100,125935
3917,000000	100,123218
3916,000000	100,121409
3915,000000	100,120024
3914,000000	100,118243
3913,000000	100,116444
3912,000000	100,115385
3911,000000	100,115712
3910,000000	100,118008
3909,000000	100,122555
3908,000000	100,128689
3907,000000	100,134570
3906,000000	100,138607
3905,000000	100,140665
3904,000000	100,141875
3903,000000	100,142322
3902,000000	100,140324
3901,000000	100,135370
3900,000000	100,129991
3899,000000	100,126927
3898,000000	100,126242
3897,000000	100,126527
3896,000000	100,127303
3895,000000	100,128705
3894,000000	100,129472
3893,000000	100,128335
3892,000000	100,127092
3891,000000	100,129659
3890,000000	100,135445
3889,000000	100,138476
3888,000000	100,136047
3887,000000	100,131280
3886,000000	100,129170
3885,000000	100,132228
3884,000000	100,136816
3883,000000	100,138141
3882,000000	100,137316
3881,000000	100,137777
3880,000000	100,140786
3879,000000	100,144189
3878,000000	100,144098
3877,000000	100,140608
3876,000000	100,138394
3875,000000	100,141488
3874,000000	100,149396
3873,000000	100,156103
3872,000000	100,155860
3871,000000	100,150667
3870,000000	100,148407
3869,000000	100,152467
3868,000000	100,155957
3867,000000	100,153306
3866,000000	100,148644
3865,000000	100,146770
3864,000000	100,146932
3863,000000	100,146614
3862,000000	100,145422
3861,000000	100,145576
3860,000000	100,148730
3859,000000	100,154919
3858,000000	100,163298
3857,000000	100,171978
3856,000000	100,177617
3855,000000	100,176214
3854,000000	100,169520
3853,000000	100,168358
3852,000000	100,172836
3851,000000	100,170002
3850,000000	100,160485
3849,000000	100,154153
3848,000000	100,153487
3847,000000	100,155473
3846,000000	100,157366
3845,000000	100,158555
3844,000000	100,160108
3843,000000	100,163430
3842,000000	100,167598
3841,000000	100,170206
3840,000000	100,170404
3839,000000	100,169527
3838,000000	100,169564
3837,000000	100,171036
3836,000000	100,172212
3835,000000	100,170948
3834,000000	100,167202
3833,000000	100,162908
3832,000000	100,160528
3831,000000	100,161074
3830,000000	100,162853
3829,000000	100,163560
3828,000000	100,163343
3827,000000	100,165202
3826,000000	100,171208
3825,000000	100,178809
3824,000000	100,183200
3823,000000	100,182377
3822,000000	100,178876
3821,000000	100,179101
3820,000000	100,184140
3819,000000	100,185186
3818,000000	100,179386
3817,000000	100,173959
3816,000000	100,174962
3815,000000	100,180937
3814,000000	100,184060
3813,000000	100,181805
3812,000000	100,180445
3811,000000	100,183648
3810,000000	100,188114
3809,000000	100,189562
3808,000000	100,188802
3807,000000	100,191569
3806,000000	100,199714
3805,000000	100,206421
3804,000000	100,205937
3803,000000	100,200211
3802,000000	100,194408
3801,000000	100,193487
3800,000000	100,194983
3799,000000	100,191327
3798,000000	100,184341
3797,000000	100,180976
3796,000000	100,183255
3795,000000	100,187471
3794,000000	100,189007
3793,000000	100,187444
3792,000000	100,185419
3791,000000	100,184789
3790,000000	100,185816
3789,000000	100,188193
3788,000000	100,191110
3787,000000	100,193363
3786,000000	100,194463
3785,000000	100,195439
3784,000000	100,197058
3783,000000	100,198063
3782,000000	100,196665
3781,000000	100,193334
3780,000000	100,190732
3779,000000	100,191201
3778,000000	100,193840
3777,000000	100,195813
3776,000000	100,196990
3775,000000	100,199758
3774,000000	100,204548
3773,000000	100,208531
3772,000000	100,209176
3771,000000	100,207456
3770,000000	100,206507
3769,000000	100,207293
3768,000000	100,207183
3767,000000	100,204598
3766,000000	100,201725
3765,000000	100,200948
3764,000000	100,201383
3763,000000	100,200790
3762,000000	100,199985
3761,000000	100,201905
3760,000000	100,206499
3759,000000	100,211044
3758,000000	100,214328
3757,000000	100,217433
3756,000000	100,221181
3755,000000	100,225353
3754,000000	100,230013
3753,000000	100,234417
3752,000000	100,235752
3751,000000	100,233203
3750,000000	100,231692
3749,000000	100,234691
3748,000000	100,237905
3747,000000	100,236250
3746,000000	100,229965
3745,000000	100,223511
3744,000000	100,225116
3743,000000	100,232305
3742,000000	100,231816
3741,000000	100,225583
3740,000000	100,223824
3739,000000	100,227419
3738,000000	100,231560
3737,000000	100,232917
3736,000000	100,231573
3735,000000	100,228249
3734,000000	100,223111
3733,000000	100,218370
3732,000000	100,217533
3731,000000	100,219936
3730,000000	100,220978
3729,000000	100,218882
3728,000000	100,216832
3727,000000	100,218002
3726,000000	100,221451
3725,000000	100,223112
3724,000000	100,221240
3723,000000	100,218812
3722,000000	100,219225
3721,000000	100,222626
3720,000000	100,226626
3719,000000	100,229811
3718,000000	100,232971
3717,000000	100,236608
3716,000000	100,239289
3715,000000	100,239302
3714,000000	100,236531
3713,000000	100,231702
3712,000000	100,226081
3711,000000	100,221405
3710,000000	100,217416
3709,000000	100,212173
3708,000000	100,205582
3707,000000	100,199584
3706,000000	100,195838
3705,000000	100,194474
3704,000000	100,194494
3703,000000	100,194566
3702,000000	100,194144
3701,000000	100,193770
3700,000000	100,193169
3699,000000	100,191248
3698,000000	100,188789
3697,000000	100,187976
3696,000000	100,189411
3695,000000	100,191615
3694,000000	100,193334
3693,000000	100,194661
3692,000000	100,195316
3691,000000	100,194083
3690,000000	100,190711
3689,000000	100,187776
3688,000000	100,187560
3687,000000	100,187362
3686,000000	100,183440
3685,000000	100,177428
3684,000000	100,173190
3683,000000	100,171551
3682,000000	100,171420
3681,000000	100,173088
3680,000000	100,178234
3679,000000	100,185568
3678,000000	100,190344
3677,000000	100,189798
3676,000000	100,187974
3675,000000	100,192375
3674,000000	100,198917
3673,000000	100,196697
3672,000000	100,187483
3671,000000	100,179633
3670,000000	100,177362
3669,000000	100,179953
3668,000000	100,181381
3667,000000	100,177987
3666,000000	100,172461
3665,000000	100,167877
3664,000000	100,164787
3663,000000	100,163129
3662,000000	100,163781
3661,000000	100,167362
3660,000000	100,172622
3659,000000	100,176670
3658,000000	100,177886
3657,000000	100,178061
3656,000000	100,180941
3655,000000	100,186614
3654,000000	100,191134
3653,000000	100,194040
3652,000000	100,198255
3651,000000	100,203601
3650,000000	100,206560
3649,000000	100,205149
3648,000000	100,200237
3647,000000	100,193673
3646,000000	100,186632
3645,000000	100,179780
3644,000000	100,174153
3643,000000	100,170997
3642,000000	100,170729
3641,000000	100,172318
3640,000000	100,174297
3639,000000	100,176241
3638,000000	100,178589
3637,000000	100,180833
3636,000000	100,182247
3635,000000	100,183942
3634,000000	100,187841
3633,000000	100,193093
3632,000000	100,195845
3631,000000	100,193233
3630,000000	100,185753
3629,000000	100,178596
3628,000000	100,175962
3627,000000	100,172085
3626,000000	100,162238
3625,000000	100,152222
3624,000000	100,147831
3623,000000	100,148791
3622,000000	100,152074
3621,000000	100,155456
3620,000000	100,158446
3619,000000	100,161690
3618,000000	100,164991
3617,000000	100,165987
3616,000000	100,163207
3615,000000	100,158424
3614,000000	100,154900
3613,000000	100,154606
3612,000000	100,156408
3611,000000	100,156949
3610,000000	100,154078
3609,000000	100,148703
3608,000000	100,143446
3607,000000	100,140016
3606,000000	100,137902
3605,000000	100,136139
3604,000000	100,134643
3603,000000	100,133636
3602,000000	100,133522
3601,000000	100,134683
3600,000000	100,136595
3599,000000	100,137803
3598,000000	100,137716
3597,000000	100,137032
3596,000000	100,136561
3595,000000	100,136393
3594,000000	100,136024
3593,000000	100,134892
3592,000000	100,132788
3591,000000	100,129888
3590,000000	100,126291
3589,000000	100,122245
3588,000000	100,119074
3587,000000	100,118529
3586,000000	100,119743
3585,000000	100,120017
3584,000000	100,118702
3583,000000	100,117159
3582,000000	100,116305
3581,000000	100,115991
3580,000000	100,115899
3579,000000	100,116046
3578,000000	100,116516
3577,000000	100,117090
3576,000000	100,117293
3575,000000	100,117061
3574,000000	100,116969
3573,000000	100,117918
3572,000000	100,120389
3571,000000	100,123815
3570,000000	100,126483
3569,000000	100,126311
3568,000000	100,122436
3567,000000	100,116526
3566,000000	100,111244
3565,000000	100,107555
3564,000000	100,105404
3563,000000	100,104963
3562,000000	100,105829
3561,000000	100,106779
3560,000000	100,106726
3559,000000	100,105505
3558,000000	100,103687
3557,000000	100,102008
3556,000000	100,100725
3555,000000	100,099402
3554,000000	100,097389
3553,000000	100,094654
3552,000000	100,092077
3551,000000	100,090645
3550,000000	100,090458
3549,000000	100,090686
3548,000000	100,090045
3547,000000	100,087608
3546,000000	100,083830
3545,000000	100,080410
3544,000000	100,078727
3543,000000	100,078866
3542,000000	100,080004
3541,000000	100,081182
3540,000000	100,081608
3539,000000	100,080769
3538,000000	100,078770
3537,000000	100,076445
3536,000000	100,074942
3535,000000	100,074906
3534,000000	100,076306
3533,000000	100,078874
3532,000000	100,082312
3531,000000	100,085938
3530,000000	100,088625
3529,000000	100,089517
3528,000000	100,088591
3527,000000	100,086309
3526,000000	100,082940
3525,000000	100,078706
3524,000000	100,074329
3523,000000	100,070956
3522,000000	100,069297
3521,000000	100,069142
3520,000000	100,069956
3519,000000	100,071519
3518,000000	100,073696
3517,000000	100,075867
3516,000000	100,077176
3515,000000	100,077298
3514,000000	100,076584
3513,000000	100,075440
3512,000000	100,073952
3511,000000	100,072087
3510,000000	100,069958
3509,000000	100,067780
3508,000000	100,065704
3507,000000	100,063853
3506,000000	100,062434
3505,000000	100,061523
3504,000000	100,060787
3503,000000	100,059850
3502,000000	100,058933
3501,000000	100,058883
3500,000000	100,060378
3499,000000	100,062994
3498,000000	100,065060
3497,000000	100,064666
3496,000000	100,061164
3495,000000	100,055742
3494,000000	100,050411
3493,000000	100,046360
3492,000000	100,043286
3491,000000	100,040184
3490,000000	100,036614
3489,000000	100,033239
3488,000000	100,031055
3487,000000	100,030029
3486,000000	100,028712
3485,000000	100,025571
3484,000000	100,020705
3483,000000	100,015971
3482,000000	100,013228
3481,000000	100,012577
3480,000000	100,012552
3479,000000	100,011772
3478,000000	100,009915
3477,000000	100,007222
3476,000000	100,003769
3475,000000	99,999651
3474,000000	99,995682
3473,000000	99,993415
3472,000000	99,994188
3471,000000	99,997844
3470,000000	100,002153
3469,000000	100,003710
3468,000000	100,000018
3467,000000	99,991158
3466,000000	99,979579
3465,000000	99,968426
3464,000000	99,959976
3463,000000	99,954881
3462,000000	99,952070
3461,000000	99,949372
3460,000000	99,944997
3459,000000	99,938914
3458,000000	99,932632
3457,000000	99,927579
3456,000000	99,923970
3455,000000	99,921171
3454,000000	99,918746
3453,000000	99,916712
3452,000000	99,914978
3451,000000	99,913103
3450,000000	99,910842
3449,000000	99,908599
3448,000000	99,906924
3447,000000	99,905630
3446,000000	99,903708
3445,000000	99,900247
3444,000000	99,895402
3443,000000	99,890509
3442,000000	99,887531
3441,000000	99,888317
3440,000000	99,893788
3439,000000	99,903189
3438,000000	99,913871
3437,000000	99,922158
3436,000000	99,925274
3435,000000	99,923059
3434,000000	99,918173
3433,000000	99,914303
3432,000000	99,913521
3431,000000	99,914987
3430,000000	99,916179
3429,000000	99,915333
3428,000000	99,912725
3427,000000	99,909976
3426,000000	99,908648
3425,000000	99,909471
3424,000000	99,912307
3423,000000	99,916383
3422,000000	99,920598
3421,000000	99,923983
3420,000000	99,926260
3419,000000	99,928080
3418,000000	99,930670
3417,000000	99,935006
3416,000000	99,940990
3415,000000	99,947340
3414,000000	99,952414
3413,000000	99,955442
3412,000000	99,957106
3411,000000	99,958912
3410,000000	99,961889
3409,000000	99,965763
3408,000000	99,969429
3407,000000	99,972313
3406,000000	99,975128
3405,000000	99,979092
3404,000000	99,984513
3403,000000	99,990356
3402,000000	99,995098
3401,000000	99,997727
3400,000000	99,998135
3399,000000	99,997149
3398,000000	99,996324
3397,000000	99,997087
3396,000000	99,999561
3395,000000	100,002345
3394,000000	100,003759
3393,000000	100,003335
3392,000000	100,002110
3391,000000	100,001649
3390,000000	100,002941
3389,000000	100,005877
3388,000000	100,009277
3387,000000	100,011512
3386,000000	100,011667
3385,000000	100,010307
3384,000000	100,008867
3383,000000	100,008167
3382,000000	100,007801
3381,000000	100,007045
3380,000000	100,006038
3379,000000	100,005707
3378,000000	100,006597
3377,000000	100,008090
3376,000000	100,008934
3375,000000	100,008414
3374,000000	100,006972
3373,000000	100,005795
3372,000000	100,005877
3371,000000	100,007338
3370,000000	100,009447
3369,000000	100,011299
3368,000000	100,012566
3367,000000	100,013611
3366,000000	100,014844
3365,000000	100,016087
3364,000000	100,016731
3363,000000	100,016496
3362,000000	100,015835
3361,000000	100,015387
3360,000000	100,015108
3359,000000	100,014266
3358,000000	100,012488
3357,000000	100,010594
3356,000000	100,010016
3355,000000	100,011350
3354,000000	100,013699
3353,000000	100,015570
3352,000000	100,016177
3351,000000	100,015779
3350,000000	100,015068
3349,000000	100,014624
3348,000000	100,014815
3347,000000	100,015662
3346,000000	100,016562
3345,000000	100,016450
3344,000000	100,014693
3343,000000	100,011839
3342,000000	100,009259
3341,000000	100,007976
3340,000000	100,007899
3339,000000	100,008131
3338,000000	100,007857
3337,000000	100,006950
3336,000000	100,005924
3335,000000	100,005443
3334,000000	100,005797
3333,000000	100,006713
3332,000000	100,007532
3331,000000	100,007609
3330,000000	100,006694
3329,000000	100,005076
3328,000000	100,003324
3327,000000	100,001741
3326,000000	100,000099
3325,000000	99,998050
3324,000000	99,995745
3323,000000	99,993695
3322,000000	99,991873
3321,000000	99,989349
3320,000000	99,985280
3319,000000	99,980125
3318,000000	99,975308
3317,000000	99,971528
3316,000000	99,967883
3315,000000	99,962930
3314,000000	99,956212
3313,000000	99,948390
3312,000000	99,940116
3311,000000	99,931281
3310,000000	99,921449
3309,000000	99,910635
3308,000000	99,899464
3307,000000	99,888764
3306,000000	99,879137
3305,000000	99,870865
3304,000000	99,864134
3303,000000	99,859332
3302,000000	99,857058
3301,000000	99,857702
3300,000000	99,861023
3299,000000	99,866369
3298,000000	99,873271
3297,000000	99,881641
3296,000000	99,891361
3295,000000	99,901877
3294,000000	99,912454
3293,000000	99,922648
3292,000000	99,932432
3291,000000	99,941928
3290,000000	99,951098
3289,000000	99,959669
3288,000000	99,967280
3287,000000	99,973718
3286,000000	99,979027
3285,000000	99,983380
3284,000000	99,986787
3283,000000	99,989057
3282,000000	99,990081
3281,000000	99,990062
3280,000000	99,989622
3279,000000	99,989768
3278,000000	99,991564
3277,000000	99,995438
3276,000000	100,000688
3275,000000	100,005995
3274,000000	100,010667
3273,000000	100,015210
3272,000000	100,020474
3271,000000	100,026410
3270,000000	100,031938
3269,000000	100,035843
3268,000000	100,037557
3267,000000	100,037310
3266,000000	100,035961
3265,000000	100,034716
3264,000000	100,034504
3263,000000	100,035349
3262,000000	100,036526
3261,000000	100,037508
3260,000000	100,038598
3259,000000	100,040432
3258,000000	100,043038
3257,000000	100,045747
3256,000000	100,047977
3255,000000	100,049711
3254,000000	100,051094
3253,000000	100,051934
3252,000000	100,051891
3251,000000	100,050966
3250,000000	100,049463
3249,000000	100,047563
3248,000000	100,045374
3247,000000	100,043460
3246,000000	100,042835
3245,000000	100,043989
3244,000000	100,046117
3243,000000	100,047805
3242,000000	100,048491
3241,000000	100,048941
3240,000000	100,050263
3239,000000	100,052811
3238,000000	100,056092
3237,000000	100,059269
3236,000000	100,061429
3235,000000	100,061791
3234,000000	100,060408
3233,000000	100,058666
3232,000000	100,058355
3231,000000	100,059846
3230,000000	100,061557
3229,000000	100,061634
3228,000000	100,059969
3227,000000	100,058110
3226,000000	100,057364
3225,000000	100,057500
3224,000000	100,057387
3223,000000	100,056436
3222,000000	100,055096
3221,000000	100,054187
3220,000000	100,054105
3219,000000	100,054601
3218,000000	100,055042
3217,000000	100,054780
3216,000000	100,053477
3215,000000	100,051216
3214,000000	100,048452
3213,000000	100,045839
3212,000000	100,043934
3211,000000	100,042855
3210,000000	100,042214
3209,000000	100,041551
3208,000000	100,040880
3207,000000	100,040639
3206,000000	100,041046
3205,000000	100,041702
3204,000000	100,041948
3203,000000	100,041514
3202,000000	100,040676
3201,000000	100,039857
3200,000000	100,039235
3199,000000	100,038762
3198,000000	100,038497
3197,000000	100,038793
3196,000000	100,039984
3195,000000	100,041778
3194,000000	100,043141
3193,000000	100,043102
3192,000000	100,041719
3191,000000	100,040030
3190,000000	100,039067
3189,000000	100,039137
3188,000000	100,040006
3187,000000	100,041256
3186,000000	100,042271
3185,000000	100,042424
3184,000000	100,041823
3183,000000	100,041563
3182,000000	100,042668
3181,000000	100,044891
3180,000000	100,046959
3179,000000	100,047919
3178,000000	100,047850
3177,000000	100,047329
3176,000000	100,046795
3175,000000	100,046574
3174,000000	100,046946
3173,000000	100,047796
3172,000000	100,048501
3171,000000	100,048566
3170,000000	100,048249
3169,000000	100,048279
3168,000000	100,049008
3167,000000	100,050037
3166,000000	100,050568
3165,000000	100,049974
3164,000000	100,048148
3163,000000	100,045561
3162,000000	100,043038
3161,000000	100,041366
3160,000000	100,040963
3159,000000	100,041756
3158,000000	100,043238
3157,000000	100,044650
3156,000000	100,045416
3155,000000	100,045658
3154,000000	100,046235
3153,000000	100,048019
3152,000000	100,051028
3151,000000	100,054275
3150,000000	100,056530
3149,000000	100,057336
3148,000000	100,057469
3147,000000	100,058453
3146,000000	100,061362
3145,000000	100,065850
3144,000000	100,070450
3143,000000	100,073921
3142,000000	100,076097
3141,000000	100,077226
3140,000000	100,076913
3139,000000	100,074413
3138,000000	100,069976
3137,000000	100,065183
3136,000000	100,061580
3135,000000	100,059318
3134,000000	100,057506
3133,000000	100,055646
3132,000000	100,054201
3131,000000	100,053749
3130,000000	100,054049
3129,000000	100,054231
3128,000000	100,053704
3127,000000	100,052738
3126,000000	100,052281
3125,000000	100,053288
3124,000000	100,056000
3123,000000	100,059631
3122,000000	100,062884
3121,000000	100,064926
3120,000000	100,065858
3119,000000	100,066212
3118,000000	100,066138
3117,000000	100,065203
3116,000000	100,062918
3115,000000	100,059367
3114,000000	100,055337
3113,000000	100,051886
3112,000000	100,049566
3111,000000	100,047848
3110,000000	100,045497
3109,000000	100,041829
3108,000000	100,037555
3107,000000	100,034104
3106,000000	100,032185
3105,000000	100,031360
3104,000000	100,030868
3103,000000	100,030294
3102,000000	100,029262
3101,000000	100,027115
3100,000000	100,023601
3099,000000	100,019824
3098,000000	100,017761
3097,000000	100,018361
3096,000000	100,020296
3095,000000	100,020893
3094,000000	100,018346
3093,000000	100,013047
3092,000000	100,006951
3091,000000	100,001771
3090,000000	99,997556
3089,000000	99,992665
3088,000000	99,985206
3087,000000	99,974866
3086,000000	99,963462
3085,000000	99,953622
3084,000000	99,946778
3083,000000	99,942364
3082,000000	99,938675
3081,000000	99,934240
3080,000000	99,928500
3079,000000	99,921852
3078,000000	99,915396
3077,000000	99,910353
3076,000000	99,907207
3075,000000	99,905228
3074,000000	99,903075
3073,000000	99,900040
3072,000000	99,896624
3071,000000	99,893914
3070,000000	99,892489
3069,000000	99,891913
3068,000000	99,891146
3067,000000	99,889422
3066,000000	99,886960
3065,000000	99,884978
3064,000000	99,884790
3063,000000	99,886637
3062,000000	99,889347
3061,000000	99,891390
3060,000000	99,892432
3059,000000	99,893735
3058,000000	99,896903
3057,000000	99,902260
3056,000000	99,908681
3055,000000	99,914808
3054,000000	99,920010
3053,000000	99,924143
3052,000000	99,927030
3051,000000	99,928653
3050,000000	99,929527
3049,000000	99,930268
3048,000000	99,930739
3047,000000	99,930087
3046,000000	99,927680
3045,000000	99,923700
3044,000000	99,918841
3043,000000	99,913741
3042,000000	99,908696
3041,000000	99,903491
3040,000000	99,897427
3039,000000	99,889978
3038,000000	99,881677
3037,000000	99,873934
3036,000000	99,867604
3035,000000	99,861931
3034,000000	99,855296
3033,000000	99,846915
3032,000000	99,837536
3031,000000	99,828617
3030,000000	99,821198
3029,000000	99,815466
3028,000000	99,810935
3027,000000	99,806792
3026,000000	99,802408
3025,000000	99,797848
3024,000000	99,793735
3023,000000	99,790491
3022,000000	99,787880
3021,000000	99,785454
3020,000000	99,783186
3019,000000	99,781231
3018,000000	99,779039
3017,000000	99,775081
3016,000000	99,767830
3015,000000	99,756969
3014,000000	99,743517
3013,000000	99,728766
3012,000000	99,713272
3011,000000	99,696873
3010,000000	99,679260
3009,000000	99,660290
3008,000000	99,639872
3007,000000	99,617855
3006,000000	99,594125
3005,000000	99,568660
3004,000000	99,541618
3003,000000	99,513480
3002,000000	99,484837
3001,000000	99,455638
3000,000000	99,424502
2999,000000	99,389233
2998,000000	99,348294
2997,000000	99,301460
2996,000000	99,249042
2995,000000	99,190657
2994,000000	99,125128
2993,000000	99,051408
2992,000000	98,969026
2991,000000	98,877850
2990,000000	98,777432
2989,000000	98,666776
2988,000000	98,544807
2987,000000	98,410838
2986,000000	98,264862
2985,000000	98,106875
2984,000000	97,936034
2983,000000	97,750986
2982,000000	97,551080
2981,000000	97,337525
2980,000000	97,112861
2979,000000	96,879540
2978,000000	96,639222
2977,000000	96,392660
2976,000000	96,139918
2975,000000	95,880415
2974,000000	95,613175
2973,000000	95,337341
2972,000000	95,052634
2971,000000	94,760256
2970,000000	94,463486
2969,000000	94,166949
2968,000000	93,874696
2967,000000	93,589396
2966,000000	93,313934
2965,000000	93,052922
2964,000000	92,812159
2963,000000	92,596417
2962,000000	92,408975
2961,000000	92,252941
2960,000000	92,131961
2959,000000	92,050149
2958,000000	92,010911
2957,000000	92,016600
2956,000000	92,068303
2955,000000	92,165669
2954,000000	92,306967
2953,000000	92,487447
2952,000000	92,697825
2951,000000	92,924430
2950,000000	93,152268
2949,000000	93,368418
2948,000000	93,562865
2947,000000	93,727737
2946,000000	93,856465
2945,000000	93,944432
2944,000000	93,989379
2943,000000	93,991620
2942,000000	93,953960
2941,000000	93,881242
2940,000000	93,779706
2939,000000	93,655749
2938,000000	93,515825
2937,000000	93,366462
2936,000000	93,214022
2935,000000	93,064050
2934,000000	92,920802
2933,000000	92,787862
2932,000000	92,668358
2931,000000	92,564822
2930,000000	92,478622
2929,000000	92,409531
2928,000000	92,355721
2927,000000	92,314208
2926,000000	92,281597
2925,000000	92,254272
2924,000000	92,228244
2923,000000	92,199412
2922,000000	92,164732
2921,000000	92,123438
2920,000000	92,077354
2919,000000	92,030481
2918,000000	91,988187
2917,000000	91,956020
2916,000000	91,938846
2915,000000	91,940668
2914,000000	91,964547
2913,000000	92,011738
2912,000000	92,080637
2911,000000	92,168060
2910,000000	92,272183
2909,000000	92,394063
2908,000000	92,536074
2907,000000	92,699324
2906,000000	92,883008
2905,000000	93,085063
2904,000000	93,302798
2903,000000	93,532985
2902,000000	93,771998
2901,000000	94,015985
2900,000000	94,260663
2899,000000	94,501778
2898,000000	94,735938
2897,000000	94,961055
2896,000000	95,175772
2895,000000	95,378684
2894,000000	95,568588
2893,000000	95,744884
2892,000000	95,907412
2891,000000	96,055845
2890,000000	96,189445
2889,000000	96,307413
2888,000000	96,408903
2887,000000	96,492714
2886,000000	96,556959
2885,000000	96,599190
2884,000000	96,617007
2883,000000	96,608725
2882,000000	96,573992
2881,000000	96,513888
2880,000000	96,430703
2879,000000	96,327732
2878,000000	96,209552
2877,000000	96,082503
2876,000000	95,954403
2875,000000	95,834021
2874,000000	95,730242
2873,000000	95,651354
2872,000000	95,604012
2871,000000	95,591726
2870,000000	95,613889
2869,000000	95,665480
2868,000000	95,737776
2867,000000	95,820246
2866,000000	95,903234
2865,000000	95,980090
2864,000000	96,047778
2863,000000	96,105765
2862,000000	96,154207
2861,000000	96,193310
2860,000000	96,223997
2859,000000	96,248707
2858,000000	96,270779
2857,000000	96,292597
2856,000000	96,314402
2855,000000	96,335192
2854,000000	96,354942
2853,000000	96,376592
2852,000000	96,407082
2851,000000	96,456260
2850,000000	96,533357
2849,000000	96,642349
2848,000000	96,779469
2847,000000	96,935316
2846,000000	97,099599
2845,000000	97,264567
2844,000000	97,425849
2843,000000	97,582007
2842,000000	97,733409
2841,000000	97,880627
2840,000000	98,022981
2839,000000	98,158638
2838,000000	98,286041
2837,000000	98,404435
2836,000000	98,513278
2835,000000	98,611984
2834,000000	98,700499
2833,000000	98,779583
2832,000000	98,849955
2831,000000	98,911508
2830,000000	98,963770
2829,000000	99,006821
2828,000000	99,041474
2827,000000	99,068741
2826,000000	99,089270
2825,000000	99,103263
2824,000000	99,110862
2823,000000	99,112862
2822,000000	99,111228
2821,000000	99,108481
2820,000000	99,106503
2819,000000	99,106304
2818,000000	99,109047
2817,000000	99,116821
2816,000000	99,131889
2815,000000	99,155372
2814,000000	99,186931
2813,000000	99,225245
2812,000000	99,268230
2811,000000	99,313130
2810,000000	99,357167
2809,000000	99,398457
2808,000000	99,436266
2807,000000	99,470456
2806,000000	99,501012
2805,000000	99,528090
2804,000000	99,552140
2803,000000	99,573879
2802,000000	99,594198
2801,000000	99,613870
2800,000000	99,633003
2799,000000	99,650834
2798,000000	99,666395
2797,000000	99,679592
2796,000000	99,691441
2795,000000	99,703185
2794,000000	99,715341
2793,000000	99,727550
2792,000000	99,739125
2791,000000	99,749590
2790,000000	99,758867
2789,000000	99,767179
2788,000000	99,774807
2787,000000	99,782002
2786,000000	99,789122
2785,000000	99,796716
2784,000000	99,805230
2783,000000	99,814531
2782,000000	99,823744
2781,000000	99,831637
2780,000000	99,837367
2779,000000	99,841194
2778,000000	99,844527
2777,000000	99,848927
2776,000000	99,854639
2775,000000	99,860200
2774,000000	99,863841
2773,000000	99,865257
2772,000000	99,865772
2771,000000	99,866773
2770,000000	99,868350
2769,000000	99,869558
2768,000000	99,869629
2767,000000	99,868667
2766,000000	99,867387
2765,000000	99,866528
2764,000000	99,866496
2763,000000	99,867253
2762,000000	99,868384
2761,000000	99,869412
2760,000000	99,870218
2759,000000	99,871145
2758,000000	99,872501
2757,000000	99,873910
2756,000000	99,874352
2755,000000	99,873067
2754,000000	99,870400
2753,000000	99,867559
2752,000000	99,865601
2751,000000	99,864800
2750,000000	99,864832
2749,000000	99,865156
2748,000000	99,865157
2747,000000	99,864357
2746,000000	99,862714
2745,000000	99,860497
2744,000000	99,857802
2743,000000	99,854596
2742,000000	99,851332
2741,000000	99,848915
2740,000000	99,847604
2739,000000	99,846425
2738,000000	99,844240
2737,000000	99,841069
2736,000000	99,837816
2735,000000	99,835039
2734,000000	99,832763
2733,000000	99,831378
2732,000000	99,831731
2731,000000	99,834024
2730,000000	99,837261
2729,000000	99,840197
2728,000000	99,842541
2727,000000	99,845024
2726,000000	99,848587
2725,000000	99,853674
2724,000000	99,859857
2723,000000	99,865914
2722,000000	99,870651
2721,000000	99,874010
2720,000000	99,877231
2719,000000	99,881661
2718,000000	99,887510
2717,000000	99,893848
2716,000000	99,899539
2715,000000	99,903995
2714,000000	99,907321
2713,000000	99,910148
2712,000000	99,913262
2711,000000	99,917146
2710,000000	99,921715
2709,000000	99,926446
2708,000000	99,930708
2707,000000	99,934085
2706,000000	99,936660
2705,000000	99,939052
2704,000000	99,941932
2703,000000	99,945357
2702,000000	99,948620
2701,000000	99,950769
2700,000000	99,951267
2699,000000	99,950436
2698,000000	99,949577
2697,000000	99,950311
2696,000000	99,953147
2695,000000	99,956624
2694,000000	99,958513
2693,000000	99,958096
2692,000000	99,956837
2691,000000	99,956609
2690,000000	99,957753
2689,000000	99,959109
2688,000000	99,959449
2687,000000	99,958478
2686,000000	99,956877
2685,000000	99,955864
2684,000000	99,956433
2683,000000	99,958483
2682,000000	99,960805
2681,000000	99,962177
2680,000000	99,962391
2679,000000	99,962092
2678,000000	99,962014
2677,000000	99,962664
2676,000000	99,964248
2675,000000	99,966284
2674,000000	99,967551
2673,000000	99,967067
2672,000000	99,965190
2671,000000	99,963353
2670,000000	99,962750
2669,000000	99,963658
2668,000000	99,965868
2667,000000	99,969280
2666,000000	99,973936
2665,000000	99,979770
2664,000000	99,986380
2663,000000	99,992887
2662,000000	99,998251
2661,000000	100,002120
2660,000000	100,005277
2659,000000	100,008882
2658,000000	100,013366
2657,000000	100,018430
2656,000000	100,023862
2655,000000	100,029662
2654,000000	100,035386
2653,000000	100,040113
2652,000000	100,043397
2651,000000	100,045787
2650,000000	100,048180
2649,000000	100,051080
2648,000000	100,054606
2647,000000	100,058591
2646,000000	100,062274
2645,000000	100,064463
2644,000000	100,064650
2643,000000	100,063747
2642,000000	100,063223
2641,000000	100,063539
2640,000000	100,063822
2639,000000	100,062931
2638,000000	100,060560
2637,000000	100,057462
2636,000000	100,054973
2635,000000	100,054280
2634,000000	100,055624
2633,000000	100,057930
2632,000000	100,059367
2631,000000	100,058562
2630,000000	100,055542
2629,000000	100,051662
2628,000000	100,048639
2627,000000	100,047353
2626,000000	100,047295
2625,000000	100,047081
2624,000000	100,045561
2623,000000	100,042590
2622,000000	100,038975
2621,000000	100,035852
2620,000000	100,033969
2619,000000	100,033217
2618,000000	100,032784
2617,000000	100,031959
2616,000000	100,030807
2615,000000	100,029864
2614,000000	100,029250
2613,000000	100,028444
2612,000000	100,027015
2611,000000	100,025228
2610,000000	100,023730
2609,000000	100,022864
2608,000000	100,022427
2607,000000	100,021854
2606,000000	100,020551
2605,000000	100,018393
2604,000000	100,016178
2603,000000	100,015298
2602,000000	100,016514
2601,000000	100,018994
2600,000000	100,020731
2599,000000	100,020074
2598,000000	100,016934
2597,000000	100,012712
2596,000000	100,009095
2595,000000	100,006777
2594,000000	100,005187
2593,000000	100,003357
2592,000000	100,000878
2591,000000	99,997908
2590,000000	99,994634
2589,000000	99,991245
2588,000000	99,988328
2587,000000	99,986648
2586,000000	99,986339
2585,000000	99,986785
2584,000000	99,987537
2583,000000	99,988845
2582,000000	99,990845
2581,000000	99,992538
2580,000000	99,992339
2579,000000	99,989833
2578,000000	99,986698
2577,000000	99,985518
2576,000000	99,987426
2575,000000	99,990889
2574,000000	99,992961
2573,000000	99,991868
2572,000000	99,988349
2571,000000	99,984534
2570,000000	99,981964
2569,000000	99,981009
2568,000000	99,981650
2567,000000	99,983916
2566,000000	99,987571
2565,000000	99,992139
2564,000000	99,997395
2563,000000	100,003118
2562,000000	100,008108
2561,000000	100,010248
2560,000000	100,008225
2559,000000	100,002901
2558,000000	99,996699
2557,000000	99,992010
2556,000000	99,990300
2555,000000	99,991724
2554,000000	99,994815
2553,000000	99,997198
2552,000000	99,997775
2551,000000	99,998018
2550,000000	100,000202
2549,000000	100,004465
2548,000000	100,008634
2547,000000	100,011013
2546,000000	100,012104
2545,000000	100,013062
2544,000000	100,013622
2543,000000	100,012754
2542,000000	100,010945
2541,000000	100,010499
2540,000000	100,013137
2539,000000	100,017881
2538,000000	100,021790
2537,000000	100,022686
2536,000000	100,021044
2535,000000	100,019394
2534,000000	100,020047
2533,000000	100,023123
2532,000000	100,026439
2531,000000	100,027291
2530,000000	100,024673
2529,000000	100,020202
2528,000000	100,016975
2527,000000	100,017305
2526,000000	100,021152
2525,000000	100,026469
2524,000000	100,031017
2523,000000	100,033909
2522,000000	100,035518
2521,000000	100,036265
2520,000000	100,036010
2519,000000	100,034873
2518,000000	100,034236
2517,000000	100,036105
2516,000000	100,041026
2515,000000	100,046823
2514,000000	100,050036
2513,000000	100,049051
2512,000000	100,045708
2511,000000	100,043590
2510,000000	100,044696
2509,000000	100,048083
2508,000000	100,051706
2507,000000	100,054901
2506,000000	100,058417
2505,000000	100,062433
2504,000000	100,065747
2503,000000	100,067451
2502,000000	100,068478
2501,000000	100,070423
2500,000000	100,073159
2499,000000	100,074955
2498,000000	100,075156
2497,000000	100,075471
2496,000000	100,077722
2495,000000	100,081165
2494,000000	100,083334
2493,000000	100,083286
2492,000000	100,082826
2491,000000	100,084325
2490,000000	100,088143
2489,000000	100,092605
2488,000000	100,095736
2487,000000	100,096604
2486,000000	100,095619
2485,000000	100,094215
2484,000000	100,094044
2483,000000	100,095832
2482,000000	100,098976
2481,000000	100,102424
2480,000000	100,105768
2479,000000	100,109195
2478,000000	100,112550
2477,000000	100,114919
2476,000000	100,115270
2475,000000	100,113365
2474,000000	100,110086
2473,000000	100,107099
2472,000000	100,106153
2471,000000	100,108295
2470,000000	100,113261
2469,000000	100,119279
2468,000000	100,123694
2467,000000	100,124661
2466,000000	100,123000
2465,000000	100,122123
2464,000000	100,125194
2463,000000	100,131832
2462,000000	100,138086
2461,000000	100,140108
2460,000000	100,137573
2459,000000	100,133305
2458,000000	100,130308
2457,000000	100,129827
2456,000000	100,131833
2455,000000	100,135956
2454,000000	100,141181
2453,000000	100,145321
2452,000000	100,145982
2451,000000	100,142647
2450,000000	100,137603
2449,000000	100,134271
2448,000000	100,134321
2447,000000	100,136487
2446,000000	100,138259
2445,000000	100,138488
2444,000000	100,138034
2443,000000	100,138183
2442,000000	100,139104
2441,000000	100,140020
2440,000000	100,140198
2439,000000	100,139225
2438,000000	100,136573
2437,000000	100,131576
2436,000000	100,124152
2435,000000	100,115490
2434,000000	100,107768
2433,000000	100,102860
2432,000000	100,101052
2431,000000	100,101177
2430,000000	100,102197
2429,000000	100,104194
2428,000000	100,107175
2427,000000	100,109385
2426,000000	100,108209
2425,000000	100,103283
2424,000000	100,097658
2423,000000	100,094853
2422,000000	100,095210
2421,000000	100,095921
2420,000000	100,094331
2419,000000	100,090571
2418,000000	100,087185
2417,000000	100,086885
2416,000000	100,090522
2415,000000	100,096443
2414,000000	100,101704
2413,000000	100,104310
2412,000000	100,104373
2411,000000	100,103149
2410,000000	100,101571
2409,000000	100,100212
2408,000000	100,099818
2407,000000	100,100639
2406,000000	100,101422
2405,000000	100,100410
2404,000000	100,097688
2403,000000	100,095588
2402,000000	100,096410
2401,000000	100,100378
2400,000000	100,106030
2399,000000	100,111770
2398,000000	100,116494
2397,000000	100,119434
2396,000000	100,120237
2395,000000	100,119205
2394,000000	100,117210
2393,000000	100,115472
2392,000000	100,115262
2391,000000	100,117095
2390,000000	100,119873
2389,000000	100,121396
2388,000000	100,120182
2387,000000	100,116595
2386,000000	100,112059
2385,000000	100,107685
2384,000000	100,103994
2383,000000	100,101246
2382,000000	100,099341
2381,000000	100,097700
2380,000000	100,095942
2379,000000	100,094594
2378,000000	100,094507
2377,000000	100,095597
2376,000000	100,096826
2375,000000	100,097639
2374,000000	100,098840
2373,000000	100,101644
2372,000000	100,106084
2371,000000	100,110558
2370,000000	100,112910
2369,000000	100,112003
2368,000000	100,108538
2367,000000	100,104491
2366,000000	100,101773
2365,000000	100,101488
2364,000000	100,103777
2363,000000	100,107716
2362,000000	100,111758
2361,000000	100,114887
2360,000000	100,117234
2359,000000	100,119058
2358,000000	100,119842
2357,000000	100,119764
2356,000000	100,120734
2355,000000	100,123838
2354,000000	100,126941
2353,000000	100,127266
2352,000000	100,125574
2351,000000	100,125238
2350,000000	100,128185
2349,000000	100,133238
2348,000000	100,137433
2347,000000	100,138924
2346,000000	100,139509
2345,000000	100,142836
2344,000000	100,148981
2343,000000	100,154296
2342,000000	100,157066
2341,000000	100,158895
2340,000000	100,161386
2339,000000	100,164489
2338,000000	100,167454
2337,000000	100,169699
2336,000000	100,170460
2335,000000	100,168776
2334,000000	100,164457
2333,000000	100,158771
2332,000000	100,153830
2331,000000	100,151364
2330,000000	100,152551
2329,000000	100,159218
2328,000000	100,174044
2327,000000	100,198513
2326,000000	100,229556
2325,000000	100,258861
2324,000000	100,277128
2323,000000	100,280495
2322,000000	100,272817
2321,000000	100,260973
2320,000000	100,249370
2319,000000	100,239497
2318,000000	100,232186
2317,000000	100,227694
2316,000000	100,224594
2315,000000	100,220915
2314,000000	100,216439
2313,000000	100,212729
2312,000000	100,210753
2311,000000	100,209815
2310,000000	100,209026
2309,000000	100,208595
2308,000000	100,208851
2307,000000	100,209054
2306,000000	100,208261
2305,000000	100,207121
2304,000000	100,207696
2303,000000	100,211014
2302,000000	100,215449
2301,000000	100,218402
2300,000000	100,219618
2299,000000	100,222009
2298,000000	100,228418
2297,000000	100,238107
2296,000000	100,247244
2295,000000	100,252881
2294,000000	100,255515
2293,000000	100,257745
2292,000000	100,261365
2291,000000	100,266258
2290,000000	100,271315
2289,000000	100,275574
2288,000000	100,278827
2287,000000	100,281765
2286,000000	100,285267
2285,000000	100,288947
2284,000000	100,290642
2283,000000	100,288164
2282,000000	100,281616
2281,000000	100,273442
2280,000000	100,266170
2279,000000	100,260747
2278,000000	100,257372
2277,000000	100,257002
2276,000000	100,260832
2275,000000	100,268168
2274,000000	100,275754
2273,000000	100,280105
2272,000000	100,280208
2271,000000	100,277117
2270,000000	100,271324
2269,000000	100,262419
2268,000000	100,252165
2267,000000	100,245991
2266,000000	100,249043
2265,000000	100,260633
2264,000000	100,274230
2263,000000	100,283381
2262,000000	100,286621
2261,000000	100,286854
2260,000000	100,287561
2259,000000	100,290113
2258,000000	100,293642
2257,000000	100,296886
2256,000000	100,300315
2255,000000	100,305714
2254,000000	100,312673
2253,000000	100,316756
2252,000000	100,313477
2251,000000	100,303780
2250,000000	100,293210
2249,000000	100,285901
2248,000000	100,282251
2247,000000	100,282719
2246,000000	100,289989
2245,000000	100,304866
2244,000000	100,322515
2243,000000	100,335470
2242,000000	100,339211
2241,000000	100,333412
2240,000000	100,320294
2239,000000	100,304387
2238,000000	100,292100
2237,000000	100,287973
2236,000000	100,291188
2235,000000	100,297724
2234,000000	100,304942
2233,000000	100,311920
2232,000000	100,316856
2231,000000	100,317643
2230,000000	100,314768
2229,000000	100,310968
2228,000000	100,308175
2227,000000	100,306982
2226,000000	100,308214
2225,000000	100,311786
2224,000000	100,314464
2223,000000	100,312308
2222,000000	100,305927
2221,000000	100,300382
2220,000000	100,299398
2219,000000	100,302234
2218,000000	100,306421
2217,000000	100,310405
2216,000000	100,312739
2215,000000	100,311842
2214,000000	100,308050
2213,000000	100,304079
2212,000000	100,302603
2211,000000	100,305011
2210,000000	100,312206
2209,000000	100,323835
2208,000000	100,336485
2207,000000	100,345572
2206,000000	100,349564
2205,000000	100,350261
2204,000000	100,349467
2203,000000	100,348702
2202,000000	100,351928
2201,000000	100,363724
2200,000000	100,382738
2199,000000	100,400562
2198,000000	100,409151
2197,000000	100,406566
2196,000000	100,394491
2195,000000	100,374437
2194,000000	100,349944
2193,000000	100,329587
2192,000000	100,322823
2191,000000	100,332773
2190,000000	100,354242
2189,000000	100,376889
2188,000000	100,389856
2187,000000	100,388062
2186,000000	100,377403
2185,000000	100,371411
2184,000000	100,378301
2183,000000	100,392834
2182,000000	100,404382
2181,000000	100,410211
2180,000000	100,415223
2179,000000	100,420149
2178,000000	100,417725
2177,000000	100,403011
2176,000000	100,383016
2175,000000	100,371602
2174,000000	100,376406
2173,000000	100,394427
2172,000000	100,419055
2171,000000	100,447277
2170,000000	100,477575
2169,000000	100,503497
2168,000000	100,515300
2167,000000	100,510722
2166,000000	100,501105
2165,000000	100,502398
2164,000000	100,518659
2163,000000	100,536656
2162,000000	100,536183
2161,000000	100,504423
2160,000000	100,444415
2159,000000	100,375321
2158,000000	100,322681
2157,000000	100,302016
2156,000000	100,309623
2155,000000	100,331010
2154,000000	100,355400
2153,000000	100,379353
2152,000000	100,400172
2151,000000	100,412334
2150,000000	100,412243
2149,000000	100,401344
2148,000000	100,382028
2147,000000	100,355228
2146,000000	100,326723
2145,000000	100,310722
2144,000000	100,318975
2143,000000	100,346413
2142,000000	100,372631
2141,000000	100,378697
2140,000000	100,361578
2139,000000	100,333559
2138,000000	100,310502
2137,000000	100,299963
2136,000000	100,296822
2135,000000	100,289885
2134,000000	100,273937
2133,000000	100,254667
2132,000000	100,240965
2131,000000	100,235847
2130,000000	100,237270
2129,000000	100,244213
2128,000000	100,257050
2127,000000	100,272490
2126,000000	100,283310
2125,000000	100,285518
2124,000000	100,283384
2123,000000	100,284473
2122,000000	100,291012
2121,000000	100,298906
2120,000000	100,304484
2119,000000	100,308943
2118,000000	100,315062
2117,000000	100,322212
2116,000000	100,326873
2115,000000	100,326805
2114,000000	100,322706
2113,000000	100,316594
2112,000000	100,310899
2111,000000	100,308617
2110,000000	100,311474
2109,000000	100,316914
2108,000000	100,319203
2107,000000	100,314939
2106,000000	100,306305
2105,000000	100,298368
2104,000000	100,294823
2103,000000	100,296686
2102,000000	100,302478
2101,000000	100,308277
2100,000000	100,310303
2099,000000	100,309308
2098,000000	100,309844
2097,000000	100,313314
2096,000000	100,314971
2095,000000	100,310809
2094,000000	100,304100
2093,000000	100,300977
2092,000000	100,302444
2091,000000	100,305253
2090,000000	100,308644
2089,000000	100,315073
2088,000000	100,325231
2087,000000	100,337166
2086,000000	100,349897
2085,000000	100,363194
2084,000000	100,373828
2083,000000	100,377237
2082,000000	100,374065
2081,000000	100,370830
2080,000000	100,372539
2079,000000	100,378243
2078,000000	100,384612
2077,000000	100,389042
2076,000000	100,387945
2075,000000	100,377770
2074,000000	100,361331
2073,000000	100,349120
2072,000000	100,349979
2071,000000	100,363270
2070,000000	100,382658
2069,000000	100,402524
2068,000000	100,417344
2067,000000	100,420073
2066,000000	100,407976
2065,000000	100,388739
2064,000000	100,374915
2063,000000	100,372170
2062,000000	100,377370
2061,000000	100,386639
2060,000000	100,399531
2059,000000	100,414721
2058,000000	100,426312
2057,000000	100,427669
2056,000000	100,418828
2055,000000	100,408862
2054,000000	100,409626
2053,000000	100,425278
2052,000000	100,447289
2051,000000	100,461462
2050,000000	100,460721
2049,000000	100,450932
2048,000000	100,443298
2047,000000	100,441807
2046,000000	100,441279
2045,000000	100,435532
2044,000000	100,424460
2043,000000	100,414793
2042,000000	100,415449
2041,000000	100,429331
2040,000000	100,448284
2039,000000	100,460610
2038,000000	100,465097
2037,000000	100,472517
2036,000000	100,490292
2035,000000	100,510468
2034,000000	100,518857
2033,000000	100,513413
2032,000000	100,506433
2031,000000	100,508396
2030,000000	100,516046
2029,000000	100,517096
2028,000000	100,502964
2027,000000	100,476113
2026,000000	100,446636
2025,000000	100,423809
2024,000000	100,409876
2023,000000	100,401919
2022,000000	100,397726
2021,000000	100,396148
2020,000000	100,394674
2019,000000	100,392871
2018,000000	100,397646
2017,000000	100,417303
2016,000000	100,447848
2015,000000	100,472212
2014,000000	100,476290
2013,000000	100,461646
2012,000000	100,442333
2011,000000	100,432338
2010,000000	100,435393
2009,000000	100,441098
2008,000000	100,430466
2007,000000	100,393326
2006,000000	100,342904
2005,000000	100,308016
2004,000000	100,307328
2003,000000	100,335745
2002,000000	100,373919
2001,000000	100,402571
2000,000000	100,411126
1999,000000	100,401560
1998,000000	100,387815
1997,000000	100,385738
1996,000000	100,398066
1995,000000	100,412620
1994,000000	100,416759
1993,000000	100,408853
1992,000000	100,395074
1991,000000	100,380609
1990,000000	100,368867
1989,000000	100,365712
1988,000000	100,377293
1987,000000	100,403740
1986,000000	100,437704
1985,000000	100,468656
1984,000000	100,489484
1983,000000	100,501411
1982,000000	100,511991
1981,000000	100,524897
1980,000000	100,532451
1979,000000	100,522223
1978,000000	100,492508
1977,000000	100,455852
1976,000000	100,425551
1975,000000	100,406458
1974,000000	100,399348
1973,000000	100,403039
1972,000000	100,410325
1971,000000	100,411869
1970,000000	100,405652
1969,000000	100,396100
1968,000000	100,385098
1967,000000	100,371372
1966,000000	100,357897
1965,000000	100,351099
1964,000000	100,352352
1963,000000	100,357677
1962,000000	100,364307
1961,000000	100,370162
1960,000000	100,369452
1959,000000	100,358958
1958,000000	100,347658
1957,000000	100,349470
1956,000000	100,365466
1955,000000	100,381941
1954,000000	100,386773
1953,000000	100,380447
1952,000000	100,370463
1951,000000	100,362876
1950,000000	100,360157
1949,000000	100,361057
1948,000000	100,361228
1947,000000	100,358492
1946,000000	100,357601
1945,000000	100,363921
1944,000000	100,373773
1943,000000	100,378654
1942,000000	100,378199
1941,000000	100,379152
1940,000000	100,381846
1939,000000	100,379799
1938,000000	100,371983
1937,000000	100,365096
1936,000000	100,361648
1935,000000	100,355695
1934,000000	100,345544
1933,000000	100,340949
1932,000000	100,350667
1931,000000	100,370454
1930,000000	100,388464
1929,000000	100,398108
1928,000000	100,400771
1927,000000	100,398923
1926,000000	100,394864
1925,000000	100,391593
1924,000000	100,391717
1923,000000	100,394710
1922,000000	100,397383
1921,000000	100,397433
1920,000000	100,394053
1919,000000	100,386922
1918,000000	100,377554
1917,000000	100,369500
1916,000000	100,363980
1915,000000	100,359477
1914,000000	100,356293
1913,000000	100,357004
1912,000000	100,362522
1911,000000	100,370597
1910,000000	100,378120
1909,000000	100,382910
1908,000000	100,383097
1907,000000	100,378129
1906,000000	100,372371
1905,000000	100,370356
1904,000000	100,370153
1903,000000	100,364828
1902,000000	100,351335
1901,000000	100,335641
1900,000000	100,325715
1899,000000	100,324002
1898,000000	100,329637
1897,000000	100,340295
1896,000000	100,350524
1895,000000	100,353734
1894,000000	100,348711
1893,000000	100,340895
1892,000000	100,334183
1891,000000	100,326238
1890,000000	100,314645
1889,000000	100,303638
1888,000000	100,299273
1887,000000	100,302586
1886,000000	100,311375
1885,000000	100,322167
1884,000000	100,329723
1883,000000	100,329803
1882,000000	100,323741
1881,000000	100,317700
1880,000000	100,315226
1879,000000	100,313834
1878,000000	100,311250
1877,000000	100,308642
1876,000000	100,306929
1875,000000	100,305963
1874,000000	100,307194
1873,000000	100,312325
1872,000000	100,318555
1871,000000	100,319383
1870,000000	100,312323
1869,000000	100,302915
1868,000000	100,296752
1867,000000	100,291638
1866,000000	100,285476
1865,000000	100,282460
1864,000000	100,285284
1863,000000	100,290315
1862,000000	100,292969
1861,000000	100,292484
1860,000000	100,289660
1859,000000	100,284550
1858,000000	100,279202
1857,000000	100,277594
1856,000000	100,279672
1855,000000	100,280324
1854,000000	100,277090
1853,000000	100,273490
1852,000000	100,272396
1851,000000	100,269684
1850,000000	100,262579
1849,000000	100,255386
1848,000000	100,252639
1847,000000	100,252600
1846,000000	100,250383
1845,000000	100,244166
1844,000000	100,235661
1843,000000	100,227420
1842,000000	100,221676
1841,000000	100,222305
1840,000000	100,229761
1839,000000	100,237692
1838,000000	100,240782
1837,000000	100,239054
1836,000000	100,235807
1835,000000	100,234006
1834,000000	100,235549
1833,000000	100,241041
1832,000000	100,247941
1831,000000	100,252266
1830,000000	100,254903
1829,000000	100,257734
1828,000000	100,256090
1827,000000	100,247579
1826,000000	100,238583
1825,000000	100,235477
1824,000000	100,236015
1823,000000	100,233880
1822,000000	100,230050
1821,000000	100,230034
1820,000000	100,232084
1819,000000	100,228967
1818,000000	100,220108
1817,000000	100,212467
1816,000000	100,210566
1815,000000	100,211445
1814,000000	100,211265
1813,000000	100,210916
1812,000000	100,210853
1811,000000	100,209661
1810,000000	100,207073
1809,000000	100,204177
1808,000000	100,201161
1807,000000	100,196671
1806,000000	100,191666
1805,000000	100,189116
1804,000000	100,187922
1803,000000	100,182865
1802,000000	100,172505
1801,000000	100,162492
1800,000000	100,155115
1799,000000	100,147281
1798,000000	100,139096
1797,000000	100,134805
1796,000000	100,133984
1795,000000	100,129510
1794,000000	100,117794
1793,000000	100,104243
1792,000000	100,093659
1791,000000	100,083642
1790,000000	100,072950
1789,000000	100,067387
1788,000000	100,068334
1787,000000	100,067820
1786,000000	100,061045
1785,000000	100,052912
1784,000000	100,047697
1783,000000	100,041681
1782,000000	100,031974
1781,000000	100,022854
1780,000000	100,013614
1779,000000	99,999022
1778,000000	99,981552
1777,000000	99,970411
1776,000000	99,966440
1775,000000	99,958090
1774,000000	99,939377
1773,000000	99,917362
1772,000000	99,897900
1771,000000	99,874094
1770,000000	99,841899
1769,000000	99,811191
1768,000000	99,788251
1767,000000	99,768846
1766,000000	99,750828
1765,000000	99,736225
1764,000000	99,719703
1763,000000	99,689244
1762,000000	99,644045
1761,000000	99,598269
1760,000000	99,554089
1759,000000	99,500160
1758,000000	99,431201
1757,000000	99,354647
1756,000000	99,276417
1755,000000	99,190345
1754,000000	99,092074
1753,000000	98,978626
1752,000000	98,833212
1751,000000	98,636346
1750,000000	98,395663
1749,000000	98,133848
1748,000000	97,853566
1747,000000	97,538453
1746,000000	97,180015
1745,000000	96,778726
1744,000000	96,330690
1743,000000	95,835216
1742,000000	95,294320
1741,000000	94,693535
1740,000000	94,018488
1739,000000	93,319092
1738,000000	92,685509
1737,000000	92,130489
1736,000000	91,550521
1735,000000	90,793047
1734,000000	89,871103
1733,000000	89,036210
1732,000000	88,394115
1731,000000	87,832883
1730,000000	87,269665
1729,000000	86,721429
1728,000000	86,230472
1727,000000	85,798236
1726,000000	85,414963
1725,000000	85,095856
1724,000000	84,857862
1723,000000	84,700008
1722,000000	84,625152
1721,000000	84,650828
1720,000000	84,793900
1719,000000	85,069731
1718,000000	85,508779
1717,000000	86,123393
1716,000000	86,851114
1715,000000	87,625362
1714,000000	88,433414
1713,000000	89,275177
1712,000000	90,138775
1711,000000	91,009940
1710,000000	91,871459
1709,000000	92,696297
1708,000000	93,468299
1707,000000	94,205502
1706,000000	94,921980
1705,000000	95,565951
1704,000000	96,069853
1703,000000	96,448687
1702,000000	96,779107
1701,000000	97,124808
1700,000000	97,472740
1699,000000	97,750642
1698,000000	97,941031
1697,000000	98,091467
1696,000000	98,244507
1695,000000	98,397281
1694,000000	98,512203
1693,000000	98,582422
1692,000000	98,639393
1691,000000	98,707836
1690,000000	98,784202
1689,000000	98,849112
1688,000000	98,897934
1687,000000	98,942669
1686,000000	98,990287
1685,000000	99,031037
1684,000000	99,068570
1683,000000	99,111503
1682,000000	99,143817
1681,000000	99,170851
1680,000000	99,207477
1679,000000	99,253596
1678,000000	99,299130
1677,000000	99,333689
1676,000000	99,361789
1675,000000	99,398387
1674,000000	99,442698
1673,000000	99,480154
1672,000000	99,510543
1671,000000	99,544911
1670,000000	99,581654
1669,000000	99,608438
1668,000000	99,624087
1667,000000	99,641137
1666,000000	99,665557
1665,000000	99,689357
1664,000000	99,706922
1663,000000	99,723814
1662,000000	99,741650
1661,000000	99,753504
1660,000000	99,759903
1659,000000	99,770545
1658,000000	99,787662
1657,000000	99,802717
1656,000000	99,809119
1655,000000	99,810158
1654,000000	99,806529
1653,000000	99,800586
1652,000000	99,800382
1651,000000	99,796004
1650,000000	99,794618
1649,000000	99,796480
1648,000000	99,791394
1647,000000	99,782081
1646,000000	99,770023
1645,000000	99,747358
1644,000000	99,719510
1643,000000	99,698419
1642,000000	99,679812
1641,000000	99,656843
1640,000000	99,631242
1639,000000	99,609811
1638,000000	99,594702
1637,000000	99,582891
1636,000000	99,582202
1635,000000	99,603450
1634,000000	99,633203
1633,000000	99,657119
1632,000000	99,682447
1631,000000	99,713835
1630,000000	99,744654
1629,000000	99,766760
1628,000000	99,781072
1627,000000	99,793992
1626,000000	99,804821
1625,000000	99,809597
1624,000000	99,809971
1623,000000	99,812985
1622,000000	99,818267
1621,000000	99,819628
1620,000000	99,818859
1619,000000	99,821111
1618,000000	99,822476
1617,000000	99,814514
1616,000000	99,800903
1615,000000	99,788777
1614,000000	99,777923
1613,000000	99,766798
1612,000000	99,754525
1611,000000	99,739735
1610,000000	99,716100
1609,000000	99,674292
1608,000000	99,610100
1607,000000	99,524734
1606,000000	99,416229
1605,000000	99,281507
1604,000000	99,127056
1603,000000	98,974602
1602,000000	98,849842
1601,000000	98,769512
1600,000000	98,744866
1599,000000	98,781842
1598,000000	98,870915
1597,000000	98,987706
1596,000000	99,111058
1595,000000	99,230445
1594,000000	99,335224
1593,000000	99,414067
1592,000000	99,465910
1591,000000	99,498123
1590,000000	99,511950
1589,000000	99,501495
1588,000000	99,465024
1587,000000	99,406575
1586,000000	99,324811
1585,000000	99,212831
1584,000000	99,072679
1583,000000	98,921571
1582,000000	98,787043
1581,000000	98,693579
1580,000000	98,655655
1579,000000	98,680645
1578,000000	98,774142
1577,000000	98,932779
1576,000000	99,125462
1575,000000	99,293820
1574,000000	99,401727
1573,000000	99,462283
1572,000000	99,499495
1571,000000	99,524982
1570,000000	99,540171
1569,000000	99,543598
1568,000000	99,538096
1567,000000	99,533952
1566,000000	99,541295
1565,000000	99,558783
1564,000000	99,581211
1563,000000	99,605202
1562,000000	99,627681
1561,000000	99,644377
1560,000000	99,651140
1559,000000	99,666899
1558,000000	99,701148
1557,000000	99,712305
1556,000000	99,713755
1555,000000	99,732208
1554,000000	99,756639
1553,000000	99,773209
1552,000000	99,778138
1551,000000	99,782855
1550,000000	99,794902
1549,000000	99,809155
1548,000000	99,820657
1547,000000	99,830680
1546,000000	99,839968
1545,000000	99,844888
1544,000000	99,846231
1543,000000	99,849405
1542,000000	99,853893
1541,000000	99,852417
1540,000000	99,852550
1539,000000	99,863886
1538,000000	99,871122
1537,000000	99,868544
1536,000000	99,865437
1535,000000	99,866034
1534,000000	99,867959
1533,000000	99,866026
1532,000000	99,859301
1531,000000	99,855352
1530,000000	99,857409
1529,000000	99,856396
1528,000000	99,848271
1527,000000	99,840286
1526,000000	99,835941
1525,000000	99,829462
1524,000000	99,817890
1523,000000	99,805670
1522,000000	99,793073
1521,000000	99,776631
1520,000000	99,758358
1519,000000	99,743441
1518,000000	99,730824
1517,000000	99,711143
1516,000000	99,686336
1515,000000	99,667082
1514,000000	99,653872
1513,000000	99,639786
1512,000000	99,623114
1511,000000	99,610436
1510,000000	99,599340
1509,000000	99,577836
1508,000000	99,540328
1507,000000	99,501339
1506,000000	99,469851
1505,000000	99,432259
1504,000000	99,398120
1503,000000	99,378812
1502,000000	99,360148
1501,000000	99,325421
1500,000000	99,271691
1499,000000	99,205637
1498,000000	99,121772
1497,000000	99,004302
1496,000000	98,863170
1495,000000	98,727933
1494,000000	98,602293
1493,000000	98,468277
1492,000000	98,316321
1491,000000	98,154298
1490,000000	97,998950
1489,000000	97,868610
1488,000000	97,781141
1487,000000	97,742070
1486,000000	97,730587
1485,000000	97,719619
1484,000000	97,698803
1483,000000	97,662677
1482,000000	97,595877
1481,000000	97,484711
1480,000000	97,338823
1479,000000	97,171326
1478,000000	96,971016
1477,000000	96,723264
1476,000000	96,445921
1475,000000	96,164584
1474,000000	95,859944
1473,000000	95,498004
1472,000000	95,108246
1471,000000	94,753322
1470,000000	94,441452
1469,000000	94,150291
1468,000000	93,878256
1467,000000	93,640455
1466,000000	93,448065
1465,000000	93,312677
1464,000000	93,250261
1463,000000	93,256354
1462,000000	93,302509
1461,000000	93,363423
1460,000000	93,433615
1459,000000	93,522173
1458,000000	93,639089
1457,000000	93,780616
1456,000000	93,924653
1455,000000	94,053755
1454,000000	94,170817
1453,000000	94,278837
1452,000000	94,374836
1451,000000	94,452075
1450,000000	94,501053
1449,000000	94,524309
1448,000000	94,545385
1447,000000	94,582412
1446,000000	94,615467
1445,000000	94,602268
1444,000000	94,504015
1443,000000	94,288524
1442,000000	93,930294
1441,000000	93,436069
1440,000000	92,850264
1439,000000	92,202501
1438,000000	91,474155
1437,000000	90,696547
1436,000000	90,070044
1435,000000	89,774045
1434,000000	89,762085
1433,000000	89,898797
1432,000000	90,078191
1431,000000	90,181117
1430,000000	90,056744
1429,000000	89,625445
1428,000000	88,997376
1427,000000	88,430749
1426,000000	88,193071
1425,000000	88,472082
1424,000000	89,262485
1423,000000	90,295518
1422,000000	91,268934
1421,000000	92,103152
1420,000000	92,873671
1419,000000	93,600491
1418,000000	94,203408
1417,000000	94,657568
1416,000000	95,033981
1415,000000	95,394740
1414,000000	95,760460
1413,000000	96,135609
1412,000000	96,516390
1411,000000	96,884943
1410,000000	97,221099
1409,000000	97,516093
1408,000000	97,765458
1407,000000	97,962331
1406,000000	98,108459
1405,000000	98,216295
1404,000000	98,289402
1403,000000	98,323794
1402,000000	98,326222
1401,000000	98,308029
1400,000000	98,267087
1399,000000	98,194480
1398,000000	98,095292
1397,000000	97,978678
1396,000000	97,835524
1395,000000	97,651055
1394,000000	97,436289
1393,000000	97,218217
1392,000000	97,004144
1391,000000	96,783045
1390,000000	96,543845
1389,000000	96,277569
1388,000000	95,978366
1387,000000	95,661211
1386,000000	95,362488
1385,000000	95,106590
1384,000000	94,892051
1383,000000	94,713961
1382,000000	94,579864
1381,000000	94,501989
1380,000000	94,488299
1379,000000	94,542693
1378,000000	94,662655
1377,000000	94,836234
1376,000000	95,047553
1375,000000	95,279248
1374,000000	95,506745
1373,000000	95,700059
1372,000000	95,838929
1371,000000	95,918718
1370,000000	95,941336
1369,000000	95,912078
1368,000000	95,843697
1367,000000	95,757363
1366,000000	95,674705
1365,000000	95,609639
1364,000000	95,566878
1363,000000	95,543488
1362,000000	95,529407
1361,000000	95,510759
1360,000000	95,477117
1359,000000	95,424703
1358,000000	95,355991
1357,000000	95,279140
1356,000000	95,205939
1355,000000	95,149057
1354,000000	95,119582
1353,000000	95,123924
1352,000000	95,162015
1351,000000	95,226436
1350,000000	95,302479
1349,000000	95,371618
1348,000000	95,415790
1347,000000	95,419926
1346,000000	95,369688
1345,000000	95,251485
1344,000000	95,055520
1343,000000	94,775929
1342,000000	94,406207
1341,000000	93,939895
1340,000000	93,389543
1339,000000	92,803631
1338,000000	92,249629
1337,000000	91,780101
1336,000000	91,421326
1335,000000	91,178008
1334,000000	91,034975
1333,000000	90,963710
1332,000000	90,937661
1331,000000	90,942565
1330,000000	90,970656
1329,000000	91,014592
1328,000000	91,071687
1327,000000	91,145280
1326,000000	91,238776
1325,000000	91,350532
1324,000000	91,475546
1323,000000	91,608782
1322,000000	91,744656
1321,000000	91,877770
1320,000000	92,004974
1319,000000	92,122963
1318,000000	92,223450
1317,000000	92,295355
1316,000000	92,331356
1315,000000	92,329019
1314,000000	92,286639
1313,000000	92,201579
1312,000000	92,074872
1311,000000	91,910798
1310,000000	91,710804
1309,000000	91,472504
1308,000000	91,194539
1307,000000	90,879643
1306,000000	90,528550
1305,000000	90,136903
1304,000000	89,702728
1303,000000	89,230310
1302,000000	88,725149
1301,000000	88,189993
1300,000000	87,629623
1299,000000	87,053036
1298,000000	86,464824
1297,000000	85,864097
1296,000000	85,257257
1295,000000	84,662974
1294,000000	84,099754
1293,000000	83,580065
1292,000000	83,120038
1291,000000	82,741848
1290,000000	82,458976
1289,000000	82,266281
1288,000000	82,150510
1287,000000	82,095336
1286,000000	82,074953
1285,000000	82,059974
1284,000000	82,033098
1283,000000	81,991857
1282,000000	81,934672
1281,000000	81,856846
1280,000000	81,762651
1279,000000	81,667625
1278,000000	81,585512
1277,000000	81,522444
1276,000000	81,484481
1275,000000	81,477800
1274,000000	81,498418
1273,000000	81,533501
1272,000000	81,573695
1271,000000	81,612810
1270,000000	81,635784
1269,000000	81,621223
1268,000000	81,557319
1267,000000	81,444865
1266,000000	81,286129
1265,000000	81,082033
1264,000000	80,842384
1263,000000	80,582812
1262,000000	80,307864
1261,000000	80,009337
1260,000000	79,682201
1259,000000	79,332155
1258,000000	78,971715
1257,000000	78,630305
1256,000000	78,370467
1255,000000	78,272067
1254,000000	78,379678
1253,000000	78,672249
1252,000000	79,084141
1251,000000	79,539451
1250,000000	79,977632
1249,000000	80,368611
1248,000000	80,715708
1247,000000	81,038830
1246,000000	81,350333
1245,000000	81,653115
1244,000000	81,954215
1243,000000	82,266273
1242,000000	82,596202
1241,000000	82,943794
1240,000000	83,311590
1239,000000	83,705132
1238,000000	84,123131
1237,000000	84,555872
1236,000000	84,991858
1235,000000	85,419111
1234,000000	85,823404
1233,000000	86,195694
1232,000000	86,544690
1231,000000	86,898351
1230,000000	87,295577
1229,000000	87,776118
1228,000000	88,367190
1227,000000	89,067548
1226,000000	89,841030
1225,000000	90,631115
1224,000000	91,382162
1223,000000	92,051371
1222,000000	92,612938
1221,000000	93,060830
1220,000000	93,404163
1219,000000	93,656167
1218,000000	93,830000
1217,000000	93,937719
1216,000000	93,992480
1215,000000	94,008334
1214,000000	93,997886
1213,000000	93,973225
1212,000000	93,942937
1211,000000	93,909413
1210,000000	93,869777
1209,000000	93,820413
1208,000000	93,761613
1207,000000	93,696427
1206,000000	93,627479
1205,000000	93,556200
1204,000000	93,484427
1203,000000	93,415366
1202,000000	93,353245
1201,000000	93,302775
1200,000000	93,268137
1199,000000	93,252283
1198,000000	93,257166
1197,000000	93,285984
1196,000000	93,342853
1195,000000	93,428556
1194,000000	93,539992
1193,000000	93,673592
1192,000000	93,828088
1191,000000	94,002180
1190,000000	94,191909
1189,000000	94,393353
1188,000000	94,604035
1187,000000	94,820502
1186,000000	95,036787
1185,000000	95,246450
1184,000000	95,443708
1183,000000	95,622408
1182,000000	95,777281
1181,000000	95,907301
1180,000000	96,016095
1179,000000	96,106686
1178,000000	96,178809
1177,000000	96,231216
1176,000000	96,263762
1175,000000	96,277722
1174,000000	96,274110
1173,000000	96,253783
1172,000000	96,218153
1171,000000	96,169001
1170,000000	96,108934
1169,000000	96,041753
1168,000000	95,973202
1167,000000	95,912108
1166,000000	95,871248
1165,000000	95,864991
1164,000000	95,903515
1163,000000	95,986188
1162,000000	96,099753
1161,000000	96,223336
1160,000000	96,334710
1159,000000	96,414563
1158,000000	96,449883
1157,000000	96,436630
1156,000000	96,377958
1155,000000	96,280789
1154,000000	96,151143
1153,000000	95,989999
1152,000000	95,793388
1151,000000	95,554243
1150,000000	95,268139
1149,000000	94,935468
1148,000000	94,558325
1147,000000	94,138188
1146,000000	93,675329
1145,000000	93,173968
1144,000000	92,646397
1143,000000	92,110168
1142,000000	91,581720
1141,000000	91,074351
1140,000000	90,600944
1139,000000	90,171774
1138,000000	89,788427
1137,000000	89,444077
1136,000000	89,132205
1135,000000	88,848039
1134,000000	88,582225
1133,000000	88,322822
1132,000000	88,063736
1131,000000	87,807182
1130,000000	87,556964
1129,000000	87,316410
1128,000000	87,094544
1127,000000	86,903701
1126,000000	86,752427
1125,000000	86,647513
1124,000000	86,602325
1123,000000	86,637495
1122,000000	86,768355
1121,000000	87,002730
1120,000000	87,346359
1119,000000	87,796810
1118,000000	88,335330
1117,000000	88,928530
1116,000000	89,540289
1115,000000	90,136774
1114,000000	90,686204
1113,000000	91,163420
1112,000000	91,554491
1111,000000	91,853309
1110,000000	92,056926
1109,000000	92,170679
1108,000000	92,210741
1107,000000	92,200089
1106,000000	92,160738
1105,000000	92,111452
1104,000000	92,071266
1103,000000	92,054342
1102,000000	92,061866
1101,000000	92,084100
1100,000000	92,111561
1099,000000	92,140278
1098,000000	92,166957
1097,000000	92,186404
1096,000000	92,196035
1095,000000	92,198099
1094,000000	92,195186
1093,000000	92,187052
1092,000000	92,173516
1091,000000	92,156474
1090,000000	92,134774
1089,000000	92,100011
1088,000000	92,037589
1087,000000	91,931058
1086,000000	91,766033
1085,000000	91,530742
1084,000000	91,218255
1083,000000	90,826184
1082,000000	90,356404
1081,000000	89,819687
1080,000000	89,241069
1079,000000	88,659036
1078,000000	88,116152
1077,000000	87,653070
1076,000000	87,306789
1075,000000	87,106844
1074,000000	87,064544
1073,000000	87,174431
1072,000000	87,426545
1071,000000	87,803723
1070,000000	88,276822
1069,000000	88,808948
1068,000000	89,368377
1067,000000	89,933299
1066,000000	90,484969
1065,000000	91,006780
1064,000000	91,487428
1063,000000	91,921763
1062,000000	92,308440
1061,000000	92,649464
1060,000000	92,948134
1059,000000	93,206745
1058,000000	93,427856
1057,000000	93,615620
1056,000000	93,775886
1055,000000	93,912025
1054,000000	94,023996
1053,000000	94,112053
1052,000000	94,177114
1051,000000	94,219577
1050,000000	94,237988
1049,000000	94,229755
1048,000000	94,191074
1047,000000	94,114674
1046,000000	93,993414
1045,000000	93,826904
1044,000000	93,624964
1043,000000	93,406492
1042,000000	93,198211
1041,000000	93,034231
1040,000000	92,950311
1039,000000	92,970022
1038,000000	93,092141
1037,000000	93,294056
1036,000000	93,543123
1035,000000	93,805154
1034,000000	94,050666
1033,000000	94,261228
1032,000000	94,432610
1031,000000	94,569531
1030,000000	94,678235
1029,000000	94,763293
1028,000000	94,828278
1027,000000	94,875623
1026,000000	94,907318
1025,000000	94,926872
1024,000000	94,938412
1023,000000	94,943940
1022,000000	94,942771
1021,000000	94,935812
1020,000000	94,928239
1019,000000	94,925755
1018,000000	94,930047
1017,000000	94,939706
1016,000000	94,953912
1015,000000	94,972407
1014,000000	94,993069
1013,000000	95,012261
1012,000000	95,027395
1011,000000	95,037433
1010,000000	95,041562
1009,000000	95,039089
1008,000000	95,030436
1007,000000	95,016375
1006,000000	94,996139
1005,000000	94,967668
1004,000000	94,929246
1003,000000	94,880675
1002,000000	94,823054
1001,000000	94,758070
1000,000000	94,687583
999,000000	94,612734
998,000000	94,533875
997,000000	94,451214
996,000000	94,364442
995,000000	94,271866
994,000000	94,170852
993,000000	94,060238
992,000000	93,941017
991,000000	93,813730
990,000000	93,677267
989,000000	93,530246
988,000000	93,371758
987,000000	93,199582
986,000000	93,009772
985,000000	92,800710
984,000000	92,574328
983,000000	92,331474
982,000000	92,069318
981,000000	91,785776
980,000000	91,484396
979,000000	91,169770
978,000000	90,841206
977,000000	90,496476
976,000000	90,138853
975,000000	89,775200
974,000000	89,408858
973,000000	89,041795
972,000000	88,681862
971,000000	88,339921
970,000000	88,020195
969,000000	87,721838
968,000000	87,449187
967,000000	87,209741
966,000000	87,003054
965,000000	86,820338
964,000000	86,656767
963,000000	86,515603
962,000000	86,398496
961,000000	86,303490
960,000000	86,233387
959,000000	86,198210
958,000000	86,208374
957,000000	86,270777
956,000000	86,393827
955,000000	86,585512
954,000000	86,843952
953,000000	87,156398
952,000000	87,505325
951,000000	87,872544
950,000000	88,239893
949,000000	88,594669
948,000000	88,935114
947,000000	89,264621
946,000000	89,581917
945,000000	89,881818
944,000000	90,164120
943,000000	90,434360
942,000000	90,695987
941,000000	90,946597
940,000000	91,182768
939,000000	91,404248
938,000000	91,611412
937,000000	91,803270
936,000000	91,978849
935,000000	92,137913
934,000000	92,279888
933,000000	92,404285
932,000000	92,514168
931,000000	92,616413
930,000000	92,716732
929,000000	92,816149
928,000000	92,912598
927,000000	93,004638
926,000000	93,092381
925,000000	93,176443
924,000000	93,257984
923,000000	93,339222
922,000000	93,422910
921,000000	93,511157
920,000000	93,604974
919,000000	93,704508
918,000000	93,809631
917,000000	93,920532
916,000000	94,037701
915,000000	94,161444
914,000000	94,291814
913,000000	94,429541
912,000000	94,576091
911,000000	94,731719
910,000000	94,892845
909,000000	95,051018
908,000000	95,194751
907,000000	95,314755
906,000000	95,409941
905,000000	95,487918
904,000000	95,558434
903,000000	95,625374
902,000000	95,685602
901,000000	95,735022
900,000000	95,773700
899,000000	95,805699
898,000000	95,835412
897,000000	95,865020
896,000000	95,894622
895,000000	95,923008
894,000000	95,948551
893,000000	95,970305
892,000000	95,988814
891,000000	96,005592
890,000000	96,021236
889,000000	96,034459
888,000000	96,043861
887,000000	96,050481
886,000000	96,057360
885,000000	96,065489
884,000000	96,071091
883,000000	96,068176
882,000000	96,053127
881,000000	96,025255
880,000000	95,982757
879,000000	95,920873
878,000000	95,836617
877,000000	95,736466
876,000000	95,640299
875,000000	95,577967
874,000000	95,577963
873,000000	95,652495
872,000000	95,788341
871,000000	95,950658
870,000000	96,100155
869,000000	96,211621
868,000000	96,280126
867,000000	96,315066
866,000000	96,330637
865,000000	96,338732
864,000000	96,345884
863,000000	96,354277
862,000000	96,364561
861,000000	96,377359
860,000000	96,392101
859,000000	96,406325
858,000000	96,417891
857,000000	96,426748
856,000000	96,433322
855,000000	96,436301
854,000000	96,433920
853,000000	96,426625
852,000000	96,416323
851,000000	96,403438
850,000000	96,386583
849,000000	96,364715
848,000000	96,337797
847,000000	96,305436
846,000000	96,267050
845,000000	96,223333
844,000000	96,175253
843,000000	96,121723
842,000000	96,060713
841,000000	95,993506
840,000000	95,925003
839,000000	95,858247
838,000000	95,791135
837,000000	95,721065
836,000000	95,651598
835,000000	95,592059
834,000000	95,552757
833,000000	95,543577
832,000000	95,576699
831,000000	95,665964
830,000000	95,820365
829,000000	96,039528
828,000000	96,314477
827,000000	96,631088
826,000000	96,971609
825,000000	97,314725
824,000000	97,639031
823,000000	97,929916
822,000000	98,183941
821,000000	98,404985
820,000000	98,597120
819,000000	98,761984
818,000000	98,901034
817,000000	99,016627
816,000000	99,110197
815,000000	99,182367
814,000000	99,235342
813,000000	99,274036
812,000000	99,303969
811,000000	99,328440
810,000000	99,347966
809,000000	99,360544
808,000000	99,361754
807,000000	99,345192
806,000000	99,303425
805,000000	99,230126
804,000000	99,123332
803,000000	98,988679
802,000000	98,839183
801,000000	98,690621
800,000000	98,556681
799,000000	98,446785
798,000000	98,365228
797,000000	98,309516
796,000000	98,270242
795,000000	98,235924
794,000000	98,200351
793,000000	98,164769
792,000000	98,132563
791,000000	98,103809
790,000000	98,075956
789,000000	98,047804
788,000000	98,020375
787,000000	97,994863
786,000000	97,972501
785,000000	97,956015
784,000000	97,947871
783,000000	97,945863
782,000000	97,942907
781,000000	97,932755
780,000000	97,914450
779,000000	97,890047
778,000000	97,859940
777,000000	97,823124
776,000000	97,781098
775,000000	97,738509
774,000000	97,699305
773,000000	97,664036
772,000000	97,631527
771,000000	97,601707
770,000000	97,575668
769,000000	97,553395
768,000000	97,531915
767,000000	97,505890
766,000000	97,470671
765,000000	97,425015
764,000000	97,369861
763,000000	97,303517
762,000000	97,219208
761,000000	97,108828
760,000000	96,968450
759,000000	96,798843
758,000000	96,600553
757,000000	96,369937
756,000000	96,099348
755,000000	95,779815
754,000000	95,405220
753,000000	94,975703
752,000000	94,496709
751,000000	93,973771
750,000000	93,411669
749,000000	92,822121
748,000000	92,229572
747,000000	91,666234
746,000000	91,164562
745,000000	90,757980
744,000000	90,481765
743,000000	90,366156
742,000000	90,429654
741,000000	90,678711
740,000000	91,105777
739,000000	91,681815
738,000000	92,356388
737,000000	93,070447
736,000000	93,772296
735,000000	94,426038
734,000000	95,009598
733,000000	95,508347
732,000000	95,912827
731,000000	96,222652
730,000000	96,448604
729,000000	96,608086
728,000000	96,717672
727,000000	96,788273
726,000000	96,825008
725,000000	96,830633
724,000000	96,808256
723,000000	96,759284
722,000000	96,680678
721,000000	96,568117
720,000000	96,421737
719,000000	96,243934
718,000000	96,030695
717,000000	95,770487
716,000000	95,453100
715,000000	95,075587
714,000000	94,639414
713,000000	94,146049
712,000000	93,594790
711,000000	92,980405
710,000000	92,297286
709,000000	91,556398
708,000000	90,797474
707,000000	90,076094
706,000000	89,438256
705,000000	88,909641
704,000000	88,497118
703,000000	88,186569
702,000000	87,945879
701,000000	87,743447
700,000000	87,564887
699,000000	87,411186
698,000000	87,288528
697,000000	87,203001
696,000000	87,156898
695,000000	87,145031
694,000000	87,160448
693,000000	87,204625
692,000000	87,283871
691,000000	87,396668
690,000000	87,534115
689,000000	87,690468
688,000000	87,861689
687,000000	88,035242
686,000000	88,194931
685,000000	88,336090
684,000000	88,465447
683,000000	88,588366
682,000000	88,707028
681,000000	88,829226
680,000000	88,967205
679,000000	89,128564
678,000000	89,316738
677,000000	89,534767
676,000000	89,780407
675,000000	90,047801
674,000000	90,336957
673,000000	90,649232
672,000000	90,964990
671,000000	91,263721
670,000000	91,565022
669,000000	91,953600
668,000000	92,464202
667,000000	92,925620
666,000000	93,206541
665,000000	93,371238
664,000000	93,488688
663,000000	93,561624
662,000000	93,561448
661,000000	93,468335
660,000000	93,280579
659,000000	92,997684
658,000000	92,616096
657,000000	92,129630
656,000000	91,536989
655,000000	90,857012
654,000000	90,131797
653,000000	89,407983
652,000000	88,725677
651,000000	88,115001
650,000000	87,575660
649,000000	87,069907
648,000000	86,558881
647,000000	86,029948
646,000000	85,474716
645,000000	84,869723
644,000000	84,202282
643,000000	83,490106
642,000000	82,752063
641,000000	81,987637
640,000000	81,214489
639,000000	80,498163
638,000000	79,912088
637,000000	79,494951
636,000000	79,267690
635,000000	79,245042
634,000000	79,395993
633,000000	79,640980
632,000000	79,915168
631,000000	80,194379
630,000000	80,452980
629,000000	80,646927
628,000000	80,755542
627,000000	80,797916
626,000000	80,789280
625,000000	80,713038
624,000000	80,554998
623,000000	80,332340
622,000000	80,068597
621,000000	79,769803
620,000000	79,443157
619,000000	79,110822
618,000000	78,785238
617,000000	78,458293
616,000000	78,135238
615,000000	77,848018
614,000000	77,614323
613,000000	77,417645
612,000000	77,245612
611,000000	77,113927
610,000000	77,036215
609,000000	77,006328
608,000000	77,029981
607,000000	77,141631
606,000000	77,369597
605,000000	77,720465
604,000000	78,214508
603,000000	78,897378
602,000000	79,799656
601,000000	80,906415
600,000000	82,169930
599,000000	83,522105
598,000000	84,877651
597,000000	86,157047
596,000000	87,310562
595,000000	88,315584
594,000000	89,164771
593,000000	89,865217
592,000000	90,436635
591,000000	90,904978
590,000000	91,298492
589,000000	91,645315
588,000000	91,968190
587,000000	92,274471
586,000000	92,554760
585,000000	92,796305
584,000000	92,998825
583,000000	93,178236
582,000000	93,352863
581,000000	93,525814
580,000000	93,682944
579,000000	93,809926
578,000000	93,909114
577,000000	93,994574
576,000000	94,076921
575,000000	94,161452
574,000000	94,255198
573,000000	94,362188
572,000000	94,470913
571,000000	94,560282
570,000000	94,624928
569,000000	94,686622
568,000000	94,773645
567,000000	94,896728
566,000000	95,047955
565,000000	95,210733
564,000000	95,363208
563,000000	95,483378
562,000000	95,564542
561,000000	95,620392
560,000000	95,668469
559,000000	95,717889
558,000000	95,776167
557,000000	95,851149
556,000000	95,936057
555,000000	96,005433
554,000000	96,039729
553,000000	96,047122
552,000000	96,051334
551,000000	96,068509
550,000000	96,103321
549,000000	96,154093
548,000000	96,209560
547,000000	96,248686
546,000000	96,256647
545,000000	96,238259
544,000000	96,209381
543,000000	96,183627
542,000000	96,171195
541,000000	96,176889
540,000000	96,191947
539,000000	96,200643
538,000000	96,204484
537,000000	96,228716
536,000000	96,295614
535,000000	96,399631
534,000000	96,517579
533,000000	96,632920
532,000000	96,738303
531,000000	96,826443
530,000000	96,895333
529,000000	96,955387
528,000000	97,017795
527,000000	97,080041
526,000000	97,130375
525,000000	97,162374
524,000000	97,177726
523,000000	97,181262
522,000000	97,180447
521,000000	97,177639
520,000000	97,156390
519,000000	97,094918
518,000000	97,006765
517,000000	96,947437
516,000000	96,959578
515,000000	97,026261
514,000000	97,095115
513,000000	97,132490
512,000000	97,141146
511,000000	97,142725
510,000000	97,157629
509,000000	97,190647
508,000000	97,221877
507,000000	97,218994
506,000000	97,172349
505,000000	97,107218
504,000000	97,051642
503,000000	97,009073
502,000000	96,967986
501,000000	96,920314
500,000000	96,859098
499,000000	96,773619
498,000000	96,663170
497,000000	96,545350
496,000000	96,438695
495,000000	96,347305
494,000000	96,271091
493,000000	96,214505
492,000000	96,171672
491,000000	96,123008
490,000000	96,065010
489,000000	96,026271
488,000000	96,036966
487,000000	96,094926
486,000000	96,177444
485,000000	96,272862
484,000000	96,380785
483,000000	96,492166
482,000000	96,594532
481,000000	96,690095
480,000000	96,784276
479,000000	96,866294
478,000000	96,922966
477,000000	96,961110
476,000000	96,992399
475,000000	97,005914
474,000000	96,984682
473,000000	96,945233
472,000000	96,928967
471,000000	96,948526
470,000000	96,976229
469,000000	96,987188
468,000000	96,982989
467,000000	96,979264
466,000000	96,993867
465,000000	97,043400
464,000000	97,128232
463,000000	97,215989
462,000000	97,261364
461,000000	97,257194
460,000000	97,239763
459,000000	97,251824
458,000000	97,288488
457,000000	97,329195
456,000000	97,298124
455,000000	97,195076
454,000000	97,058553
453,000000	96,934093
452,000000	96,871318
451,000000	96,890523
450,000000	96,967909
