# Supplementary material for: Machine learning-assisted non-destructive plasticizer identification and quantification in historical PVC objects based on IR spectroscopy
Source: Sci Rep. 2022 Mar 23;12:5017. doi: 10.1038/s41598-022-08862-1 (PMC8943100; doi:10.1038/s41598-022-08862-1)
Supplement: Supplementary file 1 — Supplementary Information 1. [file 41598_2022_8862_MOESM1_ESM.zip › Plasticizers_PVC_data/ATR_FTIR_all/P199B.ASC]

PE IR       SUBTECH     SPECTRUM    ASCII       PEDS        4.00        
   -1
P199B.ASC
20/10/14
14:02:25.00
20/10/14
14:02:25.00
Student
Sample 034 By student Date Wednesday, October 14 2020
450,000000
#HDR
-1
-1
#GR
cm-1
%T
1.0
0.0
4000,000000
-1,000000
3551
8
99,965082
58,269828
#DATA
4000,000000	98,746661
3999,000000	98,747830
3998,000000	98,749862
3997,000000	98,752012
3996,000000	98,753759
3995,000000	98,755067
3994,000000	98,756146
3993,000000	98,757086
3992,000000	98,757879
3991,000000	98,758740
3990,000000	98,760218
3989,000000	98,762712
3988,000000	98,765850
3987,000000	98,768499
3986,000000	98,769544
3985,000000	98,768771
3984,000000	98,767027
3983,000000	98,765508
3982,000000	98,764950
3981,000000	98,765359
3980,000000	98,766324
3979,000000	98,767446
3978,000000	98,768470
3977,000000	98,769218
3976,000000	98,769563
3975,000000	98,769533
3974,000000	98,769434
3973,000000	98,769876
3972,000000	98,771571
3971,000000	98,774853
3970,000000	98,779197
3969,000000	98,783229
3968,000000	98,785485
3967,000000	98,785392
3966,000000	98,783612
3965,000000	98,781503
3964,000000	98,780203
3963,000000	98,780080
3962,000000	98,780756
3961,000000	98,781480
3960,000000	98,781633
3959,000000	98,781138
3958,000000	98,780530
3957,000000	98,780543
3956,000000	98,781420
3955,000000	98,782636
3954,000000	98,783391
3953,000000	98,783331
3952,000000	98,782757
3951,000000	98,782208
3950,000000	98,781961
3949,000000	98,781927
3948,000000	98,781863
3947,000000	98,781679
3946,000000	98,781597
3945,000000	98,782004
3944,000000	98,783141
3943,000000	98,784972
3942,000000	98,787331
3941,000000	98,790022
3940,000000	98,792631
3939,000000	98,794433
3938,000000	98,794787
3937,000000	98,793819
3936,000000	98,792607
3935,000000	98,792398
3934,000000	98,793588
3933,000000	98,795434
3932,000000	98,796856
3931,000000	98,797352
3930,000000	98,797136
3929,000000	98,796774
3928,000000	98,796897
3927,000000	98,797951
3926,000000	98,799858
3925,000000	98,802005
3924,000000	98,803765
3923,000000	98,804850
3922,000000	98,805173
3921,000000	98,804739
3920,000000	98,803937
3919,000000	98,803740
3918,000000	98,805071
3917,000000	98,807841
3916,000000	98,810972
3915,000000	98,813481
3914,000000	98,815134
3913,000000	98,816252
3912,000000	98,816993
3911,000000	98,817122
3910,000000	98,816211
3909,000000	98,814106
3908,000000	98,811244
3907,000000	98,808430
3906,000000	98,806104
3905,000000	98,803855
3904,000000	98,801341
3903,000000	98,799680
3902,000000	98,800979
3901,000000	98,806114
3900,000000	98,813493
3899,000000	98,820332
3898,000000	98,824907
3897,000000	98,827095
3896,000000	98,827403
3895,000000	98,826721
3894,000000	98,826678
3893,000000	98,829216
3892,000000	98,834423
3891,000000	98,839542
3890,000000	98,841415
3889,000000	98,839741
3888,000000	98,837200
3887,000000	98,836276
3886,000000	98,836717
3885,000000	98,837070
3884,000000	98,837164
3883,000000	98,838026
3882,000000	98,840119
3881,000000	98,842190
3880,000000	98,842718
3879,000000	98,841996
3878,000000	98,841707
3877,000000	98,843236
3876,000000	98,846214
3875,000000	98,848210
3874,000000	98,847071
3873,000000	98,843699
3872,000000	98,841546
3871,000000	98,842740
3870,000000	98,845631
3869,000000	98,847596
3868,000000	98,848494
3867,000000	98,850066
3866,000000	98,853008
3865,000000	98,855854
3864,000000	98,857080
3863,000000	98,857099
3862,000000	98,857126
3861,000000	98,857723
3860,000000	98,858571
3859,000000	98,858947
3858,000000	98,858096
3857,000000	98,856407
3856,000000	98,856523
3855,000000	98,859863
3854,000000	98,862781
3853,000000	98,862842
3852,000000	98,863065
3851,000000	98,866025
3850,000000	98,870848
3849,000000	98,875243
3848,000000	98,877667
3847,000000	98,878226
3846,000000	98,877970
3845,000000	98,877686
3844,000000	98,877341
3843,000000	98,876671
3842,000000	98,875920
3841,000000	98,875959
3840,000000	98,877442
3839,000000	98,880098
3838,000000	98,882935
3837,000000	98,885318
3836,000000	98,887512
3835,000000	98,890040
3834,000000	98,892935
3833,000000	98,895524
3832,000000	98,896912
3831,000000	98,897043
3830,000000	98,897028
3829,000000	98,898339
3828,000000	98,901338
3827,000000	98,904536
3826,000000	98,905802
3825,000000	98,904786
3824,000000	98,903774
3823,000000	98,905105
3822,000000	98,907373
3821,000000	98,907367
3820,000000	98,905284
3819,000000	98,904165
3818,000000	98,906361
3817,000000	98,911121
3816,000000	98,915315
3815,000000	98,917935
3814,000000	98,920908
3813,000000	98,925274
3812,000000	98,929663
3811,000000	98,932372
3810,000000	98,933894
3809,000000	98,936369
3808,000000	98,939974
3807,000000	98,941781
3806,000000	98,939812
3805,000000	98,935789
3804,000000	98,933061
3803,000000	98,932881
3802,000000	98,932442
3801,000000	98,929142
3800,000000	98,924950
3799,000000	98,923565
3798,000000	98,926647
3797,000000	98,933034
3796,000000	98,940468
3795,000000	98,947630
3794,000000	98,954331
3793,000000	98,960289
3792,000000	98,964699
3791,000000	98,966963
3790,000000	98,967408
3789,000000	98,967180
3788,000000	98,967536
3787,000000	98,968985
3786,000000	98,970734
3785,000000	98,971194
3784,000000	98,969589
3783,000000	98,967228
3782,000000	98,966680
3781,000000	98,969537
3780,000000	98,974810
3779,000000	98,980029
3778,000000	98,983758
3777,000000	98,986440
3776,000000	98,988906
3775,000000	98,990999
3774,000000	98,991988
3773,000000	98,991808
3772,000000	98,990987
3771,000000	98,989544
3770,000000	98,987258
3769,000000	98,985204
3768,000000	98,985286
3767,000000	98,987979
3766,000000	98,991337
3765,000000	98,992908
3764,000000	98,992449
3763,000000	98,991976
3762,000000	98,993245
3761,000000	98,996087
3760,000000	98,999248
3759,000000	99,002359
3758,000000	99,005773
3757,000000	99,009237
3756,000000	99,012057
3755,000000	99,014053
3754,000000	99,015585
3753,000000	99,016742
3752,000000	99,017323
3751,000000	99,017516
3750,000000	99,017245
3749,000000	99,015599
3748,000000	99,012228
3747,000000	99,009060
3746,000000	99,008517
3745,000000	99,008388
3744,000000	99,005496
3743,000000	99,002236
3742,000000	99,001730
3741,000000	99,003597
3740,000000	99,005840
3739,000000	99,007635
3738,000000	99,009590
3737,000000	99,011447
3736,000000	99,012152
3735,000000	99,012837
3734,000000	99,016271
3733,000000	99,022739
3732,000000	99,029335
3731,000000	99,033507
3730,000000	99,035273
3729,000000	99,036063
3728,000000	99,036740
3727,000000	99,036982
3726,000000	99,036677
3725,000000	99,036773
3724,000000	99,038121
3723,000000	99,040423
3722,000000	99,042708
3721,000000	99,044443
3720,000000	99,045689
3719,000000	99,046515
3718,000000	99,046553
3717,000000	99,045399
3716,000000	99,043490
3715,000000	99,041993
3714,000000	99,041444
3713,000000	99,040400
3712,000000	99,036955
3711,000000	99,031871
3710,000000	99,027713
3709,000000	99,025129
3708,000000	99,022030
3707,000000	99,016184
3706,000000	99,007392
3705,000000	98,997407
3704,000000	98,987888
3703,000000	98,978800
3702,000000	98,969088
3701,000000	98,958929
3700,000000	98,949959
3699,000000	98,943277
3698,000000	98,938253
3697,000000	98,933470
3696,000000	98,928656
3695,000000	98,925126
3694,000000	98,924142
3693,000000	98,925290
3692,000000	98,926757
3691,000000	98,926924
3690,000000	98,925594
3689,000000	98,923849
3688,000000	98,923349
3687,000000	98,925408
3686,000000	98,929840
3685,000000	98,934977
3684,000000	98,938591
3683,000000	98,939083
3682,000000	98,935986
3681,000000	98,929276
3680,000000	98,919139
3679,000000	98,906999
3678,000000	98,895906
3677,000000	98,887700
3676,000000	98,880537
3675,000000	98,873210
3674,000000	98,868179
3673,000000	98,867857
3672,000000	98,872059
3671,000000	98,876920
3670,000000	98,877340
3669,000000	98,873351
3668,000000	98,869687
3667,000000	98,869438
3666,000000	98,871776
3665,000000	98,873851
3664,000000	98,873251
3663,000000	98,869492
3662,000000	98,863998
3661,000000	98,858717
3660,000000	98,854897
3659,000000	98,852658
3658,000000	98,851004
3657,000000	98,847998
3656,000000	98,842514
3655,000000	98,835684
3654,000000	98,829535
3653,000000	98,825250
3652,000000	98,821684
3651,000000	98,813832
3650,000000	98,795554
3649,000000	98,766616
3648,000000	98,734008
3647,000000	98,705609
3646,000000	98,685225
3645,000000	98,673264
3644,000000	98,669285
3643,000000	98,672915
3642,000000	98,683296
3641,000000	98,698626
3640,000000	98,716463
3639,000000	98,734106
3638,000000	98,749232
3637,000000	98,760718
3636,000000	98,768814
3635,000000	98,774286
3634,000000	98,777828
3633,000000	98,780540
3632,000000	98,784193
3631,000000	98,789684
3630,000000	98,793637
3629,000000	98,790794
3628,000000	98,782240
3627,000000	98,773804
3626,000000	98,768005
3625,000000	98,763524
3624,000000	98,758663
3623,000000	98,753331
3622,000000	98,748742
3621,000000	98,745720
3620,000000	98,743719
3619,000000	98,741667
3618,000000	98,739065
3617,000000	98,735985
3616,000000	98,732790
3615,000000	98,729725
3614,000000	98,726519
3613,000000	98,722911
3612,000000	98,719571
3611,000000	98,717639
3610,000000	98,717129
3609,000000	98,716360
3608,000000	98,713664
3607,000000	98,709315
3606,000000	98,705004
3605,000000	98,702164
3604,000000	98,701197
3603,000000	98,701456
3602,000000	98,701443
3601,000000	98,699496
3600,000000	98,694922
3599,000000	98,688319
3598,000000	98,680925
3597,000000	98,673870
3596,000000	98,667913
3595,000000	98,662957
3594,000000	98,657902
3593,000000	98,651616
3592,000000	98,644329
3591,000000	98,637601
3590,000000	98,632550
3589,000000	98,628141
3588,000000	98,622442
3587,000000	98,615737
3586,000000	98,610312
3585,000000	98,607279
3584,000000	98,605479
3583,000000	98,603091
3582,000000	98,599330
3581,000000	98,594898
3580,000000	98,591163
3579,000000	98,588690
3578,000000	98,586449
3577,000000	98,582546
3576,000000	98,575924
3575,000000	98,567342
3574,000000	98,558708
3573,000000	98,551496
3572,000000	98,545868
3571,000000	98,541113
3570,000000	98,536484
3569,000000	98,531293
3568,000000	98,525072
3567,000000	98,518527
3566,000000	98,513459
3565,000000	98,511086
3564,000000	98,510933
3563,000000	98,511034
3562,000000	98,508991
3561,000000	98,503681
3560,000000	98,496315
3559,000000	98,489441
3558,000000	98,484654
3557,000000	98,481622
3556,000000	98,479182
3555,000000	98,476659
3554,000000	98,473836
3553,000000	98,470198
3552,000000	98,464929
3551,000000	98,457781
3550,000000	98,449530
3549,000000	98,441421
3548,000000	98,434330
3547,000000	98,428508
3546,000000	98,423966
3545,000000	98,420830
3544,000000	98,419111
3543,000000	98,418184
3542,000000	98,416702
3541,000000	98,413315
3540,000000	98,407598
3539,000000	98,400321
3538,000000	98,392851
3537,000000	98,386284
3536,000000	98,380988
3535,000000	98,376598
3534,000000	98,372419
3533,000000	98,368041
3532,000000	98,363779
3531,000000	98,360420
3530,000000	98,358344
3529,000000	98,356867
3528,000000	98,354589
3527,000000	98,350502
3526,000000	98,344802
3525,000000	98,338725
3524,000000	98,333707
3523,000000	98,330479
3522,000000	98,328605
3521,000000	98,326776
3520,000000	98,323710
3519,000000	98,319023
3518,000000	98,313487
3517,000000	98,308438
3516,000000	98,304695
3515,000000	98,301949
3514,000000	98,299204
3513,000000	98,295670
3512,000000	98,291085
3511,000000	98,285458
3510,000000	98,279093
3509,000000	98,272915
3508,000000	98,268172
3507,000000	98,265377
3506,000000	98,263662
3505,000000	98,261348
3504,000000	98,257223
3503,000000	98,251514
3502,000000	98,245757
3501,000000	98,241593
3500,000000	98,239257
3499,000000	98,237022
3498,000000	98,232509
3497,000000	98,225134
3496,000000	98,217089
3495,000000	98,211279
3494,000000	98,208428
3493,000000	98,206714
3492,000000	98,204013
3491,000000	98,199764
3490,000000	98,194684
3489,000000	98,189340
3488,000000	98,183355
3487,000000	98,175881
3486,000000	98,166814
3485,000000	98,157608
3484,000000	98,150649
3483,000000	98,147212
3482,000000	98,145791
3481,000000	98,142895
3480,000000	98,135862
3479,000000	98,124892
3478,000000	98,112512
3477,000000	98,101487
3476,000000	98,093157
3475,000000	98,087194
3474,000000	98,082793
3473,000000	98,080091
3472,000000	98,080052
3471,000000	98,082634
3470,000000	98,085413
3469,000000	98,084701
3468,000000	98,078072
3467,000000	98,065613
3466,000000	98,049165
3465,000000	98,031358
3464,000000	98,015305
3463,000000	98,003812
3462,000000	97,997601
3461,000000	97,994453
3460,000000	97,990785
3459,000000	97,984355
3458,000000	97,975456
3457,000000	97,965951
3456,000000	97,957592
3455,000000	97,950957
3454,000000	97,945435
3453,000000	97,940024
3452,000000	97,934321
3451,000000	97,928945
3450,000000	97,924962
3449,000000	97,922782
3448,000000	97,921527
3447,000000	97,919530
3446,000000	97,915652
3445,000000	97,910127
3444,000000	97,904213
3443,000000	97,899312
3442,000000	97,896638
3441,000000	97,897407
3440,000000	97,902487
3439,000000	97,911217
3438,000000	97,920678
3437,000000	97,926787
3436,000000	97,926753
3435,000000	97,920896
3434,000000	97,912406
3433,000000	97,905202
3432,000000	97,901387
3431,000000	97,900241
3430,000000	97,899484
3429,000000	97,897466
3428,000000	97,894047
3427,000000	97,889801
3426,000000	97,885303
3425,000000	97,881421
3424,000000	97,879352
3423,000000	97,879541
3422,000000	97,880941
3421,000000	97,882158
3420,000000	97,883123
3419,000000	97,884973
3418,000000	97,888441
3417,000000	97,893121
3416,000000	97,898144
3415,000000	97,902758
3414,000000	97,906240
3413,000000	97,908066
3412,000000	97,908527
3411,000000	97,908624
3410,000000	97,909012
3409,000000	97,909348
3408,000000	97,908904
3407,000000	97,907606
3406,000000	97,906359
3405,000000	97,906598
3404,000000	97,909351
3403,000000	97,914198
3402,000000	97,919045
3401,000000	97,921471
3400,000000	97,920674
3399,000000	97,917953
3398,000000	97,915253
3397,000000	97,913616
3396,000000	97,913090
3395,000000	97,913528
3394,000000	97,914843
3393,000000	97,916550
3392,000000	97,917519
3391,000000	97,916557
3390,000000	97,913361
3389,000000	97,908921
3388,000000	97,904906
3387,000000	97,902485
3386,000000	97,901691
3385,000000	97,901787
3384,000000	97,901929
3383,000000	97,901340
3382,000000	97,899380
3381,000000	97,896046
3380,000000	97,892253
3379,000000	97,889088
3378,000000	97,886741
3377,000000	97,884544
3376,000000	97,881938
3375,000000	97,879030
3374,000000	97,876301
3373,000000	97,874280
3372,000000	97,873500
3371,000000	97,874215
3370,000000	97,875980
3369,000000	97,877825
3368,000000	97,878909
3367,000000	97,878763
3366,000000	97,877044
3365,000000	97,873668
3364,000000	97,869325
3363,000000	97,865383
3362,000000	97,862948
3361,000000	97,862084
3360,000000	97,861995
3359,000000	97,861773
3358,000000	97,861009
3357,000000	97,859951
3356,000000	97,859129
3355,000000	97,858652
3354,000000	97,857985
3353,000000	97,856686
3352,000000	97,855187
3351,000000	97,854426
3350,000000	97,854725
3349,000000	97,855412
3348,000000	97,855591
3347,000000	97,854952
3346,000000	97,853831
3345,000000	97,852843
3344,000000	97,852509
3343,000000	97,852919
3342,000000	97,853699
3341,000000	97,854464
3340,000000	97,855154
3339,000000	97,855663
3338,000000	97,855412
3337,000000	97,853778
3336,000000	97,850879
3335,000000	97,847491
3334,000000	97,844330
3333,000000	97,841915
3332,000000	97,840896
3331,000000	97,841718
3330,000000	97,843862
3329,000000	97,846061
3328,000000	97,847475
3327,000000	97,848188
3326,000000	97,848464
3325,000000	97,848163
3324,000000	97,847140
3323,000000	97,845593
3322,000000	97,843647
3321,000000	97,841108
3320,000000	97,838025
3319,000000	97,835044
3318,000000	97,832712
3317,000000	97,830674
3316,000000	97,828099
3315,000000	97,824767
3314,000000	97,821292
3313,000000	97,818280
3312,000000	97,815557
3311,000000	97,812321
3310,000000	97,807896
3309,000000	97,802211
3308,000000	97,795712
3307,000000	97,788953
3306,000000	97,782411
3305,000000	97,776603
3304,000000	97,772133
3303,000000	97,769415
3302,000000	97,768485
3301,000000	97,769238
3300,000000	97,771676
3299,000000	97,775820
3298,000000	97,781494
3297,000000	97,788381
3296,000000	97,796168
3295,000000	97,804375
3294,000000	97,812244
3293,000000	97,819008
3292,000000	97,824181
3291,000000	97,827556
3290,000000	97,829305
3289,000000	97,830364
3288,000000	97,832252
3287,000000	97,835927
3286,000000	97,840911
3285,000000	97,845915
3284,000000	97,850084
3283,000000	97,853223
3282,000000	97,855151
3281,000000	97,855669
3280,000000	97,855197
3279,000000	97,854844
3278,000000	97,855673
3277,000000	97,858207
3276,000000	97,862567
3275,000000	97,868467
3274,000000	97,874917
3273,000000	97,880434
3272,000000	97,883840
3271,000000	97,884898
3270,000000	97,884415
3269,000000	97,884068
3268,000000	97,885777
3267,000000	97,890418
3266,000000	97,896936
3265,000000	97,903196
3264,000000	97,907827
3263,000000	97,911005
3262,000000	97,913637
3261,000000	97,916411
3260,000000	97,919724
3259,000000	97,923777
3258,000000	97,928309
3257,000000	97,932536
3256,000000	97,935699
3255,000000	97,937673
3254,000000	97,939065
3253,000000	97,940851
3252,000000	97,943736
3251,000000	97,947507
3250,000000	97,951096
3249,000000	97,953598
3248,000000	97,955086
3247,000000	97,956174
3246,000000	97,957058
3245,000000	97,957605
3244,000000	97,958152
3243,000000	97,959474
3242,000000	97,961930
3241,000000	97,965237
3240,000000	97,969109
3239,000000	97,973507
3238,000000	97,978193
3237,000000	97,982653
3236,000000	97,986527
3235,000000	97,989584
3234,000000	97,991234
3233,000000	97,990847
3232,000000	97,988896
3231,000000	97,987124
3230,000000	97,987061
3229,000000	97,988706
3228,000000	97,990948
3227,000000	97,992995
3226,000000	97,995089
3225,000000	97,998075
3224,000000	98,002516
3223,000000	98,008090
3222,000000	98,013695
3221,000000	98,018289
3220,000000	98,021686
3219,000000	98,024335
3218,000000	98,026416
3217,000000	98,027503
3216,000000	98,027179
3215,000000	98,025720
3214,000000	98,024121
3213,000000	98,023614
3212,000000	98,025023
3211,000000	98,028226
3210,000000	98,032233
3209,000000	98,035974
3208,000000	98,038985
3207,000000	98,041267
3206,000000	98,042888
3205,000000	98,044192
3204,000000	98,045967
3203,000000	98,048746
3202,000000	98,052053
3201,000000	98,054888
3200,000000	98,056848
3199,000000	98,058260
3198,000000	98,059511
3197,000000	98,061002
3196,000000	98,063558
3195,000000	98,067964
3194,000000	98,073920
3193,000000	98,080197
3192,000000	98,086059
3191,000000	98,091888
3190,000000	98,098233
3189,000000	98,104837
3188,000000	98,110824
3187,000000	98,115373
3186,000000	98,118118
3185,000000	98,119445
3184,000000	98,120557
3183,000000	98,122652
3182,000000	98,125817
3181,000000	98,129192
3180,000000	98,132219
3179,000000	98,135147
3178,000000	98,138219
3177,000000	98,141169
3176,000000	98,143899
3175,000000	98,146988
3174,000000	98,151055
3173,000000	98,156059
3172,000000	98,161615
3171,000000	98,167565
3170,000000	98,173750
3169,000000	98,179493
3168,000000	98,183815
3167,000000	98,186217
3166,000000	98,187169
3165,000000	98,187949
3164,000000	98,189929
3163,000000	98,193645
3162,000000	98,198424
3161,000000	98,203154
3160,000000	98,207434
3159,000000	98,211711
3158,000000	98,216396
3157,000000	98,221364
3156,000000	98,226385
3155,000000	98,231499
3154,000000	98,236723
3153,000000	98,241754
3152,000000	98,246245
3151,000000	98,250201
3150,000000	98,254000
3149,000000	98,258179
3148,000000	98,263076
3147,000000	98,268322
3146,000000	98,272780
3145,000000	98,275503
3144,000000	98,276902
3143,000000	98,278603
3142,000000	98,281979
3141,000000	98,287045
3140,000000	98,292677
3139,000000	98,297532
3138,000000	98,300819
3137,000000	98,302675
3136,000000	98,303943
3135,000000	98,305354
3134,000000	98,307056
3133,000000	98,309155
3132,000000	98,312186
3131,000000	98,316327
3130,000000	98,320479
3129,000000	98,323171
3128,000000	98,324435
3127,000000	98,325902
3126,000000	98,328814
3125,000000	98,332840
3124,000000	98,337158
3123,000000	98,341720
3122,000000	98,346744
3121,000000	98,351555
3120,000000	98,354735
3119,000000	98,355285
3118,000000	98,353315
3117,000000	98,349985
3116,000000	98,347093
3115,000000	98,346246
3114,000000	98,347746
3113,000000	98,350310
3112,000000	98,352188
3111,000000	98,352467
3110,000000	98,351271
3109,000000	98,349138
3108,000000	98,346673
3107,000000	98,344596
3106,000000	98,343571
3105,000000	98,343765
3104,000000	98,344731
3103,000000	98,345844
3102,000000	98,346821
3101,000000	98,347787
3100,000000	98,348787
3099,000000	98,349283
3098,000000	98,348355
3097,000000	98,345566
3096,000000	98,341497
3095,000000	98,337340
3094,000000	98,334151
3093,000000	98,332570
3092,000000	98,332740
3091,000000	98,333941
3090,000000	98,334613
3089,000000	98,333452
3088,000000	98,330493
3087,000000	98,326615
3086,000000	98,322052
3085,000000	98,316065
3084,000000	98,308184
3083,000000	98,299205
3082,000000	98,290641
3081,000000	98,283437
3080,000000	98,277273
3079,000000	98,270804
3078,000000	98,262663
3077,000000	98,252759
3076,000000	98,242682
3075,000000	98,234450
3074,000000	98,228835
3073,000000	98,225375
3072,000000	98,223924
3071,000000	98,225343
3070,000000	98,230046
3069,000000	98,236322
3068,000000	98,240896
3067,000000	98,241349
3066,000000	98,237961
3065,000000	98,233179
3064,000000	98,229463
3063,000000	98,227757
3062,000000	98,227864
3061,000000	98,229845
3060,000000	98,234472
3059,000000	98,242161
3058,000000	98,251913
3057,000000	98,261700
3056,000000	98,269877
3055,000000	98,276174
3054,000000	98,281602
3053,000000	98,287504
3052,000000	98,294211
3051,000000	98,300387
3050,000000	98,304277
3049,000000	98,306075
3048,000000	98,308368
3047,000000	98,313497
3046,000000	98,320960
3045,000000	98,328129
3044,000000	98,332974
3043,000000	98,334850
3042,000000	98,333034
3041,000000	98,326348
3040,000000	98,315267
3039,000000	98,303554
3038,000000	98,296390
3037,000000	98,296306
3036,000000	98,300858
3035,000000	98,304183
3034,000000	98,301244
3033,000000	98,291267
3032,000000	98,277574
3031,000000	98,264344
3030,000000	98,253852
3029,000000	98,246706
3028,000000	98,243462
3027,000000	98,244413
3026,000000	98,247963
3025,000000	98,250762
3024,000000	98,250335
3023,000000	98,247181
3022,000000	98,243758
3021,000000	98,241853
3020,000000	98,241314
3019,000000	98,240951
3018,000000	98,239971
3017,000000	98,238199
3016,000000	98,235129
3015,000000	98,229056
3014,000000	98,217605
3013,000000	98,199137
3012,000000	98,173397
3011,000000	98,141077
3010,000000	98,103414
3009,000000	98,062626
3008,000000	98,021684
3007,000000	97,982558
3006,000000	97,944824
3005,000000	97,906503
3004,000000	97,866258
3003,000000	97,824439
3002,000000	97,782435
3001,000000	97,741488
3000,000000	97,701266
2999,000000	97,658769
2998,000000	97,609530
2997,000000	97,551305
2996,000000	97,486406
2995,000000	97,418533
2994,000000	97,347087
2993,000000	97,266159
2992,000000	97,169604
2991,000000	97,056441
2990,000000	96,930363
2989,000000	96,795052
2988,000000	96,650897
2987,000000	96,495177
2986,000000	96,324750
2985,000000	96,138406
2984,000000	95,937925
2983,000000	95,727508
2982,000000	95,511536
2981,000000	95,292464
2980,000000	95,070123
2979,000000	94,843045
2978,000000	94,610363
2977,000000	94,371798
2976,000000	94,125758
2975,000000	93,868078
2974,000000	93,594400
2973,000000	93,304885
2972,000000	93,005880
2971,000000	92,706109
2970,000000	92,411074
2969,000000	92,121778
2968,000000	91,838118
2967,000000	91,562563
2966,000000	91,300673
2965,000000	91,058833
2964,000000	90,842396
2963,000000	90,655028
2962,000000	90,499990
2961,000000	90,381435
2960,000000	90,303853
2959,000000	90,270762
2958,000000	90,283503
2957,000000	90,342233
2956,000000	90,446219
2955,000000	90,591606
2954,000000	90,769174
2953,000000	90,965205
2952,000000	91,166614
2951,000000	91,364464
2950,000000	91,552360
2949,000000	91,721772
2948,000000	91,860477
2947,000000	91,956091
2946,000000	91,999922
2945,000000	91,988202
2944,000000	91,920917
2943,000000	91,802125
2942,000000	91,640480
2941,000000	91,447288
2940,000000	91,232757
2939,000000	91,003478
2938,000000	90,764241
2937,000000	90,520432
2936,000000	90,278658
2935,000000	90,046117
2934,000000	89,830636
2933,000000	89,640505
2932,000000	89,481276
2931,000000	89,352885
2930,000000	89,251032
2929,000000	89,172202
2928,000000	89,116135
2927,000000	89,083188
2926,000000	89,070942
2925,000000	89,073844
2924,000000	89,085740
2923,000000	89,102083
2922,000000	89,120749
2921,000000	89,141771
2920,000000	89,166303
2919,000000	89,196817
2918,000000	89,239106
2917,000000	89,302794
2916,000000	89,396682
2915,000000	89,521264
2914,000000	89,667018
2913,000000	89,821433
2912,000000	89,977502
2911,000000	90,135750
2910,000000	90,299990
2909,000000	90,473818
2908,000000	90,660311
2907,000000	90,861865
2906,000000	91,078603
2905,000000	91,307502
2904,000000	91,544175
2903,000000	91,785027
2902,000000	92,027747
2901,000000	92,270936
2900,000000	92,513851
2899,000000	92,755412
2898,000000	92,991739
2897,000000	93,215326
2896,000000	93,418575
2895,000000	93,599166
2894,000000	93,761708
2893,000000	93,913454
2892,000000	94,058356
2891,000000	94,194952
2890,000000	94,318945
2889,000000	94,426896
2888,000000	94,517108
2887,000000	94,588000
2886,000000	94,636793
2885,000000	94,660182
2884,000000	94,655808
2883,000000	94,622536
2882,000000	94,560182
2881,000000	94,469797
2880,000000	94,354755
2879,000000	94,221403
2878,000000	94,079111
2877,000000	93,939465
2876,000000	93,813415
2875,000000	93,707905
2874,000000	93,625066
2873,000000	93,565686
2872,000000	93,532904
2871,000000	93,530508
2870,000000	93,556901
2869,000000	93,601237
2868,000000	93,645795
2867,000000	93,672564
2866,000000	93,669336
2865,000000	93,633121
2864,000000	93,570556
2863,000000	93,494449
2862,000000	93,417740
2861,000000	93,349134
2860,000000	93,293943
2859,000000	93,257605
2858,000000	93,246715
2857,000000	93,266216
2856,000000	93,315632
2855,000000	93,388643
2854,000000	93,476632
2853,000000	93,574205
2852,000000	93,684164
2851,000000	93,817813
2850,000000	93,988640
2849,000000	94,202801
2848,000000	94,453558
2847,000000	94,724181
2846,000000	94,996257
2845,000000	95,256266
2844,000000	95,497834
2843,000000	95,721093
2842,000000	95,929476
2841,000000	96,124728
2840,000000	96,303229
2839,000000	96,458208
2838,000000	96,587022
2837,000000	96,695139
2836,000000	96,791829
2835,000000	96,882547
2834,000000	96,966339
2833,000000	97,040097
2832,000000	97,103273
2831,000000	97,158004
2830,000000	97,206724
2829,000000	97,250806
2828,000000	97,290699
2827,000000	97,326162
2826,000000	97,356488
2825,000000	97,381278
2824,000000	97,400868
2823,000000	97,415722
2822,000000	97,426017
2821,000000	97,432260
2820,000000	97,436024
2819,000000	97,439713
2818,000000	97,445835
2817,000000	97,456787
2816,000000	97,474704
2815,000000	97,500985
2814,000000	97,536096
2813,000000	97,579507
2812,000000	97,628928
2811,000000	97,679668
2810,000000	97,726251
2809,000000	97,765858
2808,000000	97,799831
2807,000000	97,831231
2806,000000	97,861568
2805,000000	97,890532
2804,000000	97,917795
2803,000000	97,943800
2802,000000	97,969121
2801,000000	97,993949
2800,000000	98,017943
2799,000000	98,039859
2798,000000	98,057876
2797,000000	98,071443
2796,000000	98,082630
2795,000000	98,094781
2794,000000	98,109917
2793,000000	98,127879
2792,000000	98,147298
2791,000000	98,166212
2790,000000	98,182180
2789,000000	98,193363
2788,000000	98,200033
2787,000000	98,204444
2786,000000	98,209033
2785,000000	98,215121
2784,000000	98,222984
2783,000000	98,232195
2782,000000	98,241857
2781,000000	98,251304
2780,000000	98,260869
2779,000000	98,271606
2778,000000	98,284161
2777,000000	98,298030
2776,000000	98,311540
2775,000000	98,322310
2774,000000	98,328480
2773,000000	98,330361
2772,000000	98,330555
2771,000000	98,331657
2770,000000	98,334074
2769,000000	98,336626
2768,000000	98,338685
2767,000000	98,340735
2766,000000	98,343270
2765,000000	98,346295
2764,000000	98,349896
2763,000000	98,354285
2762,000000	98,359144
2761,000000	98,363658
2760,000000	98,367281
2759,000000	98,369934
2758,000000	98,371521
2757,000000	98,371891
2756,000000	98,371223
2755,000000	98,370009
2754,000000	98,368857
2753,000000	98,368693
2752,000000	98,370531
2751,000000	98,374226
2750,000000	98,377877
2749,000000	98,379424
2748,000000	98,378763
2747,000000	98,377554
2746,000000	98,377193
2745,000000	98,377750
2744,000000	98,378552
2743,000000	98,378831
2742,000000	98,377902
2741,000000	98,375664
2740,000000	98,373001
2739,000000	98,371032
2738,000000	98,370071
2737,000000	98,369950
2736,000000	98,371093
2735,000000	98,374350
2734,000000	98,379707
2733,000000	98,385974
2732,000000	98,391969
2731,000000	98,397659
2730,000000	98,404222
2729,000000	98,413214
2728,000000	98,425167
2727,000000	98,438485
2726,000000	98,450104
2725,000000	98,457933
2724,000000	98,462436
2723,000000	98,465502
2722,000000	98,468598
2721,000000	98,472714
2720,000000	98,478916
2719,000000	98,487357
2718,000000	98,496104
2717,000000	98,502503
2716,000000	98,505913
2715,000000	98,508077
2714,000000	98,510944
2713,000000	98,515233
2712,000000	98,520945
2711,000000	98,527876
2710,000000	98,535315
2709,000000	98,542268
2708,000000	98,548336
2707,000000	98,553657
2706,000000	98,558044
2705,000000	98,561099
2704,000000	98,563263
2703,000000	98,565701
2702,000000	98,568875
2701,000000	98,572069
2700,000000	98,574629
2699,000000	98,576918
2698,000000	98,579752
2697,000000	98,583505
2696,000000	98,587996
2695,000000	98,592679
2694,000000	98,596744
2693,000000	98,599524
2692,000000	98,601062
2691,000000	98,602042
2690,000000	98,603144
2689,000000	98,604710
2688,000000	98,606801
2687,000000	98,609122
2686,000000	98,611074
2685,000000	98,612272
2684,000000	98,612807
2683,000000	98,612736
2682,000000	98,611748
2681,000000	98,609838
2680,000000	98,607785
2679,000000	98,606403
2678,000000	98,605733
2677,000000	98,605534
2676,000000	98,605975
2675,000000	98,607108
2674,000000	98,608194
2673,000000	98,608409
2672,000000	98,607929
2671,000000	98,607652
2670,000000	98,608252
2669,000000	98,610149
2668,000000	98,613711
2667,000000	98,618685
2666,000000	98,624042
2665,000000	98,629275
2664,000000	98,635175
2663,000000	98,642286
2662,000000	98,649440
2661,000000	98,655273
2660,000000	98,660662
2659,000000	98,667964
2658,000000	98,677822
2657,000000	98,688210
2656,000000	98,696874
2655,000000	98,703459
2654,000000	98,709014
2653,000000	98,714641
2652,000000	98,721108
2651,000000	98,728820
2650,000000	98,737538
2649,000000	98,746477
2648,000000	98,754824
2647,000000	98,761884
2646,000000	98,767152
2645,000000	98,770968
2644,000000	98,774727
2643,000000	98,779651
2642,000000	98,785605
2641,000000	98,791718
2640,000000	98,797521
2639,000000	98,802649
2638,000000	98,806345
2637,000000	98,808461
2636,000000	98,810210
2635,000000	98,812624
2634,000000	98,814963
2633,000000	98,816035
2632,000000	98,816323
2631,000000	98,817219
2630,000000	98,818969
2629,000000	98,821071
2628,000000	98,823803
2627,000000	98,827285
2626,000000	98,829705
2625,000000	98,828964
2624,000000	98,825795
2623,000000	98,822966
2622,000000	98,821505
2621,000000	98,820017
2620,000000	98,817776
2619,000000	98,816040
2618,000000	98,815851
2617,000000	98,816656
2616,000000	98,817616
2615,000000	98,818494
2614,000000	98,818852
2613,000000	98,818100
2612,000000	98,816580
2611,000000	98,814946
2610,000000	98,812495
2609,000000	98,807973
2608,000000	98,802127
2607,000000	98,797458
2606,000000	98,795351
2605,000000	98,795268
2604,000000	98,796667
2603,000000	98,799359
2602,000000	98,801729
2601,000000	98,801071
2600,000000	98,796624
2599,000000	98,790607
2598,000000	98,785700
2597,000000	98,783044
2596,000000	98,782823
2595,000000	98,784803
2594,000000	98,787730
2593,000000	98,789820
2592,000000	98,790443
2591,000000	98,790162
2590,000000	98,789236
2589,000000	98,787565
2588,000000	98,785810
2587,000000	98,784746
2586,000000	98,783698
2585,000000	98,781568
2584,000000	98,779273
2583,000000	98,779090
2582,000000	98,781510
2581,000000	98,784598
2580,000000	98,786596
2579,000000	98,787463
2578,000000	98,788098
2577,000000	98,789759
2576,000000	98,793869
2575,000000	98,800378
2574,000000	98,806604
2573,000000	98,809644
2572,000000	98,809655
2571,000000	98,808903
2570,000000	98,808217
2569,000000	98,806660
2568,000000	98,804023
2567,000000	98,801184
2566,000000	98,798381
2565,000000	98,795587
2564,000000	98,794143
2563,000000	98,795336
2562,000000	98,797519
2561,000000	98,797332
2560,000000	98,793948
2559,000000	98,789993
2558,000000	98,788412
2557,000000	98,790319
2556,000000	98,795161
2555,000000	98,800593
2554,000000	98,802987
2553,000000	98,800853
2552,000000	98,797258
2551,000000	98,796197
2550,000000	98,797318
2549,000000	98,797151
2548,000000	98,794670
2547,000000	98,792217
2546,000000	98,791335
2545,000000	98,791413
2544,000000	98,792425
2543,000000	98,795300
2542,000000	98,798859
2541,000000	98,799539
2540,000000	98,794997
2539,000000	98,785795
2538,000000	98,773518
2537,000000	98,759709
2536,000000	98,746429
2535,000000	98,734712
2534,000000	98,722446
2533,000000	98,706535
2532,000000	98,687045
2531,000000	98,666403
2530,000000	98,645022
2529,000000	98,621293
2528,000000	98,596069
2527,000000	98,573366
2526,000000	98,555727
2525,000000	98,541914
2524,000000	98,529779
2523,000000	98,518640
2522,000000	98,508131
2521,000000	98,497430
2520,000000	98,486639
2519,000000	98,476825
2518,000000	98,468272
2517,000000	98,460763
2516,000000	98,455302
2515,000000	98,453124
2514,000000	98,453103
2513,000000	98,452822
2512,000000	98,452343
2511,000000	98,454097
2510,000000	98,459054
2509,000000	98,465955
2508,000000	98,474536
2507,000000	98,486710
2506,000000	98,503776
2505,000000	98,524720
2504,000000	98,547737
2503,000000	98,571221
2502,000000	98,593561
2501,000000	98,614457
2500,000000	98,636543
2499,000000	98,663040
2498,000000	98,693453
2497,000000	98,723804
2496,000000	98,750959
2495,000000	98,774545
2494,000000	98,795174
2493,000000	98,813883
2492,000000	98,833045
2491,000000	98,854593
2490,000000	98,876898
2489,000000	98,895953
2488,000000	98,909897
2487,000000	98,920099
2486,000000	98,928516
2485,000000	98,936866
2484,000000	98,947543
2483,000000	98,961698
2482,000000	98,976557
2481,000000	98,988175
2480,000000	98,996781
2479,000000	99,005761
2478,000000	99,015725
2477,000000	99,023880
2476,000000	99,029731
2475,000000	99,036792
2474,000000	99,047171
2473,000000	99,058363
2472,000000	99,067170
2471,000000	99,073704
2470,000000	99,079748
2469,000000	99,085978
2468,000000	99,092591
2467,000000	99,100391
2466,000000	99,109537
2465,000000	99,118725
2464,000000	99,126482
2463,000000	99,131984
2462,000000	99,134535
2461,000000	99,134205
2460,000000	99,133014
2459,000000	99,133326
2458,000000	99,135281
2457,000000	99,138000
2456,000000	99,142538
2455,000000	99,150381
2454,000000	99,159287
2453,000000	99,164361
2452,000000	99,164034
2451,000000	99,161767
2450,000000	99,161133
2449,000000	99,162266
2448,000000	99,163914
2447,000000	99,165833
2446,000000	99,167767
2445,000000	99,168683
2444,000000	99,168228
2443,000000	99,167043
2442,000000	99,165204
2441,000000	99,162610
2440,000000	99,161007
2439,000000	99,162841
2438,000000	99,167594
2437,000000	99,171926
2436,000000	99,174031
2435,000000	99,175251
2434,000000	99,176860
2433,000000	99,177894
2432,000000	99,176999
2431,000000	99,174140
2430,000000	99,169930
2429,000000	99,165404
2428,000000	99,162730
2427,000000	99,163820
2426,000000	99,167804
2425,000000	99,171777
2424,000000	99,174005
2423,000000	99,174493
2422,000000	99,173170
2421,000000	99,170436
2420,000000	99,169049
2419,000000	99,172009
2418,000000	99,178055
2417,000000	99,182212
2416,000000	99,181431
2415,000000	99,177354
2414,000000	99,173349
2413,000000	99,171557
2412,000000	99,172949
2411,000000	99,177145
2410,000000	99,181470
2409,000000	99,183035
2408,000000	99,182714
2407,000000	99,184716
2406,000000	99,191339
2405,000000	99,200102
2404,000000	99,206553
2403,000000	99,207933
2402,000000	99,204137
2401,000000	99,197624
2400,000000	99,192813
2399,000000	99,193094
2398,000000	99,197586
2397,000000	99,202475
2396,000000	99,205718
2395,000000	99,208559
2394,000000	99,212439
2393,000000	99,216714
2392,000000	99,219785
2391,000000	99,220675
2390,000000	99,219318
2389,000000	99,217135
2388,000000	99,217264
2387,000000	99,222021
2386,000000	99,229769
2385,000000	99,235997
2384,000000	99,237867
2383,000000	99,236255
2382,000000	99,233658
2381,000000	99,231936
2380,000000	99,232099
2379,000000	99,234237
2378,000000	99,237109
2377,000000	99,239354
2376,000000	99,241184
2375,000000	99,243231
2374,000000	99,244410
2373,000000	99,243603
2372,000000	99,242901
2371,000000	99,245461
2370,000000	99,250023
2369,000000	99,251453
2368,000000	99,247378
2367,000000	99,240825
2366,000000	99,236061
2365,000000	99,235575
2364,000000	99,240144
2363,000000	99,247495
2362,000000	99,252843
2361,000000	99,255306
2360,000000	99,259876
2359,000000	99,268953
2358,000000	99,275871
2357,000000	99,272625
2356,000000	99,262382
2355,000000	99,254235
2354,000000	99,251039
2353,000000	99,249055
2352,000000	99,247380
2351,000000	99,249297
2350,000000	99,254943
2349,000000	99,260949
2348,000000	99,264609
2347,000000	99,266075
2346,000000	99,266748
2345,000000	99,267518
2344,000000	99,270285
2343,000000	99,275738
2342,000000	99,281342
2341,000000	99,283037
2340,000000	99,280730
2339,000000	99,278500
2338,000000	99,278296
2337,000000	99,278839
2336,000000	99,279389
2335,000000	99,280778
2334,000000	99,281559
2333,000000	99,279352
2332,000000	99,274486
2331,000000	99,270706
2330,000000	99,269001
2329,000000	99,268776
2328,000000	99,269755
2327,000000	99,272548
2326,000000	99,275522
2325,000000	99,276697
2324,000000	99,277867
2323,000000	99,282035
2322,000000	99,288272
2321,000000	99,293116
2320,000000	99,296761
2319,000000	99,303141
2318,000000	99,312329
2317,000000	99,320974
2316,000000	99,327611
2315,000000	99,334896
2314,000000	99,343228
2313,000000	99,349624
2312,000000	99,351831
2311,000000	99,351305
2310,000000	99,349287
2309,000000	99,345776
2308,000000	99,341920
2307,000000	99,340333
2306,000000	99,340890
2305,000000	99,340412
2304,000000	99,337252
2303,000000	99,333818
2302,000000	99,333296
2301,000000	99,337277
2300,000000	99,345475
2299,000000	99,355647
2298,000000	99,362637
2297,000000	99,362548
2296,000000	99,357293
2295,000000	99,352970
2294,000000	99,352906
2293,000000	99,356211
2292,000000	99,362001
2291,000000	99,370553
2290,000000	99,379999
2289,000000	99,386332
2288,000000	99,388005
2287,000000	99,386641
2286,000000	99,383652
2285,000000	99,380275
2284,000000	99,380933
2283,000000	99,390329
2282,000000	99,406222
2281,000000	99,420014
2280,000000	99,426245
2279,000000	99,426845
2278,000000	99,425466
2277,000000	99,423311
2276,000000	99,421572
2275,000000	99,422421
2274,000000	99,425458
2273,000000	99,427934
2272,000000	99,429245
2271,000000	99,430965
2270,000000	99,432635
2269,000000	99,432957
2268,000000	99,434674
2267,000000	99,442113
2266,000000	99,453945
2265,000000	99,464434
2264,000000	99,471192
2263,000000	99,475310
2262,000000	99,475520
2261,000000	99,470227
2260,000000	99,464548
2259,000000	99,466323
2258,000000	99,475300
2257,000000	99,484503
2256,000000	99,492108
2255,000000	99,502630
2254,000000	99,515776
2253,000000	99,524649
2252,000000	99,526528
2251,000000	99,526147
2250,000000	99,526242
2249,000000	99,524434
2248,000000	99,521527
2247,000000	99,522950
2246,000000	99,529375
2245,000000	99,534329
2244,000000	99,534151
2243,000000	99,532777
2242,000000	99,534438
2241,000000	99,538974
2240,000000	99,546034
2239,000000	99,556041
2238,000000	99,565429
2237,000000	99,568569
2236,000000	99,566095
2235,000000	99,563982
2234,000000	99,563955
2233,000000	99,562356
2232,000000	99,558580
2231,000000	99,556285
2230,000000	99,556116
2229,000000	99,555221
2228,000000	99,553389
2227,000000	99,551878
2226,000000	99,547955
2225,000000	99,539747
2224,000000	99,533969
2223,000000	99,538499
2222,000000	99,549236
2221,000000	99,555263
2220,000000	99,554679
2219,000000	99,553777
2218,000000	99,553127
2217,000000	99,548142
2216,000000	99,541875
2215,000000	99,542848
2214,000000	99,550583
2213,000000	99,556784
2212,000000	99,560770
2211,000000	99,569590
2210,000000	99,582925
2209,000000	99,591892
2208,000000	99,593779
2207,000000	99,594374
2206,000000	99,595510
2205,000000	99,594020
2204,000000	99,592683
2203,000000	99,597515
2202,000000	99,604168
2201,000000	99,602194
2200,000000	99,593060
2199,000000	99,589040
2198,000000	99,593771
2197,000000	99,599426
2196,000000	99,603114
2195,000000	99,609605
2194,000000	99,616414
2193,000000	99,613432
2192,000000	99,600480
2191,000000	99,589956
2190,000000	99,589914
2189,000000	99,598497
2188,000000	99,615263
2187,000000	99,641083
2186,000000	99,665881
2185,000000	99,673961
2184,000000	99,665163
2183,000000	99,654626
2182,000000	99,650556
2181,000000	99,649385
2180,000000	99,652618
2179,000000	99,668146
2178,000000	99,693120
2177,000000	99,713188
2176,000000	99,720721
2175,000000	99,718909
2174,000000	99,708619
2173,000000	99,689503
2172,000000	99,672185
2171,000000	99,670653
2170,000000	99,682461
2169,000000	99,692412
2168,000000	99,693261
2167,000000	99,686658
2166,000000	99,668372
2165,000000	99,635098
2164,000000	99,603497
2163,000000	99,597090
2162,000000	99,615878
2161,000000	99,643175
2160,000000	99,680058
2159,000000	99,738756
2158,000000	99,801944
2157,000000	99,832074
2156,000000	99,822297
2155,000000	99,797224
2154,000000	99,772880
2153,000000	99,748013
2152,000000	99,726064
2151,000000	99,718210
2150,000000	99,724661
2149,000000	99,733711
2148,000000	99,739446
2147,000000	99,744768
2146,000000	99,748991
2145,000000	99,748714
2144,000000	99,747166
2143,000000	99,747987
2142,000000	99,745285
2141,000000	99,734373
2140,000000	99,724495
2139,000000	99,724649
2138,000000	99,725063
2137,000000	99,710661
2136,000000	99,686934
2135,000000	99,672728
2134,000000	99,672528
2133,000000	99,674408
2132,000000	99,672057
2131,000000	99,670139
2130,000000	99,670358
2129,000000	99,668029
2128,000000	99,661955
2127,000000	99,655296
2126,000000	99,647292
2125,000000	99,635417
2124,000000	99,624458
2123,000000	99,622434
2122,000000	99,627978
2121,000000	99,632045
2120,000000	99,631540
2119,000000	99,631967
2118,000000	99,637432
2117,000000	99,647115
2116,000000	99,659795
2115,000000	99,672505
2114,000000	99,676726
2113,000000	99,666288
2112,000000	99,647708
2111,000000	99,632509
2110,000000	99,621848
2109,000000	99,609355
2108,000000	99,596382
2107,000000	99,591328
2106,000000	99,595636
2105,000000	99,602905
2104,000000	99,610777
2103,000000	99,621257
2102,000000	99,630793
2101,000000	99,633736
2100,000000	99,635246
2099,000000	99,646617
2098,000000	99,666724
2097,000000	99,681727
2096,000000	99,684547
2095,000000	99,682073
2094,000000	99,681077
2093,000000	99,680050
2092,000000	99,676809
2091,000000	99,672662
2090,000000	99,667635
2089,000000	99,661268
2088,000000	99,658055
2087,000000	99,662254
2086,000000	99,667936
2085,000000	99,664617
2084,000000	99,652684
2083,000000	99,643205
2082,000000	99,643644
2081,000000	99,653286
2080,000000	99,669975
2079,000000	99,689426
2078,000000	99,700579
2077,000000	99,695541
2076,000000	99,683565
2075,000000	99,681240
2074,000000	99,689991
2073,000000	99,697344
2072,000000	99,698769
2071,000000	99,702640
2070,000000	99,713526
2069,000000	99,726510
2068,000000	99,738397
2067,000000	99,749726
2066,000000	99,755397
2065,000000	99,748626
2064,000000	99,734739
2063,000000	99,726406
2062,000000	99,725730
2061,000000	99,724680
2060,000000	99,720273
2059,000000	99,715014
2058,000000	99,707177
2057,000000	99,697157
2056,000000	99,698621
2055,000000	99,723567
2054,000000	99,759283
2053,000000	99,779408
2052,000000	99,776638
2051,000000	99,765666
2050,000000	99,758599
2049,000000	99,758317
2048,000000	99,771421
2047,000000	99,801335
2046,000000	99,829888
2045,000000	99,834493
2044,000000	99,822273
2043,000000	99,818925
2042,000000	99,827222
2041,000000	99,828260
2040,000000	99,820414
2039,000000	99,822159
2038,000000	99,835624
2037,000000	99,843194
2036,000000	99,843434
2035,000000	99,855785
2034,000000	99,885154
2033,000000	99,914935
2032,000000	99,936952
2031,000000	99,953075
2030,000000	99,950708
2029,000000	99,916555
2028,000000	99,872132
2027,000000	99,854092
2026,000000	99,863285
2025,000000	99,870631
2024,000000	99,866752
2023,000000	99,865869
2022,000000	99,867159
2021,000000	99,857035
2020,000000	99,846024
2019,000000	99,858933
2018,000000	99,888882
2017,000000	99,904177
2016,000000	99,902050
2015,000000	99,911591
2014,000000	99,940633
2013,000000	99,963708
2012,000000	99,965082
2011,000000	99,953911
2010,000000	99,933683
2009,000000	99,896512
2008,000000	99,852962
2007,000000	99,828468
2006,000000	99,824633
2005,000000	99,819991
2004,000000	99,809737
2003,000000	99,808867
2002,000000	99,818147
2001,000000	99,820252
2000,000000	99,809929
1999,000000	99,798790
1998,000000	99,790524
1997,000000	99,781380
1996,000000	99,783657
1995,000000	99,816046
1994,000000	99,867661
1993,000000	99,901114
1992,000000	99,899608
1991,000000	99,883444
1990,000000	99,870495
1989,000000	99,854542
1988,000000	99,830529
1987,000000	99,809392
1986,000000	99,799660
1985,000000	99,798787
1984,000000	99,807747
1983,000000	99,830638
1982,000000	99,857356
1981,000000	99,872291
1980,000000	99,882443
1979,000000	99,908005
1978,000000	99,942062
1977,000000	99,955676
1976,000000	99,947641
1975,000000	99,943413
1974,000000	99,945016
1973,000000	99,930807
1972,000000	99,903278
1971,000000	99,891299
1970,000000	99,902977
1969,000000	99,916057
1968,000000	99,918001
1967,000000	99,920540
1966,000000	99,929243
1965,000000	99,932813
1964,000000	99,928708
1963,000000	99,928239
1962,000000	99,932930
1961,000000	99,933235
1960,000000	99,931520
1959,000000	99,938735
1958,000000	99,948652
1957,000000	99,942877
1956,000000	99,920534
1955,000000	99,898368
1954,000000	99,882719
1953,000000	99,864464
1952,000000	99,841061
1951,000000	99,821881
1950,000000	99,811118
1949,000000	99,804683
1948,000000	99,804286
1947,000000	99,816792
1946,000000	99,839566
1945,000000	99,862058
1944,000000	99,880029
1943,000000	99,893670
1942,000000	99,896912
1941,000000	99,884847
1940,000000	99,865820
1939,000000	99,850769
1938,000000	99,837821
1937,000000	99,821507
1936,000000	99,809921
1935,000000	99,814753
1934,000000	99,829831
1933,000000	99,838661
1932,000000	99,839560
1931,000000	99,844749
1930,000000	99,857028
1929,000000	99,865597
1928,000000	99,865318
1927,000000	99,863759
1926,000000	99,867151
1925,000000	99,872876
1924,000000	99,876107
1923,000000	99,874173
1922,000000	99,866227
1921,000000	99,856178
1920,000000	99,854195
1919,000000	99,865566
1918,000000	99,878823
1917,000000	99,878295
1916,000000	99,865556
1915,000000	99,853195
1914,000000	99,846325
1913,000000	99,842505
1912,000000	99,841674
1911,000000	99,843543
1910,000000	99,839509
1909,000000	99,821602
1908,000000	99,797536
1907,000000	99,782543
1906,000000	99,779892
1905,000000	99,782200
1904,000000	99,786692
1903,000000	99,796418
1902,000000	99,808793
1901,000000	99,816690
1900,000000	99,821331
1899,000000	99,831135
1898,000000	99,846731
1897,000000	99,857697
1896,000000	99,855052
1895,000000	99,839991
1894,000000	99,821299
1893,000000	99,810187
1892,000000	99,814869
1891,000000	99,831196
1890,000000	99,840266
1889,000000	99,829002
1888,000000	99,808741
1887,000000	99,797627
1886,000000	99,796802
1885,000000	99,795960
1884,000000	99,792092
1883,000000	99,790481
1882,000000	99,791014
1881,000000	99,787751
1880,000000	99,781387
1879,000000	99,779252
1878,000000	99,782628
1877,000000	99,785373
1876,000000	99,784723
1875,000000	99,783230
1874,000000	99,781251
1873,000000	99,778528
1872,000000	99,782101
1871,000000	99,801352
1870,000000	99,831732
1869,000000	99,852059
1868,000000	99,849020
1867,000000	99,831098
1866,000000	99,811011
1865,000000	99,795511
1864,000000	99,790196
1863,000000	99,796473
1862,000000	99,805351
1861,000000	99,805324
1860,000000	99,796687
1859,000000	99,788774
1858,000000	99,784651
1857,000000	99,778831
1856,000000	99,769350
1855,000000	99,760893
1854,000000	99,755649
1853,000000	99,751927
1852,000000	99,751648
1851,000000	99,759281
1850,000000	99,771863
1849,000000	99,779163
1848,000000	99,776612
1847,000000	99,770227
1846,000000	99,766581
1845,000000	99,764522
1844,000000	99,759050
1843,000000	99,750043
1842,000000	99,739757
1841,000000	99,729958
1840,000000	99,724942
1839,000000	99,727515
1838,000000	99,733094
1837,000000	99,734705
1836,000000	99,732726
1835,000000	99,732225
1834,000000	99,733818
1833,000000	99,735681
1832,000000	99,740558
1831,000000	99,749986
1830,000000	99,754884
1829,000000	99,750645
1828,000000	99,748282
1827,000000	99,755717
1826,000000	99,763888
1825,000000	99,756805
1824,000000	99,734131
1823,000000	99,711057
1822,000000	99,696697
1821,000000	99,689529
1820,000000	99,686963
1819,000000	99,686930
1818,000000	99,682849
1817,000000	99,668053
1816,000000	99,646732
1815,000000	99,630901
1814,000000	99,625609
1813,000000	99,624862
1812,000000	99,620782
1811,000000	99,609974
1810,000000	99,591623
1809,000000	99,563823
1808,000000	99,525094
1807,000000	99,478217
1806,000000	99,429011
1805,000000	99,380970
1804,000000	99,328931
1803,000000	99,256524
1802,000000	99,145838
1801,000000	98,998824
1800,000000	98,846393
1799,000000	98,724391
1798,000000	98,645190
1797,000000	98,596889
1796,000000	98,562171
1795,000000	98,535952
1794,000000	98,530012
1793,000000	98,560053
1792,000000	98,621766
1791,000000	98,693825
1790,000000	98,763677
1789,000000	98,833740
1788,000000	98,908689
1787,000000	98,985531
1786,000000	99,053904
1785,000000	99,103759
1784,000000	99,134261
1783,000000	99,154530
1782,000000	99,174395
1781,000000	99,194601
1780,000000	99,209259
1779,000000	99,217458
1778,000000	99,225088
1777,000000	99,234740
1776,000000	99,240780
1775,000000	99,237072
1774,000000	99,227133
1773,000000	99,219792
1772,000000	99,215694
1771,000000	99,212702
1770,000000	99,210441
1769,000000	99,200447
1768,000000	99,169066
1767,000000	99,115704
1766,000000	99,058651
1765,000000	99,014710
1764,000000	98,981872
1763,000000	98,943456
1762,000000	98,887183
1761,000000	98,820606
1760,000000	98,754311
1759,000000	98,682652
1758,000000	98,591093
1757,000000	98,469831
1756,000000	98,325875
1755,000000	98,178903
1754,000000	98,040255
1753,000000	97,897168
1752,000000	97,713116
1751,000000	97,454112
1750,000000	97,121021
1749,000000	96,737274
1748,000000	96,315017
1747,000000	95,856928
1746,000000	95,363859
1745,000000	94,822260
1744,000000	94,211259
1743,000000	93,531368
1742,000000	92,801367
1741,000000	92,020100
1740,000000	91,178693
1739,000000	90,336993
1738,000000	89,601626
1737,000000	88,990137
1736,000000	88,389161
1735,000000	87,632447
1734,000000	86,704504
1733,000000	85,847835
1732,000000	85,194762
1731,000000	84,638636
1730,000000	84,081079
1729,000000	83,533325
1728,000000	83,051183
1727,000000	82,653988
1726,000000	82,332445
1725,000000	82,090051
1724,000000	81,935026
1723,000000	81,861008
1722,000000	81,868365
1721,000000	81,981194
1720,000000	82,232008
1719,000000	82,642339
1718,000000	83,207097
1717,000000	83,892792
1716,000000	84,649329
1715,000000	85,448217
1714,000000	86,288625
1713,000000	87,169338
1712,000000	88,080880
1711,000000	89,011022
1710,000000	89,934106
1709,000000	90,811163
1708,000000	91,631294
1707,000000	92,428558
1706,000000	93,208568
1705,000000	93,890523
1704,000000	94,403130
1703,000000	94,780976
1702,000000	95,113510
1701,000000	95,483379
1700,000000	95,877342
1699,000000	96,201717
1698,000000	96,424810
1697,000000	96,568640
1696,000000	96,667624
1695,000000	96,754949
1694,000000	96,824132
1693,000000	96,864622
1692,000000	96,900909
1691,000000	96,958893
1690,000000	97,026499
1689,000000	97,068719
1688,000000	97,084204
1687,000000	97,102639
1686,000000	97,141725
1685,000000	97,191443
1684,000000	97,223524
1683,000000	97,253495
1682,000000	97,293812
1681,000000	97,318505
1680,000000	97,319433
1679,000000	97,311545
1678,000000	97,304640
1677,000000	97,297433
1676,000000	97,299206
1675,000000	97,324261
1674,000000	97,357580
1673,000000	97,371090
1672,000000	97,368047
1671,000000	97,374112
1670,000000	97,391201
1669,000000	97,396091
1668,000000	97,388243
1667,000000	97,382747
1666,000000	97,375548
1665,000000	97,356234
1664,000000	97,333688
1663,000000	97,324776
1662,000000	97,324108
1661,000000	97,313643
1660,000000	97,294858
1659,000000	97,283269
1658,000000	97,278578
1657,000000	97,268539
1656,000000	97,249825
1655,000000	97,238947
1654,000000	97,243289
1653,000000	97,235416
1652,000000	97,227353
1651,000000	97,228956
1650,000000	97,225521
1649,000000	97,222170
1648,000000	97,221468
1647,000000	97,219401
1646,000000	97,212776
1645,000000	97,199308
1644,000000	97,181596
1643,000000	97,169054
1642,000000	97,158417
1641,000000	97,135396
1640,000000	97,102145
1639,000000	97,074949
1638,000000	97,053774
1637,000000	97,021783
1636,000000	96,978306
1635,000000	96,959338
1634,000000	96,973303
1633,000000	96,985033
1632,000000	96,982752
1631,000000	96,977907
1630,000000	96,972471
1629,000000	96,957947
1628,000000	96,935913
1627,000000	96,918970
1626,000000	96,905210
1625,000000	96,881967
1624,000000	96,853210
1623,000000	96,833442
1622,000000	96,818944
1621,000000	96,792635
1620,000000	96,755274
1619,000000	96,721998
1618,000000	96,694946
1617,000000	96,659913
1616,000000	96,620082
1615,000000	96,595850
1614,000000	96,583023
1613,000000	96,563903
1612,000000	96,538716
1611,000000	96,519998
1610,000000	96,504892
1609,000000	96,474070
1608,000000	96,421517
1607,000000	96,357180
1606,000000	96,279035
1605,000000	96,173332
1604,000000	96,043403
1603,000000	95,911594
1602,000000	95,793329
1601,000000	95,695154
1600,000000	95,636616
1599,000000	95,641239
1598,000000	95,703612
1597,000000	95,793017
1596,000000	95,889739
1595,000000	95,989870
1594,000000	96,079141
1593,000000	96,137381
1592,000000	96,166850
1591,000000	96,185171
1590,000000	96,193001
1589,000000	96,177438
1588,000000	96,141115
1587,000000	96,096919
1586,000000	96,037788
1585,000000	95,942685
1584,000000	95,812519
1583,000000	95,673180
1582,000000	95,547324
1581,000000	95,448377
1580,000000	95,397023
1579,000000	95,414597
1578,000000	95,501021
1577,000000	95,633511
1576,000000	95,782617
1575,000000	95,919498
1574,000000	96,015495
1573,000000	96,063457
1572,000000	96,085242
1571,000000	96,111402
1570,000000	96,144532
1569,000000	96,161688
1568,000000	96,164611
1567,000000	96,170582
1566,000000	96,176474
1565,000000	96,170001
1564,000000	96,159361
1563,000000	96,158983
1562,000000	96,161717
1561,000000	96,142995
1560,000000	96,125133
1559,000000	96,088375
1558,000000	96,028467
1557,000000	95,981694
1556,000000	95,937046
1555,000000	95,880064
1554,000000	95,800355
1553,000000	95,700983
1552,000000	95,600569
1551,000000	95,493548
1550,000000	95,343112
1549,000000	95,141438
1548,000000	94,938448
1547,000000	94,773018
1546,000000	94,622087
1545,000000	94,432242
1544,000000	94,194177
1543,000000	93,949466
1542,000000	93,711896
1541,000000	93,433851
1540,000000	93,090411
1539,000000	92,769418
1538,000000	92,522297
1537,000000	92,302153
1536,000000	92,073890
1535,000000	91,813732
1534,000000	91,482744
1533,000000	91,087158
1532,000000	90,713427
1531,000000	90,414130
1530,000000	90,158711
1529,000000	89,907059
1528,000000	89,650990
1527,000000	89,397229
1526,000000	89,143074
1525,000000	88,895093
1524,000000	88,679120
1523,000000	88,498976
1522,000000	88,298852
1521,000000	88,038871
1520,000000	87,783186
1519,000000	87,586654
1518,000000	87,403613
1517,000000	87,160758
1516,000000	86,866379
1515,000000	86,588566
1514,000000	86,335686
1513,000000	86,069421
1512,000000	85,790508
1511,000000	85,535676
1510,000000	85,306597
1509,000000	85,035789
1508,000000	84,617295
1507,000000	83,978264
1506,000000	83,269796
1505,000000	82,710122
1504,000000	82,305899
1503,000000	81,967653
1502,000000	81,616223
1501,000000	81,211019
1500,000000	80,781879
1499,000000	80,376519
1498,000000	79,975821
1497,000000	79,526867
1496,000000	79,063344
1495,000000	78,668672
1494,000000	78,347862
1493,000000	78,051276
1492,000000	77,750909
1491,000000	77,430405
1490,000000	77,056922
1489,000000	76,636478
1488,000000	76,241654
1487,000000	75,916802
1486,000000	75,632824
1485,000000	75,354425
1484,000000	75,084539
1483,000000	74,823071
1482,000000	74,532319
1481,000000	74,191427
1480,000000	73,842966
1479,000000	73,524981
1478,000000	73,204704
1477,000000	72,835170
1476,000000	72,436074
1475,000000	72,046861
1474,000000	71,623713
1473,000000	71,089291
1472,000000	70,495589
1471,000000	69,968693
1470,000000	69,517049
1469,000000	69,078573
1468,000000	68,633938
1467,000000	68,183483
1466,000000	67,695239
1465,000000	67,151228
1464,000000	66,630060
1463,000000	66,220985
1462,000000	65,906666
1461,000000	65,630263
1460,000000	65,374703
1459,000000	65,126557
1458,000000	64,802542
1457,000000	64,353465
1456,000000	63,935567
1455,000000	63,678873
1454,000000	63,511879
1453,000000	63,345035
1452,000000	63,172247
1451,000000	63,022471
1450,000000	62,886376
1449,000000	62,730762
1448,000000	62,566413
1447,000000	62,436504
1446,000000	62,350374
1445,000000	62,287156
1444,000000	62,238747
1443,000000	62,194474
1442,000000	62,118537
1441,000000	61,989314
1440,000000	61,827466
1439,000000	61,637588
1438,000000	61,352631
1437,000000	60,914274
1436,000000	60,437075
1435,000000	60,105291
1434,000000	59,935393
1433,000000	59,847480
1432,000000	59,803849
1431,000000	59,781431
1430,000000	59,704844
1429,000000	59,491379
1428,000000	59,152569
1427,000000	58,778637
1426,000000	58,457444
1425,000000	58,269828
1424,000000	58,296729
1423,000000	58,536325
1422,000000	58,885337
1421,000000	59,262436
1420,000000	59,669869
1419,000000	60,102153
1418,000000	60,494404
1417,000000	60,827453
1416,000000	61,162548
1415,000000	61,545837
1414,000000	61,971209
1413,000000	62,426820
1412,000000	62,924680
1411,000000	63,463863
1410,000000	64,010626
1409,000000	64,544339
1408,000000	65,080250
1407,000000	65,629168
1406,000000	66,172466
1405,000000	66,686840
1404,000000	67,162203
1403,000000	67,587984
1402,000000	67,956774
1401,000000	68,284080
1400,000000	68,593786
1399,000000	68,886359
1398,000000	69,151252
1397,000000	69,403882
1396,000000	69,672728
1395,000000	69,957205
1394,000000	70,232083
1393,000000	70,493492
1392,000000	70,761549
1391,000000	71,044209
1390,000000	71,333272
1389,000000	71,623650
1388,000000	71,909743
1387,000000	72,167151
1386,000000	72,375013
1385,000000	72,550520
1384,000000	72,728124
1383,000000	72,921746
1382,000000	73,129836
1381,000000	73,363150
1380,000000	73,643759
1379,000000	73,979685
1378,000000	74,364700
1377,000000	74,803497
1376,000000	75,309610
1375,000000	75,868124
1374,000000	76,425207
1373,000000	76,936958
1372,000000	77,402064
1371,000000	77,834801
1370,000000	78,239460
1369,000000	78,613850
1368,000000	78,955135
1367,000000	79,260893
1366,000000	79,539262
1365,000000	79,812315
1364,000000	80,088528
1363,000000	80,337976
1362,000000	80,524990
1361,000000	80,658219
1360,000000	80,772958
1359,000000	80,885225
1358,000000	80,994419
1357,000000	81,108297
1356,000000	81,240500
1355,000000	81,393135
1354,000000	81,563184
1353,000000	81,759995
1352,000000	81,995272
1351,000000	82,262389
1350,000000	82,540775
1349,000000	82,813545
1348,000000	83,067236
1347,000000	83,280526
1346,000000	83,430114
1345,000000	83,507122
1344,000000	83,514113
1343,000000	83,449400
1342,000000	83,302339
1341,000000	83,057733
1340,000000	82,707357
1339,000000	82,272254
1338,000000	81,814810
1337,000000	81,413943
1336,000000	81,124212
1335,000000	80,958912
1334,000000	80,903185
1333,000000	80,933457
1332,000000	81,022670
1331,000000	81,141617
1330,000000	81,269018
1329,000000	81,400435
1328,000000	81,540023
1327,000000	81,686890
1326,000000	81,838100
1325,000000	81,996583
1324,000000	82,165509
1323,000000	82,339309
1322,000000	82,509370
1321,000000	82,673498
1320,000000	82,830348
1319,000000	82,970967
1318,000000	83,087122
1317,000000	83,183137
1316,000000	83,267661
1315,000000	83,339677
1314,000000	83,391521
1313,000000	83,419144
1312,000000	83,421600
1311,000000	83,393691
1310,000000	83,327266
1309,000000	83,216355
1308,000000	83,054529
1307,000000	82,836410
1306,000000	82,565528
1305,000000	82,254742
1304,000000	81,914685
1303,000000	81,543662
1302,000000	81,134952
1301,000000	80,686028
1300,000000	80,195867
1299,000000	79,660094
1298,000000	79,073839
1297,000000	78,440716
1296,000000	77,775161
1295,000000	77,097596
1294,000000	76,431293
1293,000000	75,804318
1292,000000	75,248705
1291,000000	74,791814
1290,000000	74,446967
1289,000000	74,211014
1288,000000	74,069502
1287,000000	73,997090
1286,000000	73,959182
1285,000000	73,923286
1284,000000	73,866931
1283,000000	73,776599
1282,000000	73,644940
1281,000000	73,473417
1280,000000	73,273904
1279,000000	73,062493
1278,000000	72,853459
1277,000000	72,660478
1276,000000	72,498297
1275,000000	72,377068
1274,000000	72,296267
1273,000000	72,248382
1272,000000	72,224680
1271,000000	72,213573
1270,000000	72,199596
1269,000000	72,169826
1268,000000	72,118530
1267,000000	72,042045
1266,000000	71,934409
1265,000000	71,792302
1264,000000	71,620149
1263,000000	71,423528
1262,000000	71,201055
1261,000000	70,948121
1260,000000	70,665019
1259,000000	70,358871
1258,000000	70,046014
1257,000000	69,763479
1256,000000	69,572876
1255,000000	69,538767
1254,000000	69,690013
1253,000000	70,003180
1252,000000	70,419795
1251,000000	70,872742
1250,000000	71,312362
1249,000000	71,719811
1248,000000	72,100106
1247,000000	72,463602
1246,000000	72,814832
1245,000000	73,157545
1244,000000	73,498334
1243,000000	73,841871
1242,000000	74,190372
1241,000000	74,550198
1240,000000	74,931684
1239,000000	75,339708
1238,000000	75,770799
1237,000000	76,219849
1236,000000	76,680704
1235,000000	77,140186
1234,000000	77,581692
1233,000000	77,998306
1232,000000	78,398776
1231,000000	78,802720
1230,000000	79,238819
1229,000000	79,742160
1228,000000	80,337804
1227,000000	81,022422
1226,000000	81,765065
1225,000000	82,524474
1224,000000	83,259723
1223,000000	83,933214
1222,000000	84,518894
1221,000000	85,009943
1220,000000	85,410952
1219,000000	85,726967
1218,000000	85,967875
1217,000000	86,149948
1216,000000	86,287239
1215,000000	86,385813
1214,000000	86,451106
1213,000000	86,496028
1212,000000	86,530983
1211,000000	86,555794
1210,000000	86,567487
1209,000000	86,567701
1208,000000	86,557823
1207,000000	86,533829
1206,000000	86,494661
1205,000000	86,448197
1204,000000	86,401687
1203,000000	86,354016
1202,000000	86,303742
1201,000000	86,257373
1200,000000	86,222174
1199,000000	86,197935
1198,000000	86,183181
1197,000000	86,183869
1196,000000	86,207646
1195,000000	86,254248
1194,000000	86,319692
1193,000000	86,403520
1192,000000	86,505818
1191,000000	86,622710
1190,000000	86,752396
1189,000000	86,901401
1188,000000	87,075048
1187,000000	87,266151
1186,000000	87,460053
1185,000000	87,646144
1184,000000	87,818115
1183,000000	87,969424
1182,000000	88,097390
1181,000000	88,206907
1180,000000	88,303382
1179,000000	88,385704
1178,000000	88,452386
1177,000000	88,507175
1176,000000	88,551821
1175,000000	88,581681
1174,000000	88,593660
1173,000000	88,592210
1172,000000	88,580446
1171,000000	88,552034
1170,000000	88,500035
1169,000000	88,427108
1168,000000	88,341904
1167,000000	88,252946
1166,000000	88,173479
1165,000000	88,125356
1164,000000	88,129152
1163,000000	88,190865
1162,000000	88,300846
1161,000000	88,440452
1160,000000	88,584207
1159,000000	88,704375
1158,000000	88,783604
1157,000000	88,821346
1156,000000	88,823383
1155,000000	88,791714
1154,000000	88,727357
1153,000000	88,634246
1152,000000	88,514605
1151,000000	88,363942
1150,000000	88,178078
1149,000000	87,956931
1148,000000	87,696601
1147,000000	87,386792
1146,000000	87,019488
1145,000000	86,598184
1144,000000	86,133791
1143,000000	85,637836
1142,000000	85,125824
1141,000000	84,621123
1140,000000	84,149662
1139,000000	83,729942
1138,000000	83,369237
1137,000000	83,064911
1136,000000	82,805635
1135,000000	82,571605
1134,000000	82,339926
1133,000000	82,093970
1132,000000	81,825876
1131,000000	81,533546
1130,000000	81,219056
1129,000000	80,889771
1128,000000	80,558558
1127,000000	80,240964
1126,000000	79,954772
1125,000000	79,719923
1124,000000	79,553544
1123,000000	79,467061
1122,000000	79,468076
1121,000000	79,569832
1120,000000	79,791387
1119,000000	80,142661
1118,000000	80,617947
1117,000000	81,197625
1116,000000	81,851515
1115,000000	82,538553
1114,000000	83,213363
1113,000000	83,841090
1112,000000	84,400722
1111,000000	84,877971
1110,000000	85,262910
1109,000000	85,555045
1108,000000	85,760933
1107,000000	85,892130
1106,000000	85,968947
1105,000000	86,019577
1104,000000	86,070483
1103,000000	86,135362
1102,000000	86,217132
1101,000000	86,314762
1100,000000	86,421476
1099,000000	86,523880
1098,000000	86,610479
1097,000000	86,678973
1096,000000	86,730900
1095,000000	86,763703
1094,000000	86,775627
1093,000000	86,773109
1092,000000	86,766066
1091,000000	86,757988
1090,000000	86,744543
1089,000000	86,719313
1088,000000	86,671554
1087,000000	86,580114
1086,000000	86,418670
1085,000000	86,168511
1084,000000	85,829510
1083,000000	85,415723
1082,000000	84,939266
1081,000000	84,398282
1080,000000	83,782242
1079,000000	83,096879
1078,000000	82,380595
1077,000000	81,693789
1076,000000	81,093967
1075,000000	80,625739
1074,000000	80,323418
1073,000000	80,214438
1072,000000	80,315057
1071,000000	80,616842
1070,000000	81,089700
1069,000000	81,691679
1068,000000	82,375798
1067,000000	83,094740
1066,000000	83,806739
1065,000000	84,484576
1064,000000	85,111604
1063,000000	85,676061
1062,000000	86,175599
1061,000000	86,620078
1060,000000	87,019100
1059,000000	87,372792
1058,000000	87,681403
1057,000000	87,952606
1056,000000	88,194053
1055,000000	88,403625
1054,000000	88,577262
1053,000000	88,720465
1052,000000	88,841613
1051,000000	88,942523
1050,000000	89,020006
1049,000000	89,070676
1048,000000	89,087076
1047,000000	89,053862
1046,000000	88,958236
1045,000000	88,798764
1044,000000	88,583467
1043,000000	88,329947
1042,000000	88,072659
1041,000000	87,862477
1040,000000	87,749456
1039,000000	87,762828
1038,000000	87,902378
1037,000000	88,142728
1036,000000	88,440485
1035,000000	88,747299
1034,000000	89,028029
1033,000000	89,266906
1032,000000	89,458581
1031,000000	89,601057
1030,000000	89,700826
1029,000000	89,773936
1028,000000	89,834933
1027,000000	89,888519
1026,000000	89,935222
1025,000000	89,977604
1024,000000	90,016354
1023,000000	90,048846
1022,000000	90,075468
1021,000000	90,101705
1020,000000	90,131149
1019,000000	90,163369
1018,000000	90,200566
1017,000000	90,247588
1016,000000	90,302347
1015,000000	90,354802
1014,000000	90,398470
1013,000000	90,434777
1012,000000	90,463885
1011,000000	90,481871
1010,000000	90,490880
1009,000000	90,500943
1008,000000	90,516491
1007,000000	90,529777
1006,000000	90,532668
1005,000000	90,525900
1004,000000	90,511495
1003,000000	90,486355
1002,000000	90,449593
1001,000000	90,407422
1000,000000	90,364323
999,000000	90,316381
998,000000	90,259817
997,000000	90,198883
996,000000	90,138974
995,000000	90,079112
994,000000	90,017122
993,000000	89,956061
992,000000	89,898827
991,000000	89,841378
990,000000	89,777309
989,000000	89,703657
988,000000	89,617197
987,000000	89,510522
986,000000	89,377380
985,000000	89,218793
984,000000	89,038566
983,000000	88,837272
982,000000	88,614921
981,000000	88,374412
980,000000	88,119399
979,000000	87,851955
978,000000	87,576020
977,000000	87,298732
976,000000	87,023899
975,000000	86,748557
974,000000	86,469872
973,000000	86,192099
972,000000	85,922097
971,000000	85,661200
970,000000	85,405888
969,000000	85,154147
968,000000	84,906740
967,000000	84,664168
966,000000	84,428363
965,000000	84,205970
964,000000	84,005474
963,000000	83,831639
962,000000	83,685206
961,000000	83,567951
960,000000	83,482888
959,000000	83,431607
958,000000	83,418137
957,000000	83,453245
956,000000	83,551193
955,000000	83,718905
954,000000	83,951349
953,000000	84,236598
952,000000	84,557788
951,000000	84,894217
950,000000	85,227989
949,000000	85,551249
948,000000	85,863770
947,000000	86,165365
946,000000	86,455653
945,000000	86,736901
944,000000	87,010680
943,000000	87,273807
942,000000	87,523136
941,000000	87,760521
940,000000	87,987828
939,000000	88,201946
938,000000	88,399935
937,000000	88,585298
936,000000	88,762946
935,000000	88,932592
934,000000	89,093319
933,000000	89,249066
932,000000	89,403621
931,000000	89,554217
930,000000	89,696128
929,000000	89,829067
928,000000	89,952939
927,000000	90,063420
926,000000	90,159059
925,000000	90,248301
924,000000	90,343001
923,000000	90,448936
922,000000	90,567994
921,000000	90,703822
920,000000	90,857428
919,000000	91,021012
918,000000	91,183341
917,000000	91,338499
916,000000	91,484681
915,000000	91,620066
914,000000	91,746199
913,000000	91,869736
912,000000	91,994129
911,000000	92,115142
910,000000	92,230488
909,000000	92,347305
908,000000	92,472649
907,000000	92,603157
906,000000	92,732370
905,000000	92,861441
904,000000	92,993870
903,000000	93,125523
902,000000	93,249258
901,000000	93,364162
900,000000	93,471332
899,000000	93,566770
898,000000	93,647740
897,000000	93,720198
896,000000	93,790494
895,000000	93,855093
894,000000	93,908629
893,000000	93,955606
892,000000	94,001220
891,000000	94,035148
890,000000	94,031413
889,000000	93,957785
888,000000	93,774078
887,000000	93,431678
886,000000	92,902414
885,000000	92,207318
884,000000	91,401522
883,000000	90,519986
882,000000	89,536914
881,000000	88,379763
880,000000	86,967263
879,000000	85,247311
878,000000	83,215477
877,000000	80,898484
876,000000	78,319547
875,000000	75,527339
874,000000	72,758955
873,000000	70,596422
872,000000	69,844013
871,000000	71,030411
870,000000	73,931082
869,000000	77,632232
868,000000	81,112424
867,000000	83,795917
866,000000	85,650552
865,000000	86,914290
864,000000	87,807661
863,000000	88,451825
862,000000	88,905250
861,000000	89,194388
860,000000	89,320433
859,000000	89,270830
858,000000	89,038989
857,000000	88,645104
856,000000	88,186481
855,000000	87,873795
854,000000	87,951009
853,000000	88,505328
852,000000	89,346576
851,000000	90,120986
850,000000	90,583806
849,000000	90,756966
848,000000	90,831337
847,000000	90,956665
846,000000	91,139923
845,000000	91,312992
844,000000	91,438270
843,000000	91,532727
842,000000	91,621593
841,000000	91,701478
840,000000	91,752104
839,000000	91,764308
838,000000	91,746929
837,000000	91,712428
836,000000	91,666907
835,000000	91,615393
834,000000	91,569316
833,000000	91,544552
832,000000	91,554798
831,000000	91,608969
830,000000	91,711092
829,000000	91,858884
828,000000	92,042946
827,000000	92,250542
826,000000	92,469798
825,000000	92,688784
824,000000	92,894179
823,000000	93,075374
822,000000	93,228947
821,000000	93,355437
820,000000	93,453826
819,000000	93,522433
818,000000	93,563650
817,000000	93,583889
816,000000	93,589126
815,000000	93,583090
814,000000	93,567750
813,000000	93,543310
812,000000	93,508620
811,000000	93,463298
810,000000	93,408972
809,000000	93,347066
808,000000	93,276768
807,000000	93,195568
806,000000	93,099054
805,000000	92,979697
804,000000	92,829157
803,000000	92,644908
802,000000	92,434250
801,000000	92,212089
800,000000	91,996175
799,000000	91,801422
798,000000	91,633493
797,000000	91,487232
796,000000	91,354373
795,000000	91,231933
794,000000	91,119366
793,000000	91,009251
792,000000	90,887794
791,000000	90,746720
790,000000	90,590438
789,000000	90,430530
788,000000	90,277267
787,000000	90,136811
786,000000	90,010907
785,000000	89,896368
784,000000	89,788186
783,000000	89,684746
782,000000	89,587122
781,000000	89,493283
780,000000	89,397477
779,000000	89,296364
778,000000	89,191219
777,000000	89,082906
776,000000	88,969750
775,000000	88,852629
774,000000	88,737611
773,000000	88,630607
772,000000	88,532522
771,000000	88,441775
770,000000	88,358324
769,000000	88,282812
768,000000	88,214561
767,000000	88,152576
766,000000	88,096426
765,000000	88,044535
764,000000	87,993784
763,000000	87,941591
762,000000	87,885548
761,000000	87,820055
760,000000	87,736298
759,000000	87,626638
758,000000	87,485454
757,000000	87,305189
756,000000	87,076037
755,000000	86,791746
754,000000	86,452848
753,000000	86,062395
752,000000	85,622122
751,000000	85,134099
750,000000	84,604437
749,000000	84,045487
748,000000	83,476841
747,000000	82,925012
746,000000	82,420327
745,000000	81,993282
744,000000	81,671636
743,000000	81,478092
742,000000	81,427075
741,000000	81,519476
740,000000	81,738025
739,000000	82,048770
738,000000	82,410589
737,000000	82,785244
736,000000	83,143471
735,000000	83,467102
734,000000	83,744892
733,000000	83,965127
732,000000	84,116726
731,000000	84,200818
730,000000	84,235336
729,000000	84,242674
728,000000	84,236244
727,000000	84,221986
726,000000	84,205400
725,000000	84,188193
724,000000	84,160840
723,000000	84,106773
722,000000	84,013207
721,000000	83,872828
720,000000	83,674211
719,000000	83,385112
718,000000	82,927470
717,000000	82,164701
716,000000	80,958398
715,000000	79,315962
714,000000	77,516161
713,000000	76,035623
712,000000	75,263497
711,000000	75,230591
710,000000	75,618772
709,000000	76,033828
708,000000	76,255045
707,000000	76,272311
706,000000	76,173438
705,000000	76,041060
704,000000	75,917064
703,000000	75,800290
702,000000	75,665870
701,000000	75,506077
700,000000	75,349760
699,000000	75,229857
698,000000	75,144400
697,000000	75,066089
696,000000	74,979502
695,000000	74,889408
694,000000	74,802500
693,000000	74,722655
692,000000	74,660312
691,000000	74,629302
690,000000	74,634696
689,000000	74,673185
688,000000	74,739699
687,000000	74,824415
686,000000	74,910755
685,000000	74,985950
684,000000	75,049115
683,000000	75,104658
682,000000	75,154964
681,000000	75,204832
680,000000	75,263440
679,000000	75,335185
678,000000	75,416113
677,000000	75,504675
676,000000	75,608901
675,000000	75,738099
674,000000	75,895154
673,000000	76,077773
672,000000	76,276228
671,000000	76,482628
670,000000	76,707319
669,000000	76,989770
668,000000	77,330917
667,000000	77,637628
666,000000	77,860098
665,000000	78,038596
664,000000	78,208567
663,000000	78,372048
662,000000	78,507985
661,000000	78,595025
660,000000	78,621707
659,000000	78,580428
658,000000	78,464615
657,000000	78,267630
656,000000	77,982866
655,000000	77,611980
654,000000	77,176436
653,000000	76,713581
652,000000	76,263277
651,000000	75,856182
650,000000	75,497697
649,000000	75,163374
648,000000	74,823419
647,000000	74,465582
646,000000	74,085035
645,000000	73,667608
644,000000	73,200447
643,000000	72,688775
642,000000	72,145230
641,000000	71,575122
640,000000	70,993793
639,000000	70,446117
638,000000	69,984533
637,000000	69,638602
636,000000	69,422206
635,000000	69,345877
634,000000	69,396348
633,000000	69,528167
632,000000	69,695617
631,000000	69,873466
630,000000	70,042216
629,000000	70,178431
628,000000	70,269924
627,000000	70,320875
626,000000	70,333022
625,000000	70,297306
624,000000	70,211023
623,000000	70,086247
622,000000	69,932290
621,000000	69,745636
620,000000	69,524979
619,000000	69,280829
618,000000	69,021769
617,000000	68,746379
616,000000	68,459177
615,000000	68,178352
614,000000	67,917486
613,000000	67,676231
612,000000	67,455359
611,000000	67,261367
610,000000	67,092207
609,000000	66,942728
608,000000	66,833253
607,000000	66,810610
606,000000	66,907688
605,000000	67,126609
604,000000	67,468689
603,000000	67,948789
602,000000	68,569978
601,000000	69,304937
600,000000	70,110932
599,000000	70,946602
598,000000	71,773658
597,000000	72,560026
596,000000	73,283950
595,000000	73,931785
594,000000	74,496130
593,000000	74,976842
592,000000	75,376522
591,000000	75,698396
590,000000	75,955613
589,000000	76,175616
588,000000	76,386219
587,000000	76,595442
586,000000	76,791216
585,000000	76,960806
584,000000	77,103596
583,000000	77,226525
582,000000	77,334819
581,000000	77,432111
580,000000	77,524620
579,000000	77,620450
578,000000	77,723372
577,000000	77,828098
576,000000	77,924272
575,000000	78,009876
574,000000	78,100472
573,000000	78,215726
572,000000	78,354409
571,000000	78,490664
570,000000	78,601316
569,000000	78,690510
568,000000	78,778066
567,000000	78,871709
566,000000	78,964742
565,000000	79,053249
564,000000	79,139731
563,000000	79,223002
562,000000	79,296743
561,000000	79,357274
560,000000	79,403244
559,000000	79,431522
558,000000	79,443983
557,000000	79,453288
556,000000	79,471083
555,000000	79,494838
554,000000	79,514352
553,000000	79,526408
552,000000	79,535105
551,000000	79,545291
550,000000	79,563883
549,000000	79,598969
548,000000	79,647750
547,000000	79,692509
546,000000	79,719389
545,000000	79,734824
544,000000	79,752065
543,000000	79,770097
542,000000	79,779479
541,000000	79,782155
540,000000	79,792927
539,000000	79,825750
538,000000	79,888052
537,000000	79,980538
536,000000	80,090396
535,000000	80,192618
534,000000	80,273960
533,000000	80,350807
532,000000	80,447087
531,000000	80,561913
530,000000	80,672943
529,000000	80,763588
528,000000	80,828727
527,000000	80,863206
526,000000	80,867136
525,000000	80,860522
524,000000	80,871708
523,000000	80,910720
522,000000	80,968633
521,000000	81,036141
520,000000	81,109862
519,000000	81,185581
518,000000	81,258165
517,000000	81,326210
516,000000	81,388803
515,000000	81,443623
514,000000	81,494463
513,000000	81,548441
512,000000	81,597893
511,000000	81,620906
510,000000	81,613680
509,000000	81,606946
508,000000	81,633229
507,000000	81,693942
506,000000	81,772294
505,000000	81,859900
504,000000	81,948501
503,000000	82,010091
502,000000	82,020082
501,000000	81,998457
500,000000	81,990898
499,000000	82,012096
498,000000	82,034764
497,000000	82,028098
496,000000	81,989778
495,000000	81,944490
494,000000	81,924331
493,000000	81,946700
492,000000	81,999311
491,000000	82,053362
490,000000	82,097947
489,000000	82,150921
488,000000	82,227823
487,000000	82,315375
486,000000	82,386455
485,000000	82,429151
484,000000	82,454237
483,000000	82,489394
482,000000	82,572385
481,000000	82,727895
480,000000	82,935576
479,000000	83,135039
478,000000	83,281200
477,000000	83,387317
476,000000	83,498500
475,000000	83,639273
474,000000	83,799429
473,000000	83,948016
472,000000	84,050932
471,000000	84,107822
470,000000	84,168006
469,000000	84,280777
468,000000	84,430139
467,000000	84,544677
466,000000	84,595111
465,000000	84,643057
464,000000	84,755883
463,000000	84,917389
462,000000	85,062383
461,000000	85,174355
460,000000	85,301407
459,000000	85,478564
458,000000	85,686279
457,000000	85,860231
456,000000	85,989747
455,000000	86,068739
454,000000	86,109905
453,000000	86,211989
452,000000	86,289711
451,000000	86,337646
450,000000	86,369091
