# Supplementary material for: Machine learning-assisted non-destructive plasticizer identification and quantification in historical PVC objects based on IR spectroscopy
Source: Sci Rep. 2022 Mar 23;12:5017. doi: 10.1038/s41598-022-08862-1 (PMC8943100; doi:10.1038/s41598-022-08862-1)
Supplement: Supplementary file 1 — Supplementary Information 1. [file 41598_2022_8862_MOESM1_ESM.zip › Plasticizers_PVC_data/ATR_FTIR_all/P223.ASC]

PE IR       SUBTECH     SPECTRUM    ASCII       PEDS        4.00        
   -1
P223.ASC
20/10/14
14:11:20.00
20/10/14
14:11:20.00
Student
Sample 037 By student Date Wednesday, October 14 2020
450,000000
#HDR
-1
-1
#GR
cm-1
%T
1.0
0.0
4000,000000
-1,000000
3551
8
100,963028
72,380931
#DATA
4000,000000	100,048514
3999,000000	100,050957
3998,000000	100,053397
3997,000000	100,056618
3996,000000	100,059993
3995,000000	100,062892
3994,000000	100,064825
3993,000000	100,065683
3992,000000	100,065769
3991,000000	100,065610
3990,000000	100,065664
3989,000000	100,066142
3988,000000	100,066950
3987,000000	100,067738
3986,000000	100,068086
3985,000000	100,067861
3984,000000	100,067420
3983,000000	100,067345
3982,000000	100,067828
3981,000000	100,068351
3980,000000	100,068144
3979,000000	100,067045
3978,000000	100,065805
3977,000000	100,065427
3976,000000	100,066224
3975,000000	100,067551
3974,000000	100,068577
3973,000000	100,069198
3972,000000	100,070119
3971,000000	100,072055
3970,000000	100,074984
3969,000000	100,078130
3968,000000	100,080490
3967,000000	100,081363
3966,000000	100,080587
3965,000000	100,078612
3964,000000	100,076387
3963,000000	100,074920
3962,000000	100,074590
3961,000000	100,074882
3960,000000	100,075012
3959,000000	100,074806
3958,000000	100,074876
3957,000000	100,075897
3956,000000	100,077756
3955,000000	100,079603
3954,000000	100,080670
3953,000000	100,080967
3952,000000	100,081137
3951,000000	100,081691
3950,000000	100,082522
3949,000000	100,083004
3948,000000	100,082440
3947,000000	100,080615
3946,000000	100,078192
3945,000000	100,076536
3944,000000	100,076849
3943,000000	100,079160
3942,000000	100,082042
3941,000000	100,083731
3940,000000	100,083703
3939,000000	100,082692
3938,000000	100,081446
3937,000000	100,080091
3936,000000	100,078629
3935,000000	100,077661
3934,000000	100,078119
3933,000000	100,080392
3932,000000	100,083736
3931,000000	100,086567
3930,000000	100,087565
3929,000000	100,086513
3928,000000	100,084443
3927,000000	100,083177
3926,000000	100,084348
3925,000000	100,088172
3924,000000	100,092942
3923,000000	100,096222
3922,000000	100,096792
3921,000000	100,095076
3920,000000	100,092367
3919,000000	100,090308
3918,000000	100,090411
3917,000000	100,092921
3916,000000	100,096167
3915,000000	100,097844
3914,000000	100,097024
3913,000000	100,094711
3912,000000	100,092674
3911,000000	100,092098
3910,000000	100,092952
3909,000000	100,094537
3908,000000	100,096273
3907,000000	100,098232
3906,000000	100,100763
3905,000000	100,103917
3904,000000	100,107047
3903,000000	100,109083
3902,000000	100,109773
3901,000000	100,110183
3900,000000	100,111262
3899,000000	100,112461
3898,000000	100,112412
3897,000000	100,110584
3896,000000	100,107833
3895,000000	100,105402
3894,000000	100,104457
3893,000000	100,106359
3892,000000	100,111786
3891,000000	100,118523
3890,000000	100,122040
3889,000000	100,120432
3888,000000	100,116078
3887,000000	100,112667
3886,000000	100,112618
3885,000000	100,115296
3884,000000	100,117474
3883,000000	100,117409
3882,000000	100,116288
3881,000000	100,115922
3880,000000	100,116911
3879,000000	100,117756
3878,000000	100,116910
3877,000000	100,115152
3876,000000	100,114070
3875,000000	100,114251
3874,000000	100,114907
3873,000000	100,114472
3872,000000	100,112945
3871,000000	100,112682
3870,000000	100,115373
3869,000000	100,118715
3868,000000	100,119061
3867,000000	100,116901
3866,000000	100,115298
3865,000000	100,115638
3864,000000	100,117111
3863,000000	100,118093
3862,000000	100,117780
3861,000000	100,116874
3860,000000	100,116712
3859,000000	100,118698
3858,000000	100,123321
3857,000000	100,129463
3856,000000	100,134311
3855,000000	100,135259
3854,000000	100,133791
3853,000000	100,133866
3852,000000	100,133473
3851,000000	100,130622
3850,000000	100,128758
3849,000000	100,129494
3848,000000	100,131195
3847,000000	100,132241
3846,000000	100,132360
3845,000000	100,132025
3844,000000	100,131691
3843,000000	100,131343
3842,000000	100,130888
3841,000000	100,130864
3840,000000	100,132117
3839,000000	100,134946
3838,000000	100,138617
3837,000000	100,142062
3836,000000	100,144670
3835,000000	100,146429
3834,000000	100,147331
3833,000000	100,147248
3832,000000	100,146282
3831,000000	100,144751
3830,000000	100,142922
3829,000000	100,141354
3828,000000	100,140999
3827,000000	100,142430
3826,000000	100,145084
3825,000000	100,147610
3824,000000	100,149031
3823,000000	100,149148
3822,000000	100,148848
3821,000000	100,149890
3820,000000	100,151372
3819,000000	100,151273
3818,000000	100,150599
3817,000000	100,150883
3816,000000	100,152148
3815,000000	100,153473
3814,000000	100,154274
3813,000000	100,155430
3812,000000	100,157532
3811,000000	100,159412
3810,000000	100,159888
3809,000000	100,159154
3808,000000	100,158370
3807,000000	100,158020
3806,000000	100,156837
3805,000000	100,153869
3804,000000	100,150690
3803,000000	100,149281
3802,000000	100,150193
3801,000000	100,152262
3800,000000	100,152932
3799,000000	100,152310
3798,000000	100,153488
3797,000000	100,157737
3796,000000	100,163447
3795,000000	100,168130
3794,000000	100,170591
3793,000000	100,171282
3792,000000	100,171009
3791,000000	100,170370
3790,000000	100,170117
3789,000000	100,170906
3788,000000	100,172714
3787,000000	100,174749
3786,000000	100,176030
3785,000000	100,175914
3784,000000	100,174288
3783,000000	100,171782
3782,000000	100,169904
3781,000000	100,170324
3780,000000	100,173599
3779,000000	100,178389
3778,000000	100,182330
3777,000000	100,184413
3776,000000	100,185485
3775,000000	100,186313
3774,000000	100,186569
3773,000000	100,186057
3772,000000	100,185647
3771,000000	100,186514
3770,000000	100,188570
3769,000000	100,190143
3768,000000	100,189878
3767,000000	100,188493
3766,000000	100,187457
3765,000000	100,187157
3764,000000	100,187030
3763,000000	100,186895
3762,000000	100,187412
3761,000000	100,188903
3760,000000	100,191177
3759,000000	100,194235
3758,000000	100,197961
3757,000000	100,201710
3756,000000	100,204470
3755,000000	100,205224
3754,000000	100,202947
3753,000000	100,197392
3752,000000	100,190845
3751,000000	100,187915
3750,000000	100,190522
3749,000000	100,195230
3748,000000	100,198475
3747,000000	100,199428
3746,000000	100,197674
3745,000000	100,194035
3744,000000	100,191271
3743,000000	100,188581
3742,000000	100,184992
3741,000000	100,183045
3740,000000	100,182864
3739,000000	100,182094
3738,000000	100,179803
3737,000000	100,178923
3736,000000	100,184293
3735,000000	100,196709
3734,000000	100,209713
3733,000000	100,216108
3732,000000	100,214785
3731,000000	100,209424
3730,000000	100,203924
3729,000000	100,199903
3728,000000	100,197239
3727,000000	100,195726
3726,000000	100,195914
3725,000000	100,198079
3724,000000	100,201779
3723,000000	100,206009
3722,000000	100,209433
3721,000000	100,210947
3720,000000	100,210662
3719,000000	100,209813
3718,000000	100,209122
3717,000000	100,208092
3716,000000	100,205990
3715,000000	100,202734
3714,000000	100,198537
3713,000000	100,194002
3712,000000	100,191258
3711,000000	100,192325
3710,000000	100,195923
3709,000000	100,198851
3708,000000	100,199197
3707,000000	100,197126
3706,000000	100,194027
3705,000000	100,191578
3704,000000	100,190978
3703,000000	100,192367
3702,000000	100,194698
3701,000000	100,196058
3700,000000	100,194701
3699,000000	100,190764
3698,000000	100,185967
3697,000000	100,181692
3696,000000	100,178224
3695,000000	100,175350
3694,000000	100,173321
3693,000000	100,172912
3692,000000	100,174520
3691,000000	100,177294
3690,000000	100,178919
3689,000000	100,176959
3688,000000	100,170695
3687,000000	100,162361
3686,000000	100,155906
3685,000000	100,153465
3684,000000	100,153646
3683,000000	100,153377
3682,000000	100,150769
3681,000000	100,146117
3680,000000	100,140480
3679,000000	100,133979
3678,000000	100,126140
3677,000000	100,118133
3676,000000	100,114559
3675,000000	100,118225
3674,000000	100,123844
3673,000000	100,126662
3672,000000	100,127627
3671,000000	100,127915
3670,000000	100,128130
3669,000000	100,128179
3668,000000	100,126893
3667,000000	100,124954
3666,000000	100,124226
3665,000000	100,124893
3664,000000	100,125493
3663,000000	100,124770
3662,000000	100,122939
3661,000000	100,121301
3660,000000	100,120733
3659,000000	100,120901
3658,000000	100,120982
3657,000000	100,120830
3656,000000	100,120935
3655,000000	100,121067
3654,000000	100,121031
3653,000000	100,121312
3652,000000	100,121068
3651,000000	100,118085
3650,000000	100,112265
3649,000000	100,106592
3648,000000	100,103686
3647,000000	100,103811
3646,000000	100,105938
3645,000000	100,108873
3644,000000	100,111742
3643,000000	100,113931
3642,000000	100,114906
3641,000000	100,114368
3640,000000	100,112439
3639,000000	100,109951
3638,000000	100,107877
3637,000000	100,106394
3636,000000	100,105102
3635,000000	100,104005
3634,000000	100,103833
3633,000000	100,104966
3632,000000	100,106576
3631,000000	100,106727
3630,000000	100,104147
3629,000000	100,100691
3628,000000	100,097611
3627,000000	100,092758
3626,000000	100,086911
3625,000000	100,083498
3624,000000	100,084002
3623,000000	100,088194
3622,000000	100,095129
3621,000000	100,102792
3620,000000	100,108217
3619,000000	100,108803
3618,000000	100,103516
3617,000000	100,093768
3616,000000	100,083150
3615,000000	100,075031
3614,000000	100,070699
3613,000000	100,069128
3612,000000	100,068076
3611,000000	100,065910
3610,000000	100,062636
3609,000000	100,059357
3608,000000	100,056902
3607,000000	100,054761
3606,000000	100,051923
3605,000000	100,048409
3604,000000	100,045012
3603,000000	100,042116
3602,000000	100,039457
3601,000000	100,036508
3600,000000	100,032877
3599,000000	100,028489
3598,000000	100,023743
3597,000000	100,019501
3596,000000	100,016718
3595,000000	100,015432
3594,000000	100,014397
3593,000000	100,012033
3592,000000	100,008303
3591,000000	100,004766
3590,000000	100,002634
3589,000000	100,001587
3588,000000	100,000511
3587,000000	99,998362
3586,000000	99,994268
3585,000000	99,988496
3584,000000	99,982433
3583,000000	99,977017
3582,000000	99,972383
3581,000000	99,968766
3580,000000	99,966657
3579,000000	99,965932
3578,000000	99,965324
3577,000000	99,963136
3576,000000	99,958584
3575,000000	99,952409
3574,000000	99,946214
3573,000000	99,941302
3572,000000	99,937947
3571,000000	99,935621
3570,000000	99,933513
3569,000000	99,931107
3568,000000	99,928800
3567,000000	99,927448
3566,000000	99,926672
3565,000000	99,925203
3564,000000	99,922787
3563,000000	99,919688
3562,000000	99,915590
3561,000000	99,910413
3560,000000	99,905385
3559,000000	99,902422
3558,000000	99,902281
3557,000000	99,903829
3556,000000	99,905063
3555,000000	99,904677
3554,000000	99,902600
3553,000000	99,899548
3552,000000	99,896193
3551,000000	99,892732
3550,000000	99,888928
3549,000000	99,884374
3548,000000	99,878983
3547,000000	99,873772
3546,000000	99,870645
3545,000000	99,870669
3544,000000	99,872869
3543,000000	99,875262
3542,000000	99,876475
3541,000000	99,876143
3540,000000	99,874218
3539,000000	99,870637
3538,000000	99,865663
3537,000000	99,860336
3536,000000	99,856197
3535,000000	99,854288
3534,000000	99,854419
3533,000000	99,855179
3532,000000	99,854816
3531,000000	99,852312
3530,000000	99,848103
3529,000000	99,843663
3528,000000	99,840377
3527,000000	99,838774
3526,000000	99,838610
3525,000000	99,839245
3524,000000	99,839866
3523,000000	99,839732
3522,000000	99,838474
3521,000000	99,836140
3520,000000	99,832911
3519,000000	99,829013
3518,000000	99,824938
3517,000000	99,821414
3516,000000	99,818832
3515,000000	99,816793
3514,000000	99,814506
3513,000000	99,811571
3512,000000	99,808234
3511,000000	99,804946
3510,000000	99,801951
3509,000000	99,799210
3508,000000	99,796542
3507,000000	99,793741
3506,000000	99,790658
3505,000000	99,787234
3504,000000	99,783649
3503,000000	99,780459
3502,000000	99,778396
3501,000000	99,777736
3500,000000	99,777615
3499,000000	99,776151
3498,000000	99,771819
3497,000000	99,765120
3496,000000	99,758538
3495,000000	99,754410
3494,000000	99,752933
3493,000000	99,752342
3492,000000	99,750702
3491,000000	99,747278
3490,000000	99,742623
3489,000000	99,737756
3488,000000	99,733219
3487,000000	99,728752
3486,000000	99,724014
3485,000000	99,719728
3484,000000	99,717651
3483,000000	99,718853
3482,000000	99,721943
3481,000000	99,723486
3480,000000	99,720648
3479,000000	99,713465
3478,000000	99,704617
3477,000000	99,697242
3476,000000	99,692887
3475,000000	99,691102
3474,000000	99,690723
3473,000000	99,691427
3472,000000	99,693770
3471,000000	99,697693
3470,000000	99,701449
3469,000000	99,702473
3468,000000	99,699265
3467,000000	99,692306
3466,000000	99,683435
3465,000000	99,674894
3464,000000	99,668667
3463,000000	99,665664
3462,000000	99,664946
3461,000000	99,664182
3460,000000	99,661553
3459,000000	99,657232
3458,000000	99,652764
3457,000000	99,649187
3456,000000	99,646044
3455,000000	99,642152
3454,000000	99,637024
3453,000000	99,631422
3452,000000	99,626793
3451,000000	99,624292
3450,000000	99,624197
3449,000000	99,625793
3448,000000	99,627627
3447,000000	99,628063
3446,000000	99,626043
3445,000000	99,621570
3444,000000	99,615652
3443,000000	99,609912
3442,000000	99,606215
3441,000000	99,606225
3440,000000	99,610719
3439,000000	99,618908
3438,000000	99,628233
3437,000000	99,635022
3436,000000	99,636158
3435,000000	99,631097
3434,000000	99,622704
3433,000000	99,615482
3432,000000	99,612188
3431,000000	99,611951
3430,000000	99,611817
3429,000000	99,609691
3428,000000	99,605455
3427,000000	99,599994
3426,000000	99,594502
3425,000000	99,590876
3424,000000	99,591427
3423,000000	99,597103
3422,000000	99,606211
3421,000000	99,615575
3420,000000	99,622979
3419,000000	99,628269
3418,000000	99,632534
3417,000000	99,636931
3416,000000	99,642123
3415,000000	99,648073
3414,000000	99,654096
3413,000000	99,659499
3412,000000	99,664252
3411,000000	99,668704
3410,000000	99,672666
3409,000000	99,675349
3408,000000	99,676525
3407,000000	99,677411
3406,000000	99,679938
3405,000000	99,685076
3404,000000	99,691897
3403,000000	99,698136
3402,000000	99,701721
3401,000000	99,702102
3400,000000	99,700524
3399,000000	99,699041
3398,000000	99,699119
3397,000000	99,701034
3396,000000	99,704422
3395,000000	99,708973
3394,000000	99,714279
3393,000000	99,719309
3392,000000	99,722655
3391,000000	99,723644
3390,000000	99,722992
3389,000000	99,722170
3388,000000	99,722241
3387,000000	99,723400
3386,000000	99,725374
3385,000000	99,727776
3384,000000	99,729980
3383,000000	99,731133
3382,000000	99,730833
3381,000000	99,729756
3380,000000	99,729180
3379,000000	99,729668
3378,000000	99,730491
3377,000000	99,730506
3376,000000	99,729358
3375,000000	99,727625
3374,000000	99,726092
3373,000000	99,725291
3372,000000	99,725575
3371,000000	99,727131
3370,000000	99,729740
3369,000000	99,732783
3368,000000	99,735648
3367,000000	99,738086
3366,000000	99,740169
3365,000000	99,742067
3364,000000	99,743875
3363,000000	99,745505
3362,000000	99,746673
3361,000000	99,747027
3360,000000	99,746337
3359,000000	99,744688
3358,000000	99,742679
3357,000000	99,741369
3356,000000	99,741565
3355,000000	99,742856
3354,000000	99,743659
3353,000000	99,742733
3352,000000	99,740620
3351,000000	99,739258
3350,000000	99,740079
3349,000000	99,742678
3348,000000	99,745256
3347,000000	99,746088
3346,000000	99,744661
3345,000000	99,741849
3344,000000	99,739195
3343,000000	99,737780
3342,000000	99,737612
3341,000000	99,738124
3340,000000	99,739110
3339,000000	99,740825
3338,000000	99,743174
3337,000000	99,745252
3336,000000	99,746007
3335,000000	99,745178
3334,000000	99,743383
3333,000000	99,741475
3332,000000	99,740058
3331,000000	99,739475
3330,000000	99,739858
3329,000000	99,740998
3328,000000	99,742286
3327,000000	99,743014
3326,000000	99,742939
3325,000000	99,742614
3324,000000	99,743060
3323,000000	99,744896
3322,000000	99,747759
3321,000000	99,750596
3320,000000	99,752556
3319,000000	99,753544
3318,000000	99,753972
3317,000000	99,754140
3316,000000	99,754000
3315,000000	99,753509
3314,000000	99,753014
3313,000000	99,753062
3312,000000	99,753726
3311,000000	99,754250
3310,000000	99,753593
3309,000000	99,751338
3308,000000	99,747960
3307,000000	99,744277
3306,000000	99,740899
3305,000000	99,738181
3304,000000	99,736394
3303,000000	99,735754
3302,000000	99,736455
3301,000000	99,738764
3300,000000	99,742805
3299,000000	99,748164
3298,000000	99,753942
3297,000000	99,759337
3296,000000	99,763980
3295,000000	99,767593
3294,000000	99,769844
3293,000000	99,770833
3292,000000	99,771424
3291,000000	99,772747
3290,000000	99,775524
3289,000000	99,779982
3288,000000	99,785892
3287,000000	99,792237
3286,000000	99,797359
3285,000000	99,800182
3284,000000	99,801225
3283,000000	99,801887
3282,000000	99,802870
3281,000000	99,803987
3280,000000	99,805286
3279,000000	99,807458
3278,000000	99,810841
3277,000000	99,814722
3276,000000	99,818108
3275,000000	99,820757
3274,000000	99,823037
3273,000000	99,825041
3272,000000	99,826291
3271,000000	99,826341
3270,000000	99,825495
3269,000000	99,824941
3268,000000	99,826112
3267,000000	99,829580
3266,000000	99,834439
3265,000000	99,839035
3264,000000	99,842466
3263,000000	99,845252
3262,000000	99,848479
3261,000000	99,852497
3260,000000	99,856623
3259,000000	99,859939
3258,000000	99,862155
3257,000000	99,863734
3256,000000	99,865227
3255,000000	99,866667
3254,000000	99,867771
3253,000000	99,868667
3252,000000	99,869963
3251,000000	99,871833
3250,000000	99,873502
3249,000000	99,874140
3248,000000	99,874015
3247,000000	99,874178
3246,000000	99,875113
3245,000000	99,876332
3244,000000	99,877321
3243,000000	99,878242
3242,000000	99,879555
3241,000000	99,881504
3240,000000	99,884149
3239,000000	99,887319
3238,000000	99,890344
3237,000000	99,892349
3236,000000	99,893122
3235,000000	99,893194
3234,000000	99,892839
3233,000000	99,891550
3232,000000	99,889037
3231,000000	99,886271
3230,000000	99,884861
3229,000000	99,885484
3228,000000	99,887372
3227,000000	99,889373
3226,000000	99,891094
3225,000000	99,892933
3224,000000	99,895274
3223,000000	99,897934
3222,000000	99,900454
3221,000000	99,902712
3220,000000	99,904935
3219,000000	99,906978
3218,000000	99,908026
3217,000000	99,907471
3216,000000	99,905901
3215,000000	99,904630
3214,000000	99,904322
3213,000000	99,904627
3212,000000	99,905187
3211,000000	99,906294
3210,000000	99,908201
3209,000000	99,910350
3208,000000	99,911766
3207,000000	99,911997
3206,000000	99,911390
3205,000000	99,910756
3204,000000	99,910945
3203,000000	99,912418
3202,000000	99,914838
3201,000000	99,917253
3200,000000	99,918904
3199,000000	99,919740
3198,000000	99,920118
3197,000000	99,920388
3196,000000	99,920832
3195,000000	99,921585
3194,000000	99,922348
3193,000000	99,922660
3192,000000	99,922843
3191,000000	99,924231
3190,000000	99,927945
3189,000000	99,933548
3188,000000	99,939270
3187,000000	99,943369
3186,000000	99,945118
3185,000000	99,944847
3184,000000	99,943576
3183,000000	99,942459
3182,000000	99,942054
3181,000000	99,942128
3180,000000	99,942335
3179,000000	99,942947
3178,000000	99,944557
3177,000000	99,947220
3176,000000	99,950321
3175,000000	99,953288
3174,000000	99,956030
3173,000000	99,958683
3172,000000	99,961333
3171,000000	99,964106
3170,000000	99,967109
3169,000000	99,969935
3168,000000	99,971441
3167,000000	99,970478
3166,000000	99,967168
3165,000000	99,963398
3164,000000	99,961747
3163,000000	99,963553
3162,000000	99,967857
3161,000000	99,972314
3160,000000	99,975151
3159,000000	99,976282
3158,000000	99,976716
3157,000000	99,977307
3156,000000	99,978153
3155,000000	99,978878
3154,000000	99,979136
3153,000000	99,978944
3152,000000	99,978763
3151,000000	99,979298
3150,000000	99,981035
3149,000000	99,983842
3148,000000	99,986974
3147,000000	99,989427
3146,000000	99,990430
3145,000000	99,989881
3144,000000	99,988489
3143,000000	99,987392
3142,000000	99,987467
3141,000000	99,988834
3140,000000	99,990916
3139,000000	99,992822
3138,000000	99,993799
3137,000000	99,993530
3136,000000	99,992187
3135,000000	99,990172
3134,000000	99,987942
3133,000000	99,986089
3132,000000	99,985321
3131,000000	99,985999
3130,000000	99,987742
3129,000000	99,989773
3128,000000	99,991575
3127,000000	99,992992
3126,000000	99,993897
3125,000000	99,994281
3124,000000	99,994654
3123,000000	99,995814
3122,000000	99,997952
3121,000000	100,000260
3120,000000	100,001545
3119,000000	100,001027
3118,000000	99,998672
3117,000000	99,995352
3116,000000	99,992758
3115,000000	99,992431
3114,000000	99,994323
3113,000000	99,996671
3112,000000	99,997674
3111,000000	99,997084
3110,000000	99,995920
3109,000000	99,995093
3108,000000	99,994788
3107,000000	99,994844
3106,000000	99,994977
3105,000000	99,994589
3104,000000	99,992917
3103,000000	99,989733
3102,000000	99,985714
3101,000000	99,982028
3100,000000	99,979656
3099,000000	99,978975
3098,000000	99,979516
3097,000000	99,979956
3096,000000	99,978692
3095,000000	99,974916
3094,000000	99,969306
3093,000000	99,963633
3092,000000	99,959569
3091,000000	99,957632
3090,000000	99,957020
3089,000000	99,956410
3088,000000	99,955029
3087,000000	99,952991
3086,000000	99,950706
3085,000000	99,948199
3084,000000	99,945190
3083,000000	99,941660
3082,000000	99,937991
3081,000000	99,934511
3080,000000	99,931153
3079,000000	99,927689
3078,000000	99,924192
3077,000000	99,921109
3076,000000	99,918808
3075,000000	99,917051
3074,000000	99,914991
3073,000000	99,911920
3072,000000	99,908128
3071,000000	99,904845
3070,000000	99,903082
3069,000000	99,902523
3068,000000	99,901712
3067,000000	99,899308
3066,000000	99,895122
3065,000000	99,890136
3064,000000	99,885830
3063,000000	99,883399
3062,000000	99,883139
3061,000000	99,884267
3060,000000	99,885483
3059,000000	99,885894
3058,000000	99,885405
3057,000000	99,884280
3056,000000	99,882657
3055,000000	99,880652
3054,000000	99,878639
3053,000000	99,877031
3052,000000	99,875845
3051,000000	99,874784
3050,000000	99,873830
3049,000000	99,873483
3048,000000	99,874214
3047,000000	99,875774
3046,000000	99,877230
3045,000000	99,877720
3044,000000	99,877120
3043,000000	99,875851
3042,000000	99,874029
3041,000000	99,870999
3040,000000	99,866023
3039,000000	99,859484
3038,000000	99,852975
3037,000000	99,847825
3036,000000	99,843643
3035,000000	99,838680
3034,000000	99,831656
3033,000000	99,822913
3032,000000	99,813753
3031,000000	99,805113
3030,000000	99,797112
3029,000000	99,789528
3028,000000	99,782108
3027,000000	99,774361
3026,000000	99,765443
3025,000000	99,754531
3024,000000	99,741389
3023,000000	99,726603
3022,000000	99,711221
3021,000000	99,696026
3020,000000	99,680990
3019,000000	99,665540
3018,000000	99,649226
3017,000000	99,631758
3016,000000	99,612380
3015,000000	99,589784
3014,000000	99,563200
3013,000000	99,533165
3012,000000	99,500601
3011,000000	99,465437
3010,000000	99,426769
3009,000000	99,384388
3008,000000	99,339270
3007,000000	99,292251
3006,000000	99,242874
3005,000000	99,189843
3004,000000	99,132401
3003,000000	99,070996
3002,000000	99,006874
3001,000000	98,941300
3000,000000	98,874587
2999,000000	98,805582
2998,000000	98,732385
2997,000000	98,653883
2996,000000	98,570453
2995,000000	98,482716
2994,000000	98,389983
2993,000000	98,290474
2992,000000	98,182860
2991,000000	98,067357
2990,000000	97,945021
2989,000000	97,816155
2988,000000	97,679431
2987,000000	97,532140
2986,000000	97,371681
2985,000000	97,197022
2984,000000	97,009366
2983,000000	96,811923
2982,000000	96,608791
2981,000000	96,403508
2980,000000	96,197435
2979,000000	95,989195
2978,000000	95,775795
2977,000000	95,554069
2976,000000	95,321253
2975,000000	95,075006
2974,000000	94,814216
2973,000000	94,540416
2972,000000	94,257618
2971,000000	93,970448
2970,000000	93,682302
2969,000000	93,395321
2968,000000	93,111546
2967,000000	92,834016
2966,000000	92,567361
2965,000000	92,317246
2964,000000	92,089328
2963,000000	91,888218
2962,000000	91,718054
2961,000000	91,583321
2960,000000	91,487995
2959,000000	91,434338
2958,000000	91,422342
2957,000000	91,450801
2956,000000	91,517271
2955,000000	91,616557
2954,000000	91,740026
2953,000000	91,876456
2952,000000	92,014101
2951,000000	92,141556
2950,000000	92,247972
2949,000000	92,323009
2948,000000	92,357351
2947,000000	92,343597
2946,000000	92,276775
2945,000000	92,155221
2944,000000	91,980483
2943,000000	91,757102
2942,000000	91,491584
2941,000000	91,191060
2940,000000	90,862442
2939,000000	90,511700
2938,000000	90,144563
2937,000000	89,767037
2936,000000	89,386111
2935,000000	89,010342
2934,000000	88,649918
2933,000000	88,315632
2932,000000	88,015976
2931,000000	87,755945
2930,000000	87,538295
2929,000000	87,365699
2928,000000	87,240749
2927,000000	87,164168
2926,000000	87,134644
2925,000000	87,149659
2924,000000	87,206382
2923,000000	87,301496
2922,000000	87,430978
2921,000000	87,590233
2920,000000	87,773837
2919,000000	87,976602
2918,000000	88,195604
2917,000000	88,431017
2916,000000	88,683781
2915,000000	88,951677
2914,000000	89,228501
2913,000000	89,506841
2912,000000	89,781588
2911,000000	90,051259
2910,000000	90,317046
2909,000000	90,581745
2908,000000	90,848956
2907,000000	91,122063
2906,000000	91,402894
2905,000000	91,690938
2904,000000	91,983949
2903,000000	92,279209
2902,000000	92,574309
2901,000000	92,867241
2900,000000	93,156209
2899,000000	93,439273
2898,000000	93,713501
2897,000000	93,974408
2896,000000	94,217390
2895,000000	94,440768
2894,000000	94,647378
2893,000000	94,842138
2892,000000	95,027642
2891,000000	95,202092
2890,000000	95,361119
2889,000000	95,500972
2888,000000	95,619635
2887,000000	95,715789
2886,000000	95,787459
2885,000000	95,831748
2884,000000	95,845689
2883,000000	95,827274
2882,000000	95,776350
2881,000000	95,694803
2880,000000	95,586362
2879,000000	95,456508
2878,000000	95,312764
2877,000000	95,164354
2876,000000	95,020091
2875,000000	94,886541
2874,000000	94,768215
2873,000000	94,669414
2872,000000	94,594411
2871,000000	94,544145
2870,000000	94,511979
2869,000000	94,482574
2868,000000	94,435241
2867,000000	94,350373
2866,000000	94,215749
2865,000000	94,030004
2864,000000	93,802113
2863,000000	93,547369
2862,000000	93,282739
2861,000000	93,023997
2860,000000	92,786131
2859,000000	92,584554
2858,000000	92,434697
2857,000000	92,349589
2856,000000	92,336183
2855,000000	92,394499
2854,000000	92,520104
2853,000000	92,707796
2852,000000	92,954284
2851,000000	93,258111
2850,000000	93,616590
2849,000000	94,021622
2848,000000	94,457870
2847,000000	94,905398
2846,000000	95,345594
2845,000000	95,764913
2844,000000	96,155190
2843,000000	96,512885
2842,000000	96,837490
2841,000000	97,129356
2840,000000	97,387451
2839,000000	97,609875
2838,000000	97,797546
2837,000000	97,956303
2836,000000	98,094233
2835,000000	98,217216
2834,000000	98,327254
2833,000000	98,424444
2832,000000	98,509343
2831,000000	98,583303
2830,000000	98,648161
2829,000000	98,705989
2828,000000	98,758329
2827,000000	98,805291
2826,000000	98,845814
2825,000000	98,879272
2824,000000	98,906394
2823,000000	98,928495
2822,000000	98,946632
2821,000000	98,961730
2820,000000	98,975049
2819,000000	98,988167
2818,000000	99,002878
2817,000000	99,021376
2816,000000	99,045857
2815,000000	99,077515
2814,000000	99,116181
2813,000000	99,160796
2812,000000	99,209470
2811,000000	99,258976
2810,000000	99,305355
2809,000000	99,346037
2808,000000	99,381245
2807,000000	99,412887
2806,000000	99,442491
2805,000000	99,470621
2804,000000	99,497571
2803,000000	99,523651
2802,000000	99,548815
2801,000000	99,572462
2800,000000	99,593716
2799,000000	99,611871
2798,000000	99,627011
2797,000000	99,640481
2796,000000	99,654226
2795,000000	99,669243
2794,000000	99,685000
2793,000000	99,700529
2792,000000	99,715436
2791,000000	99,729399
2790,000000	99,741536
2789,000000	99,751158
2788,000000	99,758691
2787,000000	99,765188
2786,000000	99,771300
2785,000000	99,777407
2784,000000	99,784198
2783,000000	99,792109
2782,000000	99,800488
2781,000000	99,808352
2780,000000	99,815941
2779,000000	99,824623
2778,000000	99,835080
2777,000000	99,846245
2776,000000	99,856171
2775,000000	99,863437
2774,000000	99,867744
2773,000000	99,869840
2772,000000	99,871065
2771,000000	99,872561
2770,000000	99,874697
2769,000000	99,877361
2768,000000	99,880446
2767,000000	99,883674
2766,000000	99,886333
2765,000000	99,887915
2764,000000	99,888942
2763,000000	99,890458
2762,000000	99,892714
2761,000000	99,894943
2760,000000	99,896499
2759,000000	99,897692
2758,000000	99,899342
2757,000000	99,901875
2756,000000	99,904885
2755,000000	99,907331
2754,000000	99,908283
2753,000000	99,907834
2752,000000	99,907143
2751,000000	99,907237
2750,000000	99,907968
2749,000000	99,908522
2748,000000	99,908616
2747,000000	99,908643
2746,000000	99,908837
2745,000000	99,908971
2744,000000	99,908767
2743,000000	99,908024
2742,000000	99,906403
2741,000000	99,903762
2740,000000	99,900760
2739,000000	99,898527
2738,000000	99,897590
2737,000000	99,897572
2736,000000	99,898005
2735,000000	99,898952
2734,000000	99,900655
2733,000000	99,903012
2732,000000	99,905751
2731,000000	99,909019
2730,000000	99,913650
2729,000000	99,920658
2728,000000	99,930170
2727,000000	99,940788
2726,000000	99,950312
2725,000000	99,957353
2724,000000	99,962022
2723,000000	99,965118
2722,000000	99,967402
2721,000000	99,969945
2720,000000	99,974081
2719,000000	99,979969
2718,000000	99,985725
2717,000000	99,989173
2716,000000	99,990439
2715,000000	99,991855
2714,000000	99,995309
2713,000000	100,000532
2712,000000	100,006003
2711,000000	100,010597
2710,000000	100,014056
2709,000000	100,016620
2708,000000	100,018726
2707,000000	100,020735
2706,000000	100,022726
2705,000000	100,024734
2704,000000	100,027055
2703,000000	100,029879
2702,000000	100,032667
2701,000000	100,034495
2700,000000	100,035038
2699,000000	100,034795
2698,000000	100,034398
2697,000000	100,034278
2696,000000	100,034944
2695,000000	100,036832
2694,000000	100,039574
2693,000000	100,041942
2692,000000	100,042906
2691,000000	100,042527
2690,000000	100,041711
2689,000000	100,041345
2688,000000	100,041790
2687,000000	100,042877
2686,000000	100,044119
2685,000000	100,044959
2684,000000	100,044903
2683,000000	100,043677
2682,000000	100,041587
2681,000000	100,039754
2680,000000	100,039454
2679,000000	100,040930
2678,000000	100,043237
2677,000000	100,045550
2676,000000	100,047999
2675,000000	100,050741
2674,000000	100,052810
2673,000000	100,052795
2672,000000	100,050545
2671,000000	100,047542
2670,000000	100,045678
2669,000000	100,046178
2668,000000	100,049370
2667,000000	100,054824
2666,000000	100,061714
2665,000000	100,069519
2664,000000	100,078242
2663,000000	100,087557
2662,000000	100,096217
2661,000000	100,103128
2660,000000	100,108763
2659,000000	100,114725
2658,000000	100,121898
2657,000000	100,129707
2656,000000	100,137113
2655,000000	100,143591
2654,000000	100,149113
2653,000000	100,153871
2652,000000	100,158160
2651,000000	100,162060
2650,000000	100,165304
2649,000000	100,167857
2648,000000	100,170334
2647,000000	100,173163
2646,000000	100,175718
2645,000000	100,177161
2644,000000	100,177813
2643,000000	100,178703
2642,000000	100,179946
2641,000000	100,180724
2640,000000	100,180846
2639,000000	100,181163
2638,000000	100,182234
2637,000000	100,183587
2636,000000	100,184513
2635,000000	100,184748
2634,000000	100,184190
2633,000000	100,182851
2632,000000	100,181315
2631,000000	100,180459
2630,000000	100,180596
2629,000000	100,181466
2628,000000	100,182858
2627,000000	100,184396
2626,000000	100,185156
2625,000000	100,184718
2624,000000	100,184269
2623,000000	100,185168
2622,000000	100,186519
2621,000000	100,185924
2620,000000	100,182872
2619,000000	100,179645
2618,000000	100,178279
2617,000000	100,178342
2616,000000	100,178456
2615,000000	100,178480
2614,000000	100,179079
2613,000000	100,180247
2612,000000	100,181385
2611,000000	100,182045
2610,000000	100,181821
2609,000000	100,180221
2608,000000	100,177274
2607,000000	100,173580
2606,000000	100,169477
2605,000000	100,165219
2604,000000	100,162269
2603,000000	100,162815
2602,000000	100,167022
2601,000000	100,171979
2600,000000	100,174438
2599,000000	100,173752
2598,000000	100,171261
2597,000000	100,168167
2596,000000	100,165398
2595,000000	100,164413
2594,000000	100,166019
2593,000000	100,168494
2592,000000	100,168690
2591,000000	100,165469
2590,000000	100,161025
2589,000000	100,158378
2588,000000	100,158434
2587,000000	100,159892
2586,000000	100,161145
2585,000000	100,161442
2584,000000	100,160628
2583,000000	100,158857
2582,000000	100,156861
2581,000000	100,155691
2580,000000	100,155468
2579,000000	100,154881
2578,000000	100,152926
2577,000000	100,151053
2576,000000	100,152343
2575,000000	100,158020
2574,000000	100,165595
2573,000000	100,170951
2572,000000	100,171602
2571,000000	100,167663
2570,000000	100,161002
2569,000000	100,154473
2568,000000	100,150861
2567,000000	100,151000
2566,000000	100,153146
2565,000000	100,155048
2564,000000	100,156060
2563,000000	100,156416
2562,000000	100,155504
2561,000000	100,152404
2560,000000	100,147694
2559,000000	100,143299
2558,000000	100,140720
2557,000000	100,140375
2556,000000	100,142100
2555,000000	100,145050
2554,000000	100,147537
2553,000000	100,148289
2552,000000	100,147658
2551,000000	100,146554
2550,000000	100,144699
2549,000000	100,141124
2548,000000	100,135964
2547,000000	100,130602
2546,000000	100,126472
2545,000000	100,124614
2544,000000	100,125501
2543,000000	100,127975
2542,000000	100,129252
2541,000000	100,127520
2540,000000	100,123833
2539,000000	100,120072
2538,000000	100,116015
2537,000000	100,110294
2536,000000	100,103325
2535,000000	100,097001
2534,000000	100,091916
2533,000000	100,086923
2532,000000	100,081150
2531,000000	100,074418
2530,000000	100,065991
2529,000000	100,055180
2528,000000	100,043408
2527,000000	100,033678
2526,000000	100,027576
2525,000000	100,024205
2524,000000	100,021915
2523,000000	100,019489
2522,000000	100,015819
2521,000000	100,010377
2520,000000	100,004466
2519,000000	100,000493
2518,000000	99,999541
2517,000000	100,000652
2516,000000	100,002264
2515,000000	100,003306
2514,000000	100,003366
2513,000000	100,003296
2512,000000	100,005363
2511,000000	100,011103
2510,000000	100,019101
2509,000000	100,026381
2508,000000	100,031793
2507,000000	100,036790
2506,000000	100,043374
2505,000000	100,052949
2504,000000	100,066659
2503,000000	100,084529
2502,000000	100,104053
2501,000000	100,121449
2500,000000	100,134940
2499,000000	100,145869
2498,000000	100,156662
2497,000000	100,168781
2496,000000	100,182095
2495,000000	100,194661
2494,000000	100,203660
2493,000000	100,208324
2492,000000	100,211692
2491,000000	100,217894
2490,000000	100,227808
2489,000000	100,238764
2488,000000	100,247884
2487,000000	100,254076
2486,000000	100,257646
2485,000000	100,260046
2484,000000	100,263465
2483,000000	100,268482
2482,000000	100,272605
2481,000000	100,273349
2480,000000	100,272301
2479,000000	100,273657
2478,000000	100,279059
2477,000000	100,286417
2476,000000	100,293607
2475,000000	100,300407
2474,000000	100,306537
2473,000000	100,310830
2472,000000	100,313424
2471,000000	100,316447
2470,000000	100,321297
2469,000000	100,326871
2468,000000	100,331384
2467,000000	100,334525
2466,000000	100,337139
2465,000000	100,339997
2464,000000	100,343407
2463,000000	100,347042
2462,000000	100,350083
2461,000000	100,352430
2460,000000	100,355258
2459,000000	100,359153
2458,000000	100,362560
2457,000000	100,363969
2456,000000	100,364742
2455,000000	100,367445
2454,000000	100,371986
2453,000000	100,375928
2452,000000	100,378235
2451,000000	100,379850
2450,000000	100,380754
2449,000000	100,379645
2448,000000	100,376980
2447,000000	100,375312
2446,000000	100,375695
2445,000000	100,376437
2444,000000	100,376211
2443,000000	100,375856
2442,000000	100,376033
2441,000000	100,375613
2440,000000	100,373689
2439,000000	100,371095
2438,000000	100,368726
2437,000000	100,366246
2436,000000	100,363543
2435,000000	100,361641
2434,000000	100,361027
2433,000000	100,360657
2432,000000	100,359569
2431,000000	100,358020
2430,000000	100,356368
2429,000000	100,354451
2428,000000	100,352801
2427,000000	100,352743
2426,000000	100,354510
2425,000000	100,356696
2424,000000	100,358216
2423,000000	100,359288
2422,000000	100,360060
2421,000000	100,360121
2420,000000	100,360080
2419,000000	100,361692
2418,000000	100,365271
2417,000000	100,368494
2416,000000	100,368969
2415,000000	100,366991
2414,000000	100,364987
2413,000000	100,365077
2412,000000	100,367558
2411,000000	100,370614
2410,000000	100,371252
2409,000000	100,367948
2408,000000	100,362860
2407,000000	100,360225
2406,000000	100,362059
2405,000000	100,366376
2404,000000	100,369631
2403,000000	100,369497
2402,000000	100,365502
2401,000000	100,358986
2400,000000	100,352995
2399,000000	100,350450
2398,000000	100,351496
2397,000000	100,353660
2396,000000	100,355003
2395,000000	100,355878
2394,000000	100,357353
2393,000000	100,359365
2392,000000	100,360993
2391,000000	100,361354
2390,000000	100,359537
2389,000000	100,355175
2388,000000	100,349452
2387,000000	100,344754
2386,000000	100,342610
2385,000000	100,342162
2384,000000	100,341506
2383,000000	100,339354
2382,000000	100,335747
2381,000000	100,331831
2380,000000	100,328653
2379,000000	100,326174
2378,000000	100,323617
2377,000000	100,321604
2376,000000	100,322228
2375,000000	100,325917
2374,000000	100,330219
2373,000000	100,333915
2372,000000	100,339585
2371,000000	100,348081
2370,000000	100,353829
2369,000000	100,349922
2368,000000	100,337202
2367,000000	100,324072
2366,000000	100,318172
2365,000000	100,322763
2364,000000	100,336275
2363,000000	100,351106
2362,000000	100,357159
2361,000000	100,352409
2360,000000	100,345861
2359,000000	100,346132
2358,000000	100,351475
2357,000000	100,355073
2356,000000	100,354134
2355,000000	100,350309
2354,000000	100,347213
2353,000000	100,346342
2352,000000	100,347972
2351,000000	100,352767
2350,000000	100,359636
2349,000000	100,365447
2348,000000	100,367760
2347,000000	100,368957
2346,000000	100,372874
2345,000000	100,378719
2344,000000	100,382901
2343,000000	100,384325
2342,000000	100,385366
2341,000000	100,386618
2340,000000	100,387542
2339,000000	100,388094
2338,000000	100,389303
2337,000000	100,392005
2336,000000	100,395967
2335,000000	100,400157
2334,000000	100,403660
2333,000000	100,404529
2332,000000	100,401043
2331,000000	100,395749
2330,000000	100,394345
2329,000000	100,402205
2328,000000	100,418923
2327,000000	100,441186
2326,000000	100,462941
2325,000000	100,476780
2324,000000	100,478492
2323,000000	100,470482
2322,000000	100,460272
2321,000000	100,452718
2320,000000	100,448561
2319,000000	100,447329
2318,000000	100,448018
2317,000000	100,448652
2316,000000	100,447162
2315,000000	100,444630
2314,000000	100,443176
2313,000000	100,443501
2312,000000	100,444077
2311,000000	100,444353
2310,000000	100,444663
2309,000000	100,444908
2308,000000	100,444493
2307,000000	100,444399
2306,000000	100,446821
2305,000000	100,452723
2304,000000	100,461172
2303,000000	100,470381
2302,000000	100,478702
2301,000000	100,484981
2300,000000	100,489200
2299,000000	100,492640
2298,000000	100,496109
2297,000000	100,499600
2296,000000	100,503104
2295,000000	100,508235
2294,000000	100,516644
2293,000000	100,528434
2292,000000	100,541711
2291,000000	100,553872
2290,000000	100,562493
2289,000000	100,566024
2288,000000	100,564573
2287,000000	100,559515
2286,000000	100,552541
2285,000000	100,545754
2284,000000	100,542377
2283,000000	100,544819
2282,000000	100,551713
2281,000000	100,558264
2280,000000	100,560833
2279,000000	100,559485
2278,000000	100,556364
2277,000000	100,553504
2276,000000	100,552490
2275,000000	100,553866
2274,000000	100,555668
2273,000000	100,554619
2272,000000	100,549319
2271,000000	100,541141
2270,000000	100,532110
2269,000000	100,524412
2268,000000	100,521611
2267,000000	100,526884
2266,000000	100,538782
2265,000000	100,551397
2264,000000	100,559789
2263,000000	100,563354
2262,000000	100,563825
2261,000000	100,563217
2260,000000	100,564122
2259,000000	100,568109
2258,000000	100,572982
2257,000000	100,574949
2256,000000	100,574961
2255,000000	100,578630
2254,000000	100,587895
2253,000000	100,596706
2252,000000	100,597714
2251,000000	100,590486
2250,000000	100,580649
2249,000000	100,574261
2248,000000	100,574773
2247,000000	100,582714
2246,000000	100,595156
2245,000000	100,607030
2244,000000	100,616100
2243,000000	100,625353
2242,000000	100,638774
2241,000000	100,655608
2240,000000	100,670198
2239,000000	100,676850
2238,000000	100,674607
2237,000000	100,668412
2236,000000	100,665028
2235,000000	100,666232
2234,000000	100,667249
2233,000000	100,663903
2232,000000	100,659516
2231,000000	100,661033
2230,000000	100,669545
2229,000000	100,678348
2228,000000	100,679434
2227,000000	100,668886
2226,000000	100,647989
2225,000000	100,624133
2224,000000	100,609121
2223,000000	100,610790
2222,000000	100,625754
2221,000000	100,643823
2220,000000	100,658564
2219,000000	100,669840
2218,000000	100,678073
2217,000000	100,681900
2216,000000	100,681060
2215,000000	100,676868
2214,000000	100,671103
2213,000000	100,668439
2212,000000	100,676142
2211,000000	100,695017
2210,000000	100,714294
2209,000000	100,723269
2208,000000	100,725234
2207,000000	100,730842
2206,000000	100,740898
2205,000000	100,746883
2204,000000	100,746977
2203,000000	100,748575
2202,000000	100,753544
2201,000000	100,754027
2200,000000	100,746841
2199,000000	100,740990
2198,000000	100,744840
2197,000000	100,754026
2196,000000	100,757720
2195,000000	100,751058
2194,000000	100,736865
2193,000000	100,720177
2192,000000	100,705268
2191,000000	100,694762
2190,000000	100,689575
2189,000000	100,691499
2188,000000	100,703866
2187,000000	100,725234
2186,000000	100,744855
2185,000000	100,751242
2184,000000	100,744446
2183,000000	100,733349
2182,000000	100,723058
2181,000000	100,712746
2180,000000	100,702954
2179,000000	100,696244
2178,000000	100,693259
2177,000000	100,695531
2176,000000	100,707129
2175,000000	100,724441
2174,000000	100,730938
2173,000000	100,714872
2172,000000	100,688211
2171,000000	100,675813
2170,000000	100,689130
2169,000000	100,720570
2168,000000	100,756967
2167,000000	100,785361
2166,000000	100,792024
2165,000000	100,776046
2164,000000	100,761527
2163,000000	100,772867
2162,000000	100,796145
2161,000000	100,787729
2160,000000	100,729340
2159,000000	100,651327
2158,000000	100,589757
2157,000000	100,550875
2156,000000	100,530337
2155,000000	100,532237
2154,000000	100,554716
2153,000000	100,580057
2152,000000	100,590967
2151,000000	100,586234
2150,000000	100,574705
2149,000000	100,564847
2148,000000	100,563650
2147,000000	100,574454
2146,000000	100,591105
2145,000000	100,601854
2144,000000	100,601875
2143,000000	100,595255
2142,000000	100,585331
2141,000000	100,572850
2140,000000	100,562685
2139,000000	100,560558
2138,000000	100,561483
2137,000000	100,552597
2136,000000	100,531404
2135,000000	100,511326
2134,000000	100,505217
2133,000000	100,511982
2132,000000	100,523309
2131,000000	100,534954
2130,000000	100,546424
2129,000000	100,556266
2128,000000	100,562971
2127,000000	100,567239
2126,000000	100,570177
2125,000000	100,572045
2124,000000	100,574372
2123,000000	100,580033
2122,000000	100,589546
2121,000000	100,600302
2120,000000	100,610836
2119,000000	100,623088
2118,000000	100,639284
2117,000000	100,658914
2116,000000	100,678782
2115,000000	100,693180
2114,000000	100,695025
2113,000000	100,681985
2112,000000	100,661963
2111,000000	100,647594
2110,000000	100,644271
2109,000000	100,647073
2108,000000	100,649056
2107,000000	100,647721
2106,000000	100,643877
2105,000000	100,640245
2104,000000	100,641636
2103,000000	100,650616
2102,000000	100,662421
2101,000000	100,669752
2100,000000	100,672711
2099,000000	100,676839
2098,000000	100,680819
2097,000000	100,675502
2096,000000	100,658563
2095,000000	100,641804
2094,000000	100,638335
2093,000000	100,648575
2092,000000	100,663220
2091,000000	100,674264
2090,000000	100,678818
2089,000000	100,676882
2088,000000	100,670358
2087,000000	100,662144
2086,000000	100,653746
2085,000000	100,646199
2084,000000	100,643671
2083,000000	100,651335
2082,000000	100,667754
2081,000000	100,683885
2080,000000	100,692291
2079,000000	100,693456
2078,000000	100,691440
2077,000000	100,688872
2076,000000	100,688524
2075,000000	100,693565
2074,000000	100,701946
2073,000000	100,705433
2072,000000	100,699253
2071,000000	100,689259
2070,000000	100,685142
2069,000000	100,689970
2068,000000	100,699875
2067,000000	100,710343
2066,000000	100,718512
2065,000000	100,721795
2064,000000	100,718996
2063,000000	100,712318
2062,000000	100,705619
2061,000000	100,700968
2060,000000	100,697425
2059,000000	100,692294
2058,000000	100,684422
2057,000000	100,678341
2056,000000	100,683526
2055,000000	100,706064
2054,000000	100,741610
2053,000000	100,778767
2052,000000	100,807693
2051,000000	100,822683
2050,000000	100,821141
2049,000000	100,808083
2048,000000	100,797262
2047,000000	100,796957
2046,000000	100,799583
2045,000000	100,796533
2044,000000	100,796750
2043,000000	100,816419
2042,000000	100,853893
2041,000000	100,890427
2040,000000	100,915245
2039,000000	100,933964
2038,000000	100,950967
2037,000000	100,961214
2036,000000	100,963028
2035,000000	100,961927
2034,000000	100,957837
2033,000000	100,944737
2032,000000	100,925171
2031,000000	100,908056
2030,000000	100,891418
2029,000000	100,864552
2028,000000	100,828302
2027,000000	100,796710
2026,000000	100,778302
2025,000000	100,771129
2024,000000	100,774635
2023,000000	100,789703
2022,000000	100,807056
2021,000000	100,812900
2020,000000	100,807662
2019,000000	100,802598
2018,000000	100,798091
2017,000000	100,784859
2016,000000	100,768113
2015,000000	100,768664
2014,000000	100,794163
2013,000000	100,826958
2012,000000	100,846018
2011,000000	100,845847
2010,000000	100,828549
2009,000000	100,794435
2008,000000	100,749759
2007,000000	100,709845
2006,000000	100,685636
2005,000000	100,676033
2004,000000	100,676958
2003,000000	100,687677
2002,000000	100,705084
2001,000000	100,721154
2000,000000	100,730149
1999,000000	100,732550
1998,000000	100,730794
1997,000000	100,728633
1996,000000	100,734426
1995,000000	100,754748
1994,000000	100,782385
1993,000000	100,799387
1992,000000	100,797131
1991,000000	100,786541
1990,000000	100,784145
1989,000000	100,796223
1988,000000	100,818380
1987,000000	100,841237
1986,000000	100,854348
1985,000000	100,853328
1984,000000	100,846695
1983,000000	100,849184
1982,000000	100,866732
1981,000000	100,892402
1980,000000	100,914543
1979,000000	100,922341
1978,000000	100,908295
1977,000000	100,878321
1976,000000	100,852987
1975,000000	100,843370
1974,000000	100,835200
1973,000000	100,811743
1972,000000	100,781482
1971,000000	100,764614
1970,000000	100,761079
1969,000000	100,753303
1968,000000	100,736345
1967,000000	100,724792
1966,000000	100,729764
1965,000000	100,747761
1964,000000	100,771078
1963,000000	100,790989
1962,000000	100,792752
1961,000000	100,768141
1960,000000	100,734047
1959,000000	100,718422
1958,000000	100,726489
1957,000000	100,738090
1956,000000	100,737557
1955,000000	100,728914
1954,000000	100,720465
1953,000000	100,711576
1952,000000	100,700037
1951,000000	100,689241
1950,000000	100,682280
1949,000000	100,678959
1948,000000	100,682115
1947,000000	100,696745
1946,000000	100,719771
1945,000000	100,740172
1944,000000	100,752281
1943,000000	100,759479
1942,000000	100,761821
1941,000000	100,752453
1940,000000	100,731233
1939,000000	100,709820
1938,000000	100,699258
1937,000000	100,700190
1936,000000	100,707687
1935,000000	100,719375
1934,000000	100,734082
1933,000000	100,748312
1932,000000	100,759492
1931,000000	100,768488
1930,000000	100,775629
1929,000000	100,778544
1928,000000	100,776656
1927,000000	100,774367
1926,000000	100,777327
1925,000000	100,787403
1924,000000	100,802086
1923,000000	100,815721
1922,000000	100,822385
1921,000000	100,821539
1920,000000	100,818532
1919,000000	100,817342
1918,000000	100,815039
1917,000000	100,806460
1916,000000	100,792919
1915,000000	100,780514
1914,000000	100,772179
1913,000000	100,767221
1912,000000	100,766144
1911,000000	100,770337
1910,000000	100,777074
1909,000000	100,779706
1908,000000	100,774297
1907,000000	100,762889
1906,000000	100,750125
1905,000000	100,740647
1904,000000	100,738966
1903,000000	100,746649
1902,000000	100,759367
1901,000000	100,770207
1900,000000	100,776310
1899,000000	100,779771
1898,000000	100,782550
1897,000000	100,784341
1896,000000	100,784961
1895,000000	100,784733
1894,000000	100,783384
1893,000000	100,781951
1892,000000	100,783651
1891,000000	100,789174
1890,000000	100,792243
1889,000000	100,785502
1888,000000	100,771785
1887,000000	100,761766
1886,000000	100,760549
1885,000000	100,763975
1884,000000	100,766670
1883,000000	100,767750
1882,000000	100,768054
1881,000000	100,766912
1880,000000	100,764207
1879,000000	100,762025
1878,000000	100,761879
1877,000000	100,762705
1876,000000	100,763028
1875,000000	100,762512
1874,000000	100,760570
1873,000000	100,757142
1872,000000	100,755984
1871,000000	100,763738
1870,000000	100,783197
1869,000000	100,806631
1868,000000	100,819475
1867,000000	100,815053
1866,000000	100,799711
1865,000000	100,783701
1864,000000	100,774368
1863,000000	100,773716
1862,000000	100,777608
1861,000000	100,779875
1860,000000	100,778644
1859,000000	100,776219
1858,000000	100,773234
1857,000000	100,767033
1856,000000	100,756845
1855,000000	100,746921
1854,000000	100,741850
1853,000000	100,741516
1852,000000	100,742908
1851,000000	100,744640
1850,000000	100,747560
1849,000000	100,751734
1848,000000	100,755181
1847,000000	100,755802
1846,000000	100,753201
1845,000000	100,748858
1844,000000	100,745040
1843,000000	100,741372
1842,000000	100,734396
1841,000000	100,722697
1840,000000	100,710071
1839,000000	100,702521
1838,000000	100,701532
1837,000000	100,701321
1836,000000	100,695739
1835,000000	100,685683
1834,000000	100,676075
1833,000000	100,669168
1832,000000	100,664319
1831,000000	100,661392
1830,000000	100,659767
1829,000000	100,656866
1828,000000	100,653881
1827,000000	100,655446
1826,000000	100,660850
1825,000000	100,662060
1824,000000	100,652100
1823,000000	100,633946
1822,000000	100,615886
1821,000000	100,601935
1820,000000	100,591580
1819,000000	100,583759
1818,000000	100,577277
1817,000000	100,569985
1816,000000	100,561664
1815,000000	100,556308
1814,000000	100,557748
1813,000000	100,563717
1812,000000	100,567593
1811,000000	100,565436
1810,000000	100,558479
1809,000000	100,548511
1808,000000	100,533055
1807,000000	100,508053
1806,000000	100,474225
1805,000000	100,437628
1804,000000	100,402719
1803,000000	100,365945
1802,000000	100,317964
1801,000000	100,253830
1800,000000	100,181565
1799,000000	100,118995
1798,000000	100,080296
1797,000000	100,064663
1796,000000	100,058872
1795,000000	100,052689
1794,000000	100,051555
1793,000000	100,072776
1792,000000	100,123495
1791,000000	100,186654
1790,000000	100,240811
1789,000000	100,279613
1788,000000	100,306691
1787,000000	100,327806
1786,000000	100,346895
1785,000000	100,361979
1784,000000	100,366885
1783,000000	100,361258
1782,000000	100,353201
1781,000000	100,347771
1780,000000	100,339771
1779,000000	100,324161
1778,000000	100,305533
1777,000000	100,289439
1776,000000	100,272403
1775,000000	100,247089
1774,000000	100,212171
1773,000000	100,172918
1772,000000	100,135132
1771,000000	100,101916
1770,000000	100,073019
1769,000000	100,038324
1768,000000	99,980337
1767,000000	99,894598
1766,000000	99,796043
1765,000000	99,695452
1764,000000	99,582187
1763,000000	99,435226
1762,000000	99,248129
1761,000000	99,035669
1760,000000	98,809185
1759,000000	98,557744
1758,000000	98,254863
1757,000000	97,885304
1756,000000	97,473954
1755,000000	97,067902
1754,000000	96,681535
1753,000000	96,279564
1752,000000	95,814352
1751,000000	95,285287
1750,000000	94,746995
1749,000000	94,244994
1748,000000	93,787610
1747,000000	93,375753
1746,000000	93,015202
1745,000000	92,705017
1744,000000	92,433981
1743,000000	92,193330
1742,000000	91,983460
1741,000000	91,805465
1740,000000	91,658640
1739,000000	91,550038
1738,000000	91,496068
1737,000000	91,488228
1736,000000	91,464927
1735,000000	91,307678
1734,000000	90,966378
1733,000000	90,563573
1732,000000	90,180773
1731,000000	89,743497
1730,000000	89,185216
1729,000000	88,537593
1728,000000	87,868905
1727,000000	87,198927
1726,000000	86,519297
1725,000000	85,844627
1724,000000	85,201038
1723,000000	84,615228
1722,000000	84,140456
1721,000000	83,830283
1720,000000	83,671441
1719,000000	83,582905
1718,000000	83,540659
1717,000000	83,667854
1716,000000	84,050645
1715,000000	84,625137
1714,000000	85,330346
1713,000000	86,168565
1712,000000	87,134646
1711,000000	88,186709
1710,000000	89,275585
1709,000000	90,365323
1708,000000	91,439233
1707,000000	92,506078
1706,000000	93,557454
1705,000000	94,509501
1704,000000	95,274509
1703,000000	95,873477
1702,000000	96,396635
1701,000000	96,923934
1700,000000	97,444079
1699,000000	97,864399
1698,000000	98,160154
1697,000000	98,380612
1696,000000	98,571148
1695,000000	98,741190
1694,000000	98,869132
1693,000000	98,952595
1692,000000	99,021207
1691,000000	99,103076
1690,000000	99,191714
1689,000000	99,258942
1688,000000	99,299075
1687,000000	99,330310
1686,000000	99,357843
1685,000000	99,372736
1684,000000	99,386517
1683,000000	99,412665
1682,000000	99,441590
1681,000000	99,458282
1680,000000	99,461911
1679,000000	99,461588
1678,000000	99,457477
1677,000000	99,442992
1676,000000	99,425328
1675,000000	99,426329
1674,000000	99,445890
1673,000000	99,461787
1672,000000	99,469480
1671,000000	99,484459
1670,000000	99,512116
1669,000000	99,539452
1668,000000	99,562391
1667,000000	99,587803
1666,000000	99,609873
1665,000000	99,618426
1664,000000	99,619888
1663,000000	99,632116
1662,000000	99,654989
1661,000000	99,671957
1660,000000	99,680654
1659,000000	99,691073
1658,000000	99,704059
1657,000000	99,713566
1656,000000	99,719905
1655,000000	99,727589
1654,000000	99,733739
1653,000000	99,731187
1652,000000	99,733187
1651,000000	99,750158
1650,000000	99,760637
1649,000000	99,758231
1648,000000	99,756504
1647,000000	99,763980
1646,000000	99,770139
1645,000000	99,763151
1644,000000	99,752105
1643,000000	99,746121
1642,000000	99,742243
1641,000000	99,732088
1640,000000	99,718668
1639,000000	99,712678
1638,000000	99,711928
1637,000000	99,701756
1636,000000	99,683455
1635,000000	99,677955
1634,000000	99,690931
1633,000000	99,705109
1632,000000	99,712478
1631,000000	99,718408
1630,000000	99,721372
1629,000000	99,716006
1628,000000	99,708905
1627,000000	99,711058
1626,000000	99,716859
1625,000000	99,711802
1624,000000	99,697846
1623,000000	99,691682
1622,000000	99,695236
1621,000000	99,695127
1620,000000	99,686998
1619,000000	99,675301
1618,000000	99,656366
1617,000000	99,624434
1616,000000	99,594031
1615,000000	99,582676
1614,000000	99,581624
1613,000000	99,575082
1612,000000	99,564746
1611,000000	99,561482
1610,000000	99,564256
1609,000000	99,559887
1608,000000	99,545204
1607,000000	99,529555
1606,000000	99,515392
1605,000000	99,496720
1604,000000	99,475452
1603,000000	99,460419
1602,000000	99,450378
1601,000000	99,436831
1600,000000	99,422992
1599,000000	99,419950
1598,000000	99,425929
1597,000000	99,428717
1596,000000	99,426398
1595,000000	99,426270
1594,000000	99,425509
1593,000000	99,414007
1592,000000	99,394308
1591,000000	99,377842
1590,000000	99,363642
1589,000000	99,340303
1588,000000	99,306317
1587,000000	99,268905
1586,000000	99,224870
1585,000000	99,162984
1584,000000	99,083363
1583,000000	98,995968
1582,000000	98,904287
1581,000000	98,809590
1580,000000	98,727455
1579,000000	98,679385
1578,000000	98,670428
1577,000000	98,689436
1576,000000	98,732849
1575,000000	98,801542
1574,000000	98,876927
1573,000000	98,938048
1572,000000	98,985355
1571,000000	99,031934
1570,000000	99,083126
1569,000000	99,127875
1568,000000	99,161335
1567,000000	99,191106
1566,000000	99,215738
1565,000000	99,228474
1564,000000	99,237002
1563,000000	99,256317
1562,000000	99,284018
1561,000000	99,296414
1560,000000	99,281390
1559,000000	99,268063
1558,000000	99,253410
1557,000000	99,234179
1556,000000	99,223303
1555,000000	99,213658
1554,000000	99,195210
1553,000000	99,163057
1552,000000	99,129662
1551,000000	99,102765
1550,000000	99,066143
1549,000000	99,002344
1548,000000	98,926569
1547,000000	98,865274
1546,000000	98,817023
1545,000000	98,758669
1544,000000	98,679824
1543,000000	98,590122
1542,000000	98,493067
1541,000000	98,381307
1540,000000	98,276453
1539,000000	98,221966
1538,000000	98,216277
1537,000000	98,218297
1536,000000	98,211630
1535,000000	98,201538
1534,000000	98,181473
1533,000000	98,140980
1532,000000	98,092668
1531,000000	98,055853
1530,000000	98,024190
1529,000000	97,983158
1528,000000	97,936328
1527,000000	97,892983
1526,000000	97,842913
1525,000000	97,775281
1524,000000	97,705678
1523,000000	97,650545
1522,000000	97,589005
1521,000000	97,494190
1520,000000	97,390700
1519,000000	97,310910
1518,000000	97,236063
1517,000000	97,132234
1516,000000	97,009012
1515,000000	96,901615
1514,000000	96,807713
1513,000000	96,700695
1512,000000	96,585047
1511,000000	96,490203
1510,000000	96,412600
1509,000000	96,299183
1508,000000	96,081494
1507,000000	95,733817
1506,000000	95,350216
1505,000000	95,087063
1504,000000	94,977396
1503,000000	94,951506
1502,000000	94,934600
1501,000000	94,871234
1500,000000	94,757680
1499,000000	94,622015
1498,000000	94,456676
1497,000000	94,222849
1496,000000	93,945480
1495,000000	93,698635
1494,000000	93,494855
1493,000000	93,292806
1492,000000	93,067045
1491,000000	92,811509
1490,000000	92,509968
1489,000000	92,156675
1488,000000	91,794069
1487,000000	91,461576
1486,000000	91,148011
1485,000000	90,834025
1484,000000	90,525579
1483,000000	90,221453
1482,000000	89,890216
1481,000000	89,521167
1480,000000	89,159292
1479,000000	88,836815
1478,000000	88,516261
1477,000000	88,152641
1476,000000	87,767729
1475,000000	87,389353
1474,000000	86,943511
1473,000000	86,323105
1472,000000	85,585682
1471,000000	84,901429
1470,000000	84,318456
1469,000000	83,787913
1468,000000	83,294369
1467,000000	82,841058
1466,000000	82,396608
1465,000000	81,939861
1464,000000	81,541430
1463,000000	81,283405
1462,000000	81,145262
1461,000000	81,062656
1460,000000	81,000553
1459,000000	80,925085
1458,000000	80,741804
1457,000000	80,408252
1456,000000	80,101816
1455,000000	79,978443
1454,000000	79,967283
1453,000000	79,955332
1452,000000	79,911964
1451,000000	79,854006
1450,000000	79,772454
1449,000000	79,628301
1448,000000	79,423756
1447,000000	79,208961
1446,000000	79,008779
1445,000000	78,801496
1444,000000	78,564864
1443,000000	78,286858
1442,000000	77,952714
1441,000000	77,573228
1440,000000	77,191649
1439,000000	76,806142
1438,000000	76,310506
1437,000000	75,622576
1436,000000	74,920190
1435,000000	74,474301
1434,000000	74,292385
1433,000000	74,217649
1432,000000	74,143599
1431,000000	74,017699
1430,000000	73,782722
1429,000000	73,408132
1428,000000	72,972121
1427,000000	72,609459
1426,000000	72,401045
1425,000000	72,380931
1424,000000	72,579849
1423,000000	72,974273
1422,000000	73,461834
1421,000000	73,947423
1420,000000	74,398287
1419,000000	74,814450
1418,000000	75,199571
1417,000000	75,579485
1416,000000	75,995698
1415,000000	76,455338
1414,000000	76,924827
1413,000000	77,373137
1412,000000	77,797531
1411,000000	78,206415
1410,000000	78,611681
1409,000000	79,048175
1408,000000	79,565044
1407,000000	80,180227
1406,000000	80,860690
1405,000000	81,547496
1404,000000	82,183701
1403,000000	82,731959
1402,000000	83,187874
1401,000000	83,573015
1400,000000	83,908230
1399,000000	84,200610
1398,000000	84,458107
1397,000000	84,695665
1396,000000	84,912718
1395,000000	85,085287
1394,000000	85,202483
1393,000000	85,291254
1392,000000	85,381872
1391,000000	85,477895
1390,000000	85,569757
1389,000000	85,650386
1388,000000	85,712214
1387,000000	85,747660
1386,000000	85,764562
1385,000000	85,784776
1384,000000	85,818969
1383,000000	85,861205
1382,000000	85,911156
1381,000000	85,986700
1380,000000	86,109472
1379,000000	86,289107
1378,000000	86,528503
1377,000000	86,832638
1376,000000	87,199410
1375,000000	87,602534
1374,000000	87,997633
1373,000000	88,355052
1372,000000	88,674161
1371,000000	88,961965
1370,000000	89,219431
1369,000000	89,447030
1368,000000	89,646580
1367,000000	89,819891
1366,000000	89,972926
1365,000000	90,114572
1364,000000	90,241069
1363,000000	90,330173
1362,000000	90,367870
1361,000000	90,372959
1360,000000	90,374955
1359,000000	90,384066
1358,000000	90,399128
1357,000000	90,425060
1356,000000	90,469302
1355,000000	90,532603
1354,000000	90,615613
1353,000000	90,726349
1352,000000	90,869236
1351,000000	91,033031
1350,000000	91,199362
1349,000000	91,354689
1348,000000	91,486737
1347,000000	91,577574
1346,000000	91,609869
1345,000000	91,577794
1344,000000	91,483865
1343,000000	91,328997
1342,000000	91,109738
1341,000000	90,820725
1340,000000	90,463275
1339,000000	90,060399
1338,000000	89,661577
1337,000000	89,322268
1336,000000	89,076804
1335,000000	88,930329
1334,000000	88,869278
1333,000000	88,873950
1332,000000	88,922536
1331,000000	88,994113
1330,000000	89,075216
1329,000000	89,162972
1328,000000	89,259022
1327,000000	89,362194
1326,000000	89,471730
1325,000000	89,590395
1324,000000	89,719560
1323,000000	89,855606
1322,000000	89,994727
1321,000000	90,137571
1320,000000	90,284301
1319,000000	90,429644
1318,000000	90,568175
1317,000000	90,700707
1316,000000	90,829739
1315,000000	90,952821
1314,000000	91,064939
1313,000000	91,163121
1312,000000	91,245232
1311,000000	91,307784
1310,000000	91,348546
1309,000000	91,366973
1308,000000	91,359781
1307,000000	91,323591
1306,000000	91,265904
1305,000000	91,207659
1304,000000	91,170913
1303,000000	91,164646
1302,000000	91,182362
1301,000000	91,207508
1300,000000	91,218756
1299,000000	91,196913
1298,000000	91,132013
1297,000000	91,023784
1296,000000	90,873637
1295,000000	90,679711
1294,000000	90,440515
1293,000000	90,155544
1292,000000	89,822720
1291,000000	89,438038
1290,000000	88,998217
1289,000000	88,504098
1288,000000	87,959290
1287,000000	87,369891
1286,000000	86,743324
1285,000000	86,084038
1284,000000	85,393648
1283,000000	84,671640
1282,000000	83,915243
1281,000000	83,120234
1280,000000	82,284233
1279,000000	81,410039
1278,000000	80,502041
1277,000000	79,565204
1276,000000	78,611600
1275,000000	77,662454
1274,000000	76,739115
1273,000000	75,860823
1272,000000	75,055502
1271,000000	74,362553
1270,000000	73,822581
1269,000000	73,465633
1268,000000	73,314558
1267,000000	73,380897
1266,000000	73,647358
1265,000000	74,071924
1264,000000	74,601240
1263,000000	75,174357
1262,000000	75,720411
1261,000000	76,169395
1260,000000	76,474100
1259,000000	76,620172
1258,000000	76,622789
1257,000000	76,522019
1256,000000	76,376442
1255,000000	76,240428
1254,000000	76,139937
1253,000000	76,071970
1252,000000	76,026136
1251,000000	76,002289
1250,000000	76,012945
1249,000000	76,080892
1248,000000	76,235176
1247,000000	76,498975
1246,000000	76,873841
1245,000000	77,344411
1244,000000	77,891609
1243,000000	78,494755
1242,000000	79,131069
1241,000000	79,781009
1240,000000	80,435201
1239,000000	81,089107
1238,000000	81,735453
1237,000000	82,366664
1236,000000	82,977752
1235,000000	83,562620
1234,000000	84,113200
1233,000000	84,627085
1232,000000	85,112977
1231,000000	85,589402
1230,000000	86,081989
1229,000000	86,619123
1228,000000	87,219925
1227,000000	87,880700
1226,000000	88,575295
1225,000000	89,267947
1224,000000	89,923074
1223,000000	90,510479
1222,000000	91,011506
1221,000000	91,423439
1220,000000	91,752449
1219,000000	92,004542
1218,000000	92,188604
1217,000000	92,317686
1216,000000	92,405064
1215,000000	92,461035
1214,000000	92,494959
1213,000000	92,517207
1212,000000	92,532462
1211,000000	92,538335
1210,000000	92,533098
1209,000000	92,519005
1208,000000	92,496724
1207,000000	92,462188
1206,000000	92,414070
1205,000000	92,358623
1204,000000	92,302759
1203,000000	92,247892
1202,000000	92,194452
1201,000000	92,147386
1200,000000	92,112361
1199,000000	92,090934
1198,000000	92,083302
1197,000000	92,092532
1196,000000	92,121390
1195,000000	92,167694
1194,000000	92,227324
1193,000000	92,297763
1192,000000	92,375925
1191,000000	92,456555
1190,000000	92,536974
1189,000000	92,619962
1188,000000	92,707049
1187,000000	92,792463
1186,000000	92,867499
1185,000000	92,927474
1184,000000	92,969952
1183,000000	92,991218
1182,000000	92,988669
1181,000000	92,962680
1180,000000	92,913095
1179,000000	92,836575
1178,000000	92,732321
1177,000000	92,606081
1176,000000	92,465822
1175,000000	92,319329
1174,000000	92,178467
1173,000000	92,060068
1172,000000	91,976081
1171,000000	91,924305
1170,000000	91,891629
1169,000000	91,864669
1168,000000	91,834624
1167,000000	91,796615
1166,000000	91,751509
1165,000000	91,706733
1164,000000	91,671429
1163,000000	91,650295
1162,000000	91,643632
1161,000000	91,650835
1160,000000	91,669715
1159,000000	91,695148
1158,000000	91,722396
1157,000000	91,750455
1156,000000	91,779912
1155,000000	91,809783
1154,000000	91,840116
1153,000000	91,874704
1152,000000	91,917048
1151,000000	91,966610
1150,000000	92,022421
1149,000000	92,087608
1148,000000	92,165732
1147,000000	92,255010
1146,000000	92,351804
1145,000000	92,457281
1144,000000	92,575494
1143,000000	92,705818
1142,000000	92,841522
1141,000000	92,974602
1140,000000	93,097785
1139,000000	93,203148
1138,000000	93,282351
1137,000000	93,328728
1136,000000	93,334625
1135,000000	93,289752
1134,000000	93,184377
1133,000000	93,009709
1132,000000	92,757310
1131,000000	92,415924
1130,000000	91,973014
1129,000000	91,418621
1128,000000	90,746393
1127,000000	89,961387
1126,000000	89,082772
1125,000000	88,140136
1124,000000	87,168741
1123,000000	86,207790
1122,000000	85,300379
1121,000000	84,493036
1120,000000	83,833556
1119,000000	83,359713
1118,000000	83,091361
1117,000000	83,027415
1116,000000	83,152283
1115,000000	83,436661
1114,000000	83,831677
1113,000000	84,277833
1112,000000	84,714414
1111,000000	85,079198
1110,000000	85,302851
1109,000000	85,314741
1108,000000	85,061074
1107,000000	84,535496
1106,000000	83,805837
1105,000000	83,014863
1104,000000	82,345306
1103,000000	81,960722
1102,000000	81,950327
1101,000000	82,310681
1100,000000	82,969230
1099,000000	83,813567
1098,000000	84,726814
1097,000000	85,618037
1096,000000	86,432593
1095,000000	87,143582
1094,000000	87,740366
1093,000000	88,226844
1092,000000	88,618761
1091,000000	88,936779
1090,000000	89,199221
1089,000000	89,422995
1088,000000	89,623351
1087,000000	89,813371
1086,000000	90,006002
1085,000000	90,212867
1084,000000	90,440067
1083,000000	90,685368
1082,000000	90,942446
1081,000000	91,204955
1080,000000	91,463533
1079,000000	91,705175
1078,000000	91,922461
1077,000000	92,120415
1076,000000	92,308970
1075,000000	92,491831
1074,000000	92,668115
1073,000000	92,839650
1072,000000	93,009420
1071,000000	93,176562
1070,000000	93,338789
1069,000000	93,497551
1068,000000	93,654863
1067,000000	93,807645
1066,000000	93,950870
1065,000000	94,083263
1064,000000	94,206091
1063,000000	94,319882
1062,000000	94,426388
1061,000000	94,529975
1060,000000	94,632119
1059,000000	94,728768
1058,000000	94,817481
1057,000000	94,902492
1056,000000	94,988734
1055,000000	95,074738
1054,000000	95,155929
1053,000000	95,230633
1052,000000	95,297850
1051,000000	95,354354
1050,000000	95,399048
1049,000000	95,435930
1048,000000	95,467421
1047,000000	95,488667
1046,000000	95,494122
1045,000000	95,485704
1044,000000	95,470537
1043,000000	95,454690
1042,000000	95,442709
1041,000000	95,439582
1040,000000	95,448458
1039,000000	95,468257
1038,000000	95,496098
1037,000000	95,529285
1036,000000	95,562431
1035,000000	95,586959
1034,000000	95,597458
1033,000000	95,595464
1032,000000	95,583104
1031,000000	95,557112
1030,000000	95,513539
1029,000000	95,453458
1028,000000	95,379478
1027,000000	95,283634
1026,000000	95,139347
1025,000000	94,894699
1024,000000	94,463066
1023,000000	93,744666
1022,000000	92,704886
1021,000000	91,480148
1020,000000	90,400853
1019,000000	89,854265
1018,000000	90,044764
1017,000000	90,854090
1016,000000	91,931120
1015,000000	92,922504
1014,000000	93,650541
1013,000000	94,121517
1012,000000	94,423122
1011,000000	94,632646
1010,000000	94,792565
1009,000000	94,918673
1008,000000	95,012287
1007,000000	95,072340
1006,000000	95,105557
1005,000000	95,124136
1004,000000	95,132833
1003,000000	95,128105
1002,000000	95,108973
1001,000000	95,080613
1000,000000	95,046892
999,000000	95,006532
998,000000	94,958907
997,000000	94,906775
996,000000	94,851714
995,000000	94,793460
994,000000	94,735041
993,000000	94,682799
992,000000	94,638771
991,000000	94,596933
990,000000	94,548056
989,000000	94,483680
988,000000	94,396056
987,000000	94,280520
986,000000	94,139012
985,000000	93,977369
984,000000	93,797535
983,000000	93,597346
982,000000	93,378364
981,000000	93,147971
980,000000	92,913506
979,000000	92,677589
978,000000	92,440045
977,000000	92,200491
976,000000	91,958018
975,000000	91,712504
974,000000	91,467380
973,000000	91,228258
972,000000	90,997932
971,000000	90,775751
970,000000	90,562074
969,000000	90,360070
968,000000	90,171590
967,000000	89,993821
966,000000	89,822738
965,000000	89,657806
964,000000	89,502042
963,000000	89,360041
962,000000	89,237809
961,000000	89,144336
960,000000	89,089308
959,000000	89,078960
958,000000	89,116407
957,000000	89,203759
956,000000	89,343099
955,000000	89,533412
954,000000	89,768079
953,000000	90,035749
952,000000	90,320989
951,000000	90,608052
950,000000	90,887278
949,000000	91,157677
948,000000	91,421819
947,000000	91,679762
946,000000	91,929505
945,000000	92,169816
944,000000	92,399742
943,000000	92,617250
942,000000	92,821308
941,000000	93,012889
940,000000	93,192593
939,000000	93,360208
938,000000	93,516686
937,000000	93,663393
936,000000	93,798272
935,000000	93,917491
934,000000	94,022507
933,000000	94,120452
932,000000	94,216412
931,000000	94,308970
930,000000	94,394220
929,000000	94,469697
928,000000	94,533401
927,000000	94,585111
926,000000	94,630366
925,000000	94,678196
924,000000	94,733665
923,000000	94,797302
922,000000	94,872280
921,000000	94,965340
920,000000	95,077976
919,000000	95,201848
918,000000	95,325707
917,000000	95,442864
916,000000	95,550758
915,000000	95,649394
914,000000	95,742752
913,000000	95,836152
912,000000	95,929317
911,000000	96,016767
910,000000	96,096508
909,000000	96,173518
908,000000	96,253036
907,000000	96,335499
906,000000	96,419246
905,000000	96,502542
904,000000	96,582316
903,000000	96,656665
902,000000	96,728907
901,000000	96,802542
900,000000	96,872079
899,000000	96,926844
898,000000	96,965067
897,000000	96,995907
896,000000	97,026366
895,000000	97,054575
894,000000	97,078196
893,000000	97,100481
892,000000	97,122646
891,000000	97,136415
890,000000	97,123133
889,000000	97,051567
888,000000	96,873656
887,000000	96,533314
886,000000	95,996578
885,000000	95,270244
884,000000	94,383985
883,000000	93,339996
882,000000	92,068526
881,000000	90,452496
880,000000	88,433757
879,000000	86,140213
878,000000	83,904658
877,000000	82,141139
876,000000	81,169355
875,000000	81,115381
874,000000	81,919539
873,000000	83,394080
872,000000	85,281687
871,000000	87,297484
870,000000	89,192242
869,000000	90,810247
868,000000	92,098834
867,000000	93,081089
866,000000	93,821742
865,000000	94,393658
864,000000	94,846688
863,000000	95,204430
862,000000	95,482839
861,000000	95,704015
860,000000	95,885348
859,000000	96,029749
858,000000	96,137800
857,000000	96,217571
856,000000	96,277425
855,000000	96,319102
854,000000	96,344213
853,000000	96,353691
852,000000	96,330641
851,000000	96,243779
850,000000	96,090947
849,000000	95,931372
848,000000	95,850785
847,000000	95,887898
846,000000	96,003562
845,000000	96,123605
844,000000	96,199075
843,000000	96,225263
842,000000	96,221418
841,000000	96,205028
840,000000	96,182779
839,000000	96,155446
838,000000	96,124829
837,000000	96,094119
836,000000	96,063899
835,000000	96,032894
834,000000	96,005275
833,000000	95,993841
832,000000	96,013167
831,000000	96,071665
830,000000	96,171397
829,000000	96,311200
828,000000	96,485343
827,000000	96,682768
826,000000	96,891925
825,000000	97,103958
824,000000	97,310050
823,000000	97,501321
822,000000	97,675520
821,000000	97,838397
820,000000	97,995185
819,000000	98,145372
818,000000	98,287635
817,000000	98,423491
816,000000	98,552834
815,000000	98,671983
814,000000	98,779558
813,000000	98,879100
812,000000	98,972058
811,000000	99,053060
810,000000	99,116493
809,000000	99,163836
808,000000	99,201602
807,000000	99,235777
806,000000	99,270486
805,000000	99,307531
804,000000	99,343706
803,000000	99,372105
802,000000	99,388014
801,000000	99,389376
800,000000	99,370854
799,000000	99,324381
798,000000	99,251252
797,000000	99,170772
796,000000	99,112538
795,000000	99,098650
794,000000	99,130426
793,000000	99,187478
792,000000	99,239331
791,000000	99,263903
790,000000	99,259264
789,000000	99,237823
788,000000	99,211479
787,000000	99,185966
786,000000	99,165338
785,000000	99,152666
784,000000	99,145119
783,000000	99,136005
782,000000	99,124274
781,000000	99,116227
780,000000	99,115636
779,000000	99,117493
778,000000	99,113480
777,000000	99,098687
776,000000	99,071423
775,000000	99,032434
774,000000	98,987352
773,000000	98,945833
772,000000	98,915532
771,000000	98,899426
770,000000	98,899168
769,000000	98,916302
768,000000	98,948955
767,000000	98,992107
766,000000	99,043378
765,000000	99,104800
764,000000	99,177557
763,000000	99,258421
762,000000	99,341665
761,000000	99,420732
760,000000	99,488342
759,000000	99,539799
758,000000	99,576390
757,000000	99,601586
756,000000	99,614559
755,000000	99,611548
754,000000	99,591916
753,000000	99,557105
752,000000	99,505266
751,000000	99,433013
750,000000	99,341752
749,000000	99,236886
748,000000	99,121109
747,000000	98,993571
746,000000	98,854130
745,000000	98,701068
744,000000	98,523384
743,000000	98,298359
742,000000	97,993199
741,000000	97,561037
740,000000	96,933821
739,000000	96,028564
738,000000	94,768954
737,000000	93,116715
736,000000	91,110157
735,000000	88,904236
734,000000	86,787036
733,000000	85,138287
732,000000	84,316952
731,000000	84,517430
730,000000	85,678710
729,000000	87,495461
728,000000	89,531221
727,000000	91,393491
726,000000	92,871243
725,000000	93,944572
724,000000	94,693790
723,000000	95,215426
722,000000	95,587333
721,000000	95,854819
720,000000	96,018015
719,000000	96,036985
718,000000	95,849592
717,000000	95,379268
716,000000	94,564202
715,000000	93,455308
714,000000	92,310683
713,000000	91,525907
712,000000	91,382940
711,000000	91,831359
710,000000	92,535938
709,000000	93,140837
708,000000	93,476184
707,000000	93,561945
706,000000	93,490933
705,000000	93,342924
704,000000	93,168876
703,000000	92,994611
702,000000	92,825135
701,000000	92,659191
700,000000	92,501181
699,000000	92,358279
698,000000	92,233767
697,000000	92,130789
696,000000	92,054913
695,000000	92,004989
694,000000	91,972660
693,000000	91,953821
692,000000	91,951646
691,000000	91,968952
690,000000	92,004477
689,000000	92,057168
688,000000	92,123458
687,000000	92,190060
686,000000	92,243871
685,000000	92,286033
684,000000	92,325924
683,000000	92,369722
682,000000	92,425018
681,000000	92,507237
680,000000	92,624685
679,000000	92,766664
678,000000	92,919761
677,000000	93,085222
676,000000	93,273941
675,000000	93,490309
674,000000	93,736249
673,000000	94,012365
672,000000	94,304568
671,000000	94,596150
670,000000	94,902369
669,000000	95,272630
668,000000	95,677227
667,000000	95,976312
666,000000	96,144712
665,000000	96,244608
664,000000	96,316755
663,000000	96,364994
662,000000	96,369641
661,000000	96,310915
660,000000	96,179704
659,000000	95,978171
658,000000	95,712973
657,000000	95,384705
656,000000	94,994533
655,000000	94,554470
654,000000	94,083163
653,000000	93,592385
652,000000	93,090883
651,000000	92,592553
650,000000	92,103077
649,000000	91,607829
648,000000	91,094283
647,000000	90,572359
646,000000	90,052805
645,000000	89,526859
644,000000	88,985464
643,000000	88,437717
642,000000	87,892308
641,000000	87,343116
640,000000	86,800222
639,000000	86,314403
638,000000	85,940891
637,000000	85,699240
636,000000	85,587613
635,000000	85,603669
634,000000	85,727299
633,000000	85,915065
632,000000	86,131604
631,000000	86,361378
630,000000	86,582901
629,000000	86,760060
628,000000	86,869816
627,000000	86,914209
626,000000	86,898037
625,000000	86,818255
624,000000	86,681869
623,000000	86,510575
622,000000	86,316801
621,000000	86,093895
620,000000	85,839867
619,000000	85,571706
618,000000	85,305366
617,000000	85,041936
616,000000	84,787019
615,000000	84,562315
614,000000	84,382234
613,000000	84,239253
612,000000	84,125290
611,000000	84,049165
610,000000	84,025903
609,000000	84,069323
608,000000	84,202888
607,000000	84,456919
606,000000	84,841468
605,000000	85,346350
604,000000	85,970415
603,000000	86,724552
602,000000	87,605063
601,000000	88,579895
600,000000	89,599999
599,000000	90,611999
598,000000	91,569754
597,000000	92,447156
596,000000	93,235716
595,000000	93,930029
594,000000	94,524276
593,000000	95,019279
592,000000	95,420572
591,000000	95,736668
590,000000	95,988623
589,000000	96,210433
588,000000	96,429734
587,000000	96,650313
586,000000	96,860053
585,000000	97,051471
584,000000	97,225960
583,000000	97,384674
582,000000	97,524653
581,000000	97,644616
580,000000	97,748563
579,000000	97,845087
578,000000	97,943618
577,000000	98,045390
576,000000	98,138726
575,000000	98,211140
574,000000	98,267793
573,000000	98,327170
572,000000	98,398242
571,000000	98,474360
570,000000	98,549626
569,000000	98,627338
568,000000	98,708249
567,000000	98,783959
566,000000	98,849485
565,000000	98,910224
564,000000	98,969552
563,000000	99,023661
562,000000	99,073075
561,000000	99,124387
560,000000	99,173246
559,000000	99,201111
558,000000	99,201045
557,000000	99,193064
556,000000	99,201374
555,000000	99,227851
554,000000	99,257448
553,000000	99,279675
552,000000	99,294482
551,000000	99,306662
550,000000	99,323618
549,000000	99,349638
548,000000	99,376522
547,000000	99,389755
546,000000	99,388091
545,000000	99,385935
544,000000	99,391987
543,000000	99,399539
542,000000	99,402248
541,000000	99,405830
540,000000	99,418553
539,000000	99,443036
538,000000	99,480961
537,000000	99,531580
536,000000	99,581461
535,000000	99,614213
534,000000	99,635577
533,000000	99,670575
532,000000	99,727161
531,000000	99,782020
530,000000	99,811131
529,000000	99,814790
528,000000	99,801186
527,000000	99,768973
526,000000	99,721344
525,000000	99,677942
524,000000	99,656125
523,000000	99,655153
522,000000	99,668504
521,000000	99,694470
520,000000	99,724789
519,000000	99,740293
518,000000	99,732922
517,000000	99,718511
516,000000	99,713804
515,000000	99,714965
514,000000	99,709695
513,000000	99,693444
512,000000	99,663299
511,000000	99,613368
510,000000	99,546636
509,000000	99,478339
508,000000	99,417453
507,000000	99,359471
506,000000	99,300139
505,000000	99,236653
504,000000	99,153834
503,000000	99,032165
502,000000	98,880827
501,000000	98,741681
500,000000	98,644623
499,000000	98,584635
498,000000	98,545344
497,000000	98,516313
496,000000	98,486213
495,000000	98,447575
494,000000	98,415001
493,000000	98,414608
492,000000	98,443647
491,000000	98,470315
490,000000	98,484704
489,000000	98,518680
488,000000	98,596027
487,000000	98,689486
486,000000	98,748218
485,000000	98,751234
484,000000	98,718897
483,000000	98,689540
482,000000	98,699661
481,000000	98,767122
480,000000	98,874556
479,000000	98,979445
478,000000	99,051523
477,000000	99,092743
476,000000	99,113436
475,000000	99,112570
474,000000	99,091310
473,000000	99,063935
472,000000	99,040382
471,000000	99,022632
470,000000	99,024666
469,000000	99,066505
468,000000	99,135353
467,000000	99,179709
466,000000	99,168908
465,000000	99,134329
464,000000	99,117054
463,000000	99,106280
462,000000	99,061488
461,000000	98,975898
460,000000	98,888827
459,000000	98,842378
458,000000	98,842868
457,000000	98,853518
456,000000	98,841553
455,000000	98,805953
454,000000	98,790089
453,000000	98,740274
452,000000	98,772912
451,000000	98,836112
450,000000	98,909080
