# Supplementary material for: Machine learning-assisted non-destructive plasticizer identification and quantification in historical PVC objects based on IR spectroscopy
Source: Sci Rep. 2022 Mar 23;12:5017. doi: 10.1038/s41598-022-08862-1 (PMC8943100; doi:10.1038/s41598-022-08862-1)
Supplement: Supplementary file 1 — Supplementary Information 1. [file 41598_2022_8862_MOESM1_ESM.zip › Plasticizers_PVC_data/ATR_FTIR_all/P227.ASC]

PE IR       SUBTECH     SPECTRUM    ASCII       PEDS        4.00        
   -1
P227.ASC
20/10/23
10:20:44.00
20/10/23
10:20:44.00
Student
Sample 006 By student Date Friday, October 23 2020
450,000000
#HDR
-1
-1
#GR
cm-1
%T
1.0
0.0
4000,000000
-1,000000
3551
8
100,336999
53,760180
#DATA
4000,000000	99,141074
3999,000000	99,143018
3998,000000	99,144964
3997,000000	99,146904
3996,000000	99,149491
3995,000000	99,151803
3994,000000	99,153713
3993,000000	99,154915
3992,000000	99,155152
3991,000000	99,154464
3990,000000	99,153249
3989,000000	99,152019
3988,000000	99,151138
3987,000000	99,150798
3986,000000	99,151139
3985,000000	99,152358
3984,000000	99,154698
3983,000000	99,158251
3982,000000	99,162628
3981,000000	99,166897
3980,000000	99,170012
3979,000000	99,171543
3978,000000	99,171942
3977,000000	99,172018
3976,000000	99,172182
3975,000000	99,172249
3974,000000	99,171922
3973,000000	99,171296
3972,000000	99,170812
3971,000000	99,170906
3970,000000	99,171764
3969,000000	99,173259
3968,000000	99,175049
3967,000000	99,176712
3966,000000	99,177944
3965,000000	99,178743
3964,000000	99,179501
3963,000000	99,180783
3962,000000	99,182767
3961,000000	99,184763
3960,000000	99,185527
3959,000000	99,184449
3958,000000	99,182420
3957,000000	99,181207
3956,000000	99,182005
3955,000000	99,184612
3954,000000	99,187995
3953,000000	99,191214
3952,000000	99,193787
3951,000000	99,195387
3950,000000	99,195717
3949,000000	99,195181
3948,000000	99,195142
3947,000000	99,196811
3946,000000	99,199763
3945,000000	99,202278
3944,000000	99,203139
3943,000000	99,202807
3942,000000	99,202655
3941,000000	99,202974
3940,000000	99,202606
3939,000000	99,201086
3938,000000	99,199807
3937,000000	99,200486
3936,000000	99,203544
3935,000000	99,207933
3934,000000	99,212248
3933,000000	99,215409
3932,000000	99,216896
3931,000000	99,216965
3930,000000	99,216386
3929,000000	99,215937
3928,000000	99,215772
3927,000000	99,215403
3926,000000	99,214968
3925,000000	99,215903
3924,000000	99,219361
3923,000000	99,224206
3922,000000	99,228252
3921,000000	99,230995
3920,000000	99,233208
3919,000000	99,234868
3918,000000	99,235156
3917,000000	99,233936
3916,000000	99,231894
3915,000000	99,229249
3914,000000	99,225967
3913,000000	99,222994
3912,000000	99,221768
3911,000000	99,222777
3910,000000	99,225711
3909,000000	99,230143
3908,000000	99,236170
3907,000000	99,243636
3906,000000	99,252023
3905,000000	99,260867
3904,000000	99,270161
3903,000000	99,278799
3902,000000	99,283284
3901,000000	99,280917
3900,000000	99,273804
3899,000000	99,266933
3898,000000	99,262871
3897,000000	99,260669
3896,000000	99,259224
3895,000000	99,258759
3894,000000	99,258681
3893,000000	99,257273
3892,000000	99,255733
3891,000000	99,258732
3890,000000	99,267344
3889,000000	99,274497
3888,000000	99,274158
3887,000000	99,268248
3886,000000	99,264271
3885,000000	99,268847
3884,000000	99,279236
3883,000000	99,285174
3882,000000	99,282197
3881,000000	99,275003
3880,000000	99,271376
3879,000000	99,274357
3878,000000	99,278788
3877,000000	99,279247
3876,000000	99,277232
3875,000000	99,278119
3874,000000	99,285691
3873,000000	99,297254
3872,000000	99,305005
3871,000000	99,305508
3870,000000	99,304718
3869,000000	99,309689
3868,000000	99,316296
3867,000000	99,315338
3866,000000	99,307634
3865,000000	99,300782
3864,000000	99,298751
3863,000000	99,299777
3862,000000	99,300062
3861,000000	99,298636
3860,000000	99,297971
3859,000000	99,300573
3858,000000	99,307955
3857,000000	99,319588
3856,000000	99,332027
3855,000000	99,338758
3854,000000	99,338268
3853,000000	99,343291
3852,000000	99,358813
3851,000000	99,365283
3850,000000	99,352971
3849,000000	99,333981
3848,000000	99,319272
3847,000000	99,311202
3846,000000	99,308651
3845,000000	99,310354
3844,000000	99,315467
3843,000000	99,322980
3842,000000	99,330562
3841,000000	99,335044
3840,000000	99,335585
3839,000000	99,334408
3838,000000	99,335123
3837,000000	99,339042
3836,000000	99,343605
3835,000000	99,344868
3834,000000	99,341652
3833,000000	99,336062
3832,000000	99,331623
3831,000000	99,330618
3830,000000	99,331617
3829,000000	99,330964
3828,000000	99,327499
3827,000000	99,324895
3826,000000	99,328285
3825,000000	99,337643
3824,000000	99,347340
3823,000000	99,351965
3822,000000	99,351746
3821,000000	99,354343
3820,000000	99,365050
3819,000000	99,373879
3818,000000	99,370440
3817,000000	99,360063
3816,000000	99,354646
3815,000000	99,359470
3814,000000	99,366507
3813,000000	99,365950
3812,000000	99,360543
3811,000000	99,358234
3810,000000	99,360257
3809,000000	99,362091
3808,000000	99,361571
3807,000000	99,363982
3806,000000	99,374504
3805,000000	99,387095
3804,000000	99,391397
3803,000000	99,386357
3802,000000	99,380410
3801,000000	99,384260
3800,000000	99,397123
3799,000000	99,403625
3798,000000	99,396680
3797,000000	99,384530
3796,000000	99,377044
3795,000000	99,376706
3794,000000	99,378890
3793,000000	99,379505
3792,000000	99,378990
3791,000000	99,379538
3790,000000	99,381908
3789,000000	99,385498
3788,000000	99,388982
3787,000000	99,391128
3786,000000	99,391960
3785,000000	99,393590
3784,000000	99,397986
3783,000000	99,403811
3782,000000	99,407257
3781,000000	99,406449
3780,000000	99,403892
3779,000000	99,404012
3778,000000	99,407633
3777,000000	99,410368
3776,000000	99,409347
3775,000000	99,407071
3774,000000	99,407209
3773,000000	99,409647
3772,000000	99,411715
3771,000000	99,412810
3770,000000	99,415938
3769,000000	99,422917
3768,000000	99,429722
3767,000000	99,431019
3766,000000	99,427684
3765,000000	99,425484
3764,000000	99,427602
3763,000000	99,431429
3762,000000	99,433476
3761,000000	99,433791
3760,000000	99,434184
3759,000000	99,435866
3758,000000	99,439613
3757,000000	99,445455
3756,000000	99,452635
3755,000000	99,459481
3754,000000	99,464033
3753,000000	99,464455
3752,000000	99,460535
3751,000000	99,457800
3750,000000	99,465171
3749,000000	99,483173
3748,000000	99,501818
3747,000000	99,511921
3746,000000	99,511199
3745,000000	99,503300
3744,000000	99,500425
3743,000000	99,508161
3742,000000	99,511207
3741,000000	99,503000
3740,000000	99,495951
3739,000000	99,498021
3738,000000	99,506328
3737,000000	99,514791
3736,000000	99,521083
3735,000000	99,525466
3734,000000	99,525125
3733,000000	99,517268
3732,000000	99,506244
3731,000000	99,499143
3730,000000	99,496954
3729,000000	99,496521
3728,000000	99,496771
3727,000000	99,498869
3726,000000	99,502960
3725,000000	99,506446
3724,000000	99,506273
3723,000000	99,503087
3722,000000	99,499924
3721,000000	99,498128
3720,000000	99,496568
3719,000000	99,494300
3718,000000	99,492577
3717,000000	99,492914
3716,000000	99,494981
3715,000000	99,496892
3714,000000	99,496947
3713,000000	99,494308
3712,000000	99,490277
3711,000000	99,488421
3710,000000	99,489453
3709,000000	99,489593
3708,000000	99,486809
3707,000000	99,482863
3706,000000	99,479690
3705,000000	99,476943
3704,000000	99,473004
3703,000000	99,466955
3702,000000	99,459795
3701,000000	99,453642
3700,000000	99,448470
3699,000000	99,441794
3698,000000	99,433116
3697,000000	99,425316
3696,000000	99,421149
3695,000000	99,420564
3694,000000	99,421874
3693,000000	99,424262
3692,000000	99,427331
3691,000000	99,429700
3690,000000	99,430439
3689,000000	99,431903
3688,000000	99,436915
3687,000000	99,441786
3686,000000	99,439528
3685,000000	99,429852
3684,000000	99,418899
3683,000000	99,411371
3682,000000	99,407633
3681,000000	99,406914
3680,000000	99,410552
3679,000000	99,419387
3678,000000	99,428930
3677,000000	99,431972
3676,000000	99,428352
3675,000000	99,430252
3674,000000	99,441725
3673,000000	99,448437
3672,000000	99,443329
3671,000000	99,432632
3670,000000	99,423378
3669,000000	99,419835
3668,000000	99,417947
3667,000000	99,410695
3666,000000	99,399627
3665,000000	99,390223
3664,000000	99,384446
3663,000000	99,381351
3662,000000	99,380444
3661,000000	99,382292
3660,000000	99,386663
3659,000000	99,390885
3658,000000	99,391229
3657,000000	99,387345
3656,000000	99,384673
3655,000000	99,388609
3654,000000	99,397223
3653,000000	99,407028
3652,000000	99,417553
3651,000000	99,426598
3650,000000	99,429948
3649,000000	99,427551
3648,000000	99,422117
3647,000000	99,414293
3646,000000	99,404191
3645,000000	99,393041
3644,000000	99,382403
3643,000000	99,373281
3642,000000	99,366178
3641,000000	99,361019
3640,000000	99,357589
3639,000000	99,356289
3638,000000	99,358004
3637,000000	99,361904
3636,000000	99,365328
3635,000000	99,367561
3634,000000	99,371666
3633,000000	99,380534
3632,000000	99,391943
3631,000000	99,399430
3630,000000	99,397019
3629,000000	99,387696
3628,000000	99,382814
3627,000000	99,381684
3626,000000	99,373857
3625,000000	99,360885
3624,000000	99,351291
3623,000000	99,348028
3622,000000	99,348052
3621,000000	99,346748
3620,000000	99,342371
3619,000000	99,338122
3618,000000	99,337960
3617,000000	99,340408
3616,000000	99,341254
3615,000000	99,339262
3614,000000	99,335824
3613,000000	99,332729
3612,000000	99,330540
3611,000000	99,327685
3610,000000	99,322334
3609,000000	99,314797
3608,000000	99,307268
3607,000000	99,301410
3606,000000	99,296439
3605,000000	99,290970
3604,000000	99,285259
3603,000000	99,280137
3602,000000	99,276126
3601,000000	99,273937
3600,000000	99,273862
3599,000000	99,274557
3598,000000	99,273833
3597,000000	99,270741
3596,000000	99,266002
3595,000000	99,261425
3594,000000	99,258642
3593,000000	99,258269
3592,000000	99,259663
3591,000000	99,261644
3590,000000	99,262249
3589,000000	99,259108
3588,000000	99,252138
3587,000000	99,244766
3586,000000	99,238598
3585,000000	99,230995
3584,000000	99,221084
3583,000000	99,211904
3582,000000	99,206134
3581,000000	99,203602
3580,000000	99,202343
3579,000000	99,200447
3578,000000	99,196823
3577,000000	99,191474
3576,000000	99,185259
3575,000000	99,179498
3574,000000	99,175224
3573,000000	99,172926
3572,000000	99,172873
3571,000000	99,175045
3570,000000	99,178478
3569,000000	99,180935
3568,000000	99,180335
3567,000000	99,176977
3566,000000	99,172407
3565,000000	99,166166
3564,000000	99,157614
3563,000000	99,148688
3562,000000	99,141536
3561,000000	99,136075
3560,000000	99,130772
3559,000000	99,124536
3558,000000	99,117635
3557,000000	99,111436
3556,000000	99,107242
3555,000000	99,104863
3554,000000	99,102658
3553,000000	99,099536
3552,000000	99,096830
3551,000000	99,097098
3550,000000	99,101107
3549,000000	99,106877
3548,000000	99,110893
3547,000000	99,109946
3546,000000	99,103116
3545,000000	99,092453
3544,000000	99,081250
3543,000000	99,071880
3542,000000	99,065111
3541,000000	99,060713
3540,000000	99,058281
3539,000000	99,057266
3538,000000	99,056684
3537,000000	99,055286
3536,000000	99,052570
3535,000000	99,049289
3534,000000	99,046722
3533,000000	99,045622
3532,000000	99,045656
3531,000000	99,045671
3530,000000	99,044685
3529,000000	99,043258
3528,000000	99,043414
3527,000000	99,046607
3526,000000	99,051731
3525,000000	99,055804
3524,000000	99,056439
3523,000000	99,053279
3522,000000	99,047323
3521,000000	99,039794
3520,000000	99,032160
3519,000000	99,026285
3518,000000	99,023506
3517,000000	99,023505
3516,000000	99,024582
3515,000000	99,025103
3514,000000	99,024401
3513,000000	99,022559
3512,000000	99,019817
3511,000000	99,016400
3510,000000	99,012747
3509,000000	99,009880
3508,000000	99,009200
3507,000000	99,011486
3506,000000	99,015921
3505,000000	99,020065
3504,000000	99,021087
3503,000000	99,017793
3502,000000	99,011490
3501,000000	99,004822
3500,000000	98,999912
3499,000000	98,997166
3498,000000	98,995265
3497,000000	98,992366
3496,000000	98,987605
3495,000000	98,981374
3494,000000	98,974404
3493,000000	98,967214
3492,000000	98,960541
3491,000000	98,955575
3490,000000	98,953088
3489,000000	98,952339
3488,000000	98,951109
3487,000000	98,947062
3486,000000	98,939560
3485,000000	98,930686
3484,000000	98,924318
3483,000000	98,923116
3482,000000	98,925591
3481,000000	98,926704
3480,000000	98,922103
3479,000000	98,911748
3478,000000	98,899123
3477,000000	98,887546
3476,000000	98,877874
3475,000000	98,869611
3474,000000	98,863513
3473,000000	98,862188
3472,000000	98,867691
3471,000000	98,878531
3470,000000	98,889450
3469,000000	98,894433
3468,000000	98,890051
3467,000000	98,876409
3466,000000	98,856207
3465,000000	98,834083
3464,000000	98,815944
3463,000000	98,806267
3462,000000	98,804451
3461,000000	98,804688
3460,000000	98,800703
3459,000000	98,790689
3458,000000	98,777425
3457,000000	98,764710
3456,000000	98,754601
3455,000000	98,747145
3454,000000	98,741332
3453,000000	98,736190
3452,000000	98,731757
3451,000000	98,729292
3450,000000	98,729976
3449,000000	98,733228
3448,000000	98,736504
3447,000000	98,737086
3446,000000	98,734097
3445,000000	98,728775
3444,000000	98,723437
3443,000000	98,720575
3442,000000	98,722528
3441,000000	98,731176
3440,000000	98,746968
3439,000000	98,767695
3438,000000	98,788400
3437,000000	98,803376
3436,000000	98,809399
3435,000000	98,807633
3434,000000	98,802691
3433,000000	98,799527
3432,000000	98,800269
3431,000000	98,803227
3430,000000	98,804871
3429,000000	98,803147
3428,000000	98,799084
3427,000000	98,795515
3426,000000	98,794823
3425,000000	98,797796
3424,000000	98,803681
3423,000000	98,810574
3422,000000	98,816226
3421,000000	98,819491
3420,000000	98,821312
3419,000000	98,823957
3418,000000	98,829223
3417,000000	98,837404
3416,000000	98,847364
3415,000000	98,857076
3414,000000	98,864520
3413,000000	98,868953
3412,000000	98,871491
3411,000000	98,874095
3410,000000	98,877926
3409,000000	98,882744
3408,000000	98,887573
3407,000000	98,891575
3406,000000	98,894585
3405,000000	98,897318
3404,000000	98,900991
3403,000000	98,906136
3402,000000	98,911703
3401,000000	98,915708
3400,000000	98,916882
3399,000000	98,915567
3398,000000	98,913211
3397,000000	98,911421
3396,000000	98,911335
3395,000000	98,913204
3394,000000	98,916172
3393,000000	98,918731
3392,000000	98,919786
3391,000000	98,919377
3390,000000	98,918421
3389,000000	98,917939
3388,000000	98,918346
3387,000000	98,919139
3386,000000	98,919342
3385,000000	98,918512
3384,000000	98,917143
3383,000000	98,915737
3382,000000	98,913881
3381,000000	98,910997
3380,000000	98,907897
3379,000000	98,906683
3378,000000	98,908557
3377,000000	98,912252
3376,000000	98,915198
3375,000000	98,916071
3374,000000	98,915764
3373,000000	98,915918
3372,000000	98,916967
3371,000000	98,917840
3370,000000	98,917343
3369,000000	98,915526
3368,000000	98,913480
3367,000000	98,911895
3366,000000	98,910308
3365,000000	98,908072
3364,000000	98,905689
3363,000000	98,904625
3362,000000	98,905827
3361,000000	98,908718
3360,000000	98,911639
3359,000000	98,912986
3358,000000	98,912079
3357,000000	98,909420
3356,000000	98,906280
3355,000000	98,903773
3354,000000	98,902219
3353,000000	98,901446
3352,000000	98,901411
3351,000000	98,902197
3350,000000	98,903620
3349,000000	98,905325
3348,000000	98,907270
3347,000000	98,909717
3346,000000	98,912672
3345,000000	98,915611
3344,000000	98,917837
3343,000000	98,919032
3342,000000	98,919634
3341,000000	98,920747
3340,000000	98,923307
3339,000000	98,927012
3338,000000	98,930405
3337,000000	98,932377
3336,000000	98,933246
3335,000000	98,933958
3334,000000	98,934764
3333,000000	98,935505
3332,000000	98,936732
3331,000000	98,939515
3330,000000	98,944104
3329,000000	98,949444
3328,000000	98,954015
3327,000000	98,956608
3326,000000	98,956498
3325,000000	98,953841
3324,000000	98,950186
3323,000000	98,947867
3322,000000	98,948463
3321,000000	98,952028
3320,000000	98,957625
3319,000000	98,964041
3318,000000	98,969994
3317,000000	98,974437
3316,000000	98,977155
3315,000000	98,978845
3314,000000	98,980491
3313,000000	98,982774
3312,000000	98,985850
3311,000000	98,989291
3310,000000	98,992393
3309,000000	98,995028
3308,000000	98,997981
3307,000000	99,001965
3306,000000	99,006535
3305,000000	99,010590
3304,000000	99,013716
3303,000000	99,016317
3302,000000	99,018587
3301,000000	99,020179
3300,000000	99,020950
3299,000000	99,021262
3298,000000	99,021533
3297,000000	99,022181
3296,000000	99,023985
3295,000000	99,027600
3294,000000	99,032412
3293,000000	99,036666
3292,000000	99,039098
3291,000000	99,040110
3290,000000	99,041206
3289,000000	99,043769
3288,000000	99,048340
3287,000000	99,054275
3286,000000	99,059935
3285,000000	99,063852
3284,000000	99,065926
3283,000000	99,067067
3282,000000	99,067732
3281,000000	99,067653
3280,000000	99,067004
3279,000000	99,066885
3278,000000	99,068259
3277,000000	99,071051
3276,000000	99,074624
3275,000000	99,078423
3274,000000	99,081930
3273,000000	99,084783
3272,000000	99,087296
3271,000000	99,090155
3270,000000	99,093207
3269,000000	99,095330
3268,000000	99,095993
3267,000000	99,096235
3266,000000	99,097422
3265,000000	99,099577
3264,000000	99,101597
3263,000000	99,102765
3262,000000	99,103424
3261,000000	99,104376
3260,000000	99,106196
3259,000000	99,108936
3258,000000	99,111905
3257,000000	99,113828
3256,000000	99,113789
3255,000000	99,112201
3254,000000	99,110679
3253,000000	99,110859
3252,000000	99,113210
3251,000000	99,116757
3250,000000	99,119883
3249,000000	99,121614
3248,000000	99,122261
3247,000000	99,122810
3246,000000	99,123802
3245,000000	99,125113
3244,000000	99,126562
3243,000000	99,128171
3242,000000	99,129854
3241,000000	99,131459
3240,000000	99,133235
3239,000000	99,135605
3238,000000	99,138227
3237,000000	99,139819
3236,000000	99,139390
3235,000000	99,137361
3234,000000	99,135275
3233,000000	99,134609
3232,000000	99,135942
3231,000000	99,138835
3230,000000	99,142212
3229,000000	99,145109
3228,000000	99,147306
3227,000000	99,149138
3226,000000	99,150830
3225,000000	99,152344
3224,000000	99,153731
3223,000000	99,155052
3222,000000	99,155854
3221,000000	99,155378
3220,000000	99,153760
3219,000000	99,152647
3218,000000	99,154009
3217,000000	99,158243
3216,000000	99,163545
3215,000000	99,167207
3214,000000	99,167576
3213,000000	99,165027
3212,000000	99,161232
3211,000000	99,157638
3210,000000	99,154770
3209,000000	99,152646
3208,000000	99,151090
3207,000000	99,149498
3206,000000	99,147073
3205,000000	99,143862
3204,000000	99,141068
3203,000000	99,139811
3202,000000	99,140058
3201,000000	99,141294
3200,000000	99,143555
3199,000000	99,146888
3198,000000	99,150287
3197,000000	99,152369
3196,000000	99,153034
3195,000000	99,153489
3194,000000	99,154665
3193,000000	99,156393
3192,000000	99,158089
3191,000000	99,159323
3190,000000	99,159707
3189,000000	99,159074
3188,000000	99,157959
3187,000000	99,157284
3186,000000	99,157501
3185,000000	99,158513
3184,000000	99,160254
3183,000000	99,162533
3182,000000	99,164514
3181,000000	99,165294
3180,000000	99,165103
3179,000000	99,165145
3178,000000	99,166192
3177,000000	99,168052
3176,000000	99,170327
3175,000000	99,172812
3174,000000	99,175132
3173,000000	99,176884
3172,000000	99,178261
3171,000000	99,179819
3170,000000	99,181588
3169,000000	99,183139
3168,000000	99,184434
3167,000000	99,185722
3166,000000	99,186703
3165,000000	99,186762
3164,000000	99,186034
3163,000000	99,185222
3162,000000	99,184399
3161,000000	99,183167
3160,000000	99,182105
3159,000000	99,182801
3158,000000	99,186072
3157,000000	99,191257
3156,000000	99,197569
3155,000000	99,204879
3154,000000	99,212469
3153,000000	99,218112
3152,000000	99,219474
3151,000000	99,216264
3150,000000	99,210598
3149,000000	99,205584
3148,000000	99,203609
3147,000000	99,205084
3146,000000	99,208358
3145,000000	99,211351
3144,000000	99,213597
3143,000000	99,216241
3142,000000	99,220074
3141,000000	99,224392
3140,000000	99,227965
3139,000000	99,230216
3138,000000	99,230997
3137,000000	99,230158
3136,000000	99,228117
3135,000000	99,226356
3134,000000	99,226613
3133,000000	99,229552
3132,000000	99,234282
3131,000000	99,238867
3130,000000	99,241383
3129,000000	99,241218
3128,000000	99,239651
3127,000000	99,238627
3126,000000	99,238799
3125,000000	99,239361
3124,000000	99,239793
3123,000000	99,240825
3122,000000	99,243312
3121,000000	99,246837
3120,000000	99,249920
3119,000000	99,251217
3118,000000	99,250314
3117,000000	99,247796
3116,000000	99,244791
3115,000000	99,242075
3114,000000	99,239537
3113,000000	99,236861
3112,000000	99,234456
3111,000000	99,232966
3110,000000	99,232012
3109,000000	99,230292
3108,000000	99,227080
3107,000000	99,222945
3106,000000	99,219041
3105,000000	99,216516
3104,000000	99,216447
3103,000000	99,219013
3102,000000	99,222381
3101,000000	99,223517
3100,000000	99,220804
3099,000000	99,215377
3098,000000	99,209616
3097,000000	99,205087
3096,000000	99,202294
3095,000000	99,201416
3094,000000	99,202364
3093,000000	99,204328
3092,000000	99,205877
3091,000000	99,205641
3090,000000	99,203057
3089,000000	99,198807
3088,000000	99,194302
3087,000000	99,190122
3086,000000	99,184956
3085,000000	99,176836
3084,000000	99,165525
3083,000000	99,153027
3082,000000	99,141582
3081,000000	99,131752
3080,000000	99,122629
3079,000000	99,113088
3078,000000	99,102476
3077,000000	99,090728
3076,000000	99,078492
3075,000000	99,067020
3074,000000	99,057683
3073,000000	99,051696
3072,000000	99,049975
3071,000000	99,052567
3070,000000	99,057935
3069,000000	99,063326
3068,000000	99,066331
3067,000000	99,066134
3066,000000	99,063557
3065,000000	99,060229
3064,000000	99,057557
3063,000000	99,056026
3062,000000	99,055418
3061,000000	99,055895
3060,000000	99,058482
3059,000000	99,064004
3058,000000	99,071754
3057,000000	99,079745
3056,000000	99,086285
3055,000000	99,090958
3054,000000	99,094348
3053,000000	99,097233
3052,000000	99,099749
3051,000000	99,100862
3050,000000	99,099076
3049,000000	99,094250
3048,000000	99,088264
3047,000000	99,083260
3046,000000	99,079697
3045,000000	99,076767
3044,000000	99,073921
3043,000000	99,070745
3042,000000	99,065893
3041,000000	99,057868
3040,000000	99,047203
3039,000000	99,036705
3038,000000	99,029029
3037,000000	99,024606
3036,000000	99,021932
3035,000000	99,018945
3034,000000	99,014007
3033,000000	99,006468
3032,000000	98,996771
3031,000000	98,985730
3030,000000	98,973851
3029,000000	98,961916
3028,000000	98,951644
3027,000000	98,944406
3026,000000	98,939257
3025,000000	98,933474
3024,000000	98,925441
3023,000000	98,916037
3022,000000	98,906898
3021,000000	98,898356
3020,000000	98,889437
3019,000000	98,879023
3018,000000	98,866441
3017,000000	98,851486
3016,000000	98,834359
3015,000000	98,815116
3014,000000	98,792988
3013,000000	98,766538
3012,000000	98,734634
3011,000000	98,697148
3010,000000	98,654874
3009,000000	98,609398
3008,000000	98,562732
3007,000000	98,516302
3006,000000	98,470210
3005,000000	98,423647
3004,000000	98,375734
3003,000000	98,325514
3002,000000	98,271728
3001,000000	98,213466
3000,000000	98,150367
2999,000000	98,081481
2998,000000	98,004855
2997,000000	97,919360
2996,000000	97,826345
2995,000000	97,727329
2994,000000	97,620225
2993,000000	97,499871
2992,000000	97,362554
2991,000000	97,209115
2990,000000	97,042869
2989,000000	96,866027
2988,000000	96,678753
2987,000000	96,479931
2986,000000	96,268188
2985,000000	96,042377
2984,000000	95,801908
2983,000000	95,546506
2982,000000	95,275117
2981,000000	94,986262
2980,000000	94,679603
2979,000000	94,356704
2978,000000	94,019968
2977,000000	93,670169
2976,000000	93,305268
2975,000000	92,921203
2974,000000	92,514634
2973,000000	92,086148
2972,000000	91,640429
2971,000000	91,183477
2970,000000	90,719668
2969,000000	90,252065
2968,000000	89,784602
2967,000000	89,322904
2966,000000	88,873648
2965,000000	88,443666
2964,000000	88,040055
2963,000000	87,669790
2962,000000	87,340023
2961,000000	87,058798
2960,000000	86,834251
2959,000000	86,673305
2958,000000	86,580447
2957,000000	86,559498
2956,000000	86,614299
2955,000000	86,745170
2954,000000	86,944972
2953,000000	87,198599
2952,000000	87,488370
2951,000000	87,798322
2950,000000	88,113499
2949,000000	88,416703
2948,000000	88,688277
2947,000000	88,910707
2946,000000	89,072018
2945,000000	89,165945
2944,000000	89,190162
2943,000000	89,146947
2942,000000	89,044185
2941,000000	88,892879
2940,000000	88,702730
2939,000000	88,479481
2938,000000	88,227711
2937,000000	87,954092
2936,000000	87,667603
2935,000000	87,377694
2934,000000	87,092939
2933,000000	86,820568
2932,000000	86,563731
2931,000000	86,319330
2930,000000	86,080542
2929,000000	85,842905
2928,000000	85,607797
2927,000000	85,379980
2926,000000	85,163554
2925,000000	84,960168
2924,000000	84,769908
2923,000000	84,593331
2922,000000	84,433890
2921,000000	84,300474
2920,000000	84,207231
2919,000000	84,171716
2918,000000	84,212580
2917,000000	84,344873
2916,000000	84,572101
2915,000000	84,878790
2914,000000	85,233417
2913,000000	85,601284
2912,000000	85,957666
2911,000000	86,292409
2910,000000	86,606044
2909,000000	86,905407
2908,000000	87,200120
2907,000000	87,498713
2906,000000	87,805073
2905,000000	88,118166
2904,000000	88,435506
2903,000000	88,755836
2902,000000	89,078938
2901,000000	89,404633
2900,000000	89,732803
2899,000000	90,062767
2898,000000	90,391084
2897,000000	90,710811
2896,000000	91,014545
2895,000000	91,298889
2894,000000	91,565718
2893,000000	91,819000
2892,000000	92,060637
2891,000000	92,288760
2890,000000	92,498859
2889,000000	92,686270
2888,000000	92,847600
2887,000000	92,980515
2886,000000	93,082578
2885,000000	93,150612
2884,000000	93,181308
2883,000000	93,172037
2882,000000	93,121609
2881,000000	93,030714
2880,000000	92,902327
2879,000000	92,742146
2878,000000	92,559509
2877,000000	92,367740
2876,000000	92,181426
2875,000000	92,012462
2874,000000	91,868676
2873,000000	91,757195
2872,000000	91,687500
2871,000000	91,668082
2870,000000	91,699504
2869,000000	91,771095
2868,000000	91,864579
2867,000000	91,960737
2866,000000	92,044125
2865,000000	92,104823
2864,000000	92,138691
2863,000000	92,145579
2862,000000	92,125884
2861,000000	92,079151
2860,000000	92,005739
2859,000000	91,908632
2858,000000	91,792009
2857,000000	91,658127
2856,000000	91,506466
2855,000000	91,337475
2854,000000	91,159179
2853,000000	90,994154
2852,000000	90,883711
2851,000000	90,881163
2850,000000	91,032694
2849,000000	91,354480
2848,000000	91,821272
2847,000000	92,376683
2846,000000	92,957910
2845,000000	93,517315
2844,000000	94,030966
2843,000000	94,495268
2842,000000	94,916251
2841,000000	95,299141
2840,000000	95,642906
2839,000000	95,943008
2838,000000	96,199427
2837,000000	96,419852
2836,000000	96,614563
2835,000000	96,789307
2834,000000	96,944090
2833,000000	97,078184
2832,000000	97,194115
2831,000000	97,296185
2830,000000	97,387476
2829,000000	97,469303
2828,000000	97,542346
2827,000000	97,606938
2826,000000	97,662684
2825,000000	97,709320
2824,000000	97,747806
2823,000000	97,779880
2822,000000	97,807063
2821,000000	97,830728
2820,000000	97,852815
2819,000000	97,875628
2818,000000	97,901047
2817,000000	97,930659
2816,000000	97,966190
2815,000000	98,009090
2814,000000	98,059801
2813,000000	98,117531
2812,000000	98,179955
2811,000000	98,242762
2810,000000	98,300784
2809,000000	98,351041
2808,000000	98,394461
2807,000000	98,433788
2806,000000	98,470427
2805,000000	98,504432
2804,000000	98,536567
2803,000000	98,568540
2802,000000	98,601182
2801,000000	98,633572
2800,000000	98,664011
2799,000000	98,690876
2798,000000	98,712898
2797,000000	98,730167
2796,000000	98,744980
2795,000000	98,760538
2794,000000	98,778593
2793,000000	98,798915
2792,000000	98,820479
2791,000000	98,841769
2790,000000	98,860428
2789,000000	98,874666
2788,000000	98,885415
2787,000000	98,895637
2786,000000	98,906940
2785,000000	98,918214
2784,000000	98,928011
2783,000000	98,936813
2782,000000	98,946159
2781,000000	98,956676
2780,000000	98,967998
2779,000000	98,979919
2778,000000	98,992489
2777,000000	99,005087
2776,000000	99,016066
2775,000000	99,023609
2774,000000	99,027111
2773,000000	99,027947
2772,000000	99,028652
2771,000000	99,030823
2770,000000	99,033946
2769,000000	99,036598
2768,000000	99,038336
2767,000000	99,039749
2766,000000	99,041213
2765,000000	99,042687
2764,000000	99,044495
2763,000000	99,047249
2762,000000	99,050927
2761,000000	99,054858
2760,000000	99,058559
2759,000000	99,061820
2758,000000	99,064123
2757,000000	99,064976
2756,000000	99,064811
2755,000000	99,064727
2754,000000	99,065346
2753,000000	99,066612
2752,000000	99,068394
2751,000000	99,070356
2750,000000	99,071463
2749,000000	99,070758
2748,000000	99,068625
2747,000000	99,066313
2746,000000	99,064287
2745,000000	99,062009
2744,000000	99,059285
2743,000000	99,056673
2742,000000	99,054451
2741,000000	99,052250
2740,000000	99,049899
2739,000000	99,047719
2738,000000	99,045802
2737,000000	99,043825
2736,000000	99,041791
2735,000000	99,040241
2734,000000	99,039584
2733,000000	99,039850
2732,000000	99,041106
2731,000000	99,043539
2730,000000	99,047251
2729,000000	99,052482
2728,000000	99,059586
2727,000000	99,068043
2726,000000	99,075978
2725,000000	99,081784
2724,000000	99,085937
2723,000000	99,090118
2722,000000	99,094895
2721,000000	99,099523
2720,000000	99,103798
2719,000000	99,108560
2718,000000	99,114183
2717,000000	99,119939
2716,000000	99,125257
2715,000000	99,130543
2714,000000	99,136382
2713,000000	99,142837
2712,000000	99,149785
2711,000000	99,157074
2710,000000	99,164166
2709,000000	99,170491
2708,000000	99,176323
2707,000000	99,182444
2706,000000	99,188811
2705,000000	99,194349
2704,000000	99,198206
2703,000000	99,200483
2702,000000	99,201718
2701,000000	99,202527
2700,000000	99,203730
2699,000000	99,205893
2698,000000	99,208567
2697,000000	99,210687
2696,000000	99,211827
2695,000000	99,212428
2694,000000	99,212991
2693,000000	99,213834
2692,000000	99,215365
2691,000000	99,217549
2690,000000	99,219241
2689,000000	99,219183
2688,000000	99,217747
2687,000000	99,216662
2686,000000	99,216893
2685,000000	99,217751
2684,000000	99,218268
2683,000000	99,218565
2682,000000	99,219586
2681,000000	99,222061
2680,000000	99,225800
2679,000000	99,229541
2678,000000	99,231776
2677,000000	99,232351
2676,000000	99,232846
2675,000000	99,234582
2674,000000	99,236746
2673,000000	99,237487
2672,000000	99,236434
2671,000000	99,234970
2670,000000	99,234405
2669,000000	99,235265
2668,000000	99,238086
2667,000000	99,243349
2666,000000	99,250386
2665,000000	99,257564
2664,000000	99,263873
2663,000000	99,269429
2662,000000	99,274600
2661,000000	99,279827
2660,000000	99,286252
2659,000000	99,295087
2658,000000	99,305910
2657,000000	99,316702
2656,000000	99,325933
2655,000000	99,333661
2654,000000	99,340394
2653,000000	99,346072
2652,000000	99,350674
2651,000000	99,354929
2650,000000	99,359891
2649,000000	99,366227
2648,000000	99,373936
2647,000000	99,382026
2646,000000	99,388658
2645,000000	99,392633
2644,000000	99,394773
2643,000000	99,397079
2642,000000	99,400691
2641,000000	99,405455
2640,000000	99,410870
2639,000000	99,416099
2638,000000	99,419504
2637,000000	99,419955
2636,000000	99,418637
2635,000000	99,418129
2634,000000	99,419562
2633,000000	99,421934
2632,000000	99,424037
2631,000000	99,425440
2630,000000	99,425747
2629,000000	99,424640
2628,000000	99,422903
2627,000000	99,421781
2626,000000	99,421017
2625,000000	99,419010
2624,000000	99,415102
2623,000000	99,410338
2622,000000	99,405911
2621,000000	99,402287
2620,000000	99,399834
2619,000000	99,398696
2618,000000	99,397972
2617,000000	99,396645
2616,000000	99,395392
2615,000000	99,395851
2614,000000	99,397938
2613,000000	99,399505
2612,000000	99,398786
2611,000000	99,395731
2610,000000	99,391093
2609,000000	99,385905
2608,000000	99,381813
2607,000000	99,380025
2606,000000	99,379631
2605,000000	99,378449
2604,000000	99,375540
2603,000000	99,371548
2602,000000	99,367073
2601,000000	99,362608
2600,000000	99,359599
2599,000000	99,359279
2598,000000	99,360470
2597,000000	99,360596
2596,000000	99,358898
2595,000000	99,356729
2594,000000	99,354880
2593,000000	99,352839
2592,000000	99,350672
2591,000000	99,349436
2590,000000	99,349588
2589,000000	99,350851
2588,000000	99,353448
2587,000000	99,357270
2586,000000	99,360083
2585,000000	99,359103
2584,000000	99,354608
2583,000000	99,349823
2582,000000	99,347184
2581,000000	99,346783
2580,000000	99,348305
2579,000000	99,351832
2578,000000	99,356370
2577,000000	99,359868
2576,000000	99,361308
2575,000000	99,361160
2574,000000	99,359892
2573,000000	99,357847
2572,000000	99,356232
2571,000000	99,355977
2570,000000	99,355845
2569,000000	99,353935
2568,000000	99,350923
2567,000000	99,349647
2566,000000	99,351656
2565,000000	99,356199
2564,000000	99,362058
2563,000000	99,367920
2562,000000	99,371475
2561,000000	99,371005
2560,000000	99,368105
2559,000000	99,366440
2558,000000	99,367628
2557,000000	99,370221
2556,000000	99,372410
2555,000000	99,373684
2554,000000	99,374340
2553,000000	99,375488
2552,000000	99,378805
2551,000000	99,384046
2550,000000	99,387843
2549,000000	99,387542
2548,000000	99,385216
2547,000000	99,384860
2546,000000	99,386601
2545,000000	99,386973
2544,000000	99,384306
2543,000000	99,380403
2542,000000	99,377187
2541,000000	99,374959
2540,000000	99,373676
2539,000000	99,372700
2538,000000	99,369291
2537,000000	99,360511
2536,000000	99,346769
2535,000000	99,330752
2534,000000	99,313454
2533,000000	99,294418
2532,000000	99,275378
2531,000000	99,259759
2530,000000	99,248177
2529,000000	99,237625
2528,000000	99,225597
2527,000000	99,212075
2526,000000	99,197194
2525,000000	99,180146
2524,000000	99,161217
2523,000000	99,142659
2522,000000	99,126933
2521,000000	99,115540
2520,000000	99,108961
2519,000000	99,105631
2518,000000	99,101877
2517,000000	99,095609
2516,000000	99,089330
2515,000000	99,086901
2514,000000	99,088162
2513,000000	99,089690
2512,000000	99,090150
2511,000000	99,091437
2510,000000	99,095180
2509,000000	99,101688
2508,000000	99,112176
2507,000000	99,128546
2506,000000	99,150236
2505,000000	99,173997
2504,000000	99,197265
2503,000000	99,219544
2502,000000	99,241049
2501,000000	99,262585
2500,000000	99,286285
2499,000000	99,313413
2498,000000	99,341498
2497,000000	99,366474
2496,000000	99,387614
2495,000000	99,407802
2494,000000	99,429013
2493,000000	99,450228
2492,000000	99,469502
2491,000000	99,485650
2490,000000	99,498410
2489,000000	99,509177
2488,000000	99,520691
2487,000000	99,533316
2486,000000	99,542999
2485,000000	99,546392
2484,000000	99,546759
2483,000000	99,551019
2482,000000	99,561497
2481,000000	99,574184
2480,000000	99,584847
2479,000000	99,592963
2478,000000	99,599685
2477,000000	99,605749
2476,000000	99,611935
2475,000000	99,618657
2474,000000	99,624638
2473,000000	99,628408
2472,000000	99,630975
2471,000000	99,634652
2470,000000	99,639839
2469,000000	99,645459
2468,000000	99,651490
2467,000000	99,658093
2466,000000	99,663180
2465,000000	99,664353
2464,000000	99,662816
2463,000000	99,662322
2462,000000	99,664658
2461,000000	99,668754
2460,000000	99,673263
2459,000000	99,677078
2458,000000	99,678610
2457,000000	99,677964
2456,000000	99,678758
2455,000000	99,684156
2454,000000	99,692064
2453,000000	99,697769
2452,000000	99,700255
2451,000000	99,702011
2450,000000	99,703851
2449,000000	99,704320
2448,000000	99,703561
2447,000000	99,703303
2446,000000	99,703212
2445,000000	99,701601
2444,000000	99,699619
2443,000000	99,700461
2442,000000	99,704141
2441,000000	99,706921
2440,000000	99,706318
2439,000000	99,703391
2438,000000	99,700152
2437,000000	99,697938
2436,000000	99,697973
2435,000000	99,700064
2434,000000	99,701137
2433,000000	99,698455
2432,000000	99,693771
2431,000000	99,691003
2430,000000	99,690698
2429,000000	99,690470
2428,000000	99,689916
2427,000000	99,690812
2426,000000	99,693026
2425,000000	99,694479
2424,000000	99,695001
2423,000000	99,696245
2422,000000	99,697875
2421,000000	99,697633
2420,000000	99,695192
2419,000000	99,692456
2418,000000	99,690291
2417,000000	99,688306
2416,000000	99,687354
2415,000000	99,688622
2414,000000	99,690702
2413,000000	99,691104
2412,000000	99,690204
2411,000000	99,690324
2410,000000	99,691633
2409,000000	99,692498
2408,000000	99,693085
2407,000000	99,694825
2406,000000	99,697091
2405,000000	99,698309
2404,000000	99,699651
2403,000000	99,703489
2402,000000	99,708684
2401,000000	99,711300
2400,000000	99,709751
2399,000000	99,705843
2398,000000	99,701493
2397,000000	99,698151
2396,000000	99,698435
2395,000000	99,703956
2394,000000	99,711838
2393,000000	99,717276
2392,000000	99,719236
2391,000000	99,720022
2390,000000	99,719967
2389,000000	99,717053
2388,000000	99,711453
2387,000000	99,706133
2386,000000	99,702662
2385,000000	99,700005
2384,000000	99,697860
2383,000000	99,697163
2382,000000	99,697243
2381,000000	99,696249
2380,000000	99,694638
2379,000000	99,694787
2378,000000	99,696241
2377,000000	99,695246
2376,000000	99,689964
2375,000000	99,682746
2374,000000	99,676660
2373,000000	99,673445
2372,000000	99,675120
2371,000000	99,682823
2370,000000	99,693620
2369,000000	99,702478
2368,000000	99,707672
2367,000000	99,710098
2366,000000	99,708501
2365,000000	99,701689
2364,000000	99,693635
2363,000000	99,690093
2362,000000	99,690991
2361,000000	99,691912
2360,000000	99,691292
2359,000000	99,690333
2358,000000	99,688372
2357,000000	99,684022
2356,000000	99,678668
2355,000000	99,675078
2354,000000	99,674774
2353,000000	99,677677
2352,000000	99,683197
2351,000000	99,690225
2350,000000	99,696160
2349,000000	99,698380
2348,000000	99,697842
2347,000000	99,699065
2346,000000	99,703088
2345,000000	99,704791
2344,000000	99,701895
2343,000000	99,698811
2342,000000	99,699370
2341,000000	99,702599
2340,000000	99,706671
2339,000000	99,710918
2338,000000	99,713857
2337,000000	99,714193
2336,000000	99,713647
2335,000000	99,715313
2334,000000	99,718608
2333,000000	99,719542
2332,000000	99,715696
2331,000000	99,709095
2330,000000	99,702660
2329,000000	99,699367
2328,000000	99,702628
2327,000000	99,715182
2326,000000	99,734107
2325,000000	99,752010
2324,000000	99,763574
2323,000000	99,768793
2322,000000	99,769466
2321,000000	99,766743
2320,000000	99,763446
2319,000000	99,763755
2318,000000	99,767979
2317,000000	99,772831
2316,000000	99,776481
2315,000000	99,780110
2314,000000	99,782787
2313,000000	99,781965
2312,000000	99,778958
2311,000000	99,779791
2310,000000	99,787276
2309,000000	99,797861
2308,000000	99,807003
2307,000000	99,813832
2306,000000	99,818523
2305,000000	99,820725
2304,000000	99,822298
2303,000000	99,827391
2302,000000	99,836671
2301,000000	99,845441
2300,000000	99,849242
2299,000000	99,848782
2298,000000	99,847464
2297,000000	99,848281
2296,000000	99,853363
2295,000000	99,863194
2294,000000	99,873710
2293,000000	99,878586
2292,000000	99,875972
2291,000000	99,870844
2290,000000	99,869504
2289,000000	99,874601
2288,000000	99,885280
2287,000000	99,898170
2286,000000	99,908167
2285,000000	99,912582
2284,000000	99,915013
2283,000000	99,920414
2282,000000	99,926909
2281,000000	99,928086
2280,000000	99,923601
2279,000000	99,920542
2278,000000	99,923513
2277,000000	99,929932
2276,000000	99,936138
2275,000000	99,941702
2274,000000	99,946425
2273,000000	99,949460
2272,000000	99,952160
2271,000000	99,956059
2270,000000	99,958314
2269,000000	99,956092
2268,000000	99,954164
2267,000000	99,959676
2266,000000	99,969809
2265,000000	99,974205
2264,000000	99,970000
2263,000000	99,964822
2262,000000	99,964530
2261,000000	99,968047
2260,000000	99,974928
2259,000000	99,986800
2258,000000	99,999173
2257,000000	100,002619
2256,000000	99,995974
2255,000000	99,989075
2254,000000	99,988942
2253,000000	99,992334
2252,000000	99,994527
2251,000000	99,996078
2250,000000	99,997667
2249,000000	99,997302
2248,000000	99,995939
2247,000000	99,997923
2246,000000	100,003767
2245,000000	100,009541
2244,000000	100,014840
2243,000000	100,023303
2242,000000	100,034237
2241,000000	100,041893
2240,000000	100,043802
2239,000000	100,041970
2238,000000	100,036819
2237,000000	100,028809
2236,000000	100,024326
2235,000000	100,029122
2234,000000	100,037537
2233,000000	100,039077
2232,000000	100,034011
2231,000000	100,030320
2230,000000	100,028026
2229,000000	100,021238
2228,000000	100,014458
2227,000000	100,020310
2226,000000	100,039100
2225,000000	100,055796
2224,000000	100,060090
2223,000000	100,056017
2222,000000	100,049071
2221,000000	100,037804
2220,000000	100,021361
2219,000000	100,003071
2218,000000	99,984289
2217,000000	99,966114
2216,000000	99,957181
2215,000000	99,966729
2214,000000	99,989579
2213,000000	100,010555
2212,000000	100,023671
2211,000000	100,033782
2210,000000	100,041310
2209,000000	100,040923
2208,000000	100,035042
2207,000000	100,032562
2206,000000	100,034278
2205,000000	100,034765
2204,000000	100,037289
2203,000000	100,049705
2202,000000	100,066678
2201,000000	100,074445
2200,000000	100,072702
2199,000000	100,073126
2198,000000	100,076400
2197,000000	100,071861
2196,000000	100,060886
2195,000000	100,059164
2194,000000	100,071808
2193,000000	100,086415
2192,000000	100,095013
2191,000000	100,103777
2190,000000	100,116325
2189,000000	100,125633
2188,000000	100,128083
2187,000000	100,128835
2186,000000	100,130237
2185,000000	100,130975
2184,000000	100,136779
2183,000000	100,152417
2182,000000	100,163510
2181,000000	100,149043
2180,000000	100,113904
2179,000000	100,085648
2178,000000	100,079178
2177,000000	100,086208
2176,000000	100,097603
2175,000000	100,113618
2174,000000	100,130773
2173,000000	100,142010
2172,000000	100,151739
2171,000000	100,170280
2170,000000	100,193462
2169,000000	100,208358
2168,000000	100,217057
2167,000000	100,231738
2166,000000	100,247505
2165,000000	100,246660
2164,000000	100,230354
2163,000000	100,215611
2162,000000	100,200919
2161,000000	100,169144
2160,000000	100,129239
2159,000000	100,112537
2158,000000	100,118917
2157,000000	100,115519
2156,000000	100,094544
2155,000000	100,081614
2154,000000	100,090196
2153,000000	100,106862
2152,000000	100,119812
2151,000000	100,132927
2150,000000	100,148076
2149,000000	100,158437
2148,000000	100,162612
2147,000000	100,165059
2146,000000	100,160981
2145,000000	100,141185
2144,000000	100,112027
2143,000000	100,091268
2142,000000	100,084112
2141,000000	100,080465
2140,000000	100,074704
2139,000000	100,071282
2138,000000	100,071310
2137,000000	100,068987
2136,000000	100,062119
2135,000000	100,053115
2134,000000	100,041407
2133,000000	100,026797
2132,000000	100,016907
2131,000000	100,019047
2130,000000	100,028625
2129,000000	100,035875
2128,000000	100,039680
2127,000000	100,044539
2126,000000	100,048963
2125,000000	100,048554
2124,000000	100,046093
2123,000000	100,046751
2122,000000	100,047041
2121,000000	100,041116
2120,000000	100,034483
2119,000000	100,038295
2118,000000	100,051615
2117,000000	100,062017
2116,000000	100,062828
2115,000000	100,058466
2114,000000	100,053981
2113,000000	100,050909
2112,000000	100,052325
2111,000000	100,059936
2110,000000	100,067027
2109,000000	100,065673
2108,000000	100,059933
2107,000000	100,060091
2106,000000	100,066170
2105,000000	100,069631
2104,000000	100,068918
2103,000000	100,069072
2102,000000	100,067767
2101,000000	100,057189
2100,000000	100,039817
2099,000000	100,027776
2098,000000	100,025510
2097,000000	100,026623
2096,000000	100,027798
2095,000000	100,032509
2094,000000	100,040735
2093,000000	100,048710
2092,000000	100,058382
2091,000000	100,074184
2090,000000	100,091082
2089,000000	100,098542
2088,000000	100,095838
2087,000000	100,091248
2086,000000	100,088001
2085,000000	100,084156
2084,000000	100,084019
2083,000000	100,094286
2082,000000	100,109700
2081,000000	100,117666
2080,000000	100,117642
2079,000000	100,120670
2078,000000	100,129681
2077,000000	100,136001
2076,000000	100,136448
2075,000000	100,137699
2074,000000	100,142151
2073,000000	100,145013
2072,000000	100,145944
2071,000000	100,148398
2070,000000	100,147311
2069,000000	100,134756
2068,000000	100,117791
2067,000000	100,113038
2066,000000	100,122458
2065,000000	100,131890
2064,000000	100,133867
2063,000000	100,133456
2062,000000	100,131279
2061,000000	100,121246
2060,000000	100,107362
2059,000000	100,103306
2058,000000	100,112717
2057,000000	100,127215
2056,000000	100,145114
2055,000000	100,173607
2054,000000	100,211137
2053,000000	100,245828
2052,000000	100,272399
2051,000000	100,291730
2050,000000	100,293911
2049,000000	100,265867
2048,000000	100,221015
2047,000000	100,193525
2046,000000	100,196655
2045,000000	100,214327
2044,000000	100,233372
2043,000000	100,255366
2042,000000	100,274332
2041,000000	100,274152
2040,000000	100,255906
2039,000000	100,240961
2038,000000	100,241764
2037,000000	100,253699
2036,000000	100,274173
2035,000000	100,301923
2034,000000	100,319804
2033,000000	100,310709
2032,000000	100,288595
2031,000000	100,279305
2030,000000	100,279372
2029,000000	100,269707
2028,000000	100,258071
2027,000000	100,264964
2026,000000	100,277303
2025,000000	100,262414
2024,000000	100,223737
2023,000000	100,198005
2022,000000	100,199500
2021,000000	100,211657
2020,000000	100,229195
2019,000000	100,262782
2018,000000	100,299595
2017,000000	100,305753
2016,000000	100,277481
2015,000000	100,248143
2014,000000	100,238382
2013,000000	100,239249
2012,000000	100,244498
2011,000000	100,260433
2010,000000	100,279157
2009,000000	100,278189
2008,000000	100,255353
2007,000000	100,233448
2006,000000	100,226048
2005,000000	100,228556
2004,000000	100,240001
2003,000000	100,262651
2002,000000	100,283783
2001,000000	100,287894
2000,000000	100,284169
1999,000000	100,293092
1998,000000	100,310847
1997,000000	100,314464
1996,000000	100,299825
1995,000000	100,285303
1994,000000	100,278468
1993,000000	100,267972
1992,000000	100,250239
1991,000000	100,236813
1990,000000	100,232330
1989,000000	100,231656
1988,000000	100,236376
1987,000000	100,249173
1986,000000	100,256088
1985,000000	100,241613
1984,000000	100,218849
1983,000000	100,216421
1982,000000	100,238433
1981,000000	100,265143
1980,000000	100,288996
1979,000000	100,316689
1978,000000	100,336999
1977,000000	100,327162
1976,000000	100,297342
1975,000000	100,281960
1974,000000	100,286215
1973,000000	100,284417
1972,000000	100,267080
1971,000000	100,250699
1970,000000	100,244226
1969,000000	100,241928
1968,000000	100,245676
1967,000000	100,260407
1966,000000	100,270740
1965,000000	100,256635
1964,000000	100,226171
1963,000000	100,200502
1962,000000	100,178289
1961,000000	100,146887
1960,000000	100,117464
1959,000000	100,113261
1958,000000	100,130686
1957,000000	100,146206
1956,000000	100,155067
1955,000000	100,170641
1954,000000	100,190367
1953,000000	100,194902
1952,000000	100,180978
1951,000000	100,165882
1950,000000	100,157095
1949,000000	100,145917
1948,000000	100,132030
1947,000000	100,128640
1946,000000	100,140324
1945,000000	100,157095
1944,000000	100,172340
1943,000000	100,187207
1942,000000	100,196698
1941,000000	100,192888
1940,000000	100,182451
1939,000000	100,178506
1938,000000	100,178672
1937,000000	100,171441
1936,000000	100,159627
1935,000000	100,157194
1934,000000	100,165110
1933,000000	100,170083
1932,000000	100,167386
1931,000000	100,165812
1930,000000	100,168422
1929,000000	100,169028
1928,000000	100,167066
1927,000000	100,169754
1926,000000	100,179613
1925,000000	100,191877
1924,000000	100,205068
1923,000000	100,217606
1922,000000	100,218534
1921,000000	100,199549
1920,000000	100,172604
1919,000000	100,157024
1918,000000	100,153963
1917,000000	100,147818
1916,000000	100,132934
1915,000000	100,119611
1914,000000	100,114535
1913,000000	100,114238
1912,000000	100,118225
1911,000000	100,131249
1910,000000	100,149571
1909,000000	100,159999
1908,000000	100,156292
1907,000000	100,145295
1906,000000	100,134779
1905,000000	100,125661
1904,000000	100,119235
1903,000000	100,117100
1902,000000	100,114797
1901,000000	100,106458
1900,000000	100,094859
1899,000000	100,088058
1898,000000	100,087628
1897,000000	100,088452
1896,000000	100,090186
1895,000000	100,096273
1894,000000	100,103279
1893,000000	100,104115
1892,000000	100,100856
1891,000000	100,101763
1890,000000	100,106682
1889,000000	100,105489
1888,000000	100,094012
1887,000000	100,081655
1886,000000	100,078070
1885,000000	100,082087
1884,000000	100,087339
1883,000000	100,089426
1882,000000	100,085906
1881,000000	100,077364
1880,000000	100,068642
1879,000000	100,064466
1878,000000	100,063877
1877,000000	100,062183
1876,000000	100,058394
1875,000000	100,055436
1874,000000	100,053631
1873,000000	100,051051
1872,000000	100,049112
1871,000000	100,052072
1870,000000	100,062455
1869,000000	100,080128
1868,000000	100,100610
1867,000000	100,112512
1866,000000	100,107373
1865,000000	100,089086
1864,000000	100,070278
1863,000000	100,060658
1862,000000	100,057600
1861,000000	100,052289
1860,000000	100,043886
1859,000000	100,038915
1858,000000	100,038460
1857,000000	100,035814
1856,000000	100,026958
1855,000000	100,015540
1854,000000	100,006278
1853,000000	100,000162
1852,000000	99,996689
1851,000000	99,995670
1850,000000	99,998229
1849,000000	100,004073
1848,000000	100,011194
1847,000000	100,015963
1846,000000	100,015371
1845,000000	100,009795
1844,000000	100,003479
1843,000000	99,998023
1842,000000	99,988741
1841,000000	99,975751
1840,000000	99,965970
1839,000000	99,964292
1838,000000	99,967515
1837,000000	99,968035
1836,000000	99,964272
1835,000000	99,960601
1834,000000	99,959309
1833,000000	99,957912
1832,000000	99,954452
1831,000000	99,951605
1830,000000	99,953248
1829,000000	99,955129
1828,000000	99,951128
1827,000000	99,946718
1826,000000	99,948435
1825,000000	99,952533
1824,000000	99,951045
1823,000000	99,940658
1822,000000	99,924227
1821,000000	99,905338
1820,000000	99,886875
1819,000000	99,872791
1818,000000	99,863969
1817,000000	99,855845
1816,000000	99,845092
1815,000000	99,833716
1814,000000	99,826394
1813,000000	99,824272
1812,000000	99,822746
1811,000000	99,815924
1810,000000	99,798821
1809,000000	99,770923
1808,000000	99,736385
1807,000000	99,697316
1806,000000	99,651144
1805,000000	99,594927
1804,000000	99,527005
1803,000000	99,442257
1802,000000	99,332068
1801,000000	99,194964
1800,000000	99,046021
1799,000000	98,914108
1798,000000	98,824624
1797,000000	98,783360
1796,000000	98,771713
1795,000000	98,764490
1794,000000	98,756827
1793,000000	98,771795
1792,000000	98,832205
1791,000000	98,927040
1790,000000	99,024556
1789,000000	99,109919
1788,000000	99,181863
1787,000000	99,239529
1786,000000	99,283136
1785,000000	99,314086
1784,000000	99,331309
1783,000000	99,334953
1782,000000	99,334077
1781,000000	99,337640
1780,000000	99,338233
1779,000000	99,324688
1778,000000	99,300523
1777,000000	99,278935
1776,000000	99,261494
1775,000000	99,238700
1774,000000	99,207121
1773,000000	99,171586
1772,000000	99,134593
1771,000000	99,092653
1770,000000	99,048101
1769,000000	99,006361
1768,000000	98,956566
1767,000000	98,886535
1766,000000	98,805910
1765,000000	98,729854
1764,000000	98,651511
1763,000000	98,548537
1762,000000	98,416958
1761,000000	98,277515
1760,000000	98,135017
1759,000000	97,970754
1758,000000	97,763092
1757,000000	97,506037
1756,000000	97,212848
1755,000000	96,904872
1754,000000	96,590127
1753,000000	96,238985
1752,000000	95,786354
1751,000000	95,193052
1750,000000	94,492417
1749,000000	93,729768
1748,000000	92,910016
1747,000000	92,031983
1746,000000	91,109110
1745,000000	90,136188
1744,000000	89,097321
1743,000000	88,010451
1742,000000	86,898591
1741,000000	85,721613
1740,000000	84,440305
1739,000000	83,180503
1738,000000	82,152881
1737,000000	81,371810
1736,000000	80,591769
1735,000000	79,453580
1734,000000	77,943699
1733,000000	76,637636
1732,000000	75,849445
1731,000000	75,366424
1730,000000	74,980059
1729,000000	74,671683
1728,000000	74,495640
1727,000000	74,458045
1726,000000	74,526467
1725,000000	74,686919
1724,000000	74,938752
1723,000000	75,272021
1722,000000	75,685721
1721,000000	76,207612
1720,000000	76,875165
1719,000000	77,706712
1718,000000	78,693273
1717,000000	79,809023
1716,000000	81,012599
1715,000000	82,266162
1714,000000	83,536575
1713,000000	84,799602
1712,000000	86,056915
1711,000000	87,311947
1710,000000	88,529330
1709,000000	89,652682
1708,000000	90,676073
1707,000000	91,652619
1706,000000	92,594236
1705,000000	93,411167
1704,000000	94,037655
1703,000000	94,530965
1702,000000	94,978941
1701,000000	95,415013
1700,000000	95,827428
1699,000000	96,194788
1698,000000	96,494685
1697,000000	96,726635
1696,000000	96,920411
1695,000000	97,094685
1694,000000	97,224304
1693,000000	97,303351
1692,000000	97,371434
1691,000000	97,471065
1690,000000	97,592564
1689,000000	97,692947
1688,000000	97,766394
1687,000000	97,846682
1686,000000	97,943337
1685,000000	98,023048
1684,000000	98,089150
1683,000000	98,163516
1682,000000	98,219742
1681,000000	98,259264
1680,000000	98,297060
1679,000000	98,343732
1678,000000	98,387008
1677,000000	98,409189
1676,000000	98,422343
1675,000000	98,462411
1674,000000	98,527970
1673,000000	98,582232
1672,000000	98,619431
1671,000000	98,663511
1670,000000	98,715389
1669,000000	98,749900
1668,000000	98,767050
1667,000000	98,791073
1666,000000	98,819219
1665,000000	98,830040
1664,000000	98,827936
1663,000000	98,840905
1662,000000	98,870477
1661,000000	98,889649
1660,000000	98,897501
1659,000000	98,914881
1658,000000	98,940270
1657,000000	98,955155
1656,000000	98,960595
1655,000000	98,976820
1654,000000	98,998281
1653,000000	99,000840
1652,000000	98,999301
1651,000000	99,010910
1650,000000	99,023987
1649,000000	99,011820
1648,000000	98,997619
1647,000000	99,007797
1646,000000	99,022926
1645,000000	99,004642
1644,000000	98,978208
1643,000000	98,971758
1642,000000	98,974844
1641,000000	98,967896
1640,000000	98,952821
1639,000000	98,948208
1638,000000	98,952151
1637,000000	98,937658
1636,000000	98,901381
1635,000000	98,873710
1634,000000	98,857602
1633,000000	98,840588
1632,000000	98,826976
1631,000000	98,824416
1630,000000	98,823216
1629,000000	98,805753
1628,000000	98,782444
1627,000000	98,776709
1626,000000	98,779815
1625,000000	98,765084
1624,000000	98,734690
1623,000000	98,718526
1622,000000	98,718243
1621,000000	98,709214
1620,000000	98,691247
1619,000000	98,681503
1618,000000	98,674600
1617,000000	98,647016
1616,000000	98,608393
1615,000000	98,584376
1614,000000	98,567414
1613,000000	98,540154
1612,000000	98,509336
1611,000000	98,490335
1610,000000	98,472376
1609,000000	98,426708
1608,000000	98,347377
1607,000000	98,248221
1606,000000	98,124081
1605,000000	97,957699
1604,000000	97,759812
1603,000000	97,569978
1602,000000	97,413689
1601,000000	97,294859
1600,000000	97,230031
1599,000000	97,242258
1598,000000	97,319085
1597,000000	97,418266
1596,000000	97,517651
1595,000000	97,617978
1594,000000	97,701670
1593,000000	97,740176
1592,000000	97,737379
1591,000000	97,719065
1590,000000	97,684354
1589,000000	97,610651
1588,000000	97,497174
1587,000000	97,361276
1586,000000	97,196394
1585,000000	96,978718
1584,000000	96,712807
1583,000000	96,434189
1582,000000	96,176017
1581,000000	95,961273
1580,000000	95,823861
1579,000000	95,799489
1578,000000	95,895362
1577,000000	96,082154
1576,000000	96,317671
1575,000000	96,553058
1574,000000	96,741830
1573,000000	96,877751
1572,000000	96,989887
1571,000000	97,111632
1570,000000	97,242915
1569,000000	97,352168
1568,000000	97,429814
1567,000000	97,500375
1566,000000	97,568168
1565,000000	97,613631
1564,000000	97,642029
1563,000000	97,679255
1562,000000	97,727065
1561,000000	97,751268
1560,000000	97,716231
1559,000000	97,677162
1558,000000	97,668034
1557,000000	97,618511
1556,000000	97,577132
1555,000000	97,555502
1554,000000	97,520463
1553,000000	97,447930
1552,000000	97,353239
1551,000000	97,254707
1550,000000	97,130121
1549,000000	96,953624
1548,000000	96,749715
1547,000000	96,554872
1546,000000	96,356297
1545,000000	96,118595
1544,000000	95,857771
1543,000000	95,623042
1542,000000	95,414302
1541,000000	95,193628
1540,000000	95,008104
1539,000000	94,946458
1538,000000	94,974816
1537,000000	95,022754
1536,000000	95,070493
1535,000000	95,126188
1534,000000	95,163204
1533,000000	95,142751
1532,000000	95,090061
1531,000000	95,054979
1530,000000	95,025658
1529,000000	94,958260
1528,000000	94,854598
1527,000000	94,749231
1526,000000	94,637725
1525,000000	94,494292
1524,000000	94,337909
1523,000000	94,193345
1522,000000	94,013248
1521,000000	93,756568
1520,000000	93,499640
1519,000000	93,307447
1518,000000	93,118281
1517,000000	92,847560
1516,000000	92,533724
1515,000000	92,269993
1514,000000	92,047632
1513,000000	91,800529
1512,000000	91,534299
1511,000000	91,317402
1510,000000	91,154920
1509,000000	90,954342
1508,000000	90,595047
1507,000000	90,024534
1506,000000	89,347572
1505,000000	88,759514
1504,000000	88,358473
1503,000000	88,065689
1502,000000	87,751015
1501,000000	87,331625
1500,000000	86,827988
1499,000000	86,303700
1498,000000	85,725458
1497,000000	85,003034
1496,000000	84,209349
1495,000000	83,522791
1494,000000	82,964784
1493,000000	82,426132
1492,000000	81,822241
1491,000000	81,111943
1490,000000	80,279979
1489,000000	79,389812
1488,000000	78,570773
1487,000000	77,872935
1486,000000	77,232981
1485,000000	76,604263
1484,000000	76,001260
1483,000000	75,405690
1482,000000	74,737166
1481,000000	73,982905
1480,000000	73,256390
1479,000000	72,622512
1478,000000	71,986612
1477,000000	71,251064
1476,000000	70,480230
1475,000000	69,762708
1474,000000	68,978708
1473,000000	67,952783
1472,000000	66,837524
1471,000000	65,952351
1470,000000	65,328701
1469,000000	64,817001
1468,000000	64,333688
1467,000000	63,830334
1466,000000	63,211024
1465,000000	62,444550
1464,000000	61,720009
1463,000000	61,243381
1462,000000	60,989868
1461,000000	60,833506
1460,000000	60,698819
1459,000000	60,498494
1458,000000	60,010505
1457,000000	59,157721
1456,000000	58,381230
1455,000000	58,028627
1454,000000	57,923262
1453,000000	57,816514
1452,000000	57,656627
1451,000000	57,496274
1450,000000	57,329842
1449,000000	57,093144
1448,000000	56,804627
1447,000000	56,569296
1446,000000	56,436661
1445,000000	56,371000
1444,000000	56,333039
1443,000000	56,290855
1442,000000	56,203856
1441,000000	56,078425
1440,000000	55,974854
1439,000000	55,881936
1438,000000	55,625826
1437,000000	55,048385
1436,000000	54,366363
1435,000000	53,968143
1434,000000	53,893041
1433,000000	53,953845
1432,000000	54,035124
1431,000000	54,095887
1430,000000	54,084384
1429,000000	53,970336
1428,000000	53,828655
1427,000000	53,760180
1426,000000	53,779857
1425,000000	53,874174
1424,000000	54,101143
1423,000000	54,524922
1422,000000	55,101205
1421,000000	55,732966
1420,000000	56,367624
1419,000000	57,000377
1418,000000	57,651329
1417,000000	58,367606
1416,000000	59,203747
1415,000000	60,165406
1414,000000	61,215947
1413,000000	62,343656
1412,000000	63,573289
1411,000000	64,899597
1410,000000	66,270932
1409,000000	67,652450
1408,000000	69,040720
1407,000000	70,414017
1406,000000	71,725439
1405,000000	72,926741
1404,000000	73,963004
1403,000000	74,796027
1402,000000	75,459670
1401,000000	76,045407
1400,000000	76,628637
1399,000000	77,228684
1398,000000	77,846281
1397,000000	78,505087
1396,000000	79,211382
1395,000000	79,904683
1394,000000	80,511503
1393,000000	81,025871
1392,000000	81,473073
1391,000000	81,851463
1390,000000	82,153934
1389,000000	82,387992
1388,000000	82,548030
1387,000000	82,617630
1386,000000	82,625805
1385,000000	82,638681
1384,000000	82,682893
1383,000000	82,739281
1382,000000	82,805758
1381,000000	82,917637
1380,000000	83,103969
1379,000000	83,363323
1378,000000	83,693765
1377,000000	84,106314
1376,000000	84,593968
1375,000000	85,111153
1374,000000	85,602274
1373,000000	86,037788
1372,000000	86,409205
1371,000000	86,711041
1370,000000	86,946790
1369,000000	87,133217
1368,000000	87,281186
1367,000000	87,398653
1366,000000	87,518654
1365,000000	87,690695
1364,000000	87,930819
1363,000000	88,200072
1362,000000	88,447709
1361,000000	88,658681
1360,000000	88,836843
1359,000000	88,978245
1358,000000	89,089286
1357,000000	89,194661
1356,000000	89,307108
1355,000000	89,417324
1354,000000	89,526551
1353,000000	89,657055
1352,000000	89,818519
1351,000000	89,993190
1350,000000	90,164815
1349,000000	90,330707
1348,000000	90,475278
1347,000000	90,565955
1346,000000	90,583841
1345,000000	90,534317
1344,000000	90,419776
1343,000000	90,229679
1342,000000	89,960159
1341,000000	89,617036
1340,000000	89,202023
1339,000000	88,725866
1338,000000	88,235577
1337,000000	87,794825
1336,000000	87,436097
1335,000000	87,157305
1334,000000	86,953845
1333,000000	86,826442
1332,000000	86,761813
1331,000000	86,734934
1330,000000	86,734551
1329,000000	86,765641
1328,000000	86,825385
1327,000000	86,897920
1326,000000	86,978074
1325,000000	87,075152
1324,000000	87,188728
1323,000000	87,304716
1322,000000	87,417497
1321,000000	87,533944
1320,000000	87,650491
1319,000000	87,747974
1318,000000	87,814481
1317,000000	87,852834
1316,000000	87,859380
1315,000000	87,818416
1314,000000	87,722099
1313,000000	87,575091
1312,000000	87,379074
1311,000000	87,129946
1310,000000	86,831995
1309,000000	86,495275
1308,000000	86,116345
1307,000000	85,682110
1306,000000	85,189866
1305,000000	84,646799
1304,000000	84,053337
1303,000000	83,402807
1302,000000	82,698042
1301,000000	81,950897
1300,000000	81,167664
1299,000000	80,349913
1298,000000	79,503846
1297,000000	78,639224
1296,000000	77,763537
1295,000000	76,887980
1294,000000	76,035496
1293,000000	75,236050
1292,000000	74,516836
1291,000000	73,900802
1290,000000	73,406388
1289,000000	73,038621
1288,000000	72,786569
1287,000000	72,627706
1286,000000	72,533591
1285,000000	72,474307
1284,000000	72,420083
1283,000000	72,348379
1282,000000	72,249170
1281,000000	72,122902
1280,000000	71,976157
1279,000000	71,819411
1278,000000	71,666152
1277,000000	71,529094
1276,000000	71,417207
1275,000000	71,336268
1274,000000	71,288369
1273,000000	71,268584
1272,000000	71,263305
1271,000000	71,253810
1270,000000	71,222298
1269,000000	71,155506
1268,000000	71,045893
1267,000000	70,893828
1266,000000	70,709222
1265,000000	70,509021
1264,000000	70,312972
1263,000000	70,139620
1262,000000	70,001933
1261,000000	69,904971
1260,000000	69,851191
1259,000000	69,846916
1258,000000	69,904622
1257,000000	70,040921
1256,000000	70,270381
1255,000000	70,600367
1254,000000	71,023176
1253,000000	71,513028
1252,000000	72,032768
1251,000000	72,545291
1250,000000	73,027580
1249,000000	73,474631
1248,000000	73,891942
1247,000000	74,288592
1246,000000	74,676020
1245,000000	75,066217
1244,000000	75,466616
1243,000000	75,880295
1242,000000	76,312729
1241,000000	76,772866
1240,000000	77,265667
1239,000000	77,788150
1238,000000	78,334071
1237,000000	78,896361
1236,000000	79,462304
1235,000000	80,015267
1234,000000	80,545537
1233,000000	81,053383
1232,000000	81,541737
1231,000000	82,017194
1230,000000	82,500931
1229,000000	83,024847
1228,000000	83,609512
1227,000000	84,252320
1226,000000	84,936127
1225,000000	85,636195
1224,000000	86,316769
1223,000000	86,939437
1222,000000	87,483187
1221,000000	87,947619
1220,000000	88,334083
1219,000000	88,639485
1218,000000	88,872473
1217,000000	89,052241
1216,000000	89,190089
1215,000000	89,286761
1214,000000	89,348063
1213,000000	89,387966
1212,000000	89,410795
1211,000000	89,410947
1210,000000	89,391542
1209,000000	89,364680
1208,000000	89,333162
1207,000000	89,288203
1206,000000	89,228368
1205,000000	89,163610
1204,000000	89,098834
1203,000000	89,031007
1202,000000	88,963718
1201,000000	88,907702
1200,000000	88,865098
1199,000000	88,829867
1198,000000	88,804827
1197,000000	88,802074
1196,000000	88,824260
1195,000000	88,860911
1194,000000	88,905771
1193,000000	88,961351
1192,000000	89,025482
1191,000000	89,089925
1190,000000	89,154538
1189,000000	89,226249
1188,000000	89,300505
1187,000000	89,359408
1186,000000	89,391211
1185,000000	89,396782
1184,000000	89,374345
1183,000000	89,316645
1182,000000	89,227233
1181,000000	89,123974
1180,000000	89,023040
1179,000000	88,932679
1178,000000	88,863858
1177,000000	88,829699
1176,000000	88,830551
1175,000000	88,853237
1174,000000	88,888473
1173,000000	88,935438
1172,000000	88,987978
1171,000000	89,032857
1170,000000	89,064905
1169,000000	89,091212
1168,000000	89,117757
1167,000000	89,147189
1166,000000	89,193052
1165,000000	89,279016
1164,000000	89,418843
1163,000000	89,606716
1162,000000	89,827653
1161,000000	90,063273
1160,000000	90,285708
1159,000000	90,463765
1158,000000	90,582553
1157,000000	90,645898
1156,000000	90,656115
1155,000000	90,608342
1154,000000	90,502730
1153,000000	90,344538
1152,000000	90,131447
1151,000000	89,851997
1150,000000	89,502253
1149,000000	89,086413
1148,000000	88,602048
1147,000000	88,044180
1146,000000	87,420494
1145,000000	86,751743
1144,000000	86,056665
1143,000000	85,350560
1142,000000	84,657128
1141,000000	84,005925
1140,000000	83,416642
1139,000000	82,894507
1138,000000	82,439868
1137,000000	82,050309
1136,000000	81,716501
1135,000000	81,422652
1134,000000	81,152796
1133,000000	80,893794
1132,000000	80,632596
1131,000000	80,361950
1130,000000	80,087823
1129,000000	79,824116
1128,000000	79,582198
1127,000000	79,368745
1126,000000	79,194809
1125,000000	79,079005
1124,000000	79,041405
1123,000000	79,104350
1122,000000	79,292404
1121,000000	79,628072
1120,000000	80,120520
1119,000000	80,757423
1118,000000	81,513244
1117,000000	82,354004
1116,000000	83,236917
1115,000000	84,114579
1114,000000	84,946808
1113,000000	85,704607
1112,000000	86,362215
1111,000000	86,899352
1110,000000	87,314905
1109,000000	87,627125
1108,000000	87,852140
1107,000000	88,000468
1106,000000	88,092691
1105,000000	88,158654
1104,000000	88,220029
1103,000000	88,283124
1102,000000	88,352498
1101,000000	88,434129
1100,000000	88,522890
1099,000000	88,603856
1098,000000	88,668916
1097,000000	88,720688
1096,000000	88,758425
1095,000000	88,775780
1094,000000	88,774553
1093,000000	88,764051
1092,000000	88,744623
1091,000000	88,706035
1090,000000	88,640292
1089,000000	88,542883
1088,000000	88,398575
1087,000000	88,183153
1086,000000	87,881563
1085,000000	87,486596
1084,000000	86,986655
1083,000000	86,369328
1082,000000	85,640056
1081,000000	84,825584
1080,000000	83,961045
1079,000000	83,090251
1078,000000	82,272079
1077,000000	81,570079
1076,000000	81,030993
1075,000000	80,683196
1074,000000	80,543106
1073,000000	80,614810
1072,000000	80,885472
1071,000000	81,323199
1070,000000	81,891849
1069,000000	82,555402
1068,000000	83,272782
1067,000000	84,003413
1066,000000	84,719606
1065,000000	85,408290
1064,000000	86,055134
1063,000000	86,642561
1062,000000	87,165674
1061,000000	87,634445
1060,000000	88,053462
1059,000000	88,416604
1058,000000	88,725241
1057,000000	88,990525
1056,000000	89,217202
1055,000000	89,400068
1054,000000	89,542199
1053,000000	89,658573
1052,000000	89,753747
1051,000000	89,816746
1050,000000	89,839745
1049,000000	89,824625
1048,000000	89,767411
1047,000000	89,652863
1046,000000	89,471537
1045,000000	89,225480
1044,000000	88,920896
1043,000000	88,575899
1042,000000	88,236328
1041,000000	87,965858
1040,000000	87,815070
1039,000000	87,807119
1038,000000	87,942963
1037,000000	88,203273
1036,000000	88,541316
1035,000000	88,895171
1034,000000	89,219049
1033,000000	89,494909
1032,000000	89,718994
1031,000000	89,893517
1030,000000	90,032135
1029,000000	90,152306
1028,000000	90,256983
1027,000000	90,336479
1026,000000	90,389823
1025,000000	90,428191
1024,000000	90,456781
1023,000000	90,472736
1022,000000	90,480324
1021,000000	90,490256
1020,000000	90,502208
1019,000000	90,505812
1018,000000	90,501125
1017,000000	90,500463
1016,000000	90,508481
1015,000000	90,518174
1014,000000	90,527927
1013,000000	90,544323
1012,000000	90,565688
1011,000000	90,580934
1010,000000	90,588125
1009,000000	90,597205
1008,000000	90,611393
1007,000000	90,622284
1006,000000	90,626331
1005,000000	90,629341
1004,000000	90,631159
1003,000000	90,622548
1002,000000	90,601783
1001,000000	90,579081
1000,000000	90,560533
999,000000	90,541244
998,000000	90,517614
997,000000	90,492135
996,000000	90,462373
995,000000	90,419525
994,000000	90,361488
993,000000	90,295353
992,000000	90,223763
991,000000	90,140288
990,000000	90,040788
989,000000	89,926650
988,000000	89,795907
987,000000	89,643352
986,000000	89,470154
985,000000	89,282655
984,000000	89,079843
983,000000	88,853902
982,000000	88,603579
981,000000	88,334674
980,000000	88,048823
979,000000	87,742441
978,000000	87,417226
977,000000	87,080751
976,000000	86,736546
975,000000	86,384767
974,000000	86,031698
973,000000	85,688625
972,000000	85,361880
971,000000	85,054335
970,000000	84,774724
969,000000	84,535585
968,000000	84,342201
967,000000	84,191584
966,000000	84,083933
965,000000	84,024592
964,000000	84,015273
963,000000	84,052403
962,000000	84,132534
961,000000	84,253428
960,000000	84,408269
959,000000	84,588774
958,000000	84,794971
957,000000	85,031179
956,000000	85,294092
955,000000	85,573467
954,000000	85,864339
953,000000	86,167186
952,000000	86,475336
951,000000	86,775817
950,000000	87,064333
949,000000	87,347677
948,000000	87,630774
947,000000	87,913685
946,000000	88,200647
945,000000	88,496831
944,000000	88,795201
943,000000	89,081224
942,000000	89,352280
941,000000	89,617381
940,000000	89,876968
939,000000	90,120244
938,000000	90,343502
937,000000	90,554474
936,000000	90,755262
935,000000	90,937948
934,000000	91,101012
933,000000	91,253338
932,000000	91,399418
931,000000	91,535197
930,000000	91,660784
929,000000	91,782729
928,000000	91,902142
927,000000	92,015583
926,000000	92,126856
925,000000	92,241958
924,000000	92,354405
923,000000	92,452826
922,000000	92,541886
921,000000	92,637051
920,000000	92,741149
919,000000	92,846262
918,000000	92,956414
917,000000	93,085592
916,000000	93,232760
915,000000	93,381878
914,000000	93,527913
913,000000	93,681379
912,000000	93,845392
911,000000	94,010583
910,000000	94,174016
909,000000	94,339962
908,000000	94,500309
907,000000	94,638314
906,000000	94,753938
905,000000	94,861213
904,000000	94,960548
903,000000	95,039006
902,000000	95,098865
901,000000	95,157900
900,000000	95,219004
899,000000	95,267822
898,000000	95,303223
897,000000	95,341435
896,000000	95,386921
895,000000	95,427359
894,000000	95,460059
893,000000	95,494049
892,000000	95,523256
891,000000	95,529747
890,000000	95,514619
889,000000	95,491318
888,000000	95,442154
887,000000	95,310044
886,000000	95,040120
885,000000	94,588190
884,000000	93,890434
883,000000	92,855883
882,000000	91,370833
881,000000	89,273925
880,000000	86,362029
879,000000	82,570494
878,000000	78,218387
877,000000	74,014210
876,000000	70,752232
875,000000	69,001176
874,000000	69,040020
873,000000	70,921202
872,000000	74,414950
871,000000	78,863798
870,000000	83,308903
869,000000	86,940938
868,000000	89,455643
867,000000	91,018509
866,000000	91,974744
865,000000	92,605381
864,000000	93,060013
863,000000	93,404833
862,000000	93,672694
861,000000	93,889277
860,000000	94,073792
859,000000	94,231967
858,000000	94,363486
857,000000	94,470664
856,000000	94,558668
855,000000	94,629732
854,000000	94,683714
853,000000	94,715137
852,000000	94,699796
851,000000	94,602407
850,000000	94,424541
849,000000	94,240211
848,000000	94,155021
847,000000	94,215696
846,000000	94,369359
845,000000	94,519184
844,000000	94,605800
843,000000	94,630528
842,000000	94,621707
841,000000	94,598199
840,000000	94,563170
839,000000	94,515576
838,000000	94,458255
837,000000	94,397956
836,000000	94,343010
835,000000	94,302215
834,000000	94,284265
833,000000	94,296631
832,000000	94,345851
831,000000	94,439617
830,000000	94,585509
829,000000	94,784513
828,000000	95,025505
827,000000	95,290550
826,000000	95,565675
825,000000	95,842278
824,000000	96,110619
823,000000	96,359841
822,000000	96,585305
821,000000	96,788261
820,000000	96,968180
819,000000	97,122295
818,000000	97,252259
817,000000	97,363915
816,000000	97,460595
815,000000	97,543488
814,000000	97,616709
813,000000	97,684516
812,000000	97,744237
811,000000	97,789154
810,000000	97,817917
809,000000	97,833637
808,000000	97,835133
807,000000	97,816138
806,000000	97,770849
805,000000	97,693752
804,000000	97,577357
803,000000	97,420154
802,000000	97,235697
801,000000	97,046088
800,000000	96,868706
799,000000	96,714598
798,000000	96,593608
797,000000	96,510141
796,000000	96,455966
795,000000	96,416101
794,000000	96,380689
793,000000	96,345092
792,000000	96,303858
791,000000	96,254985
790,000000	96,206188
789,000000	96,166636
788,000000	96,135013
787,000000	96,104135
786,000000	96,072989
785,000000	96,044870
784,000000	96,018648
783,000000	95,992264
782,000000	95,969973
781,000000	95,955015
780,000000	95,939833
779,000000	95,915086
778,000000	95,883728
777,000000	95,854401
776,000000	95,825985
775,000000	95,791520
774,000000	95,752524
773,000000	95,715543
772,000000	95,678950
771,000000	95,638209
770,000000	95,600682
769,000000	95,579109
768,000000	95,571301
767,000000	95,560843
766,000000	95,536923
765,000000	95,498905
764,000000	95,442342
763,000000	95,356092
762,000000	95,235396
761,000000	95,084476
760,000000	94,903818
759,000000	94,685539
758,000000	94,421367
757,000000	94,105851
756,000000	93,732579
755,000000	93,296823
754,000000	92,800701
753,000000	92,246308
752,000000	91,627783
751,000000	90,940526
750,000000	90,196036
749,000000	89,418935
748,000000	88,633870
747,000000	87,867823
746,000000	87,162456
745,000000	86,571488
744,000000	86,142198
743,000000	85,907239
742,000000	85,891192
741,000000	86,108433
740,000000	86,549133
739,000000	87,176538
738,000000	87,940114
737,000000	88,779487
736,000000	89,622286
735,000000	90,402716
734,000000	91,086466
733,000000	91,663058
732,000000	92,121149
731,000000	92,454559
730,000000	92,684932
729,000000	92,849931
728,000000	92,968184
727,000000	93,035926
726,000000	93,052073
725,000000	93,022673
724,000000	92,944891
723,000000	92,812660
722,000000	92,638050
721,000000	92,445668
720,000000	92,243181
719,000000	92,001404
718,000000	91,635372
717,000000	90,981579
716,000000	89,858001
715,000000	88,270137
714,000000	86,584417
713,000000	85,382224
712,000000	85,028973
711,000000	85,370769
710,000000	85,893868
709,000000	86,161874
708,000000	86,067591
707,000000	85,748848
706,000000	85,383178
705,000000	85,085815
704,000000	84,908076
703,000000	84,843637
702,000000	84,841796
701,000000	84,847188
700,000000	84,829006
699,000000	84,776337
698,000000	84,689727
697,000000	84,586521
696,000000	84,495257
695,000000	84,433754
694,000000	84,406814
693,000000	84,424119
692,000000	84,499384
691,000000	84,631341
690,000000	84,803678
689,000000	85,003227
688,000000	85,220078
687,000000	85,433953
686,000000	85,624253
685,000000	85,790170
684,000000	85,941551
683,000000	86,077976
682,000000	86,195585
681,000000	86,307282
680,000000	86,433618
679,000000	86,579812
678,000000	86,741202
677,000000	86,923244
676,000000	87,137373
675,000000	87,382471
674,000000	87,649495
673,000000	87,935294
672,000000	88,231608
671,000000	88,524946
670,000000	88,815620
669,000000	89,133922
668,000000	89,471417
667,000000	89,756088
666,000000	89,972865
665,000000	90,146362
664,000000	90,278358
663,000000	90,354560
662,000000	90,358322
661,000000	90,286145
660,000000	90,135958
659,000000	89,899979
658,000000	89,569418
657,000000	89,131780
656,000000	88,574330
655,000000	87,909136
654,000000	87,190712
653,000000	86,491763
652,000000	85,868456
651,000000	85,349050
650,000000	84,929454
649,000000	84,576766
648,000000	84,254676
647,000000	83,941411
646,000000	83,617724
645,000000	83,258284
644,000000	82,850587
643,000000	82,410142
642,000000	81,962178
641,000000	81,518706
640,000000	81,090484
639,000000	80,707102
638,000000	80,401689
637,000000	80,186058
636,000000	80,056366
635,000000	80,006962
634,000000	80,023591
633,000000	80,080878
632,000000	80,158198
631,000000	80,242656
630,000000	80,313514
629,000000	80,343884
628,000000	80,323640
627,000000	80,262668
626,000000	80,165094
625,000000	80,017608
624,000000	79,812902
623,000000	79,567709
622,000000	79,304996
621,000000	79,030511
620,000000	78,739283
619,000000	78,434905
618,000000	78,129901
617,000000	77,837119
616,000000	77,573048
615,000000	77,361742
614,000000	77,223538
613,000000	77,166126
612,000000	77,192291
611,000000	77,304292
610,000000	77,500740
609,000000	77,783483
608,000000	78,166952
607,000000	78,667646
606,000000	79,282590
605,000000	79,993878
604,000000	80,788442
603,000000	81,658410
602,000000	82,592120
601,000000	83,572763
600,000000	84,572446
599,000000	85,543056
598,000000	86,431798
597,000000	87,210741
596,000000	87,880413
595,000000	88,451889
594,000000	88,940263
593,000000	89,364391
592,000000	89,732599
591,000000	90,037976
590,000000	90,280980
589,000000	90,482550
588,000000	90,664352
587,000000	90,830749
586,000000	90,981575
585,000000	91,126486
584,000000	91,271040
583,000000	91,401864
582,000000	91,500550
581,000000	91,565729
580,000000	91,612510
579,000000	91,660483
578,000000	91,726605
577,000000	91,814370
576,000000	91,904548
575,000000	91,973118
574,000000	92,026264
573,000000	92,095763
572,000000	92,193984
571,000000	92,298039
570,000000	92,386004
569,000000	92,466053
568,000000	92,554233
567,000000	92,647049
566,000000	92,736995
565,000000	92,834238
564,000000	92,950664
563,000000	93,077590
562,000000	93,197209
561,000000	93,303171
560,000000	93,394839
559,000000	93,467475
558,000000	93,525223
557,000000	93,587131
556,000000	93,664383
555,000000	93,746055
554,000000	93,818871
553,000000	93,883808
552,000000	93,941518
551,000000	93,981947
550,000000	94,001898
549,000000	94,012986
548,000000	94,020716
547,000000	94,017444
546,000000	94,005358
545,000000	94,003291
544,000000	94,020772
543,000000	94,049396
542,000000	94,086159
541,000000	94,139856
540,000000	94,207706
539,000000	94,273478
538,000000	94,336643
537,000000	94,414754
536,000000	94,507906
535,000000	94,592412
534,000000	94,660559
533,000000	94,733804
532,000000	94,822960
531,000000	94,908772
530,000000	94,979016
529,000000	95,050243
528,000000	95,131995
527,000000	95,201641
526,000000	95,235889
525,000000	95,241882
524,000000	95,237038
523,000000	95,227471
522,000000	95,224172
521,000000	95,247267
520,000000	95,295399
519,000000	95,339820
518,000000	95,366640
517,000000	95,394159
516,000000	95,433224
515,000000	95,470134
514,000000	95,500686
513,000000	95,537816
512,000000	95,574334
511,000000	95,582131
510,000000	95,563645
509,000000	95,560069
508,000000	95,588340
507,000000	95,615840
506,000000	95,621725
505,000000	95,631273
504,000000	95,659469
503,000000	95,669415
502,000000	95,621601
501,000000	95,529342
500,000000	95,426045
499,000000	95,319289
498,000000	95,213286
497,000000	95,130610
496,000000	95,077365
495,000000	95,024887
494,000000	94,954270
493,000000	94,883160
492,000000	94,822957
491,000000	94,753555
490,000000	94,669931
489,000000	94,608020
488,000000	94,591651
487,000000	94,594506
486,000000	94,583118
485,000000	94,560976
484,000000	94,541745
483,000000	94,518444
482,000000	94,489585
481,000000	94,471536
480,000000	94,460522
479,000000	94,427786
478,000000	94,374338
477,000000	94,343644
476,000000	94,349094
475,000000	94,339500
474,000000	94,267501
473,000000	94,152042
472,000000	94,039582
471,000000	93,943945
470,000000	93,860127
469,000000	93,788408
468,000000	93,710295
467,000000	93,593864
466,000000	93,457050
465,000000	93,367580
464,000000	93,346328
463,000000	93,328788
462,000000	93,262596
461,000000	93,189450
460,000000	93,174034
459,000000	93,195035
458,000000	93,153591
457,000000	92,991570
456,000000	92,763831
455,000000	92,559865
454,000000	92,435276
453,000000	92,389108
452,000000	92,375356
451,000000	92,278964
450,000000	92,156514
