# Supplementary material for: Machine learning-assisted non-destructive plasticizer identification and quantification in historical PVC objects based on IR spectroscopy
Source: Sci Rep. 2022 Mar 23;12:5017. doi: 10.1038/s41598-022-08862-1 (PMC8943100; doi:10.1038/s41598-022-08862-1)
Supplement: Supplementary file 1 — Supplementary Information 1. [file 41598_2022_8862_MOESM1_ESM.zip › Plasticizers_PVC_data/ATR_FTIR_all/P232.ASC]

PE IR       SUBTECH     SPECTRUM    ASCII       PEDS        4.00        
   -1
P232.ASC
20/10/14
13:44:20.00
20/10/14
13:44:20.00
Student
Sample 029 By student Date Wednesday, October 14 2020
450,000000
#HDR
-1
-1
#GR
cm-1
%T
1.0
0.0
4000,000000
-1,000000
3551
8
100,669203
62,575985
#DATA
4000,000000	99,728219
3999,000000	99,728799
3998,000000	99,728430
3997,000000	99,727600
3996,000000	99,726730
3995,000000	99,726441
3994,000000	99,727389
3993,000000	99,729701
3992,000000	99,732676
3991,000000	99,735182
3990,000000	99,736440
3989,000000	99,736456
3988,000000	99,735848
3987,000000	99,735344
3986,000000	99,735419
3985,000000	99,736288
3984,000000	99,738018
3983,000000	99,740520
3982,000000	99,743447
3981,000000	99,746266
3980,000000	99,748527
3979,000000	99,750078
3978,000000	99,751010
3977,000000	99,751439
3976,000000	99,751426
3975,000000	99,751159
3974,000000	99,751119
3973,000000	99,751847
3972,000000	99,753422
3971,000000	99,755264
3970,000000	99,756548
3969,000000	99,756801
3968,000000	99,756115
3967,000000	99,754942
3966,000000	99,753795
3965,000000	99,753150
3964,000000	99,753334
3963,000000	99,754249
3962,000000	99,755238
3961,000000	99,755483
3960,000000	99,754716
3959,000000	99,753656
3958,000000	99,753620
3957,000000	99,755558
3956,000000	99,759247
3955,000000	99,763325
3954,000000	99,766139
3953,000000	99,766806
3952,000000	99,765811
3951,000000	99,764653
3950,000000	99,764652
3949,000000	99,765920
3948,000000	99,767538
3947,000000	99,768510
3946,000000	99,768467
3945,000000	99,767689
3944,000000	99,766850
3943,000000	99,766561
3942,000000	99,766761
3941,000000	99,766723
3940,000000	99,765766
3939,000000	99,763948
3938,000000	99,761999
3937,000000	99,760667
3936,000000	99,760273
3935,000000	99,760965
3934,000000	99,762995
3933,000000	99,766320
3932,000000	99,770073
3931,000000	99,772966
3930,000000	99,774442
3929,000000	99,775091
3928,000000	99,775840
3927,000000	99,777035
3926,000000	99,778544
3925,000000	99,780376
3924,000000	99,782580
3923,000000	99,784800
3922,000000	99,786465
3921,000000	99,787293
3920,000000	99,787342
3919,000000	99,786868
3918,000000	99,786413
3917,000000	99,786722
3916,000000	99,788077
3915,000000	99,789974
3914,000000	99,791701
3913,000000	99,793172
3912,000000	99,794623
3911,000000	99,796134
3910,000000	99,797573
3909,000000	99,799057
3908,000000	99,800913
3907,000000	99,803409
3906,000000	99,806469
3905,000000	99,809719
3904,000000	99,812518
3903,000000	99,814112
3902,000000	99,814272
3901,000000	99,813712
3900,000000	99,813723
3899,000000	99,814921
3898,000000	99,816517
3897,000000	99,817332
3896,000000	99,817025
3895,000000	99,816097
3894,000000	99,814954
3893,000000	99,813691
3892,000000	99,812641
3891,000000	99,812881
3890,000000	99,814876
3889,000000	99,817492
3888,000000	99,819349
3887,000000	99,820966
3886,000000	99,824410
3885,000000	99,830243
3884,000000	99,835751
3883,000000	99,837811
3882,000000	99,836313
3881,000000	99,833979
3880,000000	99,833434
3879,000000	99,834811
3878,000000	99,836181
3877,000000	99,836008
3876,000000	99,834708
3875,000000	99,834450
3874,000000	99,837121
3873,000000	99,841916
3872,000000	99,845959
3871,000000	99,847564
3870,000000	99,847727
3869,000000	99,847948
3868,000000	99,847623
3867,000000	99,845738
3866,000000	99,843785
3865,000000	99,844640
3864,000000	99,848393
3863,000000	99,851883
3862,000000	99,852649
3861,000000	99,851410
3860,000000	99,850177
3859,000000	99,850233
3858,000000	99,851115
3857,000000	99,851257
3856,000000	99,849635
3855,000000	99,848268
3854,000000	99,852231
3853,000000	99,862888
3852,000000	99,873563
3851,000000	99,877630
3850,000000	99,874964
3849,000000	99,869589
3848,000000	99,865380
3847,000000	99,864044
3846,000000	99,865537
3845,000000	99,869189
3844,000000	99,874115
3843,000000	99,879487
3842,000000	99,884149
3841,000000	99,886794
3840,000000	99,887011
3839,000000	99,886164
3838,000000	99,886259
3837,000000	99,888451
3836,000000	99,892171
3835,000000	99,895730
3834,000000	99,897486
3833,000000	99,896888
3832,000000	99,894950
3831,000000	99,893371
3830,000000	99,892866
3829,000000	99,892870
3828,000000	99,892704
3827,000000	99,893123
3826,000000	99,895830
3825,000000	99,901013
3824,000000	99,906245
3823,000000	99,908971
3822,000000	99,909475
3821,000000	99,911138
3820,000000	99,915862
3819,000000	99,920941
3818,000000	99,922582
3817,000000	99,920243
3816,000000	99,917133
3815,000000	99,916285
3814,000000	99,917120
3813,000000	99,917788
3812,000000	99,918582
3811,000000	99,920641
3810,000000	99,923338
3809,000000	99,924453
3808,000000	99,923167
3807,000000	99,921959
3806,000000	99,923716
3805,000000	99,927707
3804,000000	99,930816
3803,000000	99,931656
3802,000000	99,931987
3801,000000	99,934568
3800,000000	99,939260
3799,000000	99,943349
3798,000000	99,945293
3797,000000	99,945627
3796,000000	99,945472
3795,000000	99,945004
3794,000000	99,943768
3793,000000	99,941809
3792,000000	99,940011
3791,000000	99,939263
3790,000000	99,939964
3789,000000	99,942048
3788,000000	99,944996
3787,000000	99,947821
3786,000000	99,949730
3785,000000	99,950888
3784,000000	99,952110
3783,000000	99,953689
3782,000000	99,955132
3781,000000	99,956086
3780,000000	99,956748
3779,000000	99,957450
3778,000000	99,958229
3777,000000	99,959164
3776,000000	99,960665
3775,000000	99,963199
3774,000000	99,966366
3773,000000	99,968779
3772,000000	99,969405
3771,000000	99,969089
3770,000000	99,969715
3769,000000	99,971613
3768,000000	99,972997
3767,000000	99,972324
3766,000000	99,970327
3765,000000	99,969408
3764,000000	99,970860
3763,000000	99,973364
3762,000000	99,974934
3761,000000	99,975494
3760,000000	99,976704
3759,000000	99,979782
3758,000000	99,984237
3757,000000	99,988785
3756,000000	99,992201
3755,000000	99,994057
3754,000000	99,995498
3753,000000	99,998504
3752,000000	100,003143
3751,000000	100,006221
3750,000000	100,005919
3749,000000	100,005385
3748,000000	100,007640
3747,000000	100,011301
3746,000000	100,013372
3745,000000	100,013413
3744,000000	100,014242
3743,000000	100,017199
3742,000000	100,020154
3741,000000	100,022053
3740,000000	100,024050
3739,000000	100,026758
3738,000000	100,029025
3737,000000	100,030035
3736,000000	100,030815
3735,000000	100,032227
3734,000000	100,032902
3733,000000	100,031354
3732,000000	100,028500
3731,000000	100,026150
3730,000000	100,024533
3729,000000	100,022357
3728,000000	100,019039
3727,000000	100,015926
3726,000000	100,014983
3725,000000	100,016631
3724,000000	100,020063
3723,000000	100,024661
3722,000000	100,029747
3721,000000	100,033830
3720,000000	100,035035
3719,000000	100,032500
3718,000000	100,027457
3717,000000	100,022689
3716,000000	100,020216
3715,000000	100,020204
3714,000000	100,022005
3713,000000	100,025084
3712,000000	100,028487
3711,000000	100,030396
3710,000000	100,029510
3709,000000	100,026428
3708,000000	100,023039
3707,000000	100,021026
3706,000000	100,020647
3705,000000	100,020772
3704,000000	100,019892
3703,000000	100,017040
3702,000000	100,012205
3701,000000	100,006372
3700,000000	100,000945
3699,000000	99,996767
3698,000000	99,994005
3697,000000	99,992737
3696,000000	99,992801
3695,000000	99,993351
3694,000000	99,993572
3693,000000	99,993555
3692,000000	99,993668
3691,000000	99,993244
3690,000000	99,990517
3689,000000	99,984834
3688,000000	99,978328
3687,000000	99,973567
3686,000000	99,970358
3685,000000	99,966954
3684,000000	99,962453
3683,000000	99,956764
3682,000000	99,949281
3681,000000	99,938790
3680,000000	99,924871
3679,000000	99,907991
3678,000000	99,889144
3677,000000	99,871823
3676,000000	99,863534
3675,000000	99,869006
3674,000000	99,882860
3673,000000	99,895554
3672,000000	99,901822
3671,000000	99,902110
3670,000000	99,900304
3669,000000	99,899583
3668,000000	99,899829
3667,000000	99,899150
3666,000000	99,896170
3665,000000	99,890985
3664,000000	99,884906
3663,000000	99,879564
3662,000000	99,876084
3661,000000	99,874789
3660,000000	99,875310
3659,000000	99,876814
3658,000000	99,878782
3657,000000	99,881636
3656,000000	99,886412
3655,000000	99,892913
3654,000000	99,899145
3653,000000	99,903163
3652,000000	99,905202
3651,000000	99,907750
3650,000000	99,912930
3649,000000	99,919126
3648,000000	99,922604
3647,000000	99,922150
3646,000000	99,919212
3645,000000	99,915401
3644,000000	99,911491
3643,000000	99,908001
3642,000000	99,905521
3641,000000	99,904176
3640,000000	99,903289
3639,000000	99,902440
3638,000000	99,902345
3637,000000	99,904013
3636,000000	99,907563
3635,000000	99,912535
3634,000000	99,918925
3633,000000	99,926620
3632,000000	99,933964
3631,000000	99,937884
3630,000000	99,936164
3629,000000	99,930448
3628,000000	99,925202
3627,000000	99,922559
3626,000000	99,921333
3625,000000	99,920266
3624,000000	99,919281
3623,000000	99,918599
3622,000000	99,918113
3621,000000	99,918061
3620,000000	99,919401
3619,000000	99,922430
3618,000000	99,925858
3617,000000	99,927953
3616,000000	99,927883
3615,000000	99,926035
3614,000000	99,923726
3613,000000	99,922169
3612,000000	99,921375
3611,000000	99,920055
3610,000000	99,916875
3609,000000	99,911966
3608,000000	99,906863
3607,000000	99,902782
3606,000000	99,899563
3605,000000	99,896695
3604,000000	99,894477
3603,000000	99,893582
3602,000000	99,893878
3601,000000	99,894327
3600,000000	99,894187
3599,000000	99,893665
3598,000000	99,893556
3597,000000	99,894172
3596,000000	99,894848
3595,000000	99,894394
3594,000000	99,891984
3593,000000	99,887667
3592,000000	99,882545
3591,000000	99,878007
3590,000000	99,874572
3589,000000	99,871519
3588,000000	99,867839
3587,000000	99,863741
3586,000000	99,860636
3585,000000	99,859455
3584,000000	99,859583
3583,000000	99,859531
3582,000000	99,858035
3581,000000	99,854626
3580,000000	99,849598
3579,000000	99,843769
3578,000000	99,838277
3577,000000	99,834167
3576,000000	99,831757
3575,000000	99,830381
3574,000000	99,828981
3573,000000	99,827026
3572,000000	99,824903
3571,000000	99,823422
3570,000000	99,822929
3569,000000	99,823053
3568,000000	99,823083
3567,000000	99,822273
3566,000000	99,820112
3565,000000	99,816637
3564,000000	99,812292
3563,000000	99,807598
3562,000000	99,803147
3561,000000	99,799697
3560,000000	99,797804
3559,000000	99,797037
3558,000000	99,795710
3557,000000	99,792065
3556,000000	99,785933
3555,000000	99,779122
3554,000000	99,774015
3553,000000	99,771559
3552,000000	99,770494
3551,000000	99,768585
3550,000000	99,764533
3549,000000	99,758729
3548,000000	99,752718
3547,000000	99,748003
3546,000000	99,744997
3545,000000	99,742935
3544,000000	99,740801
3543,000000	99,738303
3542,000000	99,735960
3541,000000	99,734403
3540,000000	99,733641
3539,000000	99,732891
3538,000000	99,731255
3537,000000	99,728703
3536,000000	99,726299
3535,000000	99,725129
3534,000000	99,725039
3533,000000	99,724682
3532,000000	99,722866
3531,000000	99,719569
3530,000000	99,715738
3529,000000	99,712409
3528,000000	99,710195
3527,000000	99,709174
3526,000000	99,708719
3525,000000	99,707664
3524,000000	99,705172
3523,000000	99,701614
3522,000000	99,698214
3521,000000	99,695708
3520,000000	99,693687
3519,000000	99,691380
3518,000000	99,688688
3517,000000	99,686242
3516,000000	99,684591
3515,000000	99,683594
3514,000000	99,682476
3513,000000	99,680330
3512,000000	99,676807
3511,000000	99,672426
3510,000000	99,668017
3509,000000	99,663766
3508,000000	99,659154
3507,000000	99,653940
3506,000000	99,648925
3505,000000	99,645438
3504,000000	99,644080
3503,000000	99,644070
3502,000000	99,643832
3501,000000	99,642024
3500,000000	99,638058
3499,000000	99,632157
3498,000000	99,625283
3497,000000	99,618755
3496,000000	99,613426
3495,000000	99,609012
3494,000000	99,604340
3493,000000	99,598351
3492,000000	99,591042
3491,000000	99,583481
3490,000000	99,576895
3489,000000	99,571606
3488,000000	99,566839
3487,000000	99,561479
3486,000000	99,554977
3485,000000	99,547718
3484,000000	99,540773
3483,000000	99,535229
3482,000000	99,531109
3481,000000	99,526732
3480,000000	99,519746
3479,000000	99,509409
3478,000000	99,497595
3477,000000	99,487041
3476,000000	99,478743
3475,000000	99,471662
3474,000000	99,465272
3473,000000	99,461504
3472,000000	99,463181
3471,000000	99,470445
3470,000000	99,479145
3469,000000	99,482941
3468,000000	99,477174
3467,000000	99,461500
3466,000000	99,439734
3465,000000	99,417628
3464,000000	99,400042
3463,000000	99,388694
3462,000000	99,381414
3461,000000	99,373629
3460,000000	99,361545
3459,000000	99,344800
3458,000000	99,326258
3457,000000	99,309290
3456,000000	99,295274
3455,000000	99,283519
3454,000000	99,273032
3453,000000	99,263806
3452,000000	99,256447
3451,000000	99,251218
3450,000000	99,247789
3449,000000	99,245528
3448,000000	99,243509
3447,000000	99,240394
3446,000000	99,234953
3445,000000	99,226983
3444,000000	99,217756
3443,000000	99,209825
3442,000000	99,206519
3441,000000	99,211056
3440,000000	99,225031
3439,000000	99,246827
3438,000000	99,271106
3437,000000	99,290346
3436,000000	99,298441
3435,000000	99,294443
3434,000000	99,283569
3433,000000	99,273854
3432,000000	99,270367
3431,000000	99,271890
3430,000000	99,273133
3429,000000	99,269980
3428,000000	99,262577
3427,000000	99,254140
3426,000000	99,248179
3425,000000	99,246929
3424,000000	99,250921
3423,000000	99,258756
3422,000000	99,267513
3421,000000	99,274599
3420,000000	99,279800
3419,000000	99,285327
3418,000000	99,293669
3417,000000	99,305414
3416,000000	99,318816
3415,000000	99,331011
3414,000000	99,339809
3413,000000	99,344916
3412,000000	99,347788
3411,000000	99,350214
3410,000000	99,352919
3409,000000	99,355468
3408,000000	99,357313
3407,000000	99,358681
3406,000000	99,360472
3405,000000	99,363587
3404,000000	99,368464
3403,000000	99,374910
3402,000000	99,381946
3401,000000	99,387848
3400,000000	99,390903
3399,000000	99,390648
3398,000000	99,388432
3397,000000	99,386516
3396,000000	99,386467
3395,000000	99,388348
3394,000000	99,391138
3393,000000	99,393556
3392,000000	99,394595
3391,000000	99,393862
3390,000000	99,391752
3389,000000	99,389128
3388,000000	99,386593
3387,000000	99,384187
3386,000000	99,381967
3385,000000	99,380618
3384,000000	99,381062
3383,000000	99,383433
3382,000000	99,386665
3381,000000	99,389126
3380,000000	99,389592
3379,000000	99,387825
3378,000000	99,384544
3377,000000	99,380817
3376,000000	99,377251
3375,000000	99,373779
3374,000000	99,370386
3373,000000	99,367868
3372,000000	99,367389
3371,000000	99,369192
3370,000000	99,372088
3369,000000	99,374345
3368,000000	99,374873
3367,000000	99,373525
3366,000000	99,370706
3365,000000	99,367110
3364,000000	99,363681
3363,000000	99,361378
3362,000000	99,360684
3361,000000	99,361215
3360,000000	99,361792
3359,000000	99,361119
3358,000000	99,358709
3357,000000	99,355195
3356,000000	99,351586
3355,000000	99,348283
3354,000000	99,345106
3353,000000	99,342087
3352,000000	99,339633
3351,000000	99,337733
3350,000000	99,335714
3349,000000	99,333274
3348,000000	99,331389
3347,000000	99,331466
3346,000000	99,333614
3345,000000	99,336267
3344,000000	99,337600
3343,000000	99,336971
3342,000000	99,334935
3341,000000	99,332307
3340,000000	99,329468
3339,000000	99,326376
3338,000000	99,322944
3337,000000	99,319422
3336,000000	99,316444
3335,000000	99,314643
3334,000000	99,314167
3333,000000	99,314633
3332,000000	99,315513
3331,000000	99,316437
3330,000000	99,317192
3329,000000	99,317654
3328,000000	99,317803
3327,000000	99,317662
3326,000000	99,317049
3325,000000	99,315495
3324,000000	99,312603
3323,000000	99,308663
3322,000000	99,304810
3321,000000	99,302400
3320,000000	99,301963
3319,000000	99,302683
3318,000000	99,303017
3317,000000	99,301911
3316,000000	99,299461
3315,000000	99,296542
3314,000000	99,294105
3313,000000	99,292821
3312,000000	99,292987
3311,000000	99,294319
3310,000000	99,295856
3309,000000	99,296387
3308,000000	99,295150
3307,000000	99,292118
3306,000000	99,287797
3305,000000	99,282996
3304,000000	99,278676
3303,000000	99,275598
3302,000000	99,273925
3301,000000	99,273301
3300,000000	99,273351
3299,000000	99,273933
3298,000000	99,274920
3297,000000	99,276110
3296,000000	99,277586
3295,000000	99,279881
3294,000000	99,283416
3293,000000	99,287764
3292,000000	99,291753
3291,000000	99,294393
3290,000000	99,295561
3289,000000	99,295826
3288,000000	99,295885
3287,000000	99,296303
3286,000000	99,297489
3285,000000	99,299537
3284,000000	99,302043
3283,000000	99,304339
3282,000000	99,306075
3281,000000	99,307471
3280,000000	99,308951
3279,000000	99,310734
3278,000000	99,312897
3277,000000	99,315705
3276,000000	99,319601
3275,000000	99,324787
3274,000000	99,330901
3273,000000	99,337055
3272,000000	99,342117
3271,000000	99,345196
3270,000000	99,346266
3269,000000	99,346426
3268,000000	99,347271
3267,000000	99,349769
3266,000000	99,353791
3265,000000	99,358649
3264,000000	99,363648
3263,000000	99,368058
3262,000000	99,371160
3261,000000	99,372956
3260,000000	99,374628
3259,000000	99,377579
3258,000000	99,381914
3257,000000	99,386353
3256,000000	99,389820
3255,000000	99,392562
3254,000000	99,395377
3253,000000	99,398298
3252,000000	99,400597
3251,000000	99,401872
3250,000000	99,402510
3249,000000	99,403107
3248,000000	99,403962
3247,000000	99,405209
3246,000000	99,406977
3245,000000	99,409158
3244,000000	99,411400
3243,000000	99,413636
3242,000000	99,416423
3241,000000	99,420406
3240,000000	99,425562
3239,000000	99,431210
3238,000000	99,436709
3237,000000	99,441827
3236,000000	99,446415
3235,000000	99,449967
3234,000000	99,451725
3233,000000	99,451226
3232,000000	99,448874
3231,000000	99,446070
3230,000000	99,444622
3229,000000	99,445600
3228,000000	99,448458
3227,000000	99,451377
3226,000000	99,452675
3225,000000	99,452025
3224,000000	99,450421
3223,000000	99,449108
3222,000000	99,448685
3221,000000	99,449015
3220,000000	99,449770
3219,000000	99,450879
3218,000000	99,452443
3217,000000	99,454317
3216,000000	99,455969
3215,000000	99,456948
3214,000000	99,457361
3213,000000	99,457674
3212,000000	99,457971
3211,000000	99,457698
3210,000000	99,456315
3209,000000	99,453979
3208,000000	99,451365
3207,000000	99,448968
3206,000000	99,446939
3205,000000	99,445450
3204,000000	99,444757
3203,000000	99,444717
3202,000000	99,444615
3201,000000	99,443780
3200,000000	99,442310
3199,000000	99,440977
3198,000000	99,440555
3197,000000	99,441373
3196,000000	99,443372
3195,000000	99,446261
3194,000000	99,449485
3193,000000	99,452349
3192,000000	99,454429
3191,000000	99,455866
3190,000000	99,457136
3189,000000	99,458515
3188,000000	99,459899
3187,000000	99,461119
3186,000000	99,462206
3185,000000	99,463150
3184,000000	99,463609
3183,000000	99,463229
3182,000000	99,462329
3181,000000	99,461880
3180,000000	99,462520
3179,000000	99,463808
3178,000000	99,464927
3177,000000	99,466067
3176,000000	99,468586
3175,000000	99,473444
3174,000000	99,479774
3173,000000	99,485289
3172,000000	99,488142
3171,000000	99,488247
3170,000000	99,486942
3169,000000	99,485627
3168,000000	99,484750
3167,000000	99,483893
3166,000000	99,482616
3165,000000	99,481176
3164,000000	99,480459
3163,000000	99,481223
3162,000000	99,483454
3161,000000	99,486488
3160,000000	99,489726
3159,000000	99,493220
3158,000000	99,497472
3157,000000	99,502740
3156,000000	99,508557
3155,000000	99,514025
3154,000000	99,518565
3153,000000	99,522258
3152,000000	99,525400
3151,000000	99,528022
3150,000000	99,530074
3149,000000	99,531959
3148,000000	99,534427
3147,000000	99,537760
3146,000000	99,541345
3145,000000	99,544264
3144,000000	99,546273
3143,000000	99,548090
3142,000000	99,550761
3141,000000	99,554709
3140,000000	99,559228
3139,000000	99,562892
3138,000000	99,564748
3137,000000	99,565175
3136,000000	99,565376
3135,000000	99,565883
3134,000000	99,565862
3133,000000	99,564244
3132,000000	99,561316
3131,000000	99,558790
3130,000000	99,558268
3129,000000	99,560001
3128,000000	99,563120
3127,000000	99,566636
3126,000000	99,569968
3125,000000	99,572827
3124,000000	99,575096
3123,000000	99,576918
3122,000000	99,578666
3121,000000	99,580536
3120,000000	99,582194
3119,000000	99,582974
3118,000000	99,582469
3117,000000	99,580711
3116,000000	99,577623
3115,000000	99,572684
3114,000000	99,565675
3113,000000	99,557835
3112,000000	99,551608
3111,000000	99,548597
3110,000000	99,547903
3109,000000	99,546926
3108,000000	99,543929
3107,000000	99,539454
3106,000000	99,535288
3105,000000	99,532535
3104,000000	99,531034
3103,000000	99,530190
3102,000000	99,529763
3101,000000	99,529715
3100,000000	99,529679
3099,000000	99,528937
3098,000000	99,526970
3097,000000	99,523874
3096,000000	99,520289
3095,000000	99,517005
3094,000000	99,514511
3093,000000	99,512503
3092,000000	99,509627
3091,000000	99,504018
3090,000000	99,494722
3089,000000	99,482709
3088,000000	99,470049
3087,000000	99,457901
3086,000000	99,445469
3085,000000	99,431142
3084,000000	99,414247
3083,000000	99,395408
3082,000000	99,375589
3081,000000	99,355344
3080,000000	99,335071
3079,000000	99,315359
3078,000000	99,296792
3077,000000	99,279642
3076,000000	99,264127
3075,000000	99,250964
3074,000000	99,241347
3073,000000	99,236214
3072,000000	99,235353
3071,000000	99,237453
3070,000000	99,241092
3069,000000	99,245579
3068,000000	99,250714
3067,000000	99,255963
3066,000000	99,260583
3065,000000	99,264651
3064,000000	99,269299
3063,000000	99,275515
3062,000000	99,283093
3061,000000	99,291286
3060,000000	99,300083
3059,000000	99,310145
3058,000000	99,321647
3057,000000	99,333860
3056,000000	99,346060
3055,000000	99,358175
3054,000000	99,370209
3053,000000	99,381457
3052,000000	99,390720
3051,000000	99,397114
3050,000000	99,400424
3049,000000	99,400963
3048,000000	99,399448
3047,000000	99,396991
3046,000000	99,394752
3045,000000	99,393192
3044,000000	99,391567
3043,000000	99,388138
3042,000000	99,381272
3041,000000	99,370718
3040,000000	99,358026
3039,000000	99,345699
3038,000000	99,335727
3037,000000	99,328689
3036,000000	99,323859
3035,000000	99,319875
3034,000000	99,315535
3033,000000	99,310395
3032,000000	99,304769
3031,000000	99,299137
3030,000000	99,293642
3029,000000	99,288244
3028,000000	99,283029
3027,000000	99,277981
3026,000000	99,272689
3025,000000	99,266698
3024,000000	99,259975
3023,000000	99,252470
3022,000000	99,243313
3021,000000	99,231225
3020,000000	99,215817
3019,000000	99,197923
3018,000000	99,178330
3017,000000	99,156747
3016,000000	99,132407
3015,000000	99,104971
3014,000000	99,074303
3013,000000	99,039624
3012,000000	98,999618
3011,000000	98,953608
3010,000000	98,902214
3009,000000	98,846915
3008,000000	98,789056
3007,000000	98,729183
3006,000000	98,667162
3005,000000	98,602647
3004,000000	98,535490
3003,000000	98,465719
3002,000000	98,393332
3001,000000	98,318309
3000,000000	98,240304
2999,000000	98,158024
2998,000000	98,069357
2997,000000	97,972732
2996,000000	97,868378
2995,000000	97,757253
2994,000000	97,638593
2993,000000	97,509377
2992,000000	97,366059
2991,000000	97,206644
2990,000000	97,030686
2989,000000	96,838120
2988,000000	96,628133
2987,000000	96,396908
2986,000000	96,136803
2985,000000	95,839831
2984,000000	95,505690
2983,000000	95,146824
2982,000000	94,782679
2981,000000	94,427113
2980,000000	94,079650
2979,000000	93,727959
2978,000000	93,356965
2977,000000	92,955169
2976,000000	92,515443
2975,000000	92,034164
2974,000000	91,511845
2973,000000	90,955139
2972,000000	90,375759
2971,000000	89,786331
2970,000000	89,195202
2969,000000	88,604990
2968,000000	88,016439
2967,000000	87,434063
2966,000000	86,868776
2965,000000	86,334491
2964,000000	85,844155
2963,000000	85,408282
2962,000000	85,036745
2961,000000	84,739343
2960,000000	84,523655
2959,000000	84,395439
2958,000000	84,359440
2957,000000	84,420031
2956,000000	84,578744
2955,000000	84,831403
2954,000000	85,168362
2953,000000	85,573612
2952,000000	86,024930
2951,000000	86,494795
2950,000000	86,954220
2949,000000	87,376033
2948,000000	87,736322
2947,000000	88,016459
2946,000000	88,204241
2945,000000	88,294543
2944,000000	88,286952
2943,000000	88,185011
2942,000000	87,996699
2941,000000	87,734165
2940,000000	87,412616
2939,000000	87,047801
2938,000000	86,655847
2937,000000	86,251863
2936,000000	85,848773
2935,000000	85,457443
2934,000000	85,088096
2933,000000	84,751395
2932,000000	84,455807
2931,000000	84,205822
2930,000000	84,002405
2929,000000	83,845076
2928,000000	83,732651
2927,000000	83,662904
2926,000000	83,633155
2925,000000	83,640034
2924,000000	83,678989
2923,000000	83,744503
2922,000000	83,832047
2921,000000	83,939296
2920,000000	84,064808
2919,000000	84,207319
2918,000000	84,366905
2917,000000	84,545635
2916,000000	84,745515
2915,000000	84,965451
2914,000000	85,201070
2913,000000	85,446836
2912,000000	85,698187
2911,000000	85,953093
2910,000000	86,212681
2909,000000	86,480593
2908,000000	86,760754
2907,000000	87,055412
2906,000000	87,364831
2905,000000	87,687619
2904,000000	88,020901
2903,000000	88,360728
2902,000000	88,702990
2901,000000	89,043958
2900,000000	89,379696
2899,000000	89,706170
2898,000000	90,019989
2897,000000	90,319103
2896,000000	90,602843
2895,000000	90,871990
2894,000000	91,129027
2893,000000	91,377054
2892,000000	91,617490
2891,000000	91,848572
2890,000000	92,065692
2889,000000	92,262624
2888,000000	92,431894
2887,000000	92,565287
2886,000000	92,655449
2885,000000	92,697145
2884,000000	92,687214
2883,000000	92,622927
2882,000000	92,501400
2881,000000	92,320866
2880,000000	92,083442
2879,000000	91,797710
2878,000000	91,480153
2877,000000	91,154813
2876,000000	90,849707
2875,000000	90,592971
2874,000000	90,408537
2873,000000	90,312668
2872,000000	90,310077
2871,000000	90,390833
2870,000000	90,530668
2869,000000	90,695669
2868,000000	90,849695
2867,000000	90,961517
2866,000000	91,009844
2865,000000	90,985157
2864,000000	90,890355
2863,000000	90,739691
2862,000000	90,555474
2861,000000	90,362971
2860,000000	90,186655
2859,000000	90,048341
2858,000000	89,965952
2857,000000	89,951756
2856,000000	90,009793
2855,000000	90,136739
2854,000000	90,325673
2853,000000	90,570095
2852,000000	90,866517
2851,000000	91,214448
2850,000000	91,613441
2849,000000	92,058394
2848,000000	92,536904
2847,000000	93,031283
2846,000000	93,524118
2845,000000	94,001863
2844,000000	94,455617
2843,000000	94,881339
2842,000000	95,278589
2841,000000	95,647745
2840,000000	95,986858
2839,000000	96,291899
2838,000000	96,560585
2837,000000	96,794816
2836,000000	96,999169
2835,000000	97,178028
2834,000000	97,334359
2833,000000	97,470537
2832,000000	97,589207
2831,000000	97,692911
2830,000000	97,783656
2829,000000	97,862939
2828,000000	97,932110
2827,000000	97,992701
2826,000000	98,046064
2825,000000	98,092914
2824,000000	98,133449
2823,000000	98,168101
2822,000000	98,198084
2821,000000	98,224947
2820,000000	98,250143
2819,000000	98,275522
2818,000000	98,303717
2817,000000	98,337217
2816,000000	98,376889
2815,000000	98,421999
2814,000000	98,471611
2813,000000	98,525066
2812,000000	98,580893
2811,000000	98,636280
2810,000000	98,688444
2809,000000	98,736231
2808,000000	98,780034
2807,000000	98,820490
2806,000000	98,857756
2805,000000	98,891864
2804,000000	98,923156
2803,000000	98,952378
2802,000000	98,980586
2801,000000	99,008688
2800,000000	99,036623
2799,000000	99,063067
2798,000000	99,086430
2797,000000	99,106401
2796,000000	99,124373
2795,000000	99,142370
2794,000000	99,161738
2793,000000	99,182645
2792,000000	99,204215
2791,000000	99,224834
2790,000000	99,242779
2789,000000	99,257336
2788,000000	99,269502
2787,000000	99,281274
2786,000000	99,293794
2785,000000	99,306308
2784,000000	99,317196
2783,000000	99,325977
2782,000000	99,333924
2781,000000	99,342612
2780,000000	99,352315
2779,000000	99,362268
2778,000000	99,372091
2777,000000	99,382182
2776,000000	99,392513
2775,000000	99,401771
2774,000000	99,408293
2773,000000	99,411660
2772,000000	99,412955
2771,000000	99,413526
2770,000000	99,413988
2769,000000	99,414511
2768,000000	99,415493
2767,000000	99,417458
2766,000000	99,420419
2765,000000	99,423691
2764,000000	99,426460
2763,000000	99,428415
2762,000000	99,429865
2761,000000	99,431447
2760,000000	99,433761
2759,000000	99,436961
2758,000000	99,440456
2757,000000	99,443121
2756,000000	99,444151
2755,000000	99,443838
2754,000000	99,443329
2753,000000	99,443526
2752,000000	99,444332
2751,000000	99,445019
2750,000000	99,445040
2749,000000	99,444218
2748,000000	99,442343
2747,000000	99,439084
2746,000000	99,434561
2745,000000	99,429722
2744,000000	99,425790
2743,000000	99,423212
2742,000000	99,421337
2741,000000	99,419214
2740,000000	99,416620
2739,000000	99,414102
2738,000000	99,412037
2737,000000	99,410022
2736,000000	99,407554
2735,000000	99,405131
2734,000000	99,404086
2733,000000	99,405162
2732,000000	99,407774
2731,000000	99,411060
2730,000000	99,415214
2729,000000	99,421125
2728,000000	99,428897
2727,000000	99,437494
2726,000000	99,445859
2725,000000	99,453759
2724,000000	99,461323
2723,000000	99,468409
2722,000000	99,474917
2721,000000	99,481268
2720,000000	99,488082
2719,000000	99,495544
2718,000000	99,503475
2717,000000	99,511832
2716,000000	99,520706
2715,000000	99,529883
2714,000000	99,538823
2713,000000	99,547127
2712,000000	99,554822
2711,000000	99,562169
2710,000000	99,569317
2709,000000	99,576013
2708,000000	99,581512
2707,000000	99,585051
2706,000000	99,586823
2705,000000	99,588291
2704,000000	99,591039
2703,000000	99,595273
2702,000000	99,599799
2701,000000	99,603426
2700,000000	99,605904
2699,000000	99,607483
2698,000000	99,608291
2697,000000	99,608520
2696,000000	99,608772
2695,000000	99,609710
2694,000000	99,611493
2693,000000	99,613815
2692,000000	99,616214
2691,000000	99,618059
2690,000000	99,618543
2689,000000	99,617222
2688,000000	99,614578
2687,000000	99,611758
2686,000000	99,609833
2685,000000	99,609491
2684,000000	99,611059
2683,000000	99,614234
2682,000000	99,617790
2681,000000	99,620172
2680,000000	99,620663
2679,000000	99,619775
2678,000000	99,618469
2677,000000	99,617317
2676,000000	99,616488
2675,000000	99,616062
2674,000000	99,616074
2673,000000	99,616471
2672,000000	99,617298
2671,000000	99,618811
2670,000000	99,621289
2669,000000	99,624905
2668,000000	99,629783
2667,000000	99,635925
2666,000000	99,642971
2665,000000	99,650342
2664,000000	99,657811
2663,000000	99,665618
2662,000000	99,673866
2661,000000	99,682165
2660,000000	99,690162
2659,000000	99,698111
2658,000000	99,706505
2657,000000	99,715404
2656,000000	99,724532
2655,000000	99,733766
2654,000000	99,742997
2653,000000	99,751705
2652,000000	99,759331
2651,000000	99,766099
2650,000000	99,772804
2649,000000	99,779583
2648,000000	99,785554
2647,000000	99,790054
2646,000000	99,793762
2645,000000	99,798065
2644,000000	99,803412
2643,000000	99,808690
2642,000000	99,812263
2641,000000	99,813450
2640,000000	99,813133
2639,000000	99,813081
2638,000000	99,814654
2637,000000	99,817986
2636,000000	99,822270
2635,000000	99,826596
2634,000000	99,830278
2633,000000	99,832593
2632,000000	99,832853
2631,000000	99,831084
2630,000000	99,828339
2629,000000	99,826046
2628,000000	99,825151
2627,000000	99,825935
2626,000000	99,828169
2625,000000	99,830978
2624,000000	99,832853
2623,000000	99,832557
2622,000000	99,830357
2621,000000	99,827991
2620,000000	99,827071
2619,000000	99,827536
2618,000000	99,827802
2617,000000	99,826349
2616,000000	99,822974
2615,000000	99,818604
2614,000000	99,814200
2613,000000	99,810059
2612,000000	99,806062
2611,000000	99,802248
2610,000000	99,798959
2609,000000	99,796532
2608,000000	99,794979
2607,000000	99,793959
2606,000000	99,793077
2605,000000	99,792274
2604,000000	99,791963
2603,000000	99,792598
2602,000000	99,793991
2601,000000	99,795147
2600,000000	99,794909
2599,000000	99,792862
2598,000000	99,789772
2597,000000	99,787334
2596,000000	99,787281
2595,000000	99,790038
2594,000000	99,793875
2593,000000	99,795786
2592,000000	99,793790
2591,000000	99,788493
2590,000000	99,782316
2589,000000	99,777432
2588,000000	99,774662
2587,000000	99,773891
2586,000000	99,774869
2585,000000	99,777454
2584,000000	99,781370
2583,000000	99,785925
2582,000000	99,789960
2581,000000	99,792237
2580,000000	99,792116
2579,000000	99,789837
2578,000000	99,786302
2577,000000	99,782934
2576,000000	99,781586
2575,000000	99,783671
2574,000000	99,788804
2573,000000	99,794870
2572,000000	99,800089
2571,000000	99,804534
2570,000000	99,808978
2569,000000	99,812861
2568,000000	99,814646
2567,000000	99,814086
2566,000000	99,813004
2565,000000	99,813428
2564,000000	99,815787
2563,000000	99,819101
2562,000000	99,822145
2561,000000	99,824035
2560,000000	99,824432
2559,000000	99,823868
2558,000000	99,823490
2557,000000	99,824078
2556,000000	99,825618
2555,000000	99,828182
2554,000000	99,832618
2553,000000	99,839627
2552,000000	99,848267
2551,000000	99,855987
2550,000000	99,860513
2549,000000	99,861583
2548,000000	99,860927
2547,000000	99,860601
2546,000000	99,861458
2545,000000	99,863143
2544,000000	99,865351
2543,000000	99,868509
2542,000000	99,872791
2541,000000	99,876730
2540,000000	99,877508
2539,000000	99,873108
2538,000000	99,864244
2537,000000	99,854129
2536,000000	99,846414
2535,000000	99,842926
2534,000000	99,842841
2533,000000	99,843684
2532,000000	99,843136
2531,000000	99,840002
2530,000000	99,833936
2529,000000	99,825143
2528,000000	99,814860
2527,000000	99,805425
2526,000000	99,798929
2525,000000	99,795802
2524,000000	99,795054
2523,000000	99,795404
2522,000000	99,795425
2521,000000	99,793362
2520,000000	99,788452
2519,000000	99,782620
2518,000000	99,779276
2517,000000	99,779799
2516,000000	99,782226
2515,000000	99,784201
2514,000000	99,786063
2513,000000	99,789832
2512,000000	99,795914
2511,000000	99,802343
2510,000000	99,807373
2509,000000	99,811685
2508,000000	99,817488
2507,000000	99,826039
2506,000000	99,836603
2505,000000	99,847646
2504,000000	99,858572
2503,000000	99,869845
2502,000000	99,881628
2501,000000	99,893088
2500,000000	99,903647
2499,000000	99,914389
2498,000000	99,927009
2497,000000	99,941325
2496,000000	99,954981
2495,000000	99,966064
2494,000000	99,974970
2493,000000	99,983075
2492,000000	99,990539
2491,000000	99,996600
2490,000000	100,001572
2489,000000	100,007260
2488,000000	100,015170
2487,000000	100,024965
2486,000000	100,034859
2485,000000	100,043206
2484,000000	100,049445
2483,000000	100,053775
2482,000000	100,056220
2481,000000	100,056534
2480,000000	100,055438
2479,000000	100,055476
2478,000000	100,059504
2477,000000	100,067873
2476,000000	100,077776
2475,000000	100,085877
2474,000000	100,091052
2473,000000	100,094294
2472,000000	100,096848
2471,000000	100,099241
2470,000000	100,101510
2469,000000	100,103387
2468,000000	100,104516
2467,000000	100,105245
2466,000000	100,107056
2465,000000	100,111373
2464,000000	100,117900
2463,000000	100,124533
2462,000000	100,128910
2461,000000	100,129927
2460,000000	100,128371
2459,000000	100,126727
2458,000000	100,127847
2457,000000	100,132668
2456,000000	100,139052
2455,000000	100,143625
2454,000000	100,144859
2453,000000	100,143948
2452,000000	100,142687
2451,000000	100,141335
2450,000000	100,139053
2449,000000	100,135859
2448,000000	100,133284
2447,000000	100,132756
2446,000000	100,133675
2445,000000	100,133722
2444,000000	100,131248
2443,000000	100,127034
2442,000000	100,123212
2441,000000	100,120931
2440,000000	100,119776
2439,000000	100,119087
2438,000000	100,118533
2437,000000	100,117236
2436,000000	100,113764
2435,000000	100,107951
2434,000000	100,101913
2433,000000	100,098417
2432,000000	100,098619
2431,000000	100,101698
2430,000000	100,105709
2429,000000	100,108159
2428,000000	100,107077
2427,000000	100,102907
2426,000000	100,098698
2425,000000	100,097095
2424,000000	100,097582
2423,000000	100,097889
2422,000000	100,097489
2421,000000	100,097986
2420,000000	100,100027
2419,000000	100,101443
2418,000000	100,099202
2417,000000	100,092494
2416,000000	100,083553
2415,000000	100,076111
2414,000000	100,073072
2413,000000	100,074918
2412,000000	100,079824
2411,000000	100,085420
2410,000000	100,090245
2409,000000	100,093330
2408,000000	100,093483
2407,000000	100,090420
2406,000000	100,086393
2405,000000	100,085050
2404,000000	100,088085
2403,000000	100,093822
2402,000000	100,099282
2401,000000	100,102690
2400,000000	100,103765
2399,000000	100,102947
2398,000000	100,101430
2397,000000	100,101238
2396,000000	100,104007
2395,000000	100,109401
2394,000000	100,115200
2393,000000	100,119052
2392,000000	100,120127
2391,000000	100,119285
2390,000000	100,117916
2389,000000	100,116672
2388,000000	100,115204
2387,000000	100,112973
2386,000000	100,110036
2385,000000	100,106839
2384,000000	100,103629
2383,000000	100,100542
2382,000000	100,098168
2381,000000	100,097423
2380,000000	100,098605
2379,000000	100,100844
2378,000000	100,102641
2377,000000	100,102917
2376,000000	100,101761
2375,000000	100,100606
2374,000000	100,101466
2373,000000	100,105358
2372,000000	100,111152
2371,000000	100,116352
2370,000000	100,118896
2369,000000	100,117998
2368,000000	100,114013
2367,000000	100,108650
2366,000000	100,104775
2365,000000	100,104448
2364,000000	100,107096
2363,000000	100,110838
2362,000000	100,115234
2361,000000	100,120717
2360,000000	100,124889
2359,000000	100,123124
2358,000000	100,114911
2357,000000	100,106313
2356,000000	100,104607
2355,000000	100,110365
2354,000000	100,117712
2353,000000	100,121829
2352,000000	100,123233
2351,000000	100,124628
2350,000000	100,126328
2349,000000	100,127024
2348,000000	100,126554
2347,000000	100,127113
2346,000000	100,131863
2345,000000	100,140608
2344,000000	100,148626
2343,000000	100,151178
2342,000000	100,149283
2341,000000	100,147707
2340,000000	100,148193
2339,000000	100,148334
2338,000000	100,146192
2337,000000	100,143858
2336,000000	100,144970
2335,000000	100,150542
2334,000000	100,157060
2333,000000	100,159368
2332,000000	100,154615
2331,000000	100,145711
2330,000000	100,139186
2329,000000	100,140751
2328,000000	100,150970
2327,000000	100,166411
2326,000000	100,183266
2325,000000	100,199059
2324,000000	100,212001
2323,000000	100,219846
2322,000000	100,221101
2321,000000	100,217183
2320,000000	100,212286
2319,000000	100,211066
2318,000000	100,215153
2317,000000	100,222723
2316,000000	100,230220
2315,000000	100,235508
2314,000000	100,238040
2313,000000	100,237606
2312,000000	100,233673
2311,000000	100,227473
2310,000000	100,222678
2309,000000	100,222931
2308,000000	100,228317
2307,000000	100,235613
2306,000000	100,241684
2305,000000	100,246089
2304,000000	100,250516
2303,000000	100,256742
2302,000000	100,264643
2301,000000	100,271633
2300,000000	100,274023
2299,000000	100,270762
2298,000000	100,265493
2297,000000	100,264051
2296,000000	100,268999
2295,000000	100,277810
2294,000000	100,286548
2293,000000	100,294338
2292,000000	100,303245
2291,000000	100,314409
2290,000000	100,325691
2289,000000	100,333530
2288,000000	100,336668
2287,000000	100,337192
2286,000000	100,337871
2285,000000	100,339099
2284,000000	100,339283
2283,000000	100,337794
2282,000000	100,336245
2281,000000	100,336437
2280,000000	100,338299
2279,000000	100,340702
2278,000000	100,343129
2277,000000	100,345404
2276,000000	100,346710
2275,000000	100,346469
2274,000000	100,345558
2273,000000	100,345221
2272,000000	100,345295
2271,000000	100,345358
2270,000000	100,347346
2269,000000	100,354552
2268,000000	100,366708
2267,000000	100,377595
2266,000000	100,379617
2265,000000	100,371428
2264,000000	100,360260
2263,000000	100,355610
2262,000000	100,360386
2261,000000	100,368967
2260,000000	100,374680
2259,000000	100,377726
2258,000000	100,383280
2257,000000	100,392315
2256,000000	100,398432
2255,000000	100,396202
2254,000000	100,389589
2253,000000	100,388378
2252,000000	100,397257
2251,000000	100,411249
2250,000000	100,421159
2249,000000	100,421187
2248,000000	100,412791
2247,000000	100,403784
2246,000000	100,402999
2245,000000	100,412557
2244,000000	100,425514
2243,000000	100,433197
2242,000000	100,433964
2241,000000	100,432043
2240,000000	100,429824
2239,000000	100,426159
2238,000000	100,422081
2237,000000	100,422843
2236,000000	100,432047
2235,000000	100,447170
2234,000000	100,462457
2233,000000	100,473256
2232,000000	100,476977
2231,000000	100,473871
2230,000000	100,468547
2229,000000	100,467020
2228,000000	100,470109
2227,000000	100,472912
2226,000000	100,472259
2225,000000	100,470315
2224,000000	100,468715
2223,000000	100,463980
2222,000000	100,452820
2221,000000	100,438414
2220,000000	100,427525
2219,000000	100,424014
2218,000000	100,428358
2217,000000	100,439733
2216,000000	100,453898
2215,000000	100,462171
2214,000000	100,457947
2213,000000	100,443807
2212,000000	100,428722
2211,000000	100,419342
2210,000000	100,416881
2209,000000	100,419733
2208,000000	100,424155
2207,000000	100,424180
2206,000000	100,416484
2205,000000	100,406155
2204,000000	100,403504
2203,000000	100,414038
2202,000000	100,434013
2201,000000	100,455302
2200,000000	100,471426
2199,000000	100,478999
2198,000000	100,476993
2197,000000	100,467113
2196,000000	100,453668
2195,000000	100,441530
2194,000000	100,433934
2193,000000	100,431095
2192,000000	100,430016
2191,000000	100,427323
2190,000000	100,424211
2189,000000	100,427150
2188,000000	100,441441
2187,000000	100,465351
2186,000000	100,492632
2185,000000	100,518483
2184,000000	100,539316
2183,000000	100,548194
2182,000000	100,537147
2181,000000	100,507886
2180,000000	100,476663
2179,000000	100,463040
2178,000000	100,474270
2177,000000	100,501315
2176,000000	100,528795
2175,000000	100,547584
2174,000000	100,557194
2173,000000	100,559157
2172,000000	100,553695
2171,000000	100,544217
2170,000000	100,541055
2169,000000	100,554811
2168,000000	100,584518
2167,000000	100,615544
2166,000000	100,632063
2165,000000	100,630933
2164,000000	100,621917
2163,000000	100,615349
2162,000000	100,612116
2161,000000	100,605483
2160,000000	100,590361
2159,000000	100,570256
2158,000000	100,555932
2157,000000	100,557581
2156,000000	100,576507
2155,000000	100,603021
2154,000000	100,622271
2153,000000	100,623849
2152,000000	100,608697
2151,000000	100,587740
2150,000000	100,573761
2149,000000	100,572794
2148,000000	100,580530
2147,000000	100,586973
2146,000000	100,585689
2145,000000	100,578507
2144,000000	100,571726
2143,000000	100,569007
2142,000000	100,568908
2141,000000	100,567637
2140,000000	100,562233
2139,000000	100,551820
2138,000000	100,537990
2137,000000	100,524387
2136,000000	100,514342
2135,000000	100,508321
2134,000000	100,504206
2133,000000	100,499752
2132,000000	100,493870
2131,000000	100,485935
2130,000000	100,475496
2129,000000	100,463767
2128,000000	100,454640
2127,000000	100,452215
2126,000000	100,456137
2125,000000	100,460438
2124,000000	100,458940
2123,000000	100,451894
2122,000000	100,445049
2121,000000	100,442294
2120,000000	100,441901
2119,000000	100,440904
2118,000000	100,440073
2117,000000	100,442074
2116,000000	100,446787
2115,000000	100,451036
2114,000000	100,451695
2113,000000	100,447116
2112,000000	100,437593
2111,000000	100,427198
2110,000000	100,423151
2109,000000	100,429396
2108,000000	100,441471
2107,000000	100,451175
2106,000000	100,455229
2105,000000	100,455877
2104,000000	100,454509
2103,000000	100,449900
2102,000000	100,443198
2101,000000	100,439454
2100,000000	100,441881
2099,000000	100,447600
2098,000000	100,450847
2097,000000	100,448019
2096,000000	100,439295
2095,000000	100,428397
2094,000000	100,422019
2093,000000	100,426071
2092,000000	100,440069
2091,000000	100,456438
2090,000000	100,467114
2089,000000	100,470561
2088,000000	100,472183
2087,000000	100,478553
2086,000000	100,491482
2085,000000	100,507256
2084,000000	100,521450
2083,000000	100,533535
2082,000000	100,544965
2081,000000	100,553542
2080,000000	100,554044
2079,000000	100,546285
2078,000000	100,537924
2077,000000	100,535388
2076,000000	100,535050
2075,000000	100,528536
2074,000000	100,514705
2073,000000	100,501117
2072,000000	100,495109
2071,000000	100,498585
2070,000000	100,510086
2069,000000	100,525332
2068,000000	100,536639
2067,000000	100,539050
2066,000000	100,537635
2065,000000	100,542149
2064,000000	100,553511
2063,000000	100,562252
2062,000000	100,561579
2061,000000	100,554748
2060,000000	100,547592
2059,000000	100,540681
2058,000000	100,532312
2057,000000	100,524020
2056,000000	100,519678
2055,000000	100,522925
2054,000000	100,537049
2053,000000	100,561956
2052,000000	100,589147
2051,000000	100,605314
2050,000000	100,604800
2049,000000	100,596372
2048,000000	100,593949
2047,000000	100,602081
2046,000000	100,614683
2045,000000	100,623210
2044,000000	100,621990
2043,000000	100,610679
2042,000000	100,595489
2041,000000	100,584912
2040,000000	100,581546
2039,000000	100,581481
2038,000000	100,582598
2037,000000	100,587705
2036,000000	100,598170
2035,000000	100,611067
2034,000000	100,624337
2033,000000	100,637742
2032,000000	100,647109
2031,000000	100,645497
2030,000000	100,632527
2029,000000	100,616468
2028,000000	100,605105
2027,000000	100,599915
2026,000000	100,599726
2025,000000	100,602149
2024,000000	100,601910
2023,000000	100,597407
2022,000000	100,598595
2021,000000	100,617443
2020,000000	100,648380
2019,000000	100,669203
2018,000000	100,665155
2017,000000	100,644259
2016,000000	100,625754
2015,000000	100,620241
2014,000000	100,625871
2013,000000	100,634914
2012,000000	100,637783
2011,000000	100,627727
2010,000000	100,606493
2009,000000	100,582358
2008,000000	100,561863
2007,000000	100,547944
2006,000000	100,544678
2005,000000	100,554412
2004,000000	100,570748
2003,000000	100,583984
2002,000000	100,592415
2001,000000	100,600169
2000,000000	100,605238
1999,000000	100,599898
1998,000000	100,584090
1997,000000	100,568379
1996,000000	100,560032
1995,000000	100,554451
1994,000000	100,545048
1993,000000	100,534101
1992,000000	100,529014
1991,000000	100,532769
1990,000000	100,542544
1989,000000	100,553520
1988,000000	100,561245
1987,000000	100,564763
1986,000000	100,569290
1985,000000	100,581431
1984,000000	100,600938
1983,000000	100,621641
1982,000000	100,639259
1981,000000	100,652721
1980,000000	100,659673
1979,000000	100,658366
1978,000000	100,652679
1977,000000	100,646551
1976,000000	100,635211
1975,000000	100,613435
1974,000000	100,589742
1973,000000	100,579775
1972,000000	100,586337
1971,000000	100,596806
1970,000000	100,599192
1969,000000	100,590928
1968,000000	100,575784
1967,000000	100,562968
1966,000000	100,565624
1965,000000	100,587851
1964,000000	100,615469
1963,000000	100,630766
1962,000000	100,633100
1961,000000	100,634201
1960,000000	100,636175
1959,000000	100,627862
1958,000000	100,602688
1957,000000	100,567432
1956,000000	100,533232
1955,000000	100,508382
1954,000000	100,498769
1953,000000	100,503373
1952,000000	100,509560
1951,000000	100,504076
1950,000000	100,489322
1949,000000	100,479932
1948,000000	100,484116
1947,000000	100,497966
1946,000000	100,515750
1945,000000	100,533362
1944,000000	100,542542
1943,000000	100,535658
1942,000000	100,519355
1941,000000	100,510073
1940,000000	100,511979
1939,000000	100,512901
1938,000000	100,503685
1937,000000	100,490446
1936,000000	100,485171
1935,000000	100,492500
1934,000000	100,509455
1933,000000	100,530111
1932,000000	100,547211
1931,000000	100,555400
1930,000000	100,555893
1929,000000	100,554140
1928,000000	100,552396
1927,000000	100,549684
1926,000000	100,547415
1925,000000	100,548446
1924,000000	100,550515
1923,000000	100,547701
1922,000000	100,539930
1921,000000	100,533549
1920,000000	100,531884
1919,000000	100,533057
1918,000000	100,536419
1917,000000	100,543424
1916,000000	100,551212
1915,000000	100,552963
1914,000000	100,545523
1913,000000	100,531849
1912,000000	100,516426
1911,000000	100,502814
1910,000000	100,495403
1909,000000	100,496934
1908,000000	100,503609
1907,000000	100,509571
1906,000000	100,514945
1905,000000	100,523889
1904,000000	100,536097
1903,000000	100,546288
1902,000000	100,551184
1901,000000	100,550566
1900,000000	100,543448
1899,000000	100,530175
1898,000000	100,516547
1897,000000	100,509019
1896,000000	100,506654
1895,000000	100,504511
1894,000000	100,503272
1893,000000	100,506840
1892,000000	100,512476
1891,000000	100,512787
1890,000000	100,506206
1889,000000	100,497583
1888,000000	100,488602
1887,000000	100,477170
1886,000000	100,465790
1885,000000	100,460640
1884,000000	100,461754
1883,000000	100,462513
1882,000000	100,459850
1881,000000	100,456254
1880,000000	100,452050
1879,000000	100,445079
1878,000000	100,437972
1877,000000	100,436343
1876,000000	100,439208
1875,000000	100,439686
1874,000000	100,435711
1873,000000	100,431235
1872,000000	100,426528
1871,000000	100,416677
1870,000000	100,401841
1869,000000	100,391271
1868,000000	100,391676
1867,000000	100,399490
1866,000000	100,408662
1865,000000	100,415387
1864,000000	100,415626
1863,000000	100,407488
1862,000000	100,395635
1861,000000	100,386726
1860,000000	100,380898
1859,000000	100,374814
1858,000000	100,370946
1857,000000	100,374764
1856,000000	100,384072
1855,000000	100,390493
1854,000000	100,390583
1853,000000	100,386910
1852,000000	100,379567
1851,000000	100,366420
1850,000000	100,350472
1849,000000	100,337787
1848,000000	100,328622
1847,000000	100,318204
1846,000000	100,305534
1845,000000	100,293642
1844,000000	100,282899
1843,000000	100,273324
1842,000000	100,270484
1841,000000	100,276816
1840,000000	100,283921
1839,000000	100,283180
1838,000000	100,278786
1837,000000	100,281163
1836,000000	100,289466
1835,000000	100,294262
1834,000000	100,294781
1833,000000	100,298665
1832,000000	100,306868
1831,000000	100,312305
1830,000000	100,312900
1829,000000	100,313390
1828,000000	100,313244
1827,000000	100,306930
1826,000000	100,295852
1825,000000	100,288095
1824,000000	100,286013
1823,000000	100,285406
1822,000000	100,286209
1821,000000	100,289718
1820,000000	100,289044
1819,000000	100,276120
1818,000000	100,256865
1817,000000	100,245328
1816,000000	100,242870
1815,000000	100,238577
1814,000000	100,228655
1813,000000	100,219621
1812,000000	100,213750
1811,000000	100,205548
1810,000000	100,194026
1809,000000	100,183891
1808,000000	100,172439
1807,000000	100,151239
1806,000000	100,120084
1805,000000	100,085104
1804,000000	100,044320
1803,000000	99,989523
1802,000000	99,925072
1801,000000	99,868808
1800,000000	99,829925
1799,000000	99,801373
1798,000000	99,778805
1797,000000	99,766130
1796,000000	99,761194
1795,000000	99,755133
1794,000000	99,748408
1793,000000	99,752941
1792,000000	99,771806
1791,000000	99,794803
1790,000000	99,819828
1789,000000	99,849507
1788,000000	99,872501
1787,000000	99,873555
1786,000000	99,856790
1785,000000	99,841767
1784,000000	99,833632
1783,000000	99,819045
1782,000000	99,794037
1781,000000	99,769219
1780,000000	99,748239
1779,000000	99,723596
1778,000000	99,696087
1777,000000	99,674484
1776,000000	99,656081
1775,000000	99,628507
1774,000000	99,591311
1773,000000	99,556148
1772,000000	99,520271
1771,000000	99,467806
1770,000000	99,404907
1769,000000	99,350777
1768,000000	99,304630
1767,000000	99,253228
1766,000000	99,199285
1765,000000	99,151571
1764,000000	99,096870
1763,000000	99,010613
1762,000000	98,897940
1761,000000	98,792600
1760,000000	98,699276
1759,000000	98,587483
1758,000000	98,440347
1757,000000	98,268936
1756,000000	98,082305
1755,000000	97,872353
1754,000000	97,629816
1753,000000	97,338323
1752,000000	96,956808
1751,000000	96,451905
1750,000000	95,847782
1749,000000	95,186663
1748,000000	94,458587
1747,000000	93,632145
1746,000000	92,707412
1745,000000	91,691696
1744,000000	90,580944
1743,000000	89,388411
1742,000000	88,135861
1741,000000	86,791072
1740,000000	85,308380
1739,000000	83,797809
1738,000000	82,481602
1737,000000	81,401805
1736,000000	80,317216
1735,000000	78,868044
1734,000000	77,042901
1733,000000	75,388779
1732,000000	74,182030
1731,000000	73,184621
1730,000000	72,188268
1729,000000	71,218609
1728,000000	70,378936
1727,000000	69,689725
1726,000000	69,128034
1725,000000	68,712952
1724,000000	68,475956
1723,000000	68,413785
1722,000000	68,531178
1721,000000	68,863899
1720,000000	69,441532
1719,000000	70,271560
1718,000000	71,361308
1717,000000	72,703642
1716,000000	74,220581
1715,000000	75,829694
1714,000000	77,495469
1713,000000	79,196460
1712,000000	80,908891
1711,000000	82,611814
1710,000000	84,269490
1709,000000	85,826319
1708,000000	87,263727
1707,000000	88,629427
1706,000000	89,940100
1705,000000	91,089289
1704,000000	91,978247
1703,000000	92,669362
1702,000000	93,297461
1701,000000	93,944811
1700,000000	94,557556
1699,000000	95,025082
1698,000000	95,356006
1697,000000	95,616834
1696,000000	95,858259
1695,000000	96,088960
1694,000000	96,274609
1693,000000	96,402516
1692,000000	96,502069
1691,000000	96,606714
1690,000000	96,713499
1689,000000	96,797329
1688,000000	96,864149
1687,000000	96,944733
1686,000000	97,041903
1685,000000	97,123173
1684,000000	97,176394
1683,000000	97,232857
1682,000000	97,302654
1681,000000	97,369676
1680,000000	97,434026
1679,000000	97,509011
1678,000000	97,589212
1677,000000	97,655919
1676,000000	97,710291
1675,000000	97,772218
1674,000000	97,838105
1673,000000	97,886820
1672,000000	97,922388
1671,000000	97,966094
1670,000000	98,017736
1669,000000	98,052607
1668,000000	98,069731
1667,000000	98,091407
1666,000000	98,118717
1665,000000	98,135648
1664,000000	98,140121
1663,000000	98,145840
1662,000000	98,154129
1661,000000	98,152364
1660,000000	98,144528
1659,000000	98,145059
1658,000000	98,152113
1657,000000	98,151986
1656,000000	98,145980
1655,000000	98,151360
1654,000000	98,172800
1653,000000	98,183105
1652,000000	98,174130
1651,000000	98,172399
1650,000000	98,178844
1649,000000	98,179923
1648,000000	98,179157
1647,000000	98,193401
1646,000000	98,218864
1645,000000	98,233690
1644,000000	98,239729
1643,000000	98,250286
1642,000000	98,263786
1641,000000	98,268960
1640,000000	98,267958
1639,000000	98,275815
1638,000000	98,295123
1637,000000	98,311737
1636,000000	98,319888
1635,000000	98,330516
1634,000000	98,342320
1633,000000	98,345250
1632,000000	98,343736
1631,000000	98,348638
1630,000000	98,358597
1629,000000	98,362136
1628,000000	98,359171
1627,000000	98,361262
1626,000000	98,368711
1625,000000	98,371005
1624,000000	98,369980
1623,000000	98,378554
1622,000000	98,393321
1621,000000	98,399423
1620,000000	98,398546
1619,000000	98,403834
1618,000000	98,415989
1617,000000	98,419899
1616,000000	98,410060
1615,000000	98,397799
1614,000000	98,383883
1613,000000	98,357725
1612,000000	98,318370
1611,000000	98,273659
1610,000000	98,219361
1609,000000	98,136230
1608,000000	98,010744
1607,000000	97,840281
1606,000000	97,615785
1605,000000	97,325694
1604,000000	96,984830
1603,000000	96,642712
1602,000000	96,355532
1601,000000	96,163836
1600,000000	96,098624
1599,000000	96,174940
1598,000000	96,367595
1597,000000	96,618611
1596,000000	96,881017
1595,000000	97,131991
1594,000000	97,348003
1593,000000	97,505002
1592,000000	97,602837
1591,000000	97,660261
1590,000000	97,682419
1589,000000	97,657778
1588,000000	97,580771
1587,000000	97,453651
1586,000000	97,265756
1585,000000	96,998117
1584,000000	96,656549
1583,000000	96,285195
1582,000000	95,949137
1581,000000	95,710191
1580,000000	95,612957
1579,000000	95,678889
1578,000000	95,909005
1577,000000	96,277923
1576,000000	96,703687
1575,000000	97,065826
1574,000000	97,309970
1573,000000	97,464775
1572,000000	97,575411
1571,000000	97,671986
1570,000000	97,758105
1569,000000	97,818980
1568,000000	97,855091
1567,000000	97,883718
1566,000000	97,908160
1565,000000	97,918292
1564,000000	97,914452
1563,000000	97,909517
1562,000000	97,906699
1561,000000	97,894772
1560,000000	97,870883
1559,000000	97,860018
1558,000000	97,858667
1557,000000	97,841302
1556,000000	97,816237
1555,000000	97,795870
1554,000000	97,778301
1553,000000	97,750386
1552,000000	97,709413
1551,000000	97,663871
1550,000000	97,617540
1549,000000	97,569222
1548,000000	97,521509
1547,000000	97,474455
1546,000000	97,417292
1545,000000	97,341817
1544,000000	97,263063
1543,000000	97,205456
1542,000000	97,165709
1541,000000	97,117706
1540,000000	97,059659
1539,000000	97,019197
1538,000000	96,998682
1537,000000	96,980924
1536,000000	96,962710
1535,000000	96,948464
1534,000000	96,930581
1533,000000	96,897877
1532,000000	96,863115
1531,000000	96,843262
1530,000000	96,827195
1529,000000	96,793831
1528,000000	96,744269
1527,000000	96,697928
1526,000000	96,660379
1525,000000	96,620572
1524,000000	96,577400
1523,000000	96,534648
1522,000000	96,476310
1521,000000	96,387166
1520,000000	96,296229
1519,000000	96,231815
1518,000000	96,173427
1517,000000	96,090747
1516,000000	95,997641
1515,000000	95,928930
1514,000000	95,879150
1513,000000	95,817753
1512,000000	95,740726
1511,000000	95,669924
1510,000000	95,609908
1509,000000	95,539180
1508,000000	95,444157
1507,000000	95,339512
1506,000000	95,239776
1505,000000	95,146453
1504,000000	95,065890
1503,000000	94,998403
1502,000000	94,926814
1501,000000	94,830749
1500,000000	94,713684
1499,000000	94,592601
1498,000000	94,453379
1497,000000	94,258894
1496,000000	94,018238
1495,000000	93,779326
1494,000000	93,546381
1493,000000	93,281727
1492,000000	92,962020
1491,000000	92,599977
1490,000000	92,239349
1489,000000	91,944938
1488,000000	91,771099
1487,000000	91,715978
1486,000000	91,721613
1485,000000	91,729148
1484,000000	91,718621
1483,000000	91,683600
1482,000000	91,595363
1481,000000	91,430391
1480,000000	91,210621
1479,000000	90,959589
1478,000000	90,648082
1477,000000	90,241108
1476,000000	89,770234
1475,000000	89,282639
1474,000000	88,730499
1473,000000	88,026698
1472,000000	87,226357
1471,000000	86,479179
1470,000000	85,814983
1469,000000	85,182825
1468,000000	84,573077
1467,000000	84,004272
1466,000000	83,473405
1465,000000	82,990945
1464,000000	82,633553
1463,000000	82,457652
1462,000000	82,419900
1461,000000	82,446642
1460,000000	82,501825
1459,000000	82,573191
1458,000000	82,632751
1457,000000	82,661716
1456,000000	82,710840
1455,000000	82,821786
1454,000000	82,959123
1453,000000	83,075113
1452,000000	83,152474
1451,000000	83,191347
1450,000000	83,189004
1449,000000	83,155568
1448,000000	83,142647
1447,000000	83,208037
1446,000000	83,346325
1445,000000	83,498680
1444,000000	83,606964
1443,000000	83,622766
1442,000000	83,505215
1441,000000	83,250056
1440,000000	82,897885
1439,000000	82,474568
1438,000000	81,947043
1437,000000	81,314975
1436,000000	80,754411
1435,000000	80,462005
1434,000000	80,415101
1433,000000	80,485305
1432,000000	80,575203
1431,000000	80,600121
1430,000000	80,459530
1429,000000	80,106490
1428,000000	79,634106
1427,000000	79,229515
1426,000000	79,057398
1425,000000	79,213454
1424,000000	79,688882
1423,000000	80,328999
1422,000000	80,948111
1421,000000	81,478901
1420,000000	81,949566
1419,000000	82,377743
1418,000000	82,742014
1417,000000	83,052927
1416,000000	83,357370
1415,000000	83,682016
1414,000000	84,025489
1413,000000	84,385514
1412,000000	84,767694
1411,000000	85,167071
1410,000000	85,565183
1409,000000	85,948520
1408,000000	86,311872
1407,000000	86,647021
1406,000000	86,946585
1405,000000	87,210178
1404,000000	87,434827
1403,000000	87,610557
1402,000000	87,733154
1401,000000	87,806581
1400,000000	87,832202
1399,000000	87,811335
1398,000000	87,757042
1397,000000	87,680292
1396,000000	87,569747
1395,000000	87,408695
1394,000000	87,209808
1393,000000	87,008273
1392,000000	86,821363
1391,000000	86,642493
1390,000000	86,461308
1389,000000	86,272167
1388,000000	86,073541
1387,000000	85,869203
1386,000000	85,662614
1385,000000	85,443267
1384,000000	85,190882
1383,000000	84,900784
1382,000000	84,603492
1381,000000	84,356918
1380,000000	84,222899
1379,000000	84,247465
1378,000000	84,443590
1377,000000	84,792722
1376,000000	85,268258
1375,000000	85,840622
1374,000000	86,457423
1373,000000	87,050369
1372,000000	87,577127
1371,000000	88,032408
1370,000000	88,424476
1369,000000	88,762040
1368,000000	89,052528
1367,000000	89,297638
1366,000000	89,494023
1365,000000	89,642507
1364,000000	89,750574
1363,000000	89,826291
1362,000000	89,876626
1361,000000	89,911183
1360,000000	89,939149
1359,000000	89,961326
1358,000000	89,973576
1357,000000	89,977818
1356,000000	89,984879
1355,000000	90,006808
1354,000000	90,050721
1353,000000	90,120238
1352,000000	90,216594
1351,000000	90,335072
1350,000000	90,463396
1349,000000	90,586233
1348,000000	90,688928
1347,000000	90,756324
1346,000000	90,772667
1345,000000	90,727085
1344,000000	90,614986
1343,000000	90,431833
1342,000000	90,169710
1341,000000	89,824851
1340,000000	89,415091
1339,000000	88,985847
1338,000000	88,589812
1337,000000	88,261958
1336,000000	88,015240
1335,000000	87,846632
1334,000000	87,740837
1333,000000	87,677684
1332,000000	87,641423
1331,000000	87,623283
1330,000000	87,616634
1329,000000	87,616733
1328,000000	87,624295
1327,000000	87,641650
1326,000000	87,666374
1325,000000	87,692606
1324,000000	87,716771
1323,000000	87,737266
1322,000000	87,750031
1321,000000	87,749543
1320,000000	87,733442
1319,000000	87,701763
1318,000000	87,651729
1317,000000	87,577729
1316,000000	87,473297
1315,000000	87,329284
1314,000000	87,132698
1313,000000	86,871644
1312,000000	86,543896
1311,000000	86,152374
1310,000000	85,694613
1309,000000	85,165307
1308,000000	84,566149
1307,000000	83,907832
1306,000000	83,195924
1305,000000	82,424754
1304,000000	81,590772
1303,000000	80,698026
1302,000000	79,749068
1301,000000	78,739409
1300,000000	77,667676
1299,000000	76,542304
1298,000000	75,369393
1297,000000	74,151594
1296,000000	72,905354
1295,000000	71,664025
1294,000000	70,457234
1293,000000	69,305693
1292,000000	68,240489
1291,000000	67,303240
1290,000000	66,518886
1289,000000	65,884467
1288,000000	65,395196
1287,000000	65,048331
1286,000000	64,817459
1285,000000	64,654466
1284,000000	64,518481
1283,000000	64,386713
1282,000000	64,235391
1281,000000	64,040444
1280,000000	63,802852
1279,000000	63,546813
1278,000000	63,290394
1277,000000	63,040813
1276,000000	62,818307
1275,000000	62,657301
1274,000000	62,576717
1273,000000	62,575985
1272,000000	62,659909
1271,000000	62,837380
1270,000000	63,094521
1269,000000	63,392767
1268,000000	63,699664
1267,000000	63,997589
1266,000000	64,265557
1265,000000	64,481139
1264,000000	64,641788
1263,000000	64,761381
1262,000000	64,844732
1261,000000	64,887295
1260,000000	64,898413
1259,000000	64,904445
1258,000000	64,931530
1257,000000	65,011593
1256,000000	65,200629
1255,000000	65,562419
1254,000000	66,119516
1253,000000	66,838012
1252,000000	67,659220
1251,000000	68,523418
1250,000000	69,377916
1249,000000	70,187712
1248,000000	70,945895
1247,000000	71,662460
1246,000000	72,344356
1245,000000	72,998461
1244,000000	73,644590
1243,000000	74,308415
1242,000000	75,002919
1241,000000	75,728709
1240,000000	76,486157
1239,000000	77,273563
1238,000000	78,077844
1237,000000	78,879160
1236,000000	79,661552
1235,000000	80,410925
1234,000000	81,110257
1233,000000	81,748634
1232,000000	82,333020
1231,000000	82,888645
1230,000000	83,450855
1229,000000	84,056930
1228,000000	84,733769
1227,000000	85,481672
1226,000000	86,271503
1225,000000	87,060725
1224,000000	87,809576
1223,000000	88,486926
1222,000000	89,072663
1221,000000	89,562850
1220,000000	89,966760
1219,000000	90,295386
1218,000000	90,558433
1217,000000	90,764556
1216,000000	90,923245
1215,000000	91,044225
1214,000000	91,137278
1213,000000	91,213949
1212,000000	91,281511
1211,000000	91,338945
1210,000000	91,381646
1209,000000	91,408979
1208,000000	91,425549
1207,000000	91,435255
1206,000000	91,439173
1205,000000	91,438836
1204,000000	91,438085
1203,000000	91,441396
1202,000000	91,452065
1201,000000	91,472221
1200,000000	91,503126
1199,000000	91,546909
1198,000000	91,608323
1197,000000	91,693402
1196,000000	91,803903
1195,000000	91,934655
1194,000000	92,080086
1193,000000	92,239583
1192,000000	92,414265
1191,000000	92,601372
1190,000000	92,796157
1189,000000	92,997677
1188,000000	93,206395
1187,000000	93,418178
1186,000000	93,625226
1185,000000	93,821796
1184,000000	94,004341
1183,000000	94,168571
1182,000000	94,310820
1181,000000	94,430416
1180,000000	94,528398
1179,000000	94,604536
1178,000000	94,659494
1177,000000	94,695652
1176,000000	94,711908
1175,000000	94,703223
1174,000000	94,666510
1173,000000	94,604631
1172,000000	94,520721
1171,000000	94,411491
1170,000000	94,271777
1169,000000	94,100939
1168,000000	93,904354
1167,000000	93,693912
1166,000000	93,493100
1165,000000	93,336803
1164,000000	93,257545
1163,000000	93,265480
1162,000000	93,340326
1161,000000	93,442260
1160,000000	93,528362
1159,000000	93,564861
1158,000000	93,533786
1157,000000	93,433536
1156,000000	93,269821
1155,000000	93,047221
1154,000000	92,766789
1153,000000	92,426594
1152,000000	92,022712
1151,000000	91,543801
1150,000000	90,974077
1149,000000	90,300597
1148,000000	89,518454
1147,000000	88,633557
1146,000000	87,656477
1145,000000	86,603130
1144,000000	85,499267
1143,000000	84,379451
1142,000000	83,278583
1141,000000	82,226500
1140,000000	81,251081
1139,000000	80,374087
1138,000000	79,600892
1137,000000	78,918656
1136,000000	78,310801
1135,000000	77,760127
1134,000000	77,240200
1133,000000	76,721757
1132,000000	76,188711
1131,000000	75,642296
1130,000000	75,088275
1129,000000	74,533579
1128,000000	73,996751
1127,000000	73,503363
1126,000000	73,070984
1125,000000	72,712561
1124,000000	72,453265
1123,000000	72,336147
1122,000000	72,401977
1121,000000	72,685174
1120,000000	73,221913
1119,000000	74,032070
1118,000000	75,102192
1117,000000	76,384706
1116,000000	77,818854
1115,000000	79,336423
1114,000000	80,857619
1113,000000	82,307176
1112,000000	83,630141
1111,000000	84,792786
1110,000000	85,775903
1109,000000	86,580668
1108,000000	87,225554
1107,000000	87,738261
1106,000000	88,148134
1105,000000	88,482243
1104,000000	88,767250
1103,000000	89,020784
1102,000000	89,249230
1101,000000	89,452674
1100,000000	89,628890
1099,000000	89,776162
1098,000000	89,892976
1097,000000	89,979557
1096,000000	90,036621
1095,000000	90,060479
1094,000000	90,045044
1093,000000	89,986307
1092,000000	89,882738
1091,000000	89,730710
1090,000000	89,518425
1089,000000	89,229696
1088,000000	88,847336
1087,000000	88,354208
1086,000000	87,737130
1085,000000	86,987565
1084,000000	86,106638
1083,000000	85,103446
1082,000000	83,992724
1081,000000	82,800765
1080,000000	81,570246
1079,000000	80,355690
1078,000000	79,208429
1077,000000	78,177205
1076,000000	77,316180
1075,000000	76,682163
1074,000000	76,309464
1073,000000	76,204056
1072,000000	76,366254
1071,000000	76,788705
1070,000000	77,448238
1069,000000	78,303126
1068,000000	79,306262
1067,000000	80,411986
1066,000000	81,568341
1065,000000	82,726280
1064,000000	83,848099
1063,000000	84,906024
1062,000000	85,877987
1061,000000	86,752035
1060,000000	87,526431
1059,000000	88,202714
1058,000000	88,784146
1057,000000	89,276742
1056,000000	89,691579
1055,000000	90,037696
1054,000000	90,319075
1053,000000	90,539141
1052,000000	90,700344
1051,000000	90,804943
1050,000000	90,853672
1049,000000	90,842816
1048,000000	90,761284
1047,000000	90,586775
1046,000000	90,295553
1045,000000	89,873882
1044,000000	89,328543
1043,000000	88,698111
1042,000000	88,060757
1041,000000	87,527221
1040,000000	87,211163
1039,000000	87,188733
1038,000000	87,466611
1037,000000	87,987267
1036,000000	88,654054
1035,000000	89,360542
1034,000000	90,020007
1033,000000	90,583009
1032,000000	91,037561
1031,000000	91,391912
1030,000000	91,662548
1029,000000	91,868553
1028,000000	92,028275
1027,000000	92,152771
1026,000000	92,247507
1025,000000	92,319021
1024,000000	92,374877
1023,000000	92,419933
1022,000000	92,454515
1021,000000	92,478331
1020,000000	92,493484
1019,000000	92,504654
1018,000000	92,519566
1017,000000	92,547527
1016,000000	92,593768
1015,000000	92,655288
1014,000000	92,725016
1013,000000	92,798414
1012,000000	92,873387
1011,000000	92,946230
1010,000000	93,012885
1009,000000	93,072961
1008,000000	93,127796
1007,000000	93,175168
1006,000000	93,210078
1005,000000	93,230481
1004,000000	93,237527
1003,000000	93,231434
1002,000000	93,210719
1001,000000	93,175046
1000,000000	93,125724
999,000000	93,062649
998,000000	92,984708
997,000000	92,892570
996,000000	92,787449
995,000000	92,668347
994,000000	92,533183
993,000000	92,383641
992,000000	92,224988
991,000000	92,059277
990,000000	91,882423
989,000000	91,688356
988,000000	91,474693
987,000000	91,243066
986,000000	90,995563
985,000000	90,733306
984,000000	90,455862
983,000000	90,161102
982,000000	89,847509
981,000000	89,516746
980,000000	89,172618
979,000000	88,815012
978,000000	88,438600
977,000000	88,041105
976,000000	87,629720
975,000000	87,216633
974,000000	86,810150
973,000000	86,415067
972,000000	86,038208
971,000000	85,687217
970,000000	85,364415
969,000000	85,068577
968,000000	84,803130
967,000000	84,575605
966,000000	84,392472
965,000000	84,258047
964,000000	84,176936
963,000000	84,150645
962,000000	84,171324
961,000000	84,228292
960,000000	84,318437
959,000000	84,446186
958,000000	84,617364
957,000000	84,836604
956,000000	85,109822
955,000000	85,439652
954,000000	85,819288
953,000000	86,236099
952,000000	86,677230
951,000000	87,130584
950,000000	87,583703
949,000000	88,026956
948,000000	88,454953
947,000000	88,862430
946,000000	89,243006
945,000000	89,594788
944,000000	89,923486
943,000000	90,235341
942,000000	90,530472
941,000000	90,804257
940,000000	91,052474
939,000000	91,273102
938,000000	91,465103
937,000000	91,630339
936,000000	91,775164
935,000000	91,907943
934,000000	92,035232
933,000000	92,160176
932,000000	92,284187
931,000000	92,408048
930,000000	92,531573
929,000000	92,653765
928,000000	92,774211
927,000000	92,894425
926,000000	93,016553
925,000000	93,139566
924,000000	93,257819
923,000000	93,365404
922,000000	93,462530
921,000000	93,555416
920,000000	93,649555
919,000000	93,745699
918,000000	93,842883
917,000000	93,942905
916,000000	94,050146
915,000000	94,168847
914,000000	94,300965
913,000000	94,444401
912,000000	94,592521
911,000000	94,738131
910,000000	94,878207
909,000000	95,011813
908,000000	95,133351
907,000000	95,233140
906,000000	95,307127
905,000000	95,360983
904,000000	95,403127
903,000000	95,436803
902,000000	95,460699
901,000000	95,473456
900,000000	95,475166
899,000000	95,468611
898,000000	95,460129
897,000000	95,455608
896,000000	95,455033
895,000000	95,454222
894,000000	95,451486
893,000000	95,447037
892,000000	95,435040
891,000000	95,402843
890,000000	95,334859
889,000000	95,207395
888,000000	94,978844
887,000000	94,601990
886,000000	94,064745
885,000000	93,415008
884,000000	92,735391
883,000000	92,085085
882,000000	91,460448
881,000000	90,807723
880,000000	90,070257
879,000000	89,238258
878,000000	88,368758
877,000000	87,572439
876,000000	86,974555
875,000000	86,674965
874,000000	86,724223
873,000000	87,117858
872,000000	87,802076
871,000000	88,676764
870,000000	89,616959
869,000000	90,511526
868,000000	91,291249
867,000000	91,933898
866,000000	92,452648
865,000000	92,879409
864,000000	93,244778
863,000000	93,567143
862,000000	93,853864
861,000000	94,109183
860,000000	94,335962
859,000000	94,535248
858,000000	94,711188
857,000000	94,872664
856,000000	95,026411
855,000000	95,171723
854,000000	95,304981
853,000000	95,421875
852,000000	95,506700
851,000000	95,531288
850,000000	95,484141
849,000000	95,402191
848,000000	95,357233
847,000000	95,399722
846,000000	95,517499
845,000000	95,653702
844,000000	95,757179
843,000000	95,812493
842,000000	95,833578
841,000000	95,841494
840,000000	95,848805
839,000000	95,855745
838,000000	95,855403
837,000000	95,843436
836,000000	95,825298
835,000000	95,814071
834,000000	95,822513
833,000000	95,858334
832,000000	95,926625
831,000000	96,034231
830,000000	96,188565
829,000000	96,391768
828,000000	96,635247
827,000000	96,900734
826,000000	97,167530
825,000000	97,419872
824,000000	97,650358
823,000000	97,858581
822,000000	98,045862
821,000000	98,208654
820,000000	98,339178
819,000000	98,434647
818,000000	98,504211
817,000000	98,561975
816,000000	98,613719
815,000000	98,655313
814,000000	98,683313
813,000000	98,701802
812,000000	98,716572
811,000000	98,727060
810,000000	98,727100
809,000000	98,710003
808,000000	98,670081
807,000000	98,601268
806,000000	98,496035
805,000000	98,345694
804,000000	98,141832
803,000000	97,882088
802,000000	97,577504
801,000000	97,252730
800,000000	96,937647
799,000000	96,657760
798,000000	96,430398
797,000000	96,263832
796,000000	96,154242
795,000000	96,083387
794,000000	96,025080
793,000000	95,958683
792,000000	95,877578
791,000000	95,787627
790,000000	95,700174
789,000000	95,626311
788,000000	95,573141
787,000000	95,541034
786,000000	95,523319
785,000000	95,509895
784,000000	95,493072
783,000000	95,471556
782,000000	95,449209
781,000000	95,429455
780,000000	95,410353
779,000000	95,385734
778,000000	95,351420
777,000000	95,309660
776,000000	95,267384
775,000000	95,231130
774,000000	95,204038
773,000000	95,186578
772,000000	95,178686
771,000000	95,180939
770,000000	95,193774
769,000000	95,215207
768,000000	95,239338
767,000000	95,257478
766,000000	95,260564
765,000000	95,240009
764,000000	95,187733
763,000000	95,096636
762,000000	94,960407
761,000000	94,771635
760,000000	94,521876
759,000000	94,206215
758,000000	93,825417
757,000000	93,380612
756,000000	92,865855
755,000000	92,268483
754,000000	91,577837
753,000000	90,790527
752,000000	89,907396
751,000000	88,929982
750,000000	87,865883
749,000000	86,737973
748,000000	85,583438
747,000000	84,445353
746,000000	83,371616
745,000000	82,423490
744,000000	81,673127
743,000000	81,187327
742,000000	81,018016
741,000000	81,201523
740,000000	81,749884
739,000000	82,634838
738,000000	83,789093
737,000000	85,119517
736,000000	86,517169
735,000000	87,872116
734,000000	89,097964
733,000000	90,146253
732,000000	90,999923
731,000000	91,666003
730,000000	92,175129
729,000000	92,574181
728,000000	92,906590
727,000000	93,198116
726,000000	93,459584
725,000000	93,694763
724,000000	93,901937
723,000000	94,073939
722,000000	94,201472
721,000000	94,273073
720,000000	94,269260
719,000000	94,157109
718,000000	93,887019
717,000000	93,393072
716,000000	92,618132
715,000000	91,577743
714,000000	90,415986
713,000000	89,368387
712,000000	88,619986
711,000000	88,168070
710,000000	87,832300
709,000000	87,414291
708,000000	86,846569
707,000000	86,210924
706,000000	85,651974
705,000000	85,287628
704,000000	85,165570
703,000000	85,257047
702,000000	85,480858
701,000000	85,744550
700,000000	85,974608
699,000000	86,128206
698,000000	86,198151
697,000000	86,208842
696,000000	86,196164
695,000000	86,187952
694,000000	86,208364
693,000000	86,290660
692,000000	86,465899
691,000000	86,738008
690,000000	87,083660
689,000000	87,470910
688,000000	87,865839
687,000000	88,233151
686,000000	88,550920
685,000000	88,822110
684,000000	89,060510
683,000000	89,270953
682,000000	89,453023
681,000000	89,616494
680,000000	89,778752
679,000000	89,951008
678,000000	90,138236
677,000000	90,346894
676,000000	90,580325
675,000000	90,834259
674,000000	91,104218
673,000000	91,385643
672,000000	91,664064
671,000000	91,927545
670,000000	92,199342
669,000000	92,546849
668,000000	92,989736
667,000000	93,379391
666,000000	93,614533
665,000000	93,754988
664,000000	93,860248
663,000000	93,933958
662,000000	93,951023
661,000000	93,890464
660,000000	93,740290
659,000000	93,486373
658,000000	93,108461
657,000000	92,581077
656,000000	91,886246
655,000000	91,048670
654,000000	90,155276
653,000000	89,319836
652,000000	88,634480
651,000000	88,144186
650,000000	87,826976
649,000000	87,602408
648,000000	87,387702
647,000000	87,139310
646,000000	86,838608
645,000000	86,465826
644,000000	86,006945
643,000000	85,470954
642,000000	84,881480
641,000000	84,263974
640,000000	83,658071
639,000000	83,124688
638,000000	82,715783
637,000000	82,453456
636,000000	82,350371
635,000000	82,417099
634,000000	82,626414
633,000000	82,908420
632,000000	83,201260
631,000000	83,478724
630,000000	83,725788
629,000000	83,919572
628,000000	84,045348
627,000000	84,105408
626,000000	84,102920
625,000000	84,034387
624,000000	83,906539
623,000000	83,740345
622,000000	83,548876
621,000000	83,328837
620,000000	83,081748
619,000000	82,825401
618,000000	82,575155
617,000000	82,333381
616,000000	82,108218
615,000000	81,921052
614,000000	81,781446
613,000000	81,676925
612,000000	81,599273
611,000000	81,560312
610,000000	81,572941
609,000000	81,639491
608,000000	81,768931
607,000000	81,985535
606,000000	82,309695
605,000000	82,752580
604,000000	83,334778
603,000000	84,081682
602,000000	84,992189
601,000000	86,025052
600,000000	87,119069
599,000000	88,214645
598,000000	89,264896
597,000000	90,237598
596,000000	91,105484
595,000000	91,843130
594,000000	92,443622
593,000000	92,929416
592,000000	93,329818
591,000000	93,658809
590,000000	93,924923
589,000000	94,145014
588,000000	94,335174
587,000000	94,496900
586,000000	94,625847
585,000000	94,724246
584,000000	94,795186
583,000000	94,837920
582,000000	94,859547
581,000000	94,879074
580,000000	94,907257
579,000000	94,933087
578,000000	94,944379
577,000000	94,952503
576,000000	94,983182
575,000000	95,049760
574,000000	95,145440
573,000000	95,254972
572,000000	95,360306
571,000000	95,442458
570,000000	95,495547
569,000000	95,536982
568,000000	95,591435
567,000000	95,669380
566,000000	95,768044
565,000000	95,882308
564,000000	96,004842
563,000000	96,125055
562,000000	96,239905
561,000000	96,356354
560,000000	96,473391
559,000000	96,574382
558,000000	96,649788
557,000000	96,712684
556,000000	96,777908
555,000000	96,840865
554,000000	96,890635
553,000000	96,929243
552,000000	96,961811
551,000000	96,983875
550,000000	96,995031
549,000000	97,011117
548,000000	97,045265
547,000000	97,089035
546,000000	97,126550
545,000000	97,156097
544,000000	97,182968
543,000000	97,204370
542,000000	97,217109
541,000000	97,227689
540,000000	97,242029
539,000000	97,258122
538,000000	97,279830
537,000000	97,320536
536,000000	97,380734
535,000000	97,438224
534,000000	97,476331
533,000000	97,503899
532,000000	97,532994
531,000000	97,557745
530,000000	97,574725
529,000000	97,605012
528,000000	97,670225
527,000000	97,756294
526,000000	97,820396
525,000000	97,835276
524,000000	97,809089
523,000000	97,766049
522,000000	97,729149
521,000000	97,713218
520,000000	97,715248
519,000000	97,718487
518,000000	97,719022
517,000000	97,735138
516,000000	97,775882
515,000000	97,821050
514,000000	97,851423
513,000000	97,876287
512,000000	97,912158
511,000000	97,949158
510,000000	97,960686
509,000000	97,938088
508,000000	97,897025
507,000000	97,858149
506,000000	97,834429
505,000000	97,828797
504,000000	97,830854
503,000000	97,820272
502,000000	97,785242
501,000000	97,734078
500,000000	97,679777
499,000000	97,625361
498,000000	97,574048
497,000000	97,535261
496,000000	97,508761
495,000000	97,477805
494,000000	97,428331
493,000000	97,361878
492,000000	97,283939
491,000000	97,198466
490,000000	97,122826
489,000000	97,085838
488,000000	97,096038
487,000000	97,126450
486,000000	97,145282
485,000000	97,151061
484,000000	97,164722
483,000000	97,199678
482,000000	97,254380
481,000000	97,319823
480,000000	97,379209
479,000000	97,414734
478,000000	97,430517
477,000000	97,454832
476,000000	97,506916
475,000000	97,576432
474,000000	97,643544
473,000000	97,694501
472,000000	97,706809
471,000000	97,654966
470,000000	97,550654
469,000000	97,447702
468,000000	97,398270
467,000000	97,414769
466,000000	97,470457
465,000000	97,526901
464,000000	97,558788
463,000000	97,567190
462,000000	97,578793
461,000000	97,608481
460,000000	97,619911
459,000000	97,556726
458,000000	97,425684
457,000000	97,311464
456,000000	97,268597
455,000000	97,269978
454,000000	97,284577
453,000000	97,317248
452,000000	97,358132
451,000000	97,356911
450,000000	97,288229
