# Supplementary material for: Machine learning-assisted non-destructive plasticizer identification and quantification in historical PVC objects based on IR spectroscopy
Source: Sci Rep. 2022 Mar 23;12:5017. doi: 10.1038/s41598-022-08862-1 (PMC8943100; doi:10.1038/s41598-022-08862-1)
Supplement: Supplementary file 1 — Supplementary Information 1. [file 41598_2022_8862_MOESM1_ESM.zip › Plasticizers_PVC_data/ATR_FTIR_all/P234.ASC]

PE IR       SUBTECH     SPECTRUM    ASCII       PEDS        4.00        
   -1
P234_1.ASC
20/10/14
14:09:31.00
20/10/14
14:09:31.00
Student
Sample 036 By student Date Wednesday, October 14 2020
450,000000
#HDR
-1
-1
#GR
cm-1
%T
1.0
0.0
4000,000000
-1,000000
3551
8
100,176072
70,215611
#DATA
4000,000000	99,349175
3999,000000	99,351065
3998,000000	99,352952
3997,000000	99,354845
3996,000000	99,356157
3995,000000	99,357020
3994,000000	99,357874
3993,000000	99,361454
3992,000000	99,362678
3991,000000	99,363743
3990,000000	99,364648
3989,000000	99,365544
3988,000000	99,366652
3987,000000	99,367935
3986,000000	99,368959
3985,000000	99,369230
3984,000000	99,368735
3983,000000	99,368066
3982,000000	99,367944
3981,000000	99,368574
3980,000000	99,369551
3979,000000	99,370367
3978,000000	99,370893
3977,000000	99,371434
3976,000000	99,372390
3975,000000	99,373918
3974,000000	99,375862
3973,000000	99,377906
3972,000000	99,379807
3971,000000	99,381443
3970,000000	99,382640
3969,000000	99,383124
3968,000000	99,382716
3967,000000	99,381622
3966,000000	99,380387
3965,000000	99,379567
3964,000000	99,379470
3963,000000	99,380116
3962,000000	99,381253
3961,000000	99,382341
3960,000000	99,382815
3959,000000	99,382524
3958,000000	99,381896
3957,000000	99,381623
3956,000000	99,382002
3955,000000	99,382694
3954,000000	99,383144
3953,000000	99,383321
3952,000000	99,383946
3951,000000	99,385754
3950,000000	99,388572
3949,000000	99,391045
3948,000000	99,391429
3947,000000	99,389050
3946,000000	99,385304
3945,000000	99,383022
3944,000000	99,384302
3943,000000	99,388532
3942,000000	99,392717
3941,000000	99,394226
3940,000000	99,393223
3939,000000	99,391810
3938,000000	99,391280
3937,000000	99,391072
3936,000000	99,390079
3935,000000	99,388438
3934,000000	99,387529
3933,000000	99,388552
3932,000000	99,391330
3931,000000	99,394352
3930,000000	99,396095
3929,000000	99,396077
3928,000000	99,395054
3927,000000	99,394709
3926,000000	99,396573
3925,000000	99,400480
3924,000000	99,404300
3923,000000	99,405947
3922,000000	99,405357
3921,000000	99,403801
3920,000000	99,402288
3919,000000	99,401581
3918,000000	99,402525
3917,000000	99,405080
3916,000000	99,407617
3915,000000	99,408458
3914,000000	99,407867
3913,000000	99,407469
3912,000000	99,408141
3911,000000	99,409328
3910,000000	99,409754
3909,000000	99,408838
3908,000000	99,406997
3907,000000	99,405479
3906,000000	99,405535
3905,000000	99,407472
3904,000000	99,410075
3903,000000	99,411580
3902,000000	99,411933
3901,000000	99,413106
3900,000000	99,416053
3899,000000	99,418677
3898,000000	99,418210
3897,000000	99,414311
3896,000000	99,409116
3895,000000	99,405021
3894,000000	99,403818
3893,000000	99,407159
3892,000000	99,415217
3891,000000	99,424352
3890,000000	99,428645
3889,000000	99,426653
3888,000000	99,422772
3887,000000	99,421685
3886,000000	99,424078
3885,000000	99,426714
3884,000000	99,426245
3883,000000	99,423771
3882,000000	99,422896
3881,000000	99,424539
3880,000000	99,426298
3879,000000	99,425350
3878,000000	99,422095
3877,000000	99,420181
3876,000000	99,421999
3875,000000	99,426175
3874,000000	99,428762
3873,000000	99,427028
3872,000000	99,423392
3871,000000	99,423226
3870,000000	99,427834
3869,000000	99,431926
3868,000000	99,430892
3867,000000	99,427892
3866,000000	99,428070
3865,000000	99,431172
3864,000000	99,433647
3863,000000	99,433522
3862,000000	99,431518
3861,000000	99,429360
3860,000000	99,427902
3859,000000	99,427616
3858,000000	99,428329
3857,000000	99,429254
3856,000000	99,429265
3855,000000	99,428237
3854,000000	99,429294
3853,000000	99,435210
3852,000000	99,440405
3851,000000	99,441257
3850,000000	99,442398
3849,000000	99,445950
3848,000000	99,449752
3847,000000	99,451911
3846,000000	99,452267
3845,000000	99,451251
3844,000000	99,449221
3843,000000	99,446234
3842,000000	99,442542
3841,000000	99,439712
3840,000000	99,439485
3839,000000	99,442073
3838,000000	99,445915
3837,000000	99,449389
3836,000000	99,451805
3835,000000	99,453293
3834,000000	99,454144
3833,000000	99,454637
3832,000000	99,454975
3831,000000	99,455236
3830,000000	99,455406
3829,000000	99,455940
3828,000000	99,457822
3827,000000	99,461287
3826,000000	99,464573
3825,000000	99,465556
3824,000000	99,464624
3823,000000	99,464234
3822,000000	99,465935
3821,000000	99,468612
3820,000000	99,468004
3819,000000	99,463262
3818,000000	99,460434
3817,000000	99,463736
3816,000000	99,470464
3815,000000	99,474862
3814,000000	99,475079
3813,000000	99,474662
3812,000000	99,476069
3811,000000	99,477358
3810,000000	99,476522
3809,000000	99,474989
3808,000000	99,475982
3807,000000	99,479580
3806,000000	99,481367
3805,000000	99,478493
3804,000000	99,474318
3803,000000	99,473474
3802,000000	99,476170
3801,000000	99,478495
3800,000000	99,476382
3799,000000	99,471695
3798,000000	99,470054
3797,000000	99,472938
3796,000000	99,477525
3795,000000	99,480933
3794,000000	99,483075
3793,000000	99,485143
3792,000000	99,486964
3791,000000	99,487456
3790,000000	99,486767
3789,000000	99,486369
3788,000000	99,487571
3787,000000	99,490545
3786,000000	99,494578
3785,000000	99,498283
3784,000000	99,499863
3783,000000	99,498526
3782,000000	99,495816
3781,000000	99,494477
3780,000000	99,495867
3779,000000	99,498579
3778,000000	99,499911
3777,000000	99,499382
3776,000000	99,498912
3775,000000	99,499509
3774,000000	99,499882
3773,000000	99,498914
3772,000000	99,497527
3771,000000	99,497177
3770,000000	99,497434
3769,000000	99,496668
3768,000000	99,494872
3767,000000	99,494446
3766,000000	99,496822
3765,000000	99,500294
3764,000000	99,502192
3763,000000	99,502206
3762,000000	99,502299
3761,000000	99,503494
3760,000000	99,505116
3759,000000	99,507046
3758,000000	99,509615
3757,000000	99,512111
3756,000000	99,513062
3755,000000	99,511975
3754,000000	99,509274
3753,000000	99,505122
3752,000000	99,500173
3751,000000	99,497215
3750,000000	99,498054
3749,000000	99,499806
3748,000000	99,499193
3747,000000	99,497210
3746,000000	99,496123
3745,000000	99,496148
3744,000000	99,496540
3743,000000	99,494991
3742,000000	99,492493
3741,000000	99,493528
3740,000000	99,497195
3739,000000	99,499078
3738,000000	99,497730
3737,000000	99,496670
3736,000000	99,500211
3735,000000	99,508010
3734,000000	99,515138
3733,000000	99,518029
3732,000000	99,516945
3731,000000	99,513446
3730,000000	99,509100
3729,000000	99,505482
3728,000000	99,503571
3727,000000	99,503114
3726,000000	99,503390
3725,000000	99,503987
3724,000000	99,505172
3723,000000	99,506803
3722,000000	99,508004
3721,000000	99,507884
3720,000000	99,506112
3719,000000	99,503094
3718,000000	99,499232
3717,000000	99,494688
3716,000000	99,490033
3715,000000	99,486149
3714,000000	99,482608
3713,000000	99,477209
3712,000000	99,469153
3711,000000	99,460631
3710,000000	99,453432
3709,000000	99,447106
3708,000000	99,440198
3707,000000	99,431420
3706,000000	99,420371
3705,000000	99,407927
3704,000000	99,395334
3703,000000	99,382867
3702,000000	99,369541
3701,000000	99,354272
3700,000000	99,337073
3699,000000	99,320019
3698,000000	99,305902
3697,000000	99,295560
3696,000000	99,287826
3695,000000	99,281835
3694,000000	99,278548
3693,000000	99,279499
3692,000000	99,285047
3691,000000	99,294008
3690,000000	99,304026
3689,000000	99,312172
3688,000000	99,316024
3687,000000	99,315732
3686,000000	99,314448
3685,000000	99,315154
3684,000000	99,317335
3683,000000	99,317742
3682,000000	99,313421
3681,000000	99,303512
3680,000000	99,288247
3679,000000	99,268283
3678,000000	99,247105
3677,000000	99,232105
3676,000000	99,230314
3675,000000	99,238588
3674,000000	99,243875
3673,000000	99,241161
3672,000000	99,235912
3671,000000	99,231217
3670,000000	99,226110
3669,000000	99,219222
3668,000000	99,210912
3667,000000	99,204075
3666,000000	99,200392
3665,000000	99,197916
3664,000000	99,193498
3663,000000	99,185867
3662,000000	99,175969
3661,000000	99,165186
3660,000000	99,153796
3659,000000	99,141305
3658,000000	99,127928
3657,000000	99,115118
3656,000000	99,104353
3655,000000	99,095069
3654,000000	99,086321
3653,000000	99,078545
3652,000000	99,071180
3651,000000	99,061759
3650,000000	99,049590
3649,000000	99,036978
3648,000000	99,025314
3647,000000	99,014010
3646,000000	99,003047
3645,000000	98,993565
3644,000000	98,986477
3643,000000	98,981263
3642,000000	98,975962
3641,000000	98,968642
3640,000000	98,958667
3639,000000	98,946815
3638,000000	98,934091
3637,000000	98,921018
3636,000000	98,908316
3635,000000	98,896963
3634,000000	98,887104
3633,000000	98,877304
3632,000000	98,865605
3631,000000	98,850181
3630,000000	98,829960
3629,000000	98,807489
3628,000000	98,786375
3627,000000	98,766667
3626,000000	98,749169
3625,000000	98,735291
3624,000000	98,724069
3623,000000	98,713961
3622,000000	98,704312
3621,000000	98,694656
3620,000000	98,684123
3619,000000	98,672087
3618,000000	98,658322
3617,000000	98,643727
3616,000000	98,630971
3615,000000	98,622259
3614,000000	98,616909
3613,000000	98,611503
3612,000000	98,602654
3611,000000	98,589629
3610,000000	98,574237
3609,000000	98,558873
3608,000000	98,545239
3607,000000	98,533698
3606,000000	98,523386
3605,000000	98,513195
3604,000000	98,502001
3603,000000	98,488968
3602,000000	98,474314
3601,000000	98,459024
3600,000000	98,443720
3599,000000	98,428330
3598,000000	98,412716
3597,000000	98,396819
3596,000000	98,380912
3595,000000	98,365145
3594,000000	98,349322
3593,000000	98,333039
3592,000000	98,316645
3591,000000	98,300953
3590,000000	98,285986
3589,000000	98,270426
3588,000000	98,252970
3587,000000	98,233430
3586,000000	98,212357
3585,000000	98,191262
3584,000000	98,171834
3583,000000	98,154446
3582,000000	98,138643
3581,000000	98,124379
3580,000000	98,111722
3579,000000	98,099664
3578,000000	98,086142
3577,000000	98,069274
3576,000000	98,048731
3575,000000	98,025913
3574,000000	98,003213
3573,000000	97,982907
3572,000000	97,965994
3571,000000	97,951667
3570,000000	97,937982
3569,000000	97,923360
3568,000000	97,907803
3567,000000	97,892311
3566,000000	97,876748
3565,000000	97,860197
3564,000000	97,842975
3563,000000	97,825691
3562,000000	97,807991
3561,000000	97,789473
3560,000000	97,770790
3559,000000	97,753305
3558,000000	97,737883
3557,000000	97,724339
3556,000000	97,711608
3555,000000	97,698418
3554,000000	97,683884
3553,000000	97,667883
3552,000000	97,650699
3551,000000	97,632444
3550,000000	97,613061
3549,000000	97,592791
3548,000000	97,572341
3547,000000	97,552851
3546,000000	97,535483
3545,000000	97,520732
3544,000000	97,508178
3543,000000	97,496876
3542,000000	97,485663
3541,000000	97,473388
3540,000000	97,459175
3539,000000	97,442846
3538,000000	97,425071
3537,000000	97,407078
3536,000000	97,389952
3535,000000	97,373999
3534,000000	97,358913
3533,000000	97,344195
3532,000000	97,329286
3531,000000	97,313474
3530,000000	97,296414
3529,000000	97,278738
3528,000000	97,261781
3527,000000	97,246312
3526,000000	97,231803
3525,000000	97,217114
3524,000000	97,201697
3523,000000	97,185931
3522,000000	97,170327
3521,000000	97,154739
3520,000000	97,138394
3519,000000	97,120674
3518,000000	97,101873
3517,000000	97,083188
3516,000000	97,065762
3515,000000	97,049660
3514,000000	97,033993
3513,000000	97,017985
3512,000000	97,001610
3511,000000	96,985014
3510,000000	96,967851
3509,000000	96,949524
3508,000000	96,930010
3507,000000	96,910190
3506,000000	96,891343
3505,000000	96,874234
3504,000000	96,858504
3503,000000	96,842903
3502,000000	96,826490
3501,000000	96,809666
3500,000000	96,793464
3499,000000	96,777785
3498,000000	96,761064
3497,000000	96,742007
3496,000000	96,721167
3495,000000	96,700291
3494,000000	96,680511
3493,000000	96,661779
3492,000000	96,643692
3491,000000	96,626024
3490,000000	96,608408
3489,000000	96,590021
3488,000000	96,569831
3487,000000	96,547171
3486,000000	96,522445
3485,000000	96,497586
3484,000000	96,475383
3483,000000	96,457495
3482,000000	96,442748
3481,000000	96,427727
3480,000000	96,409364
3479,000000	96,386960
3478,000000	96,362046
3477,000000	96,336927
3476,000000	96,313425
3475,000000	96,292522
3474,000000	96,274845
3473,000000	96,261217
3472,000000	96,252013
3471,000000	96,245552
3470,000000	96,237719
3469,000000	96,224112
3468,000000	96,202788
3467,000000	96,174909
3466,000000	96,143303
3465,000000	96,111303
3464,000000	96,082361
3463,000000	96,058979
3462,000000	96,040890
3461,000000	96,024768
3460,000000	96,006631
3459,000000	95,984846
3458,000000	95,960838
3457,000000	95,937344
3456,000000	95,916128
3455,000000	95,896920
3454,000000	95,878221
3453,000000	95,859065
3452,000000	95,840082
3451,000000	95,822796
3450,000000	95,808003
3449,000000	95,794899
3448,000000	95,781725
3447,000000	95,767161
3446,000000	95,751196
3445,000000	95,734784
3444,000000	95,718980
3443,000000	95,704557
3442,000000	95,692484
3441,000000	95,684319
3440,000000	95,681380
3439,000000	95,683089
3438,000000	95,686110
3437,000000	95,685519
3436,000000	95,677569
3435,000000	95,662140
3434,000000	95,643057
3433,000000	95,625613
3432,000000	95,612904
3431,000000	95,604084
3430,000000	95,596077
3429,000000	95,586641
3428,000000	95,575640
3427,000000	95,564087
3426,000000	95,553058
3425,000000	95,543516
3424,000000	95,536128
3423,000000	95,530684
3422,000000	95,526138
3421,000000	95,521652
3420,000000	95,517337
3419,000000	95,513743
3418,000000	95,511024
3417,000000	95,508829
3416,000000	95,506534
3415,000000	95,503324
3414,000000	95,498499
3413,000000	95,492159
3412,000000	95,485304
3411,000000	95,478851
3410,000000	95,472783
3409,000000	95,466609
3408,000000	95,460443
3407,000000	95,455215
3406,000000	95,451863
3405,000000	95,450534
3404,000000	95,450396
3403,000000	95,449892
3402,000000	95,447398
3401,000000	95,442158
3400,000000	95,434805
3399,000000	95,426806
3398,000000	95,419368
3397,000000	95,412962
3396,000000	95,407697
3395,000000	95,403632
3394,000000	95,400556
3393,000000	95,397729
3392,000000	95,394119
3391,000000	95,388984
3390,000000	95,382249
3389,000000	95,374521
3388,000000	95,366842
3387,000000	95,360266
3386,000000	95,355329
3385,000000	95,351634
3384,000000	95,347951
3383,000000	95,342964
3382,000000	95,336237
3381,000000	95,328521
3380,000000	95,321057
3379,000000	95,314507
3378,000000	95,308653
3377,000000	95,303016
3376,000000	95,297485
3375,000000	95,292278
3374,000000	95,287553
3373,000000	95,283313
3372,000000	95,279566
3371,000000	95,276361
3370,000000	95,273662
3369,000000	95,271185
3368,000000	95,268308
3367,000000	95,264231
3366,000000	95,258536
3365,000000	95,251724
3364,000000	95,244994
3363,000000	95,239393
3362,000000	95,235217
3361,000000	95,232099
3360,000000	95,229379
3359,000000	95,226415
3358,000000	95,222984
3357,000000	95,219565
3356,000000	95,216925
3355,000000	95,215177
3354,000000	95,213487
3353,000000	95,210915
3352,000000	95,207369
3351,000000	95,203508
3350,000000	95,199869
3349,000000	95,196308
3348,000000	95,192260
3347,000000	95,187434
3346,000000	95,182301
3345,000000	95,177948
3344,000000	95,175369
3343,000000	95,174819
3342,000000	95,175874
3341,000000	95,177823
3340,000000	95,179708
3339,000000	95,180231
3338,000000	95,178377
3337,000000	95,174502
3336,000000	95,170391
3335,000000	95,167857
3334,000000	95,167376
3333,000000	95,168178
3332,000000	95,169281
3331,000000	95,170201
3330,000000	95,171046
3329,000000	95,172194
3328,000000	95,173669
3327,000000	95,174684
3326,000000	95,174205
3325,000000	95,172274
3324,000000	95,170393
3323,000000	95,170046
3322,000000	95,171069
3321,000000	95,171929
3320,000000	95,171495
3319,000000	95,170022
3318,000000	95,168396
3317,000000	95,166984
3316,000000	95,165586
3315,000000	95,164247
3314,000000	95,163729
3313,000000	95,165044
3312,000000	95,168533
3311,000000	95,173431
3310,000000	95,178390
3309,000000	95,182395
3308,000000	95,185076
3307,000000	95,186133
3306,000000	95,184860
3305,000000	95,180617
3304,000000	95,173788
3303,000000	95,166068
3302,000000	95,159655
3301,000000	95,156163
3300,000000	95,156085
3299,000000	95,158946
3298,000000	95,163835
3297,000000	95,169962
3296,000000	95,176891
3295,000000	95,184192
3294,000000	95,190928
3293,000000	95,195643
3292,000000	95,197161
3291,000000	95,195613
3290,000000	95,192684
3289,000000	95,190614
3288,000000	95,190654
3287,000000	95,192341
3286,000000	95,194351
3285,000000	95,196128
3284,000000	95,198541
3283,000000	95,202776
3282,000000	95,208717
3281,000000	95,214978
3280,000000	95,220622
3279,000000	95,226505
3278,000000	95,234465
3277,000000	95,245250
3276,000000	95,257879
3275,000000	95,270991
3274,000000	95,284111
3273,000000	95,297021
3272,000000	95,308418
3271,000000	95,316374
3270,000000	95,320506
3269,000000	95,323042
3268,000000	95,327240
3267,000000	95,334829
3266,000000	95,345187
3265,000000	95,356661
3264,000000	95,368228
3263,000000	95,380005
3262,000000	95,392663
3261,000000	95,406740
3260,000000	95,422400
3259,000000	95,439409
3258,000000	95,456928
3257,000000	95,473282
3256,000000	95,486470
3255,000000	95,495672
3254,000000	95,502424
3253,000000	95,509882
3252,000000	95,520578
3251,000000	95,534831
3250,000000	95,551142
3249,000000	95,567585
3248,000000	95,582752
3247,000000	95,595991
3246,000000	95,607334
3245,000000	95,617209
3244,000000	95,626085
3243,000000	95,634511
3242,000000	95,643395
3241,000000	95,653763
3240,000000	95,666035
3239,000000	95,679957
3238,000000	95,695437
3237,000000	95,712779
3236,000000	95,731422
3235,000000	95,748995
3234,000000	95,762590
3233,000000	95,771205
3232,000000	95,776524
3231,000000	95,781271
3230,000000	95,787219
3229,000000	95,794581
3228,000000	95,802627
3227,000000	95,810652
3226,000000	95,818765
3225,000000	95,827990
3224,000000	95,839360
3223,000000	95,852792
3222,000000	95,866967
3221,000000	95,880301
3220,000000	95,891929
3219,000000	95,901935
3218,000000	95,911039
3217,000000	95,920034
3216,000000	95,929113
3215,000000	95,937679
3214,000000	95,945152
3213,000000	95,951943
3212,000000	95,959252
3211,000000	95,967823
3210,000000	95,977321
3209,000000	95,986941
3208,000000	95,996291
3207,000000	96,005565
3206,000000	96,015193
3205,000000	96,025496
3204,000000	96,036392
3203,000000	96,047392
3202,000000	96,058128
3201,000000	96,068821
3200,000000	96,079849
3199,000000	96,090932
3198,000000	96,101360
3197,000000	96,111243
3196,000000	96,121881
3195,000000	96,134499
3194,000000	96,148988
3193,000000	96,164230
3192,000000	96,179286
3191,000000	96,193829
3190,000000	96,207846
3189,000000	96,221507
3188,000000	96,235201
3187,000000	96,249078
3186,000000	96,262454
3185,000000	96,274256
3184,000000	96,284379
3183,000000	96,294341
3182,000000	96,306139
3181,000000	96,320332
3180,000000	96,335260
3179,000000	96,348300
3178,000000	96,358121
3177,000000	96,365883
3176,000000	96,374291
3175,000000	96,385470
3174,000000	96,399658
3173,000000	96,415576
3172,000000	96,431752
3171,000000	96,447472
3170,000000	96,462781
3169,000000	96,477770
3168,000000	96,491935
3167,000000	96,504416
3166,000000	96,515094
3165,000000	96,525321
3164,000000	96,537026
3163,000000	96,550848
3162,000000	96,565419
3161,000000	96,578713
3160,000000	96,589908
3159,000000	96,599916
3158,000000	96,610532
3157,000000	96,623451
3156,000000	96,639535
3155,000000	96,658141
3154,000000	96,676894
3153,000000	96,692843
3152,000000	96,704521
3151,000000	96,713065
3150,000000	96,721164
3149,000000	96,730904
3148,000000	96,742657
3147,000000	96,755679
3146,000000	96,769293
3145,000000	96,783293
3144,000000	96,797622
3143,000000	96,812101
3142,000000	96,826484
3141,000000	96,840439
3140,000000	96,853383
3139,000000	96,864658
3138,000000	96,874074
3137,000000	96,882072
3136,000000	96,889203
3135,000000	96,895722
3134,000000	96,902042
3133,000000	96,909296
3132,000000	96,918720
3131,000000	96,930205
3130,000000	96,941926
3129,000000	96,951788
3128,000000	96,959123
3127,000000	96,964941
3126,000000	96,970916
3125,000000	96,978502
3124,000000	96,988646
3123,000000	97,001590
3122,000000	97,016535
3121,000000	97,031626
3120,000000	97,044552
3119,000000	97,053463
3118,000000	97,057756
3117,000000	97,058447
3116,000000	97,057743
3115,000000	97,057872
3114,000000	97,059913
3113,000000	97,063690
3112,000000	97,068554
3111,000000	97,074001
3110,000000	97,079558
3109,000000	97,084501
3108,000000	97,088145
3107,000000	97,090507
3106,000000	97,092506
3105,000000	97,095331
3104,000000	97,099541
3103,000000	97,104748
3102,000000	97,110086
3101,000000	97,114934
3100,000000	97,119303
3099,000000	97,123654
3098,000000	97,128240
3097,000000	97,132528
3096,000000	97,135344
3095,000000	97,135874
3094,000000	97,134641
3093,000000	97,133305
3092,000000	97,133299
3091,000000	97,134627
3090,000000	97,136067
3089,000000	97,136399
3088,000000	97,135292
3087,000000	97,133016
3086,000000	97,129617
3085,000000	97,124701
3084,000000	97,117993
3083,000000	97,109885
3082,000000	97,101247
3081,000000	97,092713
3080,000000	97,084287
3079,000000	97,075610
3078,000000	97,066627
3077,000000	97,058005
3076,000000	97,050954
3075,000000	97,046514
3074,000000	97,044880
3073,000000	97,045570
3072,000000	97,048336
3071,000000	97,053728
3070,000000	97,062234
3069,000000	97,072788
3068,000000	97,082827
3067,000000	97,090313
3066,000000	97,095636
3065,000000	97,101095
3064,000000	97,108690
3063,000000	97,118831
3062,000000	97,130863
3061,000000	97,144055
3060,000000	97,157974
3059,000000	97,172490
3058,000000	97,187741
3057,000000	97,203749
3056,000000	97,219968
3055,000000	97,235579
3054,000000	97,250344
3053,000000	97,264666
3052,000000	97,278573
3051,000000	97,291170
3050,000000	97,301592
3049,000000	97,310221
3048,000000	97,318355
3047,000000	97,326732
3046,000000	97,334745
3045,000000	97,341183
3044,000000	97,345465
3043,000000	97,347982
3042,000000	97,349488
3041,000000	97,350410
3040,000000	97,350896
3039,000000	97,351408
3038,000000	97,352851
3037,000000	97,355750
3036,000000	97,359325
3035,000000	97,361722
3034,000000	97,361377
3033,000000	97,358193
3032,000000	97,353613
3031,000000	97,349814
3030,000000	97,348656
3029,000000	97,350794
3028,000000	97,355473
3027,000000	97,361273
3026,000000	97,367138
3025,000000	97,372486
3024,000000	97,376486
3023,000000	97,377961
3022,000000	97,376400
3021,000000	97,372739
3020,000000	97,368659
3019,000000	97,365294
3018,000000	97,362666
3017,000000	97,359754
3016,000000	97,354686
3015,000000	97,345272
3014,000000	97,330250
3013,000000	97,310095
3012,000000	97,286198
3011,000000	97,259409
3010,000000	97,229611
3009,000000	97,196610
3008,000000	97,160850
3007,000000	97,123223
3006,000000	97,084626
3005,000000	97,045558
3004,000000	97,005765
3003,000000	96,964249
3002,000000	96,920028
3001,000000	96,872978
3000,000000	96,823381
2999,000000	96,770598
2998,000000	96,712706
2997,000000	96,647623
2996,000000	96,574380
2995,000000	96,492937
2994,000000	96,403096
2993,000000	96,304058
2992,000000	96,194658
2991,000000	96,073928
2990,000000	95,941089
2989,000000	95,795222
2988,000000	95,635130
2987,000000	95,459083
2986,000000	95,265138
2985,000000	95,051683
2984,000000	94,818439
2983,000000	94,567576
2982,000000	94,303289
2981,000000	94,029793
2980,000000	93,748586
2979,000000	93,457544
2978,000000	93,152601
2977,000000	92,829466
2976,000000	92,484419
2975,000000	92,114892
2974,000000	91,720796
2973,000000	91,305637
2972,000000	90,875012
2971,000000	90,434087
2970,000000	89,986310
2969,000000	89,534450
2968,000000	89,082395
2967,000000	88,636182
2966,000000	88,204178
2965,000000	87,795668
2964,000000	87,419304
2963,000000	87,082204
2962,000000	86,790984
2961,000000	86,552388
2960,000000	86,371924
2959,000000	86,253522
2958,000000	86,199968
2957,000000	86,213915
2956,000000	86,296622
2955,000000	86,445742
2954,000000	86,655159
2953,000000	86,914604
2952,000000	87,209313
2951,000000	87,519657
2950,000000	87,823389
2949,000000	88,099088
2948,000000	88,328503
2947,000000	88,497658
2946,000000	88,596623
2945,000000	88,619866
2944,000000	88,565786
2943,000000	88,436854
2942,000000	88,239286
2941,000000	87,981631
2940,000000	87,673523
2939,000000	87,324744
2938,000000	86,946345
2937,000000	86,550313
2936,000000	86,147943
2935,000000	85,748803
2934,000000	85,361428
2933,000000	84,994719
2932,000000	84,656527
2931,000000	84,352334
2930,000000	84,085834
2929,000000	83,860711
2928,000000	83,680742
2927,000000	83,548086
2926,000000	83,462946
2925,000000	83,423821
2924,000000	83,427853
2923,000000	83,471068
2922,000000	83,549415
2921,000000	83,659896
2920,000000	83,800012
2919,000000	83,967639
2918,000000	84,161758
2917,000000	84,382414
2916,000000	84,628579
2915,000000	84,895593
2914,000000	85,175792
2913,000000	85,461071
2912,000000	85,744961
2911,000000	86,023555
2910,000000	86,295937
2909,000000	86,564431
2908,000000	86,833359
2907,000000	87,106944
2906,000000	87,387953
2905,000000	87,677379
2904,000000	87,974541
2903,000000	88,277127
2902,000000	88,581647
2901,000000	88,884479
2900,000000	89,182678
2899,000000	89,474030
2898,000000	89,756456
2897,000000	90,027639
2896,000000	90,285929
2895,000000	90,531888
2894,000000	90,768560
2893,000000	90,999176
2892,000000	91,224278
2891,000000	91,441091
2890,000000	91,645223
2889,000000	91,832462
2888,000000	91,998833
2887,000000	92,140028
2886,000000	92,251417
2885,000000	92,328305
2884,000000	92,366299
2883,000000	92,361606
2882,000000	92,311849
2881,000000	92,216660
2880,000000	92,077980
2879,000000	91,900592
2878,000000	91,693358
2877,000000	91,470122
2876,000000	91,248577
2875,000000	91,048347
2874,000000	90,888377
2873,000000	90,784070
2872,000000	90,743580
2871,000000	90,764298
2870,000000	90,832022
2869,000000	90,923357
2868,000000	91,010484
2867,000000	91,067038
2866,000000	91,073498
2865,000000	91,020034
2864,000000	90,906854
2863,000000	90,742567
2862,000000	90,541419
2861,000000	90,320260
2860,000000	90,096706
2859,000000	89,888669
2858,000000	89,714160
2857,000000	89,589614
2856,000000	89,526026
2855,000000	89,527697
2854,000000	89,594967
2853,000000	89,728326
2852,000000	89,930722
2851,000000	90,205960
2850,000000	90,554479
2849,000000	90,968835
2848,000000	91,431966
2847,000000	91,920454
2846,000000	92,411545
2845,000000	92,888004
2844,000000	93,338803
2843,000000	93,758147
2842,000000	94,143915
2841,000000	94,496267
2840,000000	94,815648
2839,000000	95,101964
2838,000000	95,356063
2837,000000	95,580887
2836,000000	95,780406
2835,000000	95,957675
2834,000000	96,114188
2833,000000	96,250967
2832,000000	96,369768
2831,000000	96,473119
2830,000000	96,563891
2829,000000	96,644591
2828,000000	96,716639
2827,000000	96,780526
2826,000000	96,836820
2825,000000	96,886951
2824,000000	96,932479
2823,000000	96,973800
2822,000000	97,010325
2821,000000	97,041908
2820,000000	97,069748
2819,000000	97,095941
2818,000000	97,122586
2817,000000	97,151461
2816,000000	97,183944
2815,000000	97,220990
2814,000000	97,263255
2813,000000	97,310895
2812,000000	97,362721
2811,000000	97,415800
2810,000000	97,466803
2809,000000	97,514089
2808,000000	97,558065
2807,000000	97,599412
2806,000000	97,637710
2805,000000	97,672273
2804,000000	97,703598
2803,000000	97,733273
2802,000000	97,762591
2801,000000	97,791586
2800,000000	97,819311
2799,000000	97,844735
2798,000000	97,867619
2797,000000	97,888902
2796,000000	97,910007
2795,000000	97,931480
2794,000000	97,952576
2793,000000	97,972398
2792,000000	97,991093
2791,000000	98,009415
2790,000000	98,027436
2789,000000	98,044411
2788,000000	98,059903
2787,000000	98,074485
2786,000000	98,089103
2785,000000	98,104117
2784,000000	98,119105
2783,000000	98,133313
2782,000000	98,146222
2781,000000	98,157972
2780,000000	98,169438
2779,000000	98,181713
2778,000000	98,195240
2777,000000	98,209379
2776,000000	98,222735
2775,000000	98,233933
2774,000000	98,242337
2773,000000	98,248358
2772,000000	98,253135
2771,000000	98,257702
2770,000000	98,262360
2769,000000	98,266923
2768,000000	98,271477
2767,000000	98,276668
2766,000000	98,283168
2765,000000	98,290921
2764,000000	98,298929
2763,000000	98,305792
2762,000000	98,310628
2761,000000	98,313681
2760,000000	98,316032
2759,000000	98,318662
2758,000000	98,321796
2757,000000	98,325133
2756,000000	98,328393
2755,000000	98,331427
2754,000000	98,334077
2753,000000	98,336357
2752,000000	98,338728
2751,000000	98,341783
2750,000000	98,345522
2749,000000	98,349216
2748,000000	98,352145
2747,000000	98,354325
2746,000000	98,356341
2745,000000	98,358593
2744,000000	98,360824
2743,000000	98,362300
2742,000000	98,362313
2741,000000	98,360630
2740,000000	98,357703
2739,000000	98,354559
2738,000000	98,352365
2737,000000	98,351883
2736,000000	98,353172
2735,000000	98,355693
2734,000000	98,358617
2733,000000	98,361250
2732,000000	98,363610
2731,000000	98,366858
2730,000000	98,372855
2729,000000	98,382595
2728,000000	98,394792
2727,000000	98,406467
2726,000000	98,415266
2725,000000	98,421126
2724,000000	98,425609
2723,000000	98,430127
2722,000000	98,435358
2721,000000	98,441933
2720,000000	98,450601
2719,000000	98,461277
2718,000000	98,472507
2717,000000	98,482485
2716,000000	98,490612
2715,000000	98,497883
2714,000000	98,505824
2713,000000	98,515138
2712,000000	98,525221
2711,000000	98,534869
2710,000000	98,543425
2709,000000	98,551173
2708,000000	98,558527
2707,000000	98,565150
2706,000000	98,570379
2705,000000	98,574389
2704,000000	98,578340
2703,000000	98,583157
2702,000000	98,588555
2701,000000	98,593524
2700,000000	98,597357
2699,000000	98,599985
2698,000000	98,601729
2697,000000	98,603133
2696,000000	98,604842
2695,000000	98,607289
2694,000000	98,610529
2693,000000	98,614425
2692,000000	98,618738
2691,000000	98,622951
2690,000000	98,626396
2689,000000	98,628845
2688,000000	98,630757
2687,000000	98,632749
2686,000000	98,635036
2685,000000	98,637517
2684,000000	98,640050
2683,000000	98,642395
2682,000000	98,644198
2681,000000	98,645372
2680,000000	98,646374
2679,000000	98,647924
2678,000000	98,650584
2677,000000	98,654562
2676,000000	98,659488
2675,000000	98,664218
2674,000000	98,667418
2673,000000	98,668769
2672,000000	98,669415
2671,000000	98,670981
2670,000000	98,674396
2669,000000	98,679730
2668,000000	98,686549
2667,000000	98,694079
2666,000000	98,701613
2665,000000	98,709274
2664,000000	98,717941
2663,000000	98,727870
2662,000000	98,737804
2661,000000	98,746145
2660,000000	98,752698
2659,000000	98,758632
2658,000000	98,764963
2657,000000	98,771810
2656,000000	98,778990
2655,000000	98,786486
2654,000000	98,794199
2653,000000	98,801877
2652,000000	98,809474
2651,000000	98,817114
2650,000000	98,824618
2649,000000	98,831486
2648,000000	98,837409
2647,000000	98,842429
2646,000000	98,846674
2645,000000	98,850423
2644,000000	98,854265
2643,000000	98,858585
2642,000000	98,862914
2641,000000	98,866426
2640,000000	98,869167
2639,000000	98,872183
2638,000000	98,876250
2637,000000	98,881007
2636,000000	98,885440
2635,000000	98,888768
2634,000000	98,890752
2633,000000	98,891686
2632,000000	98,892416
2631,000000	98,893995
2630,000000	98,897029
2629,000000	98,901311
2628,000000	98,905902
2627,000000	98,909420
2626,000000	98,910736
2625,000000	98,910046
2624,000000	98,909072
2623,000000	98,909553
2622,000000	98,911617
2621,000000	98,914040
2620,000000	98,915780
2619,000000	98,916577
2618,000000	98,916475
2617,000000	98,915842
2616,000000	98,915754
2615,000000	98,917340
2614,000000	98,920585
2613,000000	98,924586
2612,000000	98,928863
2611,000000	98,933352
2610,000000	98,937146
2609,000000	98,938588
2608,000000	98,937179
2607,000000	98,934432
2606,000000	98,932398
2605,000000	98,932146
2604,000000	98,933945
2603,000000	98,937745
2602,000000	98,942750
2601,000000	98,947325
2600,000000	98,950150
2599,000000	98,951112
2598,000000	98,950857
2597,000000	98,950283
2596,000000	98,950793
2595,000000	98,953750
2594,000000	98,958557
2593,000000	98,961975
2592,000000	98,960656
2591,000000	98,954461
2590,000000	98,946758
2589,000000	98,941543
2588,000000	98,940573
2587,000000	98,942763
2586,000000	98,945739
2585,000000	98,948181
2584,000000	98,951025
2583,000000	98,956138
2582,000000	98,963470
2581,000000	98,970053
2580,000000	98,972573
2579,000000	98,970756
2578,000000	98,967742
2577,000000	98,967267
2576,000000	98,970840
2575,000000	98,977301
2574,000000	98,984181
2573,000000	98,989221
2572,000000	98,991326
2571,000000	98,990890
2570,000000	98,989423
2569,000000	98,988515
2568,000000	98,988873
2567,000000	98,990349
2566,000000	98,992992
2565,000000	98,997732
2564,000000	99,005380
2563,000000	99,014873
2562,000000	99,023079
2561,000000	99,026959
2560,000000	99,025933
2559,000000	99,022126
2558,000000	99,018628
2557,000000	99,017531
2556,000000	99,018909
2555,000000	99,021120
2554,000000	99,022492
2553,000000	99,023176
2552,000000	99,025048
2551,000000	99,029402
2550,000000	99,035202
2549,000000	99,039948
2548,000000	99,041931
2547,000000	99,041404
2546,000000	99,040300
2545,000000	99,041264
2544,000000	99,045963
2543,000000	99,053361
2542,000000	99,060185
2541,000000	99,063963
2540,000000	99,065019
2539,000000	99,064855
2538,000000	99,063604
2537,000000	99,060556
2536,000000	99,056593
2535,000000	99,054390
2534,000000	99,056152
2533,000000	99,062158
2532,000000	99,071192
2531,000000	99,080884
2530,000000	99,087821
2529,000000	99,089291
2528,000000	99,085899
2527,000000	99,081513
2526,000000	99,079903
2525,000000	99,081953
2524,000000	99,086070
2523,000000	99,090220
2522,000000	99,093088
2521,000000	99,094397
2520,000000	99,095117
2519,000000	99,096964
2518,000000	99,100920
2517,000000	99,106291
2516,000000	99,111455
2515,000000	99,115388
2514,000000	99,118213
2513,000000	99,120529
2512,000000	99,122650
2511,000000	99,124674
2510,000000	99,127107
2509,000000	99,130824
2508,000000	99,136000
2507,000000	99,141511
2506,000000	99,146269
2505,000000	99,150897
2504,000000	99,156816
2503,000000	99,163614
2502,000000	99,168993
2501,000000	99,172076
2500,000000	99,175319
2499,000000	99,181791
2498,000000	99,191622
2497,000000	99,202367
2496,000000	99,211720
2495,000000	99,218403
2494,000000	99,221596
2493,000000	99,221749
2492,000000	99,221590
2491,000000	99,224138
2490,000000	99,229346
2489,000000	99,234214
2488,000000	99,236455
2487,000000	99,236815
2486,000000	99,237822
2485,000000	99,241451
2484,000000	99,247905
2483,000000	99,255250
2482,000000	99,260261
2481,000000	99,261203
2480,000000	99,259966
2479,000000	99,260187
2478,000000	99,263314
2477,000000	99,267956
2476,000000	99,272938
2475,000000	99,278703
2474,000000	99,285057
2473,000000	99,289755
2472,000000	99,290963
2471,000000	99,290006
2470,000000	99,290083
2469,000000	99,292826
2468,000000	99,297296
2467,000000	99,301968
2466,000000	99,306454
2465,000000	99,311031
2464,000000	99,315376
2463,000000	99,318453
2462,000000	99,319694
2461,000000	99,319820
2460,000000	99,319961
2459,000000	99,320061
2458,000000	99,319146
2457,000000	99,317633
2456,000000	99,318156
2455,000000	99,322780
2454,000000	99,329970
2453,000000	99,335787
2452,000000	99,337928
2451,000000	99,337282
2450,000000	99,335670
2449,000000	99,333633
2448,000000	99,330847
2447,000000	99,327369
2446,000000	99,323749
2445,000000	99,320710
2444,000000	99,319123
2443,000000	99,319575
2442,000000	99,321677
2441,000000	99,324418
2440,000000	99,327191
2439,000000	99,329709
2438,000000	99,331008
2437,000000	99,329876
2436,000000	99,326759
2435,000000	99,324227
2434,000000	99,324676
2433,000000	99,327877
2432,000000	99,331080
2431,000000	99,331195
2430,000000	99,326940
2429,000000	99,319648
2428,000000	99,312358
2427,000000	99,307823
2426,000000	99,307091
2425,000000	99,309611
2424,000000	99,313869
2423,000000	99,317470
2422,000000	99,317762
2421,000000	99,313988
2420,000000	99,308816
2419,000000	99,306348
2418,000000	99,308194
2417,000000	99,312167
2416,000000	99,314976
2415,000000	99,315474
2414,000000	99,315182
2413,000000	99,316281
2412,000000	99,319295
2411,000000	99,322321
2410,000000	99,322646
2409,000000	99,319646
2408,000000	99,315869
2407,000000	99,314688
2406,000000	99,317041
2405,000000	99,320893
2404,000000	99,323435
2403,000000	99,323213
2402,000000	99,320816
2401,000000	99,318510
2400,000000	99,318683
2399,000000	99,321537
2398,000000	99,324666
2397,000000	99,325948
2396,000000	99,326553
2395,000000	99,329744
2394,000000	99,336677
2393,000000	99,344488
2392,000000	99,348733
2391,000000	99,347145
2390,000000	99,341053
2389,000000	99,334191
2388,000000	99,329891
2387,000000	99,328588
2386,000000	99,327920
2385,000000	99,325429
2384,000000	99,321212
2383,000000	99,317003
2382,000000	99,313590
2381,000000	99,310289
2380,000000	99,306364
2379,000000	99,301953
2378,000000	99,297429
2377,000000	99,293355
2376,000000	99,290867
2375,000000	99,291096
2374,000000	99,294392
2373,000000	99,300909
2372,000000	99,310617
2371,000000	99,320825
2370,000000	99,325942
2369,000000	99,322187
2368,000000	99,312201
2367,000000	99,302627
2366,000000	99,297988
2365,000000	99,299502
2364,000000	99,305734
2363,000000	99,311560
2362,000000	99,311027
2361,000000	99,305156
2360,000000	99,301555
2359,000000	99,305194
2358,000000	99,311791
2357,000000	99,314295
2356,000000	99,312273
2355,000000	99,308968
2354,000000	99,306827
2353,000000	99,305285
2352,000000	99,304530
2351,000000	99,306776
2350,000000	99,311876
2349,000000	99,316820
2348,000000	99,318088
2347,000000	99,317193
2346,000000	99,318938
2345,000000	99,324890
2344,000000	99,331735
2343,000000	99,334866
2342,000000	99,334793
2341,000000	99,333610
2340,000000	99,332437
2339,000000	99,331526
2338,000000	99,331656
2337,000000	99,333674
2336,000000	99,336942
2335,000000	99,339086
2334,000000	99,338495
2333,000000	99,335267
2332,000000	99,330995
2331,000000	99,328479
2330,000000	99,329290
2329,000000	99,335461
2328,000000	99,346808
2327,000000	99,362636
2326,000000	99,379352
2325,000000	99,391197
2324,000000	99,394814
2323,000000	99,391199
2322,000000	99,385407
2321,000000	99,380638
2320,000000	99,377928
2319,000000	99,377971
2318,000000	99,380798
2317,000000	99,385387
2316,000000	99,389981
2315,000000	99,394889
2314,000000	99,400442
2313,000000	99,405590
2312,000000	99,407982
2311,000000	99,407518
2310,000000	99,406240
2309,000000	99,406372
2308,000000	99,408494
2307,000000	99,412355
2306,000000	99,417704
2305,000000	99,424118
2304,000000	99,431259
2303,000000	99,438624
2302,000000	99,445467
2301,000000	99,451335
2300,000000	99,456874
2299,000000	99,463362
2298,000000	99,470191
2297,000000	99,475694
2296,000000	99,480043
2295,000000	99,487104
2294,000000	99,500014
2293,000000	99,517069
2292,000000	99,533028
2291,000000	99,544537
2290,000000	99,552230
2289,000000	99,557734
2288,000000	99,561048
2287,000000	99,561294
2286,000000	99,559101
2285,000000	99,556908
2284,000000	99,557265
2283,000000	99,560557
2282,000000	99,564831
2281,000000	99,567766
2280,000000	99,569027
2279,000000	99,569614
2278,000000	99,569859
2277,000000	99,569602
2276,000000	99,570121
2275,000000	99,573654
2274,000000	99,579998
2273,000000	99,585917
2272,000000	99,588688
2271,000000	99,588644
2270,000000	99,587236
2269,000000	99,584918
2268,000000	99,582329
2267,000000	99,581281
2266,000000	99,582589
2265,000000	99,584642
2264,000000	99,585729
2263,000000	99,586412
2262,000000	99,588036
2261,000000	99,590716
2260,000000	99,594415
2259,000000	99,599758
2258,000000	99,606235
2257,000000	99,611376
2256,000000	99,614251
2255,000000	99,617623
2254,000000	99,624108
2253,000000	99,632127
2252,000000	99,638332
2251,000000	99,642359
2250,000000	99,645723
2249,000000	99,647741
2248,000000	99,646248
2247,000000	99,642020
2246,000000	99,639068
2245,000000	99,640364
2244,000000	99,645802
2243,000000	99,654265
2242,000000	99,664566
2241,000000	99,673502
2240,000000	99,676409
2239,000000	99,671958
2238,000000	99,664900
2237,000000	99,661770
2236,000000	99,664127
2235,000000	99,667909
2234,000000	99,669598
2233,000000	99,670911
2232,000000	99,675959
2231,000000	99,685129
2230,000000	99,694293
2229,000000	99,699809
2228,000000	99,701536
2227,000000	99,700128
2226,000000	99,694498
2225,000000	99,684548
2224,000000	99,674206
2223,000000	99,668577
2222,000000	99,668998
2221,000000	99,673312
2220,000000	99,679659
2219,000000	99,686991
2218,000000	99,692763
2217,000000	99,694026
2216,000000	99,691276
2215,000000	99,688235
2214,000000	99,687485
2213,000000	99,688952
2212,000000	99,692660
2211,000000	99,699987
2210,000000	99,711672
2209,000000	99,726798
2208,000000	99,743812
2207,000000	99,760191
2206,000000	99,771519
2205,000000	99,774143
2204,000000	99,769097
2203,000000	99,760653
2202,000000	99,751593
2201,000000	99,743454
2200,000000	99,740499
2199,000000	99,748069
2198,000000	99,765192
2197,000000	99,782552
2196,000000	99,790184
2195,000000	99,785391
2194,000000	99,772275
2193,000000	99,756761
2192,000000	99,744327
2191,000000	99,740716
2190,000000	99,752198
2189,000000	99,782493
2188,000000	99,826617
2187,000000	99,868019
2186,000000	99,886668
2185,000000	99,875163
2184,000000	99,845979
2183,000000	99,819073
2182,000000	99,804874
2181,000000	99,802415
2180,000000	99,807689
2179,000000	99,816272
2178,000000	99,822001
2177,000000	99,822406
2176,000000	99,824151
2175,000000	99,834480
2174,000000	99,848357
2173,000000	99,853693
2172,000000	99,849409
2171,000000	99,849090
2170,000000	99,864218
2169,000000	99,890070
2168,000000	99,910567
2167,000000	99,912769
2166,000000	99,896337
2165,000000	99,874719
2164,000000	99,867280
2163,000000	99,882981
2162,000000	99,909840
2161,000000	99,925277
2160,000000	99,918119
2159,000000	99,894659
2158,000000	99,864178
2157,000000	99,831604
2156,000000	99,804432
2155,000000	99,791970
2154,000000	99,795666
2153,000000	99,807515
2152,000000	99,818169
2151,000000	99,822774
2150,000000	99,820431
2149,000000	99,813955
2148,000000	99,809722
2147,000000	99,812792
2146,000000	99,822481
2145,000000	99,834917
2144,000000	99,846822
2143,000000	99,853833
2142,000000	99,849747
2141,000000	99,833244
2140,000000	99,812014
2139,000000	99,794402
2138,000000	99,780106
2137,000000	99,764683
2136,000000	99,749775
2135,000000	99,741641
2134,000000	99,741535
2133,000000	99,744340
2132,000000	99,745848
2131,000000	99,745508
2130,000000	99,743063
2129,000000	99,738278
2128,000000	99,733787
2127,000000	99,733301
2126,000000	99,736530
2125,000000	99,739770
2124,000000	99,741592
2123,000000	99,744055
2122,000000	99,747915
2121,000000	99,750853
2120,000000	99,751648
2119,000000	99,752695
2118,000000	99,756941
2117,000000	99,764698
2116,000000	99,773944
2115,000000	99,781136
2114,000000	99,781743
2113,000000	99,773763
2112,000000	99,761653
2111,000000	99,753285
2110,000000	99,751630
2109,000000	99,752032
2108,000000	99,748599
2107,000000	99,740300
2106,000000	99,730273
2105,000000	99,722702
2104,000000	99,721298
2103,000000	99,727230
2102,000000	99,737024
2101,000000	99,745518
2100,000000	99,752490
2099,000000	99,763040
2098,000000	99,779681
2097,000000	99,797734
2096,000000	99,810831
2095,000000	99,817783
2094,000000	99,820923
2093,000000	99,820599
2092,000000	99,815189
2091,000000	99,805259
2090,000000	99,795054
2089,000000	99,789947
2088,000000	99,793123
2087,000000	99,803777
2086,000000	99,817691
2085,000000	99,830346
2084,000000	99,840125
2083,000000	99,848214
2082,000000	99,856378
2081,000000	99,866404
2080,000000	99,880088
2079,000000	99,896279
2078,000000	99,908637
2077,000000	99,910903
2076,000000	99,905213
2075,000000	99,900477
2074,000000	99,901394
2073,000000	99,903790
2072,000000	99,902777
2071,000000	99,901237
2070,000000	99,906560
2069,000000	99,921729
2068,000000	99,942663
2067,000000	99,962343
2066,000000	99,975184
2065,000000	99,979148
2064,000000	99,976270
2063,000000	99,970503
2062,000000	99,964557
2061,000000	99,959819
2060,000000	99,957736
2059,000000	99,958850
2058,000000	99,961895
2057,000000	99,967035
2056,000000	99,978929
2055,000000	100,002282
2054,000000	100,034079
2053,000000	100,063812
2052,000000	100,081902
2051,000000	100,084747
2050,000000	100,072872
2049,000000	100,050297
2048,000000	100,025464
2047,000000	100,006241
2046,000000	99,994270
2045,000000	99,989027
2044,000000	99,993961
2043,000000	100,011856
2042,000000	100,036827
2041,000000	100,059335
2040,000000	100,078764
2039,000000	100,101890
2038,000000	100,128385
2037,000000	100,148375
2036,000000	100,156625
2035,000000	100,158831
2034,000000	100,160751
2033,000000	100,160992
2032,000000	100,157343
2031,000000	100,150814
2030,000000	100,141859
2029,000000	100,131517
2028,000000	100,125735
2027,000000	100,128221
2026,000000	100,129921
2025,000000	100,116791
2024,000000	100,088981
2023,000000	100,061697
2022,000000	100,046900
2021,000000	100,045092
2020,000000	100,053371
2019,000000	100,069078
2018,000000	100,084228
2017,000000	100,089277
2016,000000	100,087262
2015,000000	100,092658
2014,000000	100,112807
2013,000000	100,140279
2012,000000	100,163795
2011,000000	100,176072
2010,000000	100,169550
2009,000000	100,137754
2008,000000	100,087907
2007,000000	100,041257
2006,000000	100,013916
2005,000000	100,004532
2004,000000	100,003604
2003,000000	100,006226
2002,000000	100,011643
2001,000000	100,017926
2000,000000	100,022025
1999,000000	100,021699
1998,000000	100,015654
1997,000000	100,005755
1996,000000	99,999784
1995,000000	100,005248
1994,000000	100,018310
1993,000000	100,024953
1992,000000	100,018694
1991,000000	100,011587
1990,000000	100,019151
1989,000000	100,040584
1988,000000	100,060782
1987,000000	100,067064
1986,000000	100,060374
1985,000000	100,053058
1984,000000	100,058217
1983,000000	100,078963
1982,000000	100,105305
1981,000000	100,122451
1980,000000	100,123940
1979,000000	100,115750
1978,000000	100,107785
1977,000000	100,104405
1976,000000	100,102730
1975,000000	100,095649
1974,000000	100,076434
1973,000000	100,045682
1972,000000	100,013014
1971,000000	99,986466
1970,000000	99,963240
1969,000000	99,937235
1968,000000	99,913322
1967,000000	99,906478
1966,000000	99,925269
1965,000000	99,961074
1964,000000	99,995631
1963,000000	100,014786
1962,000000	100,014182
1961,000000	99,999952
1960,000000	99,985618
1959,000000	99,981053
1958,000000	99,983713
1957,000000	99,984654
1956,000000	99,980888
1955,000000	99,976109
1954,000000	99,970558
1953,000000	99,957878
1952,000000	99,935068
1951,000000	99,910066
1950,000000	99,895090
1949,000000	99,894712
1948,000000	99,902539
1947,000000	99,908631
1946,000000	99,908861
1945,000000	99,907040
1944,000000	99,908912
1943,000000	99,915084
1942,000000	99,921628
1941,000000	99,925977
1940,000000	99,928028
1939,000000	99,927732
1938,000000	99,924174
1937,000000	99,917334
1936,000000	99,911456
1935,000000	99,912333
1934,000000	99,919912
1933,000000	99,928014
1932,000000	99,932288
1931,000000	99,934158
1930,000000	99,935744
1929,000000	99,935693
1928,000000	99,931590
1927,000000	99,923777
1926,000000	99,914144
1925,000000	99,903406
1924,000000	99,892193
1923,000000	99,883165
1922,000000	99,881742
1921,000000	99,891984
1920,000000	99,912328
1919,000000	99,936605
1918,000000	99,955431
1917,000000	99,961534
1916,000000	99,955668
1915,000000	99,944030
1914,000000	99,931963
1913,000000	99,920196
1912,000000	99,907320
1911,000000	99,894127
1910,000000	99,882997
1909,000000	99,875581
1908,000000	99,872581
1907,000000	99,874109
1906,000000	99,878471
1905,000000	99,882567
1904,000000	99,885361
1903,000000	99,889105
1902,000000	99,896483
1901,000000	99,906983
1900,000000	99,916992
1899,000000	99,923291
1898,000000	99,923987
1897,000000	99,917001
1896,000000	99,901887
1895,000000	99,884082
1894,000000	99,874197
1893,000000	99,879177
1892,000000	99,895516
1891,000000	99,912145
1890,000000	99,917384
1889,000000	99,908013
1888,000000	99,890953
1887,000000	99,873404
1886,000000	99,859585
1885,000000	99,852670
1884,000000	99,851998
1883,000000	99,853120
1882,000000	99,852220
1881,000000	99,849261
1880,000000	99,847064
1879,000000	99,848031
1878,000000	99,851632
1877,000000	99,854542
1876,000000	99,854260
1875,000000	99,851439
1874,000000	99,847868
1873,000000	99,845380
1872,000000	99,847360
1871,000000	99,856325
1870,000000	99,866839
1869,000000	99,865531
1868,000000	99,847806
1867,000000	99,826551
1866,000000	99,814855
1865,000000	99,815390
1864,000000	99,825004
1863,000000	99,837528
1862,000000	99,846925
1861,000000	99,850372
1860,000000	99,848530
1859,000000	99,844577
1858,000000	99,841870
1857,000000	99,840297
1856,000000	99,836129
1855,000000	99,827897
1854,000000	99,818728
1853,000000	99,813985
1852,000000	99,811839
1851,000000	99,810422
1850,000000	99,803685
1849,000000	99,790996
1848,000000	99,779975
1847,000000	99,771957
1846,000000	99,765636
1845,000000	99,757248
1844,000000	99,746739
1843,000000	99,740410
1842,000000	99,741569
1841,000000	99,750262
1840,000000	99,753548
1839,000000	99,750817
1838,000000	99,748710
1837,000000	99,743562
1836,000000	99,740361
1835,000000	99,742028
1834,000000	99,749309
1833,000000	99,763713
1832,000000	99,784439
1831,000000	99,801475
1830,000000	99,800530
1829,000000	99,784482
1828,000000	99,772026
1827,000000	99,772623
1826,000000	99,783521
1825,000000	99,793214
1824,000000	99,789338
1823,000000	99,773252
1822,000000	99,757017
1821,000000	99,749269
1820,000000	99,746206
1819,000000	99,738994
1818,000000	99,726543
1817,000000	99,714731
1816,000000	99,707119
1815,000000	99,701934
1814,000000	99,697769
1813,000000	99,694628
1812,000000	99,689642
1811,000000	99,679573
1810,000000	99,666917
1809,000000	99,656728
1808,000000	99,648530
1807,000000	99,638629
1806,000000	99,627191
1805,000000	99,617871
1804,000000	99,612830
1803,000000	99,610377
1802,000000	99,607437
1801,000000	99,600923
1800,000000	99,587867
1799,000000	99,567189
1798,000000	99,540888
1797,000000	99,514189
1796,000000	99,494159
1795,000000	99,488228
1794,000000	99,500802
1793,000000	99,523549
1792,000000	99,533676
1791,000000	99,519406
1790,000000	99,491721
1789,000000	99,463810
1788,000000	99,442104
1787,000000	99,428584
1786,000000	99,421809
1785,000000	99,416742
1784,000000	99,403205
1783,000000	99,373629
1782,000000	99,334101
1781,000000	99,296378
1780,000000	99,264102
1779,000000	99,235502
1778,000000	99,210137
1777,000000	99,188974
1776,000000	99,169012
1775,000000	99,145305
1774,000000	99,119113
1773,000000	99,088878
1772,000000	99,044173
1771,000000	98,993202
1770,000000	98,957816
1769,000000	98,937070
1768,000000	98,909220
1767,000000	98,853626
1766,000000	98,773482
1765,000000	98,692625
1764,000000	98,623584
1763,000000	98,552072
1762,000000	98,458166
1761,000000	98,341099
1760,000000	98,207064
1759,000000	98,056171
1758,000000	97,889469
1757,000000	97,706215
1756,000000	97,499928
1755,000000	97,267430
1754,000000	97,015058
1753,000000	96,740392
1752,000000	96,409126
1751,000000	95,980523
1750,000000	95,458081
1749,000000	94,880574
1748,000000	94,268298
1747,000000	93,614882
1746,000000	92,910298
1745,000000	92,140416
1744,000000	91,295901
1743,000000	90,394544
1742,000000	89,459115
1741,000000	88,465583
1740,000000	87,376349
1739,000000	86,259120
1738,000000	85,263762
1737,000000	84,429709
1736,000000	83,619385
1735,000000	82,602219
1734,000000	81,345888
1733,000000	80,160441
1732,000000	79,234610
1731,000000	78,457932
1730,000000	77,725000
1729,000000	77,045540
1728,000000	76,468663
1727,000000	76,001228
1726,000000	75,634705
1725,000000	75,391456
1724,000000	75,292772
1723,000000	75,327395
1722,000000	75,481792
1721,000000	75,771850
1720,000000	76,228992
1719,000000	76,877270
1718,000000	77,717712
1717,000000	78,708720
1716,000000	79,785084
1715,000000	80,910237
1714,000000	82,067282
1713,000000	83,227740
1712,000000	84,368708
1711,000000	85,492139
1710,000000	86,592509
1709,000000	87,633050
1708,000000	88,594642
1707,000000	89,508809
1706,000000	90,385493
1705,000000	91,148889
1704,000000	91,740558
1703,000000	92,223874
1702,000000	92,708955
1701,000000	93,238964
1700,000000	93,693410
1699,000000	93,918551
1698,000000	93,967194
1697,000000	93,983784
1696,000000	94,045010
1695,000000	94,155652
1694,000000	94,245374
1693,000000	94,270509
1692,000000	94,267075
1691,000000	94,265716
1690,000000	94,257357
1689,000000	94,222793
1688,000000	94,174572
1687,000000	94,143061
1686,000000	94,128538
1685,000000	94,084385
1684,000000	93,983006
1683,000000	93,904599
1682,000000	93,873095
1681,000000	93,818110
1680,000000	93,744332
1679,000000	93,696216
1678,000000	93,687226
1677,000000	93,692846
1676,000000	93,678172
1675,000000	93,628223
1674,000000	93,538954
1673,000000	93,420335
1672,000000	93,305262
1671,000000	93,216085
1670,000000	93,130927
1669,000000	93,022281
1668,000000	92,903431
1667,000000	92,798297
1666,000000	92,710035
1665,000000	92,626786
1664,000000	92,532307
1663,000000	92,419786
1662,000000	92,295995
1661,000000	92,171403
1660,000000	92,053737
1659,000000	91,955651
1658,000000	91,881265
1657,000000	91,829210
1656,000000	91,799364
1655,000000	91,790200
1654,000000	91,748559
1653,000000	91,608674
1652,000000	91,453955
1651,000000	91,347780
1650,000000	91,290727
1649,000000	91,292480
1648,000000	91,293330
1647,000000	91,268089
1646,000000	91,258891
1645,000000	91,273137
1644,000000	91,277899
1643,000000	91,280857
1642,000000	91,300908
1641,000000	91,324444
1640,000000	91,344481
1639,000000	91,373148
1638,000000	91,413864
1637,000000	91,447833
1636,000000	91,461745
1635,000000	91,487283
1634,000000	91,527282
1633,000000	91,534420
1632,000000	91,519876
1631,000000	91,523547
1630,000000	91,548217
1629,000000	91,571676
1628,000000	91,580143
1627,000000	91,588450
1626,000000	91,609726
1625,000000	91,633249
1624,000000	91,643486
1623,000000	91,640324
1622,000000	91,634620
1621,000000	91,629718
1620,000000	91,628328
1619,000000	91,636261
1618,000000	91,640751
1617,000000	91,615190
1616,000000	91,570436
1615,000000	91,550488
1614,000000	91,561898
1613,000000	91,576950
1612,000000	91,576858
1611,000000	91,560462
1610,000000	91,529569
1609,000000	91,475222
1608,000000	91,390151
1607,000000	91,277258
1606,000000	91,133758
1605,000000	90,946713
1604,000000	90,718520
1603,000000	90,485166
1602,000000	90,294503
1601,000000	90,177581
1600,000000	90,150953
1599,000000	90,222658
1598,000000	90,377454
1597,000000	90,574572
1596,000000	90,778233
1595,000000	90,975310
1594,000000	91,157001
1593,000000	91,307372
1592,000000	91,419407
1591,000000	91,502659
1590,000000	91,564265
1589,000000	91,598415
1588,000000	91,598960
1587,000000	91,565777
1586,000000	91,491856
1585,000000	91,362538
1584,000000	91,179069
1583,000000	90,973144
1582,000000	90,792330
1581,000000	90,675849
1580,000000	90,648170
1579,000000	90,724476
1578,000000	90,910859
1577,000000	91,195104
1576,000000	91,529995
1575,000000	91,850057
1574,000000	92,114435
1573,000000	92,326788
1572,000000	92,513878
1571,000000	92,693594
1570,000000	92,855167
1569,000000	92,977630
1568,000000	93,066858
1567,000000	93,144664
1566,000000	93,228143
1565,000000	93,317754
1564,000000	93,404020
1563,000000	93,489035
1562,000000	93,599094
1561,000000	93,745132
1560,000000	93,914149
1559,000000	93,992955
1558,000000	94,009691
1557,000000	94,053575
1556,000000	94,061413
1555,000000	94,065559
1554,000000	94,103262
1553,000000	94,144435
1552,000000	94,176768
1551,000000	94,211584
1550,000000	94,259538
1549,000000	94,310661
1548,000000	94,359543
1547,000000	94,412530
1546,000000	94,474661
1545,000000	94,528916
1544,000000	94,561632
1543,000000	94,593477
1542,000000	94,638305
1541,000000	94,669539
1540,000000	94,679197
1539,000000	94,734403
1538,000000	94,827485
1537,000000	94,897048
1536,000000	94,972191
1535,000000	95,080698
1534,000000	95,198259
1533,000000	95,286229
1532,000000	95,338788
1531,000000	95,376178
1530,000000	95,411121
1529,000000	95,452134
1528,000000	95,498899
1527,000000	95,549235
1526,000000	95,598903
1525,000000	95,636341
1524,000000	95,657715
1523,000000	95,673040
1522,000000	95,678938
1521,000000	95,668900
1520,000000	95,657168
1519,000000	95,646683
1518,000000	95,626718
1517,000000	95,591016
1516,000000	95,559921
1515,000000	95,561916
1514,000000	95,587291
1513,000000	95,615021
1512,000000	95,638668
1511,000000	95,655487
1510,000000	95,664615
1509,000000	95,655527
1508,000000	95,619556
1507,000000	95,566645
1506,000000	95,579920
1505,000000	95,633802
1504,000000	95,615851
1503,000000	95,575240
1502,000000	95,568914
1501,000000	95,576105
1500,000000	95,579859
1499,000000	95,571068
1498,000000	95,527920
1497,000000	95,421758
1496,000000	95,269037
1495,000000	95,113541
1494,000000	94,966578
1493,000000	94,815619
1492,000000	94,649602
1491,000000	94,459350
1490,000000	94,245312
1489,000000	94,051651
1488,000000	93,942848
1487,000000	93,927611
1486,000000	93,957150
1485,000000	93,981008
1484,000000	93,980653
1483,000000	93,955381
1482,000000	93,888061
1481,000000	93,758804
1480,000000	93,582836
1479,000000	93,384231
1478,000000	93,146659
1477,000000	92,834275
1476,000000	92,453502
1475,000000	92,035319
1474,000000	91,551939
1473,000000	90,935601
1472,000000	90,224489
1471,000000	89,533759
1470,000000	88,887254
1469,000000	88,266435
1468,000000	87,700040
1467,000000	87,222841
1466,000000	86,833596
1465,000000	86,520557
1464,000000	86,305336
1463,000000	86,200548
1462,000000	86,173403
1461,000000	86,194615
1460,000000	86,255497
1459,000000	86,346133
1458,000000	86,441028
1457,000000	86,529199
1456,000000	86,630220
1455,000000	86,725706
1454,000000	86,802514
1453,000000	86,883722
1452,000000	86,967414
1451,000000	87,035979
1450,000000	87,075156
1449,000000	87,089011
1448,000000	87,110866
1447,000000	87,172349
1446,000000	87,264108
1445,000000	87,345580
1444,000000	87,379418
1443,000000	87,331799
1442,000000	87,166522
1441,000000	86,878163
1440,000000	86,510321
1439,000000	86,105373
1438,000000	85,649778
1437,000000	85,131769
1436,000000	84,662728
1435,000000	84,381080
1434,000000	84,290605
1433,000000	84,327367
1432,000000	84,425232
1431,000000	84,484312
1430,000000	84,376838
1429,000000	84,043478
1428,000000	83,579840
1427,000000	83,183146
1426,000000	83,040599
1425,000000	83,266487
1424,000000	83,837973
1423,000000	84,568604
1422,000000	85,263890
1421,000000	85,875659
1420,000000	86,444657
1419,000000	86,956286
1418,000000	87,349256
1417,000000	87,636814
1416,000000	87,890571
1415,000000	88,156584
1414,000000	88,443572
1413,000000	88,746608
1412,000000	89,061479
1411,000000	89,377216
1410,000000	89,676903
1409,000000	89,951172
1408,000000	90,199117
1407,000000	90,418079
1406,000000	90,605410
1405,000000	90,762468
1404,000000	90,887800
1403,000000	90,976845
1402,000000	91,034530
1401,000000	91,073982
1400,000000	91,092092
1399,000000	91,070750
1398,000000	91,009635
1397,000000	90,924911
1396,000000	90,819282
1395,000000	90,681974
1394,000000	90,513961
1393,000000	90,326465
1392,000000	90,127895
1391,000000	89,931205
1390,000000	89,750000
1389,000000	89,583996
1388,000000	89,419646
1387,000000	89,247044
1386,000000	89,068866
1385,000000	88,883819
1384,000000	88,679785
1383,000000	88,451195
1382,000000	88,213081
1381,000000	88,000776
1380,000000	87,859276
1379,000000	87,829173
1378,000000	87,930579
1377,000000	88,158306
1376,000000	88,494764
1375,000000	88,913552
1374,000000	89,369313
1373,000000	89,804055
1372,000000	90,174397
1371,000000	90,470241
1370,000000	90,705476
1369,000000	90,894839
1368,000000	91,046319
1367,000000	91,167076
1366,000000	91,266782
1365,000000	91,356120
1364,000000	91,438357
1363,000000	91,506857
1362,000000	91,557696
1361,000000	91,592881
1360,000000	91,611410
1359,000000	91,612028
1358,000000	91,599604
1357,000000	91,583071
1356,000000	91,571376
1355,000000	91,571446
1354,000000	91,589441
1353,000000	91,631138
1352,000000	91,698397
1351,000000	91,785505
1350,000000	91,881498
1349,000000	91,973509
1348,000000	92,047093
1347,000000	92,086569
1346,000000	92,077489
1345,000000	92,010808
1344,000000	91,881632
1343,000000	91,683966
1342,000000	91,408367
1341,000000	91,047195
1340,000000	90,612317
1339,000000	90,147700
1338,000000	89,709393
1337,000000	89,333527
1336,000000	89,032284
1335,000000	88,804281
1334,000000	88,636880
1333,000000	88,510009
1332,000000	88,406204
1331,000000	88,317071
1330,000000	88,240110
1329,000000	88,175572
1328,000000	88,127875
1327,000000	88,103092
1326,000000	88,103821
1325,000000	88,128506
1324,000000	88,175116
1323,000000	88,240985
1322,000000	88,318605
1321,000000	88,397591
1320,000000	88,470963
1319,000000	88,535369
1318,000000	88,585171
1317,000000	88,610440
1316,000000	88,600690
1315,000000	88,547871
1314,000000	88,445938
1313,000000	88,290858
1312,000000	88,083573
1311,000000	87,826441
1310,000000	87,517168
1309,000000	87,151081
1308,000000	86,727317
1307,000000	86,250770
1306,000000	85,723865
1305,000000	85,143014
1304,000000	84,507382
1303,000000	83,821153
1302,000000	83,086464
1301,000000	82,300080
1300,000000	81,461521
1299,000000	80,577830
1298,000000	79,654193
1297,000000	78,693400
1296,000000	77,709637
1295,000000	76,730632
1294,000000	75,780995
1293,000000	74,878030
1292,000000	74,046953
1291,000000	73,321889
1290,000000	72,724438
1289,000000	72,254259
1288,000000	71,907891
1287,000000	71,680938
1286,000000	71,548332
1285,000000	71,467478
1284,000000	71,403354
1283,000000	71,337994
1282,000000	71,254752
1281,000000	71,136149
1280,000000	70,982601
1279,000000	70,812374
1278,000000	70,640456
1277,000000	70,474456
1276,000000	70,331923
1275,000000	70,240680
1274,000000	70,215611
1273,000000	70,254197
1272,000000	70,354469
1271,000000	70,515514
1270,000000	70,719565
1269,000000	70,933395
1268,000000	71,131959
1267,000000	71,303610
1266,000000	71,434575
1265,000000	71,510181
1264,000000	71,533888
1263,000000	71,525818
1262,000000	71,499426
1261,000000	71,455089
1260,000000	71,395535
1259,000000	71,330314
1258,000000	71,267456
1257,000000	71,225215
1256,000000	71,255001
1255,000000	71,430421
1254,000000	71,796029
1253,000000	72,336140
1252,000000	72,992411
1251,000000	73,693566
1250,000000	74,377993
1249,000000	75,009523
1248,000000	75,582807
1247,000000	76,109980
1246,000000	76,601740
1245,000000	77,066324
1244,000000	77,517929
1243,000000	77,973806
1242,000000	78,444631
1241,000000	78,936221
1240,000000	79,455290
1239,000000	80,003729
1238,000000	80,570893
1237,000000	81,139679
1236,000000	81,696534
1235,000000	82,228973
1234,000000	82,721165
1233,000000	83,162974
1232,000000	83,562501
1231,000000	83,946024
1230,000000	84,348572
1229,000000	84,805206
1228,000000	85,340507
1227,000000	85,954551
1226,000000	86,618742
1225,000000	87,290059
1224,000000	87,928641
1223,000000	88,504905
1222,000000	89,000146
1221,000000	89,408889
1220,000000	89,736880
1219,000000	89,993415
1218,000000	90,188481
1217,000000	90,331757
1216,000000	90,433176
1215,000000	90,501923
1214,000000	90,545734
1213,000000	90,573321
1212,000000	90,591812
1211,000000	90,603479
1210,000000	90,606205
1209,000000	90,596774
1208,000000	90,573763
1207,000000	90,537380
1206,000000	90,490414
1205,000000	90,439560
1204,000000	90,393227
1203,000000	90,357057
1202,000000	90,332829
1201,000000	90,321846
1200,000000	90,326969
1199,000000	90,350885
1198,000000	90,393769
1197,000000	90,454831
1196,000000	90,533983
1195,000000	90,630181
1194,000000	90,740362
1193,000000	90,860068
1192,000000	90,984866
1191,000000	91,111297
1190,000000	91,238470
1189,000000	91,369049
1188,000000	91,505594
1187,000000	91,645534
1186,000000	91,781160
1185,000000	91,904549
1184,000000	92,010758
1183,000000	92,098426
1182,000000	92,169952
1181,000000	92,229776
1180,000000	92,280207
1179,000000	92,318202
1178,000000	92,338779
1177,000000	92,339318
1176,000000	92,317835
1175,000000	92,270893
1174,000000	92,195220
1173,000000	92,091438
1172,000000	91,962775
1171,000000	91,810162
1170,000000	91,632720
1169,000000	91,431761
1168,000000	91,213588
1167,000000	90,989517
1166,000000	90,776490
1165,000000	90,597264
1164,000000	90,474971
1163,000000	90,420785
1162,000000	90,424918
1161,000000	90,461366
1160,000000	90,499727
1159,000000	90,514462
1158,000000	90,489554
1157,000000	90,420457
1156,000000	90,310268
1155,000000	90,161945
1154,000000	89,972650
1153,000000	89,735431
1152,000000	89,445252
1151,000000	89,097445
1150,000000	88,685426
1149,000000	88,201467
1148,000000	87,640405
1147,000000	87,003305
1146,000000	86,295049
1145,000000	85,526996
1144,000000	84,721015
1143,000000	83,904634
1142,000000	83,100435
1141,000000	82,323793
1140,000000	81,590659
1139,000000	80,916185
1138,000000	80,303633
1137,000000	79,743158
1136,000000	79,225197
1135,000000	78,742587
1134,000000	78,279783
1133,000000	77,816225
1132,000000	77,342337
1131,000000	76,862444
1130,000000	76,379222
1129,000000	75,889155
1128,000000	75,398167
1127,000000	74,926195
1126,000000	74,494448
1125,000000	74,120293
1124,000000	73,826185
1123,000000	73,643058
1122,000000	73,595376
1121,000000	73,699506
1120,000000	73,972851
1119,000000	74,423259
1118,000000	75,033804
1117,000000	75,763624
1116,000000	76,567219
1115,000000	77,400393
1114,000000	78,214155
1113,000000	78,963416
1112,000000	79,620660
1111,000000	80,174503
1110,000000	80,618600
1109,000000	80,953320
1108,000000	81,189775
1107,000000	81,346831
1106,000000	81,443554
1105,000000	81,498486
1104,000000	81,534142
1103,000000	81,567326
1102,000000	81,598850
1101,000000	81,619992
1100,000000	81,626224
1099,000000	81,619126
1098,000000	81,596886
1097,000000	81,555335
1096,000000	81,497355
1095,000000	81,430285
1094,000000	81,355073
1093,000000	81,265564
1092,000000	81,158224
1091,000000	81,032864
1090,000000	80,882293
1089,000000	80,692719
1088,000000	80,453283
1087,000000	80,157457
1086,000000	79,795841
1085,000000	79,354196
1084,000000	78,824333
1083,000000	78,207265
1082,000000	77,507323
1081,000000	76,734660
1080,000000	75,913131
1079,000000	75,078238
1078,000000	74,264220
1077,000000	73,504595
1076,000000	72,841395
1075,000000	72,319720
1074,000000	71,965888
1073,000000	71,787157
1072,000000	71,791784
1071,000000	71,983030
1070,000000	72,343858
1069,000000	72,839577
1068,000000	73,437480
1067,000000	74,109486
1066,000000	74,817442
1065,000000	75,521342
1064,000000	76,196237
1063,000000	76,829594
1062,000000	77,407681
1061,000000	77,918597
1060,000000	78,362538
1059,000000	78,746770
1058,000000	79,074438
1057,000000	79,345898
1056,000000	79,568895
1055,000000	79,752641
1054,000000	79,896498
1053,000000	79,995462
1052,000000	80,051068
1051,000000	80,070257
1050,000000	80,053607
1049,000000	79,995746
1048,000000	79,893960
1047,000000	79,741722
1046,000000	79,521506
1045,000000	79,215294
1044,000000	78,824945
1043,000000	78,377949
1042,000000	77,919903
1041,000000	77,512341
1040,000000	77,229426
1039,000000	77,133086
1038,000000	77,238214
1037,000000	77,510951
1036,000000	77,894075
1035,000000	78,327340
1034,000000	78,756433
1033,000000	79,143149
1032,000000	79,475686
1031,000000	79,759822
1030,000000	80,002632
1029,000000	80,209733
1028,000000	80,391308
1027,000000	80,557133
1026,000000	80,707613
1025,000000	80,838799
1024,000000	80,953374
1023,000000	81,059535
1022,000000	81,160999
1021,000000	81,257698
1020,000000	81,354013
1019,000000	81,457232
1018,000000	81,569543
1017,000000	81,688719
1016,000000	81,814425
1015,000000	81,946553
1014,000000	82,081500
1013,000000	82,218287
1012,000000	82,366356
1011,000000	82,538701
1010,000000	82,738166
1009,000000	82,956947
1008,000000	83,185514
1007,000000	83,415360
1006,000000	83,636204
1005,000000	83,838837
1004,000000	84,020520
1003,000000	84,183479
1002,000000	84,330165
1001,000000	84,463324
1000,000000	84,587144
999,000000	84,702347
998,000000	84,803962
997,000000	84,888562
996,000000	84,959745
995,000000	85,022254
994,000000	85,074231
993,000000	85,111881
992,000000	85,137781
991,000000	85,156846
990,000000	85,167471
989,000000	85,162951
988,000000	85,140710
987,000000	85,103260
986,000000	85,050662
985,000000	84,979755
984,000000	84,889978
983,000000	84,784291
982,000000	84,663913
981,000000	84,526567
980,000000	84,371125
979,000000	84,198962
978,000000	84,011336
977,000000	83,809822
976,000000	83,597839
975,000000	83,378233
974,000000	83,150733
973,000000	82,917161
972,000000	82,686613
971,000000	82,469502
970,000000	82,268592
969,000000	82,082787
968,000000	81,917525
967,000000	81,782604
966,000000	81,682720
965,000000	81,616929
964,000000	81,585642
963,000000	81,589388
962,000000	81,621277
961,000000	81,671246
960,000000	81,736398
959,000000	81,820983
958,000000	81,930318
957,000000	82,072079
956,000000	82,262249
955,000000	82,516940
954,000000	82,836554
953,000000	83,205730
952,000000	83,606092
951,000000	84,024434
950,000000	84,450510
949,000000	84,875710
948,000000	85,295253
947,000000	85,706145
946,000000	86,103637
945,000000	86,482933
944,000000	86,843194
943,000000	87,185541
942,000000	87,509050
941,000000	87,811109
940,000000	88,090240
939,000000	88,345922
938,000000	88,576223
937,000000	88,779966
936,000000	88,960425
935,000000	89,124896
934,000000	89,281205
933,000000	89,434832
932,000000	89,588312
931,000000	89,740631
930,000000	89,887922
929,000000	90,027070
928,000000	90,158442
927,000000	90,284677
926,000000	90,407317
925,000000	90,525618
924,000000	90,638136
923,000000	90,744393
922,000000	90,845929
921,000000	90,946267
920,000000	91,049066
919,000000	91,155656
918,000000	91,264786
917,000000	91,375280
916,000000	91,488413
915,000000	91,607825
914,000000	91,737665
913,000000	91,880292
912,000000	92,034025
911,000000	92,193135
910,000000	92,351496
909,000000	92,506346
908,000000	92,657555
907,000000	92,803831
906,000000	92,941544
905,000000	93,066645
904,000000	93,176661
903,000000	93,271458
902,000000	93,353393
901,000000	93,425904
900,000000	93,490232
899,000000	93,545265
898,000000	93,591714
897,000000	93,634567
896,000000	93,678728
895,000000	93,722774
894,000000	93,760178
893,000000	93,786762
892,000000	93,804091
891,000000	93,814870
890,000000	93,816125
889,000000	93,798097
888,000000	93,749397
887,000000	93,663177
886,000000	93,540739
885,000000	93,390044
884,000000	93,220800
883,000000	93,039044
882,000000	92,844672
881,000000	92,635265
880,000000	92,415117
879,000000	92,203339
878,000000	92,032250
877,000000	91,937115
876,000000	91,943268
875,000000	92,059197
874,000000	92,275967
873,000000	92,568986
872,000000	92,901084
871,000000	93,228347
870,000000	93,512919
869,000000	93,734881
868,000000	93,893856
867,000000	94,002147
866,000000	94,077026
865,000000	94,134416
864,000000	94,183981
863,000000	94,228596
862,000000	94,267611
861,000000	94,300698
860,000000	94,328236
859,000000	94,350353
858,000000	94,367718
857,000000	94,382306
856,000000	94,396476
855,000000	94,411811
854,000000	94,428605
853,000000	94,444355
852,000000	94,452221
851,000000	94,444907
850,000000	94,423078
849,000000	94,397359
848,000000	94,378578
847,000000	94,366347
846,000000	94,349559
845,000000	94,317510
844,000000	94,267851
843,000000	94,205181
842,000000	94,135566
841,000000	94,063234
840,000000	93,989940
839,000000	93,915326
838,000000	93,838503
837,000000	93,760113
836,000000	93,683332
835,000000	93,613608
834,000000	93,558847
833,000000	93,529083
832,000000	93,534636
831,000000	93,584079
830,000000	93,683063
829,000000	93,832559
828,000000	94,024242
827,000000	94,239167
826,000000	94,455057
825,000000	94,655557
824,000000	94,831757
823,000000	94,978291
822,000000	95,093373
821,000000	95,180826
820,000000	95,246876
819,000000	95,294165
818,000000	95,322555
817,000000	95,335359
816,000000	95,340521
815,000000	95,344978
814,000000	95,350472
813,000000	95,355478
812,000000	95,357710
811,000000	95,352991
810,000000	95,335235
809,000000	95,299996
808,000000	95,246206
807,000000	95,172295
806,000000	95,071953
805,000000	94,936454
804,000000	94,760408
803,000000	94,545568
802,000000	94,302590
801,000000	94,052380
800,000000	93,823299
799,000000	93,640706
798,000000	93,516296
797,000000	93,447104
796,000000	93,422096
795,000000	93,426590
794,000000	93,443601
793,000000	93,457074
792,000000	93,456705
791,000000	93,440482
790,000000	93,413832
789,000000	93,386942
788,000000	93,369282
787,000000	93,362751
786,000000	93,360693
785,000000	93,355907
784,000000	93,348230
783,000000	93,341758
782,000000	93,336723
781,000000	93,328069
780,000000	93,311565
779,000000	93,288092
778,000000	93,262133
777,000000	93,238655
776,000000	93,220679
775,000000	93,206952
774,000000	93,192787
773,000000	93,176191
772,000000	93,162145
771,000000	93,157480
770,000000	93,162703
769,000000	93,172848
768,000000	93,184848
767,000000	93,198117
766,000000	93,206898
765,000000	93,197468
764,000000	93,155940
763,000000	93,075913
762,000000	92,957496
761,000000	92,802645
760,000000	92,613107
759,000000	92,388714
758,000000	92,123708
757,000000	91,807337
756,000000	91,429903
755,000000	90,986000
754,000000	90,471933
753,000000	89,883908
752,000000	89,221365
751,000000	88,488604
750,000000	87,692846
749,000000	86,846069
748,000000	85,970721
747,000000	85,101967
746,000000	84,285071
745,000000	83,573904
744,000000	83,026172
743,000000	82,693098
742,000000	82,612137
741,000000	82,805174
740,000000	83,273248
739,000000	83,986755
738,000000	84,886057
737,000000	85,891958
736,000000	86,917280
735,000000	87,880678
734,000000	88,722776
733,000000	89,414393
732,000000	89,952392
731,000000	90,353021
730,000000	90,646460
729,000000	90,868528
728,000000	91,049459
727,000000	91,206322
726,000000	91,343990
725,000000	91,462656
724,000000	91,563717
723,000000	91,649291
722,000000	91,719817
721,000000	91,773751
720,000000	91,806476
719,000000	91,805377
718,000000	91,748425
717,000000	91,613051
716,000000	91,388624
715,000000	91,079746
714,000000	90,697137
713,000000	90,246635
712,000000	89,724063
711,000000	89,115334
710,000000	88,405924
709,000000	87,603198
708,000000	86,754096
707,000000	85,936954
706,000000	85,233494
705,000000	84,706608
704,000000	84,385531
703,000000	84,250342
702,000000	84,235715
701,000000	84,264646
700,000000	84,284013
699,000000	84,274801
698,000000	84,240848
697,000000	84,195820
696,000000	84,155982
695,000000	84,134944
694,000000	84,144362
693,000000	84,197047
692,000000	84,302444
691,000000	84,460596
690,000000	84,664550
689,000000	84,905209
688,000000	85,166796
687,000000	85,422890
686,000000	85,649959
685,000000	85,842038
684,000000	86,006143
683,000000	86,149919
682,000000	86,279493
681,000000	86,403667
680,000000	86,530514
679,000000	86,663232
678,000000	86,804047
677,000000	86,956755
676,000000	87,125640
675,000000	87,314338
674,000000	87,530434
673,000000	87,776792
672,000000	88,035442
671,000000	88,287370
670,000000	88,552189
669,000000	88,896315
668,000000	89,314020
667,000000	89,649330
666,000000	89,843439
665,000000	89,960020
664,000000	90,045763
663,000000	90,105707
662,000000	90,119218
661,000000	90,064445
660,000000	89,929539
659,000000	89,709529
658,000000	89,396396
657,000000	88,969367
656,000000	88,408948
655,000000	87,726496
654,000000	86,978014
653,000000	86,242593
652,000000	85,595947
651,000000	85,090261
650,000000	84,724495
649,000000	84,439264
648,000000	84,164586
647,000000	83,859039
646,000000	83,498803
645,000000	83,064729
644,000000	82,557918
643,000000	82,001908
642,000000	81,408955
641,000000	80,766062
640,000000	80,077687
639,000000	79,400288
638,000000	78,807818
637,000000	78,349295
636,000000	78,060592
635,000000	77,973417
634,000000	78,073573
633,000000	78,287578
632,000000	78,538171
631,000000	78,782679
630,000000	78,992802
629,000000	79,138451
628,000000	79,209144
627,000000	79,219923
626,000000	79,180453
625,000000	79,081281
624,000000	78,921115
623,000000	78,719733
622,000000	78,491849
621,000000	78,233676
620,000000	77,946997
619,000000	77,651261
618,000000	77,358577
617,000000	77,063330
616,000000	76,772031
615,000000	76,514352
614,000000	76,306889
613,000000	76,135719
612,000000	75,988419
611,000000	75,874187
610,000000	75,799764
609,000000	75,755659
608,000000	75,740018
607,000000	75,769881
606,000000	75,858554
605,000000	76,017490
604,000000	76,289485
603,000000	76,740757
602,000000	77,405816
601,000000	78,259617
600,000000	79,244196
599,000000	80,292323
598,000000	81,333514
597,000000	82,312088
596,000000	83,200844
595,000000	83,985996
594,000000	84,650973
593,000000	85,188335
592,000000	85,614177
591,000000	85,956697
590,000000	86,234280
589,000000	86,454825
588,000000	86,631903
587,000000	86,784413
586,000000	86,920891
585,000000	87,035227
584,000000	87,119542
583,000000	87,175359
582,000000	87,210530
581,000000	87,235113
580,000000	87,262794
579,000000	87,305687
578,000000	87,363457
577,000000	87,423613
576,000000	87,475606
575,000000	87,519752
574,000000	87,561016
573,000000	87,601177
572,000000	87,639258
571,000000	87,672981
570,000000	87,698387
569,000000	87,713256
568,000000	87,723123
567,000000	87,739721
566,000000	87,771058
565,000000	87,815622
564,000000	87,866278
563,000000	87,916330
562,000000	87,962420
561,000000	88,005094
560,000000	88,045408
559,000000	88,080631
558,000000	88,109369
557,000000	88,142535
556,000000	88,198164
555,000000	88,277154
554,000000	88,352534
553,000000	88,396938
552,000000	88,414051
551,000000	88,430076
550,000000	88,459600
549,000000	88,495417
548,000000	88,532602
547,000000	88,582281
546,000000	88,652272
545,000000	88,726672
544,000000	88,778703
543,000000	88,799745
542,000000	88,807885
541,000000	88,830821
540,000000	88,885198
539,000000	88,969848
538,000000	89,072043
537,000000	89,177953
536,000000	89,280227
535,000000	89,380265
534,000000	89,485411
533,000000	89,601486
532,000000	89,722714
531,000000	89,832834
530,000000	89,922621
529,000000	90,000932
528,000000	90,078884
527,000000	90,148986
526,000000	90,194370
525,000000	90,217155
524,000000	90,239772
523,000000	90,279462
522,000000	90,336698
521,000000	90,405794
520,000000	90,481343
519,000000	90,551128
518,000000	90,600346
517,000000	90,633571
516,000000	90,677494
515,000000	90,751304
514,000000	90,847415
513,000000	90,947844
512,000000	91,044474
511,000000	91,134979
510,000000	91,211501
509,000000	91,267709
508,000000	91,310944
507,000000	91,358421
506,000000	91,421345
505,000000	91,495876
504,000000	91,566749
503,000000	91,611624
502,000000	91,612455
501,000000	91,574423
500,000000	91,524960
499,000000	91,489962
498,000000	91,472435
497,000000	91,450907
496,000000	91,397326
495,000000	91,300788
494,000000	91,179229
493,000000	91,067841
492,000000	90,989736
491,000000	90,936080
490,000000	90,880507
489,000000	90,812788
488,000000	90,745919
487,000000	90,690197
486,000000	90,635279
485,000000	90,563767
484,000000	90,474191
483,000000	90,384068
482,000000	90,315257
481,000000	90,283459
480,000000	90,292330
479,000000	90,324697
478,000000	90,345845
477,000000	90,330109
476,000000	90,282806
475,000000	90,229107
474,000000	90,187619
473,000000	90,165431
472,000000	90,170273
471,000000	90,202017
470,000000	90,247170
469,000000	90,297384
468,000000	90,353042
467,000000	90,412128
466,000000	90,469579
465,000000	90,539234
464,000000	90,655215
463,000000	90,834305
462,000000	91,047727
461,000000	91,251688
460,000000	91,434685
459,000000	91,604199
458,000000	91,747377
457,000000	91,830846
456,000000	91,848500
455,000000	91,818766
454,000000	91,838205
453,000000	91,910577
452,000000	92,042985
451,000000	92,216746
450,000000	92,387578
