# Supplementary material for: Machine learning-assisted non-destructive plasticizer identification and quantification in historical PVC objects based on IR spectroscopy
Source: Sci Rep. 2022 Mar 23;12:5017. doi: 10.1038/s41598-022-08862-1 (PMC8943100; doi:10.1038/s41598-022-08862-1)
Supplement: Supplementary file 1 — Supplementary Information 1. [file 41598_2022_8862_MOESM1_ESM.zip › Plasticizers_PVC_data/ATR_FTIR_all/P238A.ASC]

PE IR       SUBTECH     SPECTRUM    ASCII       PEDS        4.00        
   -1
P238A_2.ASC
20/10/14
13:36:23.00
20/10/14
13:36:23.00
Student
Sample 027 By student Date Wednesday, October 14 2020
450,000000
#HDR
-1
-1
#GR
cm-1
%T
1.0
0.0
4000,000000
-1,000000
3551
8
100,997134
78,910797
#DATA
4000,000000	99,858035
3999,000000	99,857234
3998,000000	99,856436
3997,000000	99,854592
3996,000000	99,852313
3995,000000	99,850544
3994,000000	99,850267
3993,000000	99,851886
3992,000000	99,854777
3991,000000	99,857653
3990,000000	99,859643
3989,000000	99,860994
3988,000000	99,862623
3987,000000	99,864923
3986,000000	99,867147
3985,000000	99,868116
3984,000000	99,867386
3983,000000	99,865688
3982,000000	99,864295
3981,000000	99,864082
3980,000000	99,865202
3979,000000	99,867321
3978,000000	99,869915
3977,000000	99,872410
3976,000000	99,874330
3975,000000	99,875540
3974,000000	99,876272
3973,000000	99,876772
3972,000000	99,877006
3971,000000	99,876833
3970,000000	99,876410
3969,000000	99,876273
3968,000000	99,876853
3967,000000	99,878046
3966,000000	99,879408
3965,000000	99,880696
3964,000000	99,882036
3963,000000	99,883462
3962,000000	99,884449
3961,000000	99,884182
3960,000000	99,882442
3959,000000	99,880143
3958,000000	99,878812
3957,000000	99,879514
3956,000000	99,882033
3955,000000	99,885007
3954,000000	99,886885
3953,000000	99,887041
3952,000000	99,886307
3951,000000	99,886392
3950,000000	99,888550
3949,000000	99,892555
3948,000000	99,896834
3947,000000	99,899631
3946,000000	99,900252
3945,000000	99,899312
3944,000000	99,897984
3943,000000	99,897040
3942,000000	99,896398
3941,000000	99,895489
3940,000000	99,894059
3939,000000	99,892440
3938,000000	99,891048
3937,000000	99,890050
3936,000000	99,889588
3935,000000	99,890070
3934,000000	99,891865
3933,000000	99,894744
3932,000000	99,897926
3931,000000	99,900652
3930,000000	99,902709
3929,000000	99,904321
3928,000000	99,905734
3927,000000	99,907115
3926,000000	99,908673
3925,000000	99,910602
3924,000000	99,912890
3923,000000	99,915374
3922,000000	99,917975
3921,000000	99,920427
3920,000000	99,921965
3919,000000	99,922010
3918,000000	99,920945
3917,000000	99,919707
3916,000000	99,918742
3915,000000	99,917936
3914,000000	99,917356
3913,000000	99,917277
3912,000000	99,917466
3911,000000	99,917414
3910,000000	99,917103
3909,000000	99,917419
3908,000000	99,919451
3907,000000	99,923715
3906,000000	99,929765
3905,000000	99,936168
3904,000000	99,940908
3903,000000	99,942308
3902,000000	99,940420
3901,000000	99,937448
3900,000000	99,935946
3899,000000	99,936563
3898,000000	99,937989
3897,000000	99,938954
3896,000000	99,939446
3895,000000	99,939889
3894,000000	99,940160
3893,000000	99,940170
3892,000000	99,940590
3891,000000	99,942075
3890,000000	99,943651
3889,000000	99,944061
3888,000000	99,943828
3887,000000	99,944400
3886,000000	99,946534
3885,000000	99,949400
3884,000000	99,950903
3883,000000	99,950503
3882,000000	99,949989
3881,000000	99,951048
3880,000000	99,953700
3879,000000	99,956091
3878,000000	99,956412
3877,000000	99,955393
3876,000000	99,955218
3875,000000	99,957198
3874,000000	99,960798
3873,000000	99,964044
3872,000000	99,965762
3871,000000	99,966819
3870,000000	99,968298
3869,000000	99,969258
3868,000000	99,967780
3867,000000	99,964704
3866,000000	99,962744
3865,000000	99,962785
3864,000000	99,963774
3863,000000	99,964888
3862,000000	99,966288
3861,000000	99,968413
3860,000000	99,971028
3859,000000	99,973724
3858,000000	99,975830
3857,000000	99,976172
3856,000000	99,973555
3855,000000	99,968748
3854,000000	99,965807
3853,000000	99,967608
3852,000000	99,969728
3851,000000	99,968467
3850,000000	99,967113
3849,000000	99,968816
3848,000000	99,973236
3847,000000	99,979005
3846,000000	99,985139
3845,000000	99,990783
3844,000000	99,995056
3843,000000	99,997376
3842,000000	99,997549
3841,000000	99,996112
3840,000000	99,994130
3839,000000	99,992581
3838,000000	99,991785
3837,000000	99,991674
3836,000000	99,992065
3835,000000	99,992827
3834,000000	99,993783
3833,000000	99,994859
3832,000000	99,996322
3831,000000	99,998427
3830,000000	100,000961
3829,000000	100,003549
3828,000000	100,005971
3827,000000	100,008185
3826,000000	100,010110
3825,000000	100,011609
3824,000000	100,012910
3823,000000	100,014616
3822,000000	100,017257
3821,000000	100,021073
3820,000000	100,024315
3819,000000	100,024656
3818,000000	100,022958
3817,000000	100,021682
3816,000000	100,022153
3815,000000	100,023613
3814,000000	100,024360
3813,000000	100,024720
3812,000000	100,026283
3811,000000	100,028999
3810,000000	100,031606
3809,000000	100,033309
3808,000000	100,034535
3807,000000	100,036368
3806,000000	100,038739
3805,000000	100,040375
3804,000000	100,040735
3803,000000	100,039757
3802,000000	100,037668
3801,000000	100,036119
3800,000000	100,036368
3799,000000	100,039026
3798,000000	100,044855
3797,000000	100,052348
3796,000000	100,058210
3795,000000	100,060113
3794,000000	100,058282
3793,000000	100,054792
3792,000000	100,051570
3791,000000	100,049429
3790,000000	100,048660
3789,000000	100,049419
3788,000000	100,051554
3787,000000	100,054517
3786,000000	100,057647
3785,000000	100,060355
3784,000000	100,062054
3783,000000	100,062374
3782,000000	100,061762
3781,000000	100,061482
3780,000000	100,062639
3779,000000	100,065244
3778,000000	100,068160
3777,000000	100,070539
3776,000000	100,072726
3775,000000	100,075333
3774,000000	100,078139
3773,000000	100,080641
3772,000000	100,082903
3771,000000	100,085298
3770,000000	100,087552
3769,000000	100,088773
3768,000000	100,088608
3767,000000	100,088131
3766,000000	100,088745
3765,000000	100,090745
3764,000000	100,093355
3763,000000	100,096018
3762,000000	100,099074
3761,000000	100,102655
3760,000000	100,105857
3759,000000	100,107867
3758,000000	100,108915
3757,000000	100,109833
3756,000000	100,111102
3755,000000	100,112880
3754,000000	100,115166
3753,000000	100,117466
3752,000000	100,118697
3751,000000	100,118322
3750,000000	100,117315
3749,000000	100,116866
3748,000000	100,117335
3747,000000	100,118769
3746,000000	100,120562
3745,000000	100,121829
3744,000000	100,122765
3743,000000	100,122157
3742,000000	100,120151
3741,000000	100,120953
3740,000000	100,125728
3739,000000	100,131349
3738,000000	100,134966
3737,000000	100,136303
3736,000000	100,136725
3735,000000	100,137126
3734,000000	100,136776
3733,000000	100,134941
3732,000000	100,132469
3731,000000	100,130943
3730,000000	100,131458
3729,000000	100,134063
3728,000000	100,137691
3727,000000	100,140931
3726,000000	100,143320
3725,000000	100,145381
3724,000000	100,147953
3723,000000	100,151088
3722,000000	100,153541
3721,000000	100,153606
3720,000000	100,150615
3719,000000	100,145726
3718,000000	100,141183
3717,000000	100,138758
3716,000000	100,138794
3715,000000	100,140516
3714,000000	100,142569
3713,000000	100,143502
3712,000000	100,142747
3711,000000	100,140990
3710,000000	100,138990
3709,000000	100,136980
3708,000000	100,135009
3707,000000	100,133195
3706,000000	100,131650
3705,000000	100,130440
3704,000000	100,129598
3703,000000	100,128730
3702,000000	100,126928
3701,000000	100,123296
3700,000000	100,117831
3699,000000	100,111948
3698,000000	100,107855
3697,000000	100,106800
3696,000000	100,108242
3695,000000	100,110790
3694,000000	100,113519
3693,000000	100,115888
3692,000000	100,116821
3691,000000	100,114905
3690,000000	100,109723
3689,000000	100,102959
3688,000000	100,096855
3687,000000	100,092257
3686,000000	100,089405
3685,000000	100,088736
3684,000000	100,089733
3683,000000	100,090672
3682,000000	100,089913
3681,000000	100,086997
3680,000000	100,082561
3679,000000	100,076965
3678,000000	100,070045
3677,000000	100,062569
3676,000000	100,057782
3675,000000	100,058541
3674,000000	100,061801
3673,000000	100,062766
3672,000000	100,060277
3671,000000	100,054624
3670,000000	100,047768
3669,000000	100,043077
3668,000000	100,041508
3667,000000	100,041909
3666,000000	100,042924
3665,000000	100,043448
3664,000000	100,043121
3663,000000	100,042374
3662,000000	100,041570
3661,000000	100,040347
3660,000000	100,037989
3659,000000	100,034290
3658,000000	100,030188
3657,000000	100,027350
3656,000000	100,026739
3655,000000	100,027173
3654,000000	100,027136
3653,000000	100,026971
3652,000000	100,027580
3651,000000	100,028965
3650,000000	100,030619
3649,000000	100,031407
3648,000000	100,029883
3647,000000	100,025729
3646,000000	100,019780
3645,000000	100,013183
3644,000000	100,006825
3643,000000	100,001089
3642,000000	99,995711
3641,000000	99,990202
3640,000000	99,984506
3639,000000	99,979339
3638,000000	99,975410
3637,000000	99,972490
3636,000000	99,970024
3635,000000	99,968282
3634,000000	99,968181
3633,000000	99,969758
3632,000000	99,971630
3631,000000	99,971645
3630,000000	99,968058
3629,000000	99,961630
3628,000000	99,954299
3627,000000	99,945845
3626,000000	99,936568
3625,000000	99,928019
3624,000000	99,920126
3623,000000	99,911924
3622,000000	99,903441
3621,000000	99,895882
3620,000000	99,890776
3619,000000	99,888722
3618,000000	99,888482
3617,000000	99,888096
3616,000000	99,886861
3615,000000	99,884919
3614,000000	99,882051
3613,000000	99,877774
3612,000000	99,872154
3611,000000	99,866023
3610,000000	99,860565
3609,000000	99,856310
3608,000000	99,852377
3607,000000	99,846916
3606,000000	99,838765
3605,000000	99,828775
3604,000000	99,819134
3603,000000	99,811524
3602,000000	99,805979
3601,000000	99,801164
3600,000000	99,795857
3599,000000	99,789973
3598,000000	99,784310
3597,000000	99,779428
3596,000000	99,775288
3595,000000	99,771468
3594,000000	99,767533
3593,000000	99,763198
3592,000000	99,758670
3591,000000	99,754362
3590,000000	99,750088
3589,000000	99,745083
3588,000000	99,739300
3587,000000	99,733803
3586,000000	99,728954
3585,000000	99,723920
3584,000000	99,717970
3583,000000	99,710948
3582,000000	99,702991
3581,000000	99,694493
3580,000000	99,686069
3579,000000	99,678230
3578,000000	99,671121
3577,000000	99,664471
3576,000000	99,657833
3575,000000	99,651020
3574,000000	99,644424
3573,000000	99,638976
3572,000000	99,635453
3571,000000	99,633800
3570,000000	99,633026
3569,000000	99,631966
3568,000000	99,630062
3567,000000	99,627150
3566,000000	99,622304
3565,000000	99,614340
3564,000000	99,603832
3563,000000	99,593113
3562,000000	99,584282
3561,000000	99,577763
3560,000000	99,572366
3559,000000	99,566373
3558,000000	99,558743
3557,000000	99,549677
3556,000000	99,540336
3555,000000	99,532164
3554,000000	99,526174
3553,000000	99,522450
3552,000000	99,520006
3551,000000	99,517309
3550,000000	99,513346
3549,000000	99,508164
3548,000000	99,502261
3547,000000	99,495704
3546,000000	99,488130
3545,000000	99,479572
3544,000000	99,470929
3543,000000	99,463348
3542,000000	99,457193
3541,000000	99,451888
3540,000000	99,446651
3539,000000	99,441198
3538,000000	99,435760
3537,000000	99,430658
3536,000000	99,425893
3535,000000	99,420960
3534,000000	99,415223
3533,000000	99,408534
3532,000000	99,401492
3531,000000	99,394794
3530,000000	99,388480
3529,000000	99,382032
3528,000000	99,375255
3527,000000	99,368682
3526,000000	99,362988
3525,000000	99,358308
3524,000000	99,354295
3523,000000	99,350553
3522,000000	99,346749
3521,000000	99,342487
3520,000000	99,337362
3519,000000	99,331197
3518,000000	99,324173
3517,000000	99,316760
3516,000000	99,309464
3515,000000	99,302501
3514,000000	99,295762
3513,000000	99,289230
3512,000000	99,283400
3511,000000	99,278896
3510,000000	99,275516
3509,000000	99,271951
3508,000000	99,266764
3507,000000	99,259602
3506,000000	99,251418
3505,000000	99,243727
3504,000000	99,237762
3503,000000	99,233871
3502,000000	99,231225
3501,000000	99,228205
3500,000000	99,223371
3499,000000	99,216269
3498,000000	99,207498
3497,000000	99,198264
3496,000000	99,189758
3495,000000	99,182595
3494,000000	99,176588
3493,000000	99,171021
3492,000000	99,165244
3491,000000	99,159067
3490,000000	99,152709
3489,000000	99,146495
3488,000000	99,140579
3487,000000	99,134793
3486,000000	99,128778
3485,000000	99,122360
3484,000000	99,115782
3483,000000	99,109442
3482,000000	99,103399
3481,000000	99,097302
3480,000000	99,090904
3479,000000	99,084522
3478,000000	99,078829
3477,000000	99,074166
3476,000000	99,070082
3475,000000	99,065600
3474,000000	99,060096
3473,000000	99,054000
3472,000000	99,048535
3471,000000	99,044578
3470,000000	99,041742
3469,000000	99,038702
3468,000000	99,034397
3467,000000	99,028799
3466,000000	99,022626
3465,000000	99,016612
3464,000000	99,011090
3463,000000	99,005943
3462,000000	99,000701
3461,000000	98,994802
3460,000000	98,988018
3459,000000	98,980745
3458,000000	98,973799
3457,000000	98,967803
3456,000000	98,962656
3455,000000	98,957534
3454,000000	98,951610
3453,000000	98,944835
3452,000000	98,938005
3451,000000	98,932079
3450,000000	98,927648
3449,000000	98,924947
3448,000000	98,923875
3447,000000	98,923640
3446,000000	98,922749
3445,000000	98,919904
3444,000000	98,914940
3443,000000	98,908774
3442,000000	98,902668
3441,000000	98,897752
3440,000000	98,894843
3439,000000	98,894070
3438,000000	98,894430
3437,000000	98,894137
3436,000000	98,891826
3435,000000	98,887526
3434,000000	98,882566
3433,000000	98,878605
3432,000000	98,876508
3431,000000	98,875676
3430,000000	98,874265
3429,000000	98,870337
3428,000000	98,863245
3427,000000	98,854211
3426,000000	98,845581
3425,000000	98,839351
3424,000000	98,835984
3423,000000	98,834259
3422,000000	98,832261
3421,000000	98,828870
3420,000000	98,824580
3419,000000	98,820942
3418,000000	98,819172
3417,000000	98,819222
3416,000000	98,819884
3415,000000	98,819549
3414,000000	98,817035
3413,000000	98,812115
3412,000000	98,805566
3411,000000	98,798712
3410,000000	98,792778
3409,000000	98,788420
3408,000000	98,785562
3407,000000	98,783462
3406,000000	98,781054
3405,000000	98,777610
3404,000000	98,773348
3403,000000	98,769288
3402,000000	98,766315
3401,000000	98,764343
3400,000000	98,762499
3399,000000	98,759996
3398,000000	98,756686
3397,000000	98,752867
3396,000000	98,748899
3395,000000	98,745178
3394,000000	98,742164
3393,000000	98,740029
3392,000000	98,738277
3391,000000	98,736025
3390,000000	98,732862
3389,000000	98,729191
3388,000000	98,725573
3387,000000	98,722010
3386,000000	98,718178
3385,000000	98,714216
3384,000000	98,710777
3383,000000	98,708158
3382,000000	98,705798
3381,000000	98,702867
3380,000000	98,699120
3379,000000	98,694898
3378,000000	98,690496
3377,000000	98,685894
3376,000000	98,681141
3375,000000	98,676720
3374,000000	98,673386
3373,000000	98,671622
3372,000000	98,671131
3371,000000	98,670735
3370,000000	98,668992
3369,000000	98,665324
3368,000000	98,660573
3367,000000	98,656209
3366,000000	98,652867
3365,000000	98,649901
3364,000000	98,646446
3363,000000	98,642642
3362,000000	98,639530
3361,000000	98,637781
3360,000000	98,636777
3359,000000	98,635121
3358,000000	98,631977
3357,000000	98,627687
3356,000000	98,623052
3355,000000	98,618341
3354,000000	98,613340
3353,000000	98,608210
3352,000000	98,603733
3351,000000	98,600474
3350,000000	98,598102
3349,000000	98,595899
3348,000000	98,593700
3347,000000	98,591862
3346,000000	98,590383
3345,000000	98,588575
3344,000000	98,585833
3343,000000	98,582413
3342,000000	98,579155
3341,000000	98,576496
3340,000000	98,573910
3339,000000	98,570370
3338,000000	98,565376
3337,000000	98,559563
3336,000000	98,554225
3335,000000	98,550120
3334,000000	98,546789
3333,000000	98,543211
3332,000000	98,539108
3331,000000	98,535391
3330,000000	98,533231
3329,000000	98,532789
3328,000000	98,533004
3327,000000	98,532587
3326,000000	98,530976
3325,000000	98,528188
3324,000000	98,524066
3323,000000	98,518283
3322,000000	98,511253
3321,000000	98,504551
3320,000000	98,499872
3319,000000	98,497541
3318,000000	98,496410
3317,000000	98,495177
3316,000000	98,493402
3315,000000	98,491254
3314,000000	98,488905
3313,000000	98,486530
3312,000000	98,484533
3311,000000	98,483237
3310,000000	98,482384
3309,000000	98,481252
3308,000000	98,479271
3307,000000	98,476379
3306,000000	98,472883
3305,000000	98,469101
3304,000000	98,465074
3303,000000	98,460575
3302,000000	98,455614
3301,000000	98,451077
3300,000000	98,448522
3299,000000	98,448984
3298,000000	98,451940
3297,000000	98,455580
3296,000000	98,458043
3295,000000	98,458404
3294,000000	98,456878
3293,000000	98,454479
3292,000000	98,452269
3291,000000	98,450488
3290,000000	98,448404
3289,000000	98,445289
3288,000000	98,441525
3287,000000	98,438536
3286,000000	98,437715
3285,000000	98,439511
3284,000000	98,443314
3283,000000	98,447821
3282,000000	98,451619
3281,000000	98,453972
3280,000000	98,455283
3279,000000	98,456675
3278,000000	98,459013
3277,000000	98,462391
3276,000000	98,466423
3275,000000	98,470653
3274,000000	98,474597
3273,000000	98,477688
3272,000000	98,479490
3271,000000	98,480007
3270,000000	98,479761
3269,000000	98,479556
3268,000000	98,480055
3267,000000	98,481455
3266,000000	98,483584
3265,000000	98,486285
3264,000000	98,489549
3263,000000	98,493270
3262,000000	98,497159
3261,000000	98,501190
3260,000000	98,505870
3259,000000	98,511675
3258,000000	98,518287
3257,000000	98,524667
3256,000000	98,529850
3255,000000	98,533481
3254,000000	98,535813
3253,000000	98,537593
3252,000000	98,539794
3251,000000	98,542917
3250,000000	98,546446
3249,000000	98,549436
3248,000000	98,551728
3247,000000	98,554214
3246,000000	98,557722
3245,000000	98,562054
3244,000000	98,566429
3243,000000	98,570556
3242,000000	98,574897
3241,000000	98,579984
3240,000000	98,585785
3239,000000	98,591751
3238,000000	98,597352
3237,000000	98,602611
3236,000000	98,608097
3235,000000	98,614242
3234,000000	98,620698
3233,000000	98,626554
3232,000000	98,631304
3231,000000	98,635260
3230,000000	98,638882
3229,000000	98,641995
3228,000000	98,643971
3227,000000	98,644548
3226,000000	98,644206
3225,000000	98,643848
3224,000000	98,644394
3223,000000	98,646625
3222,000000	98,650964
3221,000000	98,657105
3220,000000	98,663980
3219,000000	98,670342
3218,000000	98,675479
3217,000000	98,679369
3216,000000	98,682231
3215,000000	98,684143
3214,000000	98,685272
3213,000000	98,686298
3212,000000	98,688274
3211,000000	98,691877
3210,000000	98,696912
3209,000000	98,702630
3208,000000	98,708381
3207,000000	98,713856
3206,000000	98,718944
3205,000000	98,723679
3204,000000	98,728219
3203,000000	98,732554
3202,000000	98,736220
3201,000000	98,738652
3200,000000	98,739967
3199,000000	98,741209
3198,000000	98,743714
3197,000000	98,748286
3196,000000	98,754872
3195,000000	98,762715
3194,000000	98,770646
3193,000000	98,777574
3192,000000	98,783086
3191,000000	98,787601
3190,000000	98,791845
3189,000000	98,796146
3188,000000	98,800311
3187,000000	98,804122
3186,000000	98,807834
3185,000000	98,812168
3184,000000	98,817838
3183,000000	98,825023
3182,000000	98,833209
3181,000000	98,841462
3180,000000	98,848865
3179,000000	98,854935
3178,000000	98,859904
3177,000000	98,864651
3176,000000	98,870046
3175,000000	98,876102
3174,000000	98,881936
3173,000000	98,886754
3172,000000	98,890797
3171,000000	98,895019
3170,000000	98,899894
3169,000000	98,904776
3168,000000	98,908525
3167,000000	98,910620
3166,000000	98,911786
3165,000000	98,913797
3164,000000	98,918533
3163,000000	98,926665
3162,000000	98,936971
3161,000000	98,947110
3160,000000	98,955327
3159,000000	98,961464
3158,000000	98,966431
3157,000000	98,971080
3156,000000	98,975750
3155,000000	98,980555
3154,000000	98,985653
3153,000000	98,991117
3152,000000	98,996710
3151,000000	99,001944
3150,000000	99,006422
3149,000000	99,010152
3148,000000	99,013569
3147,000000	99,017231
3146,000000	99,021468
3145,000000	99,026317
3144,000000	99,031653
3143,000000	99,037272
3142,000000	99,042869
3141,000000	99,048115
3140,000000	99,052836
3139,000000	99,057071
3138,000000	99,060942
3137,000000	99,064468
3136,000000	99,067453
3135,000000	99,069561
3134,000000	99,070666
3133,000000	99,071327
3132,000000	99,072727
3131,000000	99,075838
3130,000000	99,080576
3129,000000	99,085896
3128,000000	99,090664
3127,000000	99,094348
3126,000000	99,097042
3125,000000	99,099218
3124,000000	99,101530
3123,000000	99,104601
3122,000000	99,108725
3121,000000	99,113712
3120,000000	99,118960
3119,000000	99,123672
3118,000000	99,127157
3117,000000	99,129108
3116,000000	99,129586
3115,000000	99,128740
3114,000000	99,126817
3113,000000	99,124645
3112,000000	99,123698
3111,000000	99,125010
3110,000000	99,127993
3109,000000	99,130767
3108,000000	99,131931
3107,000000	99,131721
3106,000000	99,131298
3105,000000	99,131245
3104,000000	99,131111
3103,000000	99,130293
3102,000000	99,129082
3101,000000	99,128661
3100,000000	99,130051
3099,000000	99,133049
3098,000000	99,136202
3097,000000	99,137849
3096,000000	99,137222
3095,000000	99,134745
3094,000000	99,131625
3093,000000	99,129157
3092,000000	99,128006
3091,000000	99,127631
3090,000000	99,126586
3089,000000	99,123763
3088,000000	99,119395
3087,000000	99,114652
3086,000000	99,110483
3085,000000	99,107275
3084,000000	99,105360
3083,000000	99,105144
3082,000000	99,106529
3081,000000	99,108726
3080,000000	99,110911
3079,000000	99,112765
3078,000000	99,114251
3077,000000	99,115261
3076,000000	99,115762
3075,000000	99,115977
3074,000000	99,116121
3073,000000	99,116078
3072,000000	99,115493
3071,000000	99,114025
3070,000000	99,111526
3069,000000	99,108214
3068,000000	99,104696
3067,000000	99,101510
3066,000000	99,098550
3065,000000	99,095318
3064,000000	99,091899
3063,000000	99,089339
3062,000000	99,088825
3061,000000	99,090715
3060,000000	99,094434
3059,000000	99,098958
3058,000000	99,103280
3057,000000	99,106826
3056,000000	99,109781
3055,000000	99,112779
3054,000000	99,116120
3053,000000	99,119602
3052,000000	99,123188
3051,000000	99,127239
3050,000000	99,131638
3049,000000	99,135282
3048,000000	99,137162
3047,000000	99,137762
3046,000000	99,138691
3045,000000	99,140868
3044,000000	99,143539
3043,000000	99,145005
3042,000000	99,143946
3041,000000	99,140150
3040,000000	99,134498
3039,000000	99,128437
3038,000000	99,122993
3037,000000	99,118116
3036,000000	99,113108
3035,000000	99,107595
3034,000000	99,101758
3033,000000	99,095661
3032,000000	99,088981
3031,000000	99,081645
3030,000000	99,074314
3029,000000	99,067890
3028,000000	99,062787
3027,000000	99,058975
3026,000000	99,056506
3025,000000	99,055619
3024,000000	99,056303
3023,000000	99,058053
3022,000000	99,060221
3021,000000	99,062479
3020,000000	99,064804
3019,000000	99,066926
3018,000000	99,067921
3017,000000	99,066506
3016,000000	99,061916
3015,000000	99,054444
3014,000000	99,045099
3013,000000	99,034779
3012,000000	99,023798
3011,000000	99,011990
3010,000000	98,998863
3009,000000	98,983755
3008,000000	98,966284
3007,000000	98,947012
3006,000000	98,927520
3005,000000	98,909433
3004,000000	98,893141
3003,000000	98,877523
3002,000000	98,860938
3001,000000	98,842504
3000,000000	98,822455
2999,000000	98,801492
2998,000000	98,779983
2997,000000	98,757670
2996,000000	98,733863
2995,000000	98,707602
2994,000000	98,677613
2993,000000	98,642476
2992,000000	98,601064
2991,000000	98,553158
2990,000000	98,499555
2989,000000	98,441471
2988,000000	98,379493
2987,000000	98,312587
2986,000000	98,238324
2985,000000	98,154397
2984,000000	98,060658
2983,000000	97,960021
2982,000000	97,857308
2981,000000	97,756996
2980,000000	97,661383
2979,000000	97,570455
2978,000000	97,483043
2977,000000	97,398067
2976,000000	97,314976
2975,000000	97,233625
2974,000000	97,154492
2973,000000	97,079031
2972,000000	97,009281
2971,000000	96,946290
2970,000000	96,888904
2969,000000	96,834663
2968,000000	96,782185
2967,000000	96,732716
2966,000000	96,689056
2965,000000	96,653118
2964,000000	96,624697
2963,000000	96,602124
2962,000000	96,583534
2961,000000	96,567202
2960,000000	96,551399
2959,000000	96,534800
2958,000000	96,517161
2957,000000	96,499209
2956,000000	96,481609
2955,000000	96,464308
2954,000000	96,446936
2953,000000	96,429394
2952,000000	96,411592
2951,000000	96,392718
2950,000000	96,371228
2949,000000	96,345539
2948,000000	96,314483
2947,000000	96,277012
2946,000000	96,231747
2945,000000	96,177141
2944,000000	96,111854
2943,000000	96,035052
2942,000000	95,946542
2941,000000	95,846909
2940,000000	95,737588
2939,000000	95,620444
2938,000000	95,497415
2937,000000	95,370425
2936,000000	95,241543
2935,000000	95,112904
2934,000000	94,986316
2933,000000	94,863247
2932,000000	94,745106
2931,000000	94,633609
2930,000000	94,530548
2929,000000	94,437313
2928,000000	94,354883
2927,000000	94,284274
2926,000000	94,226692
2925,000000	94,182564
2924,000000	94,150638
2923,000000	94,128551
2922,000000	94,114526
2921,000000	94,108262
2920,000000	94,109949
2919,000000	94,119101
2918,000000	94,134736
2917,000000	94,156521
2916,000000	94,185395
2915,000000	94,222829
2914,000000	94,269532
2913,000000	94,324731
2912,000000	94,386768
2911,000000	94,455063
2910,000000	94,531677
2909,000000	94,620783
2908,000000	94,726251
2907,000000	94,849538
2906,000000	94,989846
2905,000000	95,145588
2904,000000	95,315339
2903,000000	95,497480
2902,000000	95,689353
2901,000000	95,887109
2900,000000	96,086252
2899,000000	96,282635
2898,000000	96,472946
2897,000000	96,654501
2896,000000	96,824882
2895,000000	96,981853
2894,000000	97,123912
2893,000000	97,250739
2892,000000	97,363288
2891,000000	97,463220
2890,000000	97,551973
2889,000000	97,630215
2888,000000	97,698161
2887,000000	97,756393
2886,000000	97,805993
2885,000000	97,847864
2884,000000	97,882194
2883,000000	97,908882
2882,000000	97,928350
2881,000000	97,941515
2880,000000	97,949074
2879,000000	97,951166
2878,000000	97,947842
2877,000000	97,939528
2876,000000	97,926731
2875,000000	97,909690
2874,000000	97,888790
2873,000000	97,865417
2872,000000	97,842099
2871,000000	97,821425
2870,000000	97,804649
2869,000000	97,790936
2868,000000	97,777501
2867,000000	97,760437
2866,000000	97,735861
2865,000000	97,700960
2864,000000	97,654590
2863,000000	97,597219
2862,000000	97,530307
2861,000000	97,455556
2860,000000	97,374612
2859,000000	97,289591
2858,000000	97,204074
2857,000000	97,123596
2856,000000	97,054583
2855,000000	97,002797
2854,000000	96,972473
2853,000000	96,966524
2852,000000	96,987210
2851,000000	97,036135
2850,000000	97,113527
2849,000000	97,217107
2848,000000	97,341301
2847,000000	97,477820
2846,000000	97,617901
2845,000000	97,754594
2844,000000	97,883866
2843,000000	98,004545
2842,000000	98,117417
2841,000000	98,224001
2840,000000	98,324904
2839,000000	98,418800
2838,000000	98,503448
2837,000000	98,577892
2836,000000	98,643476
2835,000000	98,702498
2834,000000	98,756075
2833,000000	98,803696
2832,000000	98,844546
2831,000000	98,878623
2830,000000	98,906736
2829,000000	98,929975
2828,000000	98,949378
2827,000000	98,965654
2826,000000	98,978782
2825,000000	98,988127
2824,000000	98,993274
2823,000000	98,994703
2822,000000	98,993628
2821,000000	98,991282
2820,000000	98,988674
2819,000000	98,987027
2818,000000	98,988063
2817,000000	98,993557
2816,000000	99,004498
2815,000000	99,020805
2814,000000	99,041963
2813,000000	99,067629
2812,000000	99,097244
2811,000000	99,129195
2810,000000	99,160980
2809,000000	99,190664
2808,000000	99,218005
2807,000000	99,243770
2806,000000	99,268143
2805,000000	99,290331
2804,000000	99,309657
2803,000000	99,326558
2802,000000	99,342230
2801,000000	99,357461
2800,000000	99,371996
2799,000000	99,384922
2798,000000	99,395547
2797,000000	99,404063
2796,000000	99,411455
2795,000000	99,418811
2794,000000	99,426832
2793,000000	99,435853
2792,000000	99,445872
2791,000000	99,456240
2790,000000	99,465800
2789,000000	99,473946
2788,000000	99,481395
2787,000000	99,489292
2786,000000	99,497552
2785,000000	99,504801
2784,000000	99,510102
2783,000000	99,514085
2782,000000	99,518083
2781,000000	99,522702
2780,000000	99,527733
2779,000000	99,533042
2778,000000	99,538910
2777,000000	99,545489
2776,000000	99,552349
2775,000000	99,558656
2774,000000	99,563752
2773,000000	99,567636
2772,000000	99,570923
2771,000000	99,574151
2770,000000	99,577138
2769,000000	99,579290
2768,000000	99,580588
2767,000000	99,581858
2766,000000	99,583920
2765,000000	99,586840
2764,000000	99,590212
2763,000000	99,593667
2762,000000	99,596803
2761,000000	99,599096
2760,000000	99,600438
2759,000000	99,601477
2758,000000	99,602813
2757,000000	99,604054
2756,000000	99,604264
2755,000000	99,603378
2754,000000	99,602580
2753,000000	99,603083
2752,000000	99,604864
2751,000000	99,606760
2750,000000	99,607516
2749,000000	99,606668
2748,000000	99,604768
2747,000000	99,602932
2746,000000	99,601963
2745,000000	99,601680
2744,000000	99,601210
2743,000000	99,600134
2742,000000	99,599219
2741,000000	99,599904
2740,000000	99,603070
2739,000000	99,608309
2738,000000	99,614253
2737,000000	99,619457
2736,000000	99,623120
2735,000000	99,625278
2734,000000	99,626512
2733,000000	99,627502
2732,000000	99,628737
2731,000000	99,630460
2730,000000	99,632741
2729,000000	99,635622
2728,000000	99,639298
2727,000000	99,644137
2726,000000	99,650279
2725,000000	99,657065
2724,000000	99,663098
2723,000000	99,667302
2722,000000	99,670001
2721,000000	99,672669
2720,000000	99,676353
2719,000000	99,680582
2718,000000	99,684089
2717,000000	99,686424
2716,000000	99,688453
2715,000000	99,691327
2714,000000	99,695402
2713,000000	99,700267
2712,000000	99,705349
2711,000000	99,710160
2710,000000	99,714266
2709,000000	99,717361
2708,000000	99,719341
2707,000000	99,720184
2706,000000	99,720107
2705,000000	99,719941
2704,000000	99,720872
2703,000000	99,723286
2702,000000	99,726154
2701,000000	99,728126
2700,000000	99,729064
2699,000000	99,729986
2698,000000	99,731636
2697,000000	99,733778
2696,000000	99,735919
2695,000000	99,738050
2694,000000	99,740356
2693,000000	99,742661
2692,000000	99,744522
2691,000000	99,745656
2690,000000	99,746047
2689,000000	99,745846
2688,000000	99,745346
2687,000000	99,744931
2686,000000	99,744905
2685,000000	99,745456
2684,000000	99,746717
2683,000000	99,748647
2682,000000	99,750879
2681,000000	99,752941
2680,000000	99,754590
2679,000000	99,755739
2678,000000	99,756239
2677,000000	99,756168
2676,000000	99,756257
2675,000000	99,757433
2674,000000	99,759752
2673,000000	99,762185
2672,000000	99,763631
2671,000000	99,763895
2670,000000	99,763678
2669,000000	99,764010
2668,000000	99,765697
2667,000000	99,768734
2666,000000	99,772060
2665,000000	99,774337
2664,000000	99,775265
2663,000000	99,775785
2662,000000	99,776897
2661,000000	99,778787
2660,000000	99,781297
2659,000000	99,784640
2658,000000	99,789133
2657,000000	99,794656
2656,000000	99,800838
2655,000000	99,807422
2654,000000	99,814073
2653,000000	99,820255
2652,000000	99,825880
2651,000000	99,831708
2650,000000	99,838383
2649,000000	99,845259
2648,000000	99,850931
2647,000000	99,854936
2646,000000	99,858317
2645,000000	99,862417
2644,000000	99,867552
2643,000000	99,872919
2642,000000	99,877327
2641,000000	99,879992
2640,000000	99,881147
2639,000000	99,882137
2638,000000	99,884568
2637,000000	99,889130
2636,000000	99,895276
2635,000000	99,901864
2634,000000	99,907715
2633,000000	99,911697
2632,000000	99,913055
2631,000000	99,912174
2630,000000	99,910787
2629,000000	99,911029
2628,000000	99,914115
2627,000000	99,919772
2626,000000	99,926591
2625,000000	99,932850
2624,000000	99,937435
2623,000000	99,940469
2622,000000	99,943106
2621,000000	99,946423
2620,000000	99,950400
2619,000000	99,954069
2618,000000	99,956645
2617,000000	99,958261
2616,000000	99,959444
2615,000000	99,960257
2614,000000	99,960458
2613,000000	99,960473
2612,000000	99,961513
2611,000000	99,964264
2610,000000	99,967840
2609,000000	99,970537
2608,000000	99,971587
2607,000000	99,971752
2606,000000	99,972334
2605,000000	99,973968
2604,000000	99,976380
2603,000000	99,979030
2602,000000	99,981950
2601,000000	99,985885
2600,000000	99,991203
2599,000000	99,996568
2598,000000	99,999690
2597,000000	100,000116
2596,000000	100,000352
2595,000000	100,002912
2594,000000	100,006742
2593,000000	100,008341
2592,000000	100,006470
2591,000000	100,004012
2590,000000	100,004497
2589,000000	100,008236
2588,000000	100,012963
2587,000000	100,017043
2586,000000	100,020725
2585,000000	100,024734
2584,000000	100,028947
2583,000000	100,032530
2582,000000	100,034689
2581,000000	100,035241
2580,000000	100,034697
2579,000000	100,033547
2578,000000	100,031389
2577,000000	100,027481
2576,000000	100,022572
2575,000000	100,019357
2574,000000	100,020271
2573,000000	100,025078
2572,000000	100,031138
2571,000000	100,035753
2570,000000	100,037908
2569,000000	100,038323
2568,000000	100,038633
2567,000000	100,040238
2566,000000	100,043261
2565,000000	100,046585
2564,000000	100,049107
2563,000000	100,050692
2562,000000	100,051746
2561,000000	100,052406
2560,000000	100,052563
2559,000000	100,052264
2558,000000	100,051625
2557,000000	100,050689
2556,000000	100,049736
2555,000000	100,049417
2554,000000	100,050257
2553,000000	100,052344
2552,000000	100,055622
2551,000000	100,060066
2550,000000	100,065418
2549,000000	100,071183
2548,000000	100,076911
2547,000000	100,081878
2546,000000	100,084681
2545,000000	100,084371
2544,000000	100,082326
2543,000000	100,081740
2542,000000	100,084359
2541,000000	100,088489
2540,000000	100,090826
2539,000000	100,089611
2538,000000	100,085587
2537,000000	100,080928
2536,000000	100,078061
2535,000000	100,078555
2534,000000	100,081986
2533,000000	100,086319
2532,000000	100,090118
2531,000000	100,093742
2530,000000	100,097757
2529,000000	100,101218
2528,000000	100,102752
2527,000000	100,102594
2526,000000	100,102196
2525,000000	100,102173
2524,000000	100,101793
2523,000000	100,100342
2522,000000	100,097944
2521,000000	100,095284
2520,000000	100,093447
2519,000000	100,093694
2518,000000	100,096380
2517,000000	100,100262
2516,000000	100,103742
2515,000000	100,106586
2514,000000	100,109496
2513,000000	100,112411
2512,000000	100,114531
2511,000000	100,115866
2510,000000	100,117441
2509,000000	100,119754
2508,000000	100,122197
2507,000000	100,124356
2506,000000	100,126801
2505,000000	100,130090
2504,000000	100,133800
2503,000000	100,137077
2502,000000	100,139446
2501,000000	100,140627
2500,000000	100,140338
2499,000000	100,139034
2498,000000	100,138363
2497,000000	100,139944
2496,000000	100,143592
2495,000000	100,147281
2494,000000	100,149138
2493,000000	100,149217
2492,000000	100,149170
2491,000000	100,150417
2490,000000	100,153006
2489,000000	100,156295
2488,000000	100,160205
2487,000000	100,165235
2486,000000	100,171439
2485,000000	100,178042
2484,000000	100,184210
2483,000000	100,189477
2482,000000	100,193122
2481,000000	100,194021
2480,000000	100,192067
2479,000000	100,189244
2478,000000	100,188213
2477,000000	100,189719
2476,000000	100,192191
2475,000000	100,194159
2474,000000	100,196215
2473,000000	100,199929
2472,000000	100,205201
2471,000000	100,209641
2470,000000	100,210948
2469,000000	100,209464
2468,000000	100,207911
2467,000000	100,208624
2466,000000	100,211615
2465,000000	100,215501
2464,000000	100,219469
2463,000000	100,223444
2462,000000	100,226631
2461,000000	100,227282
2460,000000	100,224655
2459,000000	100,220451
2458,000000	100,217414
2457,000000	100,216625
2456,000000	100,216955
2455,000000	100,217216
2454,000000	100,218030
2453,000000	100,221032
2452,000000	100,226449
2451,000000	100,232219
2450,000000	100,235871
2449,000000	100,237071
2448,000000	100,237797
2447,000000	100,239841
2446,000000	100,242812
2445,000000	100,245103
2444,000000	100,246300
2443,000000	100,247698
2442,000000	100,250383
2441,000000	100,253738
2440,000000	100,256257
2439,000000	100,257156
2438,000000	100,256608
2437,000000	100,254987
2436,000000	100,252708
2435,000000	100,250751
2434,000000	100,250654
2433,000000	100,253633
2432,000000	100,259681
2431,000000	100,267356
2430,000000	100,274270
2429,000000	100,278151
2428,000000	100,278255
2427,000000	100,276189
2426,000000	100,275073
2425,000000	100,277186
2424,000000	100,281943
2423,000000	100,286325
2422,000000	100,287750
2421,000000	100,286643
2420,000000	100,285820
2419,000000	100,287160
2418,000000	100,289511
2417,000000	100,290436
2416,000000	100,289544
2415,000000	100,289078
2414,000000	100,291068
2413,000000	100,294875
2412,000000	100,298177
2411,000000	100,299958
2410,000000	100,301692
2409,000000	100,305399
2408,000000	100,311091
2407,000000	100,316672
2406,000000	100,320371
2405,000000	100,322646
2404,000000	100,325205
2403,000000	100,328553
2402,000000	100,331328
2401,000000	100,332087
2400,000000	100,330902
2399,000000	100,328937
2398,000000	100,327356
2397,000000	100,327218
2396,000000	100,329445
2395,000000	100,333769
2394,000000	100,338191
2393,000000	100,340639
2392,000000	100,341117
2391,000000	100,341333
2390,000000	100,342272
2389,000000	100,343157
2388,000000	100,342924
2387,000000	100,341850
2386,000000	100,341379
2385,000000	100,342921
2384,000000	100,346987
2383,000000	100,352898
2382,000000	100,359027
2381,000000	100,363769
2380,000000	100,366470
2379,000000	100,367174
2378,000000	100,365802
2377,000000	100,362668
2376,000000	100,359926
2375,000000	100,360924
2374,000000	100,366866
2373,000000	100,374931
2372,000000	100,381096
2371,000000	100,384457
2370,000000	100,387353
2369,000000	100,391492
2368,000000	100,395666
2367,000000	100,397632
2366,000000	100,396620
2365,000000	100,392883
2364,000000	100,386175
2363,000000	100,376804
2362,000000	100,368311
2361,000000	100,366235
2360,000000	100,371786
2359,000000	100,378777
2358,000000	100,379380
2357,000000	100,372875
2356,000000	100,365997
2355,000000	100,363935
2354,000000	100,365859
2353,000000	100,369093
2352,000000	100,372854
2351,000000	100,376379
2350,000000	100,377587
2349,000000	100,375765
2348,000000	100,372203
2347,000000	100,369302
2346,000000	100,369344
2345,000000	100,372924
2344,000000	100,378307
2343,000000	100,382599
2342,000000	100,383692
2341,000000	100,379944
2340,000000	100,371623
2339,000000	100,362297
2338,000000	100,356430
2337,000000	100,356794
2336,000000	100,363493
2335,000000	100,373914
2334,000000	100,383270
2333,000000	100,387416
2332,000000	100,385936
2331,000000	100,381479
2330,000000	100,375195
2329,000000	100,364962
2328,000000	100,348148
2327,000000	100,326142
2326,000000	100,305033
2325,000000	100,292385
2324,000000	100,292988
2323,000000	100,304907
2322,000000	100,320840
2321,000000	100,333545
2320,000000	100,341099
2319,000000	100,345831
2318,000000	100,349737
2317,000000	100,353424
2316,000000	100,358073
2315,000000	100,365879
2314,000000	100,376777
2313,000000	100,386892
2312,000000	100,391730
2311,000000	100,390656
2310,000000	100,387253
2309,000000	100,385668
2308,000000	100,387327
2307,000000	100,390559
2306,000000	100,392899
2305,000000	100,393499
2304,000000	100,393868
2303,000000	100,395835
2302,000000	100,399239
2301,000000	100,401668
2300,000000	100,400439
2299,000000	100,394571
2298,000000	100,385446
2297,000000	100,376534
2296,000000	100,371675
2295,000000	100,372175
2294,000000	100,375415
2293,000000	100,377501
2292,000000	100,377419
2291,000000	100,377191
2290,000000	100,378058
2289,000000	100,378125
2288,000000	100,374943
2287,000000	100,369057
2286,000000	100,364017
2285,000000	100,363251
2284,000000	100,367726
2283,000000	100,376047
2282,000000	100,385987
2281,000000	100,395722
2280,000000	100,404040
2279,000000	100,409998
2278,000000	100,413245
2277,000000	100,414997
2276,000000	100,417507
2275,000000	100,421722
2274,000000	100,426267
2273,000000	100,429643
2272,000000	100,432138
2271,000000	100,434569
2270,000000	100,436884
2269,000000	100,439531
2268,000000	100,444018
2267,000000	100,449768
2266,000000	100,452794
2265,000000	100,450994
2264,000000	100,448644
2263,000000	100,451196
2262,000000	100,457042
2261,000000	100,459559
2260,000000	100,457146
2259,000000	100,455927
2258,000000	100,461679
2257,000000	100,473373
2256,000000	100,485616
2255,000000	100,493360
2254,000000	100,493645
2253,000000	100,487777
2252,000000	100,482985
2251,000000	100,486625
2250,000000	100,496618
2249,000000	100,502568
2248,000000	100,498648
2247,000000	100,490405
2246,000000	100,485940
2245,000000	100,486073
2244,000000	100,487478
2243,000000	100,490139
2242,000000	100,495490
2241,000000	100,500434
2240,000000	100,500340
2239,000000	100,496981
2238,000000	100,497702
2237,000000	100,506517
2236,000000	100,520476
2235,000000	100,534832
2234,000000	100,547163
2233,000000	100,555633
2232,000000	100,557813
2231,000000	100,553888
2230,000000	100,548550
2229,000000	100,547126
2228,000000	100,550220
2227,000000	100,553723
2226,000000	100,554150
2225,000000	100,552618
2224,000000	100,552496
2223,000000	100,553895
2222,000000	100,553014
2221,000000	100,548178
2220,000000	100,544120
2219,000000	100,547471
2218,000000	100,559060
2217,000000	100,573205
2216,000000	100,583515
2215,000000	100,586720
2214,000000	100,582570
2213,000000	100,574577
2212,000000	100,570151
2211,000000	100,574720
2210,000000	100,584994
2209,000000	100,592017
2208,000000	100,591294
2207,000000	100,585808
2206,000000	100,579350
2205,000000	100,572907
2204,000000	100,569007
2203,000000	100,573627
2202,000000	100,590292
2201,000000	100,615604
2200,000000	100,642416
2199,000000	100,663885
2198,000000	100,673447
2197,000000	100,666961
2196,000000	100,648828
2195,000000	100,631484
2194,000000	100,624646
2193,000000	100,627144
2192,000000	100,630952
2191,000000	100,629950
2190,000000	100,622983
2189,000000	100,612696
2188,000000	100,605025
2187,000000	100,607091
2186,000000	100,622289
2185,000000	100,647954
2184,000000	100,677821
2183,000000	100,703815
2182,000000	100,715900
2181,000000	100,707735
2180,000000	100,686532
2179,000000	100,671115
2178,000000	100,675526
2177,000000	100,696231
2176,000000	100,717091
2175,000000	100,725285
2174,000000	100,719853
2173,000000	100,707230
2172,000000	100,693159
2171,000000	100,679147
2170,000000	100,664741
2169,000000	100,651204
2168,000000	100,640680
2167,000000	100,631639
2166,000000	100,618526
2165,000000	100,598867
2164,000000	100,578454
2163,000000	100,567308
2162,000000	100,574969
2161,000000	100,611639
2160,000000	100,683054
2159,000000	100,773390
2158,000000	100,844387
2157,000000	100,869418
2156,000000	100,859832
2155,000000	100,844493
2154,000000	100,836473
2153,000000	100,829963
2152,000000	100,819567
2151,000000	100,809594
2150,000000	100,804930
2149,000000	100,803902
2148,000000	100,802472
2147,000000	100,799038
2146,000000	100,793689
2145,000000	100,788264
2144,000000	100,787596
2143,000000	100,794835
2142,000000	100,804855
2141,000000	100,807222
2140,000000	100,797023
2139,000000	100,779500
2138,000000	100,764666
2137,000000	100,760714
2136,000000	100,770254
2135,000000	100,787707
2134,000000	100,801120
2133,000000	100,801653
2132,000000	100,791190
2131,000000	100,777190
2130,000000	100,762829
2129,000000	100,747045
2128,000000	100,731873
2127,000000	100,722725
2126,000000	100,720476
2125,000000	100,718890
2124,000000	100,712340
2123,000000	100,702507
2122,000000	100,694885
2121,000000	100,691519
2120,000000	100,689452
2119,000000	100,684452
2118,000000	100,674771
2117,000000	100,662701
2116,000000	100,653612
2115,000000	100,651857
2114,000000	100,656486
2113,000000	100,661974
2112,000000	100,663701
2111,000000	100,661648
2110,000000	100,658838
2109,000000	100,658173
2108,000000	100,661290
2107,000000	100,668432
2106,000000	100,678093
2105,000000	100,687337
2104,000000	100,692881
2103,000000	100,692206
2102,000000	100,685539
2101,000000	100,678147
2100,000000	100,678169
2099,000000	100,689052
2098,000000	100,705355
2097,000000	100,718339
2096,000000	100,724202
2095,000000	100,724434
2094,000000	100,720970
2093,000000	100,715598
2092,000000	100,711781
2091,000000	100,711390
2090,000000	100,710396
2089,000000	100,703001
2088,000000	100,690342
2087,000000	100,680452
2086,000000	100,679166
2085,000000	100,684935
2084,000000	100,692676
2083,000000	100,698552
2082,000000	100,700446
2081,000000	100,698297
2080,000000	100,695524
2079,000000	100,696487
2078,000000	100,701275
2077,000000	100,705799
2076,000000	100,707226
2075,000000	100,705825
2074,000000	100,701690
2073,000000	100,694361
2072,000000	100,686461
2071,000000	100,683313
2070,000000	100,687792
2069,000000	100,698752
2068,000000	100,714260
2067,000000	100,732309
2066,000000	100,748164
2065,000000	100,755846
2064,000000	100,753887
2063,000000	100,746023
2062,000000	100,735857
2061,000000	100,724550
2060,000000	100,712816
2059,000000	100,701458
2058,000000	100,691536
2057,000000	100,687172
2056,000000	100,693852
2055,000000	100,708005
2054,000000	100,712937
2053,000000	100,695412
2052,000000	100,665312
2051,000000	100,648783
2050,000000	100,661092
2049,000000	100,692396
2048,000000	100,722109
2047,000000	100,739950
2046,000000	100,746387
2045,000000	100,743806
2044,000000	100,737627
2043,000000	100,738129
2042,000000	100,752056
2041,000000	100,774316
2040,000000	100,791622
2039,000000	100,792666
2038,000000	100,775577
2037,000000	100,752176
2036,000000	100,744124
2035,000000	100,765487
2034,000000	100,808156
2033,000000	100,850683
2032,000000	100,879089
2031,000000	100,890532
2030,000000	100,883165
2029,000000	100,858613
2028,000000	100,830318
2027,000000	100,811627
2026,000000	100,797985
2025,000000	100,776656
2024,000000	100,752154
2023,000000	100,745168
2022,000000	100,765842
2021,000000	100,803198
2020,000000	100,840976
2019,000000	100,869226
2018,000000	100,878690
2017,000000	100,862232
2016,000000	100,828787
2015,000000	100,800301
2014,000000	100,789716
2013,000000	100,792570
2012,000000	100,799836
2011,000000	100,808058
2010,000000	100,816149
2009,000000	100,823270
2008,000000	100,832501
2007,000000	100,847261
2006,000000	100,863643
2005,000000	100,875345
2004,000000	100,883293
2003,000000	100,889652
2002,000000	100,887040
2001,000000	100,867275
2000,000000	100,838502
1999,000000	100,819472
1998,000000	100,817019
1997,000000	100,821135
1996,000000	100,821636
1995,000000	100,817924
1994,000000	100,811954
1993,000000	100,804356
1992,000000	100,799626
1991,000000	100,802485
1990,000000	100,806668
1989,000000	100,799647
1988,000000	100,780214
1987,000000	100,760147
1986,000000	100,747924
1985,000000	100,741805
1984,000000	100,739380
1983,000000	100,742224
1982,000000	100,750145
1981,000000	100,763551
1980,000000	100,792490
1979,000000	100,848330
1978,000000	100,920490
1977,000000	100,976926
1976,000000	100,997134
1975,000000	100,987520
1974,000000	100,962266
1973,000000	100,932980
1972,000000	100,915193
1971,000000	100,919635
1970,000000	100,934393
1969,000000	100,934434
1968,000000	100,913657
1967,000000	100,891744
1966,000000	100,884783
1965,000000	100,887964
1964,000000	100,892863
1963,000000	100,902252
1962,000000	100,919795
1961,000000	100,938944
1960,000000	100,950021
1959,000000	100,949821
1958,000000	100,940615
1957,000000	100,928764
1956,000000	100,924395
1955,000000	100,931816
1954,000000	100,940243
1953,000000	100,934307
1952,000000	100,914021
1951,000000	100,893531
1950,000000	100,881171
1949,000000	100,873335
1948,000000	100,867854
1947,000000	100,870181
1946,000000	100,882769
1945,000000	100,898494
1944,000000	100,908533
1943,000000	100,909828
1942,000000	100,903883
1941,000000	100,895373
1940,000000	100,891125
1939,000000	100,892490
1938,000000	100,889203
1937,000000	100,870441
1936,000000	100,843411
1935,000000	100,829579
1934,000000	100,839749
1933,000000	100,862799
1932,000000	100,881485
1931,000000	100,889510
1930,000000	100,889625
1929,000000	100,885805
1928,000000	100,882503
1927,000000	100,883630
1926,000000	100,886715
1925,000000	100,883744
1924,000000	100,871496
1923,000000	100,856454
1922,000000	100,846994
1921,000000	100,845042
1920,000000	100,848603
1919,000000	100,856308
1918,000000	100,865468
1917,000000	100,872271
1916,000000	100,876384
1915,000000	100,879321
1914,000000	100,878253
1913,000000	100,868011
1912,000000	100,850196
1911,000000	100,833291
1910,000000	100,822099
1909,000000	100,814239
1908,000000	100,808652
1907,000000	100,809337
1906,000000	100,817405
1905,000000	100,827853
1904,000000	100,837470
1903,000000	100,848530
1902,000000	100,860803
1901,000000	100,866562
1900,000000	100,859565
1899,000000	100,844051
1898,000000	100,829477
1897,000000	100,820760
1896,000000	100,817576
1895,000000	100,819091
1894,000000	100,824785
1893,000000	100,832714
1892,000000	100,841005
1891,000000	100,848881
1890,000000	100,854065
1889,000000	100,853555
1888,000000	100,848564
1887,000000	100,844124
1886,000000	100,843425
1885,000000	100,845187
1884,000000	100,846690
1883,000000	100,847191
1882,000000	100,846842
1881,000000	100,845257
1880,000000	100,843141
1879,000000	100,842547
1878,000000	100,843853
1877,000000	100,845050
1876,000000	100,844959
1875,000000	100,844019
1874,000000	100,842157
1873,000000	100,839921
1872,000000	100,840424
1871,000000	100,844987
1870,000000	100,846954
1869,000000	100,837469
1868,000000	100,821124
1867,000000	100,812942
1866,000000	100,817805
1865,000000	100,826912
1864,000000	100,831205
1863,000000	100,829296
1862,000000	100,824442
1861,000000	100,819525
1860,000000	100,816846
1859,000000	100,818545
1858,000000	100,824175
1857,000000	100,830409
1856,000000	100,835065
1855,000000	100,838563
1854,000000	100,840547
1853,000000	100,839405
1852,000000	100,835886
1851,000000	100,833394
1850,000000	100,833030
1849,000000	100,832719
1848,000000	100,833574
1847,000000	100,840610
1846,000000	100,853652
1845,000000	100,862254
1844,000000	100,856741
1843,000000	100,841543
1842,000000	100,827637
1841,000000	100,819536
1840,000000	100,816077
1839,000000	100,815012
1838,000000	100,814465
1837,000000	100,814080
1836,000000	100,815781
1835,000000	100,820762
1834,000000	100,826251
1833,000000	100,827962
1832,000000	100,824455
1831,000000	100,816752
1830,000000	100,805538
1829,000000	100,794056
1828,000000	100,788313
1827,000000	100,790120
1826,000000	100,793568
1825,000000	100,789548
1824,000000	100,778025
1823,000000	100,769428
1822,000000	100,770305
1821,000000	100,777009
1820,000000	100,783135
1819,000000	100,786649
1818,000000	100,787462
1817,000000	100,783621
1816,000000	100,774871
1815,000000	100,765061
1814,000000	100,757202
1813,000000	100,749192
1812,000000	100,737745
1811,000000	100,723647
1810,000000	100,709668
1809,000000	100,695838
1808,000000	100,680849
1807,000000	100,665921
1806,000000	100,653065
1805,000000	100,641757
1804,000000	100,630007
1803,000000	100,616545
1802,000000	100,600620
1801,000000	100,581898
1800,000000	100,562747
1799,000000	100,546644
1798,000000	100,533144
1797,000000	100,519081
1796,000000	100,504182
1795,000000	100,491096
1794,000000	100,478643
1793,000000	100,458735
1792,000000	100,427344
1791,000000	100,394219
1790,000000	100,369307
1789,000000	100,350788
1788,000000	100,333224
1787,000000	100,314461
1786,000000	100,293607
1785,000000	100,268515
1784,000000	100,238005
1783,000000	100,204294
1782,000000	100,170881
1781,000000	100,139077
1780,000000	100,109992
1779,000000	100,086058
1778,000000	100,066958
1777,000000	100,048968
1776,000000	100,029676
1775,000000	100,011097
1774,000000	99,995234
1773,000000	99,976796
1772,000000	99,949811
1771,000000	99,921656
1770,000000	99,902045
1769,000000	99,888341
1768,000000	99,872301
1767,000000	99,849410
1766,000000	99,821654
1765,000000	99,792186
1764,000000	99,759046
1763,000000	99,715537
1762,000000	99,658223
1761,000000	99,592865
1760,000000	99,526777
1759,000000	99,459888
1758,000000	99,385220
1757,000000	99,294411
1756,000000	99,187336
1755,000000	99,072785
1754,000000	98,955108
1753,000000	98,825560
1752,000000	98,668314
1751,000000	98,477454
1750,000000	98,263671
1749,000000	98,039858
1748,000000	97,810167
1747,000000	97,574616
1746,000000	97,330528
1745,000000	97,070060
1744,000000	96,789807
1743,000000	96,498826
1742,000000	96,205935
1741,000000	95,904545
1740,000000	95,588382
1739,000000	95,280412
1738,000000	95,016297
1737,000000	94,803899
1736,000000	94,622709
1735,000000	94,449177
1734,000000	94,282453
1733,000000	94,148776
1732,000000	94,066003
1731,000000	94,033332
1730,000000	94,046774
1729,000000	94,097801
1728,000000	94,174629
1727,000000	94,270475
1726,000000	94,386494
1725,000000	94,526352
1724,000000	94,688868
1723,000000	94,863453
1722,000000	95,035493
1721,000000	95,201231
1720,000000	95,373531
1719,000000	95,571070
1718,000000	95,792153
1717,000000	96,006208
1716,000000	96,193447
1715,000000	96,363168
1714,000000	96,522725
1713,000000	96,666184
1712,000000	96,791562
1711,000000	96,907376
1710,000000	97,018649
1709,000000	97,119697
1708,000000	97,207732
1707,000000	97,291197
1706,000000	97,376167
1705,000000	97,454754
1704,000000	97,520006
1703,000000	97,582339
1702,000000	97,658950
1701,000000	97,751466
1700,000000	97,824328
1699,000000	97,846846
1698,000000	97,840059
1697,000000	97,833800
1696,000000	97,839012
1695,000000	97,853904
1694,000000	97,863645
1693,000000	97,860963
1692,000000	97,851908
1691,000000	97,841167
1690,000000	97,828675
1689,000000	97,812356
1688,000000	97,794427
1687,000000	97,779865
1686,000000	97,768111
1685,000000	97,747927
1684,000000	97,714183
1683,000000	97,689778
1682,000000	97,679414
1681,000000	97,665697
1680,000000	97,648751
1679,000000	97,635927
1678,000000	97,629469
1677,000000	97,624103
1676,000000	97,613687
1675,000000	97,596176
1674,000000	97,570780
1673,000000	97,538360
1672,000000	97,504787
1671,000000	97,475744
1670,000000	97,450257
1669,000000	97,424757
1668,000000	97,399255
1667,000000	97,375793
1666,000000	97,355356
1665,000000	97,336244
1664,000000	97,315026
1663,000000	97,290203
1662,000000	97,264015
1661,000000	97,238309
1660,000000	97,213337
1659,000000	97,191136
1658,000000	97,172121
1657,000000	97,154159
1656,000000	97,137130
1655,000000	97,123985
1654,000000	97,114052
1653,000000	97,104856
1652,000000	97,100271
1651,000000	97,091954
1650,000000	97,083311
1649,000000	97,083646
1648,000000	97,089338
1647,000000	97,106907
1646,000000	97,143104
1645,000000	97,183562
1644,000000	97,211928
1643,000000	97,233219
1642,000000	97,255531
1641,000000	97,277993
1640,000000	97,297993
1639,000000	97,317315
1638,000000	97,338898
1637,000000	97,364051
1636,000000	97,394487
1635,000000	97,434409
1634,000000	97,474480
1633,000000	97,501346
1632,000000	97,519942
1631,000000	97,539123
1630,000000	97,560531
1629,000000	97,581443
1628,000000	97,600445
1627,000000	97,620115
1626,000000	97,642468
1625,000000	97,667147
1624,000000	97,694608
1623,000000	97,724968
1622,000000	97,753944
1621,000000	97,774931
1620,000000	97,787999
1619,000000	97,799595
1618,000000	97,814881
1617,000000	97,834551
1616,000000	97,858443
1615,000000	97,886353
1614,000000	97,914603
1613,000000	97,939142
1612,000000	97,958587
1611,000000	97,973661
1610,000000	97,985424
1609,000000	97,994158
1608,000000	98,000837
1607,000000	98,006496
1606,000000	98,009689
1605,000000	98,008173
1604,000000	98,004163
1603,000000	98,004146
1602,000000	98,011837
1601,000000	98,025825
1600,000000	98,044577
1599,000000	98,068288
1598,000000	98,094968
1597,000000	98,120121
1596,000000	98,141960
1595,000000	98,162448
1594,000000	98,182027
1593,000000	98,198046
1592,000000	98,209802
1591,000000	98,220017
1590,000000	98,229381
1589,000000	98,234437
1588,000000	98,232868
1587,000000	98,226915
1586,000000	98,219563
1585,000000	98,211101
1584,000000	98,201344
1583,000000	98,192527
1582,000000	98,186461
1581,000000	98,181821
1580,000000	98,177645
1579,000000	98,175763
1578,000000	98,177799
1577,000000	98,183694
1576,000000	98,195161
1575,000000	98,213827
1574,000000	98,233529
1573,000000	98,248699
1572,000000	98,261609
1571,000000	98,277063
1570,000000	98,294959
1569,000000	98,310758
1568,000000	98,321965
1567,000000	98,329241
1566,000000	98,334689
1565,000000	98,337712
1564,000000	98,336916
1563,000000	98,334273
1562,000000	98,335477
1561,000000	98,340303
1560,000000	98,342395
1559,000000	98,324854
1558,000000	98,315911
1557,000000	98,320776
1556,000000	98,312550
1555,000000	98,303657
1554,000000	98,301732
1553,000000	98,299396
1552,000000	98,291680
1551,000000	98,283321
1550,000000	98,279425
1549,000000	98,279904
1548,000000	98,282299
1547,000000	98,286013
1546,000000	98,290606
1545,000000	98,291020
1544,000000	98,285022
1543,000000	98,278906
1542,000000	98,276270
1541,000000	98,275432
1540,000000	98,289250
1539,000000	98,337899
1538,000000	98,398704
1537,000000	98,444101
1536,000000	98,481580
1535,000000	98,522210
1534,000000	98,567039
1533,000000	98,608866
1532,000000	98,643979
1531,000000	98,674555
1530,000000	98,703168
1529,000000	98,730561
1528,000000	98,755776
1527,000000	98,780407
1526,000000	98,805287
1525,000000	98,825906
1524,000000	98,840226
1523,000000	98,853898
1522,000000	98,870769
1521,000000	98,888770
1520,000000	98,904642
1519,000000	98,916712
1518,000000	98,925727
1517,000000	98,933050
1516,000000	98,945383
1515,000000	98,968919
1514,000000	98,999690
1513,000000	99,030355
1512,000000	99,056345
1511,000000	99,075618
1510,000000	99,088307
1509,000000	99,092952
1508,000000	99,092088
1507,000000	99,101849
1506,000000	99,144725
1505,000000	99,189165
1504,000000	99,201033
1503,000000	99,200063
1502,000000	99,200415
1501,000000	99,196440
1500,000000	99,181816
1499,000000	99,155604
1498,000000	99,115431
1497,000000	99,057449
1496,000000	98,992050
1495,000000	98,938594
1494,000000	98,903992
1493,000000	98,883835
1492,000000	98,874275
1491,000000	98,872274
1490,000000	98,869568
1489,000000	98,860109
1488,000000	98,848705
1487,000000	98,841640
1486,000000	98,836191
1485,000000	98,824441
1484,000000	98,803648
1483,000000	98,777486
1482,000000	98,746136
1481,000000	98,706634
1480,000000	98,662569
1479,000000	98,620300
1478,000000	98,576618
1477,000000	98,521124
1476,000000	98,452355
1475,000000	98,377237
1474,000000	98,290936
1473,000000	98,177510
1472,000000	98,044717
1471,000000	97,917060
1470,000000	97,795920
1469,000000	97,673248
1468,000000	97,555579
1467,000000	97,455216
1466,000000	97,374454
1465,000000	97,305524
1464,000000	97,246659
1463,000000	97,199493
1462,000000	97,155519
1461,000000	97,104793
1460,000000	97,045028
1459,000000	96,977146
1458,000000	96,891571
1457,000000	96,782512
1456,000000	96,674551
1455,000000	96,584188
1454,000000	96,503289
1453,000000	96,424980
1452,000000	96,351974
1451,000000	96,288762
1450,000000	96,223293
1449,000000	96,134814
1448,000000	96,019753
1447,000000	95,886735
1446,000000	95,726207
1445,000000	95,511176
1444,000000	95,224204
1443,000000	94,856914
1442,000000	94,396842
1441,000000	93,849461
1440,000000	93,255089
1439,000000	92,646971
1438,000000	92,010878
1437,000000	91,353667
1436,000000	90,805004
1435,000000	90,491686
1434,000000	90,384827
1433,000000	90,398343
1432,000000	90,474269
1431,000000	90,542491
1430,000000	90,501405
1429,000000	90,293189
1428,000000	89,979285
1427,000000	89,698310
1426,000000	89,580729
1425,000000	89,715624
1424,000000	90,110564
1423,000000	90,646302
1422,000000	91,177181
1421,000000	91,669683
1420,000000	92,175879
1419,000000	92,693688
1418,000000	93,135835
1417,000000	93,468114
1416,000000	93,747524
1415,000000	94,028986
1414,000000	94,328653
1413,000000	94,645898
1412,000000	94,978426
1411,000000	95,311652
1410,000000	95,619744
1409,000000	95,886838
1408,000000	96,111115
1407,000000	96,292769
1406,000000	96,434437
1405,000000	96,545740
1404,000000	96,633872
1403,000000	96,696897
1402,000000	96,736212
1401,000000	96,763742
1400,000000	96,787807
1399,000000	96,802969
1398,000000	96,802498
1397,000000	96,790529
1396,000000	96,772837
1395,000000	96,746544
1394,000000	96,705855
1393,000000	96,649854
1392,000000	96,581321
1391,000000	96,503661
1390,000000	96,420222
1389,000000	96,333706
1388,000000	96,245361
1387,000000	96,157243
1386,000000	96,075090
1385,000000	96,004594
1384,000000	95,947527
1383,000000	95,902810
1382,000000	95,869132
1381,000000	95,847366
1380,000000	95,839559
1379,000000	95,845655
1378,000000	95,862560
1377,000000	95,887109
1376,000000	95,918436
1375,000000	95,955956
1374,000000	95,996436
1373,000000	96,033014
1372,000000	96,057058
1371,000000	96,063481
1370,000000	96,053861
1369,000000	96,033778
1368,000000	96,008629
1367,000000	95,979899
1366,000000	95,945101
1365,000000	95,901610
1364,000000	95,848196
1363,000000	95,785447
1362,000000	95,716784
1361,000000	95,645601
1360,000000	95,572812
1359,000000	95,499218
1358,000000	95,426742
1357,000000	95,357287
1356,000000	95,292836
1355,000000	95,236666
1354,000000	95,193812
1353,000000	95,169436
1352,000000	95,166100
1351,000000	95,181493
1350,000000	95,207651
1349,000000	95,231861
1348,000000	95,239858
1347,000000	95,218896
1346,000000	95,159206
1345,000000	95,055835
1344,000000	94,908534
1343,000000	94,717917
1342,000000	94,481130
1341,000000	94,193631
1340,000000	93,861189
1339,000000	93,507909
1338,000000	93,164483
1337,000000	92,851718
1336,000000	92,580331
1335,000000	92,356486
1334,000000	92,180447
1333,000000	92,045874
1332,000000	91,944618
1331,000000	91,871048
1330,000000	91,820746
1329,000000	91,790759
1328,000000	91,782891
1327,000000	91,801214
1326,000000	91,847177
1325,000000	91,919556
1324,000000	92,018067
1323,000000	92,142943
1322,000000	92,290926
1321,000000	92,457040
1320,000000	92,637730
1319,000000	92,827804
1318,000000	93,017360
1317,000000	93,196458
1316,000000	93,361440
1315,000000	93,512848
1314,000000	93,649745
1313,000000	93,769893
1312,000000	93,873964
1311,000000	93,965371
1310,000000	94,047131
1309,000000	94,121732
1308,000000	94,192182
1307,000000	94,260867
1306,000000	94,327571
1305,000000	94,390771
1304,000000	94,450767
1303,000000	94,510105
1302,000000	94,571976
1301,000000	94,638923
1300,000000	94,711630
1299,000000	94,787926
1298,000000	94,864361
1297,000000	94,939384
1296,000000	95,013024
1295,000000	95,083153
1294,000000	95,144971
1293,000000	95,195118
1292,000000	95,234086
1291,000000	95,263067
1290,000000	95,280350
1289,000000	95,282523
1288,000000	95,266476
1287,000000	95,229611
1286,000000	95,169938
1285,000000	95,087537
1284,000000	94,985742
1283,000000	94,867781
1282,000000	94,733672
1281,000000	94,582111
1280,000000	94,414082
1279,000000	94,233127
1278,000000	94,040943
1277,000000	93,836011
1276,000000	93,616803
1275,000000	93,382268
1274,000000	93,129391
1273,000000	92,852828
1272,000000	92,549274
1271,000000	92,219971
1270,000000	91,867068
1269,000000	91,492263
1268,000000	91,099885
1267,000000	90,697612
1266,000000	90,292892
1265,000000	89,892462
1264,000000	89,506092
1263,000000	89,143861
1262,000000	88,807503
1261,000000	88,489882
1260,000000	88,184307
1259,000000	87,886458
1258,000000	87,589649
1257,000000	87,291933
1256,000000	87,011195
1255,000000	86,783878
1254,000000	86,638571
1253,000000	86,575042
1252,000000	86,569262
1251,000000	86,588725
1250,000000	86,605455
1249,000000	86,604872
1248,000000	86,588962
1247,000000	86,568291
1246,000000	86,549220
1245,000000	86,533648
1244,000000	86,526615
1243,000000	86,535404
1242,000000	86,562766
1241,000000	86,608702
1240,000000	86,679028
1239,000000	86,783016
1238,000000	86,922834
1237,000000	87,093780
1236,000000	87,291735
1235,000000	87,513634
1234,000000	87,752091
1233,000000	87,998431
1232,000000	88,253118
1231,000000	88,525765
1230,000000	88,828243
1229,000000	89,172336
1228,000000	89,568673
1227,000000	90,019602
1226,000000	90,510797
1225,000000	91,015111
1224,000000	91,503320
1223,000000	91,950233
1222,000000	92,337036
1221,000000	92,655453
1220,000000	92,907834
1219,000000	93,100191
1218,000000	93,238285
1217,000000	93,327915
1216,000000	93,377868
1215,000000	93,398119
1214,000000	93,395138
1213,000000	93,372748
1212,000000	93,332954
1211,000000	93,275841
1210,000000	93,199805
1209,000000	93,103934
1208,000000	92,991171
1207,000000	92,865801
1206,000000	92,729871
1205,000000	92,584115
1204,000000	92,430898
1203,000000	92,274004
1202,000000	92,115691
1201,000000	91,957632
1200,000000	91,804725
1199,000000	91,665408
1198,000000	91,547494
1197,000000	91,456802
1196,000000	91,398471
1195,000000	91,375467
1194,000000	91,387883
1193,000000	91,434872
1192,000000	91,517219
1191,000000	91,634332
1190,000000	91,780126
1189,000000	91,947201
1188,000000	92,130519
1187,000000	92,324006
1186,000000	92,516339
1185,000000	92,694624
1184,000000	92,851271
1183,000000	92,984642
1182,000000	93,095607
1181,000000	93,186248
1180,000000	93,260292
1179,000000	93,320643
1178,000000	93,368407
1177,000000	93,405604
1176,000000	93,436210
1175,000000	93,463015
1174,000000	93,484648
1173,000000	93,498722
1172,000000	93,505856
1171,000000	93,508336
1170,000000	93,507540
1169,000000	93,505163
1168,000000	93,505259
1167,000000	93,512177
1166,000000	93,527851
1165,000000	93,553057
1164,000000	93,589014
1163,000000	93,634608
1162,000000	93,683811
1161,000000	93,728596
1160,000000	93,762884
1159,000000	93,781855
1158,000000	93,780767
1157,000000	93,758003
1156,000000	93,717128
1155,000000	93,664197
1154,000000	93,605274
1153,000000	93,549317
1152,000000	93,509803
1151,000000	93,498267
1150,000000	93,516674
1149,000000	93,560363
1148,000000	93,626872
1147,000000	93,716422
1146,000000	93,826028
1145,000000	93,947208
1144,000000	94,070335
1143,000000	94,188704
1142,000000	94,299357
1141,000000	94,403578
1140,000000	94,505428
1139,000000	94,607185
1138,000000	94,706059
1137,000000	94,796686
1136,000000	94,874145
1135,000000	94,933485
1134,000000	94,969049
1133,000000	94,976893
1132,000000	94,958079
1131,000000	94,916307
1130,000000	94,854108
1129,000000	94,773653
1128,000000	94,679503
1127,000000	94,578472
1126,000000	94,475472
1125,000000	94,372214
1124,000000	94,269964
1123,000000	94,170526
1122,000000	94,074578
1121,000000	93,981712
1120,000000	93,892674
1119,000000	93,808749
1118,000000	93,728552
1117,000000	93,648114
1116,000000	93,564784
1115,000000	93,478398
1114,000000	93,388220
1113,000000	93,290942
1112,000000	93,182313
1111,000000	93,058115
1110,000000	92,913505
1109,000000	92,745368
1108,000000	92,556564
1107,000000	92,356776
1106,000000	92,158420
1105,000000	91,973190
1104,000000	91,810721
1103,000000	91,675637
1102,000000	91,564217
1101,000000	91,468063
1100,000000	91,382934
1099,000000	91,310987
1098,000000	91,256349
1097,000000	91,221554
1096,000000	91,207794
1095,000000	91,215069
1094,000000	91,241158
1093,000000	91,285368
1092,000000	91,351243
1091,000000	91,441193
1090,000000	91,550513
1089,000000	91,669892
1088,000000	91,793350
1087,000000	91,919555
1086,000000	92,047381
1085,000000	92,174881
1084,000000	92,300638
1083,000000	92,422238
1082,000000	92,534870
1081,000000	92,635434
1080,000000	92,726101
1079,000000	92,810758
1078,000000	92,889505
1077,000000	92,960408
1076,000000	93,024912
1075,000000	93,086424
1074,000000	93,145085
1073,000000	93,198548
1072,000000	93,247919
1071,000000	93,298683
1070,000000	93,354552
1069,000000	93,413497
1068,000000	93,470689
1067,000000	93,523008
1066,000000	93,570237
1065,000000	93,613988
1064,000000	93,656590
1063,000000	93,699941
1062,000000	93,744697
1061,000000	93,790741
1060,000000	93,837870
1059,000000	93,885597
1058,000000	93,933045
1057,000000	93,979673
1056,000000	94,025260
1055,000000	94,068266
1054,000000	94,105219
1053,000000	94,133119
1052,000000	94,152654
1051,000000	94,168952
1050,000000	94,188274
1049,000000	94,212603
1048,000000	94,237028
1047,000000	94,253647
1046,000000	94,259552
1045,000000	94,259506
1044,000000	94,259508
1043,000000	94,260055
1042,000000	94,258361
1041,000000	94,255553
1040,000000	94,257117
1039,000000	94,265596
1038,000000	94,277044
1037,000000	94,286417
1036,000000	94,293355
1035,000000	94,300755
1034,000000	94,310441
1033,000000	94,322551
1032,000000	94,337424
1031,000000	94,355679
1030,000000	94,377138
1029,000000	94,400959
1028,000000	94,426106
1027,000000	94,451513
1026,000000	94,476918
1025,000000	94,503471
1024,000000	94,531764
1023,000000	94,559316
1022,000000	94,582045
1021,000000	94,598518
1020,000000	94,611050
1019,000000	94,623160
1018,000000	94,638074
1017,000000	94,658931
1016,000000	94,687265
1015,000000	94,721095
1014,000000	94,757090
1013,000000	94,794195
1012,000000	94,832180
1011,000000	94,867357
1010,000000	94,894335
1009,000000	94,912328
1008,000000	94,925821
1007,000000	94,937762
1006,000000	94,945577
1005,000000	94,945169
1004,000000	94,934876
1003,000000	94,914621
1002,000000	94,884525
1001,000000	94,846336
1000,000000	94,803660
999,000000	94,758269
998,000000	94,708385
997,000000	94,651742
996,000000	94,587932
995,000000	94,517091
994,000000	94,439093
993,000000	94,356018
992,000000	94,272061
991,000000	94,187914
990,000000	94,097961
989,000000	93,995067
988,000000	93,876574
987,000000	93,743459
986,000000	93,595897
985,000000	93,433253
984,000000	93,255691
983,000000	93,063119
982,000000	92,854652
981,000000	92,631551
980,000000	92,398972
979,000000	92,160334
978,000000	91,912472
977,000000	91,651280
976,000000	91,380275
975,000000	91,109400
974,000000	90,846723
973,000000	90,596743
972,000000	90,364659
971,000000	90,156138
970,000000	89,972961
969,000000	89,815766
968,000000	89,690841
967,000000	89,606477
966,000000	89,563833
965,000000	89,555699
964,000000	89,574370
963,000000	89,615230
962,000000	89,672988
961,000000	89,742856
960,000000	89,825009
959,000000	89,923557
958,000000	90,041695
957,000000	90,180780
956,000000	90,342904
955,000000	90,528205
954,000000	90,730777
953,000000	90,941917
952,000000	91,155419
951,000000	91,366406
950,000000	91,567643
949,000000	91,752924
948,000000	91,922895
947,000000	92,083131
946,000000	92,236888
945,000000	92,383356
944,000000	92,522173
943,000000	92,655031
942,000000	92,783447
941,000000	92,907849
940,000000	93,028665
939,000000	93,145631
938,000000	93,256160
937,000000	93,357226
936,000000	93,448102
935,000000	93,529186
934,000000	93,599822
933,000000	93,659808
932,000000	93,712225
931,000000	93,761066
930,000000	93,806382
929,000000	93,845572
928,000000	93,879492
927,000000	93,914161
926,000000	93,954733
925,000000	94,000199
924,000000	94,045655
923,000000	94,088472
922,000000	94,131404
921,000000	94,180329
920,000000	94,239619
919,000000	94,308881
918,000000	94,384189
917,000000	94,463127
916,000000	94,548262
915,000000	94,645220
914,000000	94,757504
913,000000	94,883947
912,000000	95,020219
911,000000	95,161720
910,000000	95,305430
909,000000	95,449498
908,000000	95,590881
907,000000	95,723998
906,000000	95,843791
905,000000	95,950319
904,000000	96,048781
903,000000	96,143791
902,000000	96,234829
901,000000	96,318599
900,000000	96,393998
899,000000	96,463133
898,000000	96,527662
897,000000	96,586812
896,000000	96,640308
895,000000	96,690866
894,000000	96,741436
893,000000	96,790333
892,000000	96,832171
891,000000	96,864680
890,000000	96,892011
889,000000	96,919639
888,000000	96,947862
887,000000	96,972623
886,000000	96,991000
885,000000	97,002704
884,000000	97,007701
883,000000	97,006467
882,000000	97,002663
881,000000	97,001617
880,000000	97,004749
879,000000	97,008663
878,000000	97,011374
877,000000	97,016589
876,000000	97,030038
875,000000	97,054021
874,000000	97,087188
873,000000	97,127016
872,000000	97,169886
871,000000	97,210711
870,000000	97,245665
869,000000	97,274536
868,000000	97,298578
867,000000	97,317536
866,000000	97,330961
865,000000	97,341135
864,000000	97,351640
863,000000	97,363041
862,000000	97,371916
861,000000	97,374566
860,000000	97,370401
859,000000	97,361594
858,000000	97,350990
857,000000	97,340962
856,000000	97,333375
855,000000	97,329143
854,000000	97,326849
853,000000	97,322202
852,000000	97,310356
851,000000	97,290220
850,000000	97,265698
849,000000	97,241175
848,000000	97,216620
847,000000	97,188634
846,000000	97,155378
845,000000	97,117833
844,000000	97,076906
843,000000	97,033231
842,000000	96,990386
841,000000	96,954045
840,000000	96,925465
839,000000	96,899195
838,000000	96,870408
837,000000	96,842649
836,000000	96,825016
835,000000	96,823189
834,000000	96,837557
833,000000	96,869191
832,000000	96,923886
831,000000	97,009432
830,000000	97,131376
829,000000	97,292596
828,000000	97,492971
827,000000	97,727256
826,000000	97,984153
825,000000	98,248508
824,000000	98,505283
823,000000	98,743360
822,000000	98,958017
821,000000	99,148968
820,000000	99,315748
819,000000	99,456446
818,000000	99,571580
817,000000	99,665984
816,000000	99,744257
815,000000	99,806887
814,000000	99,853357
813,000000	99,887987
812,000000	99,918954
811,000000	99,950857
810,000000	99,981189
809,000000	100,005197
808,000000	100,022545
807,000000	100,037235
806,000000	100,051921
805,000000	100,064793
804,000000	100,072727
803,000000	100,076283
802,000000	100,080127
801,000000	100,088642
800,000000	100,102286
799,000000	100,118510
798,000000	100,134889
797,000000	100,150059
796,000000	100,162080
795,000000	100,168116
794,000000	100,167718
793,000000	100,166255
792,000000	100,172735
791,000000	100,192026
790,000000	100,219202
789,000000	100,243283
788,000000	100,257133
787,000000	100,262173
786,000000	100,263103
785,000000	100,260846
784,000000	100,253258
783,000000	100,240558
782,000000	100,225590
781,000000	100,208373
780,000000	100,184422
779,000000	100,150212
778,000000	100,107341
777,000000	100,059174
776,000000	100,005360
775,000000	99,942412
774,000000	99,869185
773,000000	99,789492
772,000000	99,708757
771,000000	99,628820
770,000000	99,546742
769,000000	99,458843
768,000000	99,365746
767,000000	99,272960
766,000000	99,186595
765,000000	99,109648
764,000000	99,042829
763,000000	98,987359
762,000000	98,944615
761,000000	98,913381
760,000000	98,890080
759,000000	98,873233
758,000000	98,866926
757,000000	98,877806
756,000000	98,907872
755,000000	98,950457
754,000000	98,993588
753,000000	99,027560
752,000000	99,049904
751,000000	99,064819
750,000000	99,079448
749,000000	99,100682
748,000000	99,133504
747,000000	99,179737
746,000000	99,236993
745,000000	99,298706
744,000000	99,355644
743,000000	99,398907
742,000000	99,424071
741,000000	99,434171
740,000000	99,437174
739,000000	99,437882
738,000000	99,432501
737,000000	99,413241
736,000000	99,377063
735,000000	99,326816
734,000000	99,264732
733,000000	99,189474
732,000000	99,100060
731,000000	98,997996
730,000000	98,884887
729,000000	98,762787
728,000000	98,637481
727,000000	98,515657
726,000000	98,397458
725,000000	98,277179
724,000000	98,152288
723,000000	98,025090
722,000000	97,894458
721,000000	97,753855
720,000000	97,600563
719,000000	97,438269
718,000000	97,265175
717,000000	97,067668
716,000000	96,831681
715,000000	96,554720
714,000000	96,241882
713,000000	95,896096
712,000000	95,517632
711,000000	95,107311
710,000000	94,664562
709,000000	94,187600
708,000000	93,680003
707,000000	93,152234
706,000000	92,613747
705,000000	92,069821
704,000000	91,530058
703,000000	91,014785
702,000000	90,551384
701,000000	90,167392
700,000000	89,883716
699,000000	89,707247
698,000000	89,627977
697,000000	89,623300
696,000000	89,664695
695,000000	89,724616
694,000000	89,784543
693,000000	89,838486
692,000000	89,886711
691,000000	89,928885
690,000000	89,966851
689,000000	90,008500
688,000000	90,059974
687,000000	90,115243
686,000000	90,163022
685,000000	90,203067
684,000000	90,246686
683,000000	90,302306
682,000000	90,368710
681,000000	90,442357
680,000000	90,524549
679,000000	90,622383
678,000000	90,747284
677,000000	90,907271
676,000000	91,097211
675,000000	91,303305
674,000000	91,518036
673,000000	91,739016
672,000000	91,951990
671,000000	92,142065
670,000000	92,330105
669,000000	92,592448
668,000000	92,962801
667,000000	93,298149
666,000000	93,488607
665,000000	93,576684
664,000000	93,611413
663,000000	93,601557
662,000000	93,532889
661,000000	93,390001
660,000000	93,169258
659,000000	92,880596
658,000000	92,542649
657,000000	92,169313
656,000000	91,767724
655,000000	91,348334
654,000000	90,924168
653,000000	90,499410
652,000000	90,072638
651,000000	89,647400
650,000000	89,226070
649,000000	88,802469
648,000000	88,377849
647,000000	87,972444
646,000000	87,602808
645,000000	87,259286
644,000000	86,920810
643,000000	86,577024
642,000000	86,222900
641,000000	85,850497
640,000000	85,462693
639,000000	85,081177
638,000000	84,727617
637,000000	84,413370
636,000000	84,156019
635,000000	83,979137
634,000000	83,878217
633,000000	83,814395
632,000000	83,755758
631,000000	83,697948
630,000000	83,636148
629,000000	83,546812
628,000000	83,411424
627,000000	83,232326
626,000000	83,012833
625,000000	82,744201
624,000000	82,426379
623,000000	82,078152
622,000000	81,713287
621,000000	81,328475
620,000000	80,926962
619,000000	80,530369
618,000000	80,154480
617,000000	79,799514
616,000000	79,478235
615,000000	79,223787
614,000000	79,052317
613,000000	78,950003
612,000000	78,910797
611,000000	78,953044
610,000000	79,085742
609,000000	79,293099
608,000000	79,567035
607,000000	79,923581
606,000000	80,371795
605,000000	80,901853
604,000000	81,518384
603,000000	82,250882
602,000000	83,114842
601,000000	84,079782
600,000000	85,083517
599,000000	86,061435
598,000000	86,966671
597,000000	87,780471
596,000000	88,506663
595,000000	89,152735
594,000000	89,717629
593,000000	90,198430
592,000000	90,601990
591,000000	90,949522
590,000000	91,268889
589,000000	91,578172
588,000000	91,876669
587,000000	92,153295
586,000000	92,405794
585,000000	92,646220
584,000000	92,885542
583,000000	93,123172
582,000000	93,356429
581,000000	93,587784
580,000000	93,812520
579,000000	94,010940
578,000000	94,168016
577,000000	94,292391
576,000000	94,404613
575,000000	94,517065
574,000000	94,635243
573,000000	94,767009
572,000000	94,912734
571,000000	95,054390
570,000000	95,173154
569,000000	95,274083
568,000000	95,376481
567,000000	95,484882
566,000000	95,587892
565,000000	95,680808
564,000000	95,770427
563,000000	95,858672
562,000000	95,937203
561,000000	95,998711
560,000000	96,042396
559,000000	96,070166
558,000000	96,088341
557,000000	96,109399
556,000000	96,142066
555,000000	96,182481
554,000000	96,222085
553,000000	96,259171
552,000000	96,294748
551,000000	96,325634
550,000000	96,351369
549,000000	96,380024
548,000000	96,416356
547,000000	96,451215
546,000000	96,472084
545,000000	96,478609
544,000000	96,478708
543,000000	96,477813
542,000000	96,481694
541,000000	96,499475
540,000000	96,534515
539,000000	96,582343
538,000000	96,645344
537,000000	96,735512
536,000000	96,851127
535,000000	96,963816
534,000000	97,046992
533,000000	97,106059
532,000000	97,162291
531,000000	97,220416
530,000000	97,272388
529,000000	97,321581
528,000000	97,378675
527,000000	97,438341
526,000000	97,481298
525,000000	97,501078
524,000000	97,508710
523,000000	97,513029
522,000000	97,515503
521,000000	97,519358
520,000000	97,527198
519,000000	97,533024
518,000000	97,532911
517,000000	97,540561
516,000000	97,573993
515,000000	97,630782
514,000000	97,693831
513,000000	97,753231
512,000000	97,805360
511,000000	97,838831
510,000000	97,843080
509,000000	97,828689
508,000000	97,818429
507,000000	97,817227
506,000000	97,807469
505,000000	97,778193
504,000000	97,741168
503,000000	97,713224
502,000000	97,695839
501,000000	97,676178
500,000000	97,641505
499,000000	97,586609
498,000000	97,513124
497,000000	97,428765
496,000000	97,343228
495,000000	97,261821
494,000000	97,184048
493,000000	97,106931
492,000000	97,029034
491,000000	96,953057
490,000000	96,888032
489,000000	96,846578
488,000000	96,835506
487,000000	96,849530
486,000000	96,876350
485,000000	96,910052
484,000000	96,958725
483,000000	97,037493
482,000000	97,151244
481,000000	97,283777
480,000000	97,407971
479,000000	97,509355
478,000000	97,598686
477,000000	97,695316
476,000000	97,801081
475,000000	97,901008
474,000000	97,984506
473,000000	98,047432
472,000000	98,076318
471,000000	98,058215
470,000000	98,013196
469,000000	97,988998
468,000000	98,015976
467,000000	98,081860
466,000000	98,155563
465,000000	98,228921
464,000000	98,318656
463,000000	98,432846
462,000000	98,550496
461,000000	98,632817
460,000000	98,654540
459,000000	98,634024
458,000000	98,634537
457,000000	98,701147
456,000000	98,797745
455,000000	98,863324
454,000000	98,897134
453,000000	98,939634
452,000000	99,001561
451,000000	99,039646
450,000000	99,020723
