# Supplementary material for: Machine learning-assisted non-destructive plasticizer identification and quantification in historical PVC objects based on IR spectroscopy
Source: Sci Rep. 2022 Mar 23;12:5017. doi: 10.1038/s41598-022-08862-1 (PMC8943100; doi:10.1038/s41598-022-08862-1)
Supplement: Supplementary file 1 — Supplementary Information 1. [file 41598_2022_8862_MOESM1_ESM.zip › Plasticizers_PVC_data/ATR_FTIR_all/P239A.ASC]

PE IR       SUBTECH     SPECTRUM    ASCII       PEDS        4.00        
   -1
P239A.ASC
20/10/14
12:39:52.00
20/10/14
12:39:52.00
Student
Sample 004 By student Date Wednesday, October 14 2020
450,000000
#HDR
-1
-1
#GR
cm-1
%T
1.0
0.0
4000,000000
-1,000000
3551
8
100,875050
63,687628
#DATA
4000,000000	99,789841
3999,000000	99,791292
3998,000000	99,792741
3997,000000	99,794805
3996,000000	99,796640
3995,000000	99,798151
3994,000000	99,798917
3993,000000	99,799094
3992,000000	99,799438
3991,000000	99,800659
3990,000000	99,802710
3989,000000	99,804802
3988,000000	99,806092
3987,000000	99,806385
3986,000000	99,806234
3985,000000	99,806524
3984,000000	99,807951
3983,000000	99,810665
3982,000000	99,814203
3981,000000	99,817673
3980,000000	99,820116
3979,000000	99,821014
3978,000000	99,820635
3977,000000	99,819943
3976,000000	99,820098
3975,000000	99,821721
3974,000000	99,824469
3973,000000	99,827276
3972,000000	99,829225
3971,000000	99,830226
3970,000000	99,830822
3969,000000	99,831459
3968,000000	99,831973
3967,000000	99,831928
3966,000000	99,831351
3965,000000	99,831104
3964,000000	99,832314
3963,000000	99,835237
3962,000000	99,838621
3961,000000	99,840395
3960,000000	99,839454
3959,000000	99,836656
3958,000000	99,834016
3957,000000	99,833216
3956,000000	99,834585
3955,000000	99,837242
3954,000000	99,839721
3953,000000	99,840830
3952,000000	99,840437
3951,000000	99,839585
3950,000000	99,839899
3949,000000	99,842306
3948,000000	99,845907
3947,000000	99,848524
3946,000000	99,848985
3945,000000	99,848473
3944,000000	99,849268
3943,000000	99,852264
3942,000000	99,855922
3941,000000	99,858046
3940,000000	99,858216
3939,000000	99,857428
3938,000000	99,855965
3937,000000	99,853151
3936,000000	99,848944
3935,000000	99,845080
3934,000000	99,843763
3933,000000	99,845755
3932,000000	99,850022
3931,000000	99,854658
3930,000000	99,858126
3929,000000	99,859577
3928,000000	99,859136
3927,000000	99,858422
3926,000000	99,859601
3925,000000	99,862911
3924,000000	99,865986
3923,000000	99,866887
3922,000000	99,866607
3921,000000	99,866819
3920,000000	99,866952
3919,000000	99,865711
3918,000000	99,863952
3917,000000	99,864023
3916,000000	99,866655
3915,000000	99,870466
3914,000000	99,874234
3913,000000	99,877490
3912,000000	99,879475
3911,000000	99,879480
3910,000000	99,877391
3909,000000	99,873953
3908,000000	99,869973
3907,000000	99,866620
3906,000000	99,865351
3905,000000	99,866913
3904,000000	99,869649
3903,000000	99,870481
3902,000000	99,869380
3901,000000	99,870682
3900,000000	99,877359
3899,000000	99,886112
3898,000000	99,891069
3897,000000	99,890328
3896,000000	99,886704
3895,000000	99,883248
3894,000000	99,881274
3893,000000	99,882159
3892,000000	99,887153
3891,000000	99,893546
3890,000000	99,894369
3889,000000	99,887857
3888,000000	99,880557
3887,000000	99,879368
3886,000000	99,884554
3885,000000	99,889367
3884,000000	99,887549
3883,000000	99,882801
3882,000000	99,884255
3881,000000	99,894806
3880,000000	99,907887
3879,000000	99,913735
3878,000000	99,910194
3877,000000	99,904677
3876,000000	99,904334
3875,000000	99,909279
3874,000000	99,913153
3873,000000	99,909790
3872,000000	99,901722
3871,000000	99,897779
3870,000000	99,900821
3869,000000	99,902542
3868,000000	99,895943
3867,000000	99,887939
3866,000000	99,888637
3865,000000	99,897831
3864,000000	99,908349
3863,000000	99,915077
3862,000000	99,917883
3861,000000	99,918807
3860,000000	99,918982
3859,000000	99,919622
3858,000000	99,921017
3857,000000	99,921959
3856,000000	99,920340
3855,000000	99,916435
3854,000000	99,916165
3853,000000	99,922811
3852,000000	99,925600
3851,000000	99,921208
3850,000000	99,920238
3849,000000	99,925292
3848,000000	99,930573
3847,000000	99,932259
3846,000000	99,931360
3845,000000	99,930807
3844,000000	99,932687
3843,000000	99,936121
3842,000000	99,937989
3841,000000	99,937162
3840,000000	99,935248
3839,000000	99,934142
3838,000000	99,933977
3837,000000	99,934371
3836,000000	99,935778
3835,000000	99,939789
3834,000000	99,947083
3833,000000	99,956003
3832,000000	99,962970
3831,000000	99,964964
3830,000000	99,962322
3829,000000	99,959290
3828,000000	99,960587
3827,000000	99,966543
3826,000000	99,971548
3825,000000	99,969956
3824,000000	99,963201
3823,000000	99,958631
3822,000000	99,962295
3821,000000	99,972413
3820,000000	99,977187
3819,000000	99,971208
3818,000000	99,964572
3817,000000	99,966002
3816,000000	99,972700
3815,000000	99,975812
3814,000000	99,972833
3813,000000	99,971214
3812,000000	99,975815
3811,000000	99,982124
3810,000000	99,984774
3809,000000	99,984867
3808,000000	99,987869
3807,000000	99,994619
3806,000000	99,997658
3805,000000	99,992115
3804,000000	99,984767
3803,000000	99,984791
3802,000000	99,993252
3801,000000	100,002013
3800,000000	100,001617
3799,000000	99,995957
3798,000000	99,996907
3797,000000	100,006645
3796,000000	100,017511
3795,000000	100,022275
3794,000000	100,021513
3793,000000	100,020416
3792,000000	100,021406
3791,000000	100,022965
3790,000000	100,023637
3789,000000	100,023738
3788,000000	100,024374
3787,000000	100,026315
3786,000000	100,029837
3785,000000	100,033915
3784,000000	100,035852
3783,000000	100,033680
3782,000000	100,029180
3781,000000	100,026619
3780,000000	100,028707
3779,000000	100,033891
3778,000000	100,037808
3777,000000	100,038972
3776,000000	100,039918
3775,000000	100,042263
3774,000000	100,044162
3773,000000	100,043865
3772,000000	100,042419
3771,000000	100,041537
3770,000000	100,040241
3769,000000	100,036303
3768,000000	100,030879
3767,000000	100,029421
3766,000000	100,034796
3765,000000	100,042701
3764,000000	100,046165
3763,000000	100,043508
3762,000000	100,039471
3761,000000	100,038337
3760,000000	100,040208
3759,000000	100,043678
3758,000000	100,047570
3757,000000	100,050731
3756,000000	100,052019
3755,000000	100,051665
3754,000000	100,050250
3753,000000	100,046779
3752,000000	100,040257
3751,000000	100,033787
3750,000000	100,031128
3749,000000	100,029909
3748,000000	100,026918
3747,000000	100,024875
3746,000000	100,027429
3745,000000	100,033754
3744,000000	100,038963
3743,000000	100,036256
3742,000000	100,031075
3741,000000	100,036228
3740,000000	100,050103
3739,000000	100,062066
3738,000000	100,066543
3737,000000	100,066927
3736,000000	100,069157
3735,000000	100,075189
3734,000000	100,082650
3733,000000	100,089144
3732,000000	100,092571
3731,000000	100,090436
3730,000000	100,083649
3729,000000	100,077126
3728,000000	100,074898
3727,000000	100,076410
3726,000000	100,078550
3725,000000	100,079919
3724,000000	100,082582
3723,000000	100,087758
3722,000000	100,093137
3721,000000	100,095467
3720,000000	100,094134
3719,000000	100,091288
3718,000000	100,088250
3717,000000	100,084032
3716,000000	100,077937
3715,000000	100,071835
3714,000000	100,067665
3713,000000	100,064556
3712,000000	100,061065
3711,000000	100,057499
3710,000000	100,054437
3709,000000	100,052564
3708,000000	100,052413
3707,000000	100,052924
3706,000000	100,051705
3705,000000	100,047321
3704,000000	100,040456
3703,000000	100,033150
3702,000000	100,026826
3701,000000	100,020511
3700,000000	100,011837
3699,000000	100,001578
3698,000000	99,993658
3697,000000	99,989897
3696,000000	99,988235
3695,000000	99,986191
3694,000000	99,984064
3693,000000	99,983441
3692,000000	99,984933
3691,000000	99,988556
3690,000000	99,994354
3689,000000	100,001061
3688,000000	100,004692
3687,000000	100,003044
3686,000000	99,999769
3685,000000	99,999255
3684,000000	100,000293
3683,000000	99,998340
3682,000000	99,991204
3681,000000	99,980530
3680,000000	99,967587
3679,000000	99,951150
3678,000000	99,932966
3677,000000	99,921487
3676,000000	99,925964
3675,000000	99,941230
3674,000000	99,948744
3673,000000	99,945083
3672,000000	99,942881
3671,000000	99,947840
3670,000000	99,956012
3669,000000	99,960357
3668,000000	99,957790
3667,000000	99,953155
3666,000000	99,951344
3665,000000	99,951866
3664,000000	99,951974
3663,000000	99,950357
3662,000000	99,947225
3661,000000	99,942909
3660,000000	99,937445
3659,000000	99,931569
3658,000000	99,927194
3657,000000	99,925417
3656,000000	99,924074
3655,000000	99,918431
3654,000000	99,908167
3653,000000	99,898486
3652,000000	99,892603
3651,000000	99,889237
3650,000000	99,887857
3649,000000	99,889618
3648,000000	99,893323
3647,000000	99,896195
3646,000000	99,897190
3645,000000	99,897086
3644,000000	99,896775
3643,000000	99,896174
3642,000000	99,894348
3641,000000	99,890916
3640,000000	99,886497
3639,000000	99,882123
3638,000000	99,877665
3637,000000	99,872004
3636,000000	99,865324
3635,000000	99,859122
3634,000000	99,853646
3633,000000	99,846850
3632,000000	99,837622
3631,000000	99,827257
3630,000000	99,817641
3629,000000	99,810191
3628,000000	99,802207
3627,000000	99,790400
3626,000000	99,780555
3625,000000	99,778097
3624,000000	99,779503
3623,000000	99,779386
3622,000000	99,776920
3621,000000	99,774271
3620,000000	99,771966
3619,000000	99,767711
3618,000000	99,758851
3617,000000	99,746391
3616,000000	99,735230
3615,000000	99,728672
3614,000000	99,725138
3613,000000	99,720203
3612,000000	99,710904
3611,000000	99,697936
3610,000000	99,684381
3609,000000	99,673190
3608,000000	99,666199
3607,000000	99,663411
3606,000000	99,662630
3605,000000	99,660868
3604,000000	99,655656
3603,000000	99,646579
3602,000000	99,636059
3601,000000	99,626836
3600,000000	99,618824
3599,000000	99,609817
3598,000000	99,598889
3597,000000	99,587401
3596,000000	99,578241
3595,000000	99,573151
3594,000000	99,570719
3593,000000	99,566909
3592,000000	99,558860
3591,000000	99,546777
3590,000000	99,532905
3589,000000	99,519928
3588,000000	99,510099
3587,000000	99,503125
3586,000000	99,495635
3585,000000	99,486018
3584,000000	99,476159
3583,000000	99,467980
3582,000000	99,461549
3581,000000	99,455799
3580,000000	99,449408
3579,000000	99,441259
3578,000000	99,431005
3577,000000	99,418985
3576,000000	99,406052
3575,000000	99,393114
3574,000000	99,380794
3573,000000	99,369415
3572,000000	99,359067
3571,000000	99,349502
3570,000000	99,339959
3569,000000	99,329557
3568,000000	99,318407
3567,000000	99,307812
3566,000000	99,297986
3565,000000	99,287811
3564,000000	99,277160
3563,000000	99,266527
3562,000000	99,255876
3561,000000	99,245073
3560,000000	99,234376
3559,000000	99,224339
3558,000000	99,215411
3557,000000	99,207471
3556,000000	99,199448
3555,000000	99,190137
3554,000000	99,179297
3553,000000	99,167778
3552,000000	99,156232
3551,000000	99,144519
3550,000000	99,132641
3549,000000	99,121362
3548,000000	99,111175
3547,000000	99,101671
3546,000000	99,092150
3545,000000	99,082352
3544,000000	99,072560
3543,000000	99,063411
3542,000000	99,055457
3541,000000	99,048714
3540,000000	99,042390
3539,000000	99,035353
3538,000000	99,026900
3537,000000	99,017239
3536,000000	99,007216
3535,000000	98,997551
3534,000000	98,988518
3533,000000	98,979894
3532,000000	98,971232
3531,000000	98,962205
3530,000000	98,953138
3529,000000	98,944703
3528,000000	98,937081
3527,000000	98,929629
3526,000000	98,921795
3525,000000	98,913851
3524,000000	98,906282
3523,000000	98,898759
3522,000000	98,890221
3521,000000	98,880112
3520,000000	98,869047
3519,000000	98,858141
3518,000000	98,847996
3517,000000	98,838631
3516,000000	98,830028
3515,000000	98,822135
3514,000000	98,814499
3513,000000	98,806544
3512,000000	98,798464
3511,000000	98,791104
3510,000000	98,784726
3509,000000	98,778099
3508,000000	98,769568
3507,000000	98,759084
3506,000000	98,748693
3505,000000	98,740579
3504,000000	98,734779
3503,000000	98,728900
3502,000000	98,720420
3501,000000	98,709280
3500,000000	98,697791
3499,000000	98,688015
3498,000000	98,679750
3497,000000	98,671223
3496,000000	98,661314
3495,000000	98,650509
3494,000000	98,639675
3493,000000	98,628736
3492,000000	98,617117
3491,000000	98,605012
3490,000000	98,593604
3489,000000	98,583924
3488,000000	98,575719
3487,000000	98,567492
3486,000000	98,557742
3485,000000	98,546507
3484,000000	98,535905
3483,000000	98,528696
3482,000000	98,525471
3481,000000	98,523104
3480,000000	98,516910
3479,000000	98,504690
3478,000000	98,488279
3477,000000	98,471240
3476,000000	98,455940
3475,000000	98,443314
3474,000000	98,434583
3473,000000	98,431659
3472,000000	98,434983
3471,000000	98,441371
3470,000000	98,444911
3469,000000	98,440564
3468,000000	98,427134
3467,000000	98,407227
3466,000000	98,384949
3465,000000	98,363944
3464,000000	98,346692
3463,000000	98,334097
3462,000000	98,324899
3461,000000	98,315989
3460,000000	98,304380
3459,000000	98,289405
3458,000000	98,272896
3457,000000	98,257362
3456,000000	98,244232
3455,000000	98,233545
3454,000000	98,224613
3453,000000	98,216405
3452,000000	98,207855
3451,000000	98,198777
3450,000000	98,190589
3449,000000	98,185015
3448,000000	98,181629
3447,000000	98,177398
3446,000000	98,169617
3445,000000	98,158824
3444,000000	98,148219
3443,000000	98,140951
3442,000000	98,138844
3441,000000	98,142867
3440,000000	98,153040
3439,000000	98,167331
3438,000000	98,181409
3437,000000	98,190348
3436,000000	98,190946
3435,000000	98,183121
3434,000000	98,170072
3433,000000	98,156778
3432,000000	98,147018
3431,000000	98,140902
3430,000000	98,135596
3429,000000	98,128521
3428,000000	98,119635
3427,000000	98,110761
3426,000000	98,103629
3425,000000	98,099001
3424,000000	98,097041
3423,000000	98,097732
3422,000000	98,100650
3421,000000	98,104726
3420,000000	98,108592
3419,000000	98,111438
3418,000000	98,113727
3417,000000	98,116916
3416,000000	98,122169
3415,000000	98,129180
3414,000000	98,136314
3413,000000	98,141992
3412,000000	98,145850
3411,000000	98,148506
3410,000000	98,150488
3409,000000	98,151689
3408,000000	98,151890
3407,000000	98,151664
3406,000000	98,152585
3405,000000	98,156448
3404,000000	98,164059
3403,000000	98,174390
3402,000000	98,184711
3401,000000	98,191862
3400,000000	98,194119
3399,000000	98,192270
3398,000000	98,188891
3397,000000	98,186408
3396,000000	98,185762
3395,000000	98,186598
3394,000000	98,188106
3393,000000	98,189355
3392,000000	98,189351
3391,000000	98,187646
3390,000000	98,185062
3389,000000	98,183311
3388,000000	98,183507
3387,000000	98,185105
3386,000000	98,186389
3385,000000	98,185913
3384,000000	98,183569
3383,000000	98,180598
3382,000000	98,178735
3381,000000	98,179000
3380,000000	98,180913
3379,000000	98,182843
3378,000000	98,183368
3377,000000	98,182349
3376,000000	98,180732
3375,000000	98,179497
3374,000000	98,179001
3373,000000	98,179107
3372,000000	98,179537
3371,000000	98,179993
3370,000000	98,180240
3369,000000	98,180241
3368,000000	98,180025
3367,000000	98,179403
3366,000000	98,178109
3365,000000	98,176339
3364,000000	98,174790
3363,000000	98,173866
3362,000000	98,172963
3361,000000	98,170889
3360,000000	98,167111
3359,000000	98,162480
3358,000000	98,158624
3357,000000	98,156619
3356,000000	98,156293
3355,000000	98,156819
3354,000000	98,157795
3353,000000	98,159470
3352,000000	98,161890
3351,000000	98,164226
3350,000000	98,165354
3349,000000	98,164999
3348,000000	98,163926
3347,000000	98,162989
3346,000000	98,162339
3345,000000	98,161643
3344,000000	98,160810
3343,000000	98,160286
3342,000000	98,160733
3341,000000	98,162427
3340,000000	98,164845
3339,000000	98,166887
3338,000000	98,167734
3337,000000	98,167512
3336,000000	98,166914
3335,000000	98,166267
3334,000000	98,165380
3333,000000	98,164307
3332,000000	98,163640
3331,000000	98,163834
3330,000000	98,164696
3329,000000	98,165857
3328,000000	98,167333
3327,000000	98,169219
3326,000000	98,171120
3325,000000	98,172432
3324,000000	98,173109
3323,000000	98,173639
3322,000000	98,174337
3321,000000	98,175108
3320,000000	98,175915
3319,000000	98,176999
3318,000000	98,178453
3317,000000	98,179990
3316,000000	98,181427
3315,000000	98,183120
3314,000000	98,185670
3313,000000	98,189306
3312,000000	98,193829
3311,000000	98,199062
3310,000000	98,205086
3309,000000	98,211907
3308,000000	98,218989
3307,000000	98,225350
3306,000000	98,230251
3305,000000	98,233777
3304,000000	98,236594
3303,000000	98,239105
3302,000000	98,241084
3301,000000	98,242387
3300,000000	98,243734
3299,000000	98,246221
3298,000000	98,250031
3297,000000	98,254038
3296,000000	98,256954
3295,000000	98,258500
3294,000000	98,259212
3293,000000	98,259578
3292,000000	98,259867
3291,000000	98,260543
3290,000000	98,262192
3289,000000	98,264944
3288,000000	98,268351
3287,000000	98,271893
3286,000000	98,275261
3285,000000	98,278173
3284,000000	98,280556
3283,000000	98,283253
3282,000000	98,287944
3281,000000	98,295674
3280,000000	98,305499
3279,000000	98,315058
3278,000000	98,322601
3277,000000	98,328265
3276,000000	98,333424
3275,000000	98,339281
3274,000000	98,346151
3273,000000	98,353501
3272,000000	98,360139
3271,000000	98,364637
3270,000000	98,366446
3269,000000	98,367010
3268,000000	98,369331
3267,000000	98,375730
3266,000000	98,385766
3265,000000	98,396609
3264,000000	98,405614
3263,000000	98,412409
3262,000000	98,418461
3261,000000	98,425065
3260,000000	98,432209
3259,000000	98,439151
3258,000000	98,445473
3257,000000	98,451413
3256,000000	98,457514
3255,000000	98,464222
3254,000000	98,471667
3253,000000	98,479573
3252,000000	98,487408
3251,000000	98,494767
3250,000000	98,501619
3249,000000	98,508119
3248,000000	98,514236
3247,000000	98,519637
3246,000000	98,523971
3245,000000	98,527356
3244,000000	98,530657
3243,000000	98,535159
3242,000000	98,541687
3241,000000	98,550000
3240,000000	98,559142
3239,000000	98,568322
3238,000000	98,577274
3237,000000	98,585805
3236,000000	98,593347
3235,000000	98,599176
3234,000000	98,602954
3233,000000	98,605004
3232,000000	98,606291
3231,000000	98,608146
3230,000000	98,611565
3229,000000	98,616421
3228,000000	98,621579
3227,000000	98,626170
3226,000000	98,630600
3225,000000	98,635968
3224,000000	98,642620
3223,000000	98,649822
3222,000000	98,656784
3221,000000	98,663345
3220,000000	98,669358
3219,000000	98,674024
3218,000000	98,676616
3217,000000	98,677854
3216,000000	98,679837
3215,000000	98,684181
3214,000000	98,690469
3213,000000	98,696748
3212,000000	98,701376
3211,000000	98,704154
3210,000000	98,705901
3209,000000	98,707484
3208,000000	98,709345
3207,000000	98,711599
3206,000000	98,714218
3205,000000	98,717137
3204,000000	98,720390
3203,000000	98,724210
3202,000000	98,728842
3201,000000	98,734148
3200,000000	98,739395
3199,000000	98,743602
3198,000000	98,746357
3197,000000	98,748516
3196,000000	98,751884
3195,000000	98,757845
3194,000000	98,766069
3193,000000	98,774668
3192,000000	98,781801
3191,000000	98,787063
3190,000000	98,791434
3189,000000	98,796115
3188,000000	98,801648
3187,000000	98,807796
3186,000000	98,813784
3185,000000	98,818754
3184,000000	98,822448
3183,000000	98,825631
3182,000000	98,829443
3181,000000	98,834181
3180,000000	98,838952
3179,000000	98,842800
3178,000000	98,845988
3177,000000	98,849843
3176,000000	98,855394
3175,000000	98,862508
3174,000000	98,870282
3173,000000	98,877861
3172,000000	98,884821
3171,000000	98,891060
3170,000000	98,896687
3169,000000	98,901903
3168,000000	98,906793
3167,000000	98,911239
3166,000000	98,915208
3165,000000	98,919114
3164,000000	98,923640
3163,000000	98,929057
3162,000000	98,934931
3161,000000	98,940660
3160,000000	98,946176
3159,000000	98,951928
3158,000000	98,958252
3157,000000	98,965087
3156,000000	98,972339
3155,000000	98,980165
3154,000000	98,988595
3153,000000	98,996999
3152,000000	99,004266
3151,000000	99,009571
3150,000000	99,012890
3149,000000	99,014875
3148,000000	99,016552
3147,000000	99,019027
3146,000000	99,023059
3145,000000	99,028655
3144,000000	99,035265
3143,000000	99,042441
3142,000000	99,049983
3141,000000	99,057335
3140,000000	99,063377
3139,000000	99,067342
3138,000000	99,069772
3137,000000	99,072155
3136,000000	99,075618
3135,000000	99,080210
3134,000000	99,085325
3133,000000	99,090359
3132,000000	99,094790
3131,000000	99,097931
3130,000000	99,099137
3129,000000	99,098499
3128,000000	99,097331
3127,000000	99,097653
3126,000000	99,100806
3125,000000	99,106308
3124,000000	99,112169
3123,000000	99,116513
3122,000000	99,118904
3121,000000	99,120062
3120,000000	99,120700
3119,000000	99,121053
3118,000000	99,121254
3117,000000	99,121400
3116,000000	99,121133
3115,000000	99,119780
3114,000000	99,117325
3113,000000	99,114887
3112,000000	99,113747
3111,000000	99,114049
3110,000000	99,114803
3109,000000	99,115004
3108,000000	99,114403
3107,000000	99,113205
3106,000000	99,111504
3105,000000	99,109210
3104,000000	99,106382
3103,000000	99,103529
3102,000000	99,101462
3101,000000	99,100682
3100,000000	99,100907
3099,000000	99,101411
3098,000000	99,101830
3097,000000	99,102388
3096,000000	99,103302
3095,000000	99,104259
3094,000000	99,104620
3093,000000	99,103842
3092,000000	99,101515
3091,000000	99,097326
3090,000000	99,091353
3089,000000	99,084164
3088,000000	99,076209
3087,000000	99,067297
3086,000000	99,057063
3085,000000	99,045894
3084,000000	99,034751
3083,000000	99,023876
3082,000000	99,012173
3081,000000	98,998341
3080,000000	98,982503
3079,000000	98,966325
3078,000000	98,951590
3077,000000	98,939047
3076,000000	98,928734
3075,000000	98,920835
3074,000000	98,915737
3073,000000	98,913373
3072,000000	98,912936
3071,000000	98,913518
3070,000000	98,914819
3069,000000	98,917051
3068,000000	98,920348
3067,000000	98,924464
3066,000000	98,929004
3065,000000	98,933691
3064,000000	98,938399
3063,000000	98,943092
3062,000000	98,947662
3061,000000	98,951832
3060,000000	98,955430
3059,000000	98,958961
3058,000000	98,963640
3057,000000	98,970401
3056,000000	98,978926
3055,000000	98,988002
3054,000000	98,996769
3053,000000	99,005128
3052,000000	99,012835
3051,000000	99,018780
3050,000000	99,021621
3049,000000	99,021045
3048,000000	99,018139
3047,000000	99,014559
3046,000000	99,011368
3045,000000	99,008485
3044,000000	99,005072
3043,000000	99,000436
3042,000000	98,994725
3041,000000	98,988780
3040,000000	98,983328
3039,000000	98,978396
3038,000000	98,973393
3037,000000	98,967699
3036,000000	98,961236
3035,000000	98,954640
3034,000000	98,948819
3033,000000	98,944116
3032,000000	98,939963
3031,000000	98,935534
3030,000000	98,930742
3029,000000	98,926285
3028,000000	98,922620
3027,000000	98,919213
3026,000000	98,915026
3025,000000	98,909560
3024,000000	98,903171
3023,000000	98,896434
3022,000000	98,889343
3021,000000	98,881094
3020,000000	98,870496
3019,000000	98,856805
3018,000000	98,840352
3017,000000	98,822364
3016,000000	98,804020
3015,000000	98,785519
3014,000000	98,765984
3013,000000	98,744108
3012,000000	98,719002
3011,000000	98,690762
3010,000000	98,660255
3009,000000	98,628271
3008,000000	98,594747
3007,000000	98,558910
3006,000000	98,520187
3005,000000	98,478615
3004,000000	98,434427
3003,000000	98,387631
3002,000000	98,338077
3001,000000	98,285517
3000,000000	98,229021
2999,000000	98,166637
2998,000000	98,096183
2997,000000	98,016266
2996,000000	97,926568
2995,000000	97,827119
2994,000000	97,717689
2993,000000	97,597624
2992,000000	97,465296
2991,000000	97,318021
2990,000000	97,152791
2989,000000	96,967650
2988,000000	96,762340
2987,000000	96,537186
2986,000000	96,292203
2985,000000	96,027020
2984,000000	95,741276
2983,000000	95,434915
2982,000000	95,107893
2981,000000	94,760660
2980,000000	94,394521
2979,000000	94,011400
2978,000000	93,613434
2977,000000	93,202253
2976,000000	92,778879
2975,000000	92,343679
2974,000000	91,896618
2973,000000	91,437852
2972,000000	90,967975
2971,000000	90,488534
2970,000000	90,002612
2969,000000	89,515361
2968,000000	89,033658
2967,000000	88,565307
2966,000000	88,118791
2965,000000	87,702985
2964,000000	87,327196
2963,000000	87,000335
2962,000000	86,730368
2961,000000	86,523164
2960,000000	86,381150
2959,000000	86,304605
2958,000000	86,293347
2957,000000	86,347449
2956,000000	86,464707
2955,000000	86,638111
2954,000000	86,856417
2953,000000	87,105035
2952,000000	87,366429
2951,000000	87,619977
2950,000000	87,844436
2949,000000	88,021158
2948,000000	88,135938
2947,000000	88,179279
2946,000000	88,145811
2945,000000	88,034632
2944,000000	87,848451
2943,000000	87,593095
2942,000000	87,276912
2941,000000	86,910312
2940,000000	86,505244
2939,000000	86,073620
2938,000000	85,627069
2937,000000	85,176716
2936,000000	84,733959
2935,000000	84,311113
2934,000000	83,921031
2933,000000	83,575646
2932,000000	83,283358
2931,000000	83,049177
2930,000000	82,876328
2929,000000	82,766946
2928,000000	82,720080
2927,000000	82,730017
2926,000000	82,788189
2925,000000	82,885758
2924,000000	83,014871
2923,000000	83,168073
2922,000000	83,338349
2921,000000	83,519861
2920,000000	83,708325
2919,000000	83,901845
2918,000000	84,101280
2917,000000	84,309099
2916,000000	84,527160
2915,000000	84,755646
2914,000000	84,994225
2913,000000	85,243239
2912,000000	85,503566
2911,000000	85,776578
2910,000000	86,064484
2909,000000	86,369826
2908,000000	86,694068
2907,000000	87,037095
2906,000000	87,398270
2905,000000	87,776677
2904,000000	88,170003
2903,000000	88,574023
2902,000000	88,983723
2901,000000	89,394317
2900,000000	89,800566
2899,000000	90,196422
2898,000000	90,576161
2897,000000	90,935867
2896,000000	91,273821
2895,000000	91,589733
2894,000000	91,884028
2893,000000	92,156850
2892,000000	92,407524
2891,000000	92,634960
2890,000000	92,838377
2889,000000	93,016935
2888,000000	93,168014
2887,000000	93,286608
2886,000000	93,366719
2885,000000	93,403195
2884,000000	93,392550
2883,000000	93,332805
2882,000000	93,223792
2881,000000	93,067594
2880,000000	92,869030
2879,000000	92,636177
2878,000000	92,381194
2877,000000	92,120288
2876,000000	91,871348
2875,000000	91,651447
2874,000000	91,474997
2873,000000	91,352473
2872,000000	91,288020
2871,000000	91,276279
2870,000000	91,301099
2869,000000	91,337735
2868,000000	91,358178
2867,000000	91,338176
2866,000000	91,263279
2865,000000	91,131296
2864,000000	90,951266
2863,000000	90,740629
2862,000000	90,522297
2861,000000	90,321024
2860,000000	90,159753
2859,000000	90,056448
2858,000000	90,022761
2857,000000	90,064251
2856,000000	90,180212
2855,000000	90,364721
2854,000000	90,609147
2853,000000	90,905120
2852,000000	91,246933
2851,000000	91,632103
2850,000000	92,058608
2849,000000	92,519868
2848,000000	93,001711
2847,000000	93,484882
2846,000000	93,951966
2845,000000	94,391792
2844,000000	94,799034
2843,000000	95,172183
2842,000000	95,511795
2841,000000	95,819288
2840,000000	96,095551
2839,000000	96,340792
2838,000000	96,556396
2837,000000	96,746098
2836,000000	96,914494
2835,000000	97,064734
2834,000000	97,197855
2833,000000	97,314136
2832,000000	97,414652
2831,000000	97,501468
2830,000000	97,577166
2829,000000	97,644040
2828,000000	97,703281
2827,000000	97,754747
2826,000000	97,797554
2825,000000	97,831244
2824,000000	97,856443
2823,000000	97,874522
2822,000000	97,886919
2821,000000	97,894785
2820,000000	97,899476
2819,000000	97,903539
2818,000000	97,910969
2817,000000	97,926214
2816,000000	97,952576
2815,000000	97,991478
2814,000000	98,042863
2813,000000	98,105402
2812,000000	98,176010
2811,000000	98,249960
2810,000000	98,322385
2809,000000	98,389995
2808,000000	98,451529
2807,000000	98,506940
2806,000000	98,556692
2805,000000	98,601651
2804,000000	98,642827
2803,000000	98,680872
2802,000000	98,716018
2801,000000	98,748496
2800,000000	98,778734
2799,000000	98,806962
2798,000000	98,832950
2797,000000	98,856644
2796,000000	98,878910
2795,000000	98,901232
2794,000000	98,924478
2793,000000	98,948135
2792,000000	98,970896
2791,000000	98,991749
2790,000000	99,010336
2789,000000	99,026654
2788,000000	99,040991
2787,000000	99,054317
2786,000000	99,068126
2785,000000	99,083370
2784,000000	99,099565
2783,000000	99,115213
2782,000000	99,129141
2781,000000	99,141320
2780,000000	99,152603
2779,000000	99,163979
2778,000000	99,175877
2777,000000	99,187717
2776,000000	99,198021
2775,000000	99,205410
2774,000000	99,209770
2773,000000	99,212285
2772,000000	99,214327
2771,000000	99,216579
2770,000000	99,219226
2769,000000	99,222379
2768,000000	99,225866
2767,000000	99,229061
2766,000000	99,231630
2765,000000	99,234322
2764,000000	99,238354
2763,000000	99,243780
2762,000000	99,248933
2761,000000	99,251785
2760,000000	99,251698
2759,000000	99,249809
2758,000000	99,248015
2757,000000	99,247725
2756,000000	99,249117
2755,000000	99,251105
2754,000000	99,252175
2753,000000	99,251642
2752,000000	99,250108
2751,000000	99,248474
2750,000000	99,246663
2749,000000	99,243816
2748,000000	99,239698
2747,000000	99,235274
2746,000000	99,231545
2745,000000	99,228287
2744,000000	99,224601
2743,000000	99,220541
2742,000000	99,217446
2741,000000	99,216443
2740,000000	99,217113
2739,000000	99,218015
2738,000000	99,218238
2737,000000	99,218018
2736,000000	99,218055
2735,000000	99,218758
2734,000000	99,220205
2733,000000	99,222480
2732,000000	99,225882
2731,000000	99,230935
2730,000000	99,238224
2729,000000	99,247896
2728,000000	99,259197
2727,000000	99,270785
2726,000000	99,281673
2725,000000	99,291808
2724,000000	99,301681
2723,000000	99,311595
2722,000000	99,321550
2721,000000	99,331618
2720,000000	99,342070
2719,000000	99,352996
2718,000000	99,363921
2717,000000	99,373936
2716,000000	99,382304
2715,000000	99,389043
2714,000000	99,394908
2713,000000	99,400670
2712,000000	99,406354
2711,000000	99,411394
2710,000000	99,415653
2709,000000	99,420013
2708,000000	99,425591
2707,000000	99,432447
2706,000000	99,439460
2705,000000	99,445537
2704,000000	99,450498
2703,000000	99,454638
2702,000000	99,457911
2701,000000	99,460100
2700,000000	99,461614
2699,000000	99,463491
2698,000000	99,466447
2697,000000	99,470201
2696,000000	99,473831
2695,000000	99,476474
2694,000000	99,477608
2693,000000	99,477197
2692,000000	99,475947
2691,000000	99,475158
2690,000000	99,475792
2689,000000	99,477600
2688,000000	99,479411
2687,000000	99,480199
2686,000000	99,479696
2685,000000	99,478178
2684,000000	99,476141
2683,000000	99,474219
2682,000000	99,472932
2681,000000	99,472279
2680,000000	99,471799
2679,000000	99,471147
2678,000000	99,470341
2677,000000	99,469363
2676,000000	99,467962
2675,000000	99,466170
2674,000000	99,464710
2673,000000	99,464451
2672,000000	99,465600
2671,000000	99,467718
2670,000000	99,470444
2669,000000	99,473871
2668,000000	99,478246
2667,000000	99,483573
2666,000000	99,489534
2665,000000	99,495583
2664,000000	99,501226
2663,000000	99,506463
2662,000000	99,511967
2661,000000	99,518566
2660,000000	99,526453
2659,000000	99,535018
2658,000000	99,543390
2657,000000	99,551061
2656,000000	99,558170
2655,000000	99,565454
2654,000000	99,573764
2653,000000	99,583264
2652,000000	99,593137
2651,000000	99,602381
2650,000000	99,610755
2649,000000	99,618468
2648,000000	99,625156
2647,000000	99,629987
2646,000000	99,633040
2645,000000	99,635842
2644,000000	99,639927
2643,000000	99,645314
2642,000000	99,650907
2641,000000	99,655956
2640,000000	99,660449
2639,000000	99,664424
2638,000000	99,667838
2637,000000	99,671115
2636,000000	99,674856
2635,000000	99,678666
2634,000000	99,680978
2633,000000	99,680753
2632,000000	99,679044
2631,000000	99,678301
2630,000000	99,680183
2629,000000	99,684287
2628,000000	99,688739
2627,000000	99,691604
2626,000000	99,691959
2625,000000	99,690322
2624,000000	99,688356
2623,000000	99,687770
2622,000000	99,689160
2621,000000	99,691816
2620,000000	99,694579
2619,000000	99,696651
2618,000000	99,697689
2617,000000	99,697649
2616,000000	99,696871
2615,000000	99,695999
2614,000000	99,695336
2613,000000	99,694310
2612,000000	99,692031
2611,000000	99,688588
2610,000000	99,685568
2609,000000	99,684956
2608,000000	99,687295
2607,000000	99,690935
2606,000000	99,693274
2605,000000	99,693003
2604,000000	99,691285
2603,000000	99,690651
2602,000000	99,692645
2601,000000	99,696652
2600,000000	99,700918
2599,000000	99,704339
2598,000000	99,706920
2597,000000	99,708836
2596,000000	99,709757
2595,000000	99,709446
2594,000000	99,708764
2593,000000	99,709534
2592,000000	99,713012
2591,000000	99,718324
2590,000000	99,722591
2589,000000	99,723125
2588,000000	99,719724
2587,000000	99,714609
2586,000000	99,709984
2585,000000	99,706157
2584,000000	99,702511
2583,000000	99,699656
2582,000000	99,699470
2581,000000	99,702888
2580,000000	99,708622
2579,000000	99,714667
2578,000000	99,720455
2577,000000	99,726816
2576,000000	99,734091
2575,000000	99,741014
2574,000000	99,745543
2573,000000	99,746574
2572,000000	99,744983
2571,000000	99,743210
2570,000000	99,743566
2569,000000	99,746568
2568,000000	99,750895
2567,000000	99,755019
2566,000000	99,758491
2565,000000	99,761410
2564,000000	99,763303
2563,000000	99,763358
2562,000000	99,761606
2561,000000	99,759202
2560,000000	99,757486
2559,000000	99,757234
2558,000000	99,758618
2557,000000	99,761192
2556,000000	99,763895
2555,000000	99,765940
2554,000000	99,767975
2553,000000	99,771742
2552,000000	99,778199
2551,000000	99,786430
2550,000000	99,794670
2549,000000	99,801750
2548,000000	99,807228
2547,000000	99,810835
2546,000000	99,812648
2545,000000	99,813446
2544,000000	99,814116
2543,000000	99,814809
2542,000000	99,815351
2541,000000	99,816399
2540,000000	99,819295
2539,000000	99,824491
2538,000000	99,830608
2537,000000	99,835444
2536,000000	99,837650
2535,000000	99,837291
2534,000000	99,835317
2533,000000	99,833056
2532,000000	99,831991
2531,000000	99,833202
2530,000000	99,836605
2529,000000	99,841051
2528,000000	99,845657
2527,000000	99,850872
2526,000000	99,857621
2525,000000	99,865264
2524,000000	99,871106
2523,000000	99,872740
2522,000000	99,870761
2521,000000	99,868597
2520,000000	99,869635
2519,000000	99,874867
2518,000000	99,882928
2517,000000	99,891248
2516,000000	99,896921
2515,000000	99,897912
2514,000000	99,894785
2513,000000	99,890875
2512,000000	99,889615
2511,000000	99,891692
2510,000000	99,895516
2509,000000	99,900100
2508,000000	99,906033
2507,000000	99,913463
2506,000000	99,920737
2505,000000	99,926194
2504,000000	99,930520
2503,000000	99,935917
2502,000000	99,942986
2501,000000	99,949514
2500,000000	99,952655
2499,000000	99,951802
2498,000000	99,949070
2497,000000	99,947575
2496,000000	99,949638
2495,000000	99,955963
2494,000000	99,965496
2493,000000	99,975578
2492,000000	99,982967
2491,000000	99,985849
2490,000000	99,985428
2489,000000	99,985029
2488,000000	99,986947
2487,000000	99,990191
2486,000000	99,991871
2485,000000	99,990930
2484,000000	99,989631
2483,000000	99,990946
2482,000000	99,995130
2481,000000	99,999665
2480,000000	100,002378
2479,000000	100,003670
2478,000000	100,005540
2477,000000	100,009269
2476,000000	100,014557
2475,000000	100,020364
2474,000000	100,025809
2473,000000	100,030250
2472,000000	100,033190
2471,000000	100,034532
2470,000000	100,034858
2469,000000	100,035255
2468,000000	100,036697
2467,000000	100,039417
2466,000000	100,042661
2465,000000	100,045141
2464,000000	100,045861
2463,000000	100,044675
2462,000000	100,042183
2461,000000	100,039413
2460,000000	100,037748
2459,000000	100,038574
2458,000000	100,042187
2457,000000	100,046962
2456,000000	100,050433
2455,000000	100,051759
2454,000000	100,052697
2453,000000	100,055554
2452,000000	100,060507
2451,000000	100,065598
2450,000000	100,069033
2449,000000	100,070624
2448,000000	100,071011
2447,000000	100,070544
2446,000000	100,069450
2445,000000	100,068282
2444,000000	100,067467
2443,000000	100,066871
2442,000000	100,066500
2441,000000	100,067179
2440,000000	100,069583
2439,000000	100,072660
2438,000000	100,073951
2437,000000	100,071970
2436,000000	100,067879
2435,000000	100,064439
2434,000000	100,063402
2433,000000	100,064097
2432,000000	100,064536
2431,000000	100,063715
2430,000000	100,062715
2429,000000	100,063297
2428,000000	100,065408
2427,000000	100,066609
2426,000000	100,064373
2425,000000	100,058739
2424,000000	100,052256
2423,000000	100,047541
2422,000000	100,045519
2421,000000	100,045802
2420,000000	100,047719
2419,000000	100,050526
2418,000000	100,053282
2417,000000	100,055267
2416,000000	100,056489
2415,000000	100,057497
2414,000000	100,058817
2413,000000	100,060712
2412,000000	100,063159
2411,000000	100,065678
2410,000000	100,067336
2409,000000	100,067354
2408,000000	100,065860
2407,000000	100,064000
2406,000000	100,063265
2405,000000	100,064504
2404,000000	100,067292
2403,000000	100,070194
2402,000000	100,071906
2401,000000	100,072219
2400,000000	100,071812
2399,000000	100,071440
2398,000000	100,071881
2397,000000	100,074333
2396,000000	100,079757
2395,000000	100,087362
2394,000000	100,094574
2393,000000	100,099128
2392,000000	100,100778
2391,000000	100,100613
2390,000000	100,099296
2389,000000	100,097017
2388,000000	100,094340
2387,000000	100,092165
2386,000000	100,090913
2385,000000	100,090268
2384,000000	100,090279
2383,000000	100,091528
2382,000000	100,094454
2381,000000	100,098857
2380,000000	100,103506
2379,000000	100,106303
2378,000000	100,105280
2377,000000	100,101008
2376,000000	100,097332
2375,000000	100,098301
2374,000000	100,104242
2373,000000	100,111659
2372,000000	100,116446
2371,000000	100,116049
2370,000000	100,110449
2369,000000	100,102402
2368,000000	100,096351
2367,000000	100,095121
2366,000000	100,097705
2365,000000	100,101808
2364,000000	100,105668
2363,000000	100,106837
2362,000000	100,102783
2361,000000	100,094655
2360,000000	100,086816
2359,000000	100,084087
2358,000000	100,088858
2357,000000	100,099001
2356,000000	100,107782
2355,000000	100,106840
2354,000000	100,097225
2353,000000	100,088990
2352,000000	100,088931
2351,000000	100,094322
2350,000000	100,097725
2349,000000	100,094885
2348,000000	100,086100
2347,000000	100,078353
2346,000000	100,079633
2345,000000	100,088307
2344,000000	100,095307
2343,000000	100,095643
2342,000000	100,095621
2341,000000	100,100931
2340,000000	100,108297
2339,000000	100,111260
2338,000000	100,109020
2337,000000	100,105364
2336,000000	100,102374
2335,000000	100,100054
2334,000000	100,100024
2333,000000	100,103474
2332,000000	100,107253
2331,000000	100,107531
2330,000000	100,103033
2329,000000	100,096064
2328,000000	100,086238
2327,000000	100,074922
2326,000000	100,067824
2325,000000	100,070643
2324,000000	100,083444
2323,000000	100,099028
2322,000000	100,111669
2321,000000	100,120040
2320,000000	100,126128
2319,000000	100,132220
2318,000000	100,139380
2317,000000	100,147873
2316,000000	100,155979
2315,000000	100,162550
2314,000000	100,167648
2313,000000	100,172636
2312,000000	100,177742
2311,000000	100,182694
2310,000000	100,187317
2309,000000	100,191433
2308,000000	100,194160
2307,000000	100,195155
2306,000000	100,196099
2305,000000	100,198971
2304,000000	100,203898
2303,000000	100,208772
2302,000000	100,211468
2301,000000	100,211295
2300,000000	100,208942
2299,000000	100,206609
2298,000000	100,206944
2297,000000	100,211630
2296,000000	100,219121
2295,000000	100,226005
2294,000000	100,229541
2293,000000	100,229877
2292,000000	100,229510
2291,000000	100,231127
2290,000000	100,235341
2289,000000	100,239758
2288,000000	100,241778
2287,000000	100,242224
2286,000000	100,245333
2285,000000	100,253523
2284,000000	100,264242
2283,000000	100,273324
2282,000000	100,280336
2281,000000	100,287558
2280,000000	100,295027
2279,000000	100,299622
2278,000000	100,299692
2277,000000	100,297525
2276,000000	100,296052
2275,000000	100,295919
2274,000000	100,296977
2273,000000	100,300607
2272,000000	100,307888
2271,000000	100,316985
2270,000000	100,324518
2269,000000	100,329365
2268,000000	100,333643
2267,000000	100,339858
2266,000000	100,347923
2265,000000	100,355176
2264,000000	100,358835
2263,000000	100,358804
2262,000000	100,358258
2261,000000	100,361079
2260,000000	100,368477
2259,000000	100,378042
2258,000000	100,386205
2257,000000	100,390588
2256,000000	100,390187
2255,000000	100,384741
2254,000000	100,375794
2253,000000	100,368493
2252,000000	100,369757
2251,000000	100,382277
2250,000000	100,399839
2249,000000	100,411359
2248,000000	100,411913
2247,000000	100,409142
2246,000000	100,415707
2245,000000	100,434858
2244,000000	100,456387
2243,000000	100,467855
2242,000000	100,467072
2241,000000	100,461189
2240,000000	100,456656
2239,000000	100,454441
2238,000000	100,454127
2237,000000	100,457448
2236,000000	100,465333
2235,000000	100,474342
2234,000000	100,478658
2233,000000	100,475053
2232,000000	100,465250
2231,000000	100,454510
2230,000000	100,448506
2229,000000	100,449641
2228,000000	100,454688
2227,000000	100,457084
2226,000000	100,453040
2225,000000	100,445436
2224,000000	100,441657
2223,000000	100,448249
2222,000000	100,466974
2221,000000	100,493349
2220,000000	100,517587
2219,000000	100,528930
2218,000000	100,521864
2217,000000	100,499986
2216,000000	100,474349
2215,000000	100,457142
2214,000000	100,454830
2213,000000	100,464736
2212,000000	100,477927
2211,000000	100,487231
2210,000000	100,492854
2209,000000	100,499431
2208,000000	100,508731
2207,000000	100,517547
2206,000000	100,522337
2205,000000	100,522898
2204,000000	100,520615
2203,000000	100,515907
2202,000000	100,509644
2201,000000	100,505662
2200,000000	100,509650
2199,000000	100,525271
2198,000000	100,551061
2197,000000	100,579368
2196,000000	100,598694
2195,000000	100,600740
2194,000000	100,587741
2193,000000	100,571632
2192,000000	100,563590
2191,000000	100,564851
2190,000000	100,569392
2189,000000	100,573693
2188,000000	100,579610
2187,000000	100,587366
2186,000000	100,590660
2185,000000	100,583055
2184,000000	100,568020
2183,000000	100,558013
2182,000000	100,562511
2181,000000	100,580047
2180,000000	100,603321
2179,000000	100,627928
2178,000000	100,651972
2177,000000	100,670390
2176,000000	100,676627
2175,000000	100,670936
2174,000000	100,661437
2173,000000	100,655194
2172,000000	100,652268
2171,000000	100,650001
2170,000000	100,648523
2169,000000	100,648771
2168,000000	100,649362
2167,000000	100,650069
2166,000000	100,655322
2165,000000	100,668778
2164,000000	100,687048
2163,000000	100,705442
2162,000000	100,727211
2161,000000	100,757935
2160,000000	100,790422
2159,000000	100,806995
2158,000000	100,802224
2157,000000	100,791397
2156,000000	100,789674
2155,000000	100,795279
2154,000000	100,798495
2153,000000	100,797034
2152,000000	100,796959
2151,000000	100,802774
2150,000000	100,812363
2149,000000	100,819904
2148,000000	100,820046
2147,000000	100,811291
2146,000000	100,798616
2145,000000	100,790760
2144,000000	100,790443
2143,000000	100,788884
2142,000000	100,775030
2141,000000	100,749873
2140,000000	100,726959
2139,000000	100,718046
2138,000000	100,722126
2137,000000	100,729400
2136,000000	100,732125
2135,000000	100,728876
2134,000000	100,720650
2133,000000	100,707122
2132,000000	100,688115
2131,000000	100,666456
2130,000000	100,646720
2129,000000	100,630738
2128,000000	100,616132
2127,000000	100,601124
2126,000000	100,589298
2125,000000	100,586449
2124,000000	100,592672
2123,000000	100,600711
2122,000000	100,603180
2121,000000	100,598687
2120,000000	100,589931
2119,000000	100,578900
2118,000000	100,566416
2117,000000	100,554209
2116,000000	100,544086
2115,000000	100,535904
2114,000000	100,529075
2113,000000	100,525452
2112,000000	100,527737
2111,000000	100,535011
2110,000000	100,542657
2109,000000	100,547529
2108,000000	100,550863
2107,000000	100,554686
2106,000000	100,557412
2105,000000	100,555520
2104,000000	100,549051
2103,000000	100,542860
2102,000000	100,541655
2101,000000	100,545213
2100,000000	100,549419
2099,000000	100,551294
2098,000000	100,551717
2097,000000	100,553496
2096,000000	100,557902
2095,000000	100,562940
2094,000000	100,564171
2093,000000	100,557750
2092,000000	100,544558
2091,000000	100,531995
2090,000000	100,529559
2089,000000	100,540593
2088,000000	100,558971
2087,000000	100,575229
2086,000000	100,584890
2085,000000	100,589361
2084,000000	100,590693
2083,000000	100,588795
2082,000000	100,583900
2081,000000	100,578775
2080,000000	100,576571
2079,000000	100,577796
2078,000000	100,580926
2077,000000	100,585033
2076,000000	100,590511
2075,000000	100,597444
2074,000000	100,604386
2073,000000	100,608964
2072,000000	100,609482
2071,000000	100,605989
2070,000000	100,599979
2069,000000	100,593683
2068,000000	100,589775
2067,000000	100,590498
2066,000000	100,595222
2065,000000	100,599071
2064,000000	100,597235
2063,000000	100,592291
2062,000000	100,593870
2061,000000	100,607531
2060,000000	100,625974
2059,000000	100,635930
2058,000000	100,633646
2057,000000	100,629070
2056,000000	100,633061
2055,000000	100,644574
2054,000000	100,653904
2053,000000	100,656033
2052,000000	100,656223
2051,000000	100,662102
2050,000000	100,673981
2049,000000	100,684966
2048,000000	100,689441
2047,000000	100,687676
2046,000000	100,681251
2045,000000	100,670707
2044,000000	100,661316
2043,000000	100,665146
2042,000000	100,690084
2041,000000	100,727510
2040,000000	100,757741
2039,000000	100,769373
2038,000000	100,767395
2037,000000	100,762147
2036,000000	100,758049
2035,000000	100,755056
2034,000000	100,754257
2033,000000	100,757225
2032,000000	100,763202
2031,000000	100,769866
2030,000000	100,773579
2029,000000	100,768755
2028,000000	100,754197
2027,000000	100,740211
2026,000000	100,740149
2025,000000	100,751940
2024,000000	100,757260
2023,000000	100,744414
2022,000000	100,721958
2021,000000	100,704140
2020,000000	100,693815
2019,000000	100,688950
2018,000000	100,696210
2017,000000	100,723160
2016,000000	100,761877
2015,000000	100,794761
2014,000000	100,813312
2013,000000	100,819517
2012,000000	100,814360
2011,000000	100,797942
2010,000000	100,779430
2009,000000	100,774220
2008,000000	100,787217
2007,000000	100,807650
2006,000000	100,822663
2005,000000	100,826895
2004,000000	100,817928
2003,000000	100,793240
2002,000000	100,755636
2001,000000	100,716137
2000,000000	100,687321
1999,000000	100,676379
1998,000000	100,684874
1997,000000	100,708153
1996,000000	100,734954
1995,000000	100,754765
1994,000000	100,765746
1993,000000	100,771538
1992,000000	100,773041
1991,000000	100,769176
1990,000000	100,763871
1989,000000	100,763484
1988,000000	100,766323
1987,000000	100,762746
1986,000000	100,747187
1985,000000	100,723813
1984,000000	100,699543
1983,000000	100,678722
1982,000000	100,666359
1981,000000	100,668634
1980,000000	100,685553
1979,000000	100,709237
1978,000000	100,733361
1977,000000	100,759226
1976,000000	100,790461
1975,000000	100,825949
1974,000000	100,858327
1973,000000	100,875050
1972,000000	100,864503
1971,000000	100,828142
1970,000000	100,785362
1969,000000	100,760961
1968,000000	100,766114
1967,000000	100,793850
1966,000000	100,829587
1965,000000	100,858497
1964,000000	100,866981
1963,000000	100,849178
1962,000000	100,815050
1961,000000	100,784372
1960,000000	100,767775
1959,000000	100,759295
1958,000000	100,749787
1957,000000	100,739508
1956,000000	100,733902
1955,000000	100,732940
1954,000000	100,729218
1953,000000	100,714579
1952,000000	100,687335
1951,000000	100,654193
1950,000000	100,625714
1949,000000	100,609791
1948,000000	100,608653
1947,000000	100,621033
1946,000000	100,643746
1945,000000	100,669424
1944,000000	100,687861
1943,000000	100,694395
1942,000000	100,693832
1941,000000	100,691498
1940,000000	100,685813
1939,000000	100,674798
1938,000000	100,663451
1937,000000	100,659181
1936,000000	100,662935
1935,000000	100,669495
1934,000000	100,674354
1933,000000	100,675852
1932,000000	100,674516
1931,000000	100,674520
1930,000000	100,681679
1929,000000	100,695489
1928,000000	100,705673
1927,000000	100,703476
1926,000000	100,692846
1925,000000	100,684571
1924,000000	100,683329
1923,000000	100,685869
1922,000000	100,689980
1921,000000	100,696389
1920,000000	100,702271
1919,000000	100,701145
1918,000000	100,691874
1917,000000	100,681564
1916,000000	100,675549
1915,000000	100,672624
1914,000000	100,670841
1913,000000	100,670087
1912,000000	100,669585
1911,000000	100,667293
1910,000000	100,663043
1909,000000	100,659169
1908,000000	100,656212
1907,000000	100,652816
1906,000000	100,648968
1905,000000	100,644919
1904,000000	100,638860
1903,000000	100,629177
1902,000000	100,619295
1901,000000	100,615386
1900,000000	100,618693
1899,000000	100,625740
1898,000000	100,633950
1897,000000	100,641294
1896,000000	100,643416
1895,000000	100,637210
1894,000000	100,626807
1893,000000	100,619544
1892,000000	100,616734
1891,000000	100,614169
1890,000000	100,610249
1889,000000	100,607169
1888,000000	100,604045
1887,000000	100,597981
1886,000000	100,591069
1885,000000	100,587721
1884,000000	100,587135
1883,000000	100,584442
1882,000000	100,578100
1881,000000	100,570157
1880,000000	100,560598
1879,000000	100,549580
1878,000000	100,542963
1877,000000	100,546217
1876,000000	100,554857
1875,000000	100,559190
1874,000000	100,557278
1873,000000	100,555451
1872,000000	100,556647
1871,000000	100,556475
1870,000000	100,551943
1869,000000	100,546889
1868,000000	100,543844
1867,000000	100,539472
1866,000000	100,533757
1865,000000	100,531432
1864,000000	100,532773
1863,000000	100,533149
1862,000000	100,531052
1861,000000	100,529173
1860,000000	100,527146
1859,000000	100,521524
1858,000000	100,514067
1857,000000	100,511064
1856,000000	100,512473
1855,000000	100,510513
1854,000000	100,500752
1853,000000	100,487414
1852,000000	100,475201
1851,000000	100,464645
1850,000000	100,457475
1849,000000	100,456844
1848,000000	100,461421
1847,000000	100,465690
1846,000000	100,466723
1845,000000	100,464782
1844,000000	100,458193
1843,000000	100,444562
1842,000000	100,428624
1841,000000	100,419182
1840,000000	100,415909
1839,000000	100,411271
1838,000000	100,403724
1837,000000	100,399459
1836,000000	100,401714
1835,000000	100,406920
1834,000000	100,412580
1833,000000	100,419107
1832,000000	100,423149
1831,000000	100,418923
1830,000000	100,408876
1829,000000	100,402048
1828,000000	100,401008
1827,000000	100,402554
1826,000000	100,405414
1825,000000	100,408386
1824,000000	100,406633
1823,000000	100,396991
1822,000000	100,385393
1821,000000	100,379736
1820,000000	100,378340
1819,000000	100,373730
1818,000000	100,363484
1817,000000	100,350873
1816,000000	100,337158
1815,000000	100,321242
1814,000000	100,306794
1813,000000	100,299075
1812,000000	100,295562
1811,000000	100,288572
1810,000000	100,276269
1809,000000	100,263933
1808,000000	100,253163
1807,000000	100,239654
1806,000000	100,223143
1805,000000	100,208983
1804,000000	100,198882
1803,000000	100,188166
1802,000000	100,174891
1801,000000	100,161370
1800,000000	100,145495
1799,000000	100,122819
1798,000000	100,097286
1797,000000	100,077954
1796,000000	100,064775
1795,000000	100,048986
1794,000000	100,027106
1793,000000	100,003695
1792,000000	99,979764
1791,000000	99,950309
1790,000000	99,917236
1789,000000	99,889473
1788,000000	99,867596
1787,000000	99,844124
1786,000000	99,818402
1785,000000	99,797400
1784,000000	99,779120
1783,000000	99,751831
1782,000000	99,714683
1781,000000	99,678061
1780,000000	99,644759
1779,000000	99,608489
1778,000000	99,569465
1777,000000	99,535851
1776,000000	99,506193
1775,000000	99,468818
1774,000000	99,419566
1773,000000	99,365066
1772,000000	99,308660
1771,000000	99,248463
1770,000000	99,189597
1769,000000	99,136569
1768,000000	99,077029
1767,000000	98,996436
1766,000000	98,903206
1765,000000	98,814154
1764,000000	98,722928
1763,000000	98,603558
1762,000000	98,450083
1761,000000	98,285197
1760,000000	98,116791
1759,000000	97,924843
1758,000000	97,690197
1757,000000	97,413625
1756,000000	97,108841
1755,000000	96,787145
1754,000000	96,450810
1753,000000	96,082752
1752,000000	95,643482
1751,000000	95,111460
1750,000000	94,519753
1749,000000	93,914679
1748,000000	93,298873
1747,000000	92,650023
1746,000000	91,963930
1745,000000	91,245518
1744,000000	90,489744
1743,000000	89,693171
1742,000000	88,855258
1741,000000	87,951234
1740,000000	86,952048
1739,000000	85,917363
1738,000000	84,981297
1737,000000	84,173345
1736,000000	83,346608
1735,000000	82,260940
1734,000000	80,914852
1733,000000	79,668520
1732,000000	78,697592
1731,000000	77,836943
1730,000000	76,951631
1729,000000	76,064890
1728,000000	75,246843
1727,000000	74,501437
1726,000000	73,809659
1725,000000	73,193132
1724,000000	72,678442
1723,000000	72,265212
1722,000000	71,970836
1721,000000	71,840756
1720,000000	71,895375
1719,000000	72,117195
1718,000000	72,525744
1717,000000	73,190431
1716,000000	74,093109
1715,000000	75,140724
1714,000000	76,294216
1713,000000	77,556834
1712,000000	78,915918
1711,000000	80,340283
1710,000000	81,796480
1709,000000	83,244389
1708,000000	84,657515
1707,000000	86,056952
1706,000000	87,451113
1705,000000	88,729634
1704,000000	89,756860
1703,000000	90,562039
1702,000000	91,300266
1701,000000	92,107194
1700,000000	92,916749
1699,000000	93,526903
1698,000000	93,928634
1697,000000	94,257030
1696,000000	94,593555
1695,000000	94,917502
1694,000000	95,160263
1693,000000	95,321930
1692,000000	95,453530
1691,000000	95,591134
1690,000000	95,731680
1689,000000	95,848152
1688,000000	95,933777
1687,000000	96,007231
1686,000000	96,079067
1685,000000	96,140704
1684,000000	96,201549
1683,000000	96,274979
1682,000000	96,343054
1681,000000	96,393832
1680,000000	96,436941
1679,000000	96,484655
1678,000000	96,537453
1677,000000	96,584560
1676,000000	96,626196
1675,000000	96,673391
1674,000000	96,718872
1673,000000	96,745833
1672,000000	96,761876
1671,000000	96,786266
1670,000000	96,821235
1669,000000	96,851404
1668,000000	96,869947
1667,000000	96,886699
1666,000000	96,904559
1665,000000	96,914548
1664,000000	96,914916
1663,000000	96,916723
1662,000000	96,924007
1661,000000	96,927091
1660,000000	96,925282
1659,000000	96,928970
1658,000000	96,939480
1657,000000	96,949172
1656,000000	96,956082
1655,000000	96,967203
1654,000000	96,983686
1653,000000	97,004238
1652,000000	97,020942
1651,000000	97,032995
1650,000000	97,059026
1649,000000	97,095289
1648,000000	97,129375
1647,000000	97,171665
1646,000000	97,222322
1645,000000	97,259457
1644,000000	97,282988
1643,000000	97,312157
1642,000000	97,348553
1641,000000	97,379461
1640,000000	97,400999
1639,000000	97,422289
1638,000000	97,446072
1637,000000	97,462287
1636,000000	97,470695
1635,000000	97,486192
1634,000000	97,504670
1633,000000	97,513953
1632,000000	97,520940
1631,000000	97,533759
1630,000000	97,550265
1629,000000	97,564476
1628,000000	97,579145
1627,000000	97,601940
1626,000000	97,629119
1625,000000	97,649133
1624,000000	97,660880
1623,000000	97,675532
1622,000000	97,694669
1621,000000	97,708404
1620,000000	97,715803
1619,000000	97,722696
1618,000000	97,725162
1617,000000	97,715156
1616,000000	97,700262
1615,000000	97,694752
1614,000000	97,696162
1613,000000	97,690077
1612,000000	97,669088
1611,000000	97,637441
1610,000000	97,597564
1609,000000	97,540897
1608,000000	97,458539
1607,000000	97,346967
1606,000000	97,196910
1605,000000	96,993551
1604,000000	96,738530
1603,000000	96,464095
1602,000000	96,215977
1601,000000	96,031709
1600,000000	95,941045
1599,000000	95,963699
1598,000000	96,090196
1597,000000	96,279748
1596,000000	96,490785
1595,000000	96,698507
1594,000000	96,882186
1593,000000	97,022052
1592,000000	97,114091
1591,000000	97,169009
1590,000000	97,191270
1589,000000	97,173880
1588,000000	97,112379
1587,000000	97,008619
1586,000000	96,857204
1585,000000	96,646450
1584,000000	96,380982
1583,000000	96,096111
1582,000000	95,846489
1581,000000	95,681248
1580,000000	95,629231
1579,000000	95,702424
1578,000000	95,904451
1577,000000	96,224679
1576,000000	96,604649
1575,000000	96,942052
1574,000000	97,181654
1573,000000	97,343653
1572,000000	97,463587
1571,000000	97,566276
1570,000000	97,663336
1569,000000	97,749958
1568,000000	97,817521
1567,000000	97,871360
1566,000000	97,920361
1565,000000	97,962387
1564,000000	97,994044
1563,000000	98,020798
1562,000000	98,046344
1561,000000	98,065400
1560,000000	98,066332
1559,000000	98,069212
1558,000000	98,090612
1557,000000	98,097842
1556,000000	98,093068
1555,000000	98,099437
1554,000000	98,112288
1553,000000	98,118735
1552,000000	98,118049
1551,000000	98,124165
1550,000000	98,138935
1549,000000	98,149293
1548,000000	98,147952
1547,000000	98,142435
1546,000000	98,138902
1545,000000	98,132900
1544,000000	98,123051
1543,000000	98,116722
1542,000000	98,116705
1541,000000	98,119367
1540,000000	98,138736
1539,000000	98,185867
1538,000000	98,235836
1537,000000	98,273196
1536,000000	98,309386
1535,000000	98,354163
1534,000000	98,409313
1533,000000	98,464486
1532,000000	98,507477
1531,000000	98,539800
1530,000000	98,567143
1529,000000	98,590974
1528,000000	98,616653
1527,000000	98,651279
1526,000000	98,687998
1525,000000	98,710499
1524,000000	98,719117
1523,000000	98,729907
1522,000000	98,747283
1521,000000	98,759677
1520,000000	98,760247
1519,000000	98,756484
1518,000000	98,752138
1517,000000	98,740917
1516,000000	98,727943
1515,000000	98,723227
1514,000000	98,722622
1513,000000	98,716965
1512,000000	98,710726
1511,000000	98,716846
1510,000000	98,731853
1509,000000	98,737732
1508,000000	98,729733
1507,000000	98,734904
1506,000000	98,757819
1505,000000	98,759203
1504,000000	98,741856
1503,000000	98,735588
1502,000000	98,734929
1501,000000	98,718807
1500,000000	98,683276
1499,000000	98,640210
1498,000000	98,583038
1497,000000	98,484774
1496,000000	98,345597
1495,000000	98,193861
1494,000000	98,037737
1493,000000	97,863046
1492,000000	97,665361
1491,000000	97,462729
1490,000000	97,285635
1489,000000	97,164572
1488,000000	97,123383
1487,000000	97,160471
1486,000000	97,236393
1485,000000	97,305113
1484,000000	97,349397
1483,000000	97,369752
1482,000000	97,350630
1481,000000	97,270336
1480,000000	97,138498
1479,000000	96,977961
1478,000000	96,780065
1477,000000	96,522013
1476,000000	96,214751
1475,000000	95,873496
1474,000000	95,443246
1473,000000	94,836134
1472,000000	94,077886
1471,000000	93,287670
1470,000000	92,514831
1469,000000	91,754936
1468,000000	91,042374
1467,000000	90,433822
1466,000000	89,954498
1465,000000	89,601272
1464,000000	89,378850
1463,000000	89,282045
1462,000000	89,276864
1461,000000	89,334323
1460,000000	89,455742
1459,000000	89,664784
1458,000000	89,985823
1457,000000	90,402243
1456,000000	90,827447
1455,000000	91,189975
1454,000000	91,492720
1453,000000	91,744332
1452,000000	91,927548
1451,000000	92,019728
1450,000000	92,008676
1449,000000	91,908019
1448,000000	91,773505
1447,000000	91,670885
1446,000000	91,605433
1445,000000	91,520952
1444,000000	91,352304
1443,000000	91,041230
1442,000000	90,535154
1441,000000	89,830927
1440,000000	88,992489
1439,000000	88,074053
1438,000000	87,054547
1437,000000	85,966690
1436,000000	85,076211
1435,000000	84,637015
1434,000000	84,597086
1433,000000	84,769886
1432,000000	84,996203
1431,000000	85,091450
1430,000000	84,830749
1429,000000	84,102282
1428,000000	83,079424
1427,000000	82,154409
1426,000000	81,725582
1425,000000	82,061690
1424,000000	83,150112
1423,000000	84,602745
1422,000000	85,981923
1421,000000	87,163394
1420,000000	88,242526
1419,000000	89,240628
1418,000000	90,047567
1417,000000	90,640007
1416,000000	91,127482
1415,000000	91,601702
1414,000000	92,093547
1413,000000	92,609610
1412,000000	93,145990
1411,000000	93,676985
1410,000000	94,167199
1409,000000	94,596865
1408,000000	94,959235
1407,000000	95,249151
1406,000000	95,471780
1405,000000	95,640970
1404,000000	95,756987
1403,000000	95,812048
1402,000000	95,815737
1401,000000	95,786462
1400,000000	95,723288
1399,000000	95,612713
1398,000000	95,457104
1397,000000	95,265187
1396,000000	95,024233
1395,000000	94,717967
1394,000000	94,367419
1393,000000	94,014576
1392,000000	93,677286
1391,000000	93,350788
1390,000000	93,027093
1389,000000	92,694203
1388,000000	92,335051
1387,000000	91,947867
1386,000000	91,555976
1385,000000	91,182408
1384,000000	90,836363
1383,000000	90,531026
1382,000000	90,293084
1381,000000	90,149377
1380,000000	90,116190
1379,000000	90,200640
1378,000000	90,396818
1377,000000	90,686002
1376,000000	91,049424
1375,000000	91,466600
1374,000000	91,895884
1373,000000	92,278657
1372,000000	92,578347
1371,000000	92,796926
1370,000000	92,952084
1369,000000	93,055282
1368,000000	93,109687
1367,000000	93,117442
1366,000000	93,082451
1365,000000	93,008078
1364,000000	92,894447
1363,000000	92,742539
1362,000000	92,560525
1361,000000	92,360893
1360,000000	92,154631
1359,000000	91,950955
1358,000000	91,759644
1357,000000	91,592375
1356,000000	91,462605
1355,000000	91,382800
1354,000000	91,359537
1353,000000	91,390518
1352,000000	91,467039
1351,000000	91,575432
1350,000000	91,695122
1349,000000	91,797754
1348,000000	91,852098
1347,000000	91,829388
1346,000000	91,704086
1345,000000	91,459064
1344,000000	91,091539
1343,000000	90,607807
1342,000000	90,008765
1341,000000	89,288797
1340,000000	88,466861
1339,000000	87,613223
1338,000000	86,823083
1337,000000	86,168053
1336,000000	85,684419
1335,000000	85,380703
1334,000000	85,236032
1333,000000	85,206106
1332,000000	85,244542
1331,000000	85,320321
1330,000000	85,414433
1329,000000	85,514344
1328,000000	85,617892
1327,000000	85,730358
1326,000000	85,854699
1325,000000	85,987358
1324,000000	86,122852
1323,000000	86,255621
1322,000000	86,376422
1321,000000	86,475093
1320,000000	86,548567
1319,000000	86,600360
1318,000000	86,631236
1317,000000	86,637595
1316,000000	86,617346
1315,000000	86,569601
1314,000000	86,488160
1313,000000	86,361723
1312,000000	86,183416
1311,000000	85,949787
1310,000000	85,651355
1309,000000	85,275233
1308,000000	84,818407
1307,000000	84,293179
1306,000000	83,713981
1305,000000	83,088429
1304,000000	82,425298
1303,000000	81,734722
1302,000000	81,016044
1301,000000	80,255359
1300,000000	79,441710
1299,000000	78,576306
1298,000000	77,660378
1297,000000	76,693499
1296,000000	75,692176
1295,000000	74,694663
1294,000000	73,739845
1293,000000	72,858960
1292,000000	72,090392
1291,000000	71,477874
1290,000000	71,041853
1289,000000	70,765889
1288,000000	70,619098
1287,000000	70,565229
1286,000000	70,550355
1285,000000	70,513918
1284,000000	70,419500
1283,000000	70,261959
1282,000000	70,043997
1281,000000	69,767881
1280,000000	69,452345
1279,000000	69,132561
1278,000000	68,834983
1277,000000	68,570276
1276,000000	68,352608
1275,000000	68,201347
1274,000000	68,116982
1273,000000	68,077935
1272,000000	68,064368
1271,000000	68,063912
1270,000000	68,054246
1269,000000	68,004804
1268,000000	67,900694
1267,000000	67,744906
1266,000000	67,536633
1265,000000	67,268295
1264,000000	66,947053
1263,000000	66,593310
1262,000000	66,213418
1261,000000	65,796333
1260,000000	65,340014
1259,000000	64,862553
1258,000000	64,392094
1257,000000	63,977618
1256,000000	63,708626
1255,000000	63,687628
1254,000000	63,956052
1253,000000	64,464447
1252,000000	65,116862
1251,000000	65,818543
1250,000000	66,498267
1249,000000	67,119928
1248,000000	67,688173
1247,000000	68,229070
1246,000000	68,757427
1245,000000	69,274128
1244,000000	69,784949
1243,000000	70,301308
1242,000000	70,825888
1241,000000	71,357169
1240,000000	71,905919
1239,000000	72,488949
1238,000000	73,108379
1237,000000	73,752433
1236,000000	74,411397
1235,000000	75,076746
1234,000000	75,730154
1233,000000	76,353398
1232,000000	76,953367
1231,000000	77,566327
1230,000000	78,242006
1229,000000	79,029238
1228,000000	79,962204
1227,000000	81,039482
1226,000000	82,211052
1225,000000	83,397312
1224,000000	84,521794
1223,000000	85,528130
1222,000000	86,380726
1221,000000	87,066466
1220,000000	87,592885
1219,000000	87,977872
1218,000000	88,244154
1217,000000	88,414437
1216,000000	88,511602
1215,000000	88,556286
1214,000000	88,562847
1213,000000	88,543501
1212,000000	88,508549
1211,000000	88,463730
1210,000000	88,408546
1209,000000	88,339940
1208,000000	88,258782
1207,000000	88,168671
1206,000000	88,071569
1205,000000	87,967895
1204,000000	87,859841
1203,000000	87,751890
1202,000000	87,649435
1201,000000	87,560105
1200,000000	87,494581
1199,000000	87,463017
1198,000000	87,470081
1197,000000	87,517358
1196,000000	87,606965
1195,000000	87,737812
1194,000000	87,903319
1193,000000	88,095704
1192,000000	88,312106
1191,000000	88,552381
1190,000000	88,813453
1189,000000	89,091148
1188,000000	89,382110
1187,000000	89,680190
1186,000000	89,973764
1185,000000	90,250687
1184,000000	90,503835
1183,000000	90,730649
1182,000000	90,931079
1181,000000	91,107704
1180,000000	91,264876
1179,000000	91,403293
1178,000000	91,519146
1177,000000	91,608916
1176,000000	91,670771
1175,000000	91,702016
1174,000000	91,696898
1173,000000	91,651030
1172,000000	91,565098
1171,000000	91,442147
1170,000000	91,286002
1169,000000	91,103201
1168,000000	90,906229
1167,000000	90,713433
1166,000000	90,547802
1165,000000	90,435866
1164,000000	90,401876
1163,000000	90,453431
1162,000000	90,570805
1161,000000	90,715284
1160,000000	90,847564
1159,000000	90,939983
1158,000000	90,978499
1157,000000	90,961078
1156,000000	90,893388
1155,000000	90,782774
1154,000000	90,632985
1153,000000	90,443964
1152,000000	90,215395
1151,000000	89,943513
1150,000000	89,618875
1149,000000	89,228601
1148,000000	88,761407
1147,000000	88,211545
1146,000000	87,576098
1145,000000	86,858306
1144,000000	86,073960
1143,000000	85,250665
1142,000000	84,420669
1141,000000	83,616475
1140,000000	82,871707
1139,000000	82,213509
1138,000000	81,649375
1137,000000	81,165888
1136,000000	80,741333
1135,000000	80,349030
1134,000000	79,953535
1133,000000	79,522500
1132,000000	79,045321
1131,000000	78,534218
1130,000000	78,008285
1129,000000	77,487918
1128,000000	77,002625
1127,000000	76,583405
1126,000000	76,246194
1125,000000	75,995534
1124,000000	75,843200
1123,000000	75,812750
1122,000000	75,920845
1121,000000	76,176520
1120,000000	76,593437
1119,000000	77,178838
1118,000000	77,915760
1117,000000	78,763326
1116,000000	79,676726
1115,000000	80,612267
1114,000000	81,520058
1113,000000	82,351879
1112,000000	83,075312
1111,000000	83,672743
1110,000000	84,132025
1109,000000	84,452553
1108,000000	84,652278
1107,000000	84,763448
1106,000000	84,818859
1105,000000	84,846032
1104,000000	84,872540
1103,000000	84,919444
1102,000000	84,990064
1101,000000	85,072323
1100,000000	85,153293
1099,000000	85,226265
1098,000000	85,286555
1097,000000	85,331381
1096,000000	85,364455
1095,000000	85,392878
1094,000000	85,419194
1093,000000	85,442189
1092,000000	85,463530
1091,000000	85,484754
1090,000000	85,495934
1089,000000	85,476597
1088,000000	85,406366
1087,000000	85,268763
1086,000000	85,046123
1085,000000	84,713593
1084,000000	84,245218
1083,000000	83,618397
1082,000000	82,817392
1081,000000	81,846197
1080,000000	80,739150
1079,000000	79,558882
1078,000000	78,377081
1077,000000	77,264591
1076,000000	76,295496
1075,000000	75,546101
1074,000000	75,075498
1073,000000	74,919435
1072,000000	75,101602
1071,000000	75,618807
1070,000000	76,427916
1069,000000	77,454280
1068,000000	78,618452
1067,000000	79,848050
1066,000000	81,071755
1065,000000	82,231621
1064,000000	83,294459
1063,000000	84,246143
1062,000000	85,081474
1061,000000	85,807468
1060,000000	86,442067
1059,000000	87,000232
1058,000000	87,485967
1057,000000	87,899081
1056,000000	88,247769
1055,000000	88,543068
1054,000000	88,789195
1053,000000	88,986815
1052,000000	89,137865
1051,000000	89,244664
1050,000000	89,303411
1049,000000	89,305817
1048,000000	89,245284
1047,000000	89,112601
1046,000000	88,893924
1045,000000	88,579117
1044,000000	88,177056
1043,000000	87,723911
1042,000000	87,279678
1041,000000	86,918898
1040,000000	86,715342
1039,000000	86,717458
1038,000000	86,924978
1037,000000	87,292694
1036,000000	87,751910
1035,000000	88,231151
1034,000000	88,672595
1033,000000	89,043716
1032,000000	89,339255
1031,000000	89,568342
1030,000000	89,742193
1029,000000	89,872074
1028,000000	89,971480
1027,000000	90,051748
1026,000000	90,119173
1025,000000	90,179513
1024,000000	90,240118
1023,000000	90,304303
1022,000000	90,366260
1021,000000	90,417421
1020,000000	90,455525
1019,000000	90,484311
1018,000000	90,509137
1017,000000	90,536846
1016,000000	90,575160
1015,000000	90,625632
1014,000000	90,679225
1013,000000	90,723877
1012,000000	90,754170
1011,000000	90,770284
1010,000000	90,772230
1009,000000	90,760742
1008,000000	90,741011
1007,000000	90,718558
1006,000000	90,692039
1005,000000	90,655195
1004,000000	90,603627
1003,000000	90,536177
1002,000000	90,451879
1001,000000	90,351251
1000,000000	90,239689
999,000000	90,123475
998,000000	90,003280
997,000000	89,876183
996,000000	89,743055
995,000000	89,609056
994,000000	89,477551
993,000000	89,348916
992,000000	89,224202
991,000000	89,103463
990,000000	88,980765
989,000000	88,845408
988,000000	88,688077
987,000000	88,501416
986,000000	88,276112
985,000000	88,004827
984,000000	87,689185
983,000000	87,337475
982,000000	86,955662
981,000000	86,546019
980,000000	86,115439
979,000000	85,675538
978,000000	85,233134
977,000000	84,788583
976,000000	84,344922
975,000000	83,911131
974,000000	83,493543
973,000000	83,091299
972,000000	82,701757
971,000000	82,323192
970,000000	81,950945
969,000000	81,579018
968,000000	81,206845
967,000000	80,837090
966,000000	80,468468
965,000000	80,099752
964,000000	79,741365
963,000000	79,413562
962,000000	79,131180
961,000000	78,900369
960,000000	78,728099
959,000000	78,624630
958,000000	78,598331
957,000000	78,655534
956,000000	78,807393
955,000000	79,062964
954,000000	79,415016
953,000000	79,842359
952,000000	80,320422
951,000000	80,825241
950,000000	81,332094
949,000000	81,822914
948,000000	82,294440
947,000000	82,751084
946,000000	83,193512
945,000000	83,619672
944,000000	84,031727
943,000000	84,432015
942,000000	84,815875
941,000000	85,175819
940,000000	85,511047
939,000000	85,826679
938,000000	86,125327
937,000000	86,406434
936,000000	86,671022
935,000000	86,920748
934,000000	87,153978
933,000000	87,367072
932,000000	87,559425
931,000000	87,733148
930,000000	87,889737
929,000000	88,031137
928,000000	88,160590
927,000000	88,279362
926,000000	88,386086
925,000000	88,484757
924,000000	88,590333
923,000000	88,720419
922,000000	88,882323
921,000000	89,072717
920,000000	89,286694
919,000000	89,519432
918,000000	89,760697
917,000000	89,995167
916,000000	90,210770
915,000000	90,403911
914,000000	90,577361
913,000000	90,736637
912,000000	90,888480
911,000000	91,039521
910,000000	91,194371
909,000000	91,355475
908,000000	91,523513
907,000000	91,696840
906,000000	91,872100
905,000000	92,047106
904,000000	92,222004
903,000000	92,396170
902,000000	92,565339
901,000000	92,723331
900,000000	92,864946
899,000000	92,987033
898,000000	93,089056
897,000000	93,174452
896,000000	93,250386
895,000000	93,324066
894,000000	93,399315
893,000000	93,475808
892,000000	93,549527
891,000000	93,613912
890,000000	93,662904
889,000000	93,695096
888,000000	93,714009
887,000000	93,724181
886,000000	93,729130
885,000000	93,732826
884,000000	93,740036
883,000000	93,752733
882,000000	93,767563
881,000000	93,778753
880,000000	93,782497
879,000000	93,778234
878,000000	93,768228
877,000000	93,757912
876,000000	93,754407
875,000000	93,761953
874,000000	93,779549
873,000000	93,804617
872,000000	93,837329
871,000000	93,879087
870,000000	93,928126
869,000000	93,978740
868,000000	94,024184
867,000000	94,059166
866,000000	94,081394
865,000000	94,092818
864,000000	94,098706
863,000000	94,104113
862,000000	94,111104
861,000000	94,119371
860,000000	94,127760
859,000000	94,134542
858,000000	94,138470
857,000000	94,141597
856,000000	94,149775
855,000000	94,168308
854,000000	94,197573
853,000000	94,233509
852,000000	94,270423
851,000000	94,302048
850,000000	94,322274
849,000000	94,327606
848,000000	94,318700
847,000000	94,297729
846,000000	94,264745
845,000000	94,217873
844,000000	94,155733
843,000000	94,078224
842,000000	93,985088
841,000000	93,875562
840,000000	93,749903
839,000000	93,611019
838,000000	93,465468
837,000000	93,322701
836,000000	93,192163
835,000000	93,080992
834,000000	92,998103
833,000000	92,960840
832,000000	92,993765
831,000000	93,116929
830,000000	93,335903
829,000000	93,644937
828,000000	94,032176
827,000000	94,477096
826,000000	94,947660
825,000000	95,408246
824,000000	95,832804
823,000000	96,208775
822,000000	96,532305
821,000000	96,804328
820,000000	97,030854
819,000000	97,221019
818,000000	97,382621
817,000000	97,519744
816,000000	97,633876
815,000000	97,725947
814,000000	97,796718
813,000000	97,847962
812,000000	97,884066
811,000000	97,910120
810,000000	97,927159
809,000000	97,929518
808,000000	97,907916
807,000000	97,854383
806,000000	97,763358
805,000000	97,630405
804,000000	97,451892
803,000000	97,227877
802,000000	96,966684
801,000000	96,687292
800,000000	96,415607
799,000000	96,174266
798,000000	95,975068
797,000000	95,821354
796,000000	95,713103
795,000000	95,642966
794,000000	95,589021
793,000000	95,520401
792,000000	95,415083
791,000000	95,271599
790,000000	95,104584
789,000000	94,933714
788,000000	94,776833
787,000000	94,646130
786,000000	94,544856
785,000000	94,468586
784,000000	94,411192
783,000000	94,368454
782,000000	94,336362
781,000000	94,309381
780,000000	94,280696
779,000000	94,241947
778,000000	94,183968
777,000000	94,102229
776,000000	94,001914
775,000000	93,894265
774,000000	93,788297
773,000000	93,689579
772,000000	93,604705
771,000000	93,540085
770,000000	93,496800
769,000000	93,473123
768,000000	93,472121
767,000000	93,499224
766,000000	93,551633
765,000000	93,617518
764,000000	93,686966
763,000000	93,755334
762,000000	93,812147
761,000000	93,834376
760,000000	93,795840
759,000000	93,678879
758,000000	93,472694
757,000000	93,167684
756,000000	92,758249
755,000000	92,246182
754,000000	91,635517
753,000000	90,926569
752,000000	90,120393
751,000000	89,224680
750,000000	88,253282
749,000000	87,228064
748,000000	86,186692
747,000000	85,185112
746,000000	84,289272
745,000000	83,567731
744,000000	83,085152
743,000000	82,890923
742,000000	83,008373
741,000000	83,432105
740,000000	84,127917
739,000000	85,030331
738,000000	86,049549
737,000000	87,089486
736,000000	88,066760
735,000000	88,921449
734,000000	89,618225
733,000000	90,143187
732,000000	90,502230
731,000000	90,720295
730,000000	90,835086
729,000000	90,887903
728,000000	90,917982
727,000000	90,956600
726,000000	91,017270
725,000000	91,092798
724,000000	91,165523
723,000000	91,218602
722,000000	91,236490
721,000000	91,201924
720,000000	91,101252
719,000000	90,930918
718,000000	90,692730
717,000000	90,384027
716,000000	89,995781
715,000000	89,516484
714,000000	88,933938
713,000000	88,237732
712,000000	87,424739
711,000000	86,500486
710,000000	85,478926
709,000000	84,393712
708,000000	83,312350
707,000000	82,328043
706,000000	81,527044
705,000000	80,958833
704,000000	80,620817
703,000000	80,455158
702,000000	80,370518
701,000000	80,283928
700,000000	80,148036
699,000000	79,948910
698,000000	79,694068
697,000000	79,408821
696,000000	79,130617
695,000000	78,890750
694,000000	78,706725
693,000000	78,592703
692,000000	78,562777
691,000000	78,620552
690,000000	78,755320
689,000000	78,950759
688,000000	79,186734
687,000000	79,435269
686,000000	79,672527
685,000000	79,892304
684,000000	80,096564
683,000000	80,282149
682,000000	80,448857
681,000000	80,611650
680,000000	80,788491
679,000000	80,984947
678,000000	81,204527
677,000000	81,460162
676,000000	81,763426
675,000000	82,111965
674,000000	82,500432
673,000000	82,924686
672,000000	83,363864
671,000000	83,796457
670,000000	84,247322
669,000000	84,801015
668,000000	85,452698
667,000000	85,988044
666,000000	86,311174
665,000000	86,511470
664,000000	86,664380
663,000000	86,779242
662,000000	86,821455
661,000000	86,753722
660,000000	86,555526
659,000000	86,218629
658,000000	85,739236
657,000000	85,109395
656,000000	84,326251
655,000000	83,413978
654,000000	82,428321
653,000000	81,436006
652,000000	80,504195
651,000000	79,688953
650,000000	78,994132
649,000000	78,356034
648,000000	77,702178
647,000000	77,002416
646,000000	76,246789
645,000000	75,418160
644,000000	74,515523
643,000000	73,567423
642,000000	72,592072
641,000000	71,581472
640,000000	70,561469
639,000000	69,627434
638,000000	68,877866
637,000000	68,354492
636,000000	68,074323
635,000000	68,053567
634,000000	68,254015
633,000000	68,573324
632,000000	68,927115
631,000000	69,287063
630,000000	69,626408
629,000000	69,890663
628,000000	70,047041
627,000000	70,109515
626,000000	70,092867
625,000000	69,984049
624,000000	69,779113
623,000000	69,503777
622,000000	69,175870
621,000000	68,787003
620,000000	68,340441
619,000000	67,869332
618,000000	67,398733
617,000000	66,928164
616,000000	66,469510
615,000000	66,054924
614,000000	65,686324
613,000000	65,328941
612,000000	64,974907
611,000000	64,663086
610,000000	64,417771
609,000000	64,226146
608,000000	64,100895
607,000000	64,112175
606,000000	64,326694
605,000000	64,770464
604,000000	65,471690
603,000000	66,472127
602,000000	67,771902
601,000000	69,306031
600,000000	70,988760
599,000000	72,738255
598,000000	74,464949
597,000000	76,084228
596,000000	77,544674
595,000000	78,825952
594,000000	79,922612
593,000000	80,847289
592,000000	81,631367
591,000000	82,305413
590,000000	82,883115
589,000000	83,371343
588,000000	83,788482
587,000000	84,158853
586,000000	84,497179
585,000000	84,807470
584,000000	85,089913
583,000000	85,342901
582,000000	85,563457
581,000000	85,756293
580,000000	85,938738
579,000000	86,129746
578,000000	86,337654
577,000000	86,562451
576,000000	86,801681
575,000000	87,046709
574,000000	87,284560
573,000000	87,512887
572,000000	87,744180
571,000000	87,986765
570,000000	88,228681
569,000000	88,448424
568,000000	88,638333
567,000000	88,809901
566,000000	88,978898
565,000000	89,149267
564,000000	89,309073
563,000000	89,442654
562,000000	89,547927
561,000000	89,637909
560,000000	89,722543
559,000000	89,795957
558,000000	89,848656
557,000000	89,883021
556,000000	89,907532
555,000000	89,924828
554,000000	89,936220
553,000000	89,950483
552,000000	89,975133
551,000000	90,004042
550,000000	90,025882
549,000000	90,042349
548,000000	90,066109
547,000000	90,104492
546,000000	90,157820
545,000000	90,229329
544,000000	90,320656
543,000000	90,416159
542,000000	90,487348
541,000000	90,519980
540,000000	90,529138
539,000000	90,546570
538,000000	90,600152
537,000000	90,702208
536,000000	90,843883
535,000000	90,997482
534,000000	91,136391
533,000000	91,258577
532,000000	91,381293
531,000000	91,513713
530,000000	91,644525
529,000000	91,755204
528,000000	91,834390
527,000000	91,883579
526,000000	91,919529
525,000000	91,962983
524,000000	92,015238
523,000000	92,058360
522,000000	92,086799
521,000000	92,122281
520,000000	92,183189
519,000000	92,251380
518,000000	92,293645
517,000000	92,311515
516,000000	92,338825
515,000000	92,391483
514,000000	92,452785
513,000000	92,505995
512,000000	92,550841
511,000000	92,585451
510,000000	92,598051
509,000000	92,587202
508,000000	92,571066
507,000000	92,567948
506,000000	92,578073
505,000000	92,590529
504,000000	92,598029
503,000000	92,594682
502,000000	92,569850
501,000000	92,515876
500,000000	92,437572
499,000000	92,350050
498,000000	92,270265
497,000000	92,206281
496,000000	92,149492
495,000000	92,084284
494,000000	92,009807
493,000000	91,945433
492,000000	91,906061
491,000000	91,881932
490,000000	91,856781
489,000000	91,837618
488,000000	91,851002
487,000000	91,913417
486,000000	92,020239
485,000000	92,159218
484,000000	92,319488
483,000000	92,487500
482,000000	92,647996
481,000000	92,793552
480,000000	92,925472
479,000000	93,047904
478,000000	93,166939
477,000000	93,288394
476,000000	93,409414
475,000000	93,524027
474,000000	93,646115
473,000000	93,806257
472,000000	93,999982
471,000000	94,164135
470,000000	94,242441
469,000000	94,247125
468,000000	94,228061
467,000000	94,216805
466,000000	94,220492
465,000000	94,248002
464,000000	94,306444
463,000000	94,373246
462,000000	94,407259
461,000000	94,395674
460,000000	94,363514
459,000000	94,336498
458,000000	94,322501
457,000000	94,325073
456,000000	94,346575
455,000000	94,377685
454,000000	94,405090
453,000000	94,425063
452,000000	94,439613
451,000000	94,442635
450,000000	94,432010
