# Supplementary material for: Machine learning-assisted non-destructive plasticizer identification and quantification in historical PVC objects based on IR spectroscopy
Source: Sci Rep. 2022 Mar 23;12:5017. doi: 10.1038/s41598-022-08862-1 (PMC8943100; doi:10.1038/s41598-022-08862-1)
Supplement: Supplementary file 1 — Supplementary Information 1. [file 41598_2022_8862_MOESM1_ESM.zip › Plasticizers_PVC_data/ATR_FTIR_all/P239B.ASC]

PE IR       SUBTECH     SPECTRUM    ASCII       PEDS        4.00        
   -1
P239B_2.ASC
20/10/14
12:42:17.00
20/10/14
12:42:17.00
Student
Sample 005 By student Date Wednesday, October 14 2020
450,000000
#HDR
-1
-1
#GR
cm-1
%T
1.0
0.0
4000,000000
-1,000000
3551
8
101,373462
63,584899
#DATA
4000,000000	100,348439
3999,000000	100,347842
3998,000000	100,347249
3997,000000	100,346455
3996,000000	100,346304
3995,000000	100,347216
3994,000000	100,353442
3993,000000	100,355593
3992,000000	100,357331
3991,000000	100,358845
3990,000000	100,360244
3989,000000	100,361330
3988,000000	100,361811
3987,000000	100,361741
3986,000000	100,361547
3985,000000	100,361643
3984,000000	100,362207
3983,000000	100,363354
3982,000000	100,365267
3981,000000	100,367892
3980,000000	100,370544
3979,000000	100,372114
3978,000000	100,371911
3977,000000	100,370426
3976,000000	100,369156
3975,000000	100,369502
3974,000000	100,371752
3973,000000	100,375031
3972,000000	100,378204
3971,000000	100,380758
3970,000000	100,382827
3969,000000	100,384518
3968,000000	100,385468
3967,000000	100,385276
3966,000000	100,384220
3965,000000	100,383316
3964,000000	100,383477
3963,000000	100,384651
3962,000000	100,385850
3961,000000	100,386140
3960,000000	100,385577
3959,000000	100,385128
3958,000000	100,385893
3957,000000	100,388289
3956,000000	100,391777
3955,000000	100,395204
3954,000000	100,397364
3953,000000	100,397567
3952,000000	100,395953
3951,000000	100,393466
3950,000000	100,391362
3949,000000	100,390406
3948,000000	100,390478
3947,000000	100,391120
3946,000000	100,392290
3945,000000	100,394275
3944,000000	100,397035
3943,000000	100,399897
3942,000000	100,401903
3941,000000	100,402676
3940,000000	100,402552
3939,000000	100,401584
3938,000000	100,399273
3937,000000	100,395426
3936,000000	100,391054
3935,000000	100,388164
3934,000000	100,388439
3933,000000	100,392201
3932,000000	100,398207
3931,000000	100,404387
3930,000000	100,409000
3929,000000	100,411236
3928,000000	100,411513
3927,000000	100,411227
3926,000000	100,411864
3925,000000	100,413793
3924,000000	100,415853
3923,000000	100,416508
3922,000000	100,415319
3921,000000	100,412849
3920,000000	100,409985
3919,000000	100,407774
3918,000000	100,407234
3917,000000	100,408631
3916,000000	100,411148
3915,000000	100,413743
3914,000000	100,416083
3913,000000	100,418268
3912,000000	100,420081
3911,000000	100,420778
3910,000000	100,419835
3909,000000	100,417568
3908,000000	100,414926
3907,000000	100,413130
3906,000000	100,413188
3905,000000	100,415441
3904,000000	100,418948
3903,000000	100,422026
3902,000000	100,424338
3901,000000	100,427158
3900,000000	100,431078
3899,000000	100,434627
3898,000000	100,435700
3897,000000	100,433850
3896,000000	100,430547
3895,000000	100,427526
3894,000000	100,426109
3893,000000	100,427154
3892,000000	100,430590
3891,000000	100,434395
3890,000000	100,436251
3889,000000	100,436313
3888,000000	100,436300
3887,000000	100,437369
3886,000000	100,439591
3885,000000	100,441697
3884,000000	100,442422
3883,000000	100,442750
3882,000000	100,444947
3881,000000	100,449363
3880,000000	100,453301
3879,000000	100,453718
3878,000000	100,451118
3877,000000	100,448596
3876,000000	100,448226
3875,000000	100,449861
3874,000000	100,451712
3873,000000	100,452117
3872,000000	100,451607
3871,000000	100,451858
3870,000000	100,452687
3869,000000	100,451760
3868,000000	100,448697
3867,000000	100,446694
3866,000000	100,448571
3865,000000	100,454303
3864,000000	100,461368
3863,000000	100,466118
3862,000000	100,466753
3861,000000	100,464383
3860,000000	100,461584
3859,000000	100,460991
3858,000000	100,463872
3857,000000	100,469361
3856,000000	100,474899
3855,000000	100,478327
3854,000000	100,481133
3853,000000	100,484292
3852,000000	100,484186
3851,000000	100,481150
3850,000000	100,478591
3849,000000	100,476708
3848,000000	100,474702
3847,000000	100,472854
3846,000000	100,472295
3845,000000	100,473839
3844,000000	100,477208
3843,000000	100,480998
3842,000000	100,484231
3841,000000	100,487126
3840,000000	100,490354
3839,000000	100,493751
3838,000000	100,495931
3837,000000	100,496010
3836,000000	100,494955
3835,000000	100,494628
3834,000000	100,495876
3833,000000	100,497820
3832,000000	100,498854
3831,000000	100,498237
3830,000000	100,496878
3829,000000	100,496885
3828,000000	100,499778
3827,000000	100,504528
3826,000000	100,508224
3825,000000	100,508988
3824,000000	100,507868
3823,000000	100,507883
3822,000000	100,511805
3821,000000	100,518496
3820,000000	100,522388
3819,000000	100,521886
3818,000000	100,520861
3817,000000	100,521782
3816,000000	100,523694
3815,000000	100,524438
3814,000000	100,523803
3813,000000	100,523510
3812,000000	100,524451
3811,000000	100,526102
3810,000000	100,528184
3809,000000	100,531300
3808,000000	100,535759
3807,000000	100,539856
3806,000000	100,541006
3805,000000	100,539507
3804,000000	100,538775
3803,000000	100,541103
3802,000000	100,545676
3801,000000	100,549197
3800,000000	100,549805
3799,000000	100,550481
3798,000000	100,554564
3797,000000	100,560836
3796,000000	100,565320
3795,000000	100,565623
3794,000000	100,563003
3793,000000	100,560384
3792,000000	100,559531
3791,000000	100,560372
3790,000000	100,561772
3789,000000	100,562775
3788,000000	100,563424
3787,000000	100,564370
3786,000000	100,565872
3785,000000	100,567167
3784,000000	100,567177
3783,000000	100,565824
3782,000000	100,564348
3781,000000	100,564339
3780,000000	100,566786
3779,000000	100,571104
3778,000000	100,575602
3777,000000	100,579219
3776,000000	100,581680
3775,000000	100,582558
3774,000000	100,581564
3773,000000	100,579339
3772,000000	100,576991
3771,000000	100,575092
3770,000000	100,573543
3769,000000	100,572432
3768,000000	100,573047
3767,000000	100,576901
3766,000000	100,582967
3765,000000	100,587829
3764,000000	100,589114
3763,000000	100,587653
3762,000000	100,586312
3761,000000	100,587233
3760,000000	100,590818
3759,000000	100,595496
3758,000000	100,598822
3757,000000	100,599932
3756,000000	100,599709
3755,000000	100,599071
3754,000000	100,597946
3753,000000	100,596101
3752,000000	100,594712
3751,000000	100,595382
3750,000000	100,597355
3749,000000	100,599608
3748,000000	100,603704
3747,000000	100,610615
3746,000000	100,617005
3745,000000	100,617734
3744,000000	100,611864
3743,000000	100,603888
3742,000000	100,599987
3741,000000	100,602551
3740,000000	100,609082
3739,000000	100,616102
3738,000000	100,621313
3737,000000	100,624937
3736,000000	100,629647
3735,000000	100,638015
3734,000000	100,648454
3733,000000	100,656206
3732,000000	100,657526
3731,000000	100,652534
3730,000000	100,644818
3729,000000	100,637939
3728,000000	100,633204
3727,000000	100,630468
3726,000000	100,629723
3725,000000	100,631211
3724,000000	100,634742
3723,000000	100,639332
3722,000000	100,643712
3721,000000	100,647088
3720,000000	100,649680
3719,000000	100,651736
3718,000000	100,652371
3717,000000	100,650613
3716,000000	100,646828
3715,000000	100,642311
3714,000000	100,637845
3713,000000	100,633570
3712,000000	100,630535
3711,000000	100,629847
3710,000000	100,631515
3709,000000	100,635456
3708,000000	100,641132
3707,000000	100,646668
3706,000000	100,649719
3705,000000	100,649338
3704,000000	100,646627
3703,000000	100,643639
3702,000000	100,641345
3701,000000	100,638814
3700,000000	100,635104
3699,000000	100,631351
3698,000000	100,629040
3697,000000	100,627917
3696,000000	100,626528
3695,000000	100,623762
3694,000000	100,620005
3693,000000	100,616870
3692,000000	100,615990
3691,000000	100,617378
3690,000000	100,618581
3689,000000	100,616281
3688,000000	100,610053
3687,000000	100,603704
3686,000000	100,600755
3685,000000	100,600636
3684,000000	100,600184
3683,000000	100,597000
3682,000000	100,591030
3681,000000	100,583792
3680,000000	100,576395
3679,000000	100,569315
3678,000000	100,563434
3677,000000	100,560962
3676,000000	100,564555
3675,000000	100,571621
3674,000000	100,575636
3673,000000	100,575979
3672,000000	100,574800
3671,000000	100,571810
3670,000000	100,567619
3669,000000	100,563708
3668,000000	100,561331
3667,000000	100,561736
3666,000000	100,564431
3665,000000	100,567392
3664,000000	100,569158
3663,000000	100,569635
3662,000000	100,569416
3661,000000	100,569025
3660,000000	100,568545
3659,000000	100,567745
3658,000000	100,566273
3657,000000	100,564012
3656,000000	100,561132
3655,000000	100,558148
3654,000000	100,556161
3653,000000	100,555641
3652,000000	100,555361
3651,000000	100,554431
3650,000000	100,554668
3649,000000	100,557437
3648,000000	100,560901
3647,000000	100,563499
3646,000000	100,565898
3645,000000	100,568880
3644,000000	100,572009
3643,000000	100,573776
3642,000000	100,573032
3641,000000	100,570075
3640,000000	100,566058
3639,000000	100,562011
3638,000000	100,558229
3637,000000	100,554598
3636,000000	100,551172
3635,000000	100,548065
3634,000000	100,545224
3633,000000	100,542394
3632,000000	100,539453
3631,000000	100,536210
3630,000000	100,532620
3629,000000	100,528959
3628,000000	100,523920
3627,000000	100,517529
3626,000000	100,513300
3625,000000	100,512602
3624,000000	100,513521
3623,000000	100,514398
3622,000000	100,514965
3621,000000	100,514783
3620,000000	100,512036
3619,000000	100,504360
3618,000000	100,491476
3617,000000	100,476944
3616,000000	100,465256
3615,000000	100,457647
3614,000000	100,451809
3613,000000	100,444301
3612,000000	100,433490
3611,000000	100,420536
3610,000000	100,407924
3609,000000	100,398101
3608,000000	100,392637
3607,000000	100,391028
3606,000000	100,391112
3605,000000	100,390796
3604,000000	100,388921
3603,000000	100,385400
3602,000000	100,380719
3601,000000	100,375154
3600,000000	100,368713
3599,000000	100,361751
3598,000000	100,354982
3597,000000	100,349005
3596,000000	100,344096
3595,000000	100,340336
3594,000000	100,337552
3593,000000	100,334924
3592,000000	100,331446
3591,000000	100,326657
3590,000000	100,320981
3589,000000	100,316043
3588,000000	100,313552
3587,000000	100,312606
3586,000000	100,310247
3585,000000	100,305655
3584,000000	100,300381
3583,000000	100,295859
3582,000000	100,292367
3581,000000	100,289547
3580,000000	100,286886
3579,000000	100,283937
3578,000000	100,280143
3577,000000	100,274773
3576,000000	100,267448
3575,000000	100,258693
3574,000000	100,249970
3573,000000	100,242731
3572,000000	100,237366
3571,000000	100,232985
3570,000000	100,228205
3569,000000	100,222510
3568,000000	100,217271
3567,000000	100,213984
3566,000000	100,211513
3565,000000	100,207467
3564,000000	100,201197
3563,000000	100,193692
3562,000000	100,186356
3561,000000	100,179967
3560,000000	100,174231
3559,000000	100,168420
3558,000000	100,162390
3557,000000	100,156738
3556,000000	100,152045
3555,000000	100,148388
3554,000000	100,145451
3553,000000	100,142724
3552,000000	100,139443
3551,000000	100,134967
3550,000000	100,129385
3549,000000	100,123461
3548,000000	100,118001
3547,000000	100,113294
3546,000000	100,108876
3545,000000	100,103995
3544,000000	100,098640
3543,000000	100,093877
3542,000000	100,090850
3541,000000	100,089479
3540,000000	100,088339
3539,000000	100,085876
3538,000000	100,081755
3537,000000	100,077220
3536,000000	100,074005
3535,000000	100,072749
3534,000000	100,072360
3533,000000	100,070851
3532,000000	100,067017
3531,000000	100,061450
3530,000000	100,056009
3529,000000	100,052092
3528,000000	100,049638
3527,000000	100,047861
3526,000000	100,046566
3525,000000	100,046246
3524,000000	100,046961
3523,000000	100,047551
3522,000000	100,046339
3521,000000	100,042667
3520,000000	100,037502
3519,000000	100,032588
3518,000000	100,028996
3517,000000	100,026550
3516,000000	100,024387
3515,000000	100,021850
3514,000000	100,018827
3513,000000	100,015671
3512,000000	100,013107
3511,000000	100,011812
3510,000000	100,011490
3509,000000	100,010547
3508,000000	100,007565
3507,000000	100,003106
3506,000000	99,999284
3505,000000	99,997328
3504,000000	99,996023
3503,000000	99,993073
3502,000000	99,987931
3501,000000	99,982548
3500,000000	99,979070
3499,000000	99,977511
3498,000000	99,976015
3497,000000	99,972956
3496,000000	99,968350
3495,000000	99,963209
3494,000000	99,958012
3493,000000	99,952311
3492,000000	99,945839
3491,000000	99,939491
3490,000000	99,934729
3489,000000	99,931912
3488,000000	99,929520
3487,000000	99,925273
3486,000000	99,918143
3485,000000	99,909509
3484,000000	99,902505
3483,000000	99,899969
3482,000000	99,902080
3481,000000	99,905600
3480,000000	99,906006
3479,000000	99,900845
3478,000000	99,891098
3477,000000	99,879553
3476,000000	99,868514
3475,000000	99,859410
3474,000000	99,854016
3473,000000	99,854780
3472,000000	99,862865
3471,000000	99,875748
3470,000000	99,887388
3469,000000	99,891408
3468,000000	99,884813
3467,000000	99,869420
3466,000000	99,850238
3465,000000	99,832567
3464,000000	99,819709
3463,000000	99,811985
3462,000000	99,807015
3461,000000	99,801240
3460,000000	99,792264
3459,000000	99,780450
3458,000000	99,768322
3457,000000	99,758387
3456,000000	99,751376
3455,000000	99,746336
3454,000000	99,741874
3453,000000	99,737138
3452,000000	99,732032
3451,000000	99,727073
3450,000000	99,723063
3449,000000	99,720404
3448,000000	99,718502
3447,000000	99,716057
3446,000000	99,712132
3445,000000	99,706782
3444,000000	99,700815
3443,000000	99,695641
3442,000000	99,693720
3441,000000	99,698214
3440,000000	99,710952
3439,000000	99,730198
3438,000000	99,750511
3437,000000	99,765277
3436,000000	99,770188
3435,000000	99,765405
3434,000000	99,755131
3433,000000	99,744892
3432,000000	99,738195
3431,000000	99,734864
3430,000000	99,732311
3429,000000	99,728321
3428,000000	99,722844
3427,000000	99,717511
3426,000000	99,714075
3425,000000	99,713420
3424,000000	99,715583
3423,000000	99,720120
3422,000000	99,726207
3421,000000	99,732676
3420,000000	99,738429
3419,000000	99,743113
3418,000000	99,747488
3417,000000	99,752980
3416,000000	99,760681
3415,000000	99,770448
3414,000000	99,780811
3413,000000	99,789943
3412,000000	99,796959
3411,000000	99,802274
3410,000000	99,806722
3409,000000	99,810617
3408,000000	99,813983
3407,000000	99,817562
3406,000000	99,822981
3405,000000	99,831569
3404,000000	99,842992
3403,000000	99,855130
3402,000000	99,865248
3401,000000	99,871528
3400,000000	99,874033
3399,000000	99,874508
3398,000000	99,875014
3397,000000	99,876445
3396,000000	99,878369
3395,000000	99,880220
3394,000000	99,882190
3393,000000	99,884730
3392,000000	99,887572
3391,000000	99,889820
3390,000000	99,890962
3389,000000	99,891384
3388,000000	99,891825
3387,000000	99,892595
3386,000000	99,893370
3385,000000	99,893695
3384,000000	99,893718
3383,000000	99,894453
3382,000000	99,896985
3381,000000	99,901178
3380,000000	99,905435
3379,000000	99,908114
3378,000000	99,909142
3377,000000	99,909923
3376,000000	99,911779
3375,000000	99,914802
3374,000000	99,918094
3373,000000	99,920610
3372,000000	99,921778
3371,000000	99,921811
3370,000000	99,921659
3369,000000	99,922234
3368,000000	99,923423
3367,000000	99,924173
3366,000000	99,923767
3365,000000	99,922612
3364,000000	99,921502
3363,000000	99,920524
3362,000000	99,919190
3361,000000	99,917425
3360,000000	99,915887
3359,000000	99,915320
3358,000000	99,915981
3357,000000	99,917743
3356,000000	99,920325
3355,000000	99,923303
3354,000000	99,926214
3353,000000	99,928858
3352,000000	99,931366
3351,000000	99,933901
3350,000000	99,936444
3349,000000	99,938918
3348,000000	99,941330
3347,000000	99,943663
3346,000000	99,945718
3345,000000	99,947225
3344,000000	99,948095
3343,000000	99,948522
3342,000000	99,948767
3341,000000	99,948868
3340,000000	99,948608
3339,000000	99,947886
3338,000000	99,947117
3337,000000	99,946988
3336,000000	99,947679
3335,000000	99,948577
3334,000000	99,949059
3333,000000	99,949332
3332,000000	99,950095
3331,000000	99,951559
3330,000000	99,953331
3329,000000	99,955229
3328,000000	99,957552
3327,000000	99,960261
3326,000000	99,962436
3325,000000	99,963146
3324,000000	99,962600
3323,000000	99,961973
3322,000000	99,962302
3321,000000	99,963959
3320,000000	99,966885
3319,000000	99,970681
3318,000000	99,974403
3317,000000	99,977005
3316,000000	99,978355
3315,000000	99,979532
3314,000000	99,981918
3313,000000	99,986195
3312,000000	99,992210
3311,000000	99,999304
3310,000000	100,006533
3309,000000	100,013081
3308,000000	100,018978
3307,000000	100,025062
3306,000000	100,031716
3305,000000	100,037777
3304,000000	100,041252
3303,000000	100,041271
3302,000000	100,039015
3301,000000	100,036744
3300,000000	100,036217
3299,000000	100,037849
3298,000000	100,040815
3297,000000	100,043710
3296,000000	100,045444
3295,000000	100,045865
3294,000000	100,045553
3293,000000	100,045096
3292,000000	100,044709
3291,000000	100,044428
3290,000000	100,044333
3289,000000	100,044506
3288,000000	100,045091
3287,000000	100,046386
3286,000000	100,048542
3285,000000	100,051043
3284,000000	100,052971
3283,000000	100,054061
3282,000000	100,055161
3281,000000	100,057259
3280,000000	100,060310
3279,000000	100,063374
3278,000000	100,065748
3277,000000	100,067534
3276,000000	100,069184
3275,000000	100,071052
3274,000000	100,073521
3273,000000	100,076979
3272,000000	100,081135
3271,000000	100,084572
3270,000000	100,085638
3269,000000	100,084094
3268,000000	100,081655
3267,000000	100,080598
3266,000000	100,081782
3265,000000	100,084271
3264,000000	100,086742
3263,000000	100,088803
3262,000000	100,090772
3261,000000	100,092616
3260,000000	100,093742
3259,000000	100,093910
3258,000000	100,093921
3257,000000	100,095156
3256,000000	100,098456
3255,000000	100,103443
3254,000000	100,108789
3253,000000	100,113141
3252,000000	100,115927
3251,000000	100,117379
3250,000000	100,117893
3249,000000	100,117637
3248,000000	100,116884
3247,000000	100,116342
3246,000000	100,116686
3245,000000	100,117865
3244,000000	100,119316
3243,000000	100,120833
3242,000000	100,122783
3241,000000	100,125493
3240,000000	100,128924
3239,000000	100,133006
3238,000000	100,137717
3237,000000	100,142611
3236,000000	100,146762
3235,000000	100,149491
3234,000000	100,150811
3233,000000	100,150967
3232,000000	100,150086
3231,000000	100,148602
3230,000000	100,147493
3229,000000	100,147461
3228,000000	100,148180
3227,000000	100,148936
3226,000000	100,149696
3225,000000	100,150956
3224,000000	100,152749
3223,000000	100,154571
3222,000000	100,156282
3221,000000	100,158301
3220,000000	100,160648
3219,000000	100,162453
3218,000000	100,162928
3217,000000	100,162478
3216,000000	100,162378
3215,000000	100,163381
3214,000000	100,164924
3213,000000	100,165656
3212,000000	100,164637
3211,000000	100,162160
3210,000000	100,159516
3209,000000	100,157928
3208,000000	100,157642
3207,000000	100,158137
3206,000000	100,159078
3205,000000	100,160633
3204,000000	100,162784
3203,000000	100,164833
3202,000000	100,166013
3201,000000	100,166383
3200,000000	100,166694
3199,000000	100,167404
3198,000000	100,168184
3197,000000	100,168437
3196,000000	100,168032
3195,000000	100,167417
3194,000000	100,167233
3193,000000	100,167942
3192,000000	100,169628
3191,000000	100,171977
3190,000000	100,174507
3189,000000	100,176917
3188,000000	100,179178
3187,000000	100,181169
3186,000000	100,182393
3185,000000	100,182252
3184,000000	100,180667
3183,000000	100,178314
3182,000000	100,176157
3181,000000	100,174874
3180,000000	100,174760
3179,000000	100,175982
3178,000000	100,178614
3177,000000	100,182339
3176,000000	100,186320
3175,000000	100,189639
3174,000000	100,191876
3173,000000	100,193279
3172,000000	100,194414
3171,000000	100,195709
3170,000000	100,197211
3169,000000	100,198517
3168,000000	100,198935
3167,000000	100,197947
3166,000000	100,195861
3165,000000	100,194009
3164,000000	100,194034
3163,000000	100,196671
3162,000000	100,201096
3161,000000	100,205504
3160,000000	100,208404
3159,000000	100,209580
3158,000000	100,210021
3157,000000	100,211160
3156,000000	100,214042
3155,000000	100,218782
3154,000000	100,224359
3153,000000	100,229007
3152,000000	100,231238
3151,000000	100,230950
3150,000000	100,229575
3149,000000	100,228962
3148,000000	100,229998
3147,000000	100,232138
3146,000000	100,234191
3145,000000	100,235579
3144,000000	100,236991
3143,000000	100,239760
3142,000000	100,244420
3141,000000	100,249852
3140,000000	100,254052
3139,000000	100,255834
3138,000000	100,255617
3137,000000	100,254569
3136,000000	100,253398
3135,000000	100,252204
3134,000000	100,251127
3133,000000	100,250594
3132,000000	100,250834
3131,000000	100,251473
3130,000000	100,251809
3129,000000	100,251425
3128,000000	100,250575
3127,000000	100,250126
3126,000000	100,250973
3125,000000	100,253197
3124,000000	100,255735
3123,000000	100,257149
3122,000000	100,256840
3121,000000	100,255355
3120,000000	100,253530
3119,000000	100,251672
3118,000000	100,249643
3117,000000	100,247321
3116,000000	100,244675
3115,000000	100,241709
3114,000000	100,238678
3113,000000	100,236181
3112,000000	100,234533
3111,000000	100,233112
3110,000000	100,230796
3109,000000	100,227204
3108,000000	100,223146
3107,000000	100,219655
3106,000000	100,216916
3105,000000	100,214437
3104,000000	100,211988
3103,000000	100,209892
3102,000000	100,208399
3101,000000	100,207294
3100,000000	100,206268
3099,000000	100,205314
3098,000000	100,204415
3097,000000	100,203170
3096,000000	100,201158
3095,000000	100,198501
3094,000000	100,195586
3093,000000	100,192352
3092,000000	100,188384
3091,000000	100,183686
3090,000000	100,178714
3089,000000	100,173363
3088,000000	100,166467
3087,000000	100,156863
3086,000000	100,144681
3085,000000	100,131203
3084,000000	100,117586
3083,000000	100,103996
3082,000000	100,089887
3081,000000	100,074706
3080,000000	100,058503
3079,000000	100,042172
3078,000000	100,027124
3077,000000	100,014416
3076,000000	100,004197
3075,000000	99,996075
3074,000000	99,989832
3073,000000	99,985549
3072,000000	99,983158
3071,000000	99,982273
3070,000000	99,982411
3069,000000	99,983132
3068,000000	99,984116
3067,000000	99,985333
3066,000000	99,987063
3065,000000	99,989380
3064,000000	99,991756
3063,000000	99,993594
3062,000000	99,995028
3061,000000	99,996811
3060,000000	99,999433
3059,000000	100,002755
3058,000000	100,006517
3057,000000	100,010750
3056,000000	100,015502
3055,000000	100,020515
3054,000000	100,025345
3053,000000	100,029598
3052,000000	100,032944
3051,000000	100,035074
3050,000000	100,035736
3049,000000	100,034699
3048,000000	100,031750
3047,000000	100,026987
3046,000000	100,020963
3045,000000	100,014194
3044,000000	100,006622
3043,000000	99,997907
3042,000000	99,988337
3041,000000	99,978945
3040,000000	99,970544
3039,000000	99,962941
3038,000000	99,955242
3037,000000	99,946708
3036,000000	99,937237
3035,000000	99,927459
3034,000000	99,918530
3033,000000	99,911407
3032,000000	99,905879
3031,000000	99,900516
3030,000000	99,893988
3029,000000	99,886363
3028,000000	99,878800
3027,000000	99,872053
3026,000000	99,865660
3025,000000	99,858603
3024,000000	99,850398
3023,000000	99,841208
3022,000000	99,830977
3021,000000	99,818802
3020,000000	99,803410
3019,000000	99,784359
3018,000000	99,762562
3017,000000	99,739524
3016,000000	99,716187
3015,000000	99,692532
3014,000000	99,668036
3013,000000	99,642109
3012,000000	99,614193
3011,000000	99,583926
3010,000000	99,551290
3009,000000	99,516397
3008,000000	99,479124
3007,000000	99,439250
3006,000000	99,396991
3005,000000	99,352804
3004,000000	99,306516
3003,000000	99,257097
3002,000000	99,203538
3001,000000	99,145685
3000,000000	99,083655
2999,000000	99,016669
2998,000000	98,942937
2997,000000	98,860442
2996,000000	98,767805
2995,000000	98,664309
2994,000000	98,549442
2993,000000	98,422412
2992,000000	98,281419
2991,000000	98,123806
2990,000000	97,946883
2989,000000	97,748873
2988,000000	97,529170
2987,000000	97,287455
2986,000000	97,023444
2985,000000	96,737084
2984,000000	96,428798
2983,000000	96,099655
2982,000000	95,750909
2981,000000	95,383966
2980,000000	95,000209
2979,000000	94,601171
2978,000000	94,189085
2977,000000	93,766399
2976,000000	93,334801
2975,000000	92,894613
2974,000000	92,445954
2973,000000	91,990322
2972,000000	91,530397
2971,000000	91,069008
2970,000000	90,609040
2969,000000	90,154784
2968,000000	89,712360
2967,000000	89,288863
2966,000000	88,891621
2965,000000	88,527890
2964,000000	88,205129
2963,000000	87,930333
2962,000000	87,709892
2961,000000	87,549091
2960,000000	87,450857
2959,000000	87,415938
2958,000000	87,443352
2957,000000	87,531261
2956,000000	87,675930
2955,000000	87,870315
2954,000000	88,104244
2953,000000	88,364334
2952,000000	88,634082
2951,000000	88,894109
2950,000000	89,124712
2949,000000	89,308490
2948,000000	89,431716
2947,000000	89,484793
2946,000000	89,462324
2945,000000	89,363775
2944,000000	89,192371
2943,000000	88,954169
2942,000000	88,657338
2941,000000	88,311913
2940,000000	87,929451
2939,000000	87,521443
2938,000000	87,099010
2937,000000	86,672806
2936,000000	86,253990
2935,000000	85,854868
2934,000000	85,488390
2933,000000	85,166634
2932,000000	84,898224
2931,000000	84,688303
2930,000000	84,539879
2929,000000	84,454666
2928,000000	84,431698
2927,000000	84,466055
2926,000000	84,550185
2925,000000	84,675269
2924,000000	84,831699
2923,000000	85,008831
2922,000000	85,196162
2921,000000	85,384665
2920,000000	85,566856
2919,000000	85,736917
2918,000000	85,891459
2917,000000	86,030605
2916,000000	86,158289
2915,000000	86,281887
2914,000000	86,411042
2913,000000	86,555612
2912,000000	86,723433
2911,000000	86,920048
2910,000000	87,149644
2909,000000	87,414585
2908,000000	87,714162
2907,000000	88,044968
2906,000000	88,403488
2905,000000	88,787104
2904,000000	89,192368
2903,000000	89,613550
2902,000000	90,043704
2901,000000	90,476374
2900,000000	90,905110
2899,000000	91,322747
2898,000000	91,722399
2897,000000	92,099352
2896,000000	92,451701
2895,000000	92,779060
2894,000000	93,081351
2893,000000	93,358185
2892,000000	93,609166
2891,000000	93,834343
2890,000000	94,034054
2889,000000	94,207852
2888,000000	94,353061
2887,000000	94,464916
2886,000000	94,538285
2885,000000	94,569259
2884,000000	94,555452
2883,000000	94,495389
2882,000000	94,388656
2881,000000	94,236717
2880,000000	94,044045
2879,000000	93,818905
2878,000000	93,573792
2877,000000	93,324809
2876,000000	93,088985
2875,000000	92,881783
2874,000000	92,715632
2873,000000	92,599543
2872,000000	92,537764
2871,000000	92,526877
2870,000000	92,553566
2869,000000	92,595424
2868,000000	92,625471
2867,000000	92,619250
2866,000000	92,561502
2865,000000	92,449438
2864,000000	92,292113
2863,000000	92,107057
2862,000000	91,916321
2861,000000	91,742659
2860,000000	91,607049
2859,000000	91,526882
2858,000000	91,514819
2857,000000	91,578387
2856,000000	91,719402
2855,000000	91,934426
2854,000000	92,215562
2853,000000	92,551031
2852,000000	92,926400
2851,000000	93,326933
2850,000000	93,739144
2849,000000	94,150840
2848,000000	94,551608
2847,000000	94,934532
2846,000000	95,297694
2845,000000	95,642092
2844,000000	95,968176
2843,000000	96,275254
2842,000000	96,563010
2841,000000	96,831802
2840,000000	97,080886
2839,000000	97,307793
2838,000000	97,510579
2837,000000	97,689999
2836,000000	97,848900
2835,000000	97,990167
2834,000000	98,115476
2833,000000	98,225548
2832,000000	98,320967
2831,000000	98,402841
2830,000000	98,473244
2829,000000	98,534598
2828,000000	98,588193
2827,000000	98,633449
2826,000000	98,668810
2825,000000	98,693527
2824,000000	98,708620
2823,000000	98,716448
2822,000000	98,719716
2821,000000	98,720478
2820,000000	98,719948
2819,000000	98,719585
2818,000000	98,722526
2817,000000	98,733686
2816,000000	98,757729
2815,000000	98,796696
2814,000000	98,849528
2813,000000	98,913359
2812,000000	98,984698
2811,000000	99,059709
2810,000000	99,134214
2809,000000	99,204259
2808,000000	99,267162
2807,000000	99,322146
2806,000000	99,370161
2805,000000	99,413049
2804,000000	99,452415
2803,000000	99,488982
2802,000000	99,522853
2801,000000	99,554198
2800,000000	99,583519
2799,000000	99,611184
2798,000000	99,636982
2797,000000	99,660551
2796,000000	99,682148
2795,000000	99,702687
2794,000000	99,722896
2793,000000	99,742689
2792,000000	99,761495
2791,000000	99,778855
2790,000000	99,794480
2789,000000	99,808165
2788,000000	99,820223
2787,000000	99,831952
2786,000000	99,845046
2785,000000	99,860236
2784,000000	99,876677
2783,000000	99,892676
2782,000000	99,906775
2781,000000	99,918294
2780,000000	99,927504
2779,000000	99,935594
2778,000000	99,943984
2777,000000	99,953114
2776,000000	99,961930
2775,000000	99,968803
2774,000000	99,972881
2773,000000	99,974499
2772,000000	99,974743
2771,000000	99,974924
2770,000000	99,976119
2769,000000	99,978575
2768,000000	99,981491
2767,000000	99,983790
2766,000000	99,985253
2765,000000	99,986663
2764,000000	99,988806
2763,000000	99,991505
2762,000000	99,993686
2761,000000	99,994250
2760,000000	99,992931
2759,000000	99,990563
2758,000000	99,988545
2757,000000	99,987843
2756,000000	99,988273
2755,000000	99,988656
2754,000000	99,987729
2753,000000	99,985064
2752,000000	99,981353
2751,000000	99,977804
2750,000000	99,975007
2749,000000	99,972299
2748,000000	99,968449
2747,000000	99,963066
2746,000000	99,957072
2745,000000	99,951713
2744,000000	99,947459
2743,000000	99,944091
2742,000000	99,941419
2741,000000	99,939403
2740,000000	99,937807
2739,000000	99,936265
2738,000000	99,934703
2737,000000	99,933309
2736,000000	99,932121
2735,000000	99,931018
2734,000000	99,930137
2733,000000	99,930071
2732,000000	99,931671
2731,000000	99,935801
2730,000000	99,943073
2729,000000	99,953345
2728,000000	99,965479
2727,000000	99,978004
2726,000000	99,990065
2725,000000	100,001547
2724,000000	100,012407
2723,000000	100,022300
2722,000000	100,030966
2721,000000	100,038622
2720,000000	100,045851
2719,000000	100,053269
2718,000000	100,061244
2717,000000	100,069568
2716,000000	100,077385
2715,000000	100,083769
2714,000000	100,088540
2713,000000	100,092372
2712,000000	100,096055
2711,000000	100,099904
2710,000000	100,103905
2709,000000	100,108112
2708,000000	100,112681
2707,000000	100,117667
2706,000000	100,122927
2705,000000	100,128110
2704,000000	100,132740
2703,000000	100,136470
2702,000000	100,139362
2701,000000	100,141807
2700,000000	100,144158
2699,000000	100,146548
2698,000000	100,149017
2697,000000	100,151513
2696,000000	100,153704
2695,000000	100,155009
2694,000000	100,155006
2693,000000	100,153772
2692,000000	100,151826
2691,000000	100,149915
2690,000000	100,148892
2689,000000	100,149430
2688,000000	100,151452
2687,000000	100,153773
2686,000000	100,154657
2685,000000	100,153105
2684,000000	100,149701
2683,000000	100,146066
2682,000000	100,143311
2681,000000	100,141153
2680,000000	100,138640
2679,000000	100,135497
2678,000000	100,132354
2677,000000	100,129760
2676,000000	100,127566
2675,000000	100,125539
2674,000000	100,124068
2673,000000	100,123777
2672,000000	100,124736
2671,000000	100,126482
2670,000000	100,128653
2669,000000	100,131240
2668,000000	100,134336
2667,000000	100,138044
2666,000000	100,142444
2665,000000	100,147205
2664,000000	100,151423
2663,000000	100,154463
2662,000000	100,157052
2661,000000	100,161001
2660,000000	100,167503
2659,000000	100,175932
2658,000000	100,184423
2657,000000	100,191497
2656,000000	100,197177
2655,000000	100,202860
2654,000000	100,210108
2653,000000	100,219201
2652,000000	100,228747
2651,000000	100,236967
2650,000000	100,243354
2649,000000	100,248759
2648,000000	100,253985
2647,000000	100,258912
2646,000000	100,263099
2645,000000	100,266600
2644,000000	100,269802
2643,000000	100,272962
2642,000000	100,276347
2641,000000	100,280357
2640,000000	100,284962
2639,000000	100,289322
2638,000000	100,292634
2637,000000	100,295230
2636,000000	100,298113
2635,000000	100,301307
2634,000000	100,303384
2633,000000	100,303150
2632,000000	100,301497
2631,000000	100,300936
2630,000000	100,303176
2629,000000	100,307410
2628,000000	100,311156
2627,000000	100,312638
2626,000000	100,312180
2625,000000	100,311402
2624,000000	100,311428
2623,000000	100,312045
2622,000000	100,312461
2621,000000	100,312537
2620,000000	100,313044
2619,000000	100,314628
2618,000000	100,316637
2617,000000	100,317352
2616,000000	100,315645
2615,000000	100,312311
2614,000000	100,309341
2613,000000	100,307897
2612,000000	100,307476
2611,000000	100,307154
2610,000000	100,307025
2609,000000	100,307865
2608,000000	100,309757
2607,000000	100,311721
2606,000000	100,312723
2605,000000	100,312662
2604,000000	100,312388
2603,000000	100,313020
2602,000000	100,315077
2601,000000	100,317832
2600,000000	100,319607
2599,000000	100,319197
2598,000000	100,317058
2597,000000	100,314786
2596,000000	100,313453
2595,000000	100,312906
2594,000000	100,312779
2593,000000	100,313616
2592,000000	100,316435
2591,000000	100,321185
2590,000000	100,325935
2589,000000	100,327869
2588,000000	100,325347
2587,000000	100,319176
2586,000000	100,311991
2585,000000	100,306433
2584,000000	100,303891
2583,000000	100,304550
2582,000000	100,307894
2581,000000	100,312884
2580,000000	100,318209
2579,000000	100,323002
2578,000000	100,327350
2577,000000	100,331803
2576,000000	100,336387
2575,000000	100,340267
2574,000000	100,342314
2573,000000	100,342019
2572,000000	100,340122
2571,000000	100,338343
2570,000000	100,338064
2569,000000	100,339225
2568,000000	100,340947
2567,000000	100,343174
2566,000000	100,346805
2565,000000	100,351793
2564,000000	100,356093
2563,000000	100,357342
2562,000000	100,355155
2561,000000	100,351130
2560,000000	100,347211
2559,000000	100,344850
2558,000000	100,345089
2557,000000	100,348222
2556,000000	100,353393
2555,000000	100,359312
2554,000000	100,365155
2553,000000	100,370119
2552,000000	100,372855
2551,000000	100,372835
2550,000000	100,372078
2549,000000	100,373816
2548,000000	100,378839
2547,000000	100,384365
2546,000000	100,387243
2545,000000	100,387355
2544,000000	100,387181
2543,000000	100,388852
2542,000000	100,392552
2541,000000	100,397377
2540,000000	100,402666
2539,000000	100,408247
2538,000000	100,413789
2537,000000	100,418290
2536,000000	100,420473
2535,000000	100,419860
2534,000000	100,417390
2533,000000	100,414806
2532,000000	100,413568
2531,000000	100,414434
2530,000000	100,417500
2529,000000	100,422000
2528,000000	100,426438
2527,000000	100,429838
2526,000000	100,432876
2525,000000	100,437146
2524,000000	100,443252
2523,000000	100,450119
2522,000000	100,455994
2521,000000	100,459506
2520,000000	100,460174
2519,000000	100,459032
2518,000000	100,458646
2517,000000	100,461125
2516,000000	100,465740
2515,000000	100,469631
2514,000000	100,471436
2513,000000	100,473086
2512,000000	100,477223
2511,000000	100,483876
2510,000000	100,490723
2509,000000	100,495954
2508,000000	100,499515
2507,000000	100,501755
2506,000000	100,502427
2505,000000	100,501657
2504,000000	100,501148
2503,000000	100,503394
2502,000000	100,509358
2501,000000	100,517099
2500,000000	100,522925
2499,000000	100,524288
2498,000000	100,521689
2497,000000	100,517863
2496,000000	100,515385
2495,000000	100,515202
2494,000000	100,517129
2493,000000	100,520713
2492,000000	100,525204
2491,000000	100,529382
2490,000000	100,532231
2489,000000	100,533851
2488,000000	100,535284
2487,000000	100,537458
2486,000000	100,540517
2485,000000	100,544122
2484,000000	100,547940
2483,000000	100,551528
2482,000000	100,553913
2481,000000	100,553914
2480,000000	100,551467
2479,000000	100,548548
2478,000000	100,548181
2477,000000	100,552220
2476,000000	100,560140
2475,000000	100,569784
2474,000000	100,578613
2473,000000	100,584276
2472,000000	100,585409
2471,000000	100,582919
2470,000000	100,579781
2469,000000	100,578471
2468,000000	100,578950
2467,000000	100,580107
2466,000000	100,582419
2465,000000	100,587437
2464,000000	100,594636
2463,000000	100,600573
2462,000000	100,602065
2461,000000	100,599310
2460,000000	100,595313
2459,000000	100,593084
2458,000000	100,593936
2457,000000	100,597425
2456,000000	100,601798
2455,000000	100,604875
2454,000000	100,605359
2453,000000	100,603522
2452,000000	100,600663
2451,000000	100,598246
2450,000000	100,597476
2449,000000	100,598721
2448,000000	100,600916
2447,000000	100,602409
2446,000000	100,602979
2445,000000	100,604201
2444,000000	100,607138
2443,000000	100,610376
2442,000000	100,611410
2441,000000	100,609601
2440,000000	100,606790
2439,000000	100,605032
2438,000000	100,604461
2437,000000	100,603524
2436,000000	100,600692
2435,000000	100,595762
2434,000000	100,589905
2433,000000	100,584844
2432,000000	100,581990
2431,000000	100,582164
2430,000000	100,585530
2429,000000	100,591163
2428,000000	100,596837
2427,000000	100,600102
2426,000000	100,600019
2425,000000	100,597505
2424,000000	100,593977
2423,000000	100,590371
2422,000000	100,587597
2421,000000	100,586759
2420,000000	100,587960
2419,000000	100,589559
2418,000000	100,589788
2417,000000	100,588898
2416,000000	100,588793
2415,000000	100,590536
2414,000000	100,592989
2413,000000	100,594044
2412,000000	100,592643
2411,000000	100,589635
2410,000000	100,587304
2409,000000	100,587972
2408,000000	100,592175
2407,000000	100,597789
2406,000000	100,601596
2405,000000	100,602236
2404,000000	100,601273
2403,000000	100,601107
2402,000000	100,602377
2401,000000	100,603898
2400,000000	100,604712
2399,000000	100,605400
2398,000000	100,607328
2397,000000	100,611158
2396,000000	100,616318
2395,000000	100,621544
2394,000000	100,625691
2393,000000	100,628116
2392,000000	100,628649
2391,000000	100,627423
2390,000000	100,624756
2389,000000	100,621576
2388,000000	100,619432
2387,000000	100,619803
2386,000000	100,623101
2385,000000	100,628064
2384,000000	100,632943
2383,000000	100,636696
2382,000000	100,639507
2381,000000	100,642160
2380,000000	100,644504
2379,000000	100,645301
2378,000000	100,643764
2377,000000	100,641658
2376,000000	100,642393
2375,000000	100,647359
2374,000000	100,654215
2373,000000	100,659811
2372,000000	100,663776
2371,000000	100,667674
2370,000000	100,672482
2369,000000	100,677335
2368,000000	100,680106
2367,000000	100,678378
2366,000000	100,671179
2365,000000	100,661774
2364,000000	100,655465
2363,000000	100,653908
2362,000000	100,654010
2361,000000	100,652734
2360,000000	100,649366
2359,000000	100,646052
2358,000000	100,646818
2357,000000	100,653319
2356,000000	100,660116
2355,000000	100,657436
2354,000000	100,645749
2353,000000	100,636058
2352,000000	100,635991
2351,000000	100,642517
2350,000000	100,646668
2349,000000	100,641894
2348,000000	100,627468
2347,000000	100,612652
2346,000000	100,610186
2345,000000	100,621392
2344,000000	100,634849
2343,000000	100,640159
2342,000000	100,639892
2341,000000	100,640116
2340,000000	100,640957
2339,000000	100,638616
2338,000000	100,632846
2337,000000	100,627011
2336,000000	100,622691
2335,000000	100,619480
2334,000000	100,619379
2333,000000	100,624642
2332,000000	100,632584
2331,000000	100,638100
2330,000000	100,637337
2329,000000	100,629941
2328,000000	100,613789
2327,000000	100,590507
2326,000000	100,568167
2325,000000	100,556654
2324,000000	100,560273
2323,000000	100,573735
2322,000000	100,589170
2321,000000	100,600664
2320,000000	100,607146
2319,000000	100,611076
2318,000000	100,614852
2317,000000	100,619198
2316,000000	100,623079
2315,000000	100,628008
2314,000000	100,636786
2313,000000	100,649856
2312,000000	100,662597
2311,000000	100,670852
2310,000000	100,675109
2309,000000	100,678639
2308,000000	100,682474
2307,000000	100,685361
2306,000000	100,687023
2305,000000	100,688542
2304,000000	100,690847
2303,000000	100,693768
2302,000000	100,696670
2301,000000	100,698284
2300,000000	100,697002
2299,000000	100,693221
2298,000000	100,689587
2297,000000	100,688695
2296,000000	100,689820
2295,000000	100,690993
2294,000000	100,691430
2293,000000	100,691406
2292,000000	100,690054
2291,000000	100,686014
2290,000000	100,679560
2289,000000	100,672326
2288,000000	100,666548
2287,000000	100,665445
2286,000000	100,672399
2285,000000	100,686248
2284,000000	100,699869
2283,000000	100,707094
2282,000000	100,710465
2281,000000	100,717490
2280,000000	100,730001
2279,000000	100,741404
2278,000000	100,745516
2277,000000	100,743752
2276,000000	100,742058
2275,000000	100,744640
2274,000000	100,752229
2273,000000	100,763442
2272,000000	100,774934
2271,000000	100,782425
2270,000000	100,783903
2269,000000	100,781659
2268,000000	100,780722
2267,000000	100,785577
2266,000000	100,797103
2265,000000	100,810959
2264,000000	100,820273
2263,000000	100,822835
2262,000000	100,824229
2261,000000	100,830521
2260,000000	100,839321
2259,000000	100,842505
2258,000000	100,837873
2257,000000	100,832600
2256,000000	100,833858
2255,000000	100,840383
2254,000000	100,846189
2253,000000	100,849085
2252,000000	100,851747
2251,000000	100,856200
2250,000000	100,860135
2249,000000	100,859367
2248,000000	100,853177
2247,000000	100,847433
2246,000000	100,850910
2245,000000	100,866351
2244,000000	100,886079
2243,000000	100,898890
2242,000000	100,900904
2241,000000	100,897224
2240,000000	100,894659
2239,000000	100,896922
2238,000000	100,905972
2237,000000	100,921983
2236,000000	100,940024
2235,000000	100,951508
2234,000000	100,951902
2233,000000	100,944735
2232,000000	100,936670
2231,000000	100,931355
2230,000000	100,929324
2229,000000	100,930110
2228,000000	100,931748
2227,000000	100,930787
2226,000000	100,925257
2225,000000	100,916250
2224,000000	100,905558
2223,000000	100,894265
2222,000000	100,885169
2221,000000	100,883614
2220,000000	100,892743
2219,000000	100,908345
2218,000000	100,920236
2217,000000	100,920228
2216,000000	100,910399
2215,000000	100,903559
2214,000000	100,912374
2213,000000	100,935454
2212,000000	100,956991
2211,000000	100,963620
2210,000000	100,958391
2209,000000	100,954050
2208,000000	100,956234
2207,000000	100,959817
2206,000000	100,959498
2205,000000	100,955768
2204,000000	100,950366
2203,000000	100,944013
2202,000000	100,941115
2201,000000	100,949495
2200,000000	100,971323
2199,000000	100,998491
2198,000000	101,019398
2197,000000	101,026844
2196,000000	101,019327
2195,000000	101,000512
2194,000000	100,979906
2193,000000	100,969072
2192,000000	100,972810
2191,000000	100,985936
2190,000000	100,999648
2189,000000	101,008070
2188,000000	101,009343
2187,000000	101,005963
2186,000000	101,005156
2185,000000	101,013704
2184,000000	101,030123
2183,000000	101,045837
2182,000000	101,054958
2181,000000	101,058768
2180,000000	101,060903
2179,000000	101,063959
2178,000000	101,071198
2177,000000	101,084859
2176,000000	101,100956
2175,000000	101,111157
2174,000000	101,110997
2173,000000	101,101724
2172,000000	101,085128
2171,000000	101,063022
2170,000000	101,041844
2169,000000	101,030444
2168,000000	101,031680
2167,000000	101,042188
2166,000000	101,060057
2165,000000	101,084029
2164,000000	101,106191
2163,000000	101,118939
2162,000000	101,132544
2161,000000	101,171575
2160,000000	101,242554
2159,000000	101,316595
2158,000000	101,360542
2157,000000	101,373258
2156,000000	101,373462
2155,000000	101,368213
2154,000000	101,352338
2153,000000	101,328022
2152,000000	101,309359
2151,000000	101,307492
2150,000000	101,319445
2149,000000	101,332057
2148,000000	101,332604
2147,000000	101,317284
2146,000000	101,293855
2145,000000	101,276154
2144,000000	101,271906
2143,000000	101,275296
2142,000000	101,273747
2141,000000	101,261215
2140,000000	101,242910
2139,000000	101,228239
2138,000000	101,222233
2137,000000	101,223844
2136,000000	101,229363
2135,000000	101,235069
2134,000000	101,236462
2133,000000	101,227474
2132,000000	101,204007
2131,000000	101,168999
2130,000000	101,131754
2129,000000	101,100861
2128,000000	101,079052
2127,000000	101,065840
2126,000000	101,061545
2125,000000	101,064683
2124,000000	101,068115
2123,000000	101,063513
2122,000000	101,049788
2121,000000	101,033454
2120,000000	101,020893
2119,000000	101,013350
2118,000000	101,008501
2117,000000	101,002709
2116,000000	100,992213
2115,000000	100,976757
2114,000000	100,962324
2113,000000	100,955717
2112,000000	100,956057
2111,000000	100,956380
2110,000000	100,953883
2109,000000	100,953077
2108,000000	100,957318
2107,000000	100,963122
2106,000000	100,965708
2105,000000	100,965530
2104,000000	100,966088
2103,000000	100,968501
2102,000000	100,971375
2101,000000	100,973785
2100,000000	100,976292
2099,000000	100,980527
2098,000000	100,988219
2097,000000	100,998386
2096,000000	101,005631
2095,000000	101,004825
2094,000000	100,997503
2093,000000	100,989815
2092,000000	100,984654
2091,000000	100,980299
2090,000000	100,976856
2089,000000	100,978473
2088,000000	100,987222
2087,000000	100,999152
2086,000000	101,008587
2085,000000	101,013136
2084,000000	101,013116
2083,000000	101,009760
2082,000000	101,006035
2081,000000	101,005911
2080,000000	101,010288
2079,000000	101,015978
2078,000000	101,020075
2077,000000	101,022858
2076,000000	101,025658
2075,000000	101,028776
2074,000000	101,032115
2073,000000	101,034432
2072,000000	101,031941
2071,000000	101,022187
2070,000000	101,010054
2069,000000	101,005210
2068,000000	101,012004
2067,000000	101,025790
2066,000000	101,039859
2065,000000	101,051190
2064,000000	101,059216
2063,000000	101,064629
2062,000000	101,069944
2061,000000	101,075443
2060,000000	101,074744
2059,000000	101,062096
2058,000000	101,044979
2057,000000	101,039636
2056,000000	101,049445
2055,000000	101,057175
2054,000000	101,046096
2053,000000	101,022149
2052,000000	101,006792
2051,000000	101,012587
2050,000000	101,033555
2049,000000	101,055645
2048,000000	101,069981
2047,000000	101,075957
2046,000000	101,077087
2045,000000	101,078001
2044,000000	101,082821
2043,000000	101,093533
2042,000000	101,109470
2041,000000	101,127069
2040,000000	101,139830
2039,000000	101,141418
2038,000000	101,131121
2037,000000	101,115785
2036,000000	101,105748
2035,000000	101,109094
2034,000000	101,128141
2033,000000	101,157609
2032,000000	101,186661
2031,000000	101,206745
2030,000000	101,217216
2029,000000	101,221765
2028,000000	101,221893
2027,000000	101,216136
2026,000000	101,203173
2025,000000	101,183355
2024,000000	101,160210
2023,000000	101,141941
2022,000000	101,136207
2021,000000	101,140050
2020,000000	101,141270
2019,000000	101,134899
2018,000000	101,130656
2017,000000	101,137894
2016,000000	101,152123
2015,000000	101,165419
2014,000000	101,179851
2013,000000	101,197994
2012,000000	101,210782
2011,000000	101,209785
2010,000000	101,203847
2009,000000	101,207530
2008,000000	101,217819
2007,000000	101,220258
2006,000000	101,215703
2005,000000	101,220386
2004,000000	101,238113
2003,000000	101,250911
2002,000000	101,240169
2001,000000	101,205983
2000,000000	101,165412
1999,000000	101,139695
1998,000000	101,142275
1997,000000	101,167912
1996,000000	101,192835
1995,000000	101,197042
1994,000000	101,185655
1993,000000	101,179701
1992,000000	101,187335
1991,000000	101,195389
1990,000000	101,190874
1989,000000	101,175541
1988,000000	101,157073
1987,000000	101,140895
1986,000000	101,132539
1985,000000	101,133942
1984,000000	101,133270
1983,000000	101,111954
1982,000000	101,068792
1981,000000	101,028977
1980,000000	101,022933
1979,000000	101,060873
1978,000000	101,128047
1977,000000	101,195214
1976,000000	101,236328
1975,000000	101,246026
1974,000000	101,240011
1973,000000	101,235179
1972,000000	101,233176
1971,000000	101,228452
1970,000000	101,223768
1969,000000	101,225330
1968,000000	101,229596
1967,000000	101,230408
1966,000000	101,234001
1965,000000	101,248978
1964,000000	101,266376
1963,000000	101,269323
1962,000000	101,259625
1961,000000	101,255688
1960,000000	101,262557
1959,000000	101,263202
1958,000000	101,245009
1957,000000	101,217753
1956,000000	101,198394
1955,000000	101,190655
1954,000000	101,185735
1953,000000	101,173492
1952,000000	101,148493
1951,000000	101,112688
1950,000000	101,076876
1949,000000	101,054766
1948,000000	101,051922
1947,000000	101,063795
1946,000000	101,083231
1945,000000	101,103920
1944,000000	101,119282
1943,000000	101,126348
1942,000000	101,129336
1941,000000	101,131869
1940,000000	101,129923
1939,000000	101,120457
1938,000000	101,111147
1937,000000	101,111975
1936,000000	101,119591
1935,000000	101,120901
1934,000000	101,112174
1933,000000	101,104248
1932,000000	101,108217
1931,000000	101,124449
1930,000000	101,146192
1929,000000	101,165133
1928,000000	101,172781
1927,000000	101,165635
1926,000000	101,149858
1925,000000	101,134967
1924,000000	101,123704
1923,000000	101,114047
1922,000000	101,108817
1921,000000	101,113089
1920,000000	101,123184
1919,000000	101,127727
1918,000000	101,121351
1917,000000	101,109649
1916,000000	101,098296
1915,000000	101,087833
1914,000000	101,080115
1913,000000	101,079483
1912,000000	101,086203
1911,000000	101,095585
1910,000000	101,104813
1909,000000	101,113163
1908,000000	101,115340
1907,000000	101,104974
1906,000000	101,085221
1905,000000	101,067434
1904,000000	101,058043
1903,000000	101,053688
1902,000000	101,050873
1901,000000	101,051443
1900,000000	101,056512
1899,000000	101,063518
1898,000000	101,070462
1897,000000	101,076269
1896,000000	101,077029
1895,000000	101,069038
1894,000000	101,056200
1893,000000	101,046546
1892,000000	101,041707
1891,000000	101,037516
1890,000000	101,033751
1889,000000	101,033558
1888,000000	101,033612
1887,000000	101,027607
1886,000000	101,018060
1885,000000	101,013730
1884,000000	101,016543
1883,000000	101,019287
1882,000000	101,017052
1881,000000	101,011851
1880,000000	101,005051
1879,000000	100,995202
1878,000000	100,984309
1877,000000	100,977322
1876,000000	100,974550
1875,000000	100,972283
1874,000000	100,971135
1873,000000	100,975385
1872,000000	100,983872
1871,000000	100,989856
1870,000000	100,990801
1869,000000	100,990717
1868,000000	100,989736
1867,000000	100,983223
1866,000000	100,973479
1865,000000	100,967342
1864,000000	100,964559
1863,000000	100,960066
1862,000000	100,954643
1861,000000	100,953744
1860,000000	100,956344
1859,000000	100,955762
1858,000000	100,951760
1857,000000	100,950255
1856,000000	100,950463
1855,000000	100,944216
1854,000000	100,929448
1853,000000	100,913585
1852,000000	100,901667
1851,000000	100,891842
1850,000000	100,883811
1849,000000	100,880585
1848,000000	100,880381
1847,000000	100,876789
1846,000000	100,868914
1845,000000	100,862940
1844,000000	100,860534
1843,000000	100,855462
1842,000000	100,847781
1841,000000	100,844352
1840,000000	100,844302
1839,000000	100,841309
1838,000000	100,836010
1837,000000	100,834609
1836,000000	100,836646
1835,000000	100,836173
1834,000000	100,834442
1833,000000	100,838015
1832,000000	100,845443
1831,000000	100,847639
1830,000000	100,843301
1829,000000	100,840455
1828,000000	100,841463
1827,000000	100,841475
1826,000000	100,838531
1825,000000	100,834757
1824,000000	100,828779
1823,000000	100,817092
1822,000000	100,804446
1821,000000	100,799662
1820,000000	100,802011
1819,000000	100,802165
1818,000000	100,795851
1817,000000	100,787574
1816,000000	100,779539
1815,000000	100,768503
1814,000000	100,755170
1813,000000	100,744783
1812,000000	100,737767
1811,000000	100,728991
1810,000000	100,717662
1809,000000	100,708595
1808,000000	100,701104
1807,000000	100,688796
1806,000000	100,671947
1805,000000	100,657842
1804,000000	100,647649
1803,000000	100,634339
1802,000000	100,616328
1801,000000	100,600403
1800,000000	100,587672
1799,000000	100,571252
1798,000000	100,551639
1797,000000	100,537582
1796,000000	100,529495
1795,000000	100,517298
1794,000000	100,495706
1793,000000	100,470399
1792,000000	100,445611
1791,000000	100,417814
1790,000000	100,389285
1789,000000	100,368274
1788,000000	100,352254
1787,000000	100,330550
1786,000000	100,302135
1785,000000	100,276532
1784,000000	100,254621
1783,000000	100,226927
1782,000000	100,193639
1781,000000	100,164634
1780,000000	100,139862
1779,000000	100,109061
1778,000000	100,072867
1777,000000	100,043064
1776,000000	100,019739
1775,000000	99,989542
1774,000000	99,946956
1773,000000	99,901060
1772,000000	99,856014
1771,000000	99,804792
1770,000000	99,750137
1769,000000	99,700561
1768,000000	99,647246
1767,000000	99,575642
1766,000000	99,492573
1765,000000	99,413341
1764,000000	99,330050
1763,000000	99,217513
1762,000000	99,073913
1761,000000	98,925883
1760,000000	98,780714
1759,000000	98,613831
1758,000000	98,403615
1757,000000	98,152329
1756,000000	97,874722
1755,000000	97,580393
1754,000000	97,270297
1753,000000	96,929117
1752,000000	96,520994
1751,000000	96,024746
1750,000000	95,470401
1749,000000	94,901182
1748,000000	94,314851
1747,000000	93,684595
1746,000000	93,006377
1745,000000	92,288199
1744,000000	91,525718
1743,000000	90,713755
1742,000000	89,852989
1741,000000	88,922903
1740,000000	87,896902
1739,000000	86,835691
1738,000000	85,875880
1737,000000	85,046711
1736,000000	84,195991
1735,000000	83,080265
1734,000000	81,704777
1733,000000	80,440534
1732,000000	79,463389
1731,000000	78,596839
1730,000000	77,698322
1729,000000	76,793537
1728,000000	75,956272
1727,000000	75,190147
1726,000000	74,475452
1725,000000	73,836591
1724,000000	73,301647
1723,000000	72,867141
1722,000000	72,549116
1721,000000	72,395785
1720,000000	72,430391
1719,000000	72,637715
1718,000000	73,043019
1717,000000	73,720202
1716,000000	74,645138
1715,000000	75,715937
1714,000000	76,893452
1713,000000	78,186788
1712,000000	79,585434
1711,000000	81,054600
1710,000000	82,557535
1709,000000	84,053911
1708,000000	85,518255
1707,000000	86,972544
1706,000000	88,426541
1705,000000	89,766890
1704,000000	90,848434
1703,000000	91,694914
1702,000000	92,466743
1701,000000	93,318363
1700,000000	94,191768
1699,000000	94,866020
1698,000000	95,319017
1697,000000	95,688666
1696,000000	96,064099
1695,000000	96,426547
1694,000000	96,705636
1693,000000	96,901337
1692,000000	97,062201
1691,000000	97,226183
1690,000000	97,394532
1689,000000	97,539828
1688,000000	97,651464
1687,000000	97,746513
1686,000000	97,840438
1685,000000	97,937703
1684,000000	98,047583
1683,000000	98,160957
1682,000000	98,255466
1681,000000	98,330172
1680,000000	98,397952
1679,000000	98,470962
1678,000000	98,547687
1677,000000	98,617808
1676,000000	98,686248
1675,000000	98,767383
1674,000000	98,850539
1673,000000	98,914508
1672,000000	98,964393
1671,000000	99,019855
1670,000000	99,087480
1669,000000	99,152580
1668,000000	99,204738
1667,000000	99,251914
1666,000000	99,296828
1665,000000	99,332266
1664,000000	99,360032
1663,000000	99,392444
1662,000000	99,429134
1661,000000	99,456113
1660,000000	99,473678
1659,000000	99,493149
1658,000000	99,515565
1657,000000	99,532620
1656,000000	99,541661
1655,000000	99,549271
1654,000000	99,562956
1653,000000	99,582752
1652,000000	99,590056
1651,000000	99,593432
1650,000000	99,612025
1649,000000	99,628198
1648,000000	99,630600
1647,000000	99,636035
1646,000000	99,649409
1645,000000	99,653826
1644,000000	99,652586
1643,000000	99,660081
1642,000000	99,672450
1641,000000	99,677695
1640,000000	99,676329
1639,000000	99,678562
1638,000000	99,684112
1637,000000	99,680442
1636,000000	99,668450
1635,000000	99,662321
1634,000000	99,659107
1633,000000	99,650915
1632,000000	99,642282
1631,000000	99,638513
1630,000000	99,638363
1629,000000	99,636889
1628,000000	99,636935
1627,000000	99,645943
1626,000000	99,660367
1625,000000	99,669254
1624,000000	99,672747
1623,000000	99,682371
1622,000000	99,697861
1621,000000	99,708045
1620,000000	99,711614
1619,000000	99,713616
1618,000000	99,711675
1617,000000	99,701225
1616,000000	99,689316
1615,000000	99,686874
1614,000000	99,689407
1613,000000	99,681204
1612,000000	99,656139
1611,000000	99,622077
1610,000000	99,582801
1609,000000	99,527676
1608,000000	99,445268
1607,000000	99,331410
1606,000000	99,177377
1605,000000	98,969598
1604,000000	98,711875
1603,000000	98,437832
1602,000000	98,193274
1601,000000	98,015841
1600,000000	97,935759
1599,000000	97,972147
1598,000000	98,113256
1597,000000	98,316507
1596,000000	98,540442
1595,000000	98,760594
1594,000000	98,955271
1593,000000	99,103682
1592,000000	99,202165
1591,000000	99,261844
1590,000000	99,285999
1589,000000	99,265698
1588,000000	99,195537
1587,000000	99,077530
1586,000000	98,907277
1585,000000	98,675122
1584,000000	98,389531
1583,000000	98,089761
1582,000000	97,832307
1581,000000	97,666335
1580,000000	97,618921
1579,000000	97,698318
1578,000000	97,904353
1577,000000	98,225442
1576,000000	98,602022
1575,000000	98,929379
1574,000000	99,154010
1573,000000	99,297959
1572,000000	99,396870
1571,000000	99,477923
1570,000000	99,555314
1569,000000	99,622625
1568,000000	99,670475
1567,000000	99,706831
1566,000000	99,741199
1565,000000	99,771026
1564,000000	99,794085
1563,000000	99,814868
1562,000000	99,831966
1561,000000	99,838106
1560,000000	99,832171
1559,000000	99,852378
1558,000000	99,893109
1557,000000	99,904657
1556,000000	99,901993
1555,000000	99,909006
1554,000000	99,921830
1553,000000	99,931060
1552,000000	99,937094
1551,000000	99,951133
1550,000000	99,972679
1549,000000	99,989163
1548,000000	99,994922
1547,000000	99,997915
1546,000000	100,002855
1545,000000	100,005764
1544,000000	100,007175
1543,000000	100,013273
1542,000000	100,022154
1541,000000	100,024241
1540,000000	100,026762
1539,000000	100,038609
1538,000000	100,050275
1537,000000	100,057879
1536,000000	100,064924
1535,000000	100,073663
1534,000000	100,086965
1533,000000	100,101091
1532,000000	100,109790
1531,000000	100,114525
1530,000000	100,116261
1529,000000	100,112126
1528,000000	100,106513
1527,000000	100,108367
1526,000000	100,113967
1525,000000	100,110428
1524,000000	100,098671
1523,000000	100,091117
1522,000000	100,090721
1521,000000	100,087782
1520,000000	100,078391
1519,000000	100,071358
1518,000000	100,065703
1517,000000	100,051086
1516,000000	100,032305
1515,000000	100,020781
1514,000000	100,012993
1513,000000	99,997686
1512,000000	99,978295
1511,000000	99,969114
1510,000000	99,967338
1509,000000	99,955324
1508,000000	99,931196
1507,000000	99,925054
1506,000000	99,931876
1505,000000	99,913897
1504,000000	99,885663
1503,000000	99,871085
1502,000000	99,858501
1501,000000	99,829989
1500,000000	99,786459
1499,000000	99,741418
1498,000000	99,686819
1497,000000	99,595210
1496,000000	99,464927
1495,000000	99,320338
1494,000000	99,166075
1493,000000	98,985654
1492,000000	98,775872
1491,000000	98,560586
1490,000000	98,376168
1489,000000	98,253685
1488,000000	98,214309
1487,000000	98,255287
1486,000000	98,338308
1485,000000	98,418209
1484,000000	98,478129
1483,000000	98,518101
1482,000000	98,521011
1481,000000	98,463403
1480,000000	98,353225
1479,000000	98,212572
1478,000000	98,032972
1477,000000	97,793015
1476,000000	97,504667
1475,000000	97,182385
1474,000000	96,768109
1473,000000	96,169076
1472,000000	95,406944
1471,000000	94,603442
1470,000000	93,814758
1469,000000	93,038934
1468,000000	92,310132
1467,000000	91,686036
1466,000000	91,193204
1465,000000	90,829797
1464,000000	90,601216
1463,000000	90,500501
1462,000000	90,490221
1461,000000	90,538962
1460,000000	90,649643
1459,000000	90,850371
1458,000000	91,168932
1457,000000	91,586431
1456,000000	92,012352
1455,000000	92,378486
1454,000000	92,684574
1453,000000	92,931474
1452,000000	93,104069
1451,000000	93,185607
1450,000000	93,163939
1449,000000	93,048309
1448,000000	92,893512
1447,000000	92,768339
1446,000000	92,677116
1445,000000	92,558487
1444,000000	92,343786
1443,000000	91,973382
1442,000000	91,395051
1441,000000	90,609663
1440,000000	89,688340
1439,000000	88,689013
1438,000000	87,589433
1437,000000	86,428243
1436,000000	85,490889
1435,000000	85,042933
1434,000000	85,019278
1433,000000	85,213344
1432,000000	85,453529
1431,000000	85,545781
1430,000000	85,257179
1429,000000	84,482645
1428,000000	83,425210
1427,000000	82,513201
1426,000000	82,164263
1425,000000	82,641915
1424,000000	83,900487
1423,000000	85,503833
1422,000000	86,990102
1421,000000	88,246035
1420,000000	89,389389
1419,000000	90,452025
1418,000000	91,318220
1417,000000	91,960440
1416,000000	92,491026
1415,000000	93,004697
1414,000000	93,535016
1413,000000	94,090040
1412,000000	94,663733
1411,000000	95,225948
1410,000000	95,738957
1409,000000	96,183160
1408,000000	96,550803
1407,000000	96,835634
1406,000000	97,044977
1405,000000	97,196887
1404,000000	97,294241
1403,000000	97,329715
1402,000000	97,312761
1401,000000	97,260534
1400,000000	97,170464
1399,000000	97,029402
1398,000000	96,841835
1397,000000	96,616708
1396,000000	96,338426
1395,000000	95,990139
1394,000000	95,597110
1393,000000	95,205813
1392,000000	94,834503
1391,000000	94,476353
1390,000000	94,122677
1389,000000	93,761600
1388,000000	93,375033
1387,000000	92,960572
1386,000000	92,542634
1385,000000	92,144182
1384,000000	91,771723
1383,000000	91,436947
1382,000000	91,169255
1381,000000	90,999425
1380,000000	90,945428
1379,000000	91,014863
1378,000000	91,202438
1377,000000	91,489155
1376,000000	91,854670
1375,000000	92,277164
1374,000000	92,714058
1373,000000	93,105615
1372,000000	93,414691
1371,000000	93,643172
1370,000000	93,808213
1369,000000	93,920360
1368,000000	93,981696
1367,000000	93,992918
1366,000000	93,956568
1365,000000	93,875525
1364,000000	93,751045
1363,000000	93,586226
1362,000000	93,390276
1361,000000	93,175471
1360,000000	92,953061
1359,000000	92,733356
1358,000000	92,527022
1357,000000	92,345629
1356,000000	92,201918
1355,000000	92,108364
1354,000000	92,072884
1353,000000	92,095361
1352,000000	92,168851
1351,000000	92,279822
1350,000000	92,404691
1349,000000	92,509287
1348,000000	92,557350
1347,000000	92,518838
1346,000000	92,370108
1345,000000	92,096317
1344,000000	91,695478
1343,000000	91,172792
1342,000000	90,526666
1341,000000	89,749651
1340,000000	88,863400
1339,000000	87,947254
1338,000000	87,107580
1337,000000	86,422567
1336,000000	85,928472
1335,000000	85,629329
1334,000000	85,498043
1333,000000	85,484813
1332,000000	85,539779
1331,000000	85,629980
1330,000000	85,734904
1329,000000	85,841720
1328,000000	85,950637
1327,000000	86,070750
1326,000000	86,206939
1325,000000	86,354469
1324,000000	86,505713
1323,000000	86,653813
1322,000000	86,788817
1321,000000	86,899973
1320,000000	86,984229
1319,000000	87,045543
1318,000000	87,084181
1317,000000	87,094953
1316,000000	87,074843
1315,000000	87,023719
1314,000000	86,936501
1313,000000	86,801726
1312,000000	86,611752
1311,000000	86,363774
1310,000000	86,050633
1309,000000	85,661582
1308,000000	85,193729
1307,000000	84,657677
1306,000000	84,066253
1305,000000	83,427211
1304,000000	82,750987
1303,000000	82,048977
1302,000000	81,320129
1301,000000	80,549290
1300,000000	79,724953
1299,000000	78,848856
1298,000000	77,923426
1297,000000	76,949892
1296,000000	75,946459
1295,000000	74,951981
1294,000000	74,004319
1293,000000	73,133307
1292,000000	72,376315
1291,000000	71,775258
1290,000000	71,347366
1289,000000	71,073793
1288,000000	70,924307
1287,000000	70,865140
1286,000000	70,843803
1285,000000	70,799797
1284,000000	70,697251
1283,000000	70,532183
1282,000000	70,307467
1281,000000	70,024600
1280,000000	69,702410
1279,000000	69,377325
1278,000000	69,076398
1277,000000	68,809449
1276,000000	68,589414
1275,000000	68,434526
1274,000000	68,343640
1273,000000	68,293453
1272,000000	68,263889
1271,000000	68,244144
1270,000000	68,213834
1269,000000	68,143973
1268,000000	68,021335
1267,000000	67,850235
1266,000000	67,629585
1265,000000	67,350385
1264,000000	67,019151
1263,000000	66,656886
1262,000000	66,270730
1261,000000	65,850202
1260,000000	65,393080
1259,000000	64,913805
1258,000000	64,431602
1257,000000	63,985978
1256,000000	63,665595
1255,000000	63,584899
1254,000000	63,803688
1253,000000	64,286539
1252,000000	64,941044
1251,000000	65,666081
1250,000000	66,379223
1249,000000	67,034575
1248,000000	67,632248
1247,000000	68,198275
1246,000000	68,748460
1245,000000	69,284509
1244,000000	69,813903
1243,000000	70,350650
1242,000000	70,899286
1241,000000	71,458650
1240,000000	72,039109
1239,000000	72,656443
1238,000000	73,310569
1237,000000	73,986916
1236,000000	74,673520
1235,000000	75,359740
1234,000000	76,024550
1233,000000	76,648316
1232,000000	77,241278
1231,000000	77,848537
1230,000000	78,530754
1229,000000	79,345339
1228,000000	80,329644
1227,000000	81,478377
1226,000000	82,730859
1225,000000	83,994093
1224,000000	85,181440
1223,000000	86,232865
1222,000000	87,114407
1221,000000	87,816642
1220,000000	88,350263
1219,000000	88,734573
1218,000000	88,992462
1217,000000	89,146945
1216,000000	89,223175
1215,000000	89,246068
1214,000000	89,234204
1213,000000	89,202176
1212,000000	89,160572
1211,000000	89,113901
1210,000000	89,059688
1209,000000	88,993492
1208,000000	88,916195
1207,000000	88,831724
1206,000000	88,740971
1205,000000	88,642499
1204,000000	88,538361
1203,000000	88,435026
1202,000000	88,339333
1201,000000	88,257740
1200,000000	88,198269
1199,000000	88,169016
1198,000000	88,173663
1197,000000	88,213242
1196,000000	88,289985
1195,000000	88,404316
1194,000000	88,552024
1193,000000	88,727245
1192,000000	88,927891
1191,000000	89,153717
1190,000000	89,401283
1189,000000	89,666342
1188,000000	89,945856
1187,000000	90,233772
1186,000000	90,518069
1185,000000	90,786673
1184,000000	91,033373
1183,000000	91,255204
1182,000000	91,447968
1181,000000	91,607992
1180,000000	91,736407
1179,000000	91,836026
1178,000000	91,907596
1177,000000	91,951053
1176,000000	91,966752
1175,000000	91,954047
1174,000000	91,908353
1173,000000	91,825017
1172,000000	91,704603
1171,000000	91,551109
1170,000000	91,368365
1169,000000	91,160453
1168,000000	90,937118
1167,000000	90,716804
1166,000000	90,525447
1165,000000	90,392639
1164,000000	90,343897
1163,000000	90,385902
1162,000000	90,496370
1161,000000	90,634405
1160,000000	90,760843
1159,000000	90,849767
1158,000000	90,887596
1157,000000	90,870825
1156,000000	90,804525
1155,000000	90,697484
1154,000000	90,553887
1153,000000	90,370481
1152,000000	90,142561
1151,000000	89,865359
1150,000000	89,532650
1149,000000	89,135605
1148,000000	88,664686
1147,000000	88,113378
1146,000000	87,477299
1145,000000	86,759490
1144,000000	85,977302
1143,000000	85,159955
1142,000000	84,339207
1141,000000	83,545573
1140,000000	82,811751
1139,000000	82,165376
1138,000000	81,613146
1137,000000	81,138384
1136,000000	80,716684
1135,000000	80,322575
1134,000000	79,924582
1133,000000	79,493203
1132,000000	79,018188
1131,000000	78,511566
1130,000000	77,993079
1129,000000	77,483487
1128,000000	77,010941
1127,000000	76,603941
1126,000000	76,276685
1125,000000	76,033727
1124,000000	75,887967
1123,000000	75,864423
1122,000000	75,981572
1121,000000	76,250702
1120,000000	76,687039
1119,000000	77,297278
1118,000000	78,062688
1117,000000	78,941877
1116,000000	79,891296
1115,000000	80,867633
1114,000000	81,818632
1113,000000	82,693074
1112,000000	83,457645
1111,000000	84,095111
1110,000000	84,592252
1109,000000	84,946034
1108,000000	85,173323
1107,000000	85,307782
1106,000000	85,384264
1105,000000	85,431161
1104,000000	85,476316
1103,000000	85,541508
1102,000000	85,631147
1101,000000	85,734034
1100,000000	85,837648
1099,000000	85,934488
1098,000000	86,017009
1097,000000	86,078830
1096,000000	86,122808
1095,000000	86,159164
1094,000000	86,193692
1093,000000	86,223310
1092,000000	86,243339
1091,000000	86,251738
1090,000000	86,243430
1089,000000	86,208405
1088,000000	86,133524
1087,000000	86,000463
1086,000000	85,783136
1085,000000	85,449067
1084,000000	84,970498
1083,000000	84,328016
1082,000000	83,510072
1081,000000	82,523019
1080,000000	81,401517
1079,000000	80,207756
1078,000000	79,013773
1077,000000	77,892688
1076,000000	76,922089
1075,000000	76,180554
1074,000000	75,726142
1073,000000	75,591450
1072,000000	75,798163
1071,000000	76,343628
1070,000000	77,186935
1069,000000	78,255211
1068,000000	79,468269
1067,000000	80,749971
1066,000000	82,024888
1065,000000	83,235313
1064,000000	84,353055
1063,000000	85,367427
1062,000000	86,269345
1061,000000	87,057444
1060,000000	87,745063
1059,000000	88,349626
1058,000000	88,879879
1057,000000	89,337567
1056,000000	89,730776
1055,000000	90,070947
1054,000000	90,362192
1053,000000	90,602518
1052,000000	90,790678
1051,000000	90,929332
1050,000000	91,017595
1049,000000	91,047232
1048,000000	91,007146
1047,000000	90,882936
1046,000000	90,658648
1045,000000	90,324895
1044,000000	89,893752
1043,000000	89,408014
1042,000000	88,935739
1041,000000	88,555980
1040,000000	88,341696
1039,000000	88,339378
1038,000000	88,549262
1037,000000	88,927208
1036,000000	89,402345
1035,000000	89,898140
1034,000000	90,352692
1033,000000	90,732702
1032,000000	91,034742
1031,000000	91,270243
1030,000000	91,451038
1029,000000	91,586696
1028,000000	91,689053
1027,000000	91,770903
1026,000000	91,842065
1025,000000	91,909254
1024,000000	91,977011
1023,000000	92,046691
1022,000000	92,114663
1021,000000	92,174989
1020,000000	92,223264
1019,000000	92,257217
1018,000000	92,277577
1017,000000	92,289972
1016,000000	92,302311
1015,000000	92,316656
1014,000000	92,325234
1013,000000	92,317756
1012,000000	92,290557
1011,000000	92,247042
1010,000000	92,192857
1009,000000	92,133375
1008,000000	92,073067
1007,000000	92,012068
1006,000000	91,944412
1005,000000	91,863428
1004,000000	91,766949
1003,000000	91,655592
1002,000000	91,528788
1001,000000	91,386942
1000,000000	91,235563
999,000000	91,081548
998,000000	90,926511
997,000000	90,767939
996,000000	90,605701
995,000000	90,443015
994,000000	90,282143
993,000000	90,124145
992,000000	89,971305
991,000000	89,823444
990,000000	89,672446
989,000000	89,505199
988,000000	89,312152
987,000000	89,088676
986,000000	88,829279
985,000000	88,528689
984,000000	88,187908
983,000000	87,813782
982,000000	87,411889
981,000000	86,984361
980,000000	86,536218
979,000000	86,076373
978,000000	85,611928
977,000000	85,147665
976,000000	84,690746
975,000000	84,248871
974,000000	83,823084
973,000000	83,409927
972,000000	83,009958
971,000000	82,626423
970,000000	82,255982
969,000000	81,889938
968,000000	81,524219
967,000000	81,159098
966,000000	80,792433
965,000000	80,424190
964,000000	80,067116
963,000000	79,741026
962,000000	79,455110
961,000000	79,207914
960,000000	79,002983
959,000000	78,852745
958,000000	78,769144
957,000000	78,761046
956,000000	78,843074
955,000000	79,030103
954,000000	79,319990
953,000000	79,693212
952,000000	80,125669
951,000000	80,596341
950,000000	81,085262
949,000000	81,577254
948,000000	82,068999
947,000000	82,562777
946,000000	83,055433
945,000000	83,539173
944,000000	84,009799
943,000000	84,465402
942,000000	84,900109
941,000000	85,306540
940,000000	85,683110
939,000000	86,033143
938,000000	86,357796
937,000000	86,656684
936,000000	86,933024
935,000000	87,192189
934,000000	87,436295
933,000000	87,663434
932,000000	87,872253
931,000000	88,063325
930,000000	88,237423
929,000000	88,395968
928,000000	88,540227
927,000000	88,668615
926,000000	88,778997
925,000000	88,878167
924,000000	88,985118
923,000000	89,119202
922,000000	89,286605
921,000000	89,482564
920,000000	89,702517
919,000000	89,943238
918,000000	90,195796
917,000000	90,445096
916,000000	90,677893
915,000000	90,887670
914,000000	91,073477
913,000000	91,238906
912,000000	91,392144
911,000000	91,542863
910,000000	91,697449
909,000000	91,858797
908,000000	92,029068
907,000000	92,209311
906,000000	92,396689
905,000000	92,585067
904,000000	92,768843
903,000000	92,944859
902,000000	93,111110
901,000000	93,265326
900,000000	93,404201
899,000000	93,523854
898,000000	93,622543
897,000000	93,704151
896,000000	93,778023
895,000000	93,853396
894,000000	93,933971
893,000000	94,017266
892,000000	94,097084
891,000000	94,165932
890,000000	94,217527
889,000000	94,250591
888,000000	94,270457
887,000000	94,285888
886,000000	94,304404
885,000000	94,329792
884,000000	94,361772
883,000000	94,396090
882,000000	94,426305
881,000000	94,448126
880,000000	94,462034
879,000000	94,470899
878,000000	94,476281
877,000000	94,478730
876,000000	94,480413
875,000000	94,484663
874,000000	94,493016
873,000000	94,505051
872,000000	94,521368
871,000000	94,544530
870,000000	94,576242
869,000000	94,614674
868,000000	94,654831
867,000000	94,690509
866,000000	94,716492
865,000000	94,731279
864,000000	94,738790
863,000000	94,745997
862,000000	94,756859
861,000000	94,768608
860,000000	94,775237
859,000000	94,774977
858,000000	94,773255
857,000000	94,777971
856,000000	94,792723
855,000000	94,815267
854,000000	94,841285
853,000000	94,867529
852,000000	94,891261
851,000000	94,909266
850,000000	94,919392
849,000000	94,921779
848,000000	94,916744
847,000000	94,901475
846,000000	94,870632
845,000000	94,820765
844,000000	94,752800
843,000000	94,670220
842,000000	94,575120
841,000000	94,466645
840,000000	94,343484
839,000000	94,208147
838,000000	94,069279
837,000000	93,939025
836,000000	93,827407
835,000000	93,739733
834,000000	93,681883
833,000000	93,667729
832,000000	93,719725
831,000000	93,860289
830,000000	94,101220
829,000000	94,440124
828,000000	94,860363
827,000000	95,333148
826,000000	95,824102
825,000000	96,302583
824,000000	96,747445
823,000000	97,145782
822,000000	97,489972
821,000000	97,776467
820,000000	98,006834
819,000000	98,188337
818,000000	98,332985
817,000000	98,453680
816,000000	98,559763
815,000000	98,656456
814,000000	98,746731
813,000000	98,832234
812,000000	98,912302
811,000000	98,983785
810,000000	99,042718
809,000000	99,084334
808,000000	99,101205
807,000000	99,083129
806,000000	99,019166
805,000000	98,900110
804,000000	98,720069
803,000000	98,480114
802,000000	98,193305
801,000000	97,885576
800,000000	97,589646
799,000000	97,334258
798,000000	97,135893
797,000000	96,997103
796,000000	96,908902
795,000000	96,852644
794,000000	96,802657
793,000000	96,733180
792,000000	96,627781
791,000000	96,485650
790,000000	96,320311
789,000000	96,152103
788,000000	95,999484
787,000000	95,873705
786,000000	95,778266
785,000000	95,711074
784,000000	95,666240
783,000000	95,635678
782,000000	95,612085
781,000000	95,591733
780,000000	95,572673
779,000000	95,549868
778,000000	95,514543
777,000000	95,460165
776,000000	95,387847
775,000000	95,304861
774,000000	95,219618
773,000000	95,139661
772,000000	95,072282
771,000000	95,023693
770,000000	94,997897
769,000000	94,998145
768,000000	95,028571
767,000000	95,091748
766,000000	95,185120
765,000000	95,300850
764,000000	95,427477
763,000000	95,549452
762,000000	95,646318
761,000000	95,695534
760,000000	95,676815
759,000000	95,573886
758,000000	95,373382
757,000000	95,066304
756,000000	94,650975
755,000000	94,130290
754,000000	93,504668
753,000000	92,769439
752,000000	91,921662
751,000000	90,967332
750,000000	89,924449
749,000000	88,826362
748,000000	87,723633
747,000000	86,678803
746,000000	85,757885
745,000000	85,028216
744,000000	84,554219
743,000000	84,385620
742,000000	84,548395
741,000000	85,042656
740,000000	85,837493
739,000000	86,863665
738,000000	88,023673
737,000000	89,215401
736,000000	90,350482
735,000000	91,361692
734,000000	92,205629
733,000000	92,863040
732,000000	93,336188
731,000000	93,646194
730,000000	93,829316
729,000000	93,931283
728,000000	94,000345
727,000000	94,076895
726,000000	94,180478
725,000000	94,305257
724,000000	94,429065
723,000000	94,526673
722,000000	94,576349
721,000000	94,561160
720,000000	94,472370
719,000000	94,310490
718,000000	94,077272
717,000000	93,765975
716,000000	93,361935
715,000000	92,850900
714,000000	92,223766
713,000000	91,475333
712,000000	90,602698
711,000000	89,606542
710,000000	88,500019
709,000000	87,326241
708,000000	86,167073
707,000000	85,125977
706,000000	84,293521
705,000000	83,720875
704,000000	83,403521
703,000000	83,274632
702,000000	83,230413
701,000000	83,180430
700,000000	83,077456
699,000000	82,911091
698,000000	82,691473
697,000000	82,443834
696,000000	82,202249
695,000000	81,993338
694,000000	81,834518
693,000000	81,746947
692,000000	81,752926
691,000000	81,859018
690,000000	82,053443
689,000000	82,319396
688,000000	82,635874
687,000000	82,969293
686,000000	83,286249
685,000000	83,571852
684,000000	83,824575
683,000000	84,046425
682,000000	84,250052
681,000000	84,461575
680,000000	84,697731
679,000000	84,953103
678,000000	85,224419
677,000000	85,528392
676,000000	85,884083
675,000000	86,291872
674,000000	86,746050
673,000000	87,240943
672,000000	87,750833
671,000000	88,249192
670,000000	88,763204
669,000000	89,380245
668,000000	90,072880
667,000000	90,611126
666,000000	90,922246
665,000000	91,103496
664,000000	91,225886
663,000000	91,295474
662,000000	91,275632
661,000000	91,128511
660,000000	90,834811
659,000000	90,390560
658,000000	89,793962
657,000000	89,031785
656,000000	88,098091
655,000000	87,029202
654,000000	85,905174
653,000000	84,811466
652,000000	83,818728
651,000000	82,974284
650,000000	82,266043
649,000000	81,614756
648,000000	80,943630
647,000000	80,229539
646,000000	79,466114
645,000000	78,626120
644,000000	77,693005
643,000000	76,688494
642,000000	75,634568
641,000000	74,528863
640,000000	73,400757
639,000000	72,352346
638,000000	71,495040
637,000000	70,886135
636,000000	70,557484
635,000000	70,535811
634,000000	70,782138
633,000000	71,180677
632,000000	71,629141
631,000000	72,084357
630,000000	72,509719
629,000000	72,845978
628,000000	73,059225
627,000000	73,161307
626,000000	73,161732
625,000000	73,045643
624,000000	72,818164
623,000000	72,521402
622,000000	72,185533
621,000000	71,805112
620,000000	71,381389
619,000000	70,943592
618,000000	70,508066
617,000000	70,063336
616,000000	69,620136
615,000000	69,225286
614,000000	68,899132
613,000000	68,612522
612,000000	68,348095
611,000000	68,131731
610,000000	67,982237
609,000000	67,888140
608,000000	67,861415
607,000000	67,963916
606,000000	68,250871
605,000000	68,744495
604,000000	69,482986
603,000000	70,527816
602,000000	71,898774
601,000000	73,541967
600,000000	75,371378
599,000000	77,295405
598,000000	79,209114
597,000000	81,011466
596,000000	82,637484
595,000000	84,059279
594,000000	85,270348
593,000000	86,284390
592,000000	87,131395
591,000000	87,841889
590,000000	88,436399
589,000000	88,930534
588,000000	89,345543
587,000000	89,705869
586,000000	90,031188
585,000000	90,331890
584,000000	90,608282
583,000000	90,856702
582,000000	91,078023
581,000000	91,280025
580,000000	91,470326
579,000000	91,653126
578,000000	91,838653
577,000000	92,047965
576,000000	92,295814
575,000000	92,569871
574,000000	92,840622
573,000000	93,092443
572,000000	93,331278
571,000000	93,565331
570,000000	93,793967
569,000000	94,014209
568,000000	94,225823
567,000000	94,428344
566,000000	94,621433
565,000000	94,805461
564,000000	94,972190
563,000000	95,104076
562,000000	95,194707
561,000000	95,260580
560,000000	95,319933
559,000000	95,369503
558,000000	95,398014
557,000000	95,412190
556,000000	95,430640
555,000000	95,458344
554,000000	95,484142
553,000000	95,501700
552,000000	95,516181
551,000000	95,530948
550,000000	95,542522
549,000000	95,550913
548,000000	95,564141
547,000000	95,589940
546,000000	95,630273
545,000000	95,683175
544,000000	95,742228
543,000000	95,794957
542,000000	95,830024
541,000000	95,847919
540,000000	95,860398
539,000000	95,882525
538,000000	95,929078
537,000000	96,011404
536,000000	96,127670
535,000000	96,258466
534,000000	96,381744
533,000000	96,492703
532,000000	96,600108
531,000000	96,706506
530,000000	96,801720
529,000000	96,873419
528,000000	96,915839
527,000000	96,933464
526,000000	96,941065
525,000000	96,950457
524,000000	96,953959
523,000000	96,934813
522,000000	96,897259
521,000000	96,870604
520,000000	96,874872
519,000000	96,894215
518,000000	96,898950
517,000000	96,886829
516,000000	96,884020
515,000000	96,908539
514,000000	96,950956
513,000000	96,987247
512,000000	96,996389
511,000000	96,970930
510,000000	96,921409
509,000000	96,867716
508,000000	96,820239
507,000000	96,775488
506,000000	96,731849
505,000000	96,697809
504,000000	96,678891
503,000000	96,661487
502,000000	96,616205
501,000000	96,520357
500,000000	96,377456
499,000000	96,215678
498,000000	96,067047
497,000000	95,939496
496,000000	95,810277
495,000000	95,661760
494,000000	95,517195
493,000000	95,419980
492,000000	95,379236
491,000000	95,363262
490,000000	95,350290
489,000000	95,353724
488,000000	95,387747
487,000000	95,440243
486,000000	95,496600
485,000000	95,565925
484,000000	95,664140
483,000000	95,789943
482,000000	95,936847
481,000000	96,108042
480,000000	96,297860
479,000000	96,477078
478,000000	96,620997
477,000000	96,741678
476,000000	96,869240
475,000000	97,014255
474,000000	97,168431
473,000000	97,321589
472,000000	97,452100
471,000000	97,530254
470,000000	97,559109
469,000000	97,581919
468,000000	97,626913
467,000000	97,669527
466,000000	97,674123
465,000000	97,655440
464,000000	97,659184
463,000000	97,696854
462,000000	97,733781
461,000000	97,735621
460,000000	97,698461
459,000000	97,637908
458,000000	97,585382
457,000000	97,579073
456,000000	97,622581
455,000000	97,678288
454,000000	97,715721
453,000000	97,735282
452,000000	97,740815
451,000000	97,710052
450,000000	97,631986
