# Supplementary material for: Machine learning-assisted non-destructive plasticizer identification and quantification in historical PVC objects based on IR spectroscopy
Source: Sci Rep. 2022 Mar 23;12:5017. doi: 10.1038/s41598-022-08862-1 (PMC8943100; doi:10.1038/s41598-022-08862-1)
Supplement: Supplementary file 1 — Supplementary Information 1. [file 41598_2022_8862_MOESM1_ESM.zip › Plasticizers_PVC_data/ATR_FTIR_all/P241.ASC]

PE IR       SUBTECH     SPECTRUM    ASCII       PEDS        4.00        
   -1
P241.ASC
20/10/14
13:38:46.00
20/10/14
13:38:46.00
Student
Sample 028 By student Date Wednesday, October 14 2020
450,000000
#HDR
-1
-1
#GR
cm-1
%T
1.0
0.0
4000,000000
-1,000000
3551
8
101,360669
61,753045
#DATA
4000,000000	100,063464
3999,000000	100,063294
3998,000000	100,063127
3997,000000	100,062412
3996,000000	100,061814
3995,000000	100,062142
3994,000000	100,064003
3993,000000	100,067233
3992,000000	100,070873
3991,000000	100,073906
3990,000000	100,076032
3989,000000	100,077597
3988,000000	100,078889
3987,000000	100,079743
3986,000000	100,079886
3985,000000	100,079511
3984,000000	100,079294
3983,000000	100,079820
3982,000000	100,081112
3981,000000	100,082819
3980,000000	100,084765
3979,000000	100,087173
3978,000000	100,090227
3977,000000	100,093535
3976,000000	100,096205
3975,000000	100,097577
3974,000000	100,097830
3973,000000	100,097777
3972,000000	100,098108
3971,000000	100,098902
3970,000000	100,099859
3969,000000	100,100770
3968,000000	100,101575
3967,000000	100,102124
3966,000000	100,102189
3965,000000	100,101846
3964,000000	100,101663
3963,000000	100,102237
3962,000000	100,103457
3961,000000	100,104403
3960,000000	100,104195
3959,000000	100,102898
3958,000000	100,101554
3957,000000	100,101372
3956,000000	100,102743
3955,000000	100,104967
3954,000000	100,106885
3953,000000	100,107887
3952,000000	100,108535
3951,000000	100,110194
3950,000000	100,113850
3949,000000	100,119077
3948,000000	100,124155
3947,000000	100,127310
3946,000000	100,127945
3945,000000	100,126766
3944,000000	100,125091
3943,000000	100,124042
3942,000000	100,123813
3941,000000	100,123606
3940,000000	100,122545
3939,000000	100,120611
3938,000000	100,118641
3937,000000	100,117568
3936,000000	100,117699
3935,000000	100,118725
3934,000000	100,120247
3933,000000	100,122203
3932,000000	100,124791
3931,000000	100,128013
3930,000000	100,131455
3929,000000	100,134478
3928,000000	100,136537
3927,000000	100,137453
3926,000000	100,137613
3925,000000	100,137844
3924,000000	100,138785
3923,000000	100,140322
3922,000000	100,141957
3921,000000	100,143444
3920,000000	100,144921
3919,000000	100,146698
3918,000000	100,148868
3917,000000	100,151028
3916,000000	100,152533
3915,000000	100,153139
3914,000000	100,153296
3913,000000	100,153651
3912,000000	100,154362
3911,000000	100,155108
3910,000000	100,155699
3909,000000	100,156572
3908,000000	100,158517
3907,000000	100,162005
3906,000000	100,166667
3905,000000	100,171329
3904,000000	100,174606
3903,000000	100,175644
3902,000000	100,174757
3901,000000	100,173512
3900,000000	100,173650
3899,000000	100,175706
3898,000000	100,178737
3897,000000	100,181419
3896,000000	100,183133
3895,000000	100,183849
3894,000000	100,183653
3893,000000	100,182893
3892,000000	100,182455
3891,000000	100,182981
3890,000000	100,183836
3889,000000	100,184047
3888,000000	100,183649
3887,000000	100,183543
3886,000000	100,184896
3885,000000	100,187992
3884,000000	100,191444
3883,000000	100,193946
3882,000000	100,195876
3881,000000	100,198413
3880,000000	100,201940
3879,000000	100,205166
3878,000000	100,206397
3877,000000	100,205455
3876,000000	100,203617
3875,000000	100,202778
3874,000000	100,204230
3873,000000	100,207114
3872,000000	100,209089
3871,000000	100,209007
3870,000000	100,208227
3869,000000	100,208600
3868,000000	100,209995
3867,000000	100,211505
3866,000000	100,212910
3865,000000	100,214360
3864,000000	100,215973
3863,000000	100,217474
3862,000000	100,218469
3861,000000	100,219188
3860,000000	100,220231
3859,000000	100,222099
3858,000000	100,224812
3857,000000	100,227761
3856,000000	100,229748
3855,000000	100,230290
3854,000000	100,231889
3853,000000	100,237661
3852,000000	100,244211
3851,000000	100,246314
3850,000000	100,244259
3849,000000	100,240715
3848,000000	100,237464
3847,000000	100,235372
3846,000000	100,235010
3845,000000	100,236929
3844,000000	100,241246
3843,000000	100,246913
3842,000000	100,251988
3841,000000	100,255032
3840,000000	100,256116
3839,000000	100,256573
3838,000000	100,257537
3837,000000	100,258834
3836,000000	100,259485
3835,000000	100,259087
3834,000000	100,258154
3833,000000	100,257581
3832,000000	100,258073
3831,000000	100,259715
3830,000000	100,261862
3829,000000	100,263739
3828,000000	100,265258
3827,000000	100,267253
3826,000000	100,270777
3825,000000	100,275795
3824,000000	100,280723
3823,000000	100,283403
3822,000000	100,283437
3821,000000	100,283783
3820,000000	100,286856
3819,000000	100,291268
3818,000000	100,294570
3817,000000	100,295484
3816,000000	100,294636
3815,000000	100,293914
3814,000000	100,294323
3813,000000	100,295941
3812,000000	100,298886
3811,000000	100,302942
3810,000000	100,307199
3809,000000	100,310303
3808,000000	100,311545
3807,000000	100,311878
3806,000000	100,312745
3805,000000	100,314177
3804,000000	100,315286
3803,000000	100,315586
3802,000000	100,316163
3801,000000	100,319069
3800,000000	100,324094
3799,000000	100,329134
3798,000000	100,333168
3797,000000	100,336104
3796,000000	100,337895
3795,000000	100,338330
3794,000000	100,337290
3793,000000	100,335135
3792,000000	100,332518
3791,000000	100,330120
3790,000000	100,328714
3789,000000	100,329115
3788,000000	100,331708
3787,000000	100,335953
3786,000000	100,340537
3785,000000	100,344216
3784,000000	100,346489
3783,000000	100,347467
3782,000000	100,347397
3781,000000	100,346571
3780,000000	100,345782
3779,000000	100,346359
3778,000000	100,349162
3777,000000	100,353937
3776,000000	100,359762
3775,000000	100,365526
3774,000000	100,370228
3773,000000	100,373262
3772,000000	100,374426
3771,000000	100,373980
3770,000000	100,372826
3769,000000	100,372096
3768,000000	100,372322
3767,000000	100,373440
3766,000000	100,375083
3765,000000	100,376768
3764,000000	100,378064
3763,000000	100,378741
3762,000000	100,378932
3761,000000	100,379113
3760,000000	100,380137
3759,000000	100,382823
3758,000000	100,386988
3757,000000	100,391587
3756,000000	100,395922
3755,000000	100,400285
3754,000000	100,405457
3753,000000	100,411739
3752,000000	100,418193
3751,000000	100,422969
3750,000000	100,424922
3749,000000	100,424793
3748,000000	100,424476
3747,000000	100,424764
3746,000000	100,424338
3745,000000	100,422277
3744,000000	100,420560
3743,000000	100,419949
3742,000000	100,418943
3741,000000	100,417796
3740,000000	100,417716
3739,000000	100,419051
3738,000000	100,420945
3737,000000	100,422248
3736,000000	100,423121
3735,000000	100,424985
3734,000000	100,427912
3733,000000	100,430338
3732,000000	100,431441
3731,000000	100,431892
3730,000000	100,432634
3729,000000	100,433570
3728,000000	100,433725
3727,000000	100,432665
3726,000000	100,431393
3725,000000	100,431241
3724,000000	100,432606
3723,000000	100,435051
3722,000000	100,437957
3721,000000	100,440668
3720,000000	100,442654
3719,000000	100,443791
3718,000000	100,444417
3717,000000	100,445192
3716,000000	100,446640
3715,000000	100,448617
3714,000000	100,450080
3713,000000	100,449614
3712,000000	100,446756
3711,000000	100,442451
3710,000000	100,437960
3709,000000	100,434077
3708,000000	100,431213
3707,000000	100,429359
3706,000000	100,428226
3705,000000	100,427432
3704,000000	100,426555
3703,000000	100,425103
3702,000000	100,422770
3701,000000	100,419808
3700,000000	100,416785
3699,000000	100,414248
3698,000000	100,412377
3697,000000	100,410897
3696,000000	100,409342
3695,000000	100,407341
3694,000000	100,404737
3693,000000	100,401795
3692,000000	100,399095
3691,000000	100,396921
3690,000000	100,394709
3689,000000	100,391670
3688,000000	100,387727
3687,000000	100,383397
3686,000000	100,379294
3685,000000	100,375754
3684,000000	100,372744
3683,000000	100,369682
3682,000000	100,365158
3681,000000	100,357576
3680,000000	100,346615
3679,000000	100,333720
3678,000000	100,320966
3677,000000	100,310818
3676,000000	100,307331
3675,000000	100,313474
3674,000000	100,325566
3673,000000	100,337201
3672,000000	100,344397
3671,000000	100,344985
3670,000000	100,340197
3669,000000	100,334775
3668,000000	100,331891
3667,000000	100,331432
3666,000000	100,331981
3665,000000	100,332035
3664,000000	100,330932
3663,000000	100,329250
3662,000000	100,328111
3661,000000	100,328210
3660,000000	100,329519
3659,000000	100,331595
3658,000000	100,334083
3657,000000	100,337046
3656,000000	100,340813
3655,000000	100,345046
3654,000000	100,348692
3653,000000	100,350736
3652,000000	100,350382
3651,000000	100,348096
3650,000000	100,346919
3649,000000	100,349458
3648,000000	100,353746
3647,000000	100,355924
3646,000000	100,354833
3645,000000	100,351626
3644,000000	100,347577
3643,000000	100,343441
3642,000000	100,339691
3641,000000	100,336440
3640,000000	100,333200
3639,000000	100,329455
3638,000000	100,325286
3637,000000	100,320989
3636,000000	100,316622
3635,000000	100,312523
3634,000000	100,309939
3633,000000	100,309916
3632,000000	100,311296
3631,000000	100,310259
3630,000000	100,303164
3629,000000	100,291773
3628,000000	100,281595
3627,000000	100,273712
3626,000000	100,265824
3625,000000	100,256890
3624,000000	100,247195
3623,000000	100,237528
3622,000000	100,228332
3621,000000	100,219314
3620,000000	100,210360
3619,000000	100,201988
3618,000000	100,193966
3617,000000	100,184786
3616,000000	100,173491
3615,000000	100,160781
3614,000000	100,148666
3613,000000	100,138917
3612,000000	100,131060
3611,000000	100,122380
3610,000000	100,110389
3609,000000	100,095103
3608,000000	100,079072
3607,000000	100,064834
3606,000000	100,052905
3605,000000	100,042713
3604,000000	100,033887
3603,000000	100,026227
3602,000000	100,019394
3601,000000	100,013174
3600,000000	100,007946
3599,000000	100,004438
3598,000000	100,002878
3597,000000	100,002632
3596,000000	100,002789
3595,000000	100,002800
3594,000000	100,002495
3593,000000	100,001595
3592,000000	99,999768
3591,000000	99,996733
3590,000000	99,992020
3589,000000	99,985392
3588,000000	99,978243
3587,000000	99,973201
3586,000000	99,971159
3585,000000	99,970462
3584,000000	99,968837
3583,000000	99,964876
3582,000000	99,958616
3581,000000	99,951507
3580,000000	99,945230
3579,000000	99,940251
3578,000000	99,935540
3577,000000	99,929781
3576,000000	99,922671
3575,000000	99,915089
3574,000000	99,908228
3573,000000	99,902784
3572,000000	99,898807
3571,000000	99,895886
3570,000000	99,893137
3569,000000	99,889306
3568,000000	99,883731
3567,000000	99,877155
3566,000000	99,870542
3565,000000	99,863692
3564,000000	99,855940
3563,000000	99,847030
3562,000000	99,837274
3561,000000	99,827603
3560,000000	99,819119
3559,000000	99,812192
3558,000000	99,805963
3557,000000	99,798978
3556,000000	99,790524
3555,000000	99,781676
3554,000000	99,774929
3553,000000	99,772225
3552,000000	99,772812
3551,000000	99,773335
3550,000000	99,770545
3549,000000	99,763641
3548,000000	99,754272
3547,000000	99,745046
3546,000000	99,737940
3545,000000	99,733483
3544,000000	99,731067
3543,000000	99,729799
3542,000000	99,728984
3541,000000	99,728186
3540,000000	99,727192
3539,000000	99,726058
3538,000000	99,725122
3537,000000	99,724828
3536,000000	99,725287
3535,000000	99,725870
3534,000000	99,725518
3533,000000	99,723560
3532,000000	99,720318
3531,000000	99,716851
3530,000000	99,714262
3529,000000	99,713127
3528,000000	99,713424
3527,000000	99,714712
3526,000000	99,716409
3525,000000	99,718127
3524,000000	99,719847
3523,000000	99,721588
3522,000000	99,722790
3521,000000	99,722401
3520,000000	99,719857
3519,000000	99,715943
3518,000000	99,712411
3517,000000	99,710633
3516,000000	99,710619
3515,000000	99,711308
3514,000000	99,711606
3513,000000	99,711101
3512,000000	99,710068
3511,000000	99,708987
3510,000000	99,707991
3509,000000	99,706693
3508,000000	99,704710
3507,000000	99,702341
3506,000000	99,700517
3505,000000	99,699984
3504,000000	99,700701
3503,000000	99,702096
3502,000000	99,703620
3501,000000	99,704845
3500,000000	99,705221
3499,000000	99,704188
3498,000000	99,701692
3497,000000	99,698452
3496,000000	99,695450
3495,000000	99,693060
3494,000000	99,690750
3493,000000	99,687679
3492,000000	99,683598
3491,000000	99,679191
3490,000000	99,675592
3489,000000	99,673468
3488,000000	99,672410
3487,000000	99,671062
3486,000000	99,667902
3485,000000	99,662310
3484,000000	99,655252
3483,000000	99,648799
3482,000000	99,644366
3481,000000	99,641086
3480,000000	99,636478
3479,000000	99,629047
3478,000000	99,619795
3477,000000	99,610918
3476,000000	99,603620
3475,000000	99,597850
3474,000000	99,593908
3473,000000	99,593201
3472,000000	99,596806
3471,000000	99,603653
3470,000000	99,610578
3469,000000	99,613950
3468,000000	99,611207
3467,000000	99,601605
3466,000000	99,586578
3465,000000	99,569680
3464,000000	99,555313
3463,000000	99,546231
3462,000000	99,541441
3461,000000	99,536706
3460,000000	99,527839
3459,000000	99,514151
3458,000000	99,498743
3457,000000	99,485507
3456,000000	99,476035
3455,000000	99,469279
3454,000000	99,463580
3453,000000	99,458201
3452,000000	99,453114
3451,000000	99,448338
3450,000000	99,444077
3449,000000	99,440923
3448,000000	99,439216
3447,000000	99,438272
3446,000000	99,436758
3445,000000	99,433821
3444,000000	99,429677
3443,000000	99,425616
3442,000000	99,424128
3441,000000	99,428610
3440,000000	99,441511
3439,000000	99,461779
3438,000000	99,484036
3437,000000	99,500819
3436,000000	99,506765
3435,000000	99,501872
3434,000000	99,491603
3433,000000	99,483370
3432,000000	99,481555
3431,000000	99,484843
3430,000000	99,488116
3429,000000	99,487005
3428,000000	99,480932
3427,000000	99,472655
3426,000000	99,465881
3425,000000	99,463256
3424,000000	99,465417
3423,000000	99,471084
3422,000000	99,478161
3421,000000	99,485330
3420,000000	99,492779
3419,000000	99,501456
3418,000000	99,511998
3417,000000	99,524381
3416,000000	99,537979
3415,000000	99,551493
3414,000000	99,563215
3413,000000	99,572049
3412,000000	99,578323
3411,000000	99,583262
3410,000000	99,587738
3409,000000	99,591879
3408,000000	99,595756
3407,000000	99,599922
3406,000000	99,605168
3405,000000	99,612122
3404,000000	99,621164
3403,000000	99,632085
3402,000000	99,643441
3401,000000	99,652652
3400,000000	99,657521
3399,000000	99,657875
3398,000000	99,655625
3397,000000	99,653393
3396,000000	99,653272
3395,000000	99,656427
3394,000000	99,662851
3393,000000	99,671013
3392,000000	99,678319
3391,000000	99,682714
3390,000000	99,683929
3389,000000	99,683162
3388,000000	99,681916
3387,000000	99,681363
3386,000000	99,682263
3385,000000	99,684789
3384,000000	99,688419
3383,000000	99,692417
3382,000000	99,696415
3381,000000	99,700192
3380,000000	99,703076
3379,000000	99,704184
3378,000000	99,703473
3377,000000	99,702122
3376,000000	99,701653
3375,000000	99,702930
3374,000000	99,706043
3373,000000	99,710655
3372,000000	99,716022
3371,000000	99,720985
3370,000000	99,724480
3369,000000	99,726149
3368,000000	99,726357
3367,000000	99,725796
3366,000000	99,725286
3365,000000	99,725640
3364,000000	99,727272
3363,000000	99,729900
3362,000000	99,732867
3361,000000	99,735738
3360,000000	99,738363
3359,000000	99,740502
3358,000000	99,741770
3357,000000	99,742030
3356,000000	99,741543
3355,000000	99,740672
3354,000000	99,739696
3353,000000	99,738956
3352,000000	99,738798
3351,000000	99,739180
3350,000000	99,739639
3349,000000	99,739964
3348,000000	99,740719
3347,000000	99,742700
3346,000000	99,745855
3345,000000	99,749144
3344,000000	99,751675
3343,000000	99,753688
3342,000000	99,756095
3341,000000	99,759141
3340,000000	99,761930
3339,000000	99,763351
3338,000000	99,763200
3337,000000	99,762239
3336,000000	99,761457
3335,000000	99,761573
3334,000000	99,762998
3333,000000	99,765675
3332,000000	99,768824
3331,000000	99,771307
3330,000000	99,772564
3329,000000	99,773122
3328,000000	99,774074
3327,000000	99,776202
3326,000000	99,779574
3325,000000	99,783601
3324,000000	99,787305
3323,000000	99,789887
3322,000000	99,791437
3321,000000	99,792903
3320,000000	99,795059
3319,000000	99,797620
3318,000000	99,799668
3317,000000	99,800810
3316,000000	99,801524
3315,000000	99,802480
3314,000000	99,803983
3313,000000	99,806113
3312,000000	99,808920
3311,000000	99,812221
3310,000000	99,815497
3309,000000	99,818347
3308,000000	99,820918
3307,000000	99,823656
3306,000000	99,826703
3305,000000	99,829697
3304,000000	99,832174
3303,000000	99,834065
3302,000000	99,835796
3301,000000	99,837909
3300,000000	99,840546
3299,000000	99,843257
3298,000000	99,845362
3297,000000	99,846577
3296,000000	99,847355
3295,000000	99,848637
3294,000000	99,851280
3293,000000	99,855497
3292,000000	99,860595
3291,000000	99,865293
3290,000000	99,868598
3289,000000	99,870606
3288,000000	99,872455
3287,000000	99,875401
3286,000000	99,879812
3285,000000	99,884887
3284,000000	99,889291
3283,000000	99,892213
3282,000000	99,894053
3281,000000	99,896074
3280,000000	99,899239
3279,000000	99,903360
3278,000000	99,907449
3277,000000	99,910845
3276,000000	99,913807
3275,000000	99,917054
3274,000000	99,921011
3273,000000	99,925556
3272,000000	99,930164
3271,000000	99,934113
3270,000000	99,936780
3269,000000	99,938039
3268,000000	99,938381
3267,000000	99,938585
3266,000000	99,939368
3265,000000	99,941340
3264,000000	99,944873
3263,000000	99,949633
3262,000000	99,954430
3261,000000	99,958078
3260,000000	99,960528
3259,000000	99,962834
3258,000000	99,965919
3257,000000	99,969614
3256,000000	99,973024
3255,000000	99,975547
3254,000000	99,977338
3253,000000	99,979009
3252,000000	99,981116
3251,000000	99,983732
3250,000000	99,986293
3249,000000	99,987988
3248,000000	99,988564
3247,000000	99,988654
3246,000000	99,989073
3245,000000	99,989951
3244,000000	99,990969
3243,000000	99,992325
3242,000000	99,994836
3241,000000	99,998781
3240,000000	100,003071
3239,000000	100,006053
3238,000000	100,007091
3237,000000	100,007099
3236,000000	100,007559
3235,000000	100,009270
3234,000000	100,011957
3233,000000	100,014723
3232,000000	100,016811
3231,000000	100,018108
3230,000000	100,019105
3229,000000	100,020327
3228,000000	100,021731
3227,000000	100,022756
3226,000000	100,022903
3225,000000	100,022196
3224,000000	100,021125
3223,000000	100,020294
3222,000000	100,020155
3221,000000	100,020880
3220,000000	100,022343
3219,000000	100,024230
3218,000000	100,026139
3217,000000	100,027562
3216,000000	100,027954
3215,000000	100,027128
3214,000000	100,025607
3213,000000	100,024292
3212,000000	100,023665
3211,000000	100,023536
3210,000000	100,023657
3209,000000	100,024155
3208,000000	100,025015
3207,000000	100,025437
3206,000000	100,024339
3205,000000	100,021622
3204,000000	100,018559
3203,000000	100,016689
3202,000000	100,016467
3201,000000	100,017099
3200,000000	100,017536
3199,000000	100,017458
3198,000000	100,017452
3197,000000	100,018477
3196,000000	100,021041
3195,000000	100,024773
3194,000000	100,028664
3193,000000	100,031813
3192,000000	100,034011
3191,000000	100,035675
3190,000000	100,037321
3189,000000	100,039045
3188,000000	100,040387
3187,000000	100,040673
3186,000000	100,039686
3185,000000	100,038110
3184,000000	100,037130
3183,000000	100,037435
3182,000000	100,038702
3181,000000	100,040247
3180,000000	100,042020
3179,000000	100,044661
3178,000000	100,048525
3177,000000	100,052966
3176,000000	100,056798
3175,000000	100,059356
3174,000000	100,060893
3173,000000	100,061963
3172,000000	100,062577
3171,000000	100,062148
3170,000000	100,060310
3169,000000	100,057673
3168,000000	100,055572
3167,000000	100,055000
3166,000000	100,056010
3165,000000	100,058339
3164,000000	100,062252
3163,000000	100,068139
3162,000000	100,075186
3161,000000	100,081060
3160,000000	100,083542
3159,000000	100,082504
3158,000000	100,079940
3157,000000	100,078150
3156,000000	100,078201
3155,000000	100,080050
3154,000000	100,083438
3153,000000	100,088112
3152,000000	100,093425
3151,000000	100,098380
3150,000000	100,102328
3149,000000	100,105368
3148,000000	100,107886
3147,000000	100,109957
3146,000000	100,111496
3145,000000	100,112828
3144,000000	100,114730
3143,000000	100,117721
3142,000000	100,121485
3141,000000	100,125093
3140,000000	100,127704
3139,000000	100,128989
3138,000000	100,129122
3137,000000	100,128567
3136,000000	100,127761
3135,000000	100,126790
3134,000000	100,125411
3133,000000	100,123646
3132,000000	100,122277
3131,000000	100,122424
3130,000000	100,124503
3129,000000	100,127848
3128,000000	100,131397
3127,000000	100,134502
3126,000000	100,136948
3125,000000	100,138533
3124,000000	100,139082
3123,000000	100,138817
3122,000000	100,138393
3121,000000	100,138426
3120,000000	100,139041
3119,000000	100,139786
3118,000000	100,139821
3117,000000	100,138261
3116,000000	100,134667
3115,000000	100,129393
3114,000000	100,123467
3113,000000	100,118124
3112,000000	100,114385
3111,000000	100,112686
3110,000000	100,112532
3109,000000	100,112547
3108,000000	100,111343
3107,000000	100,108548
3106,000000	100,104862
3105,000000	100,101091
3104,000000	100,097452
3103,000000	100,093963
3102,000000	100,091102
3101,000000	100,089558
3100,000000	100,089301
3099,000000	100,089283
3098,000000	100,088276
3097,000000	100,085899
3096,000000	100,082773
3095,000000	100,079796
3094,000000	100,077319
3093,000000	100,074851
3092,000000	100,071393
3091,000000	100,066047
3090,000000	100,058519
3089,000000	100,049136
3088,000000	100,038377
3087,000000	100,026416
3086,000000	100,013083
3085,000000	99,998272
3084,000000	99,982201
3083,000000	99,965277
3082,000000	99,947896
3081,000000	99,930545
3080,000000	99,914020
3079,000000	99,899165
3078,000000	99,886228
3077,000000	99,874651
3076,000000	99,863799
3075,000000	99,853893
3074,000000	99,845956
3073,000000	99,840708
3072,000000	99,837586
3071,000000	99,835176
3070,000000	99,832646
3069,000000	99,830575
3068,000000	99,830238
3067,000000	99,832230
3066,000000	99,836080
3065,000000	99,841031
3064,000000	99,846591
3063,000000	99,852169
3062,000000	99,856733
3061,000000	99,859618
3060,000000	99,861564
3059,000000	99,864361
3058,000000	99,869284
3057,000000	99,876166
3056,000000	99,883996
3055,000000	99,891872
3054,000000	99,899124
3053,000000	99,905034
3052,000000	99,908959
3051,000000	99,910531
3050,000000	99,909514
3049,000000	99,905890
3048,000000	99,900474
3047,000000	99,895018
3046,000000	99,890902
3045,000000	99,887683
3044,000000	99,883532
3043,000000	99,877100
3042,000000	99,868618
3041,000000	99,859176
3040,000000	99,849534
3039,000000	99,839844
3038,000000	99,830046
3037,000000	99,820218
3036,000000	99,810684
3035,000000	99,801887
3034,000000	99,793941
3033,000000	99,786333
3032,000000	99,778410
3031,000000	99,770144
3030,000000	99,761978
3029,000000	99,753857
3028,000000	99,745029
3027,000000	99,735098
3026,000000	99,724769
3025,000000	99,714945
3024,000000	99,705260
3023,000000	99,694015
3022,000000	99,679657
3021,000000	99,662109
3020,000000	99,642582
3019,000000	99,622301
3018,000000	99,601390
3017,000000	99,578865
3016,000000	99,553683
3015,000000	99,525606
3014,000000	99,494995
3013,000000	99,461875
3012,000000	99,425672
3011,000000	99,386056
3010,000000	99,343494
3009,000000	99,298586
3008,000000	99,251062
3007,000000	99,199927
3006,000000	99,144769
3005,000000	99,086353
3004,000000	99,025633
3003,000000	98,962287
3002,000000	98,894524
3001,000000	98,820617
3000,000000	98,740147
2999,000000	98,653445
2998,000000	98,559904
2997,000000	98,457188
2996,000000	98,342613
2995,000000	98,214713
2994,000000	98,073064
2993,000000	97,916891
2992,000000	97,744086
2991,000000	97,552141
2990,000000	97,339176
2989,000000	97,104007
2988,000000	96,845721
2987,000000	96,562800
2986,000000	96,253146
2985,000000	95,914521
2984,000000	95,545745
2983,000000	95,148180
2982,000000	94,725387
2981,000000	94,281745
2980,000000	93,820706
2979,000000	93,344159
2978,000000	92,852840
2977,000000	92,346288
2976,000000	91,823530
2975,000000	91,284474
2974,000000	90,731412
2973,000000	90,169070
2972,000000	89,602892
2971,000000	89,037967
2970,000000	88,479180
2969,000000	87,932251
2968,000000	87,404023
2967,000000	86,902482
2966,000000	86,436566
2965,000000	86,014902
2964,000000	85,645035
2963,000000	85,332906
2962,000000	85,083799
2961,000000	84,902442
2960,000000	84,792109
2959,000000	84,755750
2958,000000	84,796353
2957,000000	84,916106
2956,000000	85,113471
2955,000000	85,381817
2954,000000	85,711023
2953,000000	86,087189
2952,000000	86,491447
2951,000000	86,900005
2950,000000	87,288217
2949,000000	87,634538
2948,000000	87,921538
2947,000000	88,135724
2946,000000	88,267456
2945,000000	88,311991
2944,000000	88,268780
2943,000000	88,141227
2942,000000	87,936745
2941,000000	87,666475
2940,000000	87,344390
2939,000000	86,984973
2938,000000	86,602496
2937,000000	86,210230
2936,000000	85,820473
2935,000000	85,444775
2934,000000	85,093600
2933,000000	84,775889
2932,000000	84,498055
2931,000000	84,265006
2930,000000	84,080969
2929,000000	83,948456
2928,000000	83,866215
2927,000000	83,829547
2926,000000	83,833405
2925,000000	83,873263
2924,000000	83,943276
2923,000000	84,034859
2922,000000	84,138565
2921,000000	84,246548
2920,000000	84,353077
2919,000000	84,454912
2918,000000	84,552350
2917,000000	84,649336
2916,000000	84,751723
2915,000000	84,865500
2914,000000	84,996248
2913,000000	85,148535
2912,000000	85,324791
2911,000000	85,526179
2910,000000	85,754952
2909,000000	86,014716
2908,000000	86,307773
2907,000000	86,633008
2906,000000	86,987197
2905,000000	87,366777
2904,000000	87,767637
2903,000000	88,184138
2902,000000	88,609549
2901,000000	89,037198
2900,000000	89,460436
2899,000000	89,872774
2898,000000	90,268672
2897,000000	90,644368
2896,000000	90,997886
2895,000000	91,328550
2894,000000	91,636831
2893,000000	91,923520
2892,000000	92,188726
2891,000000	92,431656
2890,000000	92,650980
2889,000000	92,844619
2888,000000	93,008662
2887,000000	93,137612
2886,000000	93,226195
2885,000000	93,270659
2884,000000	93,268474
2883,000000	93,217335
2882,000000	93,115471
2881,000000	92,962847
2880,000000	92,762715
2879,000000	92,522961
2878,000000	92,257074
2877,000000	91,983610
2876,000000	91,723426
2875,000000	91,497464
2874,000000	91,324868
2873,000000	91,220514
2872,000000	91,190850
2871,000000	91,230317
2870,000000	91,321809
2869,000000	91,440695
2868,000000	91,559901
2867,000000	91,654610
2866,000000	91,706447
2865,000000	91,706155
2864,000000	91,654559
2863,000000	91,561379
2862,000000	91,442272
2861,000000	91,315316
2860,000000	91,198835
2859,000000	91,110434
2858,000000	91,065954
2857,000000	91,077385
2856,000000	91,150278
2855,000000	91,284224
2854,000000	91,475568
2853,000000	91,719315
2852,000000	92,009488
2851,000000	92,339173
2850,000000	92,700728
2849,000000	93,085421
2848,000000	93,483190
2847,000000	93,883927
2846,000000	94,280030
2845,000000	94,666731
2844,000000	95,040380
2843,000000	95,397886
2842,000000	95,737442
2841,000000	96,058583
2840,000000	96,360315
2839,000000	96,639912
2838,000000	96,894551
2837,000000	97,123437
2836,000000	97,327823
2835,000000	97,509460
2834,000000	97,669611
2833,000000	97,809551
2832,000000	97,931202
2831,000000	98,036773
2830,000000	98,128176
2829,000000	98,206803
2828,000000	98,273759
2827,000000	98,330059
2826,000000	98,376334
2825,000000	98,412787
2824,000000	98,439830
2823,000000	98,458841
2822,000000	98,472114
2821,000000	98,481886
2820,000000	98,490035
2819,000000	98,499101
2818,000000	98,512995
2817,000000	98,536055
2816,000000	98,571207
2815,000000	98,619142
2814,000000	98,678818
2813,000000	98,747863
2812,000000	98,822586
2811,000000	98,898655
2810,000000	98,972446
2809,000000	99,041786
2808,000000	99,105715
2807,000000	99,163925
2806,000000	99,216528
2805,000000	99,263963
2804,000000	99,306796
2803,000000	99,345745
2802,000000	99,381766
2801,000000	99,415637
2800,000000	99,447405
2799,000000	99,476514
2798,000000	99,502564
2797,000000	99,525848
2796,000000	99,547234
2795,000000	99,567817
2794,000000	99,588607
2793,000000	99,610072
2792,000000	99,631830
2791,000000	99,652982
2790,000000	99,672790
2789,000000	99,690986
2788,000000	99,707587
2787,000000	99,722778
2786,000000	99,736912
2785,000000	99,750319
2784,000000	99,763137
2783,000000	99,775498
2782,000000	99,787638
2781,000000	99,799462
2780,000000	99,810293
2779,000000	99,819659
2778,000000	99,828171
2777,000000	99,836902
2776,000000	99,845800
2775,000000	99,853446
2774,000000	99,858732
2773,000000	99,862185
2772,000000	99,865221
2771,000000	99,868493
2770,000000	99,871535
2769,000000	99,873822
2768,000000	99,875600
2767,000000	99,877581
2766,000000	99,880179
2765,000000	99,883236
2764,000000	99,886274
2763,000000	99,888812
2762,000000	99,890494
2761,000000	99,891192
2760,000000	99,891202
2759,000000	99,891233
2758,000000	99,891889
2757,000000	99,893024
2756,000000	99,893866
2755,000000	99,893907
2754,000000	99,893443
2753,000000	99,892977
2752,000000	99,892399
2751,000000	99,891131
2750,000000	99,888894
2749,000000	99,885927
2748,000000	99,882550
2747,000000	99,878937
2746,000000	99,875317
2745,000000	99,871933
2744,000000	99,868710
2743,000000	99,865303
2742,000000	99,861645
2741,000000	99,858223
2740,000000	99,855764
2739,000000	99,854748
2738,000000	99,855103
2737,000000	99,856037
2736,000000	99,856289
2735,000000	99,855032
2734,000000	99,852723
2733,000000	99,850867
2732,000000	99,850911
2731,000000	99,853514
2730,000000	99,858683
2729,000000	99,866052
2728,000000	99,874951
2727,000000	99,884629
2726,000000	99,894568
2725,000000	99,904444
2724,000000	99,913843
2723,000000	99,922438
2722,000000	99,930450
2721,000000	99,938414
2720,000000	99,946353
2719,000000	99,953634
2718,000000	99,959875
2717,000000	99,965666
2716,000000	99,972134
2715,000000	99,979975
2714,000000	99,989038
2713,000000	99,998544
2712,000000	100,007534
2711,000000	100,015386
2710,000000	100,022133
2709,000000	100,028127
2708,000000	100,033358
2707,000000	100,037429
2706,000000	100,040397
2705,000000	100,043233
2704,000000	100,047017
2703,000000	100,051752
2702,000000	100,056221
2701,000000	100,059039
2700,000000	100,059754
2699,000000	100,059111
2698,000000	100,058495
2697,000000	100,059001
2696,000000	100,060776
2695,000000	100,063107
2694,000000	100,065117
2693,000000	100,066416
2692,000000	100,067208
2691,000000	100,068009
2690,000000	100,069245
2689,000000	100,070788
2688,000000	100,071794
2687,000000	100,071310
2686,000000	100,069348
2685,000000	100,067175
2684,000000	100,066242
2683,000000	100,066836
2682,000000	100,067975
2681,000000	100,068517
2680,000000	100,068088
2679,000000	100,066999
2678,000000	100,065718
2677,000000	100,064685
2676,000000	100,064360
2675,000000	100,064984
2674,000000	100,066205
2673,000000	100,067236
2672,000000	100,067639
2671,000000	100,067801
2670,000000	100,068508
2669,000000	100,070192
2668,000000	100,072762
2667,000000	100,075986
2666,000000	100,079680
2665,000000	100,083582
2664,000000	100,087518
2663,000000	100,091829
2662,000000	100,097334
2661,000000	100,104550
2660,000000	100,113054
2659,000000	100,121795
2658,000000	100,129966
2657,000000	100,137533
2656,000000	100,145102
2655,000000	100,153273
2654,000000	100,161900
2653,000000	100,170049
2652,000000	100,177080
2651,000000	100,183795
2650,000000	100,191866
2649,000000	100,201718
2648,000000	100,211525
2647,000000	100,218929
2646,000000	100,223533
2645,000000	100,227158
2644,000000	100,231745
2643,000000	100,237473
2642,000000	100,242871
2641,000000	100,246327
2640,000000	100,247571
2639,000000	100,248026
2638,000000	100,249724
2637,000000	100,253668
2636,000000	100,259268
2635,000000	100,265334
2634,000000	100,271060
2633,000000	100,275724
2632,000000	100,278232
2631,000000	100,277938
2630,000000	100,275797
2629,000000	100,273917
2628,000000	100,273924
2627,000000	100,276171
2626,000000	100,280156
2625,000000	100,284843
2624,000000	100,288715
2623,000000	100,290591
2622,000000	100,290790
2621,000000	100,290826
2620,000000	100,291630
2619,000000	100,292557
2618,000000	100,292314
2617,000000	100,290355
2616,000000	100,287189
2615,000000	100,283923
2614,000000	100,281787
2613,000000	100,281568
2612,000000	100,283064
2611,000000	100,285318
2610,000000	100,287534
2609,000000	100,289495
2608,000000	100,291069
2607,000000	100,291874
2606,000000	100,291682
2605,000000	100,290790
2604,000000	100,289746
2603,000000	100,288991
2602,000000	100,288833
2601,000000	100,289288
2600,000000	100,289700
2599,000000	100,289013
2598,000000	100,286954
2597,000000	100,284864
2596,000000	100,284945
2595,000000	100,288362
2594,000000	100,293838
2593,000000	100,298133
2592,000000	100,298317
2591,000000	100,294118
2590,000000	100,288128
2589,000000	100,283436
2588,000000	100,281190
2587,000000	100,280657
2586,000000	100,281234
2585,000000	100,283511
2584,000000	100,288059
2583,000000	100,293943
2582,000000	100,299061
2581,000000	100,301875
2580,000000	100,302402
2579,000000	100,301507
2578,000000	100,299693
2577,000000	100,297086
2576,000000	100,294571
2575,000000	100,294166
2574,000000	100,297414
2573,000000	100,303481
2572,000000	100,309631
2571,000000	100,313872
2570,000000	100,316470
2569,000000	100,318686
2568,000000	100,321037
2567,000000	100,323434
2566,000000	100,326050
2565,000000	100,328987
2564,000000	100,331609
2563,000000	100,333351
2562,000000	100,334854
2561,000000	100,337174
2560,000000	100,340033
2559,000000	100,342037
2558,000000	100,342733
2557,000000	100,343364
2556,000000	100,345288
2555,000000	100,348596
2554,000000	100,352664
2553,000000	100,357211
2552,000000	100,362239
2551,000000	100,367456
2550,000000	100,372363
2549,000000	100,376718
2548,000000	100,380619
2547,000000	100,384257
2546,000000	100,387715
2545,000000	100,391007
2544,000000	100,394411
2543,000000	100,398812
2542,000000	100,405045
2541,000000	100,412290
2540,000000	100,417561
2539,000000	100,418004
2538,000000	100,414091
2537,000000	100,409821
2536,000000	100,409286
2535,000000	100,413163
2534,000000	100,418635
2533,000000	100,422352
2532,000000	100,423236
2531,000000	100,422614
2530,000000	100,422116
2529,000000	100,422017
2528,000000	100,422079
2527,000000	100,423459
2526,000000	100,428349
2525,000000	100,437260
2524,000000	100,447702
2523,000000	100,456465
2522,000000	100,462275
2521,000000	100,465353
2520,000000	100,465583
2519,000000	100,462958
2518,000000	100,459360
2517,000000	100,457853
2516,000000	100,459784
2515,000000	100,463761
2514,000000	100,467786
2513,000000	100,471171
2512,000000	100,474110
2511,000000	100,476805
2510,000000	100,479743
2509,000000	100,483813
2508,000000	100,489267
2507,000000	100,495208
2506,000000	100,500730
2505,000000	100,505999
2504,000000	100,511567
2503,000000	100,517158
2502,000000	100,521810
2501,000000	100,524947
2500,000000	100,526831
2499,000000	100,528128
2498,000000	100,529449
2497,000000	100,531194
2496,000000	100,533528
2495,000000	100,536451
2494,000000	100,539809
2493,000000	100,543152
2492,000000	100,545913
2491,000000	100,548193
2490,000000	100,551147
2489,000000	100,555879
2488,000000	100,561878
2487,000000	100,567222
2486,000000	100,570539
2485,000000	100,572286
2484,000000	100,573859
2483,000000	100,575900
2482,000000	100,577826
2481,000000	100,578803
2480,000000	100,578987
2479,000000	100,579787
2478,000000	100,582703
2477,000000	100,587702
2476,000000	100,593042
2475,000000	100,597054
2474,000000	100,599768
2473,000000	100,602216
2472,000000	100,604517
2471,000000	100,605575
2470,000000	100,604762
2469,000000	100,603086
2468,000000	100,602390
2467,000000	100,603767
2466,000000	100,606978
2465,000000	100,611048
2464,000000	100,615044
2463,000000	100,618269
2462,000000	100,619847
2461,000000	100,618741
2460,000000	100,615032
2459,000000	100,611096
2458,000000	100,610270
2457,000000	100,613499
2456,000000	100,618249
2455,000000	100,621738
2454,000000	100,624388
2453,000000	100,628652
2452,000000	100,634835
2451,000000	100,639784
2450,000000	100,640047
2449,000000	100,635181
2448,000000	100,627717
2447,000000	100,620866
2446,000000	100,616657
2445,000000	100,615333
2444,000000	100,615785
2443,000000	100,616852
2442,000000	100,618345
2441,000000	100,620522
2440,000000	100,622905
2439,000000	100,624342
2438,000000	100,624234
2437,000000	100,623000
2436,000000	100,621307
2435,000000	100,619469
2434,000000	100,617609
2433,000000	100,615896
2432,000000	100,614566
2431,000000	100,613897
2430,000000	100,613719
2429,000000	100,612648
2428,000000	100,608774
2427,000000	100,602139
2426,000000	100,595834
2425,000000	100,593301
2424,000000	100,594787
2423,000000	100,597640
2422,000000	100,599688
2421,000000	100,600857
2420,000000	100,601572
2419,000000	100,601232
2418,000000	100,599014
2417,000000	100,595229
2416,000000	100,591433
2415,000000	100,589659
2414,000000	100,591342
2413,000000	100,596040
2412,000000	100,601220
2411,000000	100,604435
2410,000000	100,605799
2409,000000	100,607320
2408,000000	100,609924
2407,000000	100,612509
2406,000000	100,614123
2405,000000	100,615450
2404,000000	100,617394
2403,000000	100,619596
2402,000000	100,621390
2401,000000	100,623231
2400,000000	100,625988
2399,000000	100,629458
2398,000000	100,632764
2397,000000	100,635839
2396,000000	100,639310
2395,000000	100,642840
2394,000000	100,644738
2393,000000	100,643871
2392,000000	100,641384
2391,000000	100,639666
2390,000000	100,639693
2389,000000	100,640199
2388,000000	100,639712
2387,000000	100,638536
2386,000000	100,637785
2385,000000	100,636954
2384,000000	100,634027
2383,000000	100,628386
2382,000000	100,622336
2381,000000	100,618665
2380,000000	100,617410
2379,000000	100,616286
2378,000000	100,613982
2377,000000	100,611738
2376,000000	100,611547
2375,000000	100,613966
2374,000000	100,618020
2373,000000	100,622299
2372,000000	100,625886
2371,000000	100,629125
2370,000000	100,633579
2369,000000	100,640114
2368,000000	100,647041
2367,000000	100,651359
2366,000000	100,651520
2365,000000	100,647861
2364,000000	100,641376
2363,000000	100,634078
2362,000000	100,629199
2361,000000	100,628603
2360,000000	100,630095
2359,000000	100,629008
2358,000000	100,625106
2357,000000	100,623232
2356,000000	100,626180
2355,000000	100,631443
2354,000000	100,634183
2353,000000	100,633504
2352,000000	100,632510
2351,000000	100,633504
2350,000000	100,635516
2349,000000	100,636303
2348,000000	100,635761
2347,000000	100,635048
2346,000000	100,635423
2345,000000	100,636606
2344,000000	100,637378
2343,000000	100,638156
2342,000000	100,639907
2341,000000	100,643546
2340,000000	100,647669
2339,000000	100,649054
2338,000000	100,646532
2337,000000	100,642333
2336,000000	100,639332
2335,000000	100,638654
2334,000000	100,639715
2333,000000	100,641280
2332,000000	100,642223
2331,000000	100,642432
2330,000000	100,642870
2329,000000	100,643251
2328,000000	100,642749
2327,000000	100,641063
2326,000000	100,640857
2325,000000	100,645742
2324,000000	100,656531
2323,000000	100,670007
2322,000000	100,680505
2321,000000	100,684794
2320,000000	100,683589
2319,000000	100,680975
2318,000000	100,681581
2317,000000	100,687270
2316,000000	100,696126
2315,000000	100,703987
2314,000000	100,708014
2313,000000	100,707742
2312,000000	100,704798
2311,000000	100,702002
2310,000000	100,702583
2309,000000	100,707801
2308,000000	100,715690
2307,000000	100,722828
2306,000000	100,727832
2305,000000	100,732160
2304,000000	100,737511
2303,000000	100,743891
2302,000000	100,749869
2301,000000	100,753793
2300,000000	100,754428
2299,000000	100,751642
2298,000000	100,747379
2297,000000	100,744751
2296,000000	100,745870
2295,000000	100,750226
2294,000000	100,755696
2293,000000	100,760313
2292,000000	100,763704
2291,000000	100,767278
2290,000000	100,772762
2289,000000	100,779982
2288,000000	100,786461
2287,000000	100,790100
2286,000000	100,791410
2285,000000	100,792510
2284,000000	100,794803
2283,000000	100,799062
2282,000000	100,806280
2281,000000	100,816123
2280,000000	100,824979
2279,000000	100,828355
2278,000000	100,825594
2277,000000	100,820509
2276,000000	100,817352
2275,000000	100,817977
2274,000000	100,822641
2273,000000	100,830541
2272,000000	100,839065
2271,000000	100,845077
2270,000000	100,848347
2269,000000	100,851847
2268,000000	100,857537
2267,000000	100,863621
2266,000000	100,867266
2265,000000	100,868707
2264,000000	100,871018
2263,000000	100,876129
2262,000000	100,882336
2261,000000	100,886107
2260,000000	100,886395
2259,000000	100,886887
2258,000000	100,892730
2257,000000	100,904561
2256,000000	100,916720
2255,000000	100,922750
2254,000000	100,921814
2253,000000	100,918600
2252,000000	100,917990
2251,000000	100,921002
2250,000000	100,925029
2249,000000	100,926731
2248,000000	100,925795
2247,000000	100,926664
2246,000000	100,934677
2245,000000	100,949157
2244,000000	100,962496
2243,000000	100,967641
2242,000000	100,964138
2241,000000	100,955341
2240,000000	100,943788
2239,000000	100,932702
2238,000000	100,928238
2237,000000	100,934714
2236,000000	100,949112
2235,000000	100,964908
2234,000000	100,979204
2233,000000	100,991254
2232,000000	100,996952
2231,000000	100,992221
2230,000000	100,981029
2229,000000	100,972858
2228,000000	100,971716
2227,000000	100,974016
2226,000000	100,977350
2225,000000	100,983195
2224,000000	100,989267
2223,000000	100,987689
2222,000000	100,975467
2221,000000	100,960917
2220,000000	100,954983
2219,000000	100,960276
2218,000000	100,972283
2217,000000	100,986676
2216,000000	101,000705
2215,000000	101,010725
2214,000000	101,013145
2213,000000	101,007500
2212,000000	100,996988
2211,000000	100,987297
2210,000000	100,985058
2209,000000	100,993500
2208,000000	101,007468
2207,000000	101,016149
2206,000000	101,013317
2205,000000	101,003285
2204,000000	100,995629
2203,000000	100,996158
2202,000000	101,004198
2201,000000	101,015807
2200,000000	101,027698
2199,000000	101,039111
2198,000000	101,050060
2197,000000	101,057497
2196,000000	101,056104
2195,000000	101,045928
2194,000000	101,036213
2193,000000	101,036195
2192,000000	101,043801
2191,000000	101,049290
2190,000000	101,048865
2189,000000	101,047837
2188,000000	101,050892
2187,000000	101,057726
2186,000000	101,069706
2185,000000	101,091901
2184,000000	101,123483
2183,000000	101,152081
2182,000000	101,163042
2181,000000	101,152988
2180,000000	101,133075
2179,000000	101,120946
2178,000000	101,128960
2177,000000	101,153966
2176,000000	101,177117
2175,000000	101,180676
2174,000000	101,166340
2173,000000	101,151561
2172,000000	101,149306
2171,000000	101,158772
2170,000000	101,175027
2169,000000	101,195932
2168,000000	101,215210
2167,000000	101,218943
2166,000000	101,198533
2165,000000	101,164955
2164,000000	101,142684
2163,000000	101,149687
2162,000000	101,186742
2161,000000	101,241413
2160,000000	101,296608
2159,000000	101,338079
2158,000000	101,359129
2157,000000	101,360669
2156,000000	101,348218
2155,000000	101,330074
2154,000000	101,315759
2153,000000	101,310382
2152,000000	101,309750
2151,000000	101,306098
2150,000000	101,298842
2149,000000	101,294513
2148,000000	101,295670
2147,000000	101,295887
2146,000000	101,288297
2145,000000	101,273855
2144,000000	101,258420
2143,000000	101,245817
2142,000000	101,236636
2141,000000	101,229852
2140,000000	101,222370
2139,000000	101,210333
2138,000000	101,194001
2137,000000	101,179370
2136,000000	101,172274
2135,000000	101,172005
2134,000000	101,172189
2133,000000	101,166681
2132,000000	101,153773
2131,000000	101,136226
2130,000000	101,118557
2129,000000	101,103778
2128,000000	101,092314
2127,000000	101,083876
2126,000000	101,078655
2125,000000	101,075599
2124,000000	101,072007
2123,000000	101,067223
2122,000000	101,064372
2121,000000	101,065397
2120,000000	101,066409
2119,000000	101,061687
2118,000000	101,051152
2117,000000	101,040351
2116,000000	101,034093
2115,000000	101,033356
2114,000000	101,036892
2113,000000	101,041560
2112,000000	101,042090
2111,000000	101,035395
2110,000000	101,025270
2109,000000	101,019180
2108,000000	101,020549
2107,000000	101,027359
2106,000000	101,036388
2105,000000	101,043960
2104,000000	101,044634
2103,000000	101,036048
2102,000000	101,025049
2101,000000	101,022643
2100,000000	101,031332
2099,000000	101,042719
2098,000000	101,048678
2097,000000	101,049192
2096,000000	101,048196
2095,000000	101,047495
2094,000000	101,047435
2093,000000	101,048829
2092,000000	101,051266
2091,000000	101,052744
2090,000000	101,052698
2089,000000	101,052997
2088,000000	101,055316
2087,000000	101,060009
2086,000000	101,067277
2085,000000	101,076521
2084,000000	101,085328
2083,000000	101,092509
2082,000000	101,100851
2081,000000	101,112512
2080,000000	101,123273
2079,000000	101,127060
2078,000000	101,124936
2077,000000	101,122908
2076,000000	101,120795
2075,000000	101,111182
2074,000000	101,091819
2073,000000	101,072215
2072,000000	101,064468
2071,000000	101,072125
2070,000000	101,090121
2069,000000	101,110086
2068,000000	101,124099
2067,000000	101,129360
2066,000000	101,131350
2065,000000	101,137564
2064,000000	101,146915
2063,000000	101,150921
2062,000000	101,145903
2061,000000	101,136769
2060,000000	101,127883
2059,000000	101,118606
2058,000000	101,110596
2057,000000	101,110758
2056,000000	101,121301
2055,000000	101,133356
2054,000000	101,136325
2053,000000	101,129594
2052,000000	101,120908
2051,000000	101,117400
2050,000000	101,122410
2049,000000	101,136386
2048,000000	101,155800
2047,000000	101,173705
2046,000000	101,184147
2045,000000	101,184838
2044,000000	101,177219
2043,000000	101,167738
2042,000000	101,166384
2041,000000	101,176973
2040,000000	101,190404
2039,000000	101,195982
2038,000000	101,197171
2037,000000	101,205643
2036,000000	101,221869
2035,000000	101,234925
2034,000000	101,242058
2033,000000	101,252533
2032,000000	101,267488
2031,000000	101,272416
2030,000000	101,257419
2029,000000	101,232735
2028,000000	101,215719
2027,000000	101,210638
2026,000000	101,209167
2025,000000	101,203699
2024,000000	101,194407
2023,000000	101,188330
2022,000000	101,194736
2021,000000	101,216555
2020,000000	101,244517
2019,000000	101,264162
2018,000000	101,267450
2017,000000	101,254778
2016,000000	101,232131
2015,000000	101,211889
2014,000000	101,208194
2013,000000	101,219918
2012,000000	101,224669
2011,000000	101,205312
2010,000000	101,178274
2009,000000	101,178124
2008,000000	101,213873
2007,000000	101,258355
2006,000000	101,282501
2005,000000	101,281117
2004,000000	101,263736
2003,000000	101,240099
2002,000000	101,220443
2001,000000	101,213728
2000,000000	101,217194
1999,000000	101,218586
1998,000000	101,213114
1997,000000	101,207765
1996,000000	101,205477
1995,000000	101,196948
1994,000000	101,174639
1993,000000	101,146598
1992,000000	101,129242
1991,000000	101,130705
1990,000000	101,147037
1989,000000	101,169264
1988,000000	101,188678
1987,000000	101,200782
1986,000000	101,207574
1985,000000	101,212452
1984,000000	101,213629
1983,000000	101,208372
1982,000000	101,202338
1981,000000	101,206406
1980,000000	101,223668
1979,000000	101,247014
1978,000000	101,269009
1977,000000	101,285623
1976,000000	101,292781
1975,000000	101,290600
1974,000000	101,289433
1973,000000	101,300483
1972,000000	101,320748
1971,000000	101,336030
1970,000000	101,335727
1969,000000	101,316470
1968,000000	101,278870
1967,000000	101,233197
1966,000000	101,202265
1965,000000	101,203223
1964,000000	101,228470
1963,000000	101,255888
1962,000000	101,272640
1961,000000	101,278822
1960,000000	101,275127
1959,000000	101,261172
1958,000000	101,243215
1957,000000	101,230055
1956,000000	101,221956
1955,000000	101,213629
1954,000000	101,204923
1953,000000	101,198285
1952,000000	101,189885
1951,000000	101,174955
1950,000000	101,158938
1949,000000	101,151492
1948,000000	101,151929
1947,000000	101,152510
1946,000000	101,153035
1945,000000	101,159184
1944,000000	101,168671
1943,000000	101,173015
1942,000000	101,173472
1941,000000	101,180668
1940,000000	101,196460
1939,000000	101,209941
1938,000000	101,212365
1937,000000	101,206250
1936,000000	101,199152
1935,000000	101,195519
1934,000000	101,195898
1933,000000	101,197783
1932,000000	101,197049
1931,000000	101,193541
1930,000000	101,192743
1929,000000	101,196566
1928,000000	101,197736
1927,000000	101,191035
1926,000000	101,184154
1925,000000	101,187593
1924,000000	101,197870
1923,000000	101,202241
1922,000000	101,198394
1921,000000	101,195746
1920,000000	101,198249
1919,000000	101,199754
1918,000000	101,196595
1917,000000	101,193367
1916,000000	101,193355
1915,000000	101,193242
1914,000000	101,189279
1913,000000	101,180539
1912,000000	101,166639
1911,000000	101,149590
1910,000000	101,137757
1909,000000	101,139393
1908,000000	101,151739
1907,000000	101,164398
1906,000000	101,171519
1905,000000	101,173449
1904,000000	101,170709
1903,000000	101,165164
1902,000000	101,163491
1901,000000	101,169183
1900,000000	101,173927
1899,000000	101,167132
1898,000000	101,151509
1897,000000	101,139639
1896,000000	101,137167
1895,000000	101,139418
1894,000000	101,142960
1893,000000	101,148667
1892,000000	101,154235
1891,000000	101,154774
1890,000000	101,150842
1889,000000	101,146516
1888,000000	101,140182
1887,000000	101,127941
1886,000000	101,113531
1885,000000	101,103758
1884,000000	101,096625
1883,000000	101,085351
1882,000000	101,072829
1881,000000	101,069236
1880,000000	101,075735
1879,000000	101,083036
1878,000000	101,085870
1877,000000	101,086605
1876,000000	101,084775
1875,000000	101,076044
1874,000000	101,063440
1873,000000	101,057184
1872,000000	101,060435
1871,000000	101,065145
1870,000000	101,063828
1869,000000	101,056946
1868,000000	101,046730
1867,000000	101,033927
1866,000000	101,022896
1865,000000	101,019197
1864,000000	101,021313
1863,000000	101,022853
1862,000000	101,022298
1861,000000	101,022538
1860,000000	101,021590
1859,000000	101,014371
1858,000000	101,003599
1857,000000	100,997991
1856,000000	100,999211
1855,000000	101,000743
1854,000000	100,999488
1853,000000	100,997492
1852,000000	100,993130
1851,000000	100,981955
1850,000000	100,966546
1849,000000	100,955459
1848,000000	100,951117
1847,000000	100,947845
1846,000000	100,942045
1845,000000	100,935400
1844,000000	100,927423
1843,000000	100,916254
1842,000000	100,907173
1841,000000	100,905917
1840,000000	100,907991
1839,000000	100,905996
1838,000000	100,902263
1837,000000	100,904486
1836,000000	100,911137
1835,000000	100,914329
1834,000000	100,915009
1833,000000	100,921059
1832,000000	100,932427
1831,000000	100,940264
1830,000000	100,941617
1829,000000	100,942516
1828,000000	100,943724
1827,000000	100,938789
1826,000000	100,927602
1825,000000	100,918415
1824,000000	100,914571
1823,000000	100,911561
1822,000000	100,908780
1821,000000	100,909535
1820,000000	100,910654
1819,000000	100,904980
1818,000000	100,894002
1817,000000	100,886073
1816,000000	100,881856
1815,000000	100,875173
1814,000000	100,866130
1813,000000	100,860061
1812,000000	100,855385
1811,000000	100,845619
1810,000000	100,833361
1809,000000	100,826790
1808,000000	100,823003
1807,000000	100,812145
1806,000000	100,795574
1805,000000	100,783897
1804,000000	100,778053
1803,000000	100,767570
1802,000000	100,748945
1801,000000	100,730767
1800,000000	100,717233
1799,000000	100,702746
1798,000000	100,686886
1797,000000	100,676291
1796,000000	100,670024
1795,000000	100,658882
1794,000000	100,639465
1793,000000	100,617093
1792,000000	100,592458
1791,000000	100,562020
1790,000000	100,532680
1789,000000	100,512909
1788,000000	100,495322
1787,000000	100,466204
1786,000000	100,427141
1785,000000	100,393243
1784,000000	100,367596
1783,000000	100,338172
1782,000000	100,301438
1781,000000	100,266475
1780,000000	100,235601
1779,000000	100,201639
1778,000000	100,166966
1777,000000	100,142399
1776,000000	100,126083
1775,000000	100,103993
1774,000000	100,071751
1773,000000	100,038202
1772,000000	100,002022
1771,000000	99,953129
1770,000000	99,899420
1769,000000	99,855136
1768,000000	99,812331
1767,000000	99,754133
1766,000000	99,686368
1765,000000	99,625433
1764,000000	99,562521
1763,000000	99,468989
1762,000000	99,340952
1761,000000	99,208603
1760,000000	99,083181
1759,000000	98,939835
1758,000000	98,758722
1757,000000	98,545672
1756,000000	98,312306
1755,000000	98,059041
1754,000000	97,782191
1753,000000	97,468959
1752,000000	97,084126
1751,000000	96,598651
1750,000000	96,035719
1749,000000	95,439429
1748,000000	94,806390
1747,000000	94,105513
1746,000000	93,331532
1745,000000	92,492551
1744,000000	91,584207
1743,000000	90,605574
1742,000000	89,564498
1741,000000	88,439328
1740,000000	87,196185
1739,000000	85,907342
1738,000000	84,739642
1737,000000	83,732535
1736,000000	82,711411
1735,000000	81,396155
1734,000000	79,786117
1733,000000	78,306091
1732,000000	77,169045
1731,000000	76,180976
1730,000000	75,182250
1729,000000	74,199863
1728,000000	73,313144
1727,000000	72,527560
1726,000000	71,825070
1725,000000	71,236113
1724,000000	70,791545
1723,000000	70,480179
1722,000000	70,305157
1721,000000	70,310130
1720,000000	70,532294
1719,000000	70,983317
1718,000000	71,692013
1717,000000	72,681200
1716,000000	73,875376
1715,000000	75,173445
1714,000000	76,548518
1713,000000	78,003763
1712,000000	79,523315
1711,000000	81,079482
1710,000000	82,641728
1709,000000	84,167223
1708,000000	85,632985
1707,000000	87,073445
1706,000000	88,508281
1705,000000	89,824057
1704,000000	90,878876
1703,000000	91,707250
1702,000000	92,477460
1701,000000	93,340711
1700,000000	94,217698
1699,000000	94,881579
1698,000000	95,327003
1697,000000	95,697662
1696,000000	96,079581
1695,000000	96,452202
1694,000000	96,743708
1693,000000	96,950926
1692,000000	97,121243
1691,000000	97,293675
1690,000000	97,468117
1689,000000	97,615724
1688,000000	97,730913
1687,000000	97,837531
1686,000000	97,952085
1685,000000	98,069150
1684,000000	98,178541
1683,000000	98,280519
1682,000000	98,373822
1681,000000	98,452955
1680,000000	98,525576
1679,000000	98,605800
1678,000000	98,693112
1677,000000	98,776901
1676,000000	98,860293
1675,000000	98,952940
1674,000000	99,040588
1673,000000	99,105131
1672,000000	99,156996
1671,000000	99,219055
1670,000000	99,292710
1669,000000	99,354158
1668,000000	99,395913
1667,000000	99,434945
1666,000000	99,477116
1665,000000	99,514687
1664,000000	99,548188
1663,000000	99,587704
1662,000000	99,629742
1661,000000	99,659401
1660,000000	99,678497
1659,000000	99,700697
1658,000000	99,727327
1657,000000	99,748722
1656,000000	99,763444
1655,000000	99,781724
1654,000000	99,809818
1653,000000	99,829639
1652,000000	99,829847
1651,000000	99,833638
1650,000000	99,851197
1649,000000	99,865978
1648,000000	99,871876
1647,000000	99,883862
1646,000000	99,903837
1645,000000	99,913619
1644,000000	99,912885
1643,000000	99,915428
1642,000000	99,921928
1641,000000	99,923464
1640,000000	99,921491
1639,000000	99,926642
1638,000000	99,938770
1637,000000	99,944527
1636,000000	99,940609
1635,000000	99,940004
1634,000000	99,943506
1633,000000	99,941667
1632,000000	99,937172
1631,000000	99,937979
1630,000000	99,943177
1629,000000	99,944046
1628,000000	99,940239
1627,000000	99,941627
1626,000000	99,949074
1625,000000	99,952789
1624,000000	99,951774
1623,000000	99,956063
1622,000000	99,965344
1621,000000	99,968883
1620,000000	99,966358
1619,000000	99,965895
1618,000000	99,968129
1617,000000	99,963985
1616,000000	99,952215
1615,000000	99,943432
1614,000000	99,937493
1613,000000	99,921873
1612,000000	99,892284
1611,000000	99,854811
1610,000000	99,807385
1609,000000	99,734545
1608,000000	99,625016
1607,000000	99,477543
1606,000000	99,285316
1605,000000	99,037174
1604,000000	98,742872
1603,000000	98,443127
1602,000000	98,187267
1601,000000	98,012556
1600,000000	97,947833
1599,000000	98,009523
1598,000000	98,180217
1597,000000	98,411320
1596,000000	98,658938
1595,000000	98,898690
1594,000000	99,107834
1593,000000	99,264444
1592,000000	99,367240
1591,000000	99,432037
1590,000000	99,464169
1589,000000	99,453237
1588,000000	99,392583
1587,000000	99,284251
1586,000000	99,122460
1585,000000	98,893649
1584,000000	98,603128
1583,000000	98,289627
1582,000000	98,011302
1581,000000	97,821943
1580,000000	97,756146
1579,000000	97,829245
1578,000000	98,044732
1577,000000	98,390104
1576,000000	98,796647
1575,000000	99,148770
1574,000000	99,388935
1573,000000	99,541255
1572,000000	99,646072
1571,000000	99,733306
1570,000000	99,813624
1569,000000	99,878109
1568,000000	99,923661
1567,000000	99,961871
1566,000000	99,998880
1565,000000	100,028549
1564,000000	100,048435
1563,000000	100,063066
1562,000000	100,074031
1561,000000	100,075862
1560,000000	100,076055
1559,000000	100,096266
1558,000000	100,125851
1557,000000	100,137249
1556,000000	100,138037
1555,000000	100,146581
1554,000000	100,162122
1553,000000	100,172208
1552,000000	100,174680
1551,000000	100,180214
1550,000000	100,192085
1549,000000	100,203313
1548,000000	100,211116
1547,000000	100,220384
1546,000000	100,230128
1545,000000	100,231894
1544,000000	100,226442
1543,000000	100,226172
1542,000000	100,234055
1541,000000	100,238892
1540,000000	100,241817
1539,000000	100,255396
1538,000000	100,272375
1537,000000	100,281206
1536,000000	100,285470
1535,000000	100,293110
1534,000000	100,305126
1533,000000	100,312368
1532,000000	100,313833
1531,000000	100,318796
1530,000000	100,326311
1529,000000	100,327580
1528,000000	100,323879
1527,000000	100,327139
1526,000000	100,338247
1525,000000	100,343987
1524,000000	100,341426
1523,000000	100,341276
1522,000000	100,345249
1521,000000	100,341577
1520,000000	100,331716
1519,000000	100,329649
1518,000000	100,331788
1517,000000	100,322896
1516,000000	100,306215
1515,000000	100,297688
1514,000000	100,295954
1513,000000	100,286745
1512,000000	100,269524
1511,000000	100,255746
1510,000000	100,245097
1509,000000	100,223384
1508,000000	100,190289
1507,000000	100,170125
1506,000000	100,165583
1505,000000	100,148005
1504,000000	100,117998
1503,000000	100,094323
1502,000000	100,072616
1501,000000	100,038285
1500,000000	99,991571
1499,000000	99,942788
1498,000000	99,880716
1497,000000	99,775849
1496,000000	99,627984
1495,000000	99,466163
1494,000000	99,295050
1493,000000	99,092421
1492,000000	98,849617
1491,000000	98,589239
1490,000000	98,353960
1489,000000	98,189616
1488,000000	98,129333
1487,000000	98,169990
1486,000000	98,264631
1485,000000	98,357135
1484,000000	98,422879
1483,000000	98,457722
1482,000000	98,441096
1481,000000	98,348049
1480,000000	98,188110
1479,000000	97,981950
1478,000000	97,712378
1477,000000	97,352283
1476,000000	96,924970
1475,000000	96,467944
1474,000000	95,938564
1473,000000	95,252503
1472,000000	94,447221
1471,000000	93,655645
1470,000000	92,922031
1469,000000	92,221778
1468,000000	91,570172
1467,000000	91,013250
1466,000000	90,577536
1465,000000	90,271384
1464,000000	90,109711
1463,000000	90,082237
1462,000000	90,138218
1461,000000	90,232522
1460,000000	90,356256
1459,000000	90,526850
1458,000000	90,763085
1457,000000	91,053198
1456,000000	91,346876
1455,000000	91,606945
1454,000000	91,831754
1453,000000	92,023623
1452,000000	92,178193
1451,000000	92,286731
1450,000000	92,341875
1449,000000	92,357552
1448,000000	92,379968
1447,000000	92,446153
1446,000000	92,528540
1445,000000	92,555663
1444,000000	92,462354
1443,000000	92,193954
1442,000000	91,705537
1441,000000	91,005243
1440,000000	90,166205
1439,000000	89,247348
1438,000000	88,235818
1437,000000	87,176416
1436,000000	86,334976
1435,000000	85,950286
1434,000000	85,956499
1433,000000	86,162383
1432,000000	86,406984
1431,000000	86,500126
1430,000000	86,215299
1429,000000	85,459559
1428,000000	84,443566
1427,000000	83,594417
1426,000000	83,323542
1425,000000	83,881230
1424,000000	85,196180
1423,000000	86,810658
1422,000000	88,267257
1421,000000	89,469343
1420,000000	90,541183
1419,000000	91,516050
1418,000000	92,294157
1417,000000	92,865737
1416,000000	93,339255
1415,000000	93,796935
1414,000000	94,266548
1413,000000	94,754885
1412,000000	95,254882
1411,000000	95,737387
1410,000000	96,171263
1409,000000	96,544604
1408,000000	96,851273
1407,000000	97,081655
1406,000000	97,239561
1405,000000	97,342342
1404,000000	97,395646
1403,000000	97,394847
1402,000000	97,347737
1401,000000	97,265794
1400,000000	97,141227
1399,000000	96,961331
1398,000000	96,737281
1397,000000	96,481937
1396,000000	96,175730
1395,000000	95,796925
1394,000000	95,371288
1393,000000	94,948380
1392,000000	94,545509
1391,000000	94,152626
1390,000000	93,760184
1389,000000	93,357565
1388,000000	92,928980
1387,000000	92,474773
1386,000000	92,018951
1385,000000	91,576133
1384,000000	91,140372
1383,000000	90,717068
1382,000000	90,341982
1381,000000	90,062625
1380,000000	89,917222
1379,000000	89,930577
1378,000000	90,104431
1377,000000	90,415232
1376,000000	90,834640
1375,000000	91,334886
1374,000000	91,864419
1373,000000	92,349417
1372,000000	92,740789
1371,000000	93,035188
1370,000000	93,248183
1369,000000	93,391799
1368,000000	93,476587
1367,000000	93,517389
1366,000000	93,529251
1365,000000	93,521765
1364,000000	93,497253
1363,000000	93,452281
1362,000000	93,382321
1361,000000	93,287375
1360,000000	93,173890
1359,000000	93,050538
1358,000000	92,924186
1357,000000	92,801366
1356,000000	92,692821
1355,000000	92,614062
1354,000000	92,579255
1353,000000	92,595373
1352,000000	92,661690
1351,000000	92,769326
1350,000000	92,896953
1349,000000	93,011454
1348,000000	93,078787
1347,000000	93,072409
1346,000000	92,971211
1345,000000	92,759143
1344,000000	92,428915
1343,000000	91,978777
1342,000000	91,401419
1341,000000	90,685707
1340,000000	89,850960
1339,000000	88,976363
1338,000000	88,171310
1337,000000	87,517458
1336,000000	87,050633
1335,000000	86,770270
1334,000000	86,643952
1333,000000	86,619399
1332,000000	86,648564
1331,000000	86,703394
1330,000000	86,769137
1329,000000	86,837220
1328,000000	86,908886
1327,000000	86,991560
1326,000000	87,087995
1325,000000	87,193769
1324,000000	87,305046
1323,000000	87,420251
1322,000000	87,533161
1321,000000	87,633439
1320,000000	87,715133
1319,000000	87,776754
1318,000000	87,812043
1317,000000	87,809833
1316,000000	87,761744
1315,000000	87,662342
1314,000000	87,502276
1313,000000	87,269154
1312,000000	86,959632
1311,000000	86,578646
1310,000000	86,126498
1309,000000	85,598120
1308,000000	84,994634
1307,000000	84,328291
1306,000000	83,608303
1305,000000	82,833692
1304,000000	82,006643
1303,000000	81,136470
1302,000000	80,227138
1301,000000	79,272802
1300,000000	78,272607
1299,000000	77,237071
1298,000000	76,172507
1297,000000	75,079562
1296,000000	73,975279
1295,000000	72,897489
1294,000000	71,878800
1293,000000	70,938458
1292,000000	70,103119
1291,000000	69,409179
1290,000000	68,874175
1289,000000	68,484042
1288,000000	68,218700
1287,000000	68,059254
1286,000000	67,968035
1285,000000	67,894732
1284,000000	67,806664
1283,000000	67,695436
1282,000000	67,552843
1281,000000	67,367780
1280,000000	67,151005
1279,000000	66,934382
1278,000000	66,740725
1277,000000	66,577029
1276,000000	66,458271
1275,000000	66,409650
1274,000000	66,437786
1273,000000	66,525780
1272,000000	66,658076
1271,000000	66,823866
1270,000000	66,995843
1269,000000	67,132993
1268,000000	67,209661
1267,000000	67,220750
1266,000000	67,160970
1265,000000	67,022760
1264,000000	66,816982
1263,000000	66,567010
1262,000000	66,278031
1261,000000	65,935240
1260,000000	65,531681
1259,000000	65,078649
1258,000000	64,596830
1257,000000	64,135599
1256,000000	63,803116
1255,000000	63,736709
1254,000000	64,010560
1253,000000	64,586348
1252,000000	65,353417
1251,000000	66,188260
1250,000000	66,994065
1249,000000	67,722504
1248,000000	68,378205
1247,000000	68,992526
1246,000000	69,586200
1245,000000	70,167418
1244,000000	70,751509
1243,000000	71,358672
1242,000000	71,995377
1241,000000	72,657877
1240,000000	73,351319
1239,000000	74,086012
1238,000000	74,857457
1237,000000	75,646619
1236,000000	76,435237
1235,000000	77,206029
1234,000000	77,935280
1233,000000	78,605854
1232,000000	79,231305
1231,000000	79,857876
1230,000000	80,545898
1229,000000	81,351861
1228,000000	82,311357
1227,000000	83,417412
1226,000000	84,611590
1225,000000	85,807696
1224,000000	86,926292
1223,000000	87,911818
1222,000000	88,733328
1221,000000	89,385492
1220,000000	89,883728
1219,000000	90,250098
1218,000000	90,506527
1217,000000	90,672266
1216,000000	90,767775
1215,000000	90,814400
1214,000000	90,829631
1213,000000	90,828138
1212,000000	90,819667
1211,000000	90,806849
1210,000000	90,786259
1209,000000	90,753906
1208,000000	90,710459
1207,000000	90,658466
1206,000000	90,598532
1205,000000	90,531043
1204,000000	90,459487
1203,000000	90,389091
1202,000000	90,323702
1201,000000	90,267214
1200,000000	90,226351
1199,000000	90,209118
1198,000000	90,220341
1197,000000	90,262165
1196,000000	90,336446
1195,000000	90,443034
1194,000000	90,579508
1193,000000	90,743813
1192,000000	90,936079
1191,000000	91,154734
1190,000000	91,393501
1189,000000	91,646502
1188,000000	91,911175
1187,000000	92,183778
1186,000000	92,455305
1185,000000	92,714871
1184,000000	92,954294
1183,000000	93,168155
1182,000000	93,353034
1181,000000	93,508356
1180,000000	93,636004
1179,000000	93,735710
1178,000000	93,804729
1177,000000	93,841784
1176,000000	93,847501
1175,000000	93,822376
1174,000000	93,764655
1173,000000	93,672822
1172,000000	93,547179
1171,000000	93,387330
1170,000000	93,192501
1169,000000	92,964345
1168,000000	92,710599
1167,000000	92,447340
1166,000000	92,200925
1165,000000	92,006282
1164,000000	91,896051
1163,000000	91,882015
1162,000000	91,945530
1161,000000	92,049979
1160,000000	92,159528
1159,000000	92,247290
1158,000000	92,294393
1157,000000	92,290463
1156,000000	92,232990
1155,000000	92,122034
1154,000000	91,954130
1153,000000	91,722650
1152,000000	91,422614
1151,000000	91,046453
1150,000000	90,582087
1149,000000	90,018128
1148,000000	89,351756
1147,000000	88,591288
1146,000000	87,747495
1145,000000	86,833844
1144,000000	85,874069
1143,000000	84,901229
1142,000000	83,947029
1141,000000	83,037282
1140,000000	82,197123
1139,000000	81,446126
1138,000000	80,785154
1137,000000	80,197019
1136,000000	79,664229
1135,000000	79,171988
1134,000000	78,697273
1133,000000	78,216379
1132,000000	77,724128
1131,000000	77,234868
1130,000000	76,762542
1129,000000	76,315132
1128,000000	75,910042
1127,000000	75,571528
1126,000000	75,313776
1125,000000	75,143218
1124,000000	75,077888
1123,000000	75,151902
1122,000000	75,392018
1121,000000	75,813222
1120,000000	76,430439
1119,000000	77,246712
1118,000000	78,234983
1117,000000	79,340495
1116,000000	80,505711
1115,000000	81,678147
1114,000000	82,801919
1113,000000	83,823004
1112,000000	84,703975
1111,000000	85,426397
1110,000000	85,982759
1109,000000	86,379967
1108,000000	86,641540
1107,000000	86,803079
1106,000000	86,900388
1105,000000	86,962677
1104,000000	87,016699
1103,000000	87,081783
1102,000000	87,162497
1101,000000	87,251102
1100,000000	87,337733
1099,000000	87,415689
1098,000000	87,478496
1097,000000	87,520719
1096,000000	87,541783
1095,000000	87,543105
1094,000000	87,523369
1093,000000	87,480098
1092,000000	87,414047
1091,000000	87,325728
1090,000000	87,206411
1089,000000	87,040341
1088,000000	86,810731
1087,000000	86,498802
1086,000000	86,081973
1085,000000	85,538689
1084,000000	84,862069
1083,000000	84,060307
1082,000000	83,147911
1081,000000	82,148274
1080,000000	81,103594
1079,000000	80,073007
1078,000000	79,115006
1077,000000	78,282460
1076,000000	77,629077
1075,000000	77,207262
1074,000000	77,046735
1073,000000	77,152551
1072,000000	77,523238
1071,000000	78,142050
1070,000000	78,966220
1069,000000	79,935393
1068,000000	80,995124
1067,000000	82,102063
1066,000000	83,211218
1065,000000	84,282682
1064,000000	85,292713
1063,000000	86,228552
1062,000000	87,076758
1061,000000	87,828113
1060,000000	88,485357
1059,000000	89,058356
1058,000000	89,554963
1057,000000	89,978523
1056,000000	90,334857
1055,000000	90,630754
1054,000000	90,870363
1053,000000	91,058223
1052,000000	91,199649
1051,000000	91,298141
1050,000000	91,350341
1049,000000	91,347926
1048,000000	91,282375
1047,000000	91,140909
1046,000000	90,907101
1045,000000	90,570529
1044,000000	90,140810
1043,000000	89,655001
1042,000000	89,176113
1041,000000	88,786310
1040,000000	88,570466
1039,000000	88,586349
1038,000000	88,836055
1037,000000	89,270187
1036,000000	89,812925
1035,000000	90,384503
1034,000000	90,917130
1033,000000	91,368135
1032,000000	91,726741
1031,000000	92,003507
1030,000000	92,213956
1029,000000	92,370623
1028,000000	92,485561
1027,000000	92,570351
1026,000000	92,633958
1025,000000	92,682914
1024,000000	92,721947
1023,000000	92,753833
1022,000000	92,778485
1021,000000	92,795823
1020,000000	92,808697
1019,000000	92,821353
1018,000000	92,837288
1017,000000	92,859827
1016,000000	92,891870
1015,000000	92,932376
1014,000000	92,975626
1013,000000	93,016226
1012,000000	93,052034
1011,000000	93,080478
1010,000000	93,096798
1009,000000	93,099088
1008,000000	93,091533
1007,000000	93,078379
1006,000000	93,057665
1005,000000	93,025154
1004,000000	92,980273
1003,000000	92,924208
1002,000000	92,854515
1001,000000	92,767111
1000,000000	92,662833
999,000000	92,546543
998,000000	92,421060
997,000000	92,285637
996,000000	92,139105
995,000000	91,981057
994,000000	91,810604
993,000000	91,628824
992,000000	91,440823
991,000000	91,249998
990,000000	91,051729
989,000000	90,836219
988,000000	90,596996
987,000000	90,332348
986,000000	90,040223
985,000000	89,719174
984,000000	89,372396
983,000000	89,005136
982,000000	88,618618
981,000000	88,211230
980,000000	87,785329
979,000000	87,344999
978,000000	86,888873
977,000000	86,413689
976,000000	85,923955
975,000000	85,430838
974,000000	84,941528
973,000000	84,458466
972,000000	83,987594
971,000000	83,537106
970,000000	83,107857
969,000000	82,695710
968,000000	82,303773
967,000000	81,940987
966,000000	81,610035
965,000000	81,305870
964,000000	81,025828
963,000000	80,770134
962,000000	80,532805
961,000000	80,305432
960,000000	80,089170
959,000000	79,893385
958,000000	79,726333
957,000000	79,597430
956,000000	79,527411
955,000000	79,540291
954,000000	79,645431
953,000000	79,840828
952,000000	80,126318
951,000000	80,503263
950,000000	80,963679
949,000000	81,494520
948,000000	82,091169
947,000000	82,749400
946,000000	83,449843
945,000000	84,162687
944,000000	84,865580
943,000000	85,545668
942,000000	86,188130
941,000000	86,776088
940,000000	87,301317
939,000000	87,766173
938,000000	88,174232
937,000000	88,529123
936,000000	88,840223
935,000000	89,120241
934,000000	89,377023
933,000000	89,612477
932,000000	89,830377
931,000000	90,036498
930,000000	90,230921
929,000000	90,409203
928,000000	90,571815
927,000000	90,726352
926,000000	90,878150
925,000000	91,025214
924,000000	91,164973
923,000000	91,300536
922,000000	91,438598
921,000000	91,585164
920,000000	91,744285
919,000000	91,916047
918,000000	92,094855
917,000000	92,274517
916,000000	92,456045
915,000000	92,646263
914,000000	92,848082
913,000000	93,056453
912,000000	93,264432
911,000000	93,468661
910,000000	93,667459
909,000000	93,857821
908,000000	94,035724
907,000000	94,196760
906,000000	94,336435
905,000000	94,452849
904,000000	94,550280
903,000000	94,635901
902,000000	94,711705
901,000000	94,773705
900,000000	94,819626
899,000000	94,854008
898,000000	94,883575
897,000000	94,911797
896,000000	94,940801
895,000000	94,973688
894,000000	95,010887
893,000000	95,046951
892,000000	95,075572
891,000000	95,096471
890,000000	95,114188
889,000000	95,131637
888,000000	95,148083
887,000000	95,162077
886,000000	95,172614
885,000000	95,177655
884,000000	95,175300
883,000000	95,167492
882,000000	95,160205
881,000000	95,158701
880,000000	95,163283
879,000000	95,170233
878,000000	95,176755
877,000000	95,185019
876,000000	95,201067
875,000000	95,229358
874,000000	95,268734
873,000000	95,314573
872,000000	95,363237
871,000000	95,412012
870,000000	95,456247
869,000000	95,490474
868,000000	95,513061
867,000000	95,526999
866,000000	95,535829
865,000000	95,541376
864,000000	95,545824
863,000000	95,552388
862,000000	95,562070
861,000000	95,572372
860,000000	95,580717
859,000000	95,586869
858,000000	95,590965
857,000000	95,592146
856,000000	95,590872
855,000000	95,589602
854,000000	95,588634
853,000000	95,583773
852,000000	95,570604
851,000000	95,549582
850,000000	95,524515
849,000000	95,497263
848,000000	95,466252
847,000000	95,428770
846,000000	95,382701
845,000000	95,326827
844,000000	95,261536
843,000000	95,189572
842,000000	95,114754
841,000000	95,039429
840,000000	94,962744
839,000000	94,881201
838,000000	94,792709
837,000000	94,701929
836,000000	94,620217
835,000000	94,558121
834,000000	94,521066
833,000000	94,515668
832,000000	94,558027
831,000000	94,668900
830,000000	94,858906
829,000000	95,122751
828,000000	95,444483
827,000000	95,801832
826,000000	96,165434
825,000000	96,503065
824,000000	96,790832
823,000000	97,017891
822,000000	97,179669
821,000000	97,272294
820,000000	97,298887
819,000000	97,277024
818,000000	97,236086
817,000000	97,206735
816,000000	97,211902
815,000000	97,261956
814,000000	97,353877
813,000000	97,476427
812,000000	97,616776
811,000000	97,760262
810,000000	97,886258
809,000000	97,971928
808,000000	98,003654
807,000000	97,980917
806,000000	97,906378
805,000000	97,778016
804,000000	97,594191
803,000000	97,362578
802,000000	97,100233
801,000000	96,827692
800,000000	96,565760
799,000000	96,332195
798,000000	96,136774
797,000000	95,980823
796,000000	95,860970
795,000000	95,768099
794,000000	95,684097
793,000000	95,589175
792,000000	95,476164
791,000000	95,353113
790,000000	95,231103
789,000000	95,116497
788,000000	95,014624
787,000000	94,929826
786,000000	94,857526
785,000000	94,785380
784,000000	94,707580
783,000000	94,630407
782,000000	94,559259
781,000000	94,488572
780,000000	94,409776
779,000000	94,321135
778,000000	94,223665
777,000000	94,115250
776,000000	93,996240
775,000000	93,874773
774,000000	93,759151
773,000000	93,649251
772,000000	93,540944
771,000000	93,434149
770,000000	93,331271
769,000000	93,232137
768,000000	93,135011
767,000000	93,038183
766,000000	92,936727
765,000000	92,822266
764,000000	92,688870
763,000000	92,533647
762,000000	92,349213
761,000000	92,122235
760,000000	91,842510
759,000000	91,507421
758,000000	91,114450
757,000000	90,657034
756,000000	90,130218
755,000000	89,532015
754,000000	88,857162
753,000000	88,098081
752,000000	87,255787
751,000000	86,341731
750,000000	85,369272
749,000000	84,354718
748,000000	83,327925
747,000000	82,332213
746,000000	81,414385
745,000000	80,625550
744,000000	80,024320
743,000000	79,662070
742,000000	79,563261
741,000000	79,726495
740,000000	80,135854
739,000000	80,755778
738,000000	81,520916
737,000000	82,346294
736,000000	83,153620
735,000000	83,886813
734,000000	84,508775
733,000000	84,997638
732,000000	85,350534
731,000000	85,582046
730,000000	85,712239
729,000000	85,761604
728,000000	85,756047
727,000000	85,722220
726,000000	85,672967
725,000000	85,607432
724,000000	85,527245
723,000000	85,438771
722,000000	85,337701
721,000000	85,207183
720,000000	85,037118
719,000000	84,830710
718,000000	84,585995
717,000000	84,287584
716,000000	83,923037
715,000000	83,491366
714,000000	82,987867
713,000000	82,396169
712,000000	81,703765
711,000000	80,913098
710,000000	80,034142
709,000000	79,086312
708,000000	78,116227
707,000000	77,197030
706,000000	76,399741
705,000000	75,769504
704,000000	75,319747
703,000000	75,027633
702,000000	74,836709
701,000000	74,682044
700,000000	74,519057
699,000000	74,327708
698,000000	74,102310
697,000000	73,851701
696,000000	73,602172
695,000000	73,382160
694,000000	73,205405
693,000000	73,077790
692,000000	73,010466
691,000000	73,012132
690,000000	73,074939
689,000000	73,179206
688,000000	73,305824
687,000000	73,437002
686,000000	73,555092
685,000000	73,651871
684,000000	73,732789
683,000000	73,804957
682,000000	73,868476
681,000000	73,926347
680,000000	73,992345
679,000000	74,080418
678,000000	74,195481
677,000000	74,340205
676,000000	74,520800
675,000000	74,741037
674,000000	74,997018
673,000000	75,277374
672,000000	75,564379
671,000000	75,850062
670,000000	76,163238
669,000000	76,578161
668,000000	77,112847
667,000000	77,593156
666,000000	77,900559
665,000000	78,110032
664,000000	78,297335
663,000000	78,468985
662,000000	78,592536
661,000000	78,640064
660,000000	78,604037
659,000000	78,476354
658,000000	78,234851
657,000000	77,851679
656,000000	77,311944
655,000000	76,632880
654,000000	75,870351
653,000000	75,100510
652,000000	74,396302
651,000000	73,805021
650,000000	73,319013
649,000000	72,880143
648,000000	72,434246
647,000000	71,961327
646,000000	71,445510
645,000000	70,852488
644,000000	70,159162
643,000000	69,376152
642,000000	68,518920
641,000000	67,589242
640,000000	66,616291
639,000000	65,687350
638,000000	64,900139
637,000000	64,311679
636,000000	63,956293
635,000000	63,861186
634,000000	64,001718
633,000000	64,293008
632,000000	64,656356
631,000000	65,048950
630,000000	65,424982
629,000000	65,725945
628,000000	65,926888
627,000000	66,046137
626,000000	66,096667
625,000000	66,064809
624,000000	65,949181
623,000000	65,776556
622,000000	65,562571
621,000000	65,296070
620,000000	64,978637
619,000000	64,642393
618,000000	64,310518
617,000000	63,976479
616,000000	63,641923
615,000000	63,334424
614,000000	63,065358
613,000000	62,812355
612,000000	62,563173
611,000000	62,337094
610,000000	62,145004
609,000000	61,972753
608,000000	61,825858
607,000000	61,753045
606,000000	61,804527
605,000000	62,009265
604,000000	62,409143
603,000000	63,061773
602,000000	63,988912
601,000000	65,153173
600,000000	66,491675
599,000000	67,933575
598,000000	69,392548
597,000000	70,786406
596,000000	72,065145
595,000000	73,203611
594,000000	74,182624
593,000000	74,996727
592,000000	75,666981
591,000000	76,230968
590,000000	76,720824
589,000000	77,154590
588,000000	77,542798
587,000000	77,889590
586,000000	78,193685
585,000000	78,457938
584,000000	78,694580
583,000000	78,916803
582,000000	79,126927
581,000000	79,317841
580,000000	79,483173
579,000000	79,622758
578,000000	79,743560
577,000000	79,857857
576,000000	79,977180
575,000000	80,105385
574,000000	80,240472
573,000000	80,383218
572,000000	80,535992
571,000000	80,692591
570,000000	80,839459
569,000000	80,970790
568,000000	81,094189
567,000000	81,218582
566,000000	81,346059
565,000000	81,477403
564,000000	81,616143
563,000000	81,764165
562,000000	81,920469
561,000000	82,083987
560,000000	82,248024
559,000000	82,392846
558,000000	82,499776
557,000000	82,574794
556,000000	82,645315
555,000000	82,732964
554,000000	82,838453
553,000000	82,951557
552,000000	83,062372
551,000000	83,161655
550,000000	83,245379
549,000000	83,322627
548,000000	83,406846
547,000000	83,496937
546,000000	83,577635
545,000000	83,641693
544,000000	83,701972
543,000000	83,778847
542,000000	83,884396
541,000000	84,016358
540,000000	84,159077
539,000000	84,294624
538,000000	84,422759
537,000000	84,563482
536,000000	84,728584
535,000000	84,899158
534,000000	85,049294
533,000000	85,182841
532,000000	85,324185
531,000000	85,479329
530,000000	85,631576
529,000000	85,774469
528,000000	85,920859
527,000000	86,073012
526,000000	86,206283
525,000000	86,298511
524,000000	86,359573
523,000000	86,417473
522,000000	86,489821
521,000000	86,574501
520,000000	86,657820
519,000000	86,731391
518,000000	86,808723
517,000000	86,917755
516,000000	87,067223
515,000000	87,232129
514,000000	87,384906
513,000000	87,525899
512,000000	87,668582
511,000000	87,808324
510,000000	87,927637
509,000000	88,025949
508,000000	88,121581
507,000000	88,225482
506,000000	88,330263
505,000000	88,425065
504,000000	88,504658
503,000000	88,565363
502,000000	88,609109
501,000000	88,647071
500,000000	88,685485
499,000000	88,715244
498,000000	88,727357
497,000000	88,730640
496,000000	88,740517
495,000000	88,757501
494,000000	88,768972
493,000000	88,764415
492,000000	88,741476
491,000000	88,705560
490,000000	88,672995
489,000000	88,665369
488,000000	88,692648
487,000000	88,750635
486,000000	88,840025
485,000000	88,972186
484,000000	89,145783
483,000000	89,337072
482,000000	89,526923
481,000000	89,717536
480,000000	89,910950
479,000000	90,093289
478,000000	90,254763
477,000000	90,402275
476,000000	90,536246
475,000000	90,639253
474,000000	90,708894
473,000000	90,774060
472,000000	90,850680
471,000000	90,913799
470,000000	90,946534
469,000000	90,975998
468,000000	91,029572
467,000000	91,092106
466,000000	91,136542
465,000000	91,167270
464,000000	91,200254
463,000000	91,232589
462,000000	91,263146
461,000000	91,309701
460,000000	91,368173
459,000000	91,382979
458,000000	91,303922
457,000000	91,162679
456,000000	91,030084
455,000000	90,920201
454,000000	90,809723
453,000000	90,706596
452,000000	90,635352
451,000000	90,593744
450,000000	90,543439
