# Supplementary material for: Machine learning-assisted non-destructive plasticizer identification and quantification in historical PVC objects based on IR spectroscopy
Source: Sci Rep. 2022 Mar 23;12:5017. doi: 10.1038/s41598-022-08862-1 (PMC8943100; doi:10.1038/s41598-022-08862-1)
Supplement: Supplementary file 1 — Supplementary Information 1. [file 41598_2022_8862_MOESM1_ESM.zip › Plasticizers_PVC_data/ATR_FTIR_all/P340.ASC]

PE IR       SUBTECH     SPECTRUM    ASCII       PEDS        4.00        
   -1
P340.ASC
20/10/28
14:36:23.00
20/10/28
14:36:23.00
Student
Sample 002 By student Date Wednesday, October 28 2020
450,000000
#HDR
-1
-1
#GR
cm-1
%T
1.0
0.0
4000,000000
-1,000000
3551
8
99,748174
67,063610
#DATA
4000,000000	98,849256
3999,000000	98,851334
3998,000000	98,851962
3997,000000	98,851654
3996,000000	98,851289
3995,000000	98,851139
3994,000000	98,850648
3993,000000	98,849151
3992,000000	98,846780
3991,000000	98,844633
3990,000000	98,844055
3989,000000	98,845651
3988,000000	98,848840
3987,000000	98,852297
3986,000000	98,854832
3985,000000	98,856073
3984,000000	98,856531
3983,000000	98,857085
3982,000000	98,858338
3981,000000	98,860269
3980,000000	98,862448
3979,000000	98,864544
3978,000000	98,866542
3977,000000	98,868522
3976,000000	98,870309
3975,000000	98,871468
3974,000000	98,871686
3973,000000	98,871183
3972,000000	98,870721
3971,000000	98,871092
3970,000000	98,872518
3969,000000	98,874491
3968,000000	98,876274
3967,000000	98,877604
3966,000000	98,878888
3965,000000	98,880649
3964,000000	98,882786
3963,000000	98,884501
3962,000000	98,885035
3961,000000	98,884410
3960,000000	98,883384
3959,000000	98,882689
3958,000000	98,882492
3957,000000	98,882587
3956,000000	98,882808
3955,000000	98,883093
3954,000000	98,883343
3953,000000	98,883487
3952,000000	98,883687
3951,000000	98,884307
3950,000000	98,885635
3949,000000	98,887669
3948,000000	98,890135
3947,000000	98,892689
3946,000000	98,895014
3945,000000	98,896788
3944,000000	98,897719
3943,000000	98,897870
3942,000000	98,897895
3941,000000	98,898525
3940,000000	98,899886
3939,000000	98,901410
3938,000000	98,902345
3937,000000	98,902370
3936,000000	98,901817
3935,000000	98,901321
3934,000000	98,901248
3933,000000	98,901492
3932,000000	98,901860
3931,000000	98,902452
3930,000000	98,903493
3929,000000	98,904878
3928,000000	98,906210
3927,000000	98,907255
3926,000000	98,907950
3925,000000	98,908195
3924,000000	98,907943
3923,000000	98,907412
3922,000000	98,907023
3921,000000	98,907137
3920,000000	98,907969
3919,000000	98,909607
3918,000000	98,911897
3917,000000	98,914355
3916,000000	98,916389
3915,000000	98,917680
3914,000000	98,918385
3913,000000	98,918914
3912,000000	98,919784
3911,000000	98,921207
3910,000000	98,922816
3909,000000	98,923870
3908,000000	98,923934
3907,000000	98,923428
3906,000000	98,923508
3905,000000	98,925187
3904,000000	98,928534
3903,000000	98,932538
3902,000000	98,935850
3901,000000	98,937773
3900,000000	98,938525
3899,000000	98,939021
3898,000000	98,940098
3897,000000	98,941596
3896,000000	98,942436
3895,000000	98,941483
3894,000000	98,938763
3893,000000	98,935988
3892,000000	98,935523
3891,000000	98,937859
3890,000000	98,940926
3889,000000	98,942652
3888,000000	98,943148
3887,000000	98,943765
3886,000000	98,945136
3885,000000	98,946688
3884,000000	98,947855
3883,000000	98,948740
3882,000000	98,949679
3881,000000	98,950830
3880,000000	98,952166
3879,000000	98,953447
3878,000000	98,954509
3877,000000	98,955588
3876,000000	98,956780
3875,000000	98,957222
3874,000000	98,955776
3873,000000	98,952958
3872,000000	98,951244
3871,000000	98,952891
3870,000000	98,957581
3869,000000	98,962577
3868,000000	98,965536
3867,000000	98,966056
3866,000000	98,964645
3865,000000	98,962149
3864,000000	98,960396
3863,000000	98,961157
3862,000000	98,964516
3861,000000	98,969049
3860,000000	98,973275
3859,000000	98,975950
3858,000000	98,976055
3857,000000	98,973430
3856,000000	98,969578
3855,000000	98,966860
3854,000000	98,966405
3853,000000	98,968444
3852,000000	98,972953
3851,000000	98,978541
3850,000000	98,983324
3849,000000	98,986013
3848,000000	98,986610
3847,000000	98,986141
3846,000000	98,985657
3845,000000	98,985730
3844,000000	98,986541
3843,000000	98,987818
3842,000000	98,989270
3841,000000	98,990826
3840,000000	98,992587
3839,000000	98,994731
3838,000000	98,997359
3837,000000	99,000111
3836,000000	99,002470
3835,000000	99,004368
3834,000000	99,006409
3833,000000	99,009234
3832,000000	99,012869
3831,000000	99,016903
3830,000000	99,020964
3829,000000	99,024640
3828,000000	99,027081
3827,000000	99,027048
3826,000000	99,024262
3825,000000	99,020487
3824,000000	99,018704
3823,000000	99,020673
3822,000000	99,025026
3821,000000	99,028379
3820,000000	99,029363
3819,000000	99,029403
3818,000000	99,030440
3817,000000	99,033203
3816,000000	99,036718
3815,000000	99,040026
3814,000000	99,043325
3813,000000	99,046669
3812,000000	99,048934
3811,000000	99,048904
3810,000000	99,046786
3809,000000	99,044449
3808,000000	99,044002
3807,000000	99,046122
3806,000000	99,050022
3805,000000	99,054862
3804,000000	99,060562
3803,000000	99,066801
3802,000000	99,071920
3801,000000	99,074473
3800,000000	99,075362
3799,000000	99,076348
3798,000000	99,078031
3797,000000	99,079802
3796,000000	99,080970
3795,000000	99,081627
3794,000000	99,082446
3793,000000	99,083904
3792,000000	99,085969
3791,000000	99,088418
3790,000000	99,091059
3789,000000	99,093729
3788,000000	99,096100
3787,000000	99,097710
3786,000000	99,098148
3785,000000	99,097555
3784,000000	99,097013
3783,000000	99,098180
3782,000000	99,102050
3781,000000	99,107812
3780,000000	99,113093
3779,000000	99,115895
3778,000000	99,116447
3777,000000	99,116520
3776,000000	99,117577
3775,000000	99,119796
3774,000000	99,122671
3773,000000	99,125911
3772,000000	99,129326
3771,000000	99,131998
3770,000000	99,132828
3769,000000	99,132135
3768,000000	99,131550
3767,000000	99,132284
3766,000000	99,134032
3765,000000	99,135677
3764,000000	99,136951
3763,000000	99,139011
3762,000000	99,142942
3761,000000	99,147993
3760,000000	99,151978
3759,000000	99,153602
3758,000000	99,153631
3757,000000	99,153582
3756,000000	99,154391
3755,000000	99,156364
3754,000000	99,159431
3753,000000	99,163084
3752,000000	99,166448
3751,000000	99,168952
3750,000000	99,170402
3749,000000	99,170433
3748,000000	99,169528
3747,000000	99,169551
3746,000000	99,171501
3745,000000	99,173410
3744,000000	99,172990
3743,000000	99,171819
3742,000000	99,172503
3741,000000	99,174558
3740,000000	99,175955
3739,000000	99,176438
3738,000000	99,177737
3737,000000	99,181068
3736,000000	99,185399
3735,000000	99,189003
3734,000000	99,191293
3733,000000	99,191986
3732,000000	99,190884
3731,000000	99,188691
3730,000000	99,186707
3729,000000	99,186071
3728,000000	99,187119
3727,000000	99,189436
3726,000000	99,192437
3725,000000	99,195646
3724,000000	99,198163
3723,000000	99,198793
3722,000000	99,197522
3721,000000	99,195860
3720,000000	99,195404
3719,000000	99,196338
3718,000000	99,197344
3717,000000	99,197121
3716,000000	99,195967
3715,000000	99,195370
3714,000000	99,196227
3713,000000	99,197672
3712,000000	99,198245
3711,000000	99,197926
3710,000000	99,197547
3709,000000	99,196976
3708,000000	99,195442
3707,000000	99,192698
3706,000000	99,189421
3705,000000	99,186612
3704,000000	99,184612
3703,000000	99,182656
3702,000000	99,179846
3701,000000	99,176656
3700,000000	99,174556
3699,000000	99,174261
3698,000000	99,174872
3697,000000	99,174589
3696,000000	99,172495
3695,000000	99,169224
3694,000000	99,165632
3693,000000	99,161558
3692,000000	99,156411
3691,000000	99,150530
3690,000000	99,145312
3689,000000	99,141906
3688,000000	99,139895
3687,000000	99,137910
3686,000000	99,135123
3685,000000	99,131413
3684,000000	99,127131
3683,000000	99,123211
3682,000000	99,120500
3681,000000	99,118877
3680,000000	99,117093
3679,000000	99,114235
3678,000000	99,110748
3677,000000	99,107287
3676,000000	99,103927
3675,000000	99,101966
3674,000000	99,102647
3673,000000	99,104556
3672,000000	99,104993
3671,000000	99,101482
3670,000000	99,094089
3669,000000	99,087066
3668,000000	99,084108
3667,000000	99,084762
3666,000000	99,086806
3665,000000	99,088318
3664,000000	99,088167
3663,000000	99,086226
3662,000000	99,083319
3661,000000	99,080599
3660,000000	99,078570
3659,000000	99,076871
3658,000000	99,074992
3657,000000	99,073500
3656,000000	99,074202
3655,000000	99,078210
3654,000000	99,084271
3653,000000	99,089926
3652,000000	99,093256
3651,000000	99,093851
3650,000000	99,092820
3649,000000	99,091333
3648,000000	99,088609
3647,000000	99,083349
3646,000000	99,076298
3645,000000	99,069377
3644,000000	99,063912
3643,000000	99,060245
3642,000000	99,058207
3641,000000	99,057603
3640,000000	99,058097
3639,000000	99,058851
3638,000000	99,058781
3637,000000	99,057375
3636,000000	99,054937
3635,000000	99,051976
3634,000000	99,048702
3633,000000	99,045285
3632,000000	99,042082
3631,000000	99,038989
3630,000000	99,034707
3629,000000	99,028402
3628,000000	99,022410
3627,000000	99,018986
3626,000000	99,017360
3625,000000	99,016008
3624,000000	99,014345
3623,000000	99,012683
3622,000000	99,011323
3621,000000	99,009674
3620,000000	99,006628
3619,000000	99,002255
3618,000000	98,997938
3617,000000	98,994640
3616,000000	98,992163
3615,000000	98,989492
3614,000000	98,985262
3613,000000	98,978938
3612,000000	98,971654
3611,000000	98,965034
3610,000000	98,959388
3609,000000	98,953520
3608,000000	98,946615
3607,000000	98,939716
3606,000000	98,934465
3605,000000	98,931238
3604,000000	98,929029
3603,000000	98,926562
3602,000000	98,923344
3601,000000	98,919945
3600,000000	98,917185
3599,000000	98,914992
3598,000000	98,911954
3597,000000	98,906497
3596,000000	98,898541
3595,000000	98,889930
3594,000000	98,883356
3593,000000	98,880476
3592,000000	98,880887
3591,000000	98,882556
3590,000000	98,882717
3589,000000	98,878891
3588,000000	98,870941
3587,000000	98,862171
3586,000000	98,856122
3585,000000	98,853034
3584,000000	98,851217
3583,000000	98,849631
3582,000000	98,848239
3581,000000	98,846978
3580,000000	98,845143
3579,000000	98,841722
3578,000000	98,836122
3577,000000	98,828514
3576,000000	98,819859
3575,000000	98,811676
3574,000000	98,805565
3573,000000	98,802532
3572,000000	98,802359
3571,000000	98,803625
3570,000000	98,804355
3569,000000	98,802703
3568,000000	98,797609
3567,000000	98,789841
3566,000000	98,781616
3565,000000	98,774479
3564,000000	98,768554
3563,000000	98,763472
3562,000000	98,758869
3561,000000	98,754345
3560,000000	98,749513
3559,000000	98,744206
3558,000000	98,738747
3557,000000	98,733948
3556,000000	98,730595
3555,000000	98,728497
3554,000000	98,725997
3553,000000	98,721089
3552,000000	98,713535
3551,000000	98,705453
3550,000000	98,699356
3549,000000	98,695927
3548,000000	98,693637
3547,000000	98,690181
3546,000000	98,684447
3545,000000	98,677299
3544,000000	98,670458
3543,000000	98,665019
3542,000000	98,661180
3541,000000	98,658773
3540,000000	98,657409
3539,000000	98,656149
3538,000000	98,653627
3537,000000	98,649114
3536,000000	98,643412
3535,000000	98,638161
3534,000000	98,634181
3533,000000	98,630928
3532,000000	98,627510
3531,000000	98,623726
3530,000000	98,620032
3529,000000	98,616830
3528,000000	98,613996
3527,000000	98,610895
3526,000000	98,606743
3525,000000	98,601132
3524,000000	98,594546
3523,000000	98,588291
3522,000000	98,583512
3521,000000	98,580298
3520,000000	98,577831
3519,000000	98,575230
3518,000000	98,572101
3517,000000	98,568491
3516,000000	98,564609
3515,000000	98,560654
3514,000000	98,556829
3513,000000	98,553292
3512,000000	98,549833
3511,000000	98,545664
3510,000000	98,539907
3509,000000	98,532599
3508,000000	98,525039
3507,000000	98,518923
3506,000000	98,515121
3505,000000	98,513261
3504,000000	98,512204
3503,000000	98,510941
3502,000000	98,509230
3501,000000	98,507423
3500,000000	98,505716
3499,000000	98,503534
3498,000000	98,499802
3497,000000	98,494003
3496,000000	98,486936
3495,000000	98,480140
3494,000000	98,474654
3493,000000	98,470572
3492,000000	98,467490
3491,000000	98,464827
3490,000000	98,461799
3489,000000	98,457765
3488,000000	98,452839
3487,000000	98,447795
3486,000000	98,443112
3485,000000	98,438506
3484,000000	98,433641
3483,000000	98,428865
3482,000000	98,424816
3481,000000	98,421466
3480,000000	98,418070
3479,000000	98,414112
3478,000000	98,409914
3477,000000	98,406059
3476,000000	98,402475
3475,000000	98,398348
3474,000000	98,393111
3473,000000	98,387399
3472,000000	98,382846
3471,000000	98,380803
3470,000000	98,381202
3469,000000	98,382559
3468,000000	98,382862
3467,000000	98,380529
3466,000000	98,375075
3465,000000	98,367414
3464,000000	98,359502
3463,000000	98,353161
3462,000000	98,348821
3461,000000	98,345410
3460,000000	98,341561
3459,000000	98,336878
3458,000000	98,332034
3457,000000	98,327968
3456,000000	98,325118
3455,000000	98,323256
3454,000000	98,321908
3453,000000	98,320836
3452,000000	98,320159
3451,000000	98,320033
3450,000000	98,320280
3449,000000	98,320352
3448,000000	98,319639
3447,000000	98,317833
3446,000000	98,315077
3445,000000	98,311756
3444,000000	98,308161
3443,000000	98,304455
3442,000000	98,301111
3441,000000	98,299300
3440,000000	98,300305
3439,000000	98,304109
3438,000000	98,308764
3437,000000	98,311613
3436,000000	98,311312
3435,000000	98,308535
3434,000000	98,305013
3433,000000	98,302234
3432,000000	98,300934
3431,000000	98,301093
3430,000000	98,301989
3429,000000	98,302456
3428,000000	98,301461
3427,000000	98,298603
3426,000000	98,294247
3425,000000	98,289395
3424,000000	98,285326
3423,000000	98,282900
3422,000000	98,281956
3421,000000	98,281511
3420,000000	98,280671
3419,000000	98,279300
3418,000000	98,277929
3417,000000	98,277345
3416,000000	98,278233
3415,000000	98,280662
3414,000000	98,283594
3413,000000	98,285228
3412,000000	98,284336
3411,000000	98,281292
3410,000000	98,277655
3409,000000	98,274834
3408,000000	98,273247
3407,000000	98,272563
3406,000000	98,272302
3405,000000	98,272117
3404,000000	98,271840
3403,000000	98,271579
3402,000000	98,271674
3401,000000	98,272285
3400,000000	98,273004
3399,000000	98,273122
3398,000000	98,272492
3397,000000	98,271913
3396,000000	98,272283
3395,000000	98,273407
3394,000000	98,273970
3393,000000	98,272815
3392,000000	98,269973
3391,000000	98,266365
3390,000000	98,262892
3389,000000	98,260165
3388,000000	98,258609
3387,000000	98,258076
3386,000000	98,257406
3385,000000	98,255142
3384,000000	98,251109
3383,000000	98,246918
3382,000000	98,244530
3381,000000	98,244447
3380,000000	98,245572
3379,000000	98,246632
3378,000000	98,247360
3377,000000	98,248178
3376,000000	98,249067
3375,000000	98,249219
3374,000000	98,247984
3373,000000	98,245983
3372,000000	98,244887
3371,000000	98,245914
3370,000000	98,248643
3369,000000	98,251361
3368,000000	98,252409
3367,000000	98,251154
3366,000000	98,248072
3365,000000	98,244435
3364,000000	98,241863
3363,000000	98,241559
3362,000000	98,243419
3361,000000	98,245806
3360,000000	98,246442
3359,000000	98,243888
3358,000000	98,238557
3357,000000	98,232537
3356,000000	98,228372
3355,000000	98,227599
3354,000000	98,230039
3353,000000	98,234219
3352,000000	98,238290
3351,000000	98,240742
3350,000000	98,240924
3349,000000	98,239341
3348,000000	98,237292
3347,000000	98,235761
3346,000000	98,234618
3345,000000	98,233157
3344,000000	98,231374
3343,000000	98,230277
3342,000000	98,230792
3341,000000	98,232655
3340,000000	98,234559
3339,000000	98,235196
3338,000000	98,234089
3337,000000	98,231690
3336,000000	98,228930
3335,000000	98,226597
3334,000000	98,224905
3333,000000	98,223561
3332,000000	98,222216
3331,000000	98,220847
3330,000000	98,219784
3329,000000	98,219550
3328,000000	98,220620
3327,000000	98,223077
3326,000000	98,226221
3325,000000	98,228614
3324,000000	98,228857
3323,000000	98,226663
3322,000000	98,223230
3321,000000	98,220400
3320,000000	98,219255
3319,000000	98,219526
3318,000000	98,220420
3317,000000	98,221749
3316,000000	98,223839
3315,000000	98,226398
3314,000000	98,228169
3313,000000	98,228189
3312,000000	98,227179
3311,000000	98,227180
3310,000000	98,229608
3309,000000	98,233784
3308,000000	98,237402
3307,000000	98,238433
3306,000000	98,236814
3305,000000	98,234458
3304,000000	98,233473
3303,000000	98,234214
3302,000000	98,235192
3301,000000	98,234921
3300,000000	98,233470
3299,000000	98,232038
3298,000000	98,231530
3297,000000	98,231990
3296,000000	98,233162
3295,000000	98,234890
3294,000000	98,236990
3293,000000	98,239243
3292,000000	98,241482
3291,000000	98,243324
3290,000000	98,243956
3289,000000	98,242803
3288,000000	98,240436
3287,000000	98,238286
3286,000000	98,237398
3285,000000	98,237917
3284,000000	98,239757
3283,000000	98,242988
3282,000000	98,247198
3281,000000	98,251242
3280,000000	98,254250
3279,000000	98,256583
3278,000000	98,259298
3277,000000	98,262802
3276,000000	98,266542
3275,000000	98,269822
3274,000000	98,272404
3273,000000	98,274370
3272,000000	98,275902
3271,000000	98,277381
3270,000000	98,279279
3269,000000	98,281647
3268,000000	98,283875
3267,000000	98,285269
3266,000000	98,285950
3265,000000	98,286967
3264,000000	98,289333
3263,000000	98,292947
3262,000000	98,296587
3261,000000	98,299091
3260,000000	98,300395
3259,000000	98,301335
3258,000000	98,302706
3257,000000	98,304725
3256,000000	98,307238
3255,000000	98,310007
3254,000000	98,312747
3253,000000	98,315295
3252,000000	98,317984
3251,000000	98,321582
3250,000000	98,326553
3249,000000	98,332360
3248,000000	98,337604
3247,000000	98,340939
3246,000000	98,342067
3245,000000	98,342011
3244,000000	98,342293
3243,000000	98,343574
3242,000000	98,345178
3241,000000	98,346252
3240,000000	98,347303
3239,000000	98,350062
3238,000000	98,355622
3237,000000	98,362971
3236,000000	98,369643
3235,000000	98,373636
3234,000000	98,374660
3233,000000	98,373942
3232,000000	98,373196
3231,000000	98,373539
3230,000000	98,374955
3229,000000	98,376731
3228,000000	98,378508
3227,000000	98,380701
3226,000000	98,383723
3225,000000	98,387087
3224,000000	98,389760
3223,000000	98,391392
3222,000000	98,392693
3221,000000	98,394486
3220,000000	98,396701
3219,000000	98,398621
3218,000000	98,399895
3217,000000	98,400963
3216,000000	98,402511
3215,000000	98,404696
3214,000000	98,407027
3213,000000	98,408840
3212,000000	98,409851
3211,000000	98,410381
3210,000000	98,411158
3209,000000	98,412782
3208,000000	98,415102
3207,000000	98,417110
3206,000000	98,417781
3205,000000	98,417263
3204,000000	98,417137
3203,000000	98,419108
3202,000000	98,423363
3201,000000	98,428331
3200,000000	98,432184
3199,000000	98,434394
3198,000000	98,435751
3197,000000	98,437129
3196,000000	98,438590
3195,000000	98,439847
3194,000000	98,441182
3193,000000	98,443479
3192,000000	98,447216
3191,000000	98,451755
3190,000000	98,455850
3189,000000	98,458779
3188,000000	98,460734
3187,000000	98,462302
3186,000000	98,463957
3185,000000	98,466117
3184,000000	98,469156
3183,000000	98,472994
3182,000000	98,476837
3181,000000	98,479664
3180,000000	98,480985
3179,000000	98,481161
3178,000000	98,481204
3177,000000	98,482366
3176,000000	98,485492
3175,000000	98,490333
3174,000000	98,495615
3173,000000	98,500092
3172,000000	98,503552
3171,000000	98,506562
3170,000000	98,509489
3169,000000	98,512182
3168,000000	98,514540
3167,000000	98,516741
3166,000000	98,518744
3165,000000	98,520009
3164,000000	98,520062
3163,000000	98,519209
3162,000000	98,518485
3161,000000	98,519001
3160,000000	98,521347
3159,000000	98,525315
3158,000000	98,530039
3157,000000	98,534575
3156,000000	98,538621
3155,000000	98,542589
3154,000000	98,546871
3153,000000	98,551136
3152,000000	98,554576
3151,000000	98,556734
3150,000000	98,557860
3149,000000	98,558383
3148,000000	98,558339
3147,000000	98,557574
3146,000000	98,556431
3145,000000	98,555959
3144,000000	98,557273
3143,000000	98,560832
3142,000000	98,566282
3141,000000	98,572667
3140,000000	98,578534
3139,000000	98,582199
3138,000000	98,582693
3137,000000	98,580705
3136,000000	98,578326
3135,000000	98,577554
3134,000000	98,579130
3133,000000	98,582536
3132,000000	98,586584
3131,000000	98,589848
3130,000000	98,591238
3129,000000	98,590785
3128,000000	98,589724
3127,000000	98,589302
3126,000000	98,589663
3125,000000	98,590303
3124,000000	98,591361
3123,000000	98,593793
3122,000000	98,598078
3121,000000	98,603208
3120,000000	98,607274
3119,000000	98,609000
3118,000000	98,608690
3117,000000	98,607825
3116,000000	98,607607
3115,000000	98,607789
3114,000000	98,607048
3113,000000	98,604667
3112,000000	98,601570
3111,000000	98,599403
3110,000000	98,598831
3109,000000	98,599055
3108,000000	98,598828
3107,000000	98,597502
3106,000000	98,595333
3105,000000	98,593311
3104,000000	98,592668
3103,000000	98,593804
3102,000000	98,595449
3101,000000	98,595449
3100,000000	98,592887
3099,000000	98,589171
3098,000000	98,586661
3097,000000	98,586452
3096,000000	98,587741
3095,000000	98,589144
3094,000000	98,590045
3093,000000	98,590500
3092,000000	98,590256
3091,000000	98,588601
3090,000000	98,585428
3089,000000	98,581959
3088,000000	98,579732
3087,000000	98,578800
3086,000000	98,577557
3085,000000	98,574665
3084,000000	98,570750
3083,000000	98,567761
3082,000000	98,566901
3081,000000	98,567674
3080,000000	98,568740
3079,000000	98,569175
3078,000000	98,568855
3077,000000	98,568112
3076,000000	98,567297
3075,000000	98,566513
3074,000000	98,565586
3073,000000	98,564279
3072,000000	98,562516
3071,000000	98,560352
3070,000000	98,557853
3069,000000	98,555064
3068,000000	98,551945
3067,000000	98,548326
3066,000000	98,544181
3065,000000	98,540027
3064,000000	98,536645
3063,000000	98,534267
3062,000000	98,532452
3061,000000	98,531004
3060,000000	98,530539
3059,000000	98,531677
3058,000000	98,534130
3057,000000	98,537117
3056,000000	98,540455
3055,000000	98,544543
3054,000000	98,549302
3053,000000	98,553706
3052,000000	98,556548
3051,000000	98,557450
3050,000000	98,557072
3049,000000	98,556453
3048,000000	98,555979
3047,000000	98,554939
3046,000000	98,552359
3045,000000	98,548355
3044,000000	98,544151
3043,000000	98,540460
3042,000000	98,536408
3041,000000	98,530637
3040,000000	98,522957
3039,000000	98,514365
3038,000000	98,505820
3037,000000	98,497767
3036,000000	98,490389
3035,000000	98,483347
3034,000000	98,475414
3033,000000	98,465325
3032,000000	98,453152
3031,000000	98,440199
3030,000000	98,427657
3029,000000	98,416161
3028,000000	98,406558
3027,000000	98,399995
3026,000000	98,396886
3025,000000	98,396517
3024,000000	98,397886
3023,000000	98,400341
3022,000000	98,403140
3021,000000	98,405216
3020,000000	98,405823
3019,000000	98,404950
3018,000000	98,402812
3017,000000	98,399400
3016,000000	98,394760
3015,000000	98,389123
3014,000000	98,382411
3013,000000	98,374068
3012,000000	98,363673
3011,000000	98,351344
3010,000000	98,337242
3009,000000	98,321202
3008,000000	98,303215
3007,000000	98,283882
3006,000000	98,264053
3005,000000	98,244144
3004,000000	98,224011
3003,000000	98,203280
3002,000000	98,181626
3001,000000	98,159054
3000,000000	98,135974
2999,000000	98,112747
2998,000000	98,089023
2997,000000	98,063764
2996,000000	98,035973
2995,000000	98,005055
2994,000000	97,970391
2993,000000	97,931005
2992,000000	97,885707
2991,000000	97,833527
2990,000000	97,773912
2989,000000	97,706830
2988,000000	97,632593
2987,000000	97,550929
2986,000000	97,460608
2985,000000	97,360580
2984,000000	97,251851
2983,000000	97,137705
2982,000000	97,021651
2981,000000	96,905706
2980,000000	96,790627
2979,000000	96,677363
2978,000000	96,567582
2977,000000	96,462861
2976,000000	96,363705
2975,000000	96,269381
2974,000000	96,178982
2973,000000	96,092619
2972,000000	96,011663
2971,000000	95,937566
2970,000000	95,870735
2969,000000	95,810859
2968,000000	95,757787
2967,000000	95,711738
2966,000000	95,672695
2965,000000	95,640287
2964,000000	95,614120
2963,000000	95,593273
2962,000000	95,575506
2961,000000	95,557743
2960,000000	95,538002
2959,000000	95,516566
2958,000000	95,494971
2957,000000	95,474322
2956,000000	95,454712
2955,000000	95,435694
2954,000000	95,416585
2953,000000	95,396545
2952,000000	95,374871
2951,000000	95,351183
2950,000000	95,324930
2949,000000	95,294598
2948,000000	95,257802
2947,000000	95,212316
2946,000000	95,156808
2945,000000	95,090646
2944,000000	95,013039
2943,000000	94,922953
2942,000000	94,819969
2941,000000	94,704991
2940,000000	94,579885
2939,000000	94,446203
2938,000000	94,304996
2937,000000	94,157797
2936,000000	94,007345
2935,000000	93,856821
2934,000000	93,708462
2933,000000	93,563492
2932,000000	93,422825
2931,000000	93,287480
2930,000000	93,158341
2929,000000	93,036280
2928,000000	92,922778
2927,000000	92,819937
2926,000000	92,729763
2925,000000	92,653203
2924,000000	92,589779
2923,000000	92,537786
2922,000000	92,494993
2921,000000	92,459808
2920,000000	92,432114
2919,000000	92,413312
2918,000000	92,405611
2917,000000	92,411117
2916,000000	92,431223
2915,000000	92,466092
2914,000000	92,514766
2913,000000	92,576087
2912,000000	92,649606
2911,000000	92,735869
2910,000000	92,835916
2909,000000	92,951180
2908,000000	93,083986
2907,000000	93,237227
2906,000000	93,412942
2905,000000	93,610585
2904,000000	93,826955
2903,000000	94,057497
2902,000000	94,297562
2901,000000	94,542897
2900,000000	94,789549
2899,000000	95,033619
2898,000000	95,270665
2897,000000	95,495700
2896,000000	95,704351
2895,000000	95,894129
2894,000000	96,064703
2893,000000	96,216932
2892,000000	96,352196
2891,000000	96,472118
2890,000000	96,578080
2889,000000	96,670744
2888,000000	96,750426
2887,000000	96,818174
2886,000000	96,876053
2885,000000	96,926260
2884,000000	96,969896
2883,000000	97,006488
2882,000000	97,034612
2881,000000	97,053160
2880,000000	97,062463
2879,000000	97,064192
2878,000000	97,060198
2877,000000	97,051704
2876,000000	97,039470
2875,000000	97,024159
2874,000000	97,006135
2873,000000	96,985501
2872,000000	96,963039
2871,000000	96,940733
2870,000000	96,920539
2869,000000	96,902470
2868,000000	96,884138
2867,000000	96,862009
2866,000000	96,832672
2865,000000	96,793342
2864,000000	96,742321
2863,000000	96,679392
2862,000000	96,605249
2861,000000	96,520491
2860,000000	96,425799
2859,000000	96,323468
2858,000000	96,218201
2857,000000	96,116096
2856,000000	96,022716
2855,000000	95,942757
2854,000000	95,881192
2853,000000	95,844329
2852,000000	95,839761
2851,000000	95,874442
2850,000000	95,951621
2849,000000	96,068004
2848,000000	96,213285
2847,000000	96,373334
2846,000000	96,535380
2845,000000	96,691539
2844,000000	96,838993
2843,000000	96,977948
2842,000000	97,108854
2841,000000	97,231031
2840,000000	97,342867
2839,000000	97,443293
2838,000000	97,533088
2837,000000	97,614480
2836,000000	97,689366
2835,000000	97,757891
2834,000000	97,818651
2833,000000	97,870316
2832,000000	97,913070
2831,000000	97,948499
2830,000000	97,978401
2829,000000	98,003679
2828,000000	98,024278
2827,000000	98,039823
2826,000000	98,050116
2825,000000	98,055174
2824,000000	98,055022
2823,000000	98,049717
2822,000000	98,039921
2821,000000	98,027511
2820,000000	98,015511
2819,000000	98,007158
2818,000000	98,004777
2817,000000	98,009375
2816,000000	98,020903
2815,000000	98,038701
2814,000000	98,062090
2813,000000	98,090779
2812,000000	98,124507
2811,000000	98,161915
2810,000000	98,200055
2809,000000	98,235697
2808,000000	98,267397
2807,000000	98,295862
2806,000000	98,322250
2805,000000	98,346661
2804,000000	98,368394
2803,000000	98,387122
2802,000000	98,403353
2801,000000	98,418027
2800,000000	98,431967
2799,000000	98,445460
2798,000000	98,458032
2797,000000	98,468874
2796,000000	98,477794
2795,000000	98,485666
2794,000000	98,493841
2793,000000	98,503209
2792,000000	98,513785
2791,000000	98,524694
2790,000000	98,534402
2789,000000	98,541527
2788,000000	98,545924
2787,000000	98,548849
2786,000000	98,551792
2785,000000	98,555444
2784,000000	98,559909
2783,000000	98,565329
2782,000000	98,571718
2781,000000	98,578589
2780,000000	98,585407
2779,000000	98,592297
2778,000000	98,599678
2777,000000	98,607206
2776,000000	98,613632
2775,000000	98,617839
2774,000000	98,619692
2773,000000	98,619831
2772,000000	98,619104
2771,000000	98,618356
2770,000000	98,618387
2769,000000	98,619730
2768,000000	98,622379
2767,000000	98,625745
2766,000000	98,628832
2765,000000	98,630649
2764,000000	98,630822
2763,000000	98,629923
2762,000000	98,628970
2761,000000	98,628409
2760,000000	98,627757
2759,000000	98,626412
2758,000000	98,624632
2757,000000	98,623328
2756,000000	98,622881
2755,000000	98,622609
2754,000000	98,621764
2753,000000	98,620789
2752,000000	98,620948
2751,000000	98,622604
2750,000000	98,624448
2749,000000	98,624737
2748,000000	98,622959
2747,000000	98,619895
2746,000000	98,616521
2745,000000	98,613473
2744,000000	98,611336
2743,000000	98,610566
2742,000000	98,610918
2741,000000	98,611464
2740,000000	98,611451
2739,000000	98,610836
2738,000000	98,609988
2737,000000	98,609344
2736,000000	98,609466
2735,000000	98,610883
2734,000000	98,613486
2733,000000	98,616372
2732,000000	98,618634
2731,000000	98,620224
2730,000000	98,622060
2729,000000	98,625452
2728,000000	98,631238
2727,000000	98,638935
2726,000000	98,646577
2725,000000	98,652021
2724,000000	98,654805
2723,000000	98,656417
2722,000000	98,658543
2721,000000	98,661491
2720,000000	98,664500
2719,000000	98,666977
2718,000000	98,668901
2717,000000	98,670488
2716,000000	98,672169
2715,000000	98,674721
2714,000000	98,678733
2713,000000	98,683742
2712,000000	98,688273
2711,000000	98,690933
2710,000000	98,691445
2709,000000	98,690727
2708,000000	98,690134
2707,000000	98,690526
2706,000000	98,691823
2705,000000	98,693401
2704,000000	98,694864
2703,000000	98,696281
2702,000000	98,697724
2701,000000	98,698908
2700,000000	98,699527
2699,000000	98,699725
2698,000000	98,700044
2697,000000	98,700989
2696,000000	98,702704
2695,000000	98,704801
2694,000000	98,706418
2693,000000	98,706723
2692,000000	98,705627
2691,000000	98,703932
2690,000000	98,702672
2689,000000	98,702338
2688,000000	98,702693
2687,000000	98,703062
2686,000000	98,702890
2685,000000	98,702346
2684,000000	98,702388
2683,000000	98,703761
2682,000000	98,705850
2681,000000	98,707021
2680,000000	98,706341
2679,000000	98,704572
2678,000000	98,703207
2677,000000	98,702933
2676,000000	98,703317
2675,000000	98,703530
2674,000000	98,702946
2673,000000	98,701435
2672,000000	98,699711
2671,000000	98,699243
2670,000000	98,701184
2669,000000	98,705206
2668,000000	98,709655
2667,000000	98,712980
2666,000000	98,714960
2665,000000	98,716645
2664,000000	98,719307
2663,000000	98,723323
2662,000000	98,727958
2661,000000	98,732269
2660,000000	98,736245
2659,000000	98,740905
2658,000000	98,747187
2657,000000	98,755022
2656,000000	98,763630
2655,000000	98,772335
2654,000000	98,780759
2653,000000	98,788477
2652,000000	98,795010
2651,000000	98,800281
2650,000000	98,804954
2649,000000	98,810248
2648,000000	98,817305
2647,000000	98,826372
2646,000000	98,836385
2645,000000	98,845601
2644,000000	98,852829
2643,000000	98,858004
2642,000000	98,861693
2641,000000	98,864539
2640,000000	98,867317
2639,000000	98,870844
2638,000000	98,875280
2637,000000	98,879833
2636,000000	98,883644
2635,000000	98,886813
2634,000000	98,890220
2633,000000	98,894553
2632,000000	98,899877
2631,000000	98,905900
2630,000000	98,912138
2629,000000	98,917893
2628,000000	98,922436
2627,000000	98,925281
2626,000000	98,926146
2625,000000	98,925003
2624,000000	98,922527
2623,000000	98,920275
2622,000000	98,919980
2621,000000	98,922568
2620,000000	98,927858
2619,000000	98,934863
2618,000000	98,942111
2617,000000	98,948077
2616,000000	98,951920
2615,000000	98,953844
2614,000000	98,954526
2613,000000	98,954391
2612,000000	98,953775
2611,000000	98,953505
2610,000000	98,954755
2609,000000	98,958109
2608,000000	98,962897
2607,000000	98,967556
2606,000000	98,970688
2605,000000	98,972111
2604,000000	98,973054
2603,000000	98,975078
2602,000000	98,978575
2601,000000	98,982441
2600,000000	98,985346
2599,000000	98,987036
2598,000000	98,988148
2597,000000	98,989121
2596,000000	98,989653
2595,000000	98,989202
2594,000000	98,987778
2593,000000	98,986220
2592,000000	98,985715
2591,000000	98,986831
2590,000000	98,988866
2589,000000	98,990348
2588,000000	98,990332
2587,000000	98,989176
2586,000000	98,988108
2585,000000	98,988211
2584,000000	98,989825
2583,000000	98,992687
2582,000000	98,996484
2581,000000	99,001221
2580,000000	99,006895
2579,000000	99,012783
2578,000000	99,017407
2577,000000	99,019473
2576,000000	99,018517
2575,000000	99,014510
2574,000000	99,007722
2573,000000	98,999805
2572,000000	98,994293
2571,000000	98,994367
2570,000000	98,999601
2569,000000	99,005774
2568,000000	99,008475
2567,000000	99,006708
2566,000000	99,003103
2565,000000	99,001248
2564,000000	99,002858
2563,000000	99,006759
2562,000000	99,010108
2561,000000	99,010761
2560,000000	99,008553
2559,000000	99,004610
2558,000000	99,000341
2557,000000	98,997702
2556,000000	98,999141
2555,000000	99,005397
2554,000000	99,013453
2553,000000	99,018439
2552,000000	99,018326
2551,000000	99,015759
2550,000000	99,014827
2549,000000	99,016986
2548,000000	99,020464
2547,000000	99,022808
2546,000000	99,023304
2545,000000	99,023487
2544,000000	99,025548
2543,000000	99,029746
2542,000000	99,033402
2541,000000	99,033401
2540,000000	99,029705
2539,000000	99,025510
2538,000000	99,023748
2537,000000	99,024582
2536,000000	99,026446
2535,000000	99,028067
2534,000000	99,028707
2533,000000	99,027769
2532,000000	99,025464
2531,000000	99,023343
2530,000000	99,023133
2529,000000	99,025099
2528,000000	99,028018
2527,000000	99,030495
2526,000000	99,031978
2525,000000	99,032827
2524,000000	99,033701
2523,000000	99,034679
2522,000000	99,035077
2521,000000	99,034589
2520,000000	99,034405
2519,000000	99,036311
2518,000000	99,040626
2517,000000	99,045938
2516,000000	99,050859
2515,000000	99,054957
2514,000000	99,057684
2513,000000	99,057849
2512,000000	99,055230
2511,000000	99,051920
2510,000000	99,050913
2509,000000	99,053269
2508,000000	99,057085
2507,000000	99,059187
2506,000000	99,057811
2505,000000	99,054181
2504,000000	99,051647
2503,000000	99,052870
2502,000000	99,057642
2501,000000	99,063646
2500,000000	99,069112
2499,000000	99,074138
2498,000000	99,079593
2497,000000	99,085761
2496,000000	99,092291
2495,000000	99,098653
2494,000000	99,104073
2493,000000	99,107511
2492,000000	99,108175
2491,000000	99,106041
2490,000000	99,101967
2489,000000	99,097498
2488,000000	99,094264
2487,000000	99,092908
2486,000000	99,092726
2485,000000	99,092870
2484,000000	99,093598
2483,000000	99,095722
2482,000000	99,099189
2481,000000	99,102992
2480,000000	99,106312
2479,000000	99,108971
2478,000000	99,110970
2477,000000	99,112448
2476,000000	99,113870
2475,000000	99,115375
2474,000000	99,116076
2473,000000	99,114937
2472,000000	99,112279
2471,000000	99,109580
2470,000000	99,107887
2469,000000	99,107296
2468,000000	99,107811
2467,000000	99,109813
2466,000000	99,113577
2465,000000	99,118820
2464,000000	99,124493
2463,000000	99,128659
2462,000000	99,129458
2461,000000	99,127274
2460,000000	99,125247
2459,000000	99,126319
2458,000000	99,130237
2457,000000	99,134631
2456,000000	99,138274
2455,000000	99,141673
2454,000000	99,145121
2453,000000	99,148223
2452,000000	99,151182
2451,000000	99,154401
2450,000000	99,156733
2449,000000	99,156362
2448,000000	99,153951
2447,000000	99,152767
2446,000000	99,154665
2445,000000	99,157716
2444,000000	99,158847
2443,000000	99,157528
2442,000000	99,155688
2441,000000	99,155203
2440,000000	99,156623
2439,000000	99,159373
2438,000000	99,161944
2437,000000	99,162422
2436,000000	99,159927
2435,000000	99,155571
2434,000000	99,151641
2433,000000	99,150028
2432,000000	99,151352
2431,000000	99,154836
2430,000000	99,158686
2429,000000	99,161122
2428,000000	99,161456
2427,000000	99,160082
2426,000000	99,157812
2425,000000	99,155689
2424,000000	99,154830
2423,000000	99,155417
2422,000000	99,156231
2421,000000	99,156214
2420,000000	99,156147
2419,000000	99,157532
2418,000000	99,160258
2417,000000	99,162935
2416,000000	99,165363
2415,000000	99,168750
2414,000000	99,173049
2413,000000	99,175878
2412,000000	99,175109
2411,000000	99,171444
2410,000000	99,167546
2409,000000	99,165377
2408,000000	99,165208
2407,000000	99,166629
2406,000000	99,169595
2405,000000	99,174260
2404,000000	99,179922
2403,000000	99,184529
2402,000000	99,186072
2401,000000	99,185052
2400,000000	99,184652
2399,000000	99,187323
2398,000000	99,191723
2397,000000	99,194304
2396,000000	99,193741
2395,000000	99,192493
2394,000000	99,193923
2393,000000	99,198925
2392,000000	99,205348
2391,000000	99,209866
2390,000000	99,210444
2389,000000	99,207995
2388,000000	99,205494
2387,000000	99,204767
2386,000000	99,204568
2385,000000	99,202457
2384,000000	99,198383
2383,000000	99,194980
2382,000000	99,194912
2381,000000	99,199046
2380,000000	99,206396
2379,000000	99,214543
2378,000000	99,220048
2377,000000	99,220500
2376,000000	99,216475
2375,000000	99,210731
2374,000000	99,205924
2373,000000	99,204124
2372,000000	99,207097
2371,000000	99,214368
2370,000000	99,222037
2369,000000	99,225759
2368,000000	99,224575
2367,000000	99,219986
2366,000000	99,212728
2365,000000	99,203927
2364,000000	99,197203
2363,000000	99,195829
2362,000000	99,198758
2361,000000	99,202116
2360,000000	99,203709
2359,000000	99,204551
2358,000000	99,205755
2357,000000	99,206327
2356,000000	99,204648
2355,000000	99,200887
2354,000000	99,198998
2353,000000	99,202295
2352,000000	99,207770
2351,000000	99,209398
2350,000000	99,205553
2349,000000	99,199355
2348,000000	99,194511
2347,000000	99,193336
2346,000000	99,194039
2345,000000	99,191580
2344,000000	99,184878
2343,000000	99,178175
2342,000000	99,177703
2341,000000	99,185293
2340,000000	99,195709
2339,000000	99,201661
2338,000000	99,200597
2337,000000	99,196202
2336,000000	99,193565
2335,000000	99,195573
2334,000000	99,201418
2333,000000	99,208530
2332,000000	99,213031
2331,000000	99,212617
2330,000000	99,205880
2329,000000	99,194303
2328,000000	99,180422
2327,000000	99,169380
2326,000000	99,165682
2325,000000	99,171105
2324,000000	99,183171
2323,000000	99,196908
2322,000000	99,207306
2321,000000	99,211435
2320,000000	99,209560
2319,000000	99,205425
2318,000000	99,202938
2317,000000	99,204600
2316,000000	99,209539
2315,000000	99,215633
2314,000000	99,219695
2313,000000	99,220749
2312,000000	99,219916
2311,000000	99,220145
2310,000000	99,222610
2309,000000	99,227451
2308,000000	99,234518
2307,000000	99,243895
2306,000000	99,253155
2305,000000	99,258121
2304,000000	99,255775
2303,000000	99,247191
2302,000000	99,236020
2301,000000	99,226970
2300,000000	99,223820
2299,000000	99,227976
2298,000000	99,236327
2297,000000	99,244155
2296,000000	99,249094
2295,000000	99,252438
2294,000000	99,254717
2293,000000	99,254244
2292,000000	99,250049
2291,000000	99,244478
2290,000000	99,240424
2289,000000	99,238266
2288,000000	99,237322
2287,000000	99,238275
2286,000000	99,241980
2285,000000	99,246991
2284,000000	99,251071
2283,000000	99,254209
2282,000000	99,258420
2281,000000	99,264523
2280,000000	99,270885
2279,000000	99,274844
2278,000000	99,274897
2277,000000	99,272169
2276,000000	99,270228
2275,000000	99,272355
2274,000000	99,278397
2273,000000	99,285552
2272,000000	99,291906
2271,000000	99,297357
2270,000000	99,300987
2269,000000	99,300569
2268,000000	99,295833
2267,000000	99,290216
2266,000000	99,288432
2265,000000	99,293615
2264,000000	99,306172
2263,000000	99,322673
2262,000000	99,336333
2261,000000	99,342158
2260,000000	99,342391
2259,000000	99,343661
2258,000000	99,348748
2257,000000	99,354605
2256,000000	99,358170
2255,000000	99,359393
2254,000000	99,358026
2253,000000	99,353199
2252,000000	99,347698
2251,000000	99,347587
2250,000000	99,354843
2249,000000	99,364559
2248,000000	99,371136
2247,000000	99,373589
2246,000000	99,373618
2245,000000	99,373156
2244,000000	99,375152
2243,000000	99,381464
2242,000000	99,388187
2241,000000	99,388462
2240,000000	99,382244
2239,000000	99,377546
2238,000000	99,379822
2237,000000	99,386044
2236,000000	99,392372
2235,000000	99,400764
2234,000000	99,413393
2233,000000	99,426280
2232,000000	99,433993
2231,000000	99,436698
2230,000000	99,437740
2229,000000	99,438242
2228,000000	99,438091
2227,000000	99,438509
2226,000000	99,439651
2225,000000	99,439189
2224,000000	99,436201
2223,000000	99,432757
2222,000000	99,429568
2221,000000	99,425180
2220,000000	99,421487
2219,000000	99,423521
2218,000000	99,430341
2217,000000	99,433012
2216,000000	99,426575
2215,000000	99,417999
2214,000000	99,417265
2213,000000	99,426113
2212,000000	99,440207
2211,000000	99,456016
2210,000000	99,469880
2209,000000	99,476510
2208,000000	99,475631
2207,000000	99,475203
2206,000000	99,481194
2205,000000	99,488035
2204,000000	99,485773
2203,000000	99,473616
2202,000000	99,460062
2201,000000	99,452530
2200,000000	99,452057
2199,000000	99,455888
2198,000000	99,460604
2197,000000	99,464422
2196,000000	99,469542
2195,000000	99,479538
2194,000000	99,492310
2193,000000	99,500616
2192,000000	99,502624
2191,000000	99,506155
2190,000000	99,517542
2189,000000	99,530705
2188,000000	99,532542
2187,000000	99,516614
2186,000000	99,488873
2185,000000	99,464698
2184,000000	99,461904
2183,000000	99,489038
2182,000000	99,535088
2181,000000	99,575813
2180,000000	99,595574
2179,000000	99,598723
2178,000000	99,597764
2177,000000	99,598875
2176,000000	99,601723
2175,000000	99,605173
2174,000000	99,607252
2173,000000	99,604676
2172,000000	99,596510
2171,000000	99,584517
2170,000000	99,569151
2169,000000	99,551605
2168,000000	99,539869
2167,000000	99,543460
2166,000000	99,559165
2165,000000	99,571215
2164,000000	99,571007
2163,000000	99,567113
2162,000000	99,570216
2161,000000	99,577967
2160,000000	99,582395
2159,000000	99,582656
2158,000000	99,581035
2157,000000	99,575985
2156,000000	99,567725
2155,000000	99,561342
2154,000000	99,560267
2153,000000	99,563809
2152,000000	99,571476
2151,000000	99,583076
2150,000000	99,594172
2149,000000	99,598820
2148,000000	99,597491
2147,000000	99,594612
2146,000000	99,588128
2145,000000	99,571345
2144,000000	99,546559
2143,000000	99,527346
2142,000000	99,524340
2141,000000	99,535535
2140,000000	99,552149
2139,000000	99,567259
2138,000000	99,576771
2137,000000	99,578721
2136,000000	99,574634
2135,000000	99,566637
2134,000000	99,552851
2133,000000	99,531713
2132,000000	99,510410
2131,000000	99,501088
2130,000000	99,507466
2129,000000	99,520622
2128,000000	99,529181
2127,000000	99,528880
2126,000000	99,521316
2125,000000	99,509889
2124,000000	99,499710
2123,000000	99,496007
2122,000000	99,498737
2121,000000	99,501656
2120,000000	99,499214
2119,000000	99,491913
2118,000000	99,483614
2117,000000	99,477065
2116,000000	99,473611
2115,000000	99,473500
2114,000000	99,474475
2113,000000	99,473024
2112,000000	99,468651
2111,000000	99,464073
2110,000000	99,460452
2109,000000	99,456207
2108,000000	99,451650
2107,000000	99,450421
2106,000000	99,454712
2105,000000	99,462877
2104,000000	99,473072
2103,000000	99,485104
2102,000000	99,497224
2101,000000	99,505500
2100,000000	99,508183
2099,000000	99,506603
2098,000000	99,500696
2097,000000	99,489026
2096,000000	99,474778
2095,000000	99,465824
2094,000000	99,465812
2093,000000	99,469811
2092,000000	99,471002
2091,000000	99,467609
2090,000000	99,461834
2089,000000	99,456635
2088,000000	99,455493
2087,000000	99,461182
2086,000000	99,472415
2085,000000	99,484359
2084,000000	99,493370
2083,000000	99,498224
2082,000000	99,497582
2081,000000	99,491450
2080,000000	99,484665
2079,000000	99,482369
2078,000000	99,482110
2077,000000	99,477551
2076,000000	99,470434
2075,000000	99,470240
2074,000000	99,480302
2073,000000	99,493191
2072,000000	99,502243
2071,000000	99,508477
2070,000000	99,512442
2069,000000	99,509681
2068,000000	99,500058
2067,000000	99,492913
2066,000000	99,496511
2065,000000	99,509022
2064,000000	99,524532
2063,000000	99,539852
2062,000000	99,550019
2061,000000	99,546407
2060,000000	99,527552
2059,000000	99,504992
2058,000000	99,491555
2057,000000	99,489376
2056,000000	99,493608
2055,000000	99,500302
2054,000000	99,505223
2053,000000	99,503156
2052,000000	99,495452
2051,000000	99,491615
2050,000000	99,497250
2049,000000	99,506576
2048,000000	99,513524
2047,000000	99,522446
2046,000000	99,537576
2045,000000	99,552122
2044,000000	99,559226
2043,000000	99,565028
2042,000000	99,579118
2041,000000	99,598948
2040,000000	99,613717
2039,000000	99,617081
2038,000000	99,607641
2037,000000	99,586838
2036,000000	99,565914
2035,000000	99,563965
2034,000000	99,588515
2033,000000	99,625787
2032,000000	99,658580
2031,000000	99,682829
2030,000000	99,698340
2029,000000	99,699195
2028,000000	99,685711
2027,000000	99,671468
2026,000000	99,666642
2025,000000	99,665931
2024,000000	99,661889
2023,000000	99,658352
2022,000000	99,660452
2021,000000	99,663922
2020,000000	99,664734
2019,000000	99,668267
2018,000000	99,678628
2017,000000	99,688856
2016,000000	99,691534
2015,000000	99,689496
2014,000000	99,687033
2013,000000	99,681481
2012,000000	99,670880
2011,000000	99,659856
2010,000000	99,652074
2009,000000	99,646719
2008,000000	99,646781
2007,000000	99,657590
2006,000000	99,671577
2005,000000	99,669883
2004,000000	99,646933
2003,000000	99,619604
2002,000000	99,606341
2001,000000	99,608626
2000,000000	99,616344
1999,000000	99,620909
1998,000000	99,617410
1997,000000	99,604823
1996,000000	99,591222
1995,000000	99,588693
1994,000000	99,596715
1993,000000	99,599149
1992,000000	99,585284
1991,000000	99,566047
1990,000000	99,559360
1989,000000	99,569963
1988,000000	99,591446
1987,000000	99,616690
1986,000000	99,638405
1985,000000	99,648703
1984,000000	99,647643
1983,000000	99,645919
1982,000000	99,652568
1981,000000	99,666619
1980,000000	99,684861
1979,000000	99,708124
1978,000000	99,732808
1977,000000	99,747531
1976,000000	99,748174
1975,000000	99,743589
1974,000000	99,739953
1973,000000	99,734685
1972,000000	99,729133
1971,000000	99,730652
1970,000000	99,736949
1969,000000	99,733081
1968,000000	99,710655
1967,000000	99,678646
1966,000000	99,650305
1965,000000	99,633000
1964,000000	99,633963
1963,000000	99,658712
1962,000000	99,696980
1961,000000	99,724249
1960,000000	99,725986
1959,000000	99,708731
1958,000000	99,682885
1957,000000	99,652011
1956,000000	99,623487
1955,000000	99,611211
1954,000000	99,618029
1953,000000	99,628061
1952,000000	99,626847
1951,000000	99,619038
1950,000000	99,616278
1949,000000	99,617738
1948,000000	99,614061
1947,000000	99,604081
1946,000000	99,595869
1945,000000	99,594086
1944,000000	99,595568
1943,000000	99,596109
1942,000000	99,594987
1941,000000	99,592752
1940,000000	99,589286
1939,000000	99,584751
1938,000000	99,580298
1937,000000	99,577576
1936,000000	99,576900
1935,000000	99,574686
1934,000000	99,565312
1933,000000	99,549781
1932,000000	99,540129
1931,000000	99,548177
1930,000000	99,570358
1929,000000	99,590048
1928,000000	99,595721
1927,000000	99,590835
1926,000000	99,584732
1925,000000	99,581435
1924,000000	99,579053
1923,000000	99,574296
1922,000000	99,565628
1921,000000	99,555250
1920,000000	99,548610
1919,000000	99,548799
1918,000000	99,550856
1917,000000	99,547027
1916,000000	99,537987
1915,000000	99,529991
1914,000000	99,524540
1913,000000	99,519046
1912,000000	99,515079
1911,000000	99,517410
1910,000000	99,523751
1909,000000	99,524336
1908,000000	99,515359
1907,000000	99,504232
1906,000000	99,498206
1905,000000	99,496956
1904,000000	99,497902
1903,000000	99,500719
1902,000000	99,503374
1901,000000	99,501133
1900,000000	99,493710
1899,000000	99,486883
1898,000000	99,483521
1897,000000	99,479595
1896,000000	99,472658
1895,000000	99,468060
1894,000000	99,471667
1893,000000	99,481262
1892,000000	99,489749
1891,000000	99,491506
1890,000000	99,483238
1889,000000	99,466155
1888,000000	99,449369
1887,000000	99,442635
1886,000000	99,445398
1885,000000	99,448446
1884,000000	99,446711
1883,000000	99,445208
1882,000000	99,448772
1881,000000	99,453257
1880,000000	99,452579
1879,000000	99,448653
1878,000000	99,447415
1877,000000	99,449479
1876,000000	99,450961
1875,000000	99,450478
1874,000000	99,449789
1873,000000	99,449625
1872,000000	99,449332
1871,000000	99,448785
1870,000000	99,447236
1869,000000	99,442552
1868,000000	99,435833
1867,000000	99,431853
1866,000000	99,431465
1865,000000	99,430888
1864,000000	99,428858
1863,000000	99,428527
1862,000000	99,431300
1861,000000	99,433365
1860,000000	99,431592
1859,000000	99,428707
1858,000000	99,428194
1857,000000	99,428223
1856,000000	99,424910
1855,000000	99,418425
1854,000000	99,412070
1853,000000	99,408553
1852,000000	99,409603
1851,000000	99,416146
1850,000000	99,425285
1849,000000	99,430408
1848,000000	99,428423
1847,000000	99,423209
1846,000000	99,418219
1845,000000	99,409979
1844,000000	99,395282
1843,000000	99,381101
1842,000000	99,375678
1841,000000	99,377196
1840,000000	99,379174
1839,000000	99,378634
1838,000000	99,376783
1837,000000	99,375096
1836,000000	99,373538
1835,000000	99,372017
1834,000000	99,370892
1833,000000	99,369956
1832,000000	99,368455
1831,000000	99,365690
1830,000000	99,360918
1829,000000	99,354785
1828,000000	99,349609
1827,000000	99,345721
1826,000000	99,339848
1825,000000	99,328686
1824,000000	99,315053
1823,000000	99,306203
1822,000000	99,304788
1821,000000	99,307364
1820,000000	99,310158
1819,000000	99,312069
1818,000000	99,311621
1817,000000	99,305292
1816,000000	99,292222
1815,000000	99,276610
1814,000000	99,262657
1813,000000	99,250494
1812,000000	99,238996
1811,000000	99,229019
1810,000000	99,221050
1809,000000	99,212309
1808,000000	99,200160
1807,000000	99,186081
1806,000000	99,172972
1805,000000	99,161250
1804,000000	99,149998
1803,000000	99,139333
1802,000000	99,128937
1801,000000	99,116045
1800,000000	99,099178
1799,000000	99,081178
1798,000000	99,064792
1797,000000	99,049388
1796,000000	99,034004
1795,000000	99,019416
1794,000000	99,004769
1793,000000	98,984762
1792,000000	98,956369
1791,000000	98,926443
1790,000000	98,902702
1789,000000	98,883672
1788,000000	98,864112
1787,000000	98,841933
1786,000000	98,817932
1785,000000	98,793048
1784,000000	98,768654
1783,000000	98,747061
1782,000000	98,728829
1781,000000	98,710886
1780,000000	98,690497
1779,000000	98,669421
1778,000000	98,650225
1777,000000	98,631993
1776,000000	98,612979
1775,000000	98,594299
1774,000000	98,576994
1773,000000	98,556619
1772,000000	98,528299
1771,000000	98,497448
1770,000000	98,471720
1769,000000	98,448717
1768,000000	98,422146
1767,000000	98,392616
1766,000000	98,366270
1765,000000	98,342972
1764,000000	98,314006
1763,000000	98,270364
1762,000000	98,212286
1761,000000	98,149052
1760,000000	98,085773
1759,000000	98,017251
1758,000000	97,934328
1757,000000	97,832263
1756,000000	97,718264
1755,000000	97,605866
1754,000000	97,496751
1753,000000	97,375086
1752,000000	97,218614
1751,000000	97,020666
1750,000000	96,797992
1749,000000	96,566486
1748,000000	96,327052
1747,000000	96,079187
1746,000000	95,823029
1745,000000	95,550532
1744,000000	95,255754
1743,000000	94,948537
1742,000000	94,638985
1741,000000	94,314008
1740,000000	93,962022
1739,000000	93,622581
1738,000000	93,356855
1737,000000	93,170695
1736,000000	93,014290
1735,000000	92,829560
1734,000000	92,619504
1733,000000	92,470069
1732,000000	92,421841
1731,000000	92,439309
1730,000000	92,490326
1729,000000	92,566859
1728,000000	92,671208
1727,000000	92,803602
1726,000000	92,960657
1725,000000	93,141704
1724,000000	93,347356
1723,000000	93,569686
1722,000000	93,792412
1721,000000	94,006896
1720,000000	94,223415
1719,000000	94,462152
1718,000000	94,724581
1717,000000	94,977522
1716,000000	95,195653
1715,000000	95,387540
1714,000000	95,562565
1713,000000	95,720511
1712,000000	95,864147
1711,000000	96,000296
1710,000000	96,129179
1709,000000	96,244870
1708,000000	96,347773
1707,000000	96,446678
1706,000000	96,544028
1705,000000	96,630094
1704,000000	96,700959
1703,000000	96,765885
1702,000000	96,832863
1701,000000	96,898785
1700,000000	96,953764
1699,000000	96,999290
1698,000000	97,041444
1697,000000	97,076880
1696,000000	97,104132
1695,000000	97,127913
1694,000000	97,148947
1693,000000	97,163250
1692,000000	97,172404
1691,000000	97,180996
1690,000000	97,187754
1689,000000	97,187920
1688,000000	97,184557
1687,000000	97,186346
1686,000000	97,194169
1685,000000	97,195323
1684,000000	97,179779
1683,000000	97,163235
1682,000000	97,156307
1681,000000	97,149847
1680,000000	97,141755
1679,000000	97,137233
1678,000000	97,136941
1677,000000	97,134398
1676,000000	97,125385
1675,000000	97,113939
1674,000000	97,105271
1673,000000	97,097914
1672,000000	97,090008
1671,000000	97,082768
1670,000000	97,073863
1669,000000	97,059236
1668,000000	97,043795
1667,000000	97,035042
1666,000000	97,031904
1665,000000	97,028399
1664,000000	97,021426
1663,000000	97,012691
1662,000000	97,004610
1661,000000	96,997607
1660,000000	96,993099
1659,000000	96,993439
1658,000000	96,996833
1657,000000	96,999036
1656,000000	97,000190
1655,000000	97,005526
1654,000000	97,013491
1653,000000	97,013812
1652,000000	97,014709
1651,000000	97,025047
1650,000000	97,035044
1649,000000	97,041023
1648,000000	97,043280
1647,000000	97,046665
1646,000000	97,054540
1645,000000	97,064155
1644,000000	97,072111
1643,000000	97,079356
1642,000000	97,086489
1641,000000	97,091326
1640,000000	97,094158
1639,000000	97,099204
1638,000000	97,108576
1637,000000	97,119681
1636,000000	97,129834
1635,000000	97,141329
1634,000000	97,153753
1633,000000	97,162220
1632,000000	97,167419
1631,000000	97,173776
1630,000000	97,181670
1629,000000	97,187472
1628,000000	97,190712
1627,000000	97,195565
1626,000000	97,202924
1625,000000	97,209074
1624,000000	97,213264
1623,000000	97,218993
1622,000000	97,226136
1621,000000	97,230083
1620,000000	97,230434
1619,000000	97,232518
1618,000000	97,240170
1617,000000	97,251009
1616,000000	97,262272
1615,000000	97,275145
1614,000000	97,288035
1613,000000	97,297345
1612,000000	97,303215
1611,000000	97,308708
1610,000000	97,314334
1609,000000	97,316895
1608,000000	97,315713
1607,000000	97,313860
1606,000000	97,312009
1605,000000	97,307496
1604,000000	97,301214
1603,000000	97,299310
1602,000000	97,305922
1601,000000	97,320025
1600,000000	97,340593
1599,000000	97,368212
1598,000000	97,400562
1597,000000	97,432507
1596,000000	97,462102
1595,000000	97,490840
1594,000000	97,517494
1593,000000	97,538232
1592,000000	97,553447
1591,000000	97,567903
1590,000000	97,583234
1589,000000	97,596029
1588,000000	97,603894
1587,000000	97,607931
1586,000000	97,608815
1585,000000	97,606419
1584,000000	97,603766
1583,000000	97,606206
1582,000000	97,614497
1581,000000	97,623738
1580,000000	97,630979
1579,000000	97,638472
1578,000000	97,649194
1577,000000	97,663857
1576,000000	97,682664
1575,000000	97,703364
1574,000000	97,718896
1573,000000	97,725240
1572,000000	97,726903
1571,000000	97,732155
1570,000000	97,744048
1569,000000	97,756971
1568,000000	97,766474
1567,000000	97,773630
1566,000000	97,778472
1565,000000	97,778933
1564,000000	97,774691
1563,000000	97,768375
1562,000000	97,760546
1561,000000	97,749146
1560,000000	97,736628
1559,000000	97,730859
1558,000000	97,733250
1557,000000	97,735659
1556,000000	97,732569
1555,000000	97,732151
1554,000000	97,738492
1553,000000	97,746185
1552,000000	97,751435
1551,000000	97,757451
1550,000000	97,766052
1549,000000	97,773978
1548,000000	97,779974
1547,000000	97,787007
1546,000000	97,796036
1545,000000	97,802889
1544,000000	97,805186
1543,000000	97,807954
1542,000000	97,815827
1541,000000	97,828088
1540,000000	97,846836
1539,000000	97,874904
1538,000000	97,899629
1537,000000	97,908624
1536,000000	97,907930
1535,000000	97,912459
1534,000000	97,930666
1533,000000	97,954267
1532,000000	97,971335
1531,000000	97,981714
1530,000000	97,987510
1529,000000	97,988456
1528,000000	97,987535
1527,000000	97,991970
1526,000000	98,002676
1525,000000	98,011105
1524,000000	98,013360
1523,000000	98,015955
1522,000000	98,022795
1521,000000	98,026753
1520,000000	98,024182
1519,000000	98,020803
1518,000000	98,018813
1517,000000	98,016293
1516,000000	98,015181
1515,000000	98,019910
1514,000000	98,027419
1513,000000	98,031288
1512,000000	98,031738
1511,000000	98,033921
1510,000000	98,038372
1509,000000	98,039799
1508,000000	98,037694
1507,000000	98,040261
1506,000000	98,050398
1505,000000	98,055631
1504,000000	98,048526
1503,000000	98,034565
1502,000000	98,015815
1501,000000	97,986943
1500,000000	97,946002
1499,000000	97,896598
1498,000000	97,836046
1497,000000	97,756211
1496,000000	97,668683
1495,000000	97,600426
1494,000000	97,558590
1493,000000	97,532581
1492,000000	97,518192
1491,000000	97,518986
1490,000000	97,527963
1489,000000	97,526577
1488,000000	97,512172
1487,000000	97,497792
1486,000000	97,486945
1485,000000	97,472936
1484,000000	97,454534
1483,000000	97,436782
1482,000000	97,418577
1481,000000	97,393175
1480,000000	97,361153
1479,000000	97,328095
1478,000000	97,289763
1477,000000	97,235247
1476,000000	97,165102
1475,000000	97,089275
1474,000000	97,002014
1473,000000	96,885375
1472,000000	96,750187
1471,000000	96,627659
1470,000000	96,518242
1469,000000	96,406657
1468,000000	96,296140
1467,000000	96,201748
1466,000000	96,127190
1465,000000	96,063230
1464,000000	96,010704
1463,000000	95,976861
1462,000000	95,951057
1461,000000	95,914804
1460,000000	95,862608
1459,000000	95,796992
1458,000000	95,702395
1457,000000	95,560394
1456,000000	95,413310
1455,000000	95,307682
1454,000000	95,223952
1453,000000	95,133627
1452,000000	95,038813
1451,000000	94,952919
1450,000000	94,862774
1449,000000	94,736850
1448,000000	94,566727
1447,000000	94,367197
1446,000000	94,128997
1445,000000	93,814800
1444,000000	93,396313
1443,000000	92,856838
1442,000000	92,182118
1441,000000	91,391921
1440,000000	90,551751
1439,000000	89,694178
1438,000000	88,762983
1437,000000	87,748458
1436,000000	86,892367
1435,000000	86,448419
1434,000000	86,354548
1433,000000	86,429418
1432,000000	86,552103
1431,000000	86,609628
1430,000000	86,453075
1429,000000	86,010369
1428,000000	85,407627
1427,000000	84,892225
1426,000000	84,680741
1425,000000	84,915918
1424,000000	85,606376
1423,000000	86,536515
1422,000000	87,440622
1421,000000	88,248584
1420,000000	89,038829
1419,000000	89,824028
1418,000000	90,489978
1417,000000	90,998899
1416,000000	91,435939
1415,000000	91,873518
1414,000000	92,330799
1413,000000	92,809004
1412,000000	93,305404
1411,000000	93,795295
1410,000000	94,240886
1409,000000	94,622402
1408,000000	94,939123
1407,000000	95,191915
1406,000000	95,386823
1405,000000	95,538485
1404,000000	95,653860
1403,000000	95,728507
1402,000000	95,767755
1401,000000	95,789864
1400,000000	95,805671
1399,000000	95,808716
1398,000000	95,792687
1397,000000	95,762006
1396,000000	95,715850
1395,000000	95,644834
1394,000000	95,549824
1393,000000	95,444509
1392,000000	95,334035
1391,000000	95,213029
1390,000000	95,079386
1389,000000	94,936254
1388,000000	94,786312
1387,000000	94,635664
1386,000000	94,498412
1385,000000	94,384090
1384,000000	94,289043
1383,000000	94,206450
1382,000000	94,136597
1381,000000	94,084230
1380,000000	94,050800
1379,000000	94,034206
1378,000000	94,032767
1377,000000	94,044877
1376,000000	94,066052
1375,000000	94,088840
1374,000000	94,106608
1373,000000	94,116330
1372,000000	94,115697
1371,000000	94,100608
1370,000000	94,067914
1369,000000	94,018234
1368,000000	93,955203
1367,000000	93,882298
1366,000000	93,800321
1365,000000	93,706615
1364,000000	93,595622
1363,000000	93,464461
1362,000000	93,320647
1361,000000	93,178054
1360,000000	93,043929
1359,000000	92,916446
1358,000000	92,792469
1357,000000	92,673426
1356,000000	92,565995
1355,000000	92,479222
1354,000000	92,420754
1353,000000	92,394007
1352,000000	92,397492
1351,000000	92,424989
1350,000000	92,464365
1349,000000	92,498383
1348,000000	92,508659
1347,000000	92,477997
1346,000000	92,390312
1345,000000	92,234370
1344,000000	92,007465
1343,000000	91,710354
1342,000000	91,337454
1341,000000	90,877792
1340,000000	90,337886
1339,000000	89,759907
1338,000000	89,202038
1337,000000	88,705287
1336,000000	88,290056
1335,000000	87,965901
1334,000000	87,728849
1333,000000	87,561203
1332,000000	87,444288
1331,000000	87,369368
1330,000000	87,331657
1329,000000	87,324786
1328,000000	87,346811
1327,000000	87,401522
1326,000000	87,491850
1325,000000	87,616138
1324,000000	87,772140
1323,000000	87,958767
1322,000000	88,171560
1321,000000	88,404149
1320,000000	88,652773
1319,000000	88,913079
1318,000000	89,174278
1317,000000	89,422749
1316,000000	89,651297
1315,000000	89,859597
1314,000000	90,048202
1313,000000	90,216900
1312,000000	90,368044
1311,000000	90,506031
1310,000000	90,633964
1309,000000	90,753892
1308,000000	90,868256
1307,000000	90,978810
1306,000000	91,084802
1305,000000	91,185314
1304,000000	91,282446
1303,000000	91,379500
1302,000000	91,477830
1301,000000	91,578046
1300,000000	91,682741
1299,000000	91,794821
1298,000000	91,913500
1297,000000	92,034325
1296,000000	92,152609
1295,000000	92,265082
1294,000000	92,369206
1293,000000	92,462081
1292,000000	92,539989
1291,000000	92,598130
1290,000000	92,631322
1289,000000	92,636547
1288,000000	92,612958
1287,000000	92,560478
1286,000000	92,479120
1285,000000	92,369172
1284,000000	92,232624
1283,000000	92,071465
1282,000000	91,886427
1281,000000	91,678786
1280,000000	91,451995
1279,000000	91,210437
1278,000000	90,954231
1277,000000	90,678996
1276,000000	90,381565
1275,000000	90,061027
1274,000000	89,714503
1273,000000	89,335400
1272,000000	88,919457
1271,000000	88,468961
1270,000000	87,986573
1269,000000	87,472192
1268,000000	86,928543
1267,000000	86,364824
1266,000000	85,791280
1265,000000	85,214651
1264,000000	84,643163
1263,000000	84,086504
1262,000000	83,545366
1261,000000	83,008065
1260,000000	82,462445
1259,000000	81,905418
1258,000000	81,344146
1257,000000	80,805050
1256,000000	80,341795
1255,000000	80,016462
1254,000000	79,853784
1253,000000	79,822341
1252,000000	79,863818
1251,000000	79,926214
1250,000000	79,976817
1249,000000	80,002210
1248,000000	80,007329
1247,000000	80,006161
1246,000000	80,005826
1245,000000	80,006818
1244,000000	80,015040
1243,000000	80,042010
1242,000000	80,094046
1241,000000	80,172318
1240,000000	80,284500
1239,000000	80,442912
1238,000000	80,649965
1237,000000	80,897687
1236,000000	81,178143
1235,000000	81,484696
1234,000000	81,804855
1233,000000	82,125408
1232,000000	82,449144
1231,000000	82,796079
1230,000000	83,192136
1229,000000	83,662615
1228,000000	84,227756
1227,000000	84,891458
1226,000000	85,628409
1225,000000	86,391329
1224,000000	87,129941
1223,000000	87,802632
1222,000000	88,379787
1221,000000	88,847430
1220,000000	89,206936
1219,000000	89,467097
1218,000000	89,641098
1217,000000	89,744007
1216,000000	89,792515
1215,000000	89,801190
1214,000000	89,778695
1213,000000	89,732048
1212,000000	89,667225
1211,000000	89,587117
1210,000000	89,490457
1209,000000	89,375014
1208,000000	89,242140
1207,000000	89,094621
1206,000000	88,933931
1205,000000	88,762327
1204,000000	88,584973
1203,000000	88,407133
1202,000000	88,230862
1201,000000	88,058918
1200,000000	87,899397
1199,000000	87,762092
1198,000000	87,651094
1197,000000	87,567240
1196,000000	87,515608
1195,000000	87,503436
1194,000000	87,534474
1193,000000	87,608833
1192,000000	87,728609
1191,000000	87,896286
1190,000000	88,107425
1189,000000	88,352907
1188,000000	88,623082
1187,000000	88,906233
1186,000000	89,186079
1185,000000	89,447260
1184,000000	89,682220
1183,000000	89,889178
1182,000000	90,067209
1181,000000	90,216596
1180,000000	90,341853
1179,000000	90,447919
1178,000000	90,536437
1177,000000	90,607946
1176,000000	90,664798
1175,000000	90,710221
1174,000000	90,745208
1173,000000	90,770471
1172,000000	90,789008
1171,000000	90,804157
1170,000000	90,818134
1169,000000	90,835080
1168,000000	90,863153
1167,000000	90,909808
1166,000000	90,977483
1165,000000	91,066086
1164,000000	91,176838
1163,000000	91,308155
1162,000000	91,449545
1161,000000	91,584108
1160,000000	91,696486
1159,000000	91,776814
1158,000000	91,820380
1157,000000	91,828156
1156,000000	91,806030
1155,000000	91,762793
1154,000000	91,708607
1153,000000	91,656645
1152,000000	91,623146
1151,000000	91,621987
1150,000000	91,659052
1149,000000	91,733549
1148,000000	91,842711
1147,000000	91,980897
1146,000000	92,138209
1145,000000	92,302868
1144,000000	92,465396
1143,000000	92,619078
1142,000000	92,759056
1141,000000	92,883513
1140,000000	92,993249
1139,000000	93,088008
1138,000000	93,164011
1137,000000	93,217624
1136,000000	93,248075
1135,000000	93,256255
1134,000000	93,242441
1133,000000	93,205762
1132,000000	93,146297
1131,000000	93,064652
1130,000000	92,961745
1129,000000	92,840478
1128,000000	92,705690
1127,000000	92,561656
1126,000000	92,408700
1125,000000	92,245368
1124,000000	92,074239
1123,000000	91,903105
1122,000000	91,739931
1121,000000	91,588373
1120,000000	91,448913
1119,000000	91,321314
1118,000000	91,205060
1117,000000	91,098783
1116,000000	91,000293
1115,000000	90,904945
1114,000000	90,803803
1113,000000	90,685272
1112,000000	90,539685
1111,000000	90,361889
1110,000000	90,151067
1109,000000	89,911861
1108,000000	89,654747
1107,000000	89,393361
1106,000000	89,140019
1105,000000	88,905904
1104,000000	88,703061
1103,000000	88,541051
1102,000000	88,420008
1101,000000	88,331552
1100,000000	88,267683
1099,000000	88,223278
1098,000000	88,193438
1097,000000	88,173836
1096,000000	88,164430
1095,000000	88,169008
1094,000000	88,189777
1093,000000	88,227560
1092,000000	88,284484
1091,000000	88,361030
1090,000000	88,452512
1089,000000	88,552547
1088,000000	88,659775
1087,000000	88,776342
1086,000000	88,901561
1085,000000	89,031691
1084,000000	89,162962
1083,000000	89,290579
1082,000000	89,407291
1081,000000	89,508669
1080,000000	89,598329
1079,000000	89,684181
1078,000000	89,770317
1077,000000	89,855415
1076,000000	89,937102
1075,000000	90,013688
1074,000000	90,084187
1073,000000	90,150136
1072,000000	90,215832
1071,000000	90,283777
1070,000000	90,351040
1069,000000	90,412711
1068,000000	90,466879
1067,000000	90,514383
1066,000000	90,557285
1065,000000	90,600312
1064,000000	90,650207
1063,000000	90,708998
1062,000000	90,769710
1061,000000	90,823076
1060,000000	90,867747
1059,000000	90,911225
1058,000000	90,961688
1057,000000	91,021345
1056,000000	91,086245
1055,000000	91,149729
1054,000000	91,206855
1053,000000	91,257475
1052,000000	91,304689
1051,000000	91,350136
1050,000000	91,392419
1049,000000	91,430291
1048,000000	91,464435
1047,000000	91,494741
1046,000000	91,519195
1045,000000	91,536545
1044,000000	91,548155
1043,000000	91,556648
1042,000000	91,564322
1041,000000	91,572841
1040,000000	91,581558
1039,000000	91,586064
1038,000000	91,581915
1037,000000	91,570318
1036,000000	91,557449
1035,000000	91,547532
1034,000000	91,539801
1033,000000	91,532658
1032,000000	91,526806
1031,000000	91,523257
1030,000000	91,522212
1029,000000	91,525763
1028,000000	91,537412
1027,000000	91,556464
1026,000000	91,575802
1025,000000	91,588048
1024,000000	91,591961
1023,000000	91,591751
1022,000000	91,592855
1021,000000	91,598854
1020,000000	91,609142
1019,000000	91,618186
1018,000000	91,620328
1017,000000	91,616241
1016,000000	91,611485
1015,000000	91,608495
1014,000000	91,604526
1013,000000	91,597987
1012,000000	91,591252
1011,000000	91,584911
1010,000000	91,574673
1009,000000	91,556489
1008,000000	91,530495
1007,000000	91,496947
1006,000000	91,452786
1005,000000	91,396034
1004,000000	91,328903
1003,000000	91,253610
1002,000000	91,168643
1001,000000	91,073257
1000,000000	90,972183
999,000000	90,870697
998,000000	90,767798
997,000000	90,658566
996,000000	90,541257
995,000000	90,418224
994,000000	90,291782
993,000000	90,163246
992,000000	90,033787
991,000000	89,901409
990,000000	89,759428
989,000000	89,601479
988,000000	89,426486
987,000000	89,235134
986,000000	89,024312
985,000000	88,790985
984,000000	88,537789
983,000000	88,268991
982,000000	87,982983
981,000000	87,674222
980,000000	87,342229
979,000000	86,991436
978,000000	86,623987
977,000000	86,240262
976,000000	85,844940
975,000000	85,446226
974,000000	85,049240
973,000000	84,658219
972,000000	84,283484
971,000000	83,938140
970,000000	83,627999
969,000000	83,353613
968,000000	83,120652
967,000000	82,936022
966,000000	82,797398
965,000000	82,695871
964,000000	82,629150
963,000000	82,601031
962,000000	82,607543
961,000000	82,637962
960,000000	82,688807
959,000000	82,767516
958,000000	82,882925
957,000000	83,039679
956,000000	83,242136
955,000000	83,491517
954,000000	83,779054
953,000000	84,091034
952,000000	84,417714
951,000000	84,751313
950,000000	85,078246
949,000000	85,384331
948,000000	85,666168
947,000000	85,929491
946,000000	86,177685
945,000000	86,409359
944,000000	86,625672
943,000000	86,830482
942,000000	87,024631
941,000000	87,206400
940,000000	87,377329
939,000000	87,540621
938,000000	87,693796
937,000000	87,830673
936,000000	87,950558
935,000000	88,058897
934,000000	88,158713
933,000000	88,247161
932,000000	88,322075
931,000000	88,385923
930,000000	88,441743
929,000000	88,490860
928,000000	88,535867
927,000000	88,581411
926,000000	88,629632
925,000000	88,678849
924,000000	88,728512
923,000000	88,782257
922,000000	88,844693
921,000000	88,917736
920,000000	89,001120
919,000000	89,093481
918,000000	89,193016
917,000000	89,299617
916,000000	89,416300
915,000000	89,546577
914,000000	89,690670
913,000000	89,847203
912,000000	90,017105
911,000000	90,201996
910,000000	90,398986
909,000000	90,599484
908,000000	90,793646
907,000000	90,974844
906,000000	91,141301
905,000000	91,294842
904,000000	91,437200
903,000000	91,566167
902,000000	91,677244
901,000000	91,770664
900,000000	91,853627
899,000000	91,933707
898,000000	92,011298
897,000000	92,081829
896,000000	92,144059
895,000000	92,201846
894,000000	92,258241
893,000000	92,311540
892,000000	92,358779
891,000000	92,400042
890,000000	92,436680
889,000000	92,467328
888,000000	92,488967
887,000000	92,502088
886,000000	92,512262
885,000000	92,525151
884,000000	92,541114
883,000000	92,556229
882,000000	92,568012
881,000000	92,578353
880,000000	92,590432
879,000000	92,604402
878,000000	92,617798
877,000000	92,629690
876,000000	92,642687
875,000000	92,660669
874,000000	92,685440
873,000000	92,715782
872,000000	92,748810
871,000000	92,781863
870,000000	92,813973
869,000000	92,845633
868,000000	92,876625
867,000000	92,904437
866,000000	92,925677
865,000000	92,938775
864,000000	92,944730
863,000000	92,946138
862,000000	92,946528
861,000000	92,949585
860,000000	92,956826
859,000000	92,965700
858,000000	92,971305
857,000000	92,970103
856,000000	92,961573
855,000000	92,947203
854,000000	92,929426
853,000000	92,910564
852,000000	92,890159
851,000000	92,863676
850,000000	92,826737
849,000000	92,781107
848,000000	92,733880
847,000000	92,689337
846,000000	92,643601
845,000000	92,589214
844,000000	92,523293
843,000000	92,449936
842,000000	92,376283
841,000000	92,308111
840,000000	92,247907
839,000000	92,194845
838,000000	92,146861
837,000000	92,104460
836,000000	92,072489
835,000000	92,057152
834,000000	92,063178
833,000000	92,095123
832,000000	92,161057
831,000000	92,273313
830,000000	92,444586
829,000000	92,683403
828,000000	92,988570
827,000000	93,345675
826,000000	93,730817
825,000000	94,119812
824,000000	94,494579
823,000000	94,842044
822,000000	95,152641
821,000000	95,422062
820,000000	95,652513
819,000000	95,849117
818,000000	96,015312
817,000000	96,151949
816,000000	96,260442
815,000000	96,346429
814,000000	96,418538
813,000000	96,483262
812,000000	96,541531
811,000000	96,591100
810,000000	96,632014
809,000000	96,668596
808,000000	96,706448
807,000000	96,748163
806,000000	96,791720
805,000000	96,832175
804,000000	96,865113
803,000000	96,889959
802,000000	96,910458
801,000000	96,931554
800,000000	96,955420
799,000000	96,979985
798,000000	97,000641
797,000000	97,013692
796,000000	97,019557
795,000000	97,023325
794,000000	97,030731
793,000000	97,042145
792,000000	97,051736
791,000000	97,053976
790,000000	97,050076
789,000000	97,046246
788,000000	97,046219
787,000000	97,047576
786,000000	97,045159
785,000000	97,035825
784,000000	97,019099
783,000000	96,995211
782,000000	96,964547
781,000000	96,928776
780,000000	96,890954
779,000000	96,853267
778,000000	96,814294
777,000000	96,768806
776,000000	96,710597
775,000000	96,636388
774,000000	96,547770
773,000000	96,449760
772,000000	96,347281
771,000000	96,242352
770,000000	96,134723
769,000000	96,025216
768,000000	95,916998
767,000000	95,812259
766,000000	95,709115
765,000000	95,605024
764,000000	95,503446
763,000000	95,414489
762,000000	95,347610
761,000000	95,305303
760,000000	95,284135
759,000000	95,279225
758,000000	95,286424
757,000000	95,301791
756,000000	95,321074
755,000000	95,340242
754,000000	95,356767
753,000000	95,370962
752,000000	95,385397
751,000000	95,402028
750,000000	95,420982
749,000000	95,443826
748,000000	95,476322
747,000000	95,523734
746,000000	95,582896
745,000000	95,641967
744,000000	95,689155
743,000000	95,719564
742,000000	95,733698
741,000000	95,733712
740,000000	95,722857
739,000000	95,704421
738,000000	95,677480
737,000000	95,635801
736,000000	95,573424
735,000000	95,489649
734,000000	95,387411
733,000000	95,269591
732,000000	95,138736
731,000000	94,997283
730,000000	94,846299
729,000000	94,686786
728,000000	94,522999
727,000000	94,359665
726,000000	94,194743
725,000000	94,020871
724,000000	93,835263
723,000000	93,641368
722,000000	93,439455
721,000000	93,223725
720,000000	92,991548
719,000000	92,746346
718,000000	92,486674
717,000000	92,200437
716,000000	91,874235
715,000000	91,503146
714,000000	91,087803
713,000000	90,628001
712,000000	90,123598
711,000000	89,576582
710,000000	88,988812
709,000000	88,362021
708,000000	87,700772
707,000000	87,010379
706,000000	86,293779
705,000000	85,559805
704,000000	84,833648
703,000000	84,150185
702,000000	83,541194
701,000000	83,035573
700,000000	82,659534
699,000000	82,421558
698,000000	82,300960
697,000000	82,260641
696,000000	82,267227
695,000000	82,294361
694,000000	82,320849
693,000000	82,337592
692,000000	82,350170
691,000000	82,367413
690,000000	82,390762
689,000000	82,419066
688,000000	82,454561
687,000000	82,497018
686,000000	82,541994
685,000000	82,590100
684,000000	82,648554
683,000000	82,720935
682,000000	82,804383
681,000000	82,899702
680,000000	83,013578
679,000000	83,150499
678,000000	83,312987
677,000000	83,507129
676,000000	83,740231
675,000000	84,013651
674,000000	84,323387
673,000000	84,660926
672,000000	85,010315
671,000000	85,361815
670,000000	85,737385
669,000000	86,184115
668,000000	86,676960
667,000000	87,056223
666,000000	87,270357
665,000000	87,389913
664,000000	87,460575
663,000000	87,483019
662,000000	87,433586
661,000000	87,289382
660,000000	87,040650
659,000000	86,694054
658,000000	86,268294
657,000000	85,777951
656,000000	85,230100
655,000000	84,634685
654,000000	84,002254
653,000000	83,336502
652,000000	82,649759
651,000000	81,972209
650,000000	81,323799
649,000000	80,694113
648,000000	80,075213
647,000000	79,483863
646,000000	78,920569
645,000000	78,339519
644,000000	77,695332
643,000000	76,995052
642,000000	76,273797
641,000000	75,549324
640,000000	74,836565
639,000000	74,178678
638,000000	73,621672
637,000000	73,183621
636,000000	72,877926
635,000000	72,728482
634,000000	72,723907
633,000000	72,796893
632,000000	72,880205
631,000000	72,947874
630,000000	72,988098
629,000000	72,977552
628,000000	72,904905
627,000000	72,781641
626,000000	72,608069
625,000000	72,359341
624,000000	72,027140
623,000000	71,640906
622,000000	71,228299
621,000000	70,787494
620,000000	70,316991
619,000000	69,837607
618,000000	69,363184
617,000000	68,886452
616,000000	68,418615
615,000000	68,005041
614,000000	67,674191
613,000000	67,412314
612,000000	67,210300
611,000000	67,090359
610,000000	67,063610
609,000000	67,108501
608,000000	67,218666
607,000000	67,435903
606,000000	67,809830
605,000000	68,364423
604,000000	69,120249
603,000000	70,099876
602,000000	71,293691
601,000000	72,647567
600,000000	74,091791
599,000000	75,555476
598,000000	76,965673
597,000000	78,265850
596,000000	79,432956
595,000000	80,464300
594,000000	81,359322
593,000000	82,124405
592,000000	82,779037
591,000000	83,347838
590,000000	83,852082
589,000000	84,310847
588,000000	84,741933
587,000000	85,152752
586,000000	85,539756
585,000000	85,901975
584,000000	86,246611
583,000000	86,577478
582,000000	86,886485
581,000000	87,164038
580,000000	87,412204
579,000000	87,642853
578,000000	87,866952
577,000000	88,085838
576,000000	88,289946
575,000000	88,469214
574,000000	88,629410
573,000000	88,791356
572,000000	88,967069
571,000000	89,145038
570,000000	89,306766
569,000000	89,451886
568,000000	89,594963
567,000000	89,742644
566,000000	89,889675
565,000000	90,032809
564,000000	90,172720
563,000000	90,303282
562,000000	90,413285
561,000000	90,499811
560,000000	90,570710
559,000000	90,634647
558,000000	90,696011
557,000000	90,755530
556,000000	90,809543
555,000000	90,852419
554,000000	90,882990
553,000000	90,903208
552,000000	90,909863
551,000000	90,900309
550,000000	90,888849
549,000000	90,899947
548,000000	90,937406
547,000000	90,977202
546,000000	91,001132
545,000000	91,023188
544,000000	91,067001
543,000000	91,131920
542,000000	91,199480
541,000000	91,261983
540,000000	91,327522
539,000000	91,401890
538,000000	91,480435
537,000000	91,554699
536,000000	91,616965
535,000000	91,664665
534,000000	91,711031
533,000000	91,780896
532,000000	91,884858
531,000000	92,004740
530,000000	92,115206
529,000000	92,209906
528,000000	92,291986
527,000000	92,352409
526,000000	92,377565
525,000000	92,373742
524,000000	92,361420
523,000000	92,351341
522,000000	92,344440
521,000000	92,341715
520,000000	92,339211
519,000000	92,325196
518,000000	92,301642
517,000000	92,296781
516,000000	92,333172
515,000000	92,394662
514,000000	92,446271
513,000000	92,473621
512,000000	92,486571
511,000000	92,497144
510,000000	92,510208
509,000000	92,526675
508,000000	92,539019
507,000000	92,529782
506,000000	92,492958
505,000000	92,448161
504,000000	92,415712
503,000000	92,386703
502,000000	92,332123
501,000000	92,238843
500,000000	92,120641
499,000000	91,997748
498,000000	91,886249
497,000000	91,796516
496,000000	91,722915
495,000000	91,643824
494,000000	91,545761
493,000000	91,441421
492,000000	91,351868
491,000000	91,281124
490,000000	91,225656
489,000000	91,194544
488,000000	91,199745
487,000000	91,232165
486,000000	91,269316
485,000000	91,307936
484,000000	91,368494
483,000000	91,463915
482,000000	91,583652
481,000000	91,713355
480,000000	91,849362
479,000000	91,990531
478,000000	92,133588
477,000000	92,278357
476,000000	92,424066
475,000000	92,558337
474,000000	92,662421
473,000000	92,726754
472,000000	92,756626
471,000000	92,767716
470,000000	92,786802
469,000000	92,844727
468,000000	92,950590
467,000000	93,070717
466,000000	93,153949
465,000000	93,182454
464,000000	93,177862
463,000000	93,172410
462,000000	93,187267
461,000000	93,219780
460,000000	93,239839
459,000000	93,215720
458,000000	93,164579
457,000000	93,155367
456,000000	93,219188
455,000000	93,305770
454,000000	93,355381
453,000000	93,353693
452,000000	93,318321
451,000000	93,269760
450,000000	93,233701
