# Supplementary material for: Machine learning-assisted non-destructive plasticizer identification and quantification in historical PVC objects based on IR spectroscopy
Source: Sci Rep. 2022 Mar 23;12:5017. doi: 10.1038/s41598-022-08862-1 (PMC8943100; doi:10.1038/s41598-022-08862-1)
Supplement: Supplementary file 1 — Supplementary Information 1. [file 41598_2022_8862_MOESM1_ESM.zip › Plasticizers_PVC_data/ATR_FTIR_all/P341.ASC]

PE IR       SUBTECH     SPECTRUM    ASCII       PEDS        4.00        
   -1
P341.ASC
20/10/28
14:32:40.00
20/10/28
14:32:40.00
Student
Sample 000 By student Date Wednesday, October 28 2020
450,000000
#HDR
-1
-1
#GR
cm-1
%T
1.0
0.0
4000,000000
-1,000000
3551
8
100,045659
63,794025
#DATA
4000,000000	99,232590
3999,000000	99,232636
3998,000000	99,232684
3997,000000	99,232725
3996,000000	99,233812
3995,000000	99,235513
3994,000000	99,236936
3993,000000	99,237565
3992,000000	99,237541
3991,000000	99,237307
3990,000000	99,237277
3989,000000	99,237842
3988,000000	99,239376
3987,000000	99,241945
3986,000000	99,245006
3985,000000	99,247648
3984,000000	99,249225
3983,000000	99,249790
3982,000000	99,249889
3981,000000	99,250035
3980,000000	99,250449
3979,000000	99,251141
3978,000000	99,252031
3977,000000	99,252945
3976,000000	99,253659
3975,000000	99,254106
3974,000000	99,254536
3973,000000	99,255348
3972,000000	99,256745
3971,000000	99,258561
3970,000000	99,260456
3969,000000	99,262225
3968,000000	99,263898
3967,000000	99,265617
3966,000000	99,267487
3965,000000	99,269502
3964,000000	99,271508
3963,000000	99,273134
3962,000000	99,273878
3961,000000	99,273458
3960,000000	99,272220
3959,000000	99,271099
3958,000000	99,271048
3957,000000	99,272393
3956,000000	99,274634
3955,000000	99,276840
3954,000000	99,278262
3953,000000	99,278699
3952,000000	99,278479
3951,000000	99,278187
3950,000000	99,278292
3949,000000	99,278828
3948,000000	99,279416
3947,000000	99,279666
3946,000000	99,279595
3945,000000	99,279586
3944,000000	99,280013
3943,000000	99,280935
3942,000000	99,282085
3941,000000	99,283170
3940,000000	99,284060
3939,000000	99,284579
3938,000000	99,284397
3937,000000	99,283359
3936,000000	99,281795
3935,000000	99,280472
3934,000000	99,280208
3933,000000	99,281449
3932,000000	99,284041
3931,000000	99,287325
3930,000000	99,290574
3929,000000	99,293302
3928,000000	99,295273
3927,000000	99,296407
3926,000000	99,296646
3925,000000	99,295952
3924,000000	99,294492
3923,000000	99,292806
3922,000000	99,291520
3921,000000	99,290861
3920,000000	99,290690
3919,000000	99,290849
3918,000000	99,291197
3917,000000	99,291377
3916,000000	99,290940
3915,000000	99,289967
3914,000000	99,289241
3913,000000	99,289620
3912,000000	99,291344
3911,000000	99,293809
3910,000000	99,295996
3909,000000	99,297318
3908,000000	99,297985
3907,000000	99,298765
3906,000000	99,300284
3905,000000	99,302366
3904,000000	99,303956
3903,000000	99,304015
3902,000000	99,302648
3901,000000	99,300857
3900,000000	99,299492
3899,000000	99,299016
3898,000000	99,299736
3897,000000	99,301676
3896,000000	99,304065
3895,000000	99,305536
3894,000000	99,305432
3893,000000	99,304783
3892,000000	99,305088
3891,000000	99,306137
3890,000000	99,306354
3889,000000	99,305421
3888,000000	99,304491
3887,000000	99,304745
3886,000000	99,306245
3885,000000	99,307540
3884,000000	99,307805
3883,000000	99,308448
3882,000000	99,310950
3881,000000	99,314954
3880,000000	99,318425
3879,000000	99,319613
3878,000000	99,319038
3877,000000	99,318434
3876,000000	99,318523
3875,000000	99,318780
3874,000000	99,318461
3873,000000	99,317901
3872,000000	99,318777
3871,000000	99,322289
3870,000000	99,326902
3869,000000	99,329201
3868,000000	99,328116
3867,000000	99,325696
3866,000000	99,323789
3865,000000	99,322933
3864,000000	99,323171
3863,000000	99,324341
3862,000000	99,326153
3861,000000	99,328028
3860,000000	99,329268
3859,000000	99,329531
3858,000000	99,328605
3857,000000	99,326379
3856,000000	99,323712
3855,000000	99,323425
3854,000000	99,327720
3853,000000	99,333018
3852,000000	99,335235
3851,000000	99,336885
3850,000000	99,340321
3849,000000	99,343736
3848,000000	99,345128
3847,000000	99,344583
3846,000000	99,343348
3845,000000	99,342504
3844,000000	99,342295
3843,000000	99,342331
3842,000000	99,342399
3841,000000	99,343076
3840,000000	99,345430
3839,000000	99,349880
3838,000000	99,354918
3837,000000	99,358058
3836,000000	99,358477
3835,000000	99,357698
3834,000000	99,357639
3833,000000	99,358949
3832,000000	99,361132
3831,000000	99,363565
3830,000000	99,366385
3829,000000	99,370065
3828,000000	99,374089
3827,000000	99,376681
3826,000000	99,376348
3825,000000	99,373559
3824,000000	99,370532
3823,000000	99,369749
3822,000000	99,372197
3821,000000	99,375781
3820,000000	99,377571
3819,000000	99,378113
3818,000000	99,379698
3817,000000	99,382823
3816,000000	99,386183
3815,000000	99,388118
3814,000000	99,388866
3813,000000	99,390053
3812,000000	99,391736
3811,000000	99,392546
3810,000000	99,392154
3809,000000	99,392000
3808,000000	99,393620
3807,000000	99,396457
3806,000000	99,398518
3805,000000	99,399557
3804,000000	99,401289
3803,000000	99,404930
3802,000000	99,409966
3801,000000	99,414082
3800,000000	99,415823
3799,000000	99,417118
3798,000000	99,419968
3797,000000	99,423872
3796,000000	99,427251
3795,000000	99,429274
3794,000000	99,430388
3793,000000	99,431474
3792,000000	99,432970
3791,000000	99,434850
3790,000000	99,436879
3789,000000	99,438574
3788,000000	99,439379
3787,000000	99,439184
3786,000000	99,438608
3785,000000	99,438642
3784,000000	99,440068
3783,000000	99,443150
3782,000000	99,447574
3781,000000	99,452425
3780,000000	99,456469
3779,000000	99,459013
3778,000000	99,460569
3777,000000	99,462231
3776,000000	99,464270
3775,000000	99,465930
3774,000000	99,466550
3773,000000	99,466456
3772,000000	99,466512
3771,000000	99,467008
3770,000000	99,467409
3769,000000	99,467441
3768,000000	99,467859
3767,000000	99,469176
3766,000000	99,470341
3765,000000	99,469956
3764,000000	99,468500
3763,000000	99,468336
3762,000000	99,471312
3761,000000	99,476881
3760,000000	99,482523
3759,000000	99,485825
3758,000000	99,486326
3757,000000	99,485393
3756,000000	99,484507
3755,000000	99,484397
3754,000000	99,485297
3753,000000	99,487279
3752,000000	99,489931
3751,000000	99,491532
3750,000000	99,490364
3749,000000	99,487463
3748,000000	99,485868
3747,000000	99,487466
3746,000000	99,491467
3745,000000	99,494781
3744,000000	99,493555
3743,000000	99,488693
3742,000000	99,487121
3741,000000	99,492038
3740,000000	99,499371
3739,000000	99,504853
3738,000000	99,508188
3737,000000	99,511400
3736,000000	99,515494
3735,000000	99,519161
3734,000000	99,520875
3733,000000	99,520489
3732,000000	99,518903
3731,000000	99,517564
3730,000000	99,517935
3729,000000	99,520430
3728,000000	99,523824
3727,000000	99,526232
3726,000000	99,526714
3725,000000	99,525947
3724,000000	99,525110
3723,000000	99,524202
3722,000000	99,522444
3721,000000	99,520108
3720,000000	99,518677
3719,000000	99,518943
3718,000000	99,519777
3717,000000	99,519498
3716,000000	99,517764
3715,000000	99,515798
3714,000000	99,515000
3713,000000	99,515386
3712,000000	99,515158
3711,000000	99,512246
3710,000000	99,506720
3709,000000	99,500312
3708,000000	99,493981
3707,000000	99,487352
3706,000000	99,479616
3705,000000	99,470315
3704,000000	99,459210
3703,000000	99,445820
3702,000000	99,429733
3701,000000	99,411858
3700,000000	99,394601
3699,000000	99,379933
3698,000000	99,367613
3697,000000	99,355966
3696,000000	99,344104
3695,000000	99,333086
3694,000000	99,325047
3693,000000	99,321633
3692,000000	99,323470
3691,000000	99,330392
3690,000000	99,341161
3689,000000	99,352744
3688,000000	99,361743
3687,000000	99,367465
3686,000000	99,371922
3685,000000	99,376548
3684,000000	99,380863
3683,000000	99,383923
3682,000000	99,385206
3681,000000	99,384353
3680,000000	99,381039
3679,000000	99,375724
3678,000000	99,370376
3677,000000	99,367818
3676,000000	99,369058
3675,000000	99,371136
3674,000000	99,371914
3673,000000	99,373619
3672,000000	99,377616
3671,000000	99,381559
3670,000000	99,382016
3669,000000	99,378134
3668,000000	99,373393
3667,000000	99,372043
3666,000000	99,374833
3665,000000	99,379520
3664,000000	99,383588
3663,000000	99,385794
3662,000000	99,386226
3661,000000	99,385535
3660,000000	99,383991
3659,000000	99,381315
3658,000000	99,377457
3657,000000	99,373381
3656,000000	99,370540
3655,000000	99,369471
3654,000000	99,369573
3653,000000	99,369443
3652,000000	99,368125
3651,000000	99,367068
3650,000000	99,368843
3649,000000	99,372803
3648,000000	99,375534
3647,000000	99,375587
3646,000000	99,374484
3645,000000	99,374257
3644,000000	99,375475
3643,000000	99,377400
3642,000000	99,379167
3641,000000	99,380630
3640,000000	99,382043
3639,000000	99,383244
3638,000000	99,383518
3637,000000	99,382470
3636,000000	99,380386
3635,000000	99,377354
3634,000000	99,372732
3633,000000	99,366023
3632,000000	99,357833
3631,000000	99,349495
3630,000000	99,342145
3629,000000	99,335527
3628,000000	99,328533
3627,000000	99,322436
3626,000000	99,319332
3625,000000	99,317852
3624,000000	99,314716
3623,000000	99,308497
3622,000000	99,300335
3621,000000	99,292467
3620,000000	99,286588
3619,000000	99,282734
3618,000000	99,279838
3617,000000	99,277397
3616,000000	99,275469
3615,000000	99,273510
3614,000000	99,270446
3613,000000	99,265795
3612,000000	99,260556
3611,000000	99,256726
3610,000000	99,255545
3609,000000	99,256107
3608,000000	99,255950
3607,000000	99,253554
3606,000000	99,249911
3605,000000	99,247004
3604,000000	99,245508
3603,000000	99,244337
3602,000000	99,241792
3601,000000	99,237179
3600,000000	99,231342
3599,000000	99,225587
3598,000000	99,220497
3597,000000	99,215975
3596,000000	99,211926
3595,000000	99,208297
3594,000000	99,204822
3593,000000	99,201086
3592,000000	99,196837
3591,000000	99,191754
3590,000000	99,185484
3589,000000	99,178396
3588,000000	99,171935
3587,000000	99,167520
3586,000000	99,165520
3585,000000	99,165411
3584,000000	99,166133
3583,000000	99,166440
3582,000000	99,165562
3581,000000	99,163700
3580,000000	99,161587
3579,000000	99,159384
3578,000000	99,156260
3577,000000	99,151276
3576,000000	99,144713
3575,000000	99,138169
3574,000000	99,133336
3573,000000	99,130701
3572,000000	99,129444
3571,000000	99,128349
3570,000000	99,126736
3569,000000	99,124637
3568,000000	99,122017
3567,000000	99,117946
3566,000000	99,111661
3565,000000	99,104274
3564,000000	99,097838
3563,000000	99,093165
3562,000000	99,089402
3561,000000	99,085376
3560,000000	99,080983
3559,000000	99,077142
3558,000000	99,074583
3557,000000	99,072950
3556,000000	99,070981
3555,000000	99,067179
3554,000000	99,060461
3553,000000	99,050897
3552,000000	99,040107
3551,000000	99,030524
3550,000000	99,023805
3549,000000	99,019917
3548,000000	99,017581
3547,000000	99,015378
3546,000000	99,012623
3545,000000	99,009451
3544,000000	99,006162
3543,000000	99,002679
3542,000000	98,998826
3541,000000	98,994917
3540,000000	98,991492
3539,000000	98,988377
3538,000000	98,984529
3537,000000	98,979328
3536,000000	98,973679
3535,000000	98,969187
3534,000000	98,966391
3533,000000	98,964415
3532,000000	98,962147
3531,000000	98,959048
3530,000000	98,954896
3529,000000	98,949446
3528,000000	98,942810
3527,000000	98,935810
3526,000000	98,929540
3525,000000	98,924659
3524,000000	98,921157
3523,000000	98,918494
3522,000000	98,915905
3521,000000	98,912829
3520,000000	98,909221
3519,000000	98,905399
3518,000000	98,901597
3517,000000	98,897773
3516,000000	98,893801
3515,000000	98,889683
3514,000000	98,885632
3513,000000	98,882096
3512,000000	98,879499
3511,000000	98,877549
3510,000000	98,874924
3509,000000	98,870299
3508,000000	98,863859
3507,000000	98,857300
3506,000000	98,852178
3505,000000	98,848655
3504,000000	98,845870
3503,000000	98,843076
3502,000000	98,840172
3501,000000	98,837390
3500,000000	98,834909
3499,000000	98,832654
3498,000000	98,830159
3497,000000	98,826631
3496,000000	98,821495
3495,000000	98,814960
3494,000000	98,807899
3493,000000	98,801109
3492,000000	98,794836
3491,000000	98,789040
3490,000000	98,783924
3489,000000	98,779950
3488,000000	98,777253
3487,000000	98,775207
3486,000000	98,772818
3485,000000	98,769591
3484,000000	98,765772
3483,000000	98,761691
3482,000000	98,757069
3481,000000	98,751342
3480,000000	98,744734
3479,000000	98,738652
3478,000000	98,734656
3477,000000	98,732928
3476,000000	98,731854
3475,000000	98,729265
3474,000000	98,724359
3473,000000	98,718363
3472,000000	98,713334
3471,000000	98,710458
3470,000000	98,709463
3469,000000	98,709185
3468,000000	98,708187
3467,000000	98,705083
3466,000000	98,699173
3465,000000	98,691224
3464,000000	98,683242
3463,000000	98,676953
3462,000000	98,672499
3461,000000	98,668788
3460,000000	98,664860
3459,000000	98,660689
3458,000000	98,656886
3457,000000	98,654117
3456,000000	98,652700
3455,000000	98,652298
3454,000000	98,651902
3453,000000	98,650384
3452,000000	98,647303
3451,000000	98,643236
3450,000000	98,639446
3449,000000	98,637161
3448,000000	98,636788
3447,000000	98,637405
3446,000000	98,637284
3445,000000	98,635289
3444,000000	98,631770
3443,000000	98,628124
3442,000000	98,625796
3441,000000	98,625623
3440,000000	98,627578
3439,000000	98,630596
3438,000000	98,632848
3437,000000	98,632848
3436,000000	98,630562
3435,000000	98,627315
3434,000000	98,624660
3433,000000	98,623458
3432,000000	98,623744
3431,000000	98,624906
3430,000000	98,625902
3429,000000	98,625703
3428,000000	98,623818
3427,000000	98,620445
3426,000000	98,616292
3425,000000	98,612450
3424,000000	98,610130
3423,000000	98,609924
3422,000000	98,611134
3421,000000	98,612195
3420,000000	98,612013
3419,000000	98,610773
3418,000000	98,609487
3417,000000	98,609054
3416,000000	98,609689
3415,000000	98,610706
3414,000000	98,610679
3413,000000	98,608359
3412,000000	98,603931
3411,000000	98,599250
3410,000000	98,596508
3409,000000	98,596528
3408,000000	98,598293
3407,000000	98,599929
3406,000000	98,600074
3405,000000	98,598675
3404,000000	98,596917
3403,000000	98,596405
3402,000000	98,597982
3401,000000	98,601027
3400,000000	98,603882
3399,000000	98,605102
3398,000000	98,604513
3397,000000	98,603191
3396,000000	98,602424
3395,000000	98,602645
3394,000000	98,603241
3393,000000	98,603200
3392,000000	98,601892
3391,000000	98,599402
3390,000000	98,596399
3389,000000	98,593804
3388,000000	98,592299
3387,000000	98,591869
3386,000000	98,591787
3385,000000	98,591155
3384,000000	98,589550
3383,000000	98,587257
3382,000000	98,585081
3381,000000	98,583943
3380,000000	98,584377
3379,000000	98,586182
3378,000000	98,588616
3377,000000	98,590942
3376,000000	98,592687
3375,000000	98,593554
3374,000000	98,593596
3373,000000	98,593561
3372,000000	98,594535
3371,000000	98,596812
3370,000000	98,599412
3369,000000	98,601084
3368,000000	98,601508
3367,000000	98,601140
3366,000000	98,600239
3365,000000	98,598688
3364,000000	98,596763
3363,000000	98,595421
3362,000000	98,595528
3361,000000	98,596908
3360,000000	98,598254
3359,000000	98,598023
3358,000000	98,595641
3357,000000	98,592048
3356,000000	98,588986
3355,000000	98,587654
3354,000000	98,588202
3353,000000	98,590483
3352,000000	98,594549
3351,000000	98,599876
3350,000000	98,604672
3349,000000	98,606953
3348,000000	98,606382
3347,000000	98,604448
3346,000000	98,602820
3345,000000	98,602114
3344,000000	98,602274
3343,000000	98,603267
3342,000000	98,604933
3341,000000	98,606730
3340,000000	98,608197
3339,000000	98,609489
3338,000000	98,611066
3337,000000	98,612933
3336,000000	98,614442
3335,000000	98,614804
3334,000000	98,613702
3333,000000	98,611587
3332,000000	98,609534
3331,000000	98,608644
3330,000000	98,609346
3329,000000	98,611322
3328,000000	98,614139
3327,000000	98,617722
3326,000000	98,621955
3325,000000	98,625954
3324,000000	98,628166
3323,000000	98,627490
3322,000000	98,624389
3321,000000	98,620821
3320,000000	98,618934
3319,000000	98,619658
3318,000000	98,622442
3317,000000	98,626133
3316,000000	98,629848
3315,000000	98,633030
3314,000000	98,635229
3313,000000	98,636364
3312,000000	98,637133
3311,000000	98,638714
3310,000000	98,641762
3309,000000	98,645752
3308,000000	98,649333
3307,000000	98,651366
3306,000000	98,651806
3305,000000	98,651725
3304,000000	98,652310
3303,000000	98,653650
3302,000000	98,654681
3301,000000	98,654544
3300,000000	98,653808
3299,000000	98,654064
3298,000000	98,656425
3297,000000	98,660609
3296,000000	98,665328
3295,000000	98,669228
3294,000000	98,671602
3293,000000	98,672647
3292,000000	98,673053
3291,000000	98,673115
3290,000000	98,672428
3289,000000	98,670817
3288,000000	98,669254
3287,000000	98,669171
3286,000000	98,670906
3285,000000	98,673437
3284,000000	98,675754
3283,000000	98,677842
3282,000000	98,680032
3281,000000	98,682136
3280,000000	98,683801
3279,000000	98,685380
3278,000000	98,687862
3277,000000	98,691911
3276,000000	98,697260
3275,000000	98,702883
3274,000000	98,707500
3273,000000	98,710175
3272,000000	98,710947
3271,000000	98,710974
3270,000000	98,711677
3269,000000	98,713503
3268,000000	98,715607
3267,000000	98,716882
3266,000000	98,717251
3265,000000	98,717750
3264,000000	98,719272
3263,000000	98,721416
3262,000000	98,722844
3261,000000	98,722946
3260,000000	98,722847
3259,000000	98,724455
3258,000000	98,728546
3257,000000	98,733997
3256,000000	98,738872
3255,000000	98,742031
3254,000000	98,743682
3253,000000	98,744827
3252,000000	98,746488
3251,000000	98,749298
3250,000000	98,753326
3249,000000	98,757880
3248,000000	98,761577
3247,000000	98,763133
3246,000000	98,762613
3245,000000	98,761833
3244,000000	98,762967
3243,000000	98,766468
3242,000000	98,770594
3241,000000	98,773232
3240,000000	98,773923
3239,000000	98,773984
3238,000000	98,775039
3237,000000	98,777734
3236,000000	98,781559
3235,000000	98,785354
3234,000000	98,788113
3233,000000	98,789821
3232,000000	98,791495
3231,000000	98,793983
3230,000000	98,796765
3229,000000	98,798399
3228,000000	98,798219
3227,000000	98,797152
3226,000000	98,796723
3225,000000	98,797643
3224,000000	98,799478
3223,000000	98,801381
3222,000000	98,802899
3221,000000	98,804308
3220,000000	98,806352
3219,000000	98,809484
3218,000000	98,813339
3217,000000	98,817093
3216,000000	98,820313
3215,000000	98,823212
3214,000000	98,826088
3213,000000	98,828843
3212,000000	98,831118
3211,000000	98,832658
3210,000000	98,833403
3209,000000	98,833460
3208,000000	98,833072
3207,000000	98,832481
3206,000000	98,831852
3205,000000	98,831492
3204,000000	98,832035
3203,000000	98,834064
3202,000000	98,837520
3201,000000	98,841733
3200,000000	98,846035
3199,000000	98,850048
3198,000000	98,853462
3197,000000	98,856043
3196,000000	98,858040
3195,000000	98,860246
3194,000000	98,863431
3193,000000	98,867823
3192,000000	98,873115
3191,000000	98,878571
3190,000000	98,883015
3189,000000	98,885281
3188,000000	98,885182
3187,000000	98,884001
3186,000000	98,883659
3185,000000	98,885243
3184,000000	98,888374
3183,000000	98,891891
3182,000000	98,894986
3181,000000	98,897638
3180,000000	98,900134
3179,000000	98,902412
3178,000000	98,904040
3177,000000	98,904790
3176,000000	98,905011
3175,000000	98,905423
3174,000000	98,906817
3173,000000	98,909925
3172,000000	98,914996
3171,000000	98,921071
3170,000000	98,926115
3169,000000	98,928636
3168,000000	98,929186
3167,000000	98,929794
3166,000000	98,931880
3165,000000	98,935140
3164,000000	98,938359
3163,000000	98,940681
3162,000000	98,942002
3161,000000	98,942784
3160,000000	98,943839
3159,000000	98,945871
3158,000000	98,948871
3157,000000	98,952235
3156,000000	98,955631
3155,000000	98,959362
3154,000000	98,963552
3153,000000	98,967392
3152,000000	98,969733
3151,000000	98,970346
3150,000000	98,970183
3149,000000	98,970374
3148,000000	98,971285
3147,000000	98,972602
3146,000000	98,973992
3145,000000	98,975416
3144,000000	98,976944
3143,000000	98,978626
3142,000000	98,980721
3141,000000	98,983805
3140,000000	98,988154
3139,000000	98,992953
3138,000000	98,996560
3137,000000	98,997958
3136,000000	98,997776
3135,000000	98,997613
3134,000000	98,998544
3133,000000	99,000477
3132,000000	99,002595
3131,000000	99,003907
3130,000000	99,003698
3129,000000	99,002204
3128,000000	99,000932
3127,000000	99,001593
3126,000000	99,004397
3125,000000	99,007781
3124,000000	99,010021
3123,000000	99,010755
3122,000000	99,010866
3121,000000	99,011336
3120,000000	99,012496
3119,000000	99,013981
3118,000000	99,015049
3117,000000	99,015074
3116,000000	99,013930
3115,000000	99,011838
3114,000000	99,008947
3113,000000	99,005494
3112,000000	99,002290
3111,000000	99,000373
3110,000000	98,999845
3109,000000	98,999423
3108,000000	98,997548
3107,000000	98,993765
3106,000000	98,988932
3105,000000	98,984495
3104,000000	98,981803
3103,000000	98,981474
3102,000000	98,982824
3101,000000	98,984155
3100,000000	98,984149
3099,000000	98,982917
3098,000000	98,981342
3097,000000	98,979729
3096,000000	98,977650
3095,000000	98,974903
3094,000000	98,971867
3093,000000	98,968654
3092,000000	98,964440
3091,000000	98,958010
3090,000000	98,948923
3089,000000	98,937929
3088,000000	98,926350
3087,000000	98,915150
3086,000000	98,904592
3085,000000	98,894734
3084,000000	98,886164
3083,000000	98,880085
3082,000000	98,877480
3081,000000	98,878230
3080,000000	98,881102
3079,000000	98,884509
3078,000000	98,887199
3077,000000	98,888465
3076,000000	98,888216
3075,000000	98,886986
3074,000000	98,885502
3073,000000	98,883884
3072,000000	98,881400
3071,000000	98,877266
3070,000000	98,871582
3069,000000	98,865163
3068,000000	98,858442
3067,000000	98,851069
3066,000000	98,842799
3065,000000	98,834366
3064,000000	98,826958
3063,000000	98,821140
3062,000000	98,816951
3061,000000	98,815060
3060,000000	98,816984
3059,000000	98,823579
3058,000000	98,833668
3057,000000	98,844616
3056,000000	98,854282
3055,000000	98,862163
3054,000000	98,868829
3053,000000	98,874726
3052,000000	98,879696
3051,000000	98,883431
3050,000000	98,886054
3049,000000	98,888056
3048,000000	98,889446
3047,000000	98,889223
3046,000000	98,886118
3045,000000	98,879943
3044,000000	98,871779
3043,000000	98,862467
3042,000000	98,851377
3041,000000	98,837129
3040,000000	98,819310
3039,000000	98,799147
3038,000000	98,778591
3037,000000	98,759043
3036,000000	98,740513
3035,000000	98,721267
3034,000000	98,698553
3033,000000	98,670530
3032,000000	98,637984
3031,000000	98,603995
3030,000000	98,572000
3029,000000	98,544486
3028,000000	98,523278
3027,000000	98,510032
3026,000000	98,505774
3025,000000	98,510266
3024,000000	98,521985
3023,000000	98,538675
3022,000000	98,557691
3021,000000	98,576189
3020,000000	98,591641
3019,000000	98,602468
3018,000000	98,608337
3017,000000	98,609835
3016,000000	98,607832
3015,000000	98,603010
3014,000000	98,595938
3013,000000	98,587280
3012,000000	98,577444
3011,000000	98,565982
3010,000000	98,551727
3009,000000	98,534045
3008,000000	98,513693
3007,000000	98,492204
3006,000000	98,470722
3005,000000	98,449646
3004,000000	98,429053
3003,000000	98,408901
3002,000000	98,388910
3001,000000	98,368736
3000,000000	98,348147
2999,000000	98,326629
2998,000000	98,303028
2997,000000	98,275973
2996,000000	98,244612
2995,000000	98,208389
2994,000000	98,166270
2993,000000	98,116936
2992,000000	98,059643
2991,000000	97,994542
2990,000000	97,921735
2989,000000	97,840438
2988,000000	97,749278
2987,000000	97,646955
2986,000000	97,533041
2985,000000	97,408413
2984,000000	97,275256
2983,000000	97,136382
2982,000000	96,994238
2981,000000	96,850815
2980,000000	96,708046
2979,000000	96,568186
2978,000000	96,433784
2977,000000	96,307550
2976,000000	96,191823
2975,000000	96,087445
2974,000000	95,993542
2973,000000	95,908801
2972,000000	95,833316
2971,000000	95,768595
2970,000000	95,716039
2969,000000	95,676106
2968,000000	95,648566
2967,000000	95,633076
2966,000000	95,628844
2965,000000	95,634254
2964,000000	95,647042
2963,000000	95,664421
2962,000000	95,683277
2961,000000	95,700689
2960,000000	95,714865
2959,000000	95,725314
2958,000000	95,731921
2957,000000	95,734109
2956,000000	95,730921
2955,000000	95,721646
2954,000000	95,705937
2953,000000	95,683734
2952,000000	95,655335
2951,000000	95,621364
2950,000000	95,582327
2949,000000	95,538013
2948,000000	95,487648
2947,000000	95,430480
2946,000000	95,365958
2945,000000	95,293380
2944,000000	95,211532
2943,000000	95,119338
2942,000000	95,016987
2941,000000	94,906330
2940,000000	94,789943
2939,000000	94,669620
2938,000000	94,546087
2937,000000	94,419896
2936,000000	94,292233
2935,000000	94,164691
2934,000000	94,038708
2933,000000	93,915708
2932,000000	93,797347
2931,000000	93,685098
2930,000000	93,579428
2929,000000	93,479560
2928,000000	93,384106
2927,000000	93,291767
2926,000000	93,201496
2925,000000	93,112109
2924,000000	93,021903
2923,000000	92,928742
2922,000000	92,830772
2921,000000	92,727376
2920,000000	92,619898
2919,000000	92,511956
2918,000000	92,409267
2917,000000	92,318328
2916,000000	92,244391
2915,000000	92,190000
2914,000000	92,155436
2913,000000	92,140723
2912,000000	92,146951
2911,000000	92,176623
2910,000000	92,233222
2909,000000	92,320583
2908,000000	92,442235
2907,000000	92,600396
2906,000000	92,795457
2905,000000	93,025472
2904,000000	93,285994
2903,000000	93,570438
2902,000000	93,871244
2901,000000	94,181456
2900,000000	94,495094
2899,000000	94,806671
2898,000000	95,110018
2897,000000	95,398154
2896,000000	95,664717
2895,000000	95,905604
2894,000000	96,119840
2893,000000	96,308726
2892,000000	96,474433
2891,000000	96,618996
2890,000000	96,744260
2889,000000	96,852497
2888,000000	96,946613
2887,000000	97,029431
2886,000000	97,102450
2885,000000	97,165727
2884,000000	97,218958
2883,000000	97,262627
2882,000000	97,298148
2881,000000	97,327007
2880,000000	97,349993
2879,000000	97,367125
2878,000000	97,378513
2877,000000	97,385404
2876,000000	97,389829
2875,000000	97,392625
2874,000000	97,392026
2873,000000	97,385272
2872,000000	97,372108
2871,000000	97,356019
2870,000000	97,341500
2869,000000	97,330401
2868,000000	97,320946
2867,000000	97,309529
2866,000000	97,292744
2865,000000	97,268374
2864,000000	97,235718
2863,000000	97,195238
2862,000000	97,147354
2861,000000	97,091552
2860,000000	97,027210
2859,000000	96,955390
2858,000000	96,879296
2857,000000	96,802680
2856,000000	96,727895
2855,000000	96,655789
2854,000000	96,587338
2853,000000	96,525563
2852,000000	96,476671
2851,000000	96,449185
2850,000000	96,451151
2849,000000	96,486463
2848,000000	96,552453
2847,000000	96,640910
2846,000000	96,741970
2845,000000	96,848079
2844,000000	96,955775
2843,000000	97,064781
2842,000000	97,175402
2841,000000	97,286472
2840,000000	97,395086
2839,000000	97,498244
2838,000000	97,594862
2837,000000	97,685902
2836,000000	97,772733
2835,000000	97,855400
2834,000000	97,932324
2833,000000	98,001504
2832,000000	98,061736
2831,000000	98,113006
2830,000000	98,156222
2829,000000	98,192598
2828,000000	98,222892
2827,000000	98,246842
2826,000000	98,263404
2825,000000	98,271846
2824,000000	98,272536
2823,000000	98,266655
2822,000000	98,255669
2821,000000	98,241423
2820,000000	98,226573
2819,000000	98,214351
2818,000000	98,207624
2817,000000	98,208381
2816,000000	98,217855
2815,000000	98,236643
2814,000000	98,264712
2813,000000	98,301417
2812,000000	98,345352
2811,000000	98,393893
2810,000000	98,443201
2809,000000	98,489657
2808,000000	98,531786
2807,000000	98,570236
2806,000000	98,605705
2805,000000	98,637533
2804,000000	98,664714
2803,000000	98,687628
2802,000000	98,707921
2801,000000	98,726811
2800,000000	98,744226
2799,000000	98,759644
2798,000000	98,773107
2797,000000	98,785261
2796,000000	98,796742
2795,000000	98,807837
2794,000000	98,818651
2793,000000	98,829395
2792,000000	98,840443
2791,000000	98,851925
2790,000000	98,863168
2789,000000	98,872826
2788,000000	98,880016
2787,000000	98,885474
2786,000000	98,891252
2785,000000	98,898958
2784,000000	98,908239
2783,000000	98,917070
2782,000000	98,923604
2781,000000	98,927875
2780,000000	98,931801
2779,000000	98,937525
2778,000000	98,945578
2777,000000	98,954449
2776,000000	98,961803
2775,000000	98,966160
2774,000000	98,967699
2773,000000	98,967768
2772,000000	98,967743
2771,000000	98,968199
2770,000000	98,968962
2769,000000	98,969797
2768,000000	98,970870
2767,000000	98,972466
2766,000000	98,974373
2765,000000	98,975835
2764,000000	98,976257
2763,000000	98,975862
2762,000000	98,975473
2761,000000	98,975586
2760,000000	98,975783
2759,000000	98,975214
2758,000000	98,973619
2757,000000	98,971609
2756,000000	98,969778
2755,000000	98,967863
2754,000000	98,965256
2753,000000	98,962212
2752,000000	98,959879
2751,000000	98,958845
2750,000000	98,958178
2749,000000	98,956349
2748,000000	98,952881
2747,000000	98,948726
2746,000000	98,945239
2745,000000	98,943191
2744,000000	98,942531
2743,000000	98,942651
2742,000000	98,942868
2741,000000	98,943010
2740,000000	98,943545
2739,000000	98,944885
2738,000000	98,946711
2737,000000	98,948261
2736,000000	98,949219
2735,000000	98,950067
2734,000000	98,951633
2733,000000	98,954503
2732,000000	98,958691
2731,000000	98,963607
2730,000000	98,968518
2729,000000	98,973297
2728,000000	98,978506
2727,000000	98,984423
2726,000000	98,990322
2725,000000	98,995151
2724,000000	98,998709
2723,000000	99,001633
2722,000000	99,004438
2721,000000	99,007224
2720,000000	99,010154
2719,000000	99,013402
2718,000000	99,016522
2717,000000	99,018635
2716,000000	99,019685
2715,000000	99,020995
2714,000000	99,024114
2713,000000	99,029237
2712,000000	99,034912
2711,000000	99,039117
2710,000000	99,040635
2709,000000	99,039838
2708,000000	99,038409
2707,000000	99,038066
2706,000000	99,039295
2705,000000	99,041290
2704,000000	99,043007
2703,000000	99,044054
2702,000000	99,044709
2701,000000	99,045467
2700,000000	99,046648
2699,000000	99,048166
2698,000000	99,049657
2697,000000	99,050965
2696,000000	99,052294
2695,000000	99,053572
2694,000000	99,054018
2693,000000	99,053034
2692,000000	99,051435
2691,000000	99,051017
2690,000000	99,052618
2689,000000	99,055107
2688,000000	99,056542
2687,000000	99,055949
2686,000000	99,053874
2685,000000	99,051713
2684,000000	99,050814
2683,000000	99,051754
2682,000000	99,053965
2681,000000	99,056149
2680,000000	99,057281
2679,000000	99,057248
2678,000000	99,056589
2677,000000	99,055895
2676,000000	99,055472
2675,000000	99,055209
2674,000000	99,054646
2673,000000	99,053478
2672,000000	99,052197
2671,000000	99,051980
2670,000000	99,053694
2669,000000	99,057021
2668,000000	99,060569
2667,000000	99,062808
2666,000000	99,063162
2665,000000	99,062527
2664,000000	99,062641
2663,000000	99,064583
2662,000000	99,067951
2661,000000	99,071790
2660,000000	99,076039
2659,000000	99,081438
2658,000000	99,088057
2657,000000	99,094773
2656,000000	99,100564
2655,000000	99,105798
2654,000000	99,111766
2653,000000	99,119210
2652,000000	99,127599
2651,000000	99,135671
2650,000000	99,142440
2649,000000	99,147852
2648,000000	99,152703
2647,000000	99,157878
2646,000000	99,163693
2645,000000	99,170023
2644,000000	99,176632
2643,000000	99,182954
2642,000000	99,187954
2641,000000	99,191090
2640,000000	99,193405
2639,000000	99,196673
2638,000000	99,201242
2637,000000	99,205596
2636,000000	99,208488
2635,000000	99,210625
2634,000000	99,213576
2633,000000	99,217673
2632,000000	99,221881
2631,000000	99,225350
2630,000000	99,228209
2629,000000	99,230814
2628,000000	99,232948
2627,000000	99,234095
2626,000000	99,234331
2625,000000	99,234721
2624,000000	99,236673
2623,000000	99,240651
2622,000000	99,245569
2621,000000	99,249766
2620,000000	99,252601
2619,000000	99,254721
2618,000000	99,256835
2617,000000	99,258844
2616,000000	99,260384
2615,000000	99,261575
2614,000000	99,262769
2613,000000	99,264016
2612,000000	99,265357
2611,000000	99,267378
2610,000000	99,270839
2609,000000	99,275502
2608,000000	99,279690
2607,000000	99,281478
2606,000000	99,280607
2605,000000	99,279170
2604,000000	99,279949
2603,000000	99,283764
2602,000000	99,288682
2601,000000	99,291935
2600,000000	99,292280
2599,000000	99,290466
2598,000000	99,288233
2597,000000	99,287471
2596,000000	99,289439
2595,000000	99,293577
2594,000000	99,297342
2593,000000	99,298437
2592,000000	99,297266
2591,000000	99,296295
2590,000000	99,297022
2589,000000	99,298628
2588,000000	99,299806
2587,000000	99,300739
2586,000000	99,302596
2585,000000	99,305604
2584,000000	99,308319
2583,000000	99,308865
2582,000000	99,306844
2581,000000	99,304048
2580,000000	99,302928
2579,000000	99,304112
2578,000000	99,305888
2577,000000	99,306472
2576,000000	99,306002
2575,000000	99,305580
2574,000000	99,305214
2573,000000	99,303968
2572,000000	99,301752
2571,000000	99,299678
2570,000000	99,298630
2569,000000	99,298393
2568,000000	99,298041
2567,000000	99,296506
2566,000000	99,293296
2565,000000	99,289702
2564,000000	99,288656
2563,000000	99,291965
2562,000000	99,297786
2561,000000	99,302052
2560,000000	99,302317
2559,000000	99,299331
2558,000000	99,295589
2557,000000	99,293718
2556,000000	99,295506
2555,000000	99,300413
2554,000000	99,305160
2553,000000	99,306732
2552,000000	99,305950
2551,000000	99,306289
2550,000000	99,309125
2549,000000	99,312178
2548,000000	99,312953
2547,000000	99,311712
2546,000000	99,310346
2545,000000	99,310217
2544,000000	99,311934
2543,000000	99,315466
2542,000000	99,319346
2541,000000	99,321183
2540,000000	99,320187
2539,000000	99,318303
2538,000000	99,318003
2537,000000	99,319774
2536,000000	99,322242
2535,000000	99,323632
2534,000000	99,322604
2533,000000	99,318966
2532,000000	99,314410
2531,000000	99,311574
2530,000000	99,311685
2529,000000	99,313769
2528,000000	99,316360
2527,000000	99,318746
2526,000000	99,320265
2525,000000	99,320014
2524,000000	99,318210
2523,000000	99,316812
2522,000000	99,317950
2521,000000	99,322315
2520,000000	99,329289
2519,000000	99,337410
2518,000000	99,344417
2517,000000	99,348399
2516,000000	99,349784
2515,000000	99,350979
2514,000000	99,353190
2513,000000	99,354828
2512,000000	99,353979
2511,000000	99,351218
2510,000000	99,348793
2509,000000	99,347828
2508,000000	99,347567
2507,000000	99,346847
2506,000000	99,345281
2505,000000	99,343408
2504,000000	99,342509
2503,000000	99,344035
2502,000000	99,348550
2501,000000	99,355235
2500,000000	99,362640
2499,000000	99,369591
2498,000000	99,375271
2497,000000	99,379127
2496,000000	99,381198
2495,000000	99,382178
2494,000000	99,382913
2493,000000	99,384026
2492,000000	99,385830
2491,000000	99,387986
2490,000000	99,389446
2489,000000	99,389485
2488,000000	99,388746
2487,000000	99,388464
2486,000000	99,388829
2485,000000	99,389111
2484,000000	99,389362
2483,000000	99,390761
2482,000000	99,393907
2481,000000	99,397666
2480,000000	99,400282
2479,000000	99,401138
2478,000000	99,401176
2477,000000	99,401966
2476,000000	99,404214
2475,000000	99,406824
2474,000000	99,407755
2473,000000	99,406345
2472,000000	99,404285
2471,000000	99,403587
2470,000000	99,404402
2469,000000	99,405905
2468,000000	99,408391
2467,000000	99,412818
2466,000000	99,418660
2465,000000	99,423884
2464,000000	99,426995
2463,000000	99,427784
2462,000000	99,426426
2461,000000	99,423546
2460,000000	99,420988
2459,000000	99,420485
2458,000000	99,421363
2457,000000	99,421408
2456,000000	99,420328
2455,000000	99,420445
2454,000000	99,423354
2453,000000	99,427537
2452,000000	99,430100
2451,000000	99,429502
2450,000000	99,425992
2449,000000	99,421085
2448,000000	99,417610
2447,000000	99,418599
2446,000000	99,424583
2445,000000	99,432663
2444,000000	99,439251
2443,000000	99,443273
2442,000000	99,445971
2441,000000	99,448422
2440,000000	99,450306
2439,000000	99,450778
2438,000000	99,449731
2437,000000	99,448135
2436,000000	99,447238
2435,000000	99,447359
2434,000000	99,447707
2433,000000	99,447810
2432,000000	99,448580
2431,000000	99,451117
2430,000000	99,454863
2429,000000	99,457983
2428,000000	99,459346
2427,000000	99,459065
2426,000000	99,457471
2425,000000	99,454957
2424,000000	99,452695
2423,000000	99,451941
2422,000000	99,452425
2421,000000	99,452705
2420,000000	99,452359
2419,000000	99,452616
2418,000000	99,454605
2417,000000	99,458105
2416,000000	99,462206
2415,000000	99,465950
2414,000000	99,468035
2413,000000	99,467194
2412,000000	99,463538
2411,000000	99,458800
2410,000000	99,454852
2409,000000	99,452537
2408,000000	99,451988
2407,000000	99,453308
2406,000000	99,456684
2405,000000	99,462099
2404,000000	99,468649
2403,000000	99,474019
2402,000000	99,475758
2401,000000	99,474294
2400,000000	99,473690
2399,000000	99,477687
2398,000000	99,485317
2397,000000	99,491872
2396,000000	99,494003
2395,000000	99,492531
2394,000000	99,490673
2393,000000	99,491159
2392,000000	99,494845
2391,000000	99,500414
2390,000000	99,505179
2389,000000	99,507505
2388,000000	99,508320
2387,000000	99,509247
2386,000000	99,509835
2385,000000	99,508282
2384,000000	99,504767
2383,000000	99,501962
2382,000000	99,502128
2381,000000	99,505305
2380,000000	99,510295
2379,000000	99,515716
2378,000000	99,519689
2377,000000	99,520650
2376,000000	99,519264
2375,000000	99,518105
2374,000000	99,518860
2373,000000	99,521332
2372,000000	99,525211
2371,000000	99,530407
2370,000000	99,535290
2369,000000	99,537195
2368,000000	99,535770
2367,000000	99,533281
2366,000000	99,530730
2365,000000	99,526599
2364,000000	99,520306
2363,000000	99,514224
2362,000000	99,511467
2361,000000	99,512919
2360,000000	99,516799
2359,000000	99,521202
2358,000000	99,524654
2357,000000	99,526175
2356,000000	99,525687
2355,000000	99,523452
2354,000000	99,520862
2353,000000	99,519400
2352,000000	99,519258
2351,000000	99,519264
2350,000000	99,518090
2349,000000	99,515472
2348,000000	99,512502
2347,000000	99,511513
2346,000000	99,511909
2345,000000	99,509731
2344,000000	99,503450
2343,000000	99,496665
2342,000000	99,495588
2341,000000	99,501560
2340,000000	99,509056
2339,000000	99,511574
2338,000000	99,508146
2337,000000	99,503057
2336,000000	99,501118
2335,000000	99,503758
2334,000000	99,509037
2333,000000	99,513864
2332,000000	99,516085
2331,000000	99,514842
2330,000000	99,508734
2329,000000	99,496808
2328,000000	99,479327
2327,000000	99,460449
2326,000000	99,445982
2325,000000	99,440830
2324,000000	99,446567
2323,000000	99,460240
2322,000000	99,475496
2321,000000	99,485455
2320,000000	99,487699
2319,000000	99,485830
2318,000000	99,485782
2317,000000	99,491164
2316,000000	99,500734
2315,000000	99,510393
2314,000000	99,515773
2313,000000	99,515859
2312,000000	99,513042
2311,000000	99,510608
2310,000000	99,508964
2309,000000	99,507017
2308,000000	99,505277
2307,000000	99,506450
2306,000000	99,511510
2305,000000	99,517861
2304,000000	99,521797
2303,000000	99,521815
2302,000000	99,518741
2301,000000	99,514602
2300,000000	99,511749
2299,000000	99,511928
2298,000000	99,514391
2297,000000	99,516755
2296,000000	99,517437
2295,000000	99,517126
2294,000000	99,516464
2293,000000	99,514785
2292,000000	99,511072
2291,000000	99,505293
2290,000000	99,497986
2289,000000	99,490558
2288,000000	99,486309
2287,000000	99,488645
2286,000000	99,496884
2285,000000	99,505664
2284,000000	99,510391
2283,000000	99,511768
2282,000000	99,513785
2281,000000	99,518713
2280,000000	99,525681
2279,000000	99,532353
2278,000000	99,536469
2277,000000	99,537053
2276,000000	99,535863
2275,000000	99,536610
2274,000000	99,541355
2273,000000	99,548603
2272,000000	99,555601
2271,000000	99,561365
2270,000000	99,566584
2269,000000	99,571744
2268,000000	99,575988
2267,000000	99,577168
2266,000000	99,573618
2265,000000	99,567389
2264,000000	99,564388
2263,000000	99,568738
2262,000000	99,577915
2261,000000	99,586376
2260,000000	99,592844
2259,000000	99,600089
2258,000000	99,608645
2257,000000	99,615535
2256,000000	99,619369
2255,000000	99,621385
2254,000000	99,620869
2253,000000	99,615358
2252,000000	99,606872
2251,000000	99,602552
2250,000000	99,606547
2249,000000	99,615743
2248,000000	99,625098
2247,000000	99,633143
2246,000000	99,640421
2245,000000	99,647382
2244,000000	99,655621
2243,000000	99,666097
2242,000000	99,674021
2241,000000	99,671097
2240,000000	99,656542
2239,000000	99,641054
2238,000000	99,636451
2237,000000	99,645033
2236,000000	99,661572
2235,000000	99,680677
2234,000000	99,698369
2233,000000	99,710800
2232,000000	99,716325
2231,000000	99,716637
2230,000000	99,713123
2229,000000	99,705291
2228,000000	99,694826
2227,000000	99,687184
2226,000000	99,685987
2225,000000	99,688784
2224,000000	99,690419
2223,000000	99,687956
2222,000000	99,681614
2221,000000	99,675010
2220,000000	99,674961
2219,000000	99,685455
2218,000000	99,700072
2217,000000	99,706194
2216,000000	99,699597
2215,000000	99,689897
2214,000000	99,689018
2213,000000	99,699109
2212,000000	99,713649
2211,000000	99,724968
2210,000000	99,728380
2209,000000	99,724708
2208,000000	99,721597
2207,000000	99,726992
2206,000000	99,739214
2205,000000	99,748549
2204,000000	99,750149
2203,000000	99,748931
2202,000000	99,749816
2201,000000	99,750975
2200,000000	99,749891
2199,000000	99,749224
2198,000000	99,752314
2197,000000	99,758274
2196,000000	99,764651
2195,000000	99,770071
2194,000000	99,772374
2193,000000	99,770449
2192,000000	99,769744
2191,000000	99,778623
2190,000000	99,796344
2189,000000	99,811004
2188,000000	99,812113
2187,000000	99,799420
2186,000000	99,779072
2185,000000	99,759818
2184,000000	99,753289
2183,000000	99,766402
2182,000000	99,789885
2181,000000	99,804765
2180,000000	99,804982
2179,000000	99,803606
2178,000000	99,813844
2177,000000	99,834839
2176,000000	99,858585
2175,000000	99,879716
2174,000000	99,893206
2173,000000	99,893388
2172,000000	99,880998
2171,000000	99,862709
2170,000000	99,841160
2169,000000	99,815855
2168,000000	99,795500
2167,000000	99,795303
2166,000000	99,815061
2165,000000	99,832363
2164,000000	99,828944
2163,000000	99,813045
2162,000000	99,805689
2161,000000	99,815124
2160,000000	99,835304
2159,000000	99,859023
2158,000000	99,879526
2157,000000	99,888319
2156,000000	99,884050
2155,000000	99,875751
2154,000000	99,871330
2153,000000	99,869743
2152,000000	99,866185
2151,000000	99,858872
2150,000000	99,848949
2149,000000	99,840514
2148,000000	99,841375
2147,000000	99,855749
2146,000000	99,874465
2145,000000	99,880670
2144,000000	99,868458
2143,000000	99,849167
2142,000000	99,837427
2141,000000	99,838031
2140,000000	99,847582
2139,000000	99,861419
2138,000000	99,875804
2137,000000	99,888325
2136,000000	99,898299
2135,000000	99,902942
2134,000000	99,894150
2133,000000	99,866172
2132,000000	99,826831
2131,000000	99,794051
2130,000000	99,780221
2129,000000	99,783634
2128,000000	99,793949
2127,000000	99,801087
2126,000000	99,799415
2125,000000	99,789908
2124,000000	99,780639
2123,000000	99,779952
2122,000000	99,786915
2121,000000	99,791979
2120,000000	99,788290
2119,000000	99,778480
2118,000000	99,769188
2117,000000	99,763133
2116,000000	99,758407
2115,000000	99,752050
2114,000000	99,743065
2113,000000	99,734427
2112,000000	99,731841
2111,000000	99,736971
2110,000000	99,742863
2109,000000	99,741029
2108,000000	99,733121
2107,000000	99,729784
2106,000000	99,737686
2105,000000	99,753345
2104,000000	99,769834
2103,000000	99,782861
2102,000000	99,788959
2101,000000	99,785512
2100,000000	99,775551
2099,000000	99,766375
2098,000000	99,760660
2097,000000	99,754871
2096,000000	99,748212
2095,000000	99,746132
2094,000000	99,751395
2093,000000	99,758389
2092,000000	99,760335
2091,000000	99,757120
2090,000000	99,752776
2089,000000	99,749646
2088,000000	99,747926
2087,000000	99,747386
2086,000000	99,747497
2085,000000	99,748792
2084,000000	99,754407
2083,000000	99,766048
2082,000000	99,778756
2081,000000	99,785260
2080,000000	99,785526
2079,000000	99,784895
2078,000000	99,783100
2077,000000	99,774508
2076,000000	99,761395
2075,000000	99,756642
2074,000000	99,768461
2073,000000	99,790233
2072,000000	99,809476
2071,000000	99,819441
2070,000000	99,817954
2069,000000	99,804885
2068,000000	99,787265
2067,000000	99,778731
2066,000000	99,786945
2065,000000	99,806545
2064,000000	99,828190
2063,000000	99,846970
2062,000000	99,857624
2061,000000	99,851656
2060,000000	99,827562
2059,000000	99,796960
2058,000000	99,774091
2057,000000	99,764709
2056,000000	99,768018
2055,000000	99,780479
2054,000000	99,793101
2053,000000	99,795150
2052,000000	99,787938
2051,000000	99,786284
2050,000000	99,798621
2049,000000	99,813170
2048,000000	99,814393
2047,000000	99,807159
2046,000000	99,809587
2045,000000	99,828443
2044,000000	99,853885
2043,000000	99,873680
2042,000000	99,883211
2041,000000	99,886211
2040,000000	99,892324
2039,000000	99,907435
2038,000000	99,922689
2037,000000	99,923168
2036,000000	99,911620
2035,000000	99,909249
2034,000000	99,926047
2033,000000	99,946611
2032,000000	99,954682
2031,000000	99,953266
2030,000000	99,950108
2029,000000	99,944187
2028,000000	99,938932
2027,000000	99,948288
2026,000000	99,974843
2025,000000	99,999249
2024,000000	100,006755
2023,000000	100,008713
2022,000000	100,020229
2021,000000	100,032809
2020,000000	100,027340
2019,000000	100,003232
2018,000000	99,977855
2017,000000	99,965392
2016,000000	99,968834
2015,000000	99,985034
2014,000000	100,004400
2013,000000	100,011445
2012,000000	99,998445
2011,000000	99,974897
2010,000000	99,955959
2009,000000	99,947957
2008,000000	99,950175
2007,000000	99,960285
2006,000000	99,969274
2005,000000	99,961552
2004,000000	99,931242
2003,000000	99,891855
2002,000000	99,863828
2001,000000	99,857931
2000,000000	99,871548
1999,000000	99,893997
1998,000000	99,911956
1997,000000	99,916537
1996,000000	99,911523
1995,000000	99,908113
1994,000000	99,908028
1993,000000	99,899602
1992,000000	99,875536
1991,000000	99,846472
1990,000000	99,828550
1989,000000	99,826222
1988,000000	99,833701
1987,000000	99,844763
1986,000000	99,855743
1985,000000	99,865144
1984,000000	99,875555
1983,000000	99,891541
1982,000000	99,912909
1981,000000	99,935481
1980,000000	99,959448
1979,000000	99,988441
1978,000000	100,018250
1977,000000	100,037573
1976,000000	100,044146
1975,000000	100,045659
1974,000000	100,043772
1973,000000	100,033864
1972,000000	100,019788
1971,000000	100,011778
1970,000000	100,009960
1969,000000	100,005111
1968,000000	99,995217
1967,000000	99,986156
1966,000000	99,976685
1965,000000	99,961462
1964,000000	99,948704
1963,000000	99,954816
1962,000000	99,979611
1961,000000	100,003448
1960,000000	100,012411
1959,000000	100,009738
1958,000000	99,998957
1957,000000	99,976713
1956,000000	99,947654
1955,000000	99,927268
1954,000000	99,921890
1953,000000	99,920411
1952,000000	99,913882
1951,000000	99,910207
1950,000000	99,919295
1949,000000	99,934923
1948,000000	99,941896
1947,000000	99,934745
1946,000000	99,920067
1945,000000	99,905185
1944,000000	99,892405
1943,000000	99,881477
1942,000000	99,872115
1941,000000	99,864912
1940,000000	99,861517
1939,000000	99,862486
1938,000000	99,865300
1937,000000	99,867078
1936,000000	99,868165
1935,000000	99,868700
1934,000000	99,864359
1933,000000	99,853520
1932,000000	99,846463
1931,000000	99,856593
1930,000000	99,881603
1929,000000	99,903295
1928,000000	99,908021
1927,000000	99,899580
1926,000000	99,889706
1925,000000	99,884263
1924,000000	99,882321
1923,000000	99,880056
1922,000000	99,873464
1921,000000	99,861673
1920,000000	99,848930
1919,000000	99,839961
1918,000000	99,832776
1917,000000	99,821251
1916,000000	99,806509
1915,000000	99,795988
1914,000000	99,792374
1913,000000	99,791705
1912,000000	99,791757
1911,000000	99,794632
1910,000000	99,798897
1909,000000	99,797626
1908,000000	99,788565
1907,000000	99,778364
1906,000000	99,772411
1905,000000	99,768642
1904,000000	99,765265
1903,000000	99,765766
1902,000000	99,772343
1901,000000	99,779971
1900,000000	99,782318
1899,000000	99,779430
1898,000000	99,774797
1897,000000	99,769071
1896,000000	99,761709
1895,000000	99,754648
1894,000000	99,750644
1893,000000	99,750103
1892,000000	99,751879
1891,000000	99,753726
1890,000000	99,750490
1889,000000	99,738222
1888,000000	99,722596
1887,000000	99,714598
1886,000000	99,717288
1885,000000	99,723216
1884,000000	99,724977
1883,000000	99,723773
1882,000000	99,723863
1881,000000	99,724165
1880,000000	99,720935
1879,000000	99,715269
1878,000000	99,711807
1877,000000	99,711697
1876,000000	99,711811
1875,000000	99,709113
1874,000000	99,702723
1873,000000	99,694350
1872,000000	99,688620
1871,000000	99,690000
1870,000000	99,696795
1869,000000	99,700392
1868,000000	99,696057
1867,000000	99,689564
1866,000000	99,686279
1865,000000	99,684560
1864,000000	99,683189
1863,000000	99,685426
1862,000000	99,692818
1861,000000	99,699938
1860,000000	99,700069
1859,000000	99,693838
1858,000000	99,687460
1857,000000	99,684902
1856,000000	99,685874
1855,000000	99,689310
1854,000000	99,694406
1853,000000	99,699797
1852,000000	99,704906
1851,000000	99,710697
1850,000000	99,716484
1849,000000	99,716955
1848,000000	99,708852
1847,000000	99,697157
1846,000000	99,689515
1845,000000	99,686096
1844,000000	99,679893
1843,000000	99,668688
1842,000000	99,659315
1841,000000	99,657225
1840,000000	99,660448
1839,000000	99,663060
1838,000000	99,660339
1837,000000	99,652233
1836,000000	99,643562
1835,000000	99,638923
1834,000000	99,638669
1833,000000	99,639789
1832,000000	99,638934
1831,000000	99,633579
1830,000000	99,622488
1829,000000	99,608534
1828,000000	99,598833
1827,000000	99,596204
1826,000000	99,595796
1825,000000	99,590932
1824,000000	99,581890
1823,000000	99,576161
1822,000000	99,578129
1821,000000	99,584862
1820,000000	99,591424
1819,000000	99,595457
1818,000000	99,595465
1817,000000	99,589056
1816,000000	99,576520
1815,000000	99,561994
1814,000000	99,549363
1813,000000	99,538929
1812,000000	99,529277
1811,000000	99,520307
1810,000000	99,511973
1809,000000	99,503238
1808,000000	99,493985
1807,000000	99,486281
1806,000000	99,481747
1805,000000	99,478714
1804,000000	99,474035
1803,000000	99,466477
1802,000000	99,456649
1801,000000	99,444762
1800,000000	99,430970
1799,000000	99,417527
1798,000000	99,405876
1797,000000	99,395281
1796,000000	99,385099
1795,000000	99,376537
1794,000000	99,369999
1793,000000	99,361253
1792,000000	99,344559
1791,000000	99,322703
1790,000000	99,304924
1789,000000	99,294970
1788,000000	99,289590
1787,000000	99,283885
1786,000000	99,273659
1785,000000	99,256840
1784,000000	99,235695
1783,000000	99,215659
1782,000000	99,200379
1781,000000	99,188374
1780,000000	99,175651
1779,000000	99,162421
1778,000000	99,150300
1777,000000	99,137843
1776,000000	99,122141
1775,000000	99,104347
1774,000000	99,089257
1773,000000	99,076937
1772,000000	99,060831
1771,000000	99,040678
1770,000000	99,025082
1769,000000	99,016330
1768,000000	99,008630
1767,000000	98,996148
1766,000000	98,978876
1765,000000	98,960311
1764,000000	98,940956
1763,000000	98,917157
1762,000000	98,885488
1761,000000	98,847639
1760,000000	98,808426
1759,000000	98,769854
1758,000000	98,728042
1757,000000	98,676424
1756,000000	98,611983
1755,000000	98,540475
1754,000000	98,468187
1753,000000	98,390502
1752,000000	98,292131
1751,000000	98,160357
1750,000000	97,997783
1749,000000	97,816287
1748,000000	97,623352
1747,000000	97,420450
1746,000000	97,205014
1745,000000	96,967853
1744,000000	96,703360
1743,000000	96,420601
1742,000000	96,129357
1741,000000	95,820621
1740,000000	95,484818
1739,000000	95,151575
1738,000000	94,870143
1737,000000	94,651517
1736,000000	94,463897
1735,000000	94,267746
1734,000000	94,061805
1733,000000	93,896820
1732,000000	93,808252
1731,000000	93,787825
1730,000000	93,818229
1729,000000	93,887457
1728,000000	93,987568
1727,000000	94,115427
1726,000000	94,270888
1725,000000	94,453836
1724,000000	94,660557
1723,000000	94,878732
1722,000000	95,089792
1721,000000	95,286263
1720,000000	95,483115
1719,000000	95,707545
1718,000000	95,962689
1717,000000	96,205221
1716,000000	96,404840
1715,000000	96,579130
1714,000000	96,742735
1713,000000	96,890002
1712,000000	97,017772
1711,000000	97,133600
1710,000000	97,241214
1709,000000	97,334901
1708,000000	97,413981
1707,000000	97,490085
1706,000000	97,569080
1705,000000	97,636717
1704,000000	97,682732
1703,000000	97,720432
1702,000000	97,769518
1701,000000	97,834537
1700,000000	97,887622
1699,000000	97,901780
1698,000000	97,898514
1697,000000	97,904698
1696,000000	97,926072
1695,000000	97,953214
1694,000000	97,970463
1693,000000	97,976294
1692,000000	97,980250
1691,000000	97,986906
1690,000000	97,990136
1689,000000	97,980221
1688,000000	97,959065
1687,000000	97,939223
1686,000000	97,928958
1685,000000	97,922954
1684,000000	97,907027
1683,000000	97,883614
1682,000000	97,868221
1681,000000	97,857899
1680,000000	97,849335
1679,000000	97,843762
1678,000000	97,839802
1677,000000	97,833283
1676,000000	97,823243
1675,000000	97,811206
1674,000000	97,794819
1673,000000	97,773640
1672,000000	97,754433
1671,000000	97,744272
1670,000000	97,739357
1669,000000	97,729378
1668,000000	97,715559
1667,000000	97,707777
1666,000000	97,708018
1665,000000	97,712299
1664,000000	97,719619
1663,000000	97,731134
1662,000000	97,742669
1661,000000	97,749607
1660,000000	97,754986
1659,000000	97,764631
1658,000000	97,776041
1657,000000	97,780282
1656,000000	97,775783
1655,000000	97,773988
1654,000000	97,787551
1653,000000	97,803450
1652,000000	97,802397
1651,000000	97,797897
1650,000000	97,798333
1649,000000	97,801835
1648,000000	97,800024
1647,000000	97,794237
1646,000000	97,790532
1645,000000	97,788599
1644,000000	97,782882
1643,000000	97,773306
1642,000000	97,761840
1641,000000	97,748170
1640,000000	97,733155
1639,000000	97,721587
1638,000000	97,717754
1637,000000	97,723343
1636,000000	97,738528
1635,000000	97,759313
1634,000000	97,776993
1633,000000	97,785318
1632,000000	97,788900
1631,000000	97,793108
1630,000000	97,796830
1629,000000	97,795361
1628,000000	97,788467
1627,000000	97,781592
1626,000000	97,777026
1625,000000	97,771421
1624,000000	97,763824
1623,000000	97,758123
1622,000000	97,754467
1621,000000	97,748188
1620,000000	97,737933
1619,000000	97,727699
1618,000000	97,719091
1617,000000	97,706894
1616,000000	97,687915
1615,000000	97,669571
1614,000000	97,656479
1613,000000	97,643896
1612,000000	97,627987
1611,000000	97,609068
1610,000000	97,586089
1609,000000	97,555036
1608,000000	97,516031
1607,000000	97,474638
1606,000000	97,432863
1605,000000	97,387640
1604,000000	97,341361
1603,000000	97,306944
1602,000000	97,295355
1601,000000	97,306640
1600,000000	97,336648
1599,000000	97,381941
1598,000000	97,434848
1597,000000	97,483956
1596,000000	97,524437
1595,000000	97,559720
1594,000000	97,590882
1593,000000	97,613570
1592,000000	97,627281
1591,000000	97,637912
1590,000000	97,647873
1589,000000	97,652357
1588,000000	97,648222
1587,000000	97,638961
1586,000000	97,628042
1585,000000	97,615901
1584,000000	97,606122
1583,000000	97,607056
1582,000000	97,621552
1581,000000	97,640346
1580,000000	97,653866
1579,000000	97,662623
1578,000000	97,672266
1577,000000	97,685153
1576,000000	97,700651
1575,000000	97,717457
1574,000000	97,732559
1573,000000	97,742311
1572,000000	97,748469
1571,000000	97,758043
1570,000000	97,773176
1569,000000	97,786176
1568,000000	97,795057
1567,000000	97,806830
1566,000000	97,823575
1565,000000	97,838184
1564,000000	97,844409
1563,000000	97,844566
1562,000000	97,845620
1561,000000	97,851423
1560,000000	97,870527
1559,000000	97,900399
1558,000000	97,919526
1557,000000	97,931416
1556,000000	97,941476
1555,000000	97,961951
1554,000000	97,992909
1553,000000	98,020165
1552,000000	98,037644
1551,000000	98,055931
1550,000000	98,080540
1549,000000	98,104484
1548,000000	98,123364
1547,000000	98,142299
1546,000000	98,164651
1545,000000	98,182204
1544,000000	98,187252
1543,000000	98,187803
1542,000000	98,196146
1541,000000	98,213458
1540,000000	98,240041
1539,000000	98,280203
1538,000000	98,323045
1537,000000	98,351804
1536,000000	98,372059
1535,000000	98,397530
1534,000000	98,433460
1533,000000	98,466844
1532,000000	98,487932
1531,000000	98,504297
1530,000000	98,519825
1529,000000	98,530271
1528,000000	98,534906
1527,000000	98,541503
1526,000000	98,553448
1525,000000	98,561497
1524,000000	98,560827
1523,000000	98,561795
1522,000000	98,572415
1521,000000	98,582094
1520,000000	98,581494
1519,000000	98,578816
1518,000000	98,580499
1517,000000	98,581873
1516,000000	98,580490
1515,000000	98,582351
1514,000000	98,588449
1513,000000	98,591962
1512,000000	98,588878
1511,000000	98,581260
1510,000000	98,570532
1509,000000	98,554336
1508,000000	98,534434
1507,000000	98,522624
1506,000000	98,525151
1505,000000	98,527168
1504,000000	98,512899
1503,000000	98,491082
1502,000000	98,463946
1501,000000	98,419602
1500,000000	98,348817
1499,000000	98,250270
1498,000000	98,115339
1497,000000	97,932943
1496,000000	97,731984
1495,000000	97,573971
1494,000000	97,490031
1493,000000	97,474326
1492,000000	97,517951
1491,000000	97,612449
1490,000000	97,724664
1489,000000	97,807855
1488,000000	97,851931
1487,000000	97,877755
1486,000000	97,894166
1485,000000	97,895858
1484,000000	97,883724
1483,000000	97,867348
1482,000000	97,849227
1481,000000	97,821952
1480,000000	97,785348
1479,000000	97,746542
1478,000000	97,702562
1477,000000	97,640096
1476,000000	97,557809
1475,000000	97,470479
1474,000000	97,384442
1473,000000	97,291215
1472,000000	97,194903
1471,000000	97,108697
1470,000000	97,023145
1469,000000	96,923536
1468,000000	96,816902
1467,000000	96,720950
1466,000000	96,639352
1465,000000	96,561280
1464,000000	96,488547
1463,000000	96,433323
1462,000000	96,386400
1461,000000	96,325816
1460,000000	96,241595
1459,000000	96,131056
1458,000000	95,964511
1457,000000	95,707715
1456,000000	95,418757
1455,000000	95,179619
1454,000000	94,986104
1453,000000	94,811986
1452,000000	94,663386
1451,000000	94,552856
1450,000000	94,454499
1449,000000	94,320444
1448,000000	94,133467
1447,000000	93,903103
1446,000000	93,613690
1445,000000	93,222959
1444,000000	92,701144
1443,000000	92,030114
1442,000000	91,188837
1441,000000	90,197612
1440,000000	89,137787
1439,000000	88,061731
1438,000000	86,921878
1437,000000	85,722094
1436,000000	84,732505
1435,000000	84,216760
1434,000000	84,099019
1433,000000	84,182946
1432,000000	84,345784
1431,000000	84,463451
1430,000000	84,362108
1429,000000	83,950783
1428,000000	83,359428
1427,000000	82,849458
1426,000000	82,651554
1425,000000	82,923229
1424,000000	83,680145
1423,000000	84,696023
1422,000000	85,690029
1421,000000	86,597365
1420,000000	87,521316
1419,000000	88,470414
1418,000000	89,286112
1417,000000	89,906278
1416,000000	90,436977
1415,000000	90,971372
1414,000000	91,531397
1413,000000	92,114945
1412,000000	92,718614
1411,000000	93,315281
1410,000000	93,859048
1409,000000	94,324590
1408,000000	94,711635
1407,000000	95,022605
1406,000000	95,264046
1405,000000	95,452701
1404,000000	95,597282
1403,000000	95,692989
1402,000000	95,745445
1401,000000	95,777568
1400,000000	95,804546
1399,000000	95,818069
1398,000000	95,807272
1397,000000	95,777816
1396,000000	95,734585
1395,000000	95,669551
1394,000000	95,578467
1393,000000	95,469203
1392,000000	95,346649
1391,000000	95,208764
1390,000000	95,056840
1389,000000	94,897008
1388,000000	94,734211
1387,000000	94,574665
1386,000000	94,430921
1385,000000	94,311844
1384,000000	94,213410
1383,000000	94,127368
1382,000000	94,052398
1381,000000	93,994020
1380,000000	93,956235
1379,000000	93,937337
1378,000000	93,933187
1377,000000	93,940443
1376,000000	93,956185
1375,000000	93,976032
1374,000000	93,994312
1373,000000	94,005032
1372,000000	94,001545
1371,000000	93,977919
1370,000000	93,932538
1369,000000	93,868102
1368,000000	93,788288
1367,000000	93,695167
1366,000000	93,588574
1365,000000	93,466894
1364,000000	93,327315
1363,000000	93,169857
1362,000000	93,003032
1361,000000	92,838719
1360,000000	92,681340
1359,000000	92,528366
1358,000000	92,378020
1357,000000	92,233102
1356,000000	92,100828
1355,000000	91,990680
1354,000000	91,911072
1353,000000	91,866005
1352,000000	91,853962
1351,000000	91,867931
1350,000000	91,894503
1349,000000	91,914538
1348,000000	91,907669
1347,000000	91,855711
1346,000000	91,741838
1345,000000	91,553378
1344,000000	91,286193
1343,000000	90,941592
1342,000000	90,516447
1341,000000	90,002473
1340,000000	89,407983
1339,000000	88,776071
1338,000000	88,164006
1337,000000	87,609526
1336,000000	87,129522
1335,000000	86,733198
1334,000000	86,420599
1333,000000	86,180150
1332,000000	85,998457
1331,000000	85,869829
1330,000000	85,791018
1329,000000	85,756927
1328,000000	85,766883
1327,000000	85,824675
1326,000000	85,931571
1325,000000	86,084032
1324,000000	86,278848
1323,000000	86,513854
1322,000000	86,781848
1321,000000	87,073164
1320,000000	87,381671
1319,000000	87,700756
1318,000000	88,016870
1317,000000	88,314938
1316,000000	88,588981
1315,000000	88,840998
1314,000000	89,072432
1313,000000	89,282283
1312,000000	89,471878
1311,000000	89,645308
1310,000000	89,806095
1309,000000	89,957253
1308,000000	90,102321
1307,000000	90,243775
1306,000000	90,381533
1305,000000	90,515643
1304,000000	90,648854
1303,000000	90,783992
1302,000000	90,921561
1301,000000	91,062331
1300,000000	91,209409
1299,000000	91,364795
1298,000000	91,525891
1297,000000	91,687948
1296,000000	91,847721
1295,000000	92,002684
1294,000000	92,149027
1293,000000	92,281896
1292,000000	92,396304
1291,000000	92,486328
1290,000000	92,545207
1289,000000	92,568534
1288,000000	92,554815
1287,000000	92,504168
1286,000000	92,417711
1285,000000	92,297578
1284,000000	92,147460
1283,000000	91,969757
1282,000000	91,764387
1281,000000	91,531706
1280,000000	91,274559
1279,000000	90,996674
1278,000000	90,696810
1277,000000	90,368682
1276,000000	90,007548
1275,000000	89,611671
1274,000000	89,178160
1273,000000	88,700437
1272,000000	88,174184
1271,000000	87,602467
1270,000000	86,990059
1269,000000	86,339902
1268,000000	85,657903
1267,000000	84,956331
1266,000000	84,248891
1265,000000	83,547247
1264,000000	82,865517
1263,000000	82,218076
1262,000000	81,607701
1261,000000	81,023606
1260,000000	80,455920
1259,000000	79,902482
1258,000000	79,365599
1257,000000	78,860453
1256,000000	78,426730
1255,000000	78,114277
1254,000000	77,942207
1253,000000	77,883478
1252,000000	77,891533
1251,000000	77,925210
1250,000000	77,955064
1249,000000	77,965616
1248,000000	77,960272
1247,000000	77,953365
1246,000000	77,951504
1245,000000	77,953473
1244,000000	77,964410
1243,000000	77,996080
1242,000000	78,055094
1241,000000	78,143895
1240,000000	78,273955
1239,000000	78,461523
1238,000000	78,709673
1237,000000	79,009080
1236,000000	79,351697
1235,000000	79,731983
1234,000000	80,137309
1233,000000	80,553138
1232,000000	80,981333
1231,000000	81,439728
1230,000000	81,948420
1229,000000	82,524665
1228,000000	83,182853
1227,000000	83,925084
1226,000000	84,728081
1225,000000	85,548542
1224,000000	86,339332
1223,000000	87,058500
1222,000000	87,672813
1221,000000	88,166026
1220,000000	88,541130
1219,000000	88,810255
1218,000000	88,987643
1217,000000	89,087132
1216,000000	89,124566
1215,000000	89,115302
1214,000000	89,069169
1213,000000	88,994156
1212,000000	88,897774
1211,000000	88,784762
1210,000000	88,655128
1209,000000	88,507474
1208,000000	88,344778
1207,000000	88,171884
1206,000000	87,991078
1205,000000	87,804023
1204,000000	87,615496
1203,000000	87,430636
1202,000000	87,250577
1201,000000	87,076785
1200,000000	86,917956
1199,000000	86,787371
1198,000000	86,693033
1197,000000	86,637295
1196,000000	86,623342
1195,000000	86,654319
1194,000000	86,729997
1193,000000	86,848377
1192,000000	87,010888
1191,000000	87,219028
1190,000000	87,466966
1189,000000	87,745080
1188,000000	88,044700
1187,000000	88,355277
1186,000000	88,661664
1185,000000	88,950376
1184,000000	89,215435
1183,000000	89,453925
1182,000000	89,661457
1181,000000	89,837013
1180,000000	89,988195
1179,000000	90,123806
1178,000000	90,245300
1177,000000	90,349568
1176,000000	90,435998
1175,000000	90,507181
1174,000000	90,564563
1173,000000	90,609695
1172,000000	90,647653
1171,000000	90,684731
1170,000000	90,724950
1169,000000	90,772440
1168,000000	90,835173
1167,000000	90,921882
1166,000000	91,036770
1165,000000	91,179554
1164,000000	91,348496
1163,000000	91,538509
1162,000000	91,737944
1161,000000	91,931305
1160,000000	92,104359
1159,000000	92,246334
1158,000000	92,351703
1157,000000	92,422970
1156,000000	92,468294
1155,000000	92,495234
1154,000000	92,507576
1153,000000	92,508831
1152,000000	92,505735
1151,000000	92,505343
1150,000000	92,512107
1149,000000	92,529785
1148,000000	92,563463
1147,000000	92,616350
1146,000000	92,686208
1145,000000	92,766813
1144,000000	92,851150
1143,000000	92,932080
1142,000000	93,003245
1141,000000	93,061791
1140,000000	93,108111
1139,000000	93,141593
1138,000000	93,159035
1137,000000	93,159006
1136,000000	93,143431
1135,000000	93,113470
1134,000000	93,066348
1133,000000	92,997493
1132,000000	92,904902
1131,000000	92,788380
1130,000000	92,648221
1129,000000	92,487279
1128,000000	92,311107
1127,000000	92,123735
1126,000000	91,923490
1125,000000	91,707444
1124,000000	91,479629
1123,000000	91,250727
1122,000000	91,030011
1121,000000	90,820735
1120,000000	90,622956
1119,000000	90,436029
1118,000000	90,258164
1117,000000	90,087827
1116,000000	89,926062
1115,000000	89,772662
1114,000000	89,619372
1113,000000	89,450743
1112,000000	89,252589
1111,000000	89,016818
1110,000000	88,740819
1109,000000	88,429129
1108,000000	88,095788
1107,000000	87,759784
1106,000000	87,436087
1105,000000	87,135036
1104,000000	86,868158
1103,000000	86,647042
1102,000000	86,474563
1101,000000	86,344957
1100,000000	86,253616
1099,000000	86,197638
1098,000000	86,170771
1097,000000	86,165877
1096,000000	86,183286
1095,000000	86,229821
1094,000000	86,307571
1093,000000	86,413005
1092,000000	86,544006
1091,000000	86,698783
1090,000000	86,870102
1089,000000	87,047928
1088,000000	87,228715
1087,000000	87,414725
1086,000000	87,605491
1085,000000	87,796720
1084,000000	87,985255
1083,000000	88,168545
1082,000000	88,340872
1081,000000	88,496992
1080,000000	88,638222
1079,000000	88,770324
1078,000000	88,896327
1077,000000	89,015813
1076,000000	89,129576
1075,000000	89,239522
1074,000000	89,346228
1073,000000	89,450484
1072,000000	89,554994
1071,000000	89,660614
1070,000000	89,762730
1069,000000	89,855867
1068,000000	89,939933
1067,000000	90,018890
1066,000000	90,096381
1065,000000	90,175616
1064,000000	90,259942
1063,000000	90,348725
1062,000000	90,435074
1061,000000	90,512287
1060,000000	90,580650
1059,000000	90,644932
1058,000000	90,707787
1057,000000	90,768857
1056,000000	90,827794
1055,000000	90,883780
1054,000000	90,934108
1053,000000	90,977122
1052,000000	91,015121
1051,000000	91,051666
1050,000000	91,086894
1049,000000	91,118103
1048,000000	91,143328
1047,000000	91,161414
1046,000000	91,170982
1045,000000	91,171764
1044,000000	91,166029
1043,000000	91,157440
1042,000000	91,148988
1041,000000	91,142246
1040,000000	91,135800
1039,000000	91,124012
1038,000000	91,100987
1037,000000	91,066906
1036,000000	91,027844
1035,000000	90,988613
1034,000000	90,949950
1033,000000	90,914049
1032,000000	90,888132
1031,000000	90,879059
1030,000000	90,887694
1029,000000	90,911441
1028,000000	90,947887
1027,000000	90,992925
1026,000000	91,038849
1025,000000	91,078418
1024,000000	91,108764
1023,000000	91,129543
1022,000000	91,140866
1021,000000	91,144834
1020,000000	91,144781
1019,000000	91,140020
1018,000000	91,125536
1017,000000	91,099184
1016,000000	91,065441
1015,000000	91,029408
1014,000000	90,991171
1013,000000	90,949529
1012,000000	90,907066
1011,000000	90,867794
1010,000000	90,833275
1009,000000	90,804247
1008,000000	90,782132
1007,000000	90,765090
1006,000000	90,746259
1005,000000	90,719711
1004,000000	90,684168
1003,000000	90,638022
1002,000000	90,575482
1001,000000	90,492263
1000,000000	90,391227
999,000000	90,276959
998,000000	90,149164
997,000000	90,006669
996,000000	89,854191
995,000000	89,699636
994,000000	89,546821
993,000000	89,396713
992,000000	89,252119
991,000000	89,113165
990,000000	88,970701
989,000000	88,810587
988,000000	88,623871
987,000000	88,407253
986,000000	88,156149
985,000000	87,866714
984,000000	87,541946
983,000000	87,188002
982,000000	86,804749
981,000000	86,386110
980,000000	85,931189
979,000000	85,445459
978,000000	84,931823
977,000000	84,390171
976,000000	83,825399
975,000000	83,247850
974,000000	82,664058
973,000000	82,077845
972,000000	81,501577
971,000000	80,956718
970,000000	80,460898
969,000000	80,025564
968,000000	79,666906
967,000000	79,403331
966,000000	79,243128
965,000000	79,182644
964,000000	79,217966
963,000000	79,346487
962,000000	79,554283
961,000000	79,819109
960,000000	80,123679
959,000000	80,457851
958,000000	80,811834
957,000000	81,176885
956,000000	81,552810
955,000000	81,942298
954,000000	82,339775
953,000000	82,734905
952,000000	83,122989
951,000000	83,502280
950,000000	83,864290
949,000000	84,198079
948,000000	84,502157
947,000000	84,783942
946,000000	85,048520
945,000000	85,296604
944,000000	85,531854
943,000000	85,759836
942,000000	85,980691
941,000000	86,189990
940,000000	86,387007
939,000000	86,575129
938,000000	86,753687
937,000000	86,917260
936,000000	87,063198
935,000000	87,193918
934,000000	87,311708
933,000000	87,416081
932,000000	87,507154
931,000000	87,586337
930,000000	87,653339
929,000000	87,707568
928,000000	87,752084
927,000000	87,792286
926,000000	87,830339
925,000000	87,864789
924,000000	87,895380
923,000000	87,924053
922,000000	87,952457
921,000000	87,982444
920,000000	88,017650
919,000000	88,059693
918,000000	88,104179
917,000000	88,146024
916,000000	88,188269
915,000000	88,241552
914,000000	88,315940
913,000000	88,418698
912,000000	88,557552
911,000000	88,738391
910,000000	88,959283
909,000000	89,210703
908,000000	89,482119
907,000000	89,763863
906,000000	90,044463
905,000000	90,312652
904,000000	90,562423
903,000000	90,792500
902,000000	91,000846
901,000000	91,183781
900,000000	91,340297
899,000000	91,474729
898,000000	91,593766
897,000000	91,702302
896,000000	91,802861
895,000000	91,895848
894,000000	91,979899
893,000000	92,053304
892,000000	92,116129
891,000000	92,170561
890,000000	92,218200
889,000000	92,258200
888,000000	92,289041
887,000000	92,311928
886,000000	92,331672
885,000000	92,353140
884,000000	92,376615
883,000000	92,397266
882,000000	92,410225
881,000000	92,416432
880,000000	92,422723
879,000000	92,435845
878,000000	92,457099
877,000000	92,483060
876,000000	92,510181
875,000000	92,538098
874,000000	92,569392
873,000000	92,606718
872,000000	92,649649
871,000000	92,693893
870,000000	92,734523
869,000000	92,770169
868,000000	92,802920
867,000000	92,834224
866,000000	92,862324
865,000000	92,884041
864,000000	92,897955
863,000000	92,905565
862,000000	92,910305
861,000000	92,915560
860,000000	92,922354
859,000000	92,928539
858,000000	92,930952
857,000000	92,928310
856,000000	92,921506
855,000000	92,911569
854,000000	92,898257
853,000000	92,879888
852,000000	92,853135
851,000000	92,814514
850,000000	92,764634
849,000000	92,710067
848,000000	92,657993
847,000000	92,608158
846,000000	92,552620
845,000000	92,484455
844,000000	92,404510
843,000000	92,319473
842,000000	92,235962
841,000000	92,157454
840,000000	92,084230
839,000000	92,014577
838,000000	91,948093
837,000000	91,889849
836,000000	91,849614
835,000000	91,835585
834,000000	91,851907
833,000000	91,903179
832,000000	91,998959
831,000000	92,151292
830,000000	92,368970
829,000000	92,655882
828,000000	93,009201
827,000000	93,415569
826,000000	93,851488
825,000000	94,290732
824,000000	94,711893
823,000000	95,100152
822,000000	95,447307
821,000000	95,751726
820,000000	96,015857
819,000000	96,242006
818,000000	96,431783
817,000000	96,588459
816,000000	96,716942
815,000000	96,822068
814,000000	96,908306
813,000000	96,981166
812,000000	97,046310
811,000000	97,106719
810,000000	97,162757
809,000000	97,214682
808,000000	97,263222
807,000000	97,307601
806,000000	97,345708
805,000000	97,377324
804,000000	97,404887
803,000000	97,430180
802,000000	97,452673
801,000000	97,472654
800,000000	97,493397
799,000000	97,517173
798,000000	97,540441
797,000000	97,556379
796,000000	97,562259
795,000000	97,561991
794,000000	97,561020
793,000000	97,560490
792,000000	97,556945
791,000000	97,546000
790,000000	97,525767
789,000000	97,498038
788,000000	97,466822
787,000000	97,435186
786,000000	97,403279
785,000000	97,369454
784,000000	97,331907
783,000000	97,288094
782,000000	97,234888
781,000000	97,172508
780,000000	97,106885
779,000000	97,043581
778,000000	96,978922
777,000000	96,901557
776,000000	96,804101
775,000000	96,689700
774,000000	96,565638
773,000000	96,434394
772,000000	96,293413
771,000000	96,139829
770,000000	95,972483
769,000000	95,792077
768,000000	95,602370
767,000000	95,409264
766,000000	95,216100
765,000000	95,022188
764,000000	94,828499
763,000000	94,643484
762,000000	94,481502
761,000000	94,356673
760,000000	94,278313
759,000000	94,248898
758,000000	94,264305
757,000000	94,316315
756,000000	94,395462
755,000000	94,491767
754,000000	94,595037
753,000000	94,697103
752,000000	94,792897
751,000000	94,878493
750,000000	94,950713
749,000000	95,011531
748,000000	95,070125
747,000000	95,135123
746,000000	95,205014
745,000000	95,270043
744,000000	95,322552
743,000000	95,360482
742,000000	95,381820
741,000000	95,383103
740,000000	95,365538
739,000000	95,336348
738,000000	95,300004
737,000000	95,251963
736,000000	95,183546
735,000000	95,089383
734,000000	94,968990
733,000000	94,825898
732,000000	94,667580
731,000000	94,501834
730,000000	94,331219
729,000000	94,154531
728,000000	93,973046
727,000000	93,789137
726,000000	93,599488
725,000000	93,397994
724,000000	93,185615
723,000000	92,968484
722,000000	92,746034
721,000000	92,510487
720,000000	92,258737
719,000000	91,993369
718,000000	91,709920
717,000000	91,394429
716,000000	91,035940
715,000000	90,631519
714,000000	90,177188
713,000000	89,665075
712,000000	89,092295
711,000000	88,461193
710,000000	87,767666
709,000000	87,000441
708,000000	86,153588
707,000000	85,228101
706,000000	84,221332
705,000000	83,131014
704,000000	81,974313
703,000000	80,794264
702,000000	79,656566
701,000000	78,656451
700,000000	77,913155
699,000000	77,522983
698,000000	77,503284
697,000000	77,780493
696,000000	78,224277
695,000000	78,696567
694,000000	79,096210
693,000000	79,385449
692,000000	79,582536
691,000000	79,726002
690,000000	79,843412
689,000000	79,947509
688,000000	80,044103
687,000000	80,133048
686,000000	80,212131
685,000000	80,288157
684,000000	80,375985
683,000000	80,482439
682,000000	80,601415
681,000000	80,729365
680,000000	80,874054
679,000000	81,045711
678,000000	81,250082
677,000000	81,491236
676,000000	81,772348
675,000000	82,092191
674,000000	82,445571
673,000000	82,823324
672,000000	83,203989
671,000000	83,575071
670,000000	83,960515
669,000000	84,423214
668,000000	84,948061
667,000000	85,376078
666,000000	85,628723
665,000000	85,765469
664,000000	85,836574
663,000000	85,844953
662,000000	85,765573
661,000000	85,577109
660,000000	85,274919
659,000000	84,869128
658,000000	84,379245
657,000000	83,822024
656,000000	83,210227
655,000000	82,558828
654,000000	81,880451
653,000000	81,180026
652,000000	80,469454
651,000000	79,774229
650,000000	79,107035
649,000000	78,454349
648,000000	77,809960
647,000000	77,193467
646,000000	76,613767
645,000000	76,047113
644,000000	75,473491
643,000000	74,899480
642,000000	74,324169
641,000000	73,724522
640,000000	73,103832
639,000000	72,515752
638,000000	72,009060
637,000000	71,587773
636,000000	71,250834
635,000000	71,020683
634,000000	70,894824
633,000000	70,817509
632,000000	70,734640
631,000000	70,634991
630,000000	70,515550
629,000000	70,351425
628,000000	70,126741
627,000000	69,854464
626,000000	69,539997
625,000000	69,161124
624,000000	68,709469
623,000000	68,213318
622,000000	67,695530
621,000000	67,148594
620,000000	66,575317
619,000000	66,013350
618,000000	65,493507
617,000000	65,014556
616,000000	64,584727
615,000000	64,242773
614,000000	64,008418
613,000000	63,861074
612,000000	63,794025
611,000000	63,838530
610,000000	64,012283
609,000000	64,296287
608,000000	64,687957
607,000000	65,231842
606,000000	65,970381
605,000000	66,908029
604,000000	68,037289
603,000000	69,348354
602,000000	70,801537
601,000000	72,327615
600,000000	73,862422
599,000000	75,354988
598,000000	76,754654
597,000000	78,020641
596,000000	79,139808
595,000000	80,118459
594,000000	80,965136
593,000000	81,692795
592,000000	82,323063
591,000000	82,878259
590,000000	83,374817
589,000000	83,828875
588,000000	84,259795
587,000000	84,677246
586,000000	85,073996
585,000000	85,440184
584,000000	85,778232
583,000000	86,099073
582,000000	86,409592
581,000000	86,708541
580,000000	86,987893
579,000000	87,235977
578,000000	87,449475
577,000000	87,643083
576,000000	87,837895
575,000000	88,038906
574,000000	88,233436
573,000000	88,413839
572,000000	88,586729
571,000000	88,756930
570,000000	88,916632
569,000000	89,056553
568,000000	89,179809
567,000000	89,298843
566,000000	89,424851
565,000000	89,562197
564,000000	89,705303
563,000000	89,838537
562,000000	89,947146
561,000000	90,030743
560,000000	90,099395
559,000000	90,157280
558,000000	90,198492
557,000000	90,218417
556,000000	90,222461
555,000000	90,223328
554,000000	90,231774
553,000000	90,248136
552,000000	90,260664
551,000000	90,255683
550,000000	90,233723
549,000000	90,211062
548,000000	90,200963
547,000000	90,199229
546,000000	90,193693
545,000000	90,183747
544,000000	90,182984
543,000000	90,204675
542,000000	90,251141
541,000000	90,315370
540,000000	90,388276
539,000000	90,465983
538,000000	90,553317
537,000000	90,657442
536,000000	90,775118
535,000000	90,890984
534,000000	90,996959
533,000000	91,108015
532,000000	91,247610
531,000000	91,418177
530,000000	91,593858
529,000000	91,744012
528,000000	91,856124
527,000000	91,937758
526,000000	92,005823
525,000000	92,070686
524,000000	92,126090
523,000000	92,160889
522,000000	92,179152
521,000000	92,196733
520,000000	92,217727
519,000000	92,228564
518,000000	92,224638
517,000000	92,228188
516,000000	92,262356
515,000000	92,321660
514,000000	92,384560
513,000000	92,440610
512,000000	92,490981
511,000000	92,533234
510,000000	92,561163
509,000000	92,574052
508,000000	92,574363
507,000000	92,561478
506,000000	92,535560
505,000000	92,501426
504,000000	92,463296
503,000000	92,423338
502,000000	92,384982
501,000000	92,341590
500,000000	92,266472
499,000000	92,137523
498,000000	91,973939
497,000000	91,827539
496,000000	91,725005
495,000000	91,639635
494,000000	91,536096
493,000000	91,421632
492,000000	91,329238
491,000000	91,266191
490,000000	91,212245
489,000000	91,162024
488,000000	91,138930
487,000000	91,160782
486,000000	91,213592
485,000000	91,270607
484,000000	91,327469
483,000000	91,407650
482,000000	91,530223
481,000000	91,678153
480,000000	91,805121
479,000000	91,881078
478,000000	91,931915
477,000000	92,015131
476,000000	92,148232
475,000000	92,284197
474,000000	92,370343
473,000000	92,410525
472,000000	92,449262
471,000000	92,508341
470,000000	92,579049
469,000000	92,664344
468,000000	92,777188
467,000000	92,902108
466,000000	93,000771
465,000000	93,061945
464,000000	93,114811
463,000000	93,192012
462,000000	93,296969
461,000000	93,403289
460,000000	93,475332
459,000000	93,493673
458,000000	93,481313
457,000000	93,491478
456,000000	93,536253
455,000000	93,570745
454,000000	93,556203
453,000000	93,503620
452,000000	93,449917
451,000000	93,429046
450,000000	93,446892
