# Supplementary material for: Machine learning-assisted non-destructive plasticizer identification and quantification in historical PVC objects based on IR spectroscopy
Source: Sci Rep. 2022 Mar 23;12:5017. doi: 10.1038/s41598-022-08862-1 (PMC8943100; doi:10.1038/s41598-022-08862-1)
Supplement: Supplementary file 1 — Supplementary Information 1. [file 41598_2022_8862_MOESM1_ESM.zip › Plasticizers_PVC_data/ATR_FTIR_all/P354.ASC]

PE IR       SUBTECH     SPECTRUM    ASCII       PEDS        4.00        
   -1
P354_001.ASC
21/06/21
15:21:30.00
21/06/21
15:21:30.00
Tja�a Rijavec
Sample 027 By tjasar Date Monday, June 21 2021
450,000000
#HDR
-1
-1
#GR
cm-1
%T
1.0
0.0
4000,000000
-1,000000
3551
8
99,714039
55,028337
#DATA
4000,000000	98,966043
3999,000000	98,967379
3998,000000	98,967955
3997,000000	98,967260
3996,000000	98,965919
3995,000000	98,964848
3994,000000	98,964844
3993,000000	98,965907
3992,000000	98,967337
3991,000000	98,968309
3990,000000	98,968660
3989,000000	98,969061
3988,000000	98,970376
3987,000000	98,972800
3986,000000	98,975642
3985,000000	98,977998
3984,000000	98,979615
3983,000000	98,980948
3982,000000	98,982471
3981,000000	98,984066
3980,000000	98,985043
3979,000000	98,984822
3978,000000	98,983621
3977,000000	98,982480
3976,000000	98,982621
3975,000000	98,984587
3974,000000	98,987835
3973,000000	98,990961
3972,000000	98,992370
3971,000000	98,991367
3970,000000	98,988808
3969,000000	98,986675
3968,000000	98,986798
3967,000000	98,989452
3966,000000	98,993184
3965,000000	98,995883
3964,000000	98,996312
3963,000000	98,995024
3962,000000	98,993854
3961,000000	98,994317
3960,000000	98,996061
3959,000000	98,997422
3958,000000	98,997301
3957,000000	98,996128
3956,000000	98,995382
3955,000000	98,996197
3954,000000	98,998565
3953,000000	99,001347
3952,000000	99,002834
3951,000000	99,001883
3950,000000	98,998681
3949,000000	98,994761
3948,000000	98,991980
3947,000000	98,991456
3946,000000	98,993819
3945,000000	98,998914
3944,000000	99,005051
3943,000000	99,009585
3942,000000	99,010626
3941,000000	99,008689
3940,000000	99,005900
3939,000000	99,003914
3938,000000	99,002926
3937,000000	99,001957
3936,000000	99,000174
3935,000000	98,997580
3934,000000	98,995135
3933,000000	98,994507
3932,000000	98,996711
3931,000000	99,001081
3930,000000	99,005418
3929,000000	99,008126
3928,000000	99,009541
3927,000000	99,010566
3926,000000	99,011385
3925,000000	99,011098
3924,000000	99,008768
3923,000000	99,004159
3922,000000	98,997867
3921,000000	98,991102
3920,000000	98,985468
3919,000000	98,982680
3918,000000	98,984302
3917,000000	98,990186
3916,000000	98,997921
3915,000000	99,004924
3914,000000	99,010086
3913,000000	99,013468
3912,000000	99,014949
3911,000000	99,014268
3910,000000	99,011816
3909,000000	99,008256
3908,000000	99,004002
3907,000000	98,998780
3906,000000	98,992022
3905,000000	98,984240
3904,000000	98,977646
3903,000000	98,975799
3902,000000	98,981342
3901,000000	98,993654
3900,000000	99,008649
3899,000000	99,020410
3898,000000	99,025155
3897,000000	99,023322
3896,000000	99,017222
3895,000000	99,009960
3894,000000	99,005653
3893,000000	99,007524
3892,000000	99,014592
3891,000000	99,020708
3890,000000	99,020734
3889,000000	99,016183
3888,000000	99,011826
3887,000000	99,010555
3886,000000	99,011891
3885,000000	99,013963
3884,000000	99,015945
3883,000000	99,018773
3882,000000	99,023758
3881,000000	99,030143
3880,000000	99,034843
3879,000000	99,035663
3878,000000	99,034110
3877,000000	99,033343
3876,000000	99,034547
3875,000000	99,035396
3874,000000	99,033285
3873,000000	99,029542
3872,000000	99,028388
3871,000000	99,031748
3870,000000	99,036554
3869,000000	99,038403
3868,000000	99,037473
3867,000000	99,037054
3866,000000	99,039078
3865,000000	99,043270
3864,000000	99,048154
3863,000000	99,052028
3862,000000	99,053339
3861,000000	99,051653
3860,000000	99,047781
3859,000000	99,042473
3858,000000	99,036477
3857,000000	99,030804
3856,000000	99,027178
3855,000000	99,029463
3854,000000	99,038469
3853,000000	99,053218
3852,000000	99,068475
3851,000000	99,077154
3850,000000	99,077539
3849,000000	99,072977
3848,000000	99,066919
3847,000000	99,062243
3846,000000	99,060854
3845,000000	99,062977
3844,000000	99,066254
3843,000000	99,067370
3842,000000	99,065862
3841,000000	99,065095
3840,000000	99,068629
3839,000000	99,076227
3838,000000	99,084762
3837,000000	99,090729
3836,000000	99,092443
3835,000000	99,091145
3834,000000	99,089410
3833,000000	99,089254
3832,000000	99,090860
3831,000000	99,092925
3830,000000	99,094902
3829,000000	99,097392
3828,000000	99,100049
3827,000000	99,100139
3826,000000	99,095381
3825,000000	99,087483
3824,000000	99,081759
3823,000000	99,083637
3822,000000	99,092589
3821,000000	99,101684
3820,000000	99,105971
3819,000000	99,107820
3818,000000	99,111501
3817,000000	99,117528
3816,000000	99,122694
3815,000000	99,124206
3814,000000	99,123486
3813,000000	99,123055
3812,000000	99,122484
3811,000000	99,120268
3810,000000	99,117091
3809,000000	99,115714
3808,000000	99,116732
3807,000000	99,117283
3806,000000	99,116079
3805,000000	99,116594
3804,000000	99,123135
3803,000000	99,135187
3802,000000	99,146388
3801,000000	99,150110
3800,000000	99,146385
3799,000000	99,141537
3798,000000	99,140128
3797,000000	99,142301
3796,000000	99,144853
3795,000000	99,145900
3794,000000	99,146285
3793,000000	99,147141
3792,000000	99,148041
3791,000000	99,148249
3790,000000	99,148057
3789,000000	99,148505
3788,000000	99,150333
3787,000000	99,153438
3786,000000	99,157497
3785,000000	99,161955
3784,000000	99,165738
3783,000000	99,168068
3782,000000	99,169802
3781,000000	99,171846
3780,000000	99,173032
3779,000000	99,171579
3778,000000	99,168286
3777,000000	99,165797
3776,000000	99,164760
3775,000000	99,163376
3774,000000	99,160675
3773,000000	99,158697
3772,000000	99,160113
3771,000000	99,164656
3770,000000	99,169493
3769,000000	99,172769
3768,000000	99,175253
3767,000000	99,177585
3766,000000	99,179003
3765,000000	99,178670
3764,000000	99,177097
3763,000000	99,175860
3762,000000	99,176529
3761,000000	99,178954
3760,000000	99,181586
3759,000000	99,182941
3758,000000	99,182915
3757,000000	99,182266
3756,000000	99,181847
3755,000000	99,182110
3754,000000	99,181745
3753,000000	99,178008
3752,000000	99,169898
3751,000000	99,161425
3750,000000	99,158307
3749,000000	99,160403
3748,000000	99,165457
3747,000000	99,173111
3746,000000	99,182432
3745,000000	99,188560
3744,000000	99,187623
3743,000000	99,183381
3742,000000	99,181618
3741,000000	99,182617
3740,000000	99,184463
3739,000000	99,186000
3738,000000	99,188280
3737,000000	99,191747
3736,000000	99,195288
3735,000000	99,198473
3734,000000	99,200459
3733,000000	99,200943
3732,000000	99,200115
3731,000000	99,197449
3730,000000	99,192977
3729,000000	99,187458
3728,000000	99,181938
3727,000000	99,177566
3726,000000	99,176402
3725,000000	99,180500
3724,000000	99,189196
3723,000000	99,199406
3722,000000	99,208109
3721,000000	99,214488
3720,000000	99,218810
3719,000000	99,220713
3718,000000	99,219719
3717,000000	99,216322
3716,000000	99,212029
3715,000000	99,208088
3714,000000	99,204613
3713,000000	99,200636
3712,000000	99,195504
3711,000000	99,191098
3710,000000	99,190576
3709,000000	99,194768
3708,000000	99,201815
3707,000000	99,208725
3706,000000	99,213646
3705,000000	99,217526
3704,000000	99,221324
3703,000000	99,223403
3702,000000	99,220759
3701,000000	99,213241
3700,000000	99,203664
3699,000000	99,195034
3698,000000	99,188450
3697,000000	99,183459
3696,000000	99,178843
3695,000000	99,174009
3694,000000	99,170366
3693,000000	99,170765
3692,000000	99,176496
3691,000000	99,184049
3690,000000	99,186983
3689,000000	99,181238
3688,000000	99,167901
3687,000000	99,151454
3686,000000	99,137281
3685,000000	99,127993
3684,000000	99,121827
3683,000000	99,115798
3682,000000	99,109471
3681,000000	99,103833
3680,000000	99,098101
3679,000000	99,091506
3678,000000	99,086051
3677,000000	99,085756
3676,000000	99,089268
3675,000000	99,089660
3674,000000	99,083880
3673,000000	99,078582
3672,000000	99,077873
3671,000000	99,079104
3670,000000	99,078117
3669,000000	99,073969
3668,000000	99,069066
3667,000000	99,065763
3666,000000	99,064177
3665,000000	99,063484
3664,000000	99,062377
3663,000000	99,059607
3662,000000	99,054828
3661,000000	99,048761
3660,000000	99,042486
3659,000000	99,036721
3658,000000	99,031590
3657,000000	99,026176
3656,000000	99,019109
3655,000000	99,010974
3654,000000	99,004837
3653,000000	99,003738
3652,000000	99,006466
3651,000000	99,005278
3650,000000	98,994823
3649,000000	98,984565
3648,000000	98,984126
3647,000000	98,987434
3646,000000	98,987775
3645,000000	98,986481
3644,000000	98,985885
3643,000000	98,985338
3642,000000	98,983592
3641,000000	98,980802
3640,000000	98,977440
3639,000000	98,972511
3638,000000	98,964856
3637,000000	98,955254
3636,000000	98,945140
3635,000000	98,934351
3634,000000	98,922061
3633,000000	98,909223
3632,000000	98,897628
3631,000000	98,887422
3630,000000	98,876383
3629,000000	98,864751
3628,000000	98,857704
3627,000000	98,856679
3626,000000	98,859103
3625,000000	98,861493
3624,000000	98,861582
3623,000000	98,859351
3622,000000	98,857377
3621,000000	98,857822
3620,000000	98,858431
3619,000000	98,853176
3618,000000	98,840301
3617,000000	98,824624
3616,000000	98,811264
3615,000000	98,800842
3614,000000	98,790713
3613,000000	98,778638
3612,000000	98,764650
3611,000000	98,751059
3610,000000	98,741386
3609,000000	98,738524
3608,000000	98,741853
3607,000000	98,747030
3606,000000	98,750424
3605,000000	98,751716
3604,000000	98,751695
3603,000000	98,749681
3602,000000	98,744570
3601,000000	98,736748
3600,000000	98,727515
3599,000000	98,717681
3598,000000	98,708038
3597,000000	98,699345
3596,000000	98,691238
3595,000000	98,682617
3594,000000	98,673250
3593,000000	98,664329
3592,000000	98,656584
3591,000000	98,650130
3590,000000	98,645079
3589,000000	98,641092
3588,000000	98,636157
3587,000000	98,628817
3586,000000	98,619654
3585,000000	98,611300
3584,000000	98,605337
3583,000000	98,600721
3582,000000	98,595606
3581,000000	98,589611
3580,000000	98,582857
3579,000000	98,575412
3578,000000	98,567734
3577,000000	98,560774
3576,000000	98,554150
3575,000000	98,546126
3574,000000	98,536041
3573,000000	98,524896
3572,000000	98,513890
3571,000000	98,503303
3570,000000	98,493271
3569,000000	98,483238
3568,000000	98,472301
3567,000000	98,461481
3566,000000	98,452808
3565,000000	98,445424
3564,000000	98,437637
3563,000000	98,428945
3562,000000	98,420109
3561,000000	98,412310
3560,000000	98,405595
3559,000000	98,398690
3558,000000	98,390798
3557,000000	98,382210
3556,000000	98,372978
3555,000000	98,362763
3554,000000	98,352512
3553,000000	98,343914
3552,000000	98,336661
3551,000000	98,328120
3550,000000	98,317072
3549,000000	98,305115
3548,000000	98,294108
3547,000000	98,284668
3546,000000	98,277647
3545,000000	98,273876
3544,000000	98,271995
3543,000000	98,269350
3542,000000	98,265062
3541,000000	98,260298
3540,000000	98,255806
3539,000000	98,250739
3538,000000	98,244455
3537,000000	98,237582
3536,000000	98,230866
3535,000000	98,224096
3534,000000	98,217094
3533,000000	98,210270
3532,000000	98,203148
3531,000000	98,194457
3530,000000	98,184229
3529,000000	98,174379
3528,000000	98,166278
3527,000000	98,159441
3526,000000	98,153247
3525,000000	98,148478
3524,000000	98,145723
3523,000000	98,143972
3522,000000	98,141847
3521,000000	98,138833
3520,000000	98,134544
3519,000000	98,128299
3518,000000	98,120605
3517,000000	98,113585
3516,000000	98,108560
3515,000000	98,104644
3514,000000	98,100211
3513,000000	98,094579
3512,000000	98,087525
3511,000000	98,079045
3510,000000	98,070453
3509,000000	98,064003
3508,000000	98,060308
3507,000000	98,057720
3506,000000	98,054625
3505,000000	98,050621
3504,000000	98,045536
3503,000000	98,039084
3502,000000	98,031943
3501,000000	98,025808
3500,000000	98,021419
3499,000000	98,017960
3498,000000	98,014835
3497,000000	98,012789
3496,000000	98,012145
3495,000000	98,011150
3494,000000	98,007409
3493,000000	97,999949
3492,000000	97,989367
3491,000000	97,977273
3490,000000	97,966307
3489,000000	97,958872
3488,000000	97,954585
3487,000000	97,950314
3486,000000	97,943866
3485,000000	97,936448
3484,000000	97,930808
3483,000000	97,928551
3482,000000	97,929434
3481,000000	97,931429
3480,000000	97,930855
3479,000000	97,924684
3478,000000	97,913683
3477,000000	97,902027
3476,000000	97,893298
3475,000000	97,888104
3474,000000	97,885892
3473,000000	97,886921
3472,000000	97,891038
3471,000000	97,896375
3470,000000	97,900764
3469,000000	97,903031
3468,000000	97,901918
3467,000000	97,895467
3466,000000	97,883339
3465,000000	97,868650
3464,000000	97,856074
3463,000000	97,848467
3462,000000	97,845352
3461,000000	97,843342
3460,000000	97,837708
3459,000000	97,825693
3458,000000	97,809380
3457,000000	97,794057
3456,000000	97,783276
3455,000000	97,776475
3454,000000	97,771188
3453,000000	97,765792
3452,000000	97,759448
3451,000000	97,752152
3450,000000	97,745514
3449,000000	97,741438
3448,000000	97,738905
3447,000000	97,734055
3446,000000	97,724763
3445,000000	97,713155
3444,000000	97,702710
3443,000000	97,695555
3442,000000	97,693801
3441,000000	97,700527
3440,000000	97,717046
3439,000000	97,740246
3438,000000	97,763765
3437,000000	97,780805
3436,000000	97,786180
3435,000000	97,778681
3434,000000	97,763177
3433,000000	97,748525
3432,000000	97,740605
3431,000000	97,737945
3430,000000	97,734701
3429,000000	97,726689
3428,000000	97,713758
3427,000000	97,698330
3426,000000	97,683780
3425,000000	97,673402
3424,000000	97,669240
3423,000000	97,671554
3422,000000	97,679222
3421,000000	97,689839
3420,000000	97,699884
3419,000000	97,706951
3418,000000	97,712635
3417,000000	97,721481
3416,000000	97,736239
3415,000000	97,755079
3414,000000	97,773755
3413,000000	97,789342
3412,000000	97,801375
3411,000000	97,810613
3410,000000	97,817826
3409,000000	97,823391
3408,000000	97,827664
3407,000000	97,832012
3406,000000	97,838856
3405,000000	97,849382
3404,000000	97,861604
3403,000000	97,872262
3402,000000	97,880452
3401,000000	97,887664
3400,000000	97,894392
3399,000000	97,899188
3398,000000	97,901471
3397,000000	97,903134
3396,000000	97,906288
3395,000000	97,911187
3394,000000	97,917205
3393,000000	97,923926
3392,000000	97,930280
3391,000000	97,934315
3390,000000	97,935206
3389,000000	97,934277
3388,000000	97,933379
3387,000000	97,933463
3386,000000	97,935158
3385,000000	97,939003
3384,000000	97,944304
3383,000000	97,949276
3382,000000	97,953039
3381,000000	97,956334
3380,000000	97,959803
3379,000000	97,963167
3378,000000	97,966415
3377,000000	97,970258
3376,000000	97,974783
3375,000000	97,979289
3374,000000	97,984014
3373,000000	97,990194
3372,000000	97,997649
3371,000000	98,004144
3370,000000	98,008090
3369,000000	98,010148
3368,000000	98,011524
3367,000000	98,012496
3366,000000	98,013555
3365,000000	98,015975
3364,000000	98,020039
3363,000000	98,024231
3362,000000	98,027241
3361,000000	98,029371
3360,000000	98,031300
3359,000000	98,033049
3358,000000	98,034836
3357,000000	98,037329
3356,000000	98,040236
3355,000000	98,042479
3354,000000	98,044455
3353,000000	98,048135
3352,000000	98,054052
3351,000000	98,060148
3350,000000	98,064555
3349,000000	98,067636
3348,000000	98,070428
3347,000000	98,072831
3346,000000	98,074611
3345,000000	98,076370
3344,000000	98,078224
3343,000000	98,079322
3342,000000	98,079730
3341,000000	98,081116
3340,000000	98,084386
3339,000000	98,088195
3338,000000	98,090909
3337,000000	98,092581
3336,000000	98,094032
3335,000000	98,095558
3334,000000	98,097674
3333,000000	98,101324
3332,000000	98,106179
3331,000000	98,110392
3330,000000	98,113056
3329,000000	98,115441
3328,000000	98,118882
3327,000000	98,123062
3326,000000	98,127372
3325,000000	98,132169
3324,000000	98,137440
3323,000000	98,142079
3322,000000	98,145670
3321,000000	98,149385
3320,000000	98,153909
3319,000000	98,157988
3318,000000	98,160346
3317,000000	98,161561
3316,000000	98,162819
3315,000000	98,164349
3314,000000	98,166192
3313,000000	98,169010
3312,000000	98,172921
3311,000000	98,176850
3310,000000	98,180212
3309,000000	98,183828
3308,000000	98,188030
3307,000000	98,191518
3306,000000	98,193169
3305,000000	98,193542
3304,000000	98,193583
3303,000000	98,193290
3302,000000	98,192783
3301,000000	98,193245
3300,000000	98,195571
3299,000000	98,199324
3298,000000	98,203838
3297,000000	98,209127
3296,000000	98,214883
3295,000000	98,220123
3294,000000	98,224589
3293,000000	98,228879
3292,000000	98,232635
3291,000000	98,234417
3290,000000	98,234295
3289,000000	98,234685
3288,000000	98,237402
3287,000000	98,241628
3286,000000	98,245691
3285,000000	98,249124
3284,000000	98,251977
3283,000000	98,253903
3282,000000	98,255285
3281,000000	98,257674
3280,000000	98,261988
3279,000000	98,267628
3278,000000	98,274204
3277,000000	98,282383
3276,000000	98,291953
3275,000000	98,301069
3274,000000	98,308591
3273,000000	98,315211
3272,000000	98,320899
3271,000000	98,323434
3270,000000	98,321490
3269,000000	98,317454
3268,000000	98,315394
3267,000000	98,317156
3266,000000	98,321792
3265,000000	98,327539
3264,000000	98,332678
3263,000000	98,335700
3262,000000	98,336403
3261,000000	98,336419
3260,000000	98,337717
3259,000000	98,341150
3258,000000	98,346843
3257,000000	98,354493
3256,000000	98,362521
3255,000000	98,368578
3254,000000	98,372039
3253,000000	98,374712
3252,000000	98,378203
3251,000000	98,382134
3250,000000	98,385752
3249,000000	98,389339
3248,000000	98,392837
3247,000000	98,394903
3246,000000	98,394881
3245,000000	98,394277
3244,000000	98,394798
3243,000000	98,396265
3242,000000	98,397816
3241,000000	98,399755
3240,000000	98,402727
3239,000000	98,406491
3238,000000	98,410844
3237,000000	98,416476
3236,000000	98,423545
3235,000000	98,430526
3234,000000	98,435787
3233,000000	98,439283
3232,000000	98,441648
3231,000000	98,442921
3230,000000	98,443204
3229,000000	98,443378
3228,000000	98,444029
3227,000000	98,444864
3226,000000	98,446018
3225,000000	98,448579
3224,000000	98,452874
3223,000000	98,457692
3222,000000	98,462049
3221,000000	98,466164
3220,000000	98,469763
3219,000000	98,471238
3218,000000	98,470098
3217,000000	98,468595
3216,000000	98,469471
3215,000000	98,473081
3214,000000	98,477947
3213,000000	98,482739
3212,000000	98,486614
3211,000000	98,489041
3210,000000	98,490630
3209,000000	98,493039
3208,000000	98,496943
3207,000000	98,501237
3206,000000	98,504988
3205,000000	98,508519
3204,000000	98,511751
3203,000000	98,513274
3202,000000	98,512534
3201,000000	98,511441
3200,000000	98,512463
3199,000000	98,516190
3198,000000	98,521782
3197,000000	98,528209
3196,000000	98,533949
3195,000000	98,537132
3194,000000	98,537555
3193,000000	98,537538
3192,000000	98,539397
3191,000000	98,543059
3190,000000	98,546985
3189,000000	98,550362
3188,000000	98,553359
3187,000000	98,556456
3186,000000	98,560436
3185,000000	98,565769
3184,000000	98,571309
3183,000000	98,574916
3182,000000	98,576235
3181,000000	98,577277
3180,000000	98,579679
3179,000000	98,583037
3178,000000	98,586625
3177,000000	98,590811
3176,000000	98,595649
3175,000000	98,599998
3174,000000	98,603282
3173,000000	98,606594
3172,000000	98,610932
3171,000000	98,615848
3170,000000	98,620733
3169,000000	98,625717
3168,000000	98,630219
3167,000000	98,632488
3166,000000	98,632002
3165,000000	98,630721
3164,000000	98,630745
3163,000000	98,632121
3162,000000	98,633959
3161,000000	98,636022
3160,000000	98,638166
3159,000000	98,640019
3158,000000	98,642336
3157,000000	98,646943
3156,000000	98,654028
3155,000000	98,661127
3154,000000	98,665961
3153,000000	98,668699
3152,000000	98,670462
3151,000000	98,671517
3150,000000	98,672069
3149,000000	98,672937
3148,000000	98,674023
3147,000000	98,673903
3146,000000	98,672312
3145,000000	98,671388
3144,000000	98,673169
3143,000000	98,677351
3142,000000	98,682581
3141,000000	98,688152
3140,000000	98,693118
3139,000000	98,695695
3138,000000	98,695114
3137,000000	98,692612
3136,000000	98,689477
3135,000000	98,685831
3134,000000	98,682498
3133,000000	98,681749
3132,000000	98,684339
3131,000000	98,687891
3130,000000	98,690068
3129,000000	98,691416
3128,000000	98,693271
3127,000000	98,694928
3126,000000	98,695189
3125,000000	98,695189
3124,000000	98,697300
3123,000000	98,702101
3122,000000	98,708216
3121,000000	98,714159
3120,000000	98,718714
3119,000000	98,720700
3118,000000	98,720023
3117,000000	98,718258
3116,000000	98,716730
3115,000000	98,715045
3114,000000	98,712621
3113,000000	98,710316
3112,000000	98,709107
3111,000000	98,708524
3110,000000	98,707684
3109,000000	98,706644
3108,000000	98,705489
3107,000000	98,703444
3106,000000	98,700056
3105,000000	98,696194
3104,000000	98,692864
3103,000000	98,690131
3102,000000	98,687975
3101,000000	98,686642
3100,000000	98,685556
3099,000000	98,683473
3098,000000	98,680633
3097,000000	98,678908
3096,000000	98,678875
3095,000000	98,678554
3094,000000	98,676324
3093,000000	98,673205
3092,000000	98,670780
3091,000000	98,668659
3090,000000	98,665593
3089,000000	98,661715
3088,000000	98,658077
3087,000000	98,655061
3086,000000	98,652437
3085,000000	98,649892
3084,000000	98,646569
3083,000000	98,641625
3082,000000	98,636253
3081,000000	98,633328
3080,000000	98,633706
3079,000000	98,634474
3078,000000	98,632349
3077,000000	98,627233
3076,000000	98,621065
3075,000000	98,615045
3074,000000	98,609573
3073,000000	98,605387
3072,000000	98,602775
3071,000000	98,600708
3070,000000	98,598122
3069,000000	98,595075
3068,000000	98,591623
3067,000000	98,587002
3066,000000	98,581299
3065,000000	98,576537
3064,000000	98,574502
3063,000000	98,574418
3062,000000	98,574025
3061,000000	98,571922
3060,000000	98,567907
3059,000000	98,562324
3058,000000	98,556229
3057,000000	98,551019
3056,000000	98,546799
3055,000000	98,542465
3054,000000	98,538168
3053,000000	98,536063
3052,000000	98,537285
3051,000000	98,539966
3050,000000	98,541821
3049,000000	98,543213
3048,000000	98,546064
3047,000000	98,550850
3046,000000	98,556349
3045,000000	98,561097
3044,000000	98,563651
3043,000000	98,562655
3042,000000	98,558372
3041,000000	98,553109
3040,000000	98,548674
3039,000000	98,544392
3038,000000	98,538817
3037,000000	98,532122
3036,000000	98,525150
3035,000000	98,517359
3034,000000	98,507558
3033,000000	98,495916
3032,000000	98,483697
3031,000000	98,471558
3030,000000	98,459524
3029,000000	98,447863
3028,000000	98,436485
3027,000000	98,424096
3026,000000	98,409266
3025,000000	98,391952
3024,000000	98,373210
3023,000000	98,354130
3022,000000	98,335645
3021,000000	98,318170
3020,000000	98,300404
3019,000000	98,279745
3018,000000	98,254991
3017,000000	98,227694
3016,000000	98,200027
3015,000000	98,172335
3014,000000	98,143505
3013,000000	98,112115
3012,000000	98,076091
3011,000000	98,033083
3010,000000	97,982652
3009,000000	97,927113
3008,000000	97,869070
3007,000000	97,809324
3006,000000	97,748049
3005,000000	97,685886
3004,000000	97,622236
3003,000000	97,554062
3002,000000	97,478371
3001,000000	97,395190
3000,000000	97,306328
2999,000000	97,212195
2998,000000	97,111515
2997,000000	97,003156
2996,000000	96,886904
2995,000000	96,762737
2994,000000	96,630815
2993,000000	96,491604
2992,000000	96,344501
2991,000000	96,187304
2990,000000	96,017695
2989,000000	95,834594
2988,000000	95,637303
2987,000000	95,424116
2986,000000	95,193361
2985,000000	94,944399
2984,000000	94,676543
2983,000000	94,388500
2982,000000	94,079852
2981,000000	93,752594
2980,000000	93,409310
2979,000000	93,050630
2978,000000	92,675781
2977,000000	92,283894
2976,000000	91,873920
2975,000000	91,444065
2974,000000	90,993032
2973,000000	90,521642
2972,000000	90,032013
2971,000000	89,526978
2970,000000	89,011053
2969,000000	88,490927
2968,000000	87,973728
2967,000000	87,466024
2966,000000	86,976227
2965,000000	86,515615
2964,000000	86,096085
2963,000000	85,726951
2962,000000	85,415843
2961,000000	85,170388
2960,000000	84,996364
2959,000000	84,896563
2958,000000	84,871165
2957,000000	84,919306
2956,000000	85,037635
2955,000000	85,218661
2954,000000	85,451994
2953,000000	85,723717
2952,000000	86,014551
2951,000000	86,299385
2950,000000	86,552356
2949,000000	86,751246
2948,000000	86,877976
2947,000000	86,918870
2946,000000	86,866802
2945,000000	86,723228
2944,000000	86,494351
2943,000000	86,187523
2942,000000	85,810917
2941,000000	85,374193
2940,000000	84,887413
2939,000000	84,359211
2938,000000	83,799683
2937,000000	83,222139
2936,000000	82,641379
2935,000000	82,071139
2934,000000	81,524663
2933,000000	81,016757
2932,000000	80,561123
2931,000000	80,168082
2930,000000	79,844939
2929,000000	79,597247
2928,000000	79,427153
2927,000000	79,331834
2926,000000	79,306869
2925,000000	79,348402
2924,000000	79,451138
2923,000000	79,605060
2922,000000	79,797377
2921,000000	80,017152
2920,000000	80,256826
2919,000000	80,512599
2918,000000	80,785971
2917,000000	81,083916
2916,000000	81,414766
2915,000000	81,782370
2914,000000	82,184193
2913,000000	82,612341
2912,000000	83,055314
2911,000000	83,501463
2910,000000	83,943191
2909,000000	84,378944
2908,000000	84,810735
2907,000000	85,241418
2906,000000	85,674076
2905,000000	86,111074
2904,000000	86,552105
2903,000000	86,994266
2902,000000	87,434906
2901,000000	87,873083
2900,000000	88,306171
2899,000000	88,728924
2898,000000	89,136158
2897,000000	89,525438
2896,000000	89,895838
2895,000000	90,245916
2894,000000	90,574740
2893,000000	90,882869
2892,000000	91,170698
2891,000000	91,436693
2890,000000	91,678350
2889,000000	91,893395
2888,000000	92,078156
2887,000000	92,226474
2886,000000	92,331958
2885,000000	92,390261
2884,000000	92,398250
2883,000000	92,352193
2882,000000	92,249410
2881,000000	92,091021
2880,000000	91,882295
2879,000000	91,631686
2878,000000	91,351675
2877,000000	91,059945
2876,000000	90,776630
2875,000000	90,520923
2874,000000	90,309315
2873,000000	90,154640
2872,000000	90,062002
2871,000000	90,023850
2870,000000	90,019218
2869,000000	90,017784
2868,000000	89,985720
2867,000000	89,892694
2866,000000	89,719661
2865,000000	89,463433
2864,000000	89,135859
2863,000000	88,759247
2862,000000	88,362643
2861,000000	87,978122
2860,000000	87,637115
2859,000000	87,366551
2858,000000	87,186743
2857,000000	87,110529
2856,000000	87,141253
2855,000000	87,273981
2854,000000	87,499782
2853,000000	87,809555
2852,000000	88,196373
2851,000000	88,657437
2850,000000	89,193738
2849,000000	89,803194
2848,000000	90,470574
2847,000000	91,164828
2846,000000	91,849768
2845,000000	92,496580
2844,000000	93,088529
2843,000000	93,619833
2842,000000	94,092457
2841,000000	94,512616
2840,000000	94,885439
2839,000000	95,212314
2838,000000	95,494342
2837,000000	95,736496
2836,000000	95,946264
2835,000000	96,129668
2834,000000	96,290071
2833,000000	96,430076
2832,000000	96,552661
2831,000000	96,660375
2830,000000	96,755445
2829,000000	96,840245
2828,000000	96,916362
2827,000000	96,983659
2826,000000	97,041124
2825,000000	97,088544
2824,000000	97,126545
2823,000000	97,155868
2822,000000	97,177951
2821,000000	97,195533
2820,000000	97,211749
2819,000000	97,229174
2818,000000	97,250356
2817,000000	97,278345
2816,000000	97,315400
2815,000000	97,361882
2814,000000	97,417231
2813,000000	97,480765
2812,000000	97,550245
2811,000000	97,620911
2810,000000	97,687764
2809,000000	97,748572
2808,000000	97,803865
2807,000000	97,854730
2806,000000	97,901714
2805,000000	97,945098
2804,000000	97,984761
2803,000000	98,020217
2802,000000	98,051700
2801,000000	98,080634
2800,000000	98,108219
2799,000000	98,134402
2798,000000	98,158980
2797,000000	98,182697
2796,000000	98,206115
2795,000000	98,228434
2794,000000	98,248711
2793,000000	98,267383
2792,000000	98,285389
2791,000000	98,302583
2790,000000	98,318271
2789,000000	98,332575
2788,000000	98,346029
2787,000000	98,358512
2786,000000	98,369649
2785,000000	98,379665
2784,000000	98,388883
2783,000000	98,397162
2782,000000	98,404828
2781,000000	98,413268
2780,000000	98,423530
2779,000000	98,435147
2778,000000	98,447265
2777,000000	98,459882
2776,000000	98,472665
2775,000000	98,483642
2774,000000	98,490714
2773,000000	98,493903
2772,000000	98,494923
2771,000000	98,495146
2770,000000	98,495199
2769,000000	98,495753
2768,000000	98,497146
2767,000000	98,498657
2766,000000	98,499480
2765,000000	98,500144
2764,000000	98,501949
2763,000000	98,505327
2762,000000	98,509608
2761,000000	98,513844
2760,000000	98,517031
2759,000000	98,518232
2758,000000	98,517480
2757,000000	98,515987
2756,000000	98,514662
2755,000000	98,513180
2754,000000	98,511319
2753,000000	98,510159
2752,000000	98,510834
2751,000000	98,512882
2750,000000	98,514831
2749,000000	98,515538
2748,000000	98,514171
2747,000000	98,510146
2746,000000	98,504413
2745,000000	98,499623
2744,000000	98,497437
2743,000000	98,496486
2742,000000	98,494379
2741,000000	98,490846
2740,000000	98,487414
2739,000000	98,484756
2738,000000	98,482129
2737,000000	98,478989
2736,000000	98,475636
2735,000000	98,472531
2734,000000	98,470140
2733,000000	98,469224
2732,000000	98,470312
2731,000000	98,473362
2730,000000	98,478690
2729,000000	98,487305
2728,000000	98,499189
2727,000000	98,512185
2726,000000	98,523833
2725,000000	98,533622
2724,000000	98,542318
2723,000000	98,550063
2722,000000	98,556636
2721,000000	98,562745
2720,000000	98,569386
2719,000000	98,576303
2718,000000	98,582415
2717,000000	98,587386
2716,000000	98,591718
2715,000000	98,595897
2714,000000	98,600556
2713,000000	98,606619
2712,000000	98,613815
2711,000000	98,619828
2710,000000	98,622628
2709,000000	98,623219
2708,000000	98,624530
2707,000000	98,627857
2706,000000	98,631963
2705,000000	98,635499
2704,000000	98,638713
2703,000000	98,642558
2702,000000	98,647222
2701,000000	98,651747
2700,000000	98,654445
2699,000000	98,653942
2698,000000	98,650671
2697,000000	98,647027
2696,000000	98,645291
2695,000000	98,645708
2694,000000	98,647132
2693,000000	98,648730
2692,000000	98,650144
2691,000000	98,650806
2690,000000	98,650309
2689,000000	98,649024
2688,000000	98,647406
2687,000000	98,645331
2686,000000	98,643045
2685,000000	98,641934
2684,000000	98,643058
2683,000000	98,645477
2682,000000	98,647213
2681,000000	98,647315
2680,000000	98,645991
2679,000000	98,643479
2678,000000	98,640165
2677,000000	98,637155
2676,000000	98,635313
2675,000000	98,634064
2674,000000	98,632421
2673,000000	98,630793
2672,000000	98,630542
2671,000000	98,632041
2670,000000	98,634368
2669,000000	98,636792
2668,000000	98,639485
2667,000000	98,642961
2666,000000	98,647614
2665,000000	98,653496
2664,000000	98,659906
2663,000000	98,665693
2662,000000	98,670780
2661,000000	98,676734
2660,000000	98,684865
2659,000000	98,694441
2658,000000	98,703731
2657,000000	98,712137
2656,000000	98,720196
2655,000000	98,728148
2654,000000	98,735777
2653,000000	98,743199
2652,000000	98,750666
2651,000000	98,758062
2650,000000	98,765541
2649,000000	98,773924
2648,000000	98,783312
2647,000000	98,792114
2646,000000	98,798861
2645,000000	98,804320
2644,000000	98,810396
2643,000000	98,817585
2642,000000	98,824904
2641,000000	98,831651
2640,000000	98,837630
2639,000000	98,842155
2638,000000	98,844531
2637,000000	98,845258
2636,000000	98,845386
2635,000000	98,845210
2634,000000	98,844862
2633,000000	98,845444
2632,000000	98,847896
2631,000000	98,851337
2630,000000	98,854317
2629,000000	98,857188
2628,000000	98,861454
2627,000000	98,867016
2626,000000	98,871879
2625,000000	98,874527
2624,000000	98,875190
2623,000000	98,875075
2622,000000	98,875679
2621,000000	98,878385
2620,000000	98,883187
2619,000000	98,888090
2618,000000	98,891131
2617,000000	98,892566
2616,000000	98,893920
2615,000000	98,895697
2614,000000	98,897523
2613,000000	98,899669
2612,000000	98,902550
2611,000000	98,905292
2610,000000	98,906516
2609,000000	98,906269
2608,000000	98,905783
2607,000000	98,906003
2606,000000	98,907646
2605,000000	98,911668
2604,000000	98,917892
2603,000000	98,923950
2602,000000	98,927367
2601,000000	98,928009
2600,000000	98,927269
2599,000000	98,926080
2598,000000	98,925489
2597,000000	98,927490
2596,000000	98,932760
2595,000000	98,938505
2594,000000	98,941117
2593,000000	98,940441
2592,000000	98,939267
2591,000000	98,939397
2590,000000	98,940329
2589,000000	98,941214
2588,000000	98,941666
2587,000000	98,941133
2586,000000	98,939460
2585,000000	98,937695
2584,000000	98,936578
2583,000000	98,935042
2582,000000	98,931994
2581,000000	98,928629
2580,000000	98,926966
2579,000000	98,927233
2578,000000	98,928754
2577,000000	98,932026
2576,000000	98,937353
2575,000000	98,942585
2574,000000	98,945104
2573,000000	98,945304
2572,000000	98,945461
2571,000000	98,945947
2570,000000	98,945419
2569,000000	98,944173
2568,000000	98,944178
2567,000000	98,945816
2566,000000	98,947167
2565,000000	98,946657
2564,000000	98,944171
2563,000000	98,939808
2562,000000	98,933879
2561,000000	98,928230
2560,000000	98,925340
2559,000000	98,925895
2558,000000	98,928707
2557,000000	98,932612
2556,000000	98,936700
2555,000000	98,939440
2554,000000	98,939687
2553,000000	98,938320
2552,000000	98,937177
2551,000000	98,936790
2550,000000	98,936792
2549,000000	98,937616
2548,000000	98,939948
2547,000000	98,943065
2546,000000	98,945501
2545,000000	98,946715
2544,000000	98,946834
2543,000000	98,945961
2542,000000	98,945202
2541,000000	98,946622
2540,000000	98,950117
2539,000000	98,952095
2538,000000	98,949757
2537,000000	98,945254
2536,000000	98,943055
2535,000000	98,944520
2534,000000	98,947677
2533,000000	98,950855
2532,000000	98,953564
2531,000000	98,954873
2530,000000	98,954145
2529,000000	98,953009
2528,000000	98,953942
2527,000000	98,957319
2526,000000	98,961948
2525,000000	98,967494
2524,000000	98,974012
2523,000000	98,980105
2522,000000	98,984340
2521,000000	98,987700
2520,000000	98,992121
2519,000000	98,997355
2518,000000	99,001806
2517,000000	99,005710
2516,000000	99,010844
2515,000000	99,017496
2514,000000	99,023992
2513,000000	99,028820
2512,000000	99,031305
2511,000000	99,031116
2510,000000	99,029162
2509,000000	99,028045
2508,000000	99,029472
2507,000000	99,032022
2506,000000	99,033386
2505,000000	99,033646
2504,000000	99,034299
2503,000000	99,035534
2502,000000	99,036889
2501,000000	99,039205
2500,000000	99,043357
2499,000000	99,048128
2498,000000	99,051776
2497,000000	99,054522
2496,000000	99,057044
2495,000000	99,058077
2494,000000	99,056500
2493,000000	99,054562
2492,000000	99,055808
2491,000000	99,060392
2490,000000	99,065139
2489,000000	99,067823
2488,000000	99,069008
2487,000000	99,070476
2486,000000	99,074054
2485,000000	99,080868
2484,000000	99,089407
2483,000000	99,095553
2482,000000	99,096901
2481,000000	99,095895
2480,000000	99,096263
2479,000000	99,098096
2478,000000	99,099271
2477,000000	99,099872
2476,000000	99,101590
2475,000000	99,103820
2474,000000	99,104273
2473,000000	99,103155
2472,000000	99,103528
2471,000000	99,107403
2470,000000	99,114050
2469,000000	99,121814
2468,000000	99,129028
2467,000000	99,133642
2466,000000	99,134514
2465,000000	99,132967
2464,000000	99,131137
2463,000000	99,129489
2462,000000	99,127793
2461,000000	99,127231
2460,000000	99,129084
2459,000000	99,132512
2458,000000	99,136111
2457,000000	99,140366
2456,000000	99,145816
2455,000000	99,150184
2454,000000	99,150476
2453,000000	99,147093
2452,000000	99,142946
2451,000000	99,139565
2450,000000	99,137186
2449,000000	99,137327
2448,000000	99,141273
2447,000000	99,146389
2446,000000	99,147799
2445,000000	99,144228
2444,000000	99,139326
2443,000000	99,136887
2442,000000	99,137296
2441,000000	99,138740
2440,000000	99,139328
2439,000000	99,137894
2438,000000	99,134830
2437,000000	99,132187
2436,000000	99,131465
2435,000000	99,131864
2434,000000	99,132099
2433,000000	99,132516
2432,000000	99,133473
2431,000000	99,133460
2430,000000	99,131451
2429,000000	99,129595
2428,000000	99,130567
2427,000000	99,133425
2426,000000	99,134938
2425,000000	99,133898
2424,000000	99,131264
2423,000000	99,127286
2422,000000	99,121744
2421,000000	99,116030
2420,000000	99,111809
2419,000000	99,108399
2418,000000	99,104518
2417,000000	99,101567
2416,000000	99,101827
2415,000000	99,104057
2414,000000	99,104276
2413,000000	99,100740
2412,000000	99,095342
2411,000000	99,090715
2410,000000	99,088677
2409,000000	99,090544
2408,000000	99,095508
2407,000000	99,099267
2406,000000	99,097826
2405,000000	99,092680
2404,000000	99,089134
2403,000000	99,089607
2402,000000	99,091439
2401,000000	99,091078
2400,000000	99,087578
2399,000000	99,082186
2398,000000	99,077372
2397,000000	99,076142
2396,000000	99,079427
2395,000000	99,083999
2394,000000	99,085549
2393,000000	99,083706
2392,000000	99,081683
2391,000000	99,081466
2390,000000	99,082105
2389,000000	99,082761
2388,000000	99,084207
2387,000000	99,087018
2386,000000	99,090851
2385,000000	99,095323
2384,000000	99,099857
2383,000000	99,102036
2382,000000	99,099352
2381,000000	99,093250
2380,000000	99,088549
2379,000000	99,088348
2378,000000	99,091290
2377,000000	99,095119
2376,000000	99,099719
2375,000000	99,105428
2374,000000	99,111153
2373,000000	99,116303
2372,000000	99,122147
2371,000000	99,129118
2370,000000	99,135997
2369,000000	99,141714
2368,000000	99,145197
2367,000000	99,143343
2366,000000	99,134073
2365,000000	99,123018
2364,000000	99,118719
2363,000000	99,120030
2362,000000	99,119098
2361,000000	99,115889
2360,000000	99,116418
2359,000000	99,122707
2358,000000	99,130820
2357,000000	99,137917
2356,000000	99,146367
2355,000000	99,150378
2354,000000	99,144582
2353,000000	99,133364
2352,000000	99,129656
2351,000000	99,137849
2350,000000	99,148401
2349,000000	99,152012
2348,000000	99,144811
2347,000000	99,131591
2346,000000	99,122514
2345,000000	99,124700
2344,000000	99,136360
2343,000000	99,145658
2342,000000	99,149775
2341,000000	99,151191
2340,000000	99,151062
2339,000000	99,148256
2338,000000	99,143451
2337,000000	99,140892
2336,000000	99,141109
2335,000000	99,142112
2334,000000	99,141622
2333,000000	99,142873
2332,000000	99,145235
2331,000000	99,147635
2330,000000	99,143935
2329,000000	99,138234
2328,000000	99,130563
2327,000000	99,123835
2326,000000	99,117676
2325,000000	99,115174
2324,000000	99,118263
2323,000000	99,125154
2322,000000	99,132726
2321,000000	99,139908
2320,000000	99,146168
2319,000000	99,152545
2318,000000	99,157455
2317,000000	99,163460
2316,000000	99,169010
2315,000000	99,174048
2314,000000	99,174986
2313,000000	99,174299
2312,000000	99,172786
2311,000000	99,172818
2310,000000	99,172966
2309,000000	99,175107
2308,000000	99,178907
2307,000000	99,183462
2306,000000	99,185449
2305,000000	99,184713
2304,000000	99,182345
2303,000000	99,180294
2302,000000	99,178767
2301,000000	99,179557
2300,000000	99,182059
2299,000000	99,184423
2298,000000	99,182503
2297,000000	99,177542
2296,000000	99,172830
2295,000000	99,171959
2294,000000	99,173406
2293,000000	99,174720
2292,000000	99,173686
2291,000000	99,169851
2290,000000	99,163973
2289,000000	99,158527
2288,000000	99,156447
2287,000000	99,158247
2286,000000	99,162258
2285,000000	99,166235
2284,000000	99,169097
2283,000000	99,169786
2282,000000	99,168237
2281,000000	99,165523
2280,000000	99,163069
2279,000000	99,160650
2278,000000	99,158455
2277,000000	99,159586
2276,000000	99,167419
2275,000000	99,180647
2274,000000	99,192915
2273,000000	99,199464
2272,000000	99,201298
2271,000000	99,203493
2270,000000	99,209840
2269,000000	99,219728
2268,000000	99,228494
2267,000000	99,231581
2266,000000	99,229001
2265,000000	99,225321
2264,000000	99,224100
2263,000000	99,224607
2262,000000	99,224782
2261,000000	99,224481
2260,000000	99,224470
2259,000000	99,224834
2258,000000	99,228041
2257,000000	99,238816
2256,000000	99,257683
2255,000000	99,277219
2254,000000	99,289523
2253,000000	99,294827
2252,000000	99,297738
2251,000000	99,299005
2250,000000	99,296653
2249,000000	99,293811
2248,000000	99,296985
2247,000000	99,307641
2246,000000	99,320407
2245,000000	99,330861
2244,000000	99,339280
2243,000000	99,346832
2242,000000	99,353236
2241,000000	99,358726
2240,000000	99,363091
2239,000000	99,362492
2238,000000	99,352664
2237,000000	99,336228
2236,000000	99,322022
2235,000000	99,316175
2234,000000	99,318247
2233,000000	99,325676
2232,000000	99,336783
2231,000000	99,349053
2230,000000	99,359791
2229,000000	99,369092
2228,000000	99,377882
2227,000000	99,383209
2226,000000	99,380475
2225,000000	99,370275
2224,000000	99,358277
2223,000000	99,348848
2222,000000	99,343846
2221,000000	99,346263
2220,000000	99,358125
2219,000000	99,375090
2218,000000	99,389073
2217,000000	99,396123
2216,000000	99,396853
2215,000000	99,391772
2214,000000	99,383297
2213,000000	99,380563
2212,000000	99,392661
2211,000000	99,416750
2210,000000	99,440698
2209,000000	99,457452
2208,000000	99,469166
2207,000000	99,477401
2206,000000	99,478880
2205,000000	99,472765
2204,000000	99,463814
2203,000000	99,456190
2202,000000	99,452257
2201,000000	99,457484
2200,000000	99,475772
2199,000000	99,498133
2198,000000	99,507117
2197,000000	99,496906
2196,000000	99,480363
2195,000000	99,472603
2194,000000	99,476055
2193,000000	99,484815
2192,000000	99,492976
2191,000000	99,494675
2190,000000	99,485380
2189,000000	99,469100
2188,000000	99,456783
2187,000000	99,453394
2186,000000	99,454654
2185,000000	99,459163
2184,000000	99,473008
2183,000000	99,497295
2182,000000	99,521632
2181,000000	99,536306
2180,000000	99,541685
2179,000000	99,539221
2178,000000	99,524590
2177,000000	99,497895
2176,000000	99,471218
2175,000000	99,456881
2174,000000	99,455508
2173,000000	99,461739
2172,000000	99,471672
2171,000000	99,478870
2170,000000	99,473681
2169,000000	99,455945
2168,000000	99,440034
2167,000000	99,437981
2166,000000	99,444258
2165,000000	99,446841
2164,000000	99,446489
2163,000000	99,453102
2162,000000	99,468218
2161,000000	99,483851
2160,000000	99,497372
2159,000000	99,513950
2158,000000	99,533242
2157,000000	99,547435
2156,000000	99,551615
2155,000000	99,544192
2154,000000	99,523471
2153,000000	99,492633
2152,000000	99,462665
2151,000000	99,444595
2150,000000	99,442599
2149,000000	99,455314
2148,000000	99,477656
2147,000000	99,499987
2146,000000	99,511501
2145,000000	99,507814
2144,000000	99,492793
2143,000000	99,472425
2142,000000	99,450852
2141,000000	99,431915
2140,000000	99,419013
2139,000000	99,413259
2138,000000	99,415191
2137,000000	99,425522
2136,000000	99,439394
2135,000000	99,444654
2134,000000	99,433618
2133,000000	99,413895
2132,000000	99,399277
2131,000000	99,392691
2130,000000	99,386509
2129,000000	99,376803
2128,000000	99,368040
2127,000000	99,363612
2126,000000	99,360812
2125,000000	99,357243
2124,000000	99,355026
2123,000000	99,355689
2122,000000	99,356428
2121,000000	99,354257
2120,000000	99,349374
2119,000000	99,342258
2118,000000	99,331998
2117,000000	99,320111
2116,000000	99,311548
2115,000000	99,308964
2114,000000	99,309157
2113,000000	99,307609
2112,000000	99,303288
2111,000000	99,297147
2110,000000	99,289926
2109,000000	99,284187
2108,000000	99,284592
2107,000000	99,292579
2106,000000	99,303441
2105,000000	99,311636
2104,000000	99,316582
2103,000000	99,320393
2102,000000	99,322936
2101,000000	99,322946
2100,000000	99,322136
2099,000000	99,324000
2098,000000	99,328525
2097,000000	99,330906
2096,000000	99,325761
2095,000000	99,311609
2094,000000	99,291884
2093,000000	99,273390
2092,000000	99,263146
2091,000000	99,264822
2090,000000	99,277127
2089,000000	99,294585
2088,000000	99,309741
2087,000000	99,316529
2086,000000	99,314410
2085,000000	99,309810
2084,000000	99,311184
2083,000000	99,321297
2082,000000	99,335464
2081,000000	99,347261
2080,000000	99,353966
2079,000000	99,356092
2078,000000	99,354812
2077,000000	99,352005
2076,000000	99,350657
2075,000000	99,352524
2074,000000	99,355909
2073,000000	99,357203
2072,000000	99,354551
2071,000000	99,349878
2070,000000	99,347870
2069,000000	99,352381
2068,000000	99,361659
2067,000000	99,367428
2066,000000	99,362246
2065,000000	99,349138
2064,000000	99,340384
2063,000000	99,344222
2062,000000	99,355794
2061,000000	99,363149
2060,000000	99,359703
2059,000000	99,349146
2058,000000	99,340561
2057,000000	99,341342
2056,000000	99,352243
2055,000000	99,365733
2054,000000	99,370714
2053,000000	99,363174
2052,000000	99,352768
2051,000000	99,355902
2050,000000	99,381428
2049,000000	99,422918
2048,000000	99,465039
2047,000000	99,496431
2046,000000	99,513765
2045,000000	99,519199
2044,000000	99,520321
2043,000000	99,528205
2042,000000	99,549094
2041,000000	99,578468
2040,000000	99,606933
2039,000000	99,631583
2038,000000	99,657243
2037,000000	99,686217
2036,000000	99,710220
2035,000000	99,714039
2034,000000	99,688373
2033,000000	99,641466
2032,000000	99,595023
2031,000000	99,564612
2030,000000	99,547810
2029,000000	99,533153
2028,000000	99,515872
2027,000000	99,501559
2026,000000	99,497980
2025,000000	99,507941
2024,000000	99,527103
2023,000000	99,544680
2022,000000	99,548780
2021,000000	99,537015
2020,000000	99,522076
2019,000000	99,520530
2018,000000	99,535527
2017,000000	99,554020
2016,000000	99,561310
2015,000000	99,554777
2014,000000	99,541239
2013,000000	99,527349
2012,000000	99,516210
2011,000000	99,508473
2010,000000	99,503453
2009,000000	99,500636
2008,000000	99,500860
2007,000000	99,505159
2006,000000	99,512905
2005,000000	99,522298
2004,000000	99,531241
2003,000000	99,535628
2002,000000	99,529686
2001,000000	99,512891
2000,000000	99,496800
1999,000000	99,498757
1998,000000	99,524832
1997,000000	99,560131
1996,000000	99,579174
1995,000000	99,566784
1994,000000	99,527149
1993,000000	99,478665
1992,000000	99,442802
1991,000000	99,430880
1990,000000	99,439295
1989,000000	99,456152
1988,000000	99,471432
1987,000000	99,483879
1986,000000	99,498055
1985,000000	99,514603
1984,000000	99,525987
1983,000000	99,523127
1982,000000	99,505224
1981,000000	99,483573
1980,000000	99,476656
1979,000000	99,497033
1978,000000	99,536636
1977,000000	99,568118
1976,000000	99,571768
1975,000000	99,556483
1974,000000	99,545313
1973,000000	99,549263
1972,000000	99,561736
1971,000000	99,572231
1970,000000	99,575619
1969,000000	99,570021
1968,000000	99,556398
1967,000000	99,541372
1966,000000	99,531611
1965,000000	99,524726
1964,000000	99,512766
1963,000000	99,494688
1962,000000	99,479180
1961,000000	99,473035
1960,000000	99,472192
1959,000000	99,468692
1958,000000	99,460359
1957,000000	99,448633
1956,000000	99,432789
1955,000000	99,412170
1954,000000	99,390100
1953,000000	99,370028
1952,000000	99,350576
1951,000000	99,329785
1950,000000	99,311484
1949,000000	99,300973
1948,000000	99,296582
1947,000000	99,292232
1946,000000	99,286885
1945,000000	99,285604
1944,000000	99,292628
1943,000000	99,307820
1942,000000	99,326136
1941,000000	99,338395
1940,000000	99,337682
1939,000000	99,324943
1938,000000	99,308413
1937,000000	99,297829
1936,000000	99,295704
1935,000000	99,296606
1934,000000	99,294745
1933,000000	99,289198
1932,000000	99,283608
1931,000000	99,284769
1930,000000	99,299498
1929,000000	99,326526
1928,000000	99,353483
1927,000000	99,367443
1926,000000	99,367278
1925,000000	99,360774
1924,000000	99,353632
1923,000000	99,346731
1922,000000	99,340078
1921,000000	99,334384
1920,000000	99,328614
1919,000000	99,321122
1918,000000	99,314961
1917,000000	99,313064
1916,000000	99,312348
1915,000000	99,310522
1914,000000	99,309541
1913,000000	99,311704
1912,000000	99,315009
1911,000000	99,316356
1910,000000	99,317980
1909,000000	99,323020
1908,000000	99,327537
1907,000000	99,326387
1906,000000	99,323017
1905,000000	99,323276
1904,000000	99,323936
1903,000000	99,317267
1902,000000	99,304179
1901,000000	99,292992
1900,000000	99,287216
1899,000000	99,283513
1898,000000	99,280425
1897,000000	99,280474
1896,000000	99,283895
1895,000000	99,287801
1894,000000	99,291497
1893,000000	99,295751
1892,000000	99,297921
1891,000000	99,295517
1890,000000	99,293672
1889,000000	99,297706
1888,000000	99,301763
1887,000000	99,300499
1886,000000	99,298916
1885,000000	99,302677
1884,000000	99,307105
1883,000000	99,302405
1882,000000	99,288776
1881,000000	99,275608
1880,000000	99,267405
1879,000000	99,260055
1878,000000	99,250764
1877,000000	99,242387
1876,000000	99,236735
1875,000000	99,232318
1874,000000	99,229774
1873,000000	99,230542
1872,000000	99,229810
1871,000000	99,219981
1870,000000	99,204484
1869,000000	99,199346
1868,000000	99,208466
1867,000000	99,218423
1866,000000	99,224968
1865,000000	99,231193
1864,000000	99,233384
1863,000000	99,227401
1862,000000	99,218676
1861,000000	99,216695
1860,000000	99,221781
1859,000000	99,226180
1858,000000	99,226387
1857,000000	99,224270
1856,000000	99,218879
1855,000000	99,208442
1854,000000	99,197844
1853,000000	99,192771
1852,000000	99,190345
1851,000000	99,183358
1850,000000	99,171674
1849,000000	99,161949
1848,000000	99,156141
1847,000000	99,148391
1846,000000	99,134864
1845,000000	99,120324
1844,000000	99,109330
1843,000000	99,099001
1842,000000	99,092746
1841,000000	99,094652
1840,000000	99,096075
1839,000000	99,089507
1838,000000	99,080184
1837,000000	99,074734
1836,000000	99,067048
1835,000000	99,049999
1834,000000	99,030184
1833,000000	99,016974
1832,000000	99,006540
1831,000000	98,989503
1830,000000	98,969384
1829,000000	98,953704
1828,000000	98,937984
1827,000000	98,917439
1826,000000	98,895902
1825,000000	98,884499
1824,000000	98,884648
1823,000000	98,886236
1822,000000	98,887586
1821,000000	98,891959
1820,000000	98,895450
1819,000000	98,891022
1818,000000	98,882448
1817,000000	98,880911
1816,000000	98,885796
1815,000000	98,886378
1814,000000	98,879605
1813,000000	98,871789
1812,000000	98,865530
1811,000000	98,856601
1810,000000	98,845994
1809,000000	98,841349
1808,000000	98,841504
1807,000000	98,837213
1806,000000	98,827266
1805,000000	98,817376
1804,000000	98,805352
1803,000000	98,784614
1802,000000	98,761563
1801,000000	98,752206
1800,000000	98,754163
1799,000000	98,747190
1798,000000	98,728607
1797,000000	98,713637
1796,000000	98,705637
1795,000000	98,690452
1794,000000	98,658237
1793,000000	98,620740
1792,000000	98,596524
1791,000000	98,584573
1790,000000	98,580408
1789,000000	98,584863
1788,000000	98,584555
1787,000000	98,563773
1786,000000	98,528131
1785,000000	98,497869
1784,000000	98,477104
1783,000000	98,455116
1782,000000	98,431163
1781,000000	98,413816
1780,000000	98,398868
1779,000000	98,370697
1778,000000	98,332165
1777,000000	98,299295
1776,000000	98,273873
1775,000000	98,241449
1774,000000	98,191723
1773,000000	98,133414
1772,000000	98,076680
1771,000000	98,011407
1770,000000	97,939809
1769,000000	97,872551
1768,000000	97,796113
1767,000000	97,699470
1766,000000	97,598289
1765,000000	97,502728
1764,000000	97,382563
1763,000000	97,192880
1762,000000	96,934417
1761,000000	96,658565
1760,000000	96,388195
1759,000000	96,088524
1758,000000	95,710712
1757,000000	95,243502
1756,000000	94,732880
1755,000000	94,235281
1754,000000	93,754628
1753,000000	93,235453
1752,000000	92,610017
1751,000000	91,875943
1750,000000	91,124990
1749,000000	90,443559
1748,000000	89,839142
1747,000000	89,289254
1746,000000	88,788946
1745,000000	88,344202
1744,000000	87,949165
1743,000000	87,589320
1742,000000	87,258973
1741,000000	86,955902
1740,000000	86,662459
1739,000000	86,369197
1738,000000	86,111220
1737,000000	85,907929
1736,000000	85,665471
1735,000000	85,163036
1734,000000	84,299670
1733,000000	83,376826
1732,000000	82,565989
1731,000000	81,672253
1730,000000	80,544683
1729,000000	79,262757
1728,000000	77,968771
1727,000000	76,679738
1726,000000	75,351907
1725,000000	73,993332
1724,000000	72,646409
1723,000000	71,358103
1722,000000	70,223347
1721,000000	69,337170
1720,000000	68,666771
1719,000000	68,046945
1718,000000	67,431316
1717,000000	67,156863
1716,000000	67,457008
1715,000000	68,138054
1714,000000	69,049432
1713,000000	70,214516
1712,000000	71,652048
1711,000000	73,309927
1710,000000	75,116464
1709,000000	77,003015
1708,000000	78,937844
1707,000000	80,983651
1706,000000	83,179931
1705,000000	85,272596
1704,000000	86,903337
1703,000000	88,089272
1702,000000	89,122393
1701,000000	90,317874
1700,000000	91,657127
1699,000000	92,689716
1698,000000	93,343903
1697,000000	93,862659
1696,000000	94,398383
1695,000000	94,890942
1694,000000	95,223814
1693,000000	95,431309
1692,000000	95,591018
1691,000000	95,754209
1690,000000	95,919527
1689,000000	96,049173
1688,000000	96,141339
1687,000000	96,228639
1686,000000	96,305099
1685,000000	96,337522
1684,000000	96,355346
1683,000000	96,388143
1682,000000	96,417877
1681,000000	96,445549
1680,000000	96,469550
1679,000000	96,505402
1678,000000	96,542042
1677,000000	96,548541
1676,000000	96,526218
1675,000000	96,526349
1674,000000	96,562205
1673,000000	96,597406
1672,000000	96,622026
1671,000000	96,661733
1670,000000	96,739031
1669,000000	96,826664
1668,000000	96,899179
1667,000000	96,975112
1666,000000	97,051815
1665,000000	97,102678
1664,000000	97,130142
1663,000000	97,171134
1662,000000	97,229173
1661,000000	97,265186
1660,000000	97,280165
1659,000000	97,300322
1658,000000	97,328454
1657,000000	97,349455
1656,000000	97,362263
1655,000000	97,372077
1654,000000	97,397119
1653,000000	97,431368
1652,000000	97,397445
1651,000000	97,365416
1650,000000	97,386602
1649,000000	97,393512
1648,000000	97,381891
1647,000000	97,396058
1646,000000	97,431105
1645,000000	97,426457
1644,000000	97,410141
1643,000000	97,414487
1642,000000	97,426314
1641,000000	97,420958
1640,000000	97,400392
1639,000000	97,388233
1638,000000	97,389039
1637,000000	97,385684
1636,000000	97,390259
1635,000000	97,414806
1634,000000	97,428376
1633,000000	97,435427
1632,000000	97,447058
1631,000000	97,462984
1630,000000	97,476541
1629,000000	97,478105
1628,000000	97,473742
1627,000000	97,477731
1626,000000	97,483722
1625,000000	97,472884
1624,000000	97,452677
1623,000000	97,454849
1622,000000	97,474391
1621,000000	97,481399
1620,000000	97,477681
1619,000000	97,474951
1618,000000	97,466546
1617,000000	97,437099
1616,000000	97,394659
1615,000000	97,368004
1614,000000	97,365853
1613,000000	97,368366
1612,000000	97,365109
1611,000000	97,369662
1610,000000	97,388903
1609,000000	97,408379
1608,000000	97,421484
1607,000000	97,440687
1606,000000	97,465957
1605,000000	97,481284
1604,000000	97,487853
1603,000000	97,504928
1602,000000	97,534277
1601,000000	97,555450
1600,000000	97,561509
1599,000000	97,565790
1598,000000	97,571279
1597,000000	97,567031
1596,000000	97,556731
1595,000000	97,559588
1594,000000	97,576358
1593,000000	97,585731
1592,000000	97,581275
1591,000000	97,578170
1590,000000	97,580752
1589,000000	97,573813
1588,000000	97,550998
1587,000000	97,521606
1586,000000	97,483578
1585,000000	97,417603
1584,000000	97,318040
1583,000000	97,199246
1582,000000	97,069277
1581,000000	96,928509
1580,000000	96,795553
1579,000000	96,702659
1578,000000	96,666524
1577,000000	96,689954
1576,000000	96,772704
1575,000000	96,882750
1574,000000	96,981859
1573,000000	97,063673
1572,000000	97,130494
1571,000000	97,198203
1570,000000	97,286557
1569,000000	97,372165
1568,000000	97,421970
1567,000000	97,455843
1566,000000	97,491337
1565,000000	97,520468
1564,000000	97,543815
1563,000000	97,572486
1562,000000	97,597684
1561,000000	97,579873
1560,000000	97,504398
1559,000000	97,511875
1558,000000	97,585248
1557,000000	97,555253
1556,000000	97,529540
1555,000000	97,532755
1554,000000	97,542811
1553,000000	97,532033
1552,000000	97,505803
1551,000000	97,481378
1550,000000	97,461133
1549,000000	97,427732
1548,000000	97,369841
1547,000000	97,290875
1546,000000	97,185280
1545,000000	97,052233
1544,000000	96,918738
1543,000000	96,815278
1542,000000	96,741008
1541,000000	96,703638
1540,000000	96,765780
1539,000000	96,889498
1538,000000	96,970492
1537,000000	97,027313
1536,000000	97,080148
1535,000000	97,142834
1534,000000	97,229129
1533,000000	97,324251
1532,000000	97,393045
1531,000000	97,439634
1530,000000	97,472968
1529,000000	97,482500
1528,000000	97,476953
1527,000000	97,485923
1526,000000	97,515666
1525,000000	97,541405
1524,000000	97,555228
1523,000000	97,570405
1522,000000	97,594173
1521,000000	97,608370
1520,000000	97,597265
1519,000000	97,586590
1518,000000	97,584912
1517,000000	97,578045
1516,000000	97,570168
1515,000000	97,566413
1514,000000	97,552148
1513,000000	97,503332
1512,000000	97,424130
1511,000000	97,344756
1510,000000	97,264173
1509,000000	97,129900
1508,000000	96,886644
1507,000000	96,591687
1506,000000	96,375479
1505,000000	96,282832
1504,000000	96,354315
1503,000000	96,546812
1502,000000	96,777791
1501,000000	96,977907
1500,000000	97,122447
1499,000000	97,235892
1498,000000	97,330204
1497,000000	97,381947
1496,000000	97,394160
1495,000000	97,404854
1494,000000	97,413188
1493,000000	97,384115
1492,000000	97,310226
1491,000000	97,233255
1490,000000	97,189092
1489,000000	97,150321
1488,000000	97,093562
1487,000000	97,036668
1486,000000	96,971920
1485,000000	96,871169
1484,000000	96,738007
1483,000000	96,592225
1482,000000	96,422829
1481,000000	96,206970
1480,000000	95,962680
1479,000000	95,717969
1478,000000	95,447034
1477,000000	95,105229
1476,000000	94,708183
1475,000000	94,286467
1474,000000	93,738332
1473,000000	92,881799
1472,000000	91,773942
1471,000000	90,695794
1470,000000	89,740829
1469,000000	88,855345
1468,000000	88,045117
1467,000000	87,370806
1466,000000	86,860204
1465,000000	86,504566
1464,000000	86,306784
1463,000000	86,248772
1462,000000	86,270172
1461,000000	86,324408
1460,000000	86,416895
1459,000000	86,591920
1458,000000	86,907615
1457,000000	87,374762
1456,000000	87,872792
1455,000000	88,323221
1454,000000	88,757134
1453,000000	89,189814
1452,000000	89,614156
1451,000000	89,997170
1450,000000	90,300790
1449,000000	90,511642
1448,000000	90,648644
1447,000000	90,729571
1446,000000	90,735696
1445,000000	90,638968
1444,000000	90,433148
1443,000000	90,115450
1442,000000	89,670660
1441,000000	89,103792
1440,000000	88,465775
1439,000000	87,788183
1438,000000	87,023321
1437,000000	86,169012
1436,000000	85,479504
1435,000000	85,208644
1434,000000	85,270532
1433,000000	85,468512
1432,000000	85,671706
1431,000000	85,753997
1430,000000	85,547811
1429,000000	84,981021
1428,000000	84,231317
1427,000000	83,623244
1426,000000	83,434901
1425,000000	83,853312
1424,000000	84,865680
1423,000000	86,107191
1422,000000	87,168717
1421,000000	87,965187
1420,000000	88,629414
1419,000000	89,242261
1418,000000	89,712518
1417,000000	89,984965
1416,000000	90,131326
1415,000000	90,198522
1414,000000	90,169831
1413,000000	90,016332
1412,000000	89,746792
1411,000000	89,430874
1410,000000	89,184254
1409,000000	89,119478
1408,000000	89,308519
1407,000000	89,770679
1406,000000	90,465875
1405,000000	91,281905
1404,000000	92,044797
1403,000000	92,616572
1402,000000	92,983534
1401,000000	93,202871
1400,000000	93,320401
1399,000000	93,356633
1398,000000	93,324460
1397,000000	93,227129
1396,000000	93,046855
1395,000000	92,772104
1394,000000	92,434445
1393,000000	92,083002
1392,000000	91,739170
1391,000000	91,399712
1390,000000	91,055934
1389,000000	90,694616
1388,000000	90,306816
1387,000000	89,914709
1386,000000	89,555509
1385,000000	89,233942
1384,000000	88,933111
1383,000000	88,654461
1382,000000	88,423024
1381,000000	88,265116
1380,000000	88,204061
1379,000000	88,266368
1378,000000	88,459278
1377,000000	88,760971
1376,000000	89,155351
1375,000000	89,640979
1374,000000	90,172960
1373,000000	90,649005
1372,000000	91,010965
1371,000000	91,282358
1370,000000	91,500107
1369,000000	91,673979
1368,000000	91,798418
1367,000000	91,869968
1366,000000	91,885921
1365,000000	91,841573
1364,000000	91,740356
1363,000000	91,602641
1362,000000	91,452439
1361,000000	91,298659
1360,000000	91,144957
1359,000000	90,999386
1358,000000	90,866787
1357,000000	90,749382
1356,000000	90,658002
1355,000000	90,611705
1354,000000	90,619035
1353,000000	90,670834
1352,000000	90,755495
1351,000000	90,866889
1350,000000	90,990133
1349,000000	91,094238
1348,000000	91,149555
1347,000000	91,138659
1346,000000	91,043770
1345,000000	90,844837
1344,000000	90,537094
1343,000000	90,130439
1342,000000	89,623698
1341,000000	89,001103
1340,000000	88,281837
1339,000000	87,554935
1338,000000	86,922481
1337,000000	86,429653
1336,000000	86,081717
1335,000000	85,876001
1334,000000	85,792627
1333,000000	85,790976
1332,000000	85,834360
1331,000000	85,906296
1330,000000	85,993890
1329,000000	86,079207
1328,000000	86,156870
1327,000000	86,237926
1326,000000	86,328743
1325,000000	86,422035
1324,000000	86,514511
1323,000000	86,613615
1322,000000	86,720129
1321,000000	86,824639
1320,000000	86,927474
1319,000000	87,041877
1318,000000	87,169223
1317,000000	87,291989
1316,000000	87,399717
1315,000000	87,498657
1314,000000	87,591423
1313,000000	87,667355
1312,000000	87,719104
1311,000000	87,748052
1310,000000	87,747354
1309,000000	87,699709
1308,000000	87,598659
1307,000000	87,458900
1306,000000	87,302345
1305,000000	87,152758
1304,000000	87,046240
1303,000000	87,017701
1302,000000	87,062429
1301,000000	87,130749
1300,000000	87,168875
1299,000000	87,148378
1298,000000	87,054126
1297,000000	86,872918
1296,000000	86,604554
1295,000000	86,260593
1294,000000	85,840773
1293,000000	85,323598
1292,000000	84,694265
1291,000000	83,958791
1290,000000	83,119828
1289,000000	82,169080
1288,000000	81,112940
1287,000000	79,984277
1286,000000	78,808203
1285,000000	77,578733
1284,000000	76,291012
1283,000000	74,959757
1282,000000	73,589645
1281,000000	72,160278
1280,000000	70,660844
1279,000000	69,111674
1278,000000	67,527112
1277,000000	65,897672
1276,000000	64,232272
1275,000000	62,579073
1274,000000	60,979936
1273,000000	59,451819
1272,000000	58,039101
1271,000000	56,831686
1270,000000	55,908238
1269,000000	55,297420
1268,000000	55,028337
1267,000000	55,150149
1266,000000	55,660569
1265,000000	56,481911
1264,000000	57,509595
1263,000000	58,641984
1262,000000	59,751613
1261,000000	60,688882
1260,000000	61,348879
1259,000000	61,704070
1258,000000	61,772878
1257,000000	61,601667
1256,000000	61,288579
1255,000000	60,955638
1254,000000	60,670730
1253,000000	60,425874
1252,000000	60,204388
1251,000000	60,029578
1250,000000	59,937360
1249,000000	59,956464
1248,000000	60,133477
1247,000000	60,530364
1246,000000	61,164070
1245,000000	61,997334
1244,000000	62,989652
1243,000000	64,112596
1242,000000	65,319162
1241,000000	66,543172
1240,000000	67,749144
1239,000000	68,939025
1238,000000	70,108551
1237,000000	71,235663
1236,000000	72,312101
1235,000000	73,346533
1234,000000	74,332401
1233,000000	75,249625
1232,000000	76,102476
1231,000000	76,929535
1230,000000	77,771575
1229,000000	78,656327
1228,000000	79,610001
1227,000000	80,645197
1226,000000	81,730000
1225,000000	82,795719
1224,000000	83,781116
1223,000000	84,653957
1222,000000	85,393285
1221,000000	85,984575
1220,000000	86,434216
1219,000000	86,764910
1218,000000	86,996373
1217,000000	87,138042
1216,000000	87,208541
1215,000000	87,238198
1214,000000	87,246065
1213,000000	87,235992
1212,000000	87,213194
1211,000000	87,188118
1210,000000	87,158756
1209,000000	87,110059
1208,000000	87,038398
1207,000000	86,956049
1206,000000	86,868941
1205,000000	86,770624
1204,000000	86,662831
1203,000000	86,561135
1202,000000	86,474266
1201,000000	86,398741
1200,000000	86,338416
1199,000000	86,307964
1198,000000	86,309994
1197,000000	86,331475
1196,000000	86,367821
1195,000000	86,428106
1194,000000	86,513500
1193,000000	86,611513
1192,000000	86,717594
1191,000000	86,839400
1190,000000	86,974670
1189,000000	87,108072
1188,000000	87,233915
1187,000000	87,360151
1186,000000	87,484790
1185,000000	87,590816
1184,000000	87,667473
1183,000000	87,715320
1182,000000	87,726306
1181,000000	87,681919
1180,000000	87,579257
1179,000000	87,433664
1178,000000	87,252368
1177,000000	87,028454
1176,000000	86,768202
1175,000000	86,502805
1174,000000	86,264124
1173,000000	86,070361
1172,000000	85,939044
1171,000000	85,885953
1170,000000	85,898254
1169,000000	85,935047
1168,000000	85,964780
1167,000000	85,982952
1166,000000	85,992013
1165,000000	85,988934
1164,000000	85,980782
1163,000000	85,984626
1162,000000	86,002850
1161,000000	86,021627
1160,000000	86,039122
1159,000000	86,069893
1158,000000	86,116146
1157,000000	86,161846
1156,000000	86,202608
1155,000000	86,253961
1154,000000	86,323607
1153,000000	86,402124
1152,000000	86,487271
1151,000000	86,590946
1150,000000	86,714645
1149,000000	86,845507
1148,000000	86,983368
1147,000000	87,143847
1146,000000	87,329721
1145,000000	87,525072
1144,000000	87,723243
1143,000000	87,931491
1142,000000	88,142281
1141,000000	88,327948
1140,000000	88,470607
1139,000000	88,570143
1138,000000	88,615358
1137,000000	88,579588
1136,000000	88,447054
1135,000000	88,218666
1134,000000	87,883806
1133,000000	87,409210
1132,000000	86,773984
1131,000000	85,979279
1130,000000	85,020176
1129,000000	83,879378
1128,000000	82,555462
1127,000000	81,079967
1126,000000	79,483765
1125,000000	77,785715
1124,000000	76,031270
1123,000000	74,305838
1122,000000	72,691312
1121,000000	71,244223
1120,000000	70,034719
1119,000000	69,148135
1118,000000	68,635116
1117,000000	68,483612
1116,000000	68,664350
1115,000000	69,148851
1114,000000	69,860681
1113,000000	70,678971
1112,000000	71,491160
1111,000000	72,203966
1110,000000	72,687728
1109,000000	72,777421
1108,000000	72,352071
1107,000000	71,410247
1106,000000	70,076011
1105,000000	68,585403
1104,000000	67,270510
1103,000000	66,472075
1102,000000	66,390301
1101,000000	67,019582
1100,000000	68,230447
1099,000000	69,840172
1098,000000	71,636558
1097,000000	73,414371
1096,000000	75,042063
1095,000000	76,471578
1094,000000	77,680545
1093,000000	78,652978
1092,000000	79,410790
1091,000000	80,014797
1090,000000	80,507734
1089,000000	80,903700
1088,000000	81,230400
1087,000000	81,542569
1086,000000	81,878765
1085,000000	82,243154
1084,000000	82,644556
1083,000000	83,107412
1082,000000	83,629621
1081,000000	84,171178
1080,000000	84,700440
1079,000000	85,214992
1078,000000	85,707646
1077,000000	86,153480
1076,000000	86,545787
1075,000000	86,904956
1074,000000	87,239789
1073,000000	87,534537
1072,000000	87,785518
1071,000000	88,014323
1070,000000	88,230014
1069,000000	88,416247
1068,000000	88,568128
1067,000000	88,705388
1066,000000	88,838487
1065,000000	88,955650
1064,000000	89,056919
1063,000000	89,164204
1062,000000	89,284130
1061,000000	89,397373
1060,000000	89,496276
1059,000000	89,598627
1058,000000	89,711708
1057,000000	89,818989
1056,000000	89,913947
1055,000000	90,011586
1054,000000	90,113858
1053,000000	90,199772
1052,000000	90,262808
1051,000000	90,322875
1050,000000	90,386925
1049,000000	90,435286
1048,000000	90,461216
1047,000000	90,483141
1046,000000	90,507541
1045,000000	90,518053
1044,000000	90,512148
1043,000000	90,509908
1042,000000	90,516714
1041,000000	90,513804
1040,000000	90,495682
1039,000000	90,479136
1038,000000	90,465721
1037,000000	90,434023
1036,000000	90,380855
1035,000000	90,331721
1034,000000	90,297246
1033,000000	90,258029
1032,000000	90,202389
1031,000000	90,141435
1030,000000	90,074880
1029,000000	89,980286
1028,000000	89,848477
1027,000000	89,682248
1026,000000	89,438086
1025,000000	88,994062
1024,000000	88,170877
1023,000000	86,791681
1022,000000	84,788519
1021,000000	82,394342
1020,000000	80,240806
1019,000000	79,125154
1018,000000	79,494989
1017,000000	81,128122
1016,000000	83,323123
1015,000000	85,368125
1014,000000	86,876451
1013,000000	87,817100
1012,000000	88,364719
1011,000000	88,715710
1010,000000	88,978596
1009,000000	89,168547
1008,000000	89,282244
1007,000000	89,341051
1006,000000	89,365497
1005,000000	89,355147
1004,000000	89,311264
1003,000000	89,253145
1002,000000	89,189942
1001,000000	89,106371
1000,000000	88,995552
999,000000	88,875612
998,000000	88,758795
997,000000	88,634010
996,000000	88,498090
995,000000	88,372123
994,000000	88,269165
993,000000	88,175289
992,000000	88,079693
991,000000	87,990695
990,000000	87,905918
989,000000	87,798366
988,000000	87,650379
987,000000	87,471015
986,000000	87,263654
985,000000	87,011739
984,000000	86,712581
983,000000	86,393216
982,000000	86,073104
981,000000	85,742388
980,000000	85,394107
979,000000	85,044074
978,000000	84,701486
977,000000	84,354250
976,000000	84,000619
975,000000	83,661653
974,000000	83,345045
973,000000	83,031251
972,000000	82,712069
971,000000	82,406657
970,000000	82,123193
969,000000	81,840815
968,000000	81,547506
967,000000	81,257514
966,000000	80,976051
965,000000	80,684408
964,000000	80,379259
963,000000	80,089375
962,000000	79,835594
961,000000	79,613852
960,000000	79,433445
959,000000	79,331839
958,000000	79,333286
957,000000	79,427957
956,000000	79,609165
955,000000	79,887540
954,000000	80,250539
953,000000	80,652695
952,000000	81,061833
951,000000	81,481869
950,000000	81,913079
949,000000	82,331808
948,000000	82,727752
947,000000	83,120933
946,000000	83,522907
945,000000	83,915034
944,000000	84,283261
943,000000	84,636688
942,000000	84,977486
941,000000	85,287404
940,000000	85,562102
939,000000	85,823117
938,000000	86,078793
937,000000	86,308948
936,000000	86,503980
935,000000	86,683114
934,000000	86,857229
933,000000	87,009363
932,000000	87,130515
931,000000	87,239608
930,000000	87,348142
929,000000	87,440945
928,000000	87,508627
927,000000	87,566850
926,000000	87,625143
925,000000	87,672636
924,000000	87,712853
923,000000	87,778232
922,000000	87,890337
921,000000	88,036978
920,000000	88,204927
919,000000	88,398541
918,000000	88,610858
917,000000	88,811672
916,000000	88,984568
915,000000	89,142317
914,000000	89,291440
913,000000	89,415974
912,000000	89,512903
911,000000	89,606964
910,000000	89,712146
909,000000	89,814486
908,000000	89,909395
907,000000	90,018901
906,000000	90,151863
905,000000	90,285141
904,000000	90,403102
903,000000	90,520754
902,000000	90,647561
901,000000	90,765600
900,000000	90,862386
899,000000	90,950211
898,000000	91,034418
897,000000	91,098943
896,000000	91,143084
895,000000	91,195480
894,000000	91,272537
893,000000	91,357439
892,000000	91,438542
891,000000	91,528818
890,000000	91,628325
889,000000	91,705646
888,000000	91,739421
887,000000	91,740105
886,000000	91,711444
885,000000	91,626508
884,000000	91,463549
883,000000	91,227694
882,000000	90,912173
881,000000	90,481523
880,000000	89,918510
879,000000	89,260412
878,000000	88,570116
877,000000	87,917139
876,000000	87,404874
875,000000	87,160750
874,000000	87,250520
873,000000	87,627249
872,000000	88,185570
871,000000	88,823427
870,000000	89,447250
869,000000	89,975759
868,000000	90,377709
867,000000	90,676977
866,000000	90,900045
865,000000	91,049483
864,000000	91,138354
863,000000	91,204432
862,000000	91,265677
861,000000	91,302570
860,000000	91,303868
859,000000	91,289605
858,000000	91,270364
857,000000	91,227293
856,000000	91,155143
855,000000	91,082404
854,000000	91,024512
853,000000	90,960544
852,000000	90,878655
851,000000	90,802679
850,000000	90,748463
849,000000	90,697773
848,000000	90,639692
847,000000	90,594909
846,000000	90,573450
845,000000	90,550472
844,000000	90,509472
843,000000	90,466950
842,000000	90,430976
841,000000	90,378038
840,000000	90,297200
839,000000	90,213199
838,000000	90,141192
837,000000	90,061037
836,000000	89,963051
835,000000	89,876069
834,000000	89,824846
833,000000	89,802335
832,000000	89,810123
831,000000	89,882153
830,000000	90,037115
829,000000	90,249544
828,000000	90,493819
827,000000	90,774650
826,000000	91,085501
825,000000	91,385470
824,000000	91,650915
823,000000	91,903125
822,000000	92,155780
821,000000	92,385982
820,000000	92,584302
819,000000	92,778885
818,000000	92,983441
817,000000	93,170838
816,000000	93,324444
815,000000	93,466926
814,000000	93,611400
813,000000	93,732068
812,000000	93,813866
811,000000	93,884328
810,000000	93,965517
809,000000	94,038783
808,000000	94,088050
807,000000	94,133719
806,000000	94,191878
805,000000	94,244059
804,000000	94,278426
803,000000	94,316964
802,000000	94,367726
801,000000	94,389987
800,000000	94,339697
799,000000	94,215202
798,000000	94,038544
797,000000	93,837666
796,000000	93,671344
795,000000	93,616099
794,000000	93,687854
793,000000	93,814807
792,000000	93,916157
791,000000	93,968232
790,000000	93,975062
789,000000	93,929971
788,000000	93,841431
787,000000	93,749695
786,000000	93,679755
785,000000	93,614686
784,000000	93,542234
783,000000	93,485258
782,000000	93,458934
781,000000	93,442521
780,000000	93,421162
779,000000	93,409924
778,000000	93,408134
777,000000	93,376806
776,000000	93,293483
775,000000	93,186562
774,000000	93,086541
773,000000	92,988326
772,000000	92,890093
771,000000	92,820913
770,000000	92,796994
769,000000	92,795091
768,000000	92,801033
767,000000	92,840958
766,000000	92,934452
765,000000	93,061264
764,000000	93,202906
763,000000	93,371764
762,000000	93,568257
761,000000	93,755668
760,000000	93,908649
759,000000	94,043108
758,000000	94,168731
757,000000	94,258175
756,000000	94,294690
755,000000	94,303670
754,000000	94,306206
753,000000	94,285854
752,000000	94,231479
751,000000	94,163525
750,000000	94,087346
749,000000	93,969711
748,000000	93,794057
747,000000	93,589671
746,000000	93,373829
745,000000	93,112705
744,000000	92,767515
743,000000	92,322942
742,000000	91,729921
741,000000	90,870229
740,000000	89,608599
739,000000	87,838653
738,000000	85,459592
737,000000	82,396874
736,000000	78,716681
735,000000	74,700344
734,000000	70,796887
733,000000	67,550759
732,000000	65,542484
731,000000	65,228626
730,000000	66,707305
729,000000	69,611672
728,000000	73,256580
727,000000	76,925344
726,000000	80,099460
725,000000	82,552206
724,000000	84,332019
723,000000	85,646117
722,000000	86,682416
721,000000	87,516301
720,000000	88,162189
719,000000	88,645400
718,000000	88,985016
717,000000	89,170585
716,000000	89,207101
715,000000	89,143997
714,000000	89,021263
713,000000	88,830869
712,000000	88,564557
711,000000	88,250455
710,000000	87,907036
709,000000	87,513972
708,000000	87,064845
707,000000	86,597920
706,000000	86,140261
705,000000	85,676617
704,000000	85,209433
703,000000	84,788776
702,000000	84,447713
701,000000	84,160887
700,000000	83,900065
699,000000	83,677365
698,000000	83,501764
697,000000	83,347969
696,000000	83,205155
695,000000	83,103890
694,000000	83,062034
693,000000	83,053291
692,000000	83,057367
691,000000	83,093404
690,000000	83,169322
689,000000	83,251425
688,000000	83,317626
687,000000	83,391065
686,000000	83,485701
685,000000	83,573179
684,000000	83,636378
683,000000	83,703958
682,000000	83,800121
681,000000	83,911035
680,000000	84,031076
679,000000	84,191763
678,000000	84,413981
677,000000	84,674971
676,000000	84,960641
675,000000	85,296676
674,000000	85,696406
673,000000	86,115718
672,000000	86,504255
671,000000	86,876070
670,000000	87,299895
669,000000	87,837959
668,000000	88,432864
667,000000	88,881302
666,000000	89,123515
665,000000	89,240103
664,000000	89,305156
663,000000	89,354639
662,000000	89,364187
661,000000	89,262489
660,000000	89,016611
659,000000	88,670007
658,000000	88,263939
657,000000	87,774566
656,000000	87,184064
655,000000	86,539693
654,000000	85,885038
653,000000	85,195951
652,000000	84,456179
651,000000	83,717035
650,000000	83,012124
649,000000	82,289102
648,000000	81,506199
647,000000	80,707254
646,000000	79,924858
645,000000	79,106761
644,000000	78,216078
643,000000	77,308559
642,000000	76,432755
641,000000	75,554791
640,000000	74,668514
639,000000	73,881372
638,000000	73,295208
637,000000	72,903820
636,000000	72,686373
635,000000	72,687456
634,000000	72,911631
633,000000	73,255613
632,000000	73,627519
631,000000	74,019257
630,000000	74,405677
629,000000	74,692207
628,000000	74,832851
627,000000	74,888049
626,000000	74,904207
625,000000	74,834844
624,000000	74,648809
623,000000	74,402440
622,000000	74,135304
621,000000	73,803705
620,000000	73,388293
619,000000	72,962248
618,000000	72,581165
617,000000	72,209258
616,000000	71,829002
615,000000	71,511928
614,000000	71,296241
613,000000	71,117043
612,000000	70,930804
611,000000	70,797010
610,000000	70,765316
609,000000	70,800809
608,000000	70,897866
607,000000	71,155646
606,000000	71,653302
605,000000	72,360306
604,000000	73,243369
603,000000	74,337860
602,000000	75,648237
601,000000	77,084111
600,000000	78,560721
599,000000	80,057601
598,000000	81,531335
597,000000	82,876006
596,000000	84,027204
595,000000	85,014254
594,000000	85,866365
593,000000	86,556705
592,000000	87,087475
591,000000	87,540240
590,000000	87,969136
589,000000	88,337681
588,000000	88,624908
587,000000	88,891777
586,000000	89,181925
585,000000	89,451500
584,000000	89,662584
583,000000	89,856501
582,000000	90,061143
581,000000	90,224831
580,000000	90,318116
579,000000	90,404203
578,000000	90,531024
577,000000	90,651647
576,000000	90,728483
575,000000	90,811848
574,000000	90,936911
573,000000	91,048586
572,000000	91,113675
571,000000	91,193076
570,000000	91,330997
569,000000	91,471510
568,000000	91,570374
567,000000	91,678519
566,000000	91,824227
565,000000	91,934927
564,000000	91,963380
563,000000	91,977656
562,000000	92,035716
561,000000	92,084216
560,000000	92,072918
559,000000	92,056790
558,000000	92,085327
557,000000	92,104171
556,000000	92,066308
555,000000	92,030220
554,000000	92,048856
553,000000	92,068786
552,000000	92,041204
551,000000	92,013589
550,000000	92,019359
549,000000	91,992391
548,000000	91,898687
547,000000	91,826360
546,000000	91,841060
545,000000	91,871735
544,000000	91,851812
543,000000	91,835036
542,000000	91,867200
541,000000	91,885011
540,000000	91,845530
539,000000	91,823906
538,000000	91,871018
537,000000	91,910930
536,000000	91,887240
535,000000	91,874939
534,000000	91,928038
533,000000	91,965683
532,000000	91,925452
531,000000	91,885638
530,000000	91,915299
529,000000	91,941562
528,000000	91,890317
527,000000	91,823112
526,000000	91,813960
525,000000	91,805154
524,000000	91,740508
523,000000	91,686145
522,000000	91,688220
521,000000	91,672797
520,000000	91,593169
519,000000	91,539956
518,000000	91,578417
517,000000	91,613009
516,000000	91,569992
515,000000	91,533061
514,000000	91,555596
513,000000	91,542665
512,000000	91,430684
511,000000	91,313851
510,000000	91,264178
509,000000	91,187253
508,000000	90,993136
507,000000	90,761963
506,000000	90,586503
505,000000	90,404132
504,000000	90,149775
503,000000	89,901652
502,000000	89,731422
501,000000	89,559719
500,000000	89,338103
499,000000	89,177184
498,000000	89,147562
497,000000	89,149896
496,000000	89,108515
495,000000	89,114541
494,000000	89,228495
493,000000	89,323271
492,000000	89,298427
491,000000	89,272773
490,000000	89,362786
489,000000	89,473613
488,000000	89,501402
487,000000	89,529338
486,000000	89,642927
485,000000	89,740822
484,000000	89,727581
483,000000	89,722885
482,000000	89,845305
481,000000	90,001904
480,000000	90,099865
479,000000	90,232071
478,000000	90,467786
477,000000	90,671168
476,000000	90,734407
475,000000	90,775994
474,000000	90,908792
473,000000	91,011195
472,000000	90,962660
471,000000	90,908701
470,000000	90,966631
469,000000	91,006442
468,000000	90,955507
467,000000	90,975486
466,000000	91,146044
465,000000	91,258772
464,000000	91,167402
463,000000	91,034372
462,000000	91,029801
461,000000	91,055947
460,000000	91,015484
459,000000	91,056136
458,000000	91,265960
457,000000	91,380518
456,000000	91,251199
455,000000	91,145906
454,000000	91,237799
453,000000	91,350992
452,000000	91,319236
451,000000	91,279944
450,000000	91,361763
