# Supplementary material for: Machine learning-assisted non-destructive plasticizer identification and quantification in historical PVC objects based on IR spectroscopy
Source: Sci Rep. 2022 Mar 23;12:5017. doi: 10.1038/s41598-022-08862-1 (PMC8943100; doi:10.1038/s41598-022-08862-1)
Supplement: Supplementary file 1 — Supplementary Information 1. [file 41598_2022_8862_MOESM1_ESM.zip › Plasticizers_PVC_data/ATR_FTIR_all/P357.ASC]

PE IR       SUBTECH     SPECTRUM    ASCII       PEDS        4.00        
   -1
P357.ASC
21/06/21
14:30:00.00
21/06/21
14:30:00.00
Tja�a Rijavec
Sample 008 By tjasar Date Monday, June 21 2021
450,000000
#HDR
-1
-1
#GR
cm-1
%T
1.0
0.0
4000,000000
-1,000000
3551
8
98,411795
75,188878
#DATA
4000,000000	97,256298
3999,000000	97,257479
3998,000000	97,257857
3997,000000	97,257790
3996,000000	97,258163
3995,000000	97,259798
3994,000000	97,262713
3993,000000	97,265932
3992,000000	97,268032
3991,000000	97,268133
3990,000000	97,266650
3989,000000	97,264925
3988,000000	97,264142
3987,000000	97,264464
3986,000000	97,265065
3985,000000	97,265066
3984,000000	97,264423
3983,000000	97,263836
3982,000000	97,263879
3981,000000	97,264489
3980,000000	97,265348
3979,000000	97,266339
3978,000000	97,267496
3977,000000	97,268745
3976,000000	97,269799
3975,000000	97,270424
3974,000000	97,270693
3973,000000	97,270896
3972,000000	97,271187
3971,000000	97,271391
3970,000000	97,271421
3969,000000	97,271412
3968,000000	97,271624
3967,000000	97,272102
3966,000000	97,272491
3965,000000	97,272386
3964,000000	97,271866
3963,000000	97,271504
3962,000000	97,271745
3961,000000	97,272866
3960,000000	97,274951
3959,000000	97,277816
3958,000000	97,281257
3957,000000	97,284573
3956,000000	97,286848
3955,000000	97,287656
3954,000000	97,287206
3953,000000	97,286084
3952,000000	97,284409
3951,000000	97,282010
3950,000000	97,278919
3949,000000	97,275344
3948,000000	97,271681
3947,000000	97,269013
3946,000000	97,269622
3945,000000	97,275461
3944,000000	97,285793
3943,000000	97,296627
3942,000000	97,302411
3941,000000	97,300888
3940,000000	97,295123
3939,000000	97,289630
3938,000000	97,286682
3937,000000	97,284937
3936,000000	97,281772
3935,000000	97,276496
3934,000000	97,271157
3933,000000	97,269959
3932,000000	97,275564
3931,000000	97,286568
3930,000000	97,298216
3929,000000	97,306002
3928,000000	97,309596
3927,000000	97,311267
3926,000000	97,312672
3925,000000	97,313365
3924,000000	97,311899
3923,000000	97,307589
3922,000000	97,301340
3921,000000	97,294422
3920,000000	97,288181
3919,000000	97,284710
3918,000000	97,286576
3917,000000	97,293983
3916,000000	97,303261
3915,000000	97,310049
3914,000000	97,312865
3913,000000	97,313219
3912,000000	97,313486
3911,000000	97,314369
3910,000000	97,315338
3909,000000	97,315308
3908,000000	97,313947
3907,000000	97,312321
3906,000000	97,310664
3905,000000	97,307593
3904,000000	97,301195
3903,000000	97,292547
3902,000000	97,287081
3901,000000	97,288974
3900,000000	97,296884
3899,000000	97,305458
3898,000000	97,310043
3897,000000	97,310477
3896,000000	97,309219
3895,000000	97,307796
3894,000000	97,308066
3893,000000	97,311747
3892,000000	97,319284
3891,000000	97,325925
3890,000000	97,325820
3889,000000	97,319315
3888,000000	97,311498
3887,000000	97,307562
3886,000000	97,310314
3885,000000	97,318192
3884,000000	97,327146
3883,000000	97,335717
3882,000000	97,345961
3881,000000	97,356513
3880,000000	97,360738
3879,000000	97,354490
3878,000000	97,342948
3877,000000	97,335354
3876,000000	97,336753
3875,000000	97,344353
3874,000000	97,349300
3873,000000	97,344660
3872,000000	97,333016
3871,000000	97,323682
3870,000000	97,322659
3869,000000	97,325691
3868,000000	97,326584
3867,000000	97,325408
3866,000000	97,324474
3865,000000	97,325680
3864,000000	97,329838
3863,000000	97,334641
3862,000000	97,337724
3861,000000	97,338677
3860,000000	97,338766
3859,000000	97,338806
3858,000000	97,338692
3857,000000	97,338659
3856,000000	97,338684
3855,000000	97,337306
3854,000000	97,333393
3853,000000	97,332168
3852,000000	97,337078
3851,000000	97,343288
3850,000000	97,347277
3849,000000	97,349488
3848,000000	97,352097
3847,000000	97,356003
3846,000000	97,360970
3845,000000	97,366913
3844,000000	97,372641
3843,000000	97,374915
3842,000000	97,372650
3841,000000	97,368273
3840,000000	97,367194
3839,000000	97,372521
3838,000000	97,381031
3837,000000	97,386721
3836,000000	97,386387
3835,000000	97,382411
3834,000000	97,379239
3833,000000	97,379200
3832,000000	97,381956
3831,000000	97,385392
3830,000000	97,387591
3829,000000	97,389574
3828,000000	97,394094
3827,000000	97,399896
3826,000000	97,402602
3825,000000	97,399242
3824,000000	97,391977
3823,000000	97,386099
3822,000000	97,384868
3821,000000	97,387185
3820,000000	97,387222
3819,000000	97,384299
3818,000000	97,384380
3817,000000	97,391683
3816,000000	97,404189
3815,000000	97,414900
3814,000000	97,419676
3813,000000	97,420319
3812,000000	97,420052
3811,000000	97,419820
3810,000000	97,419333
3809,000000	97,419551
3808,000000	97,421496
3807,000000	97,424080
3806,000000	97,424649
3805,000000	97,422176
3804,000000	97,420753
3803,000000	97,424034
3802,000000	97,432908
3801,000000	97,443049
3800,000000	97,447224
3799,000000	97,445843
3798,000000	97,444716
3797,000000	97,446920
3796,000000	97,450357
3795,000000	97,453038
3794,000000	97,455494
3793,000000	97,458952
3792,000000	97,463016
3791,000000	97,466757
3790,000000	97,469539
3789,000000	97,471518
3788,000000	97,473502
3787,000000	97,476032
3786,000000	97,478916
3785,000000	97,481044
3784,000000	97,481629
3783,000000	97,481433
3782,000000	97,482880
3781,000000	97,487128
3780,000000	97,492706
3779,000000	97,495850
3778,000000	97,494617
3777,000000	97,491292
3776,000000	97,489205
3775,000000	97,488617
3774,000000	97,487560
3773,000000	97,485527
3772,000000	97,483460
3771,000000	97,481787
3770,000000	97,480432
3769,000000	97,479052
3768,000000	97,478558
3767,000000	97,480748
3766,000000	97,485188
3765,000000	97,489346
3764,000000	97,491339
3763,000000	97,491554
3762,000000	97,492411
3761,000000	97,494183
3760,000000	97,496922
3759,000000	97,499948
3758,000000	97,501309
3757,000000	97,500138
3756,000000	97,498005
3755,000000	97,498101
3754,000000	97,500168
3753,000000	97,498068
3752,000000	97,486216
3751,000000	97,468448
3750,000000	97,454681
3749,000000	97,448623
3748,000000	97,449881
3747,000000	97,459634
3746,000000	97,475363
3745,000000	97,488532
3744,000000	97,491828
3743,000000	97,487908
3742,000000	97,484112
3741,000000	97,481930
3740,000000	97,480358
3739,000000	97,478988
3738,000000	97,477551
3737,000000	97,477973
3736,000000	97,484191
3735,000000	97,499458
3734,000000	97,515487
3733,000000	97,522518
3732,000000	97,521513
3731,000000	97,517379
3730,000000	97,512378
3729,000000	97,506357
3728,000000	97,500708
3727,000000	97,499314
3726,000000	97,504660
3725,000000	97,514387
3724,000000	97,523865
3723,000000	97,531521
3722,000000	97,538626
3721,000000	97,545102
3720,000000	97,551066
3719,000000	97,556287
3718,000000	97,558855
3717,000000	97,557613
3716,000000	97,554337
3715,000000	97,552492
3714,000000	97,551926
3713,000000	97,547661
3712,000000	97,538153
3711,000000	97,529185
3710,000000	97,526070
3709,000000	97,528298
3708,000000	97,534222
3707,000000	97,542836
3706,000000	97,552310
3705,000000	97,561786
3704,000000	97,572002
3703,000000	97,582811
3702,000000	97,591176
3701,000000	97,592526
3700,000000	97,586075
3699,000000	97,577300
3698,000000	97,571165
3697,000000	97,568205
3696,000000	97,566290
3695,000000	97,563821
3694,000000	97,561724
3693,000000	97,563106
3692,000000	97,570736
3691,000000	97,582714
3690,000000	97,591363
3689,000000	97,588548
3688,000000	97,573669
3687,000000	97,554889
3686,000000	97,540791
3685,000000	97,534492
3684,000000	97,534347
3683,000000	97,537100
3682,000000	97,540756
3681,000000	97,544403
3680,000000	97,545260
3679,000000	97,542321
3678,000000	97,537656
3677,000000	97,534210
3676,000000	97,534657
3675,000000	97,535775
3674,000000	97,528402
3673,000000	97,515845
3672,000000	97,506369
3671,000000	97,502394
3670,000000	97,504619
3669,000000	97,508569
3668,000000	97,509610
3667,000000	97,510768
3666,000000	97,515442
3665,000000	97,522858
3664,000000	97,530482
3663,000000	97,537355
3662,000000	97,543435
3661,000000	97,547671
3660,000000	97,547417
3659,000000	97,541857
3658,000000	97,532911
3657,000000	97,524509
3656,000000	97,519747
3655,000000	97,519535
3654,000000	97,523422
3653,000000	97,530279
3652,000000	97,534816
3651,000000	97,526540
3650,000000	97,504020
3649,000000	97,485171
3648,000000	97,483452
3647,000000	97,489108
3646,000000	97,491076
3645,000000	97,490016
3644,000000	97,491764
3643,000000	97,498727
3642,000000	97,508888
3641,000000	97,517808
3640,000000	97,521981
3639,000000	97,521699
3638,000000	97,519155
3637,000000	97,516215
3636,000000	97,513470
3635,000000	97,510563
3634,000000	97,506935
3633,000000	97,501595
3632,000000	97,493483
3631,000000	97,481330
3630,000000	97,465117
3629,000000	97,451425
3628,000000	97,447180
3627,000000	97,450084
3626,000000	97,457000
3625,000000	97,466029
3624,000000	97,475501
3623,000000	97,485146
3622,000000	97,495667
3621,000000	97,506241
3620,000000	97,513562
3619,000000	97,512325
3618,000000	97,499928
3617,000000	97,480937
3616,000000	97,463362
3615,000000	97,451433
3614,000000	97,443224
3613,000000	97,432898
3612,000000	97,417174
3611,000000	97,400222
3610,000000	97,390263
3609,000000	97,393896
3608,000000	97,411401
3607,000000	97,434620
3606,000000	97,453487
3605,000000	97,463701
3604,000000	97,466499
3603,000000	97,464998
3602,000000	97,461914
3601,000000	97,459075
3600,000000	97,456880
3599,000000	97,454360
3598,000000	97,450162
3597,000000	97,444750
3596,000000	97,439631
3595,000000	97,436442
3594,000000	97,434657
3593,000000	97,431831
3592,000000	97,426489
3591,000000	97,420271
3590,000000	97,416193
3589,000000	97,417245
3588,000000	97,424152
3587,000000	97,432367
3586,000000	97,433886
3585,000000	97,427844
3584,000000	97,420146
3583,000000	97,415815
3582,000000	97,415163
3581,000000	97,416492
3580,000000	97,417816
3579,000000	97,418147
3578,000000	97,416797
3577,000000	97,413890
3576,000000	97,410492
3575,000000	97,407405
3574,000000	97,404755
3573,000000	97,401602
3572,000000	97,397100
3571,000000	97,390946
3570,000000	97,382802
3569,000000	97,371706
3568,000000	97,359763
3567,000000	97,353061
3566,000000	97,353059
3565,000000	97,353652
3564,000000	97,351444
3563,000000	97,348285
3562,000000	97,346406
3561,000000	97,345762
3560,000000	97,345179
3559,000000	97,344133
3558,000000	97,342774
3557,000000	97,340936
3556,000000	97,338254
3555,000000	97,335187
3554,000000	97,333224
3553,000000	97,332908
3552,000000	97,331948
3551,000000	97,327203
3550,000000	97,318485
3549,000000	97,309103
3548,000000	97,303251
3547,000000	97,303333
3546,000000	97,308412
3545,000000	97,314290
3544,000000	97,316350
3543,000000	97,313087
3542,000000	97,306585
3541,000000	97,299943
3540,000000	97,295545
3539,000000	97,294334
3538,000000	97,295485
3537,000000	97,297054
3536,000000	97,297305
3535,000000	97,296376
3534,000000	97,295475
3533,000000	97,295125
3532,000000	97,294071
3531,000000	97,290634
3530,000000	97,284500
3529,000000	97,277014
3528,000000	97,270081
3527,000000	97,265153
3526,000000	97,262614
3525,000000	97,262130
3524,000000	97,263035
3523,000000	97,264265
3522,000000	97,264530
3521,000000	97,263393
3520,000000	97,261900
3519,000000	97,261673
3518,000000	97,262958
3517,000000	97,264686
3516,000000	97,265389
3515,000000	97,264211
3514,000000	97,260645
3513,000000	97,254783
3512,000000	97,248093
3511,000000	97,243313
3510,000000	97,242016
3509,000000	97,242651
3508,000000	97,242341
3507,000000	97,240421
3506,000000	97,238776
3505,000000	97,239069
3504,000000	97,240915
3503,000000	97,242659
3502,000000	97,242934
3501,000000	97,241947
3500,000000	97,241149
3499,000000	97,241655
3498,000000	97,242758
3497,000000	97,242633
3496,000000	97,240269
3495,000000	97,236276
3494,000000	97,231854
3493,000000	97,227505
3492,000000	97,223145
3491,000000	97,219024
3490,000000	97,215915
3489,000000	97,214371
3488,000000	97,214016
3487,000000	97,213492
3486,000000	97,211421
3485,000000	97,207995
3484,000000	97,205150
3483,000000	97,204829
3482,000000	97,206673
3481,000000	97,207993
3480,000000	97,206596
3479,000000	97,202957
3478,000000	97,199182
3477,000000	97,196481
3476,000000	97,194449
3475,000000	97,192307
3474,000000	97,190253
3473,000000	97,189798
3472,000000	97,192730
3471,000000	97,199369
3470,000000	97,207422
3469,000000	97,212723
3468,000000	97,211813
3467,000000	97,204026
3466,000000	97,191525
3465,000000	97,178002
3464,000000	97,167128
3463,000000	97,161097
3462,000000	97,159287
3461,000000	97,158567
3460,000000	97,155678
3459,000000	97,149716
3458,000000	97,142462
3457,000000	97,136459
3456,000000	97,132814
3455,000000	97,131034
3454,000000	97,129705
3453,000000	97,127797
3452,000000	97,125088
3451,000000	97,122293
3450,000000	97,120576
3449,000000	97,120372
3448,000000	97,120390
3447,000000	97,118175
3446,000000	97,112101
3445,000000	97,103121
3444,000000	97,094330
3443,000000	97,088826
3442,000000	97,088341
3441,000000	97,093420
3440,000000	97,103970
3439,000000	97,118907
3438,000000	97,135147
3437,000000	97,147845
3436,000000	97,152589
3435,000000	97,148539
3434,000000	97,138949
3433,000000	97,128849
3432,000000	97,121437
3431,000000	97,116451
3430,000000	97,111453
3429,000000	97,104324
3428,000000	97,094995
3427,000000	97,085157
3426,000000	97,076928
3425,000000	97,071937
3424,000000	97,071319
3423,000000	97,075436
3422,000000	97,082689
3421,000000	97,089410
3420,000000	97,092407
3419,000000	97,092135
3418,000000	97,092475
3417,000000	97,097121
3416,000000	97,106581
3415,000000	97,118339
3414,000000	97,129114
3413,000000	97,136885
3412,000000	97,141606
3411,000000	97,144451
3410,000000	97,146370
3409,000000	97,147405
3408,000000	97,147569
3407,000000	97,147822
3406,000000	97,149722
3405,000000	97,154421
3404,000000	97,162331
3403,000000	97,173059
3402,000000	97,184539
3401,000000	97,193048
3400,000000	97,195400
3399,000000	97,191595
3398,000000	97,184814
3397,000000	97,178961
3396,000000	97,176550
3395,000000	97,178233
3394,000000	97,182876
3393,000000	97,187872
3392,000000	97,190568
3391,000000	97,189975
3390,000000	97,186889
3389,000000	97,182464
3388,000000	97,177375
3387,000000	97,172370
3386,000000	97,168720
3385,000000	97,167647
3384,000000	97,169301
3383,000000	97,172615
3382,000000	97,175967
3381,000000	97,178380
3380,000000	97,180154
3379,000000	97,182152
3378,000000	97,184324
3377,000000	97,185448
3376,000000	97,184790
3375,000000	97,183507
3374,000000	97,183947
3373,000000	97,187619
3372,000000	97,194086
3371,000000	97,201308
3370,000000	97,206686
3369,000000	97,208276
3368,000000	97,205810
3367,000000	97,200614
3366,000000	97,194392
3365,000000	97,188290
3364,000000	97,183196
3363,000000	97,180097
3362,000000	97,179405
3361,000000	97,180220
3360,000000	97,180963
3359,000000	97,180757
3358,000000	97,179798
3357,000000	97,178750
3356,000000	97,178410
3355,000000	97,179737
3354,000000	97,183375
3353,000000	97,188741
3352,000000	97,194053
3351,000000	97,197459
3350,000000	97,198188
3349,000000	97,196671
3348,000000	97,194052
3347,000000	97,191655
3346,000000	97,190444
3345,000000	97,190734
3344,000000	97,192130
3343,000000	97,193907
3342,000000	97,195423
3341,000000	97,196409
3340,000000	97,196920
3339,000000	97,196897
3338,000000	97,195906
3337,000000	97,193567
3336,000000	97,190267
3335,000000	97,187082
3334,000000	97,184864
3333,000000	97,183672
3332,000000	97,183099
3331,000000	97,182845
3330,000000	97,182943
3329,000000	97,183776
3328,000000	97,185863
3327,000000	97,189124
3326,000000	97,192126
3325,000000	97,192827
3324,000000	97,190493
3323,000000	97,186660
3322,000000	97,183806
3321,000000	97,183299
3320,000000	97,184630
3319,000000	97,186159
3318,000000	97,186314
3317,000000	97,184668
3316,000000	97,182250
3315,000000	97,180682
3314,000000	97,180815
3313,000000	97,182438
3312,000000	97,185225
3311,000000	97,189269
3310,000000	97,194450
3309,000000	97,199910
3308,000000	97,204469
3307,000000	97,207063
3306,000000	97,206691
3305,000000	97,202784
3304,000000	97,196146
3303,000000	97,188873
3302,000000	97,182683
3301,000000	97,178046
3300,000000	97,175324
3299,000000	97,175737
3298,000000	97,180039
3297,000000	97,186874
3296,000000	97,193520
3295,000000	97,198266
3294,000000	97,201250
3293,000000	97,203219
3292,000000	97,204433
3291,000000	97,204730
3290,000000	97,203884
3289,000000	97,201813
3288,000000	97,198921
3287,000000	97,196174
3286,000000	97,194364
3285,000000	97,193404
3284,000000	97,192772
3283,000000	97,192326
3282,000000	97,192329
3281,000000	97,193009
3280,000000	97,194713
3279,000000	97,198121
3278,000000	97,203528
3277,000000	97,210170
3276,000000	97,216955
3275,000000	97,223614
3274,000000	97,230447
3273,000000	97,236989
3272,000000	97,241676
3271,000000	97,243101
3270,000000	97,241149
3269,000000	97,237014
3268,000000	97,232604
3267,000000	97,229739
3266,000000	97,229290
3265,000000	97,230888
3264,000000	97,233526
3263,000000	97,236109
3262,000000	97,237692
3261,000000	97,237868
3260,000000	97,237668
3259,000000	97,239305
3258,000000	97,244096
3257,000000	97,250713
3256,000000	97,256128
3255,000000	97,258387
3254,000000	97,258028
3253,000000	97,257316
3252,000000	97,258496
3251,000000	97,262646
3250,000000	97,269186
3249,000000	97,276094
3248,000000	97,281064
3247,000000	97,282816
3246,000000	97,281585
3245,000000	97,278728
3244,000000	97,276046
3243,000000	97,274997
3242,000000	97,275957
3241,000000	97,278156
3240,000000	97,280522
3239,000000	97,282628
3238,000000	97,285011
3237,000000	97,288760
3236,000000	97,294691
3235,000000	97,302290
3234,000000	97,309170
3233,000000	97,312294
3232,000000	97,310302
3231,000000	97,304691
3230,000000	97,298616
3229,000000	97,294737
3228,000000	97,294058
3227,000000	97,295913
3226,000000	97,298505
3225,000000	97,300072
3224,000000	97,300266
3223,000000	97,300250
3222,000000	97,301224
3221,000000	97,303092
3220,000000	97,304885
3219,000000	97,305943
3218,000000	97,306330
3217,000000	97,306288
3216,000000	97,305860
3215,000000	97,305068
3214,000000	97,304220
3213,000000	97,304139
3212,000000	97,305826
3211,000000	97,309600
3210,000000	97,314505
3209,000000	97,318840
3208,000000	97,321634
3207,000000	97,323232
3206,000000	97,324420
3205,000000	97,325320
3204,000000	97,325518
3203,000000	97,324812
3202,000000	97,323589
3201,000000	97,322441
3200,000000	97,321712
3199,000000	97,321254
3198,000000	97,320751
3197,000000	97,320477
3196,000000	97,321573
3195,000000	97,325128
3194,000000	97,330713
3193,000000	97,336291
3192,000000	97,339781
3191,000000	97,340543
3190,000000	97,339403
3189,000000	97,337700
3188,000000	97,336630
3187,000000	97,336860
3186,000000	97,338377
3185,000000	97,340444
3184,000000	97,342162
3183,000000	97,343131
3182,000000	97,343769
3181,000000	97,344894
3180,000000	97,346750
3179,000000	97,348421
3178,000000	97,348599
3177,000000	97,347260
3176,000000	97,346196
3175,000000	97,347413
3174,000000	97,351055
3173,000000	97,355278
3172,000000	97,358031
3171,000000	97,358662
3170,000000	97,358142
3169,000000	97,358332
3168,000000	97,360922
3167,000000	97,366243
3166,000000	97,372836
3165,000000	97,378403
3164,000000	97,381388
3163,000000	97,381677
3162,000000	97,380181
3161,000000	97,378227
3160,000000	97,377106
3159,000000	97,377609
3158,000000	97,379909
3157,000000	97,384039
3156,000000	97,390186
3155,000000	97,397978
3154,000000	97,405688
3153,000000	97,410973
3152,000000	97,412627
3151,000000	97,411267
3150,000000	97,408271
3149,000000	97,404619
3148,000000	97,400918
3147,000000	97,397789
3146,000000	97,395757
3145,000000	97,395110
3144,000000	97,396308
3143,000000	97,400253
3142,000000	97,407516
3141,000000	97,417183
3140,000000	97,426502
3139,000000	97,432022
3138,000000	97,431658
3137,000000	97,426245
3136,000000	97,419180
3135,000000	97,414148
3134,000000	97,412984
3133,000000	97,415293
3132,000000	97,419199
3131,000000	97,422192
3130,000000	97,422256
3129,000000	97,419252
3128,000000	97,415127
3127,000000	97,412225
3126,000000	97,411609
3125,000000	97,413378
3124,000000	97,418031
3123,000000	97,426327
3122,000000	97,437822
3121,000000	97,450450
3120,000000	97,461677
3119,000000	97,469591
3118,000000	97,472911
3117,000000	97,471167
3116,000000	97,465316
3115,000000	97,457645
3114,000000	97,450531
3113,000000	97,445492
3112,000000	97,442948
3111,000000	97,442157
3110,000000	97,441324
3109,000000	97,438692
3108,000000	97,433988
3107,000000	97,428510
3106,000000	97,423610
3105,000000	97,419610
3104,000000	97,416736
3103,000000	97,416137
3102,000000	97,418968
3101,000000	97,424247
3100,000000	97,428728
3099,000000	97,429291
3098,000000	97,425319
3097,000000	97,418840
3096,000000	97,413195
3095,000000	97,411267
3094,000000	97,413901
3093,000000	97,419274
3092,000000	97,424082
3091,000000	97,426096
3090,000000	97,425785
3089,000000	97,425549
3088,000000	97,427217
3087,000000	97,430385
3086,000000	97,433084
3085,000000	97,433837
3084,000000	97,433010
3083,000000	97,432110
3082,000000	97,432116
3081,000000	97,432628
3080,000000	97,432474
3079,000000	97,430540
3078,000000	97,425959
3077,000000	97,418263
3076,000000	97,407953
3075,000000	97,397035
3074,000000	97,388324
3073,000000	97,384091
3072,000000	97,385091
3071,000000	97,390535
3070,000000	97,398363
3069,000000	97,405569
3068,000000	97,409188
3067,000000	97,407828
3066,000000	97,402487
3065,000000	97,395569
3064,000000	97,389142
3063,000000	97,384112
3062,000000	97,380849
3061,000000	97,379904
3060,000000	97,381760
3059,000000	97,385903
3058,000000	97,390533
3057,000000	97,393682
3056,000000	97,394739
3055,000000	97,394957
3054,000000	97,396289
3053,000000	97,399675
3052,000000	97,404240
3051,000000	97,408050
3050,000000	97,410004
3049,000000	97,411047
3048,000000	97,413418
3047,000000	97,418529
3046,000000	97,425892
3045,000000	97,433952
3044,000000	97,441209
3043,000000	97,445858
3042,000000	97,445574
3041,000000	97,439111
3040,000000	97,428458
3039,000000	97,418353
3038,000000	97,412955
3037,000000	97,413064
3036,000000	97,416189
3035,000000	97,418525
3034,000000	97,417102
3033,000000	97,411088
3032,000000	97,401839
3031,000000	97,391559
3030,000000	97,382007
3029,000000	97,374513
3028,000000	97,370350
3027,000000	97,369776
3026,000000	97,370883
3025,000000	97,370670
3024,000000	97,367809
3023,000000	97,363748
3022,000000	97,360760
3021,000000	97,359454
3020,000000	97,358474
3019,000000	97,355952
3018,000000	97,350832
3017,000000	97,343232
3016,000000	97,334135
3015,000000	97,324545
3014,000000	97,314603
3013,000000	97,303406
3012,000000	97,289488
3011,000000	97,271404
3010,000000	97,248355
3009,000000	97,221186
3008,000000	97,192629
3007,000000	97,165614
3006,000000	97,140937
3005,000000	97,116845
3004,000000	97,091044
3003,000000	97,062802
3002,000000	97,033168
3001,000000	97,003701
3000,000000	96,974804
2999,000000	96,944628
2998,000000	96,909865
2997,000000	96,868464
2996,000000	96,821687
2995,000000	96,772425
2994,000000	96,721495
2993,000000	96,666739
2992,000000	96,605734
2991,000000	96,538251
2990,000000	96,465340
2989,000000	96,387376
2988,000000	96,304114
2987,000000	96,215886
2986,000000	96,123782
2985,000000	96,028458
2984,000000	95,929046
2983,000000	95,823166
2982,000000	95,707751
2981,000000	95,580592
2980,000000	95,441361
2979,000000	95,291055
2978,000000	95,130863
2977,000000	94,961489
2976,000000	94,783298
2975,000000	94,595819
2974,000000	94,397202
2973,000000	94,185552
2972,000000	93,961078
2971,000000	93,726571
2970,000000	93,485360
2969,000000	93,239832
2968,000000	92,992446
2967,000000	92,747331
2966,000000	92,510345
2965,000000	92,287350
2964,000000	92,082995
2963,000000	91,900401
2962,000000	91,742086
2961,000000	91,611180
2960,000000	91,511336
2959,000000	91,445844
2958,000000	91,416205
2957,000000	91,422687
2956,000000	91,465199
2955,000000	91,542179
2954,000000	91,648240
2953,000000	91,772984
2952,000000	91,903960
2951,000000	92,030331
2950,000000	92,143965
2949,000000	92,237421
2948,000000	92,302465
2947,000000	92,331377
2946,000000	92,318832
2945,000000	92,263059
2944,000000	92,165137
2943,000000	92,028503
2942,000000	91,858228
2941,000000	91,659829
2940,000000	91,438409
2939,000000	91,198264
2938,000000	90,944108
2937,000000	90,681547
2936,000000	90,416677
2935,000000	90,155547
2934,000000	89,904466
2933,000000	89,670611
2932,000000	89,460183
2931,000000	89,276230
2930,000000	89,118635
2929,000000	88,987190
2928,000000	88,884095
2927,000000	88,812835
2926,000000	88,775572
2925,000000	88,771460
2924,000000	88,797501
2923,000000	88,850033
2922,000000	88,925559
2921,000000	89,020766
2920,000000	89,131918
2919,000000	89,255577
2918,000000	89,390878
2917,000000	89,541217
2916,000000	89,712212
2915,000000	89,905942
2914,000000	90,117140
2913,000000	90,335284
2912,000000	90,550548
2911,000000	90,757914
2910,000000	90,956388
2909,000000	91,146911
2908,000000	91,331287
2907,000000	91,511976
2906,000000	91,691091
2905,000000	91,869512
2904,000000	92,047226
2903,000000	92,223870
2902,000000	92,398445
2901,000000	92,570134
2900,000000	92,738246
2899,000000	92,903255
2898,000000	93,064956
2897,000000	93,221016
2896,000000	93,368241
2895,000000	93,505464
2894,000000	93,634440
2893,000000	93,757682
2892,000000	93,875863
2891,000000	93,987270
2890,000000	94,089072
2889,000000	94,178963
2888,000000	94,255712
2887,000000	94,318467
2886,000000	94,365570
2885,000000	94,394125
2884,000000	94,401000
2883,000000	94,383909
2882,000000	94,341937
2881,000000	94,275571
2880,000000	94,187069
2879,000000	94,080894
2878,000000	93,963830
2877,000000	93,844501
2876,000000	93,731429
2875,000000	93,630710
2874,000000	93,545044
2873,000000	93,475684
2872,000000	93,424806
2871,000000	93,394318
2870,000000	93,381320
2869,000000	93,375199
2868,000000	93,359764
2867,000000	93,318940
2866,000000	93,241908
2865,000000	93,125736
2864,000000	92,975843
2863,000000	92,803880
2862,000000	92,623739
2861,000000	92,448012
2860,000000	92,287636
2859,000000	92,152996
2858,000000	92,053736
2857,000000	91,997139
2856,000000	91,986107
2855,000000	92,019168
2854,000000	92,092189
2853,000000	92,201332
2852,000000	92,346423
2851,000000	92,531560
2850,000000	92,760805
2849,000000	93,031734
2848,000000	93,332805
2847,000000	93,647016
2846,000000	93,958328
2845,000000	94,254989
2844,000000	94,529654
2843,000000	94,779329
2842,000000	95,004538
2841,000000	95,207020
2840,000000	95,386572
2839,000000	95,540681
2838,000000	95,668078
2837,000000	95,772123
2836,000000	95,859812
2835,000000	95,937494
2834,000000	96,007616
2833,000000	96,069621
2832,000000	96,123186
2831,000000	96,169826
2830,000000	96,212161
2829,000000	96,252358
2828,000000	96,291213
2827,000000	96,328030
2826,000000	96,361139
2825,000000	96,389181
2824,000000	96,412226
2823,000000	96,431427
2822,000000	96,447778
2821,000000	96,461722
2820,000000	96,474004
2819,000000	96,486200
2818,000000	96,499941
2817,000000	96,516087
2816,000000	96,534972
2815,000000	96,557131
2814,000000	96,583255
2813,000000	96,613232
2812,000000	96,645252
2811,000000	96,676082
2810,000000	96,702735
2809,000000	96,724430
2808,000000	96,742855
2807,000000	96,760173
2806,000000	96,776935
2805,000000	96,792531
2804,000000	96,807271
2803,000000	96,823003
2802,000000	96,841410
2801,000000	96,862242
2800,000000	96,883405
2799,000000	96,902225
2798,000000	96,916723
2797,000000	96,926709
2796,000000	96,934159
2795,000000	96,941870
2794,000000	96,951236
2793,000000	96,961608
2792,000000	96,971764
2791,000000	96,981105
2790,000000	96,989186
2789,000000	96,995236
2788,000000	96,999026
2787,000000	97,001698
2786,000000	97,004880
2785,000000	97,009226
2784,000000	97,014286
2783,000000	97,019434
2782,000000	97,024397
2781,000000	97,029352
2780,000000	97,035159
2779,000000	97,043221
2778,000000	97,054210
2777,000000	97,066722
2776,000000	97,077625
2775,000000	97,084088
2774,000000	97,085506
2773,000000	97,083760
2772,000000	97,081814
2771,000000	97,081635
2770,000000	97,083121
2769,000000	97,084953
2768,000000	97,086438
2767,000000	97,088191
2766,000000	97,091065
2765,000000	97,094891
2764,000000	97,098537
2763,000000	97,100872
2762,000000	97,101542
2761,000000	97,101228
2760,000000	97,101371
2759,000000	97,103226
2758,000000	97,106756
2757,000000	97,110568
2756,000000	97,113100
2755,000000	97,113882
2754,000000	97,113853
2753,000000	97,114822
2752,000000	97,118458
2751,000000	97,124968
2750,000000	97,132438
2749,000000	97,137822
2748,000000	97,139012
2747,000000	97,136001
2746,000000	97,130354
2745,000000	97,124120
2744,000000	97,119092
2743,000000	97,116219
2742,000000	97,115246
2741,000000	97,115299
2740,000000	97,115945
2739,000000	97,117204
2738,000000	97,118522
2737,000000	97,118593
2736,000000	97,116750
2735,000000	97,114001
2734,000000	97,112114
2733,000000	97,111996
2732,000000	97,113493
2731,000000	97,116451
2730,000000	97,121299
2729,000000	97,128385
2728,000000	97,137018
2727,000000	97,145454
2726,000000	97,152027
2725,000000	97,156448
2724,000000	97,159865
2723,000000	97,163451
2722,000000	97,167171
2721,000000	97,170213
2720,000000	97,172281
2719,000000	97,173859
2718,000000	97,175342
2717,000000	97,176639
2716,000000	97,177682
2715,000000	97,178704
2714,000000	97,179915
2713,000000	97,181525
2712,000000	97,184093
2711,000000	97,188078
2710,000000	97,192789
2709,000000	97,196531
2708,000000	97,198216
2707,000000	97,198419
2706,000000	97,198601
2705,000000	97,199765
2704,000000	97,202079
2703,000000	97,205183
2702,000000	97,208403
2701,000000	97,211021
2700,000000	97,212701
2699,000000	97,213562
2698,000000	97,213848
2697,000000	97,213874
2696,000000	97,214238
2695,000000	97,215477
2694,000000	97,217396
2693,000000	97,219250
2692,000000	97,220699
2691,000000	97,222009
2690,000000	97,223167
2689,000000	97,223431
2688,000000	97,222141
2687,000000	97,219518
2686,000000	97,216474
2685,000000	97,214072
2684,000000	97,213293
2683,000000	97,214698
2682,000000	97,217915
2681,000000	97,221739
2680,000000	97,224928
2679,000000	97,226700
2678,000000	97,226687
2677,000000	97,225116
2676,000000	97,223104
2675,000000	97,221962
2674,000000	97,221862
2673,000000	97,221772
2672,000000	97,220995
2671,000000	97,220151
2670,000000	97,220302
2669,000000	97,221708
2668,000000	97,223844
2667,000000	97,226231
2666,000000	97,228818
2665,000000	97,231886
2664,000000	97,235891
2663,000000	97,241067
2662,000000	97,247082
2661,000000	97,253506
2660,000000	97,260623
2659,000000	97,269153
2658,000000	97,278967
2657,000000	97,288848
2656,000000	97,297950
2655,000000	97,306680
2654,000000	97,315500
2653,000000	97,323597
2652,000000	97,329692
2651,000000	97,333949
2650,000000	97,338175
2649,000000	97,344043
2648,000000	97,351653
2647,000000	97,359901
2646,000000	97,367765
2645,000000	97,375052
2644,000000	97,382088
2643,000000	97,388975
2642,000000	97,395341
2641,000000	97,400827
2640,000000	97,405515
2639,000000	97,409507
2638,000000	97,412381
2637,000000	97,413691
2636,000000	97,413967
2635,000000	97,414619
2634,000000	97,416764
2633,000000	97,420597
2632,000000	97,425866
2631,000000	97,432273
2630,000000	97,439263
2629,000000	97,445954
2628,000000	97,451478
2627,000000	97,455101
2626,000000	97,456300
2625,000000	97,455472
2624,000000	97,454410
2623,000000	97,455178
2622,000000	97,458348
2621,000000	97,462883
2620,000000	97,467535
2619,000000	97,471460
2618,000000	97,473729
2617,000000	97,473685
2616,000000	97,472144
2615,000000	97,471144
2614,000000	97,471913
2613,000000	97,473790
2612,000000	97,475422
2611,000000	97,476187
2610,000000	97,476191
2609,000000	97,475667
2608,000000	97,474793
2607,000000	97,473601
2606,000000	97,471928
2605,000000	97,469954
2604,000000	97,468566
2603,000000	97,468436
2602,000000	97,469140
2601,000000	97,470186
2600,000000	97,472391
2599,000000	97,476696
2598,000000	97,481812
2597,000000	97,484939
2596,000000	97,485148
2595,000000	97,484513
2594,000000	97,485276
2593,000000	97,487293
2592,000000	97,488933
2591,000000	97,489208
2590,000000	97,488431
2589,000000	97,487798
2588,000000	97,488833
2587,000000	97,492212
2586,000000	97,496679
2585,000000	97,500083
2584,000000	97,501819
2583,000000	97,503122
2582,000000	97,504870
2581,000000	97,506383
2580,000000	97,506744
2579,000000	97,505845
2578,000000	97,503632
2577,000000	97,499799
2576,000000	97,495050
2575,000000	97,491433
2574,000000	97,490484
2573,000000	97,491724
2572,000000	97,493499
2571,000000	97,494644
2570,000000	97,495115
2569,000000	97,495855
2568,000000	97,498157
2567,000000	97,502100
2566,000000	97,505448
2565,000000	97,505300
2564,000000	97,501237
2563,000000	97,495926
2562,000000	97,492489
2561,000000	97,492099
2560,000000	97,493869
2559,000000	97,495723
2558,000000	97,495473
2557,000000	97,492544
2556,000000	97,488851
2555,000000	97,486786
2554,000000	97,486474
2553,000000	97,486439
2552,000000	97,486514
2551,000000	97,488040
2550,000000	97,491139
2549,000000	97,493976
2548,000000	97,495119
2547,000000	97,494673
2546,000000	97,492652
2545,000000	97,488569
2544,000000	97,483607
2543,000000	97,481124
2542,000000	97,483445
2541,000000	97,489228
2540,000000	97,494888
2539,000000	97,497525
2538,000000	97,496070
2537,000000	97,491214
2536,000000	97,485349
2535,000000	97,481167
2534,000000	97,479159
2533,000000	97,477243
2532,000000	97,473477
2531,000000	97,468055
2530,000000	97,462056
2529,000000	97,455600
2528,000000	97,448362
2527,000000	97,440907
2526,000000	97,434315
2525,000000	97,428971
2524,000000	97,424520
2523,000000	97,420668
2522,000000	97,417337
2521,000000	97,414211
2520,000000	97,410624
2519,000000	97,406018
2518,000000	97,400557
2517,000000	97,395367
2516,000000	97,391790
2515,000000	97,390193
2514,000000	97,390128
2513,000000	97,391897
2512,000000	97,396823
2511,000000	97,404922
2510,000000	97,413237
2509,000000	97,418145
2508,000000	97,419140
2507,000000	97,419357
2506,000000	97,422653
2505,000000	97,430887
2504,000000	97,443214
2503,000000	97,456603
2502,000000	97,467621
2501,000000	97,475138
2500,000000	97,481291
2499,000000	97,488910
2498,000000	97,498457
2497,000000	97,508301
2496,000000	97,516779
2495,000000	97,523062
2494,000000	97,527294
2493,000000	97,531513
2492,000000	97,538939
2491,000000	97,550221
2490,000000	97,561446
2489,000000	97,568224
2488,000000	97,570934
2487,000000	97,573538
2486,000000	97,578057
2485,000000	97,582970
2484,000000	97,586687
2483,000000	97,589616
2482,000000	97,592359
2481,000000	97,594372
2480,000000	97,595317
2479,000000	97,596024
2478,000000	97,597605
2477,000000	97,600707
2476,000000	97,605383
2475,000000	97,610311
2474,000000	97,612720
2473,000000	97,611007
2472,000000	97,607197
2471,000000	97,605006
2470,000000	97,605762
2469,000000	97,608070
2468,000000	97,610860
2467,000000	97,614685
2466,000000	97,620120
2465,000000	97,626839
2464,000000	97,634149
2463,000000	97,640771
2462,000000	97,644559
2461,000000	97,644428
2460,000000	97,642232
2459,000000	97,640843
2458,000000	97,640960
2457,000000	97,641650
2456,000000	97,642991
2455,000000	97,645510
2454,000000	97,647634
2453,000000	97,646824
2452,000000	97,643446
2451,000000	97,640787
2450,000000	97,640863
2449,000000	97,642481
2448,000000	97,643780
2447,000000	97,644556
2446,000000	97,645678
2445,000000	97,647982
2444,000000	97,651782
2443,000000	97,655844
2442,000000	97,657414
2441,000000	97,655291
2440,000000	97,652240
2439,000000	97,651977
2438,000000	97,654254
2437,000000	97,655573
2436,000000	97,654305
2435,000000	97,652281
2434,000000	97,651424
2433,000000	97,651741
2432,000000	97,652956
2431,000000	97,655368
2430,000000	97,658379
2429,000000	97,660246
2428,000000	97,659943
2427,000000	97,657867
2426,000000	97,654942
2425,000000	97,652675
2424,000000	97,653368
2423,000000	97,657889
2422,000000	97,663509
2421,000000	97,666056
2420,000000	97,664100
2419,000000	97,659355
2418,000000	97,653852
2417,000000	97,649012
2416,000000	97,646468
2415,000000	97,646897
2414,000000	97,648366
2413,000000	97,648408
2412,000000	97,647394
2411,000000	97,647557
2410,000000	97,649294
2409,000000	97,651028
2408,000000	97,652198
2407,000000	97,653616
2406,000000	97,655210
2405,000000	97,656053
2404,000000	97,656361
2403,000000	97,656865
2402,000000	97,656598
2401,000000	97,653841
2400,000000	97,649062
2399,000000	97,644646
2398,000000	97,642080
2397,000000	97,641442
2396,000000	97,642701
2395,000000	97,645108
2394,000000	97,646342
2393,000000	97,644984
2392,000000	97,642983
2391,000000	97,643020
2390,000000	97,643969
2389,000000	97,642377
2388,000000	97,637246
2387,000000	97,630869
2386,000000	97,626173
2385,000000	97,625321
2384,000000	97,631291
2383,000000	97,645272
2382,000000	97,663088
2381,000000	97,677414
2380,000000	97,682602
2379,000000	97,677109
2378,000000	97,661411
2377,000000	97,638485
2376,000000	97,614533
2375,000000	97,595679
2374,000000	97,585038
2373,000000	97,584836
2372,000000	97,597669
2371,000000	97,620240
2370,000000	97,642257
2369,000000	97,655394
2368,000000	97,660325
2367,000000	97,661073
2366,000000	97,657746
2365,000000	97,651832
2364,000000	97,648020
2363,000000	97,646463
2362,000000	97,641449
2361,000000	97,631697
2360,000000	97,624287
2359,000000	97,624628
2358,000000	97,631989
2357,000000	97,642725
2356,000000	97,650029
2355,000000	97,646002
2354,000000	97,638475
2353,000000	97,645684
2352,000000	97,667438
2351,000000	97,682723
2350,000000	97,676397
2349,000000	97,651708
2348,000000	97,623977
2347,000000	97,613962
2346,000000	97,629808
2345,000000	97,651234
2344,000000	97,654991
2343,000000	97,642276
2342,000000	97,633934
2341,000000	97,641360
2340,000000	97,655031
2339,000000	97,661059
2338,000000	97,657594
2337,000000	97,653624
2336,000000	97,653432
2335,000000	97,658800
2334,000000	97,671363
2333,000000	97,691982
2332,000000	97,708539
2331,000000	97,710388
2330,000000	97,695041
2329,000000	97,673759
2328,000000	97,652765
2327,000000	97,637951
2326,000000	97,634225
2325,000000	97,646092
2324,000000	97,670393
2323,000000	97,697243
2322,000000	97,713483
2321,000000	97,709268
2320,000000	97,683029
2319,000000	97,647635
2318,000000	97,618695
2317,000000	97,607814
2316,000000	97,613936
2315,000000	97,633684
2314,000000	97,659197
2313,000000	97,684047
2312,000000	97,701404
2311,000000	97,712873
2310,000000	97,721972
2309,000000	97,731501
2308,000000	97,739246
2307,000000	97,744491
2306,000000	97,746350
2305,000000	97,744306
2304,000000	97,737840
2303,000000	97,731386
2302,000000	97,729465
2301,000000	97,733330
2300,000000	97,738977
2299,000000	97,744172
2298,000000	97,747288
2297,000000	97,747856
2296,000000	97,744561
2295,000000	97,739721
2294,000000	97,736032
2293,000000	97,734826
2292,000000	97,735418
2291,000000	97,738527
2290,000000	97,744981
2289,000000	97,752596
2288,000000	97,757578
2287,000000	97,758555
2286,000000	97,757353
2285,000000	97,755513
2284,000000	97,754031
2283,000000	97,754158
2282,000000	97,756450
2281,000000	97,758466
2280,000000	97,757653
2279,000000	97,754630
2278,000000	97,751871
2277,000000	97,750223
2276,000000	97,749179
2275,000000	97,749290
2274,000000	97,750829
2273,000000	97,752374
2272,000000	97,752894
2271,000000	97,754344
2270,000000	97,758641
2269,000000	97,764312
2268,000000	97,768716
2267,000000	97,771881
2266,000000	97,774847
2265,000000	97,776731
2264,000000	97,776954
2263,000000	97,778087
2262,000000	97,782807
2261,000000	97,789653
2260,000000	97,795424
2259,000000	97,799255
2258,000000	97,801593
2257,000000	97,801394
2256,000000	97,798345
2255,000000	97,795211
2254,000000	97,794231
2253,000000	97,794275
2252,000000	97,794726
2251,000000	97,799248
2250,000000	97,810498
2249,000000	97,824553
2248,000000	97,834184
2247,000000	97,837571
2246,000000	97,837835
2245,000000	97,837504
2244,000000	97,836827
2243,000000	97,835746
2242,000000	97,834058
2241,000000	97,831271
2240,000000	97,828976
2239,000000	97,830694
2238,000000	97,837048
2237,000000	97,844074
2236,000000	97,848807
2235,000000	97,852523
2234,000000	97,855804
2233,000000	97,854949
2232,000000	97,847159
2231,000000	97,835503
2230,000000	97,825395
2229,000000	97,819895
2228,000000	97,820475
2227,000000	97,827443
2226,000000	97,836653
2225,000000	97,841279
2224,000000	97,840136
2223,000000	97,839098
2222,000000	97,841246
2221,000000	97,842428
2220,000000	97,840375
2219,000000	97,840939
2218,000000	97,849343
2217,000000	97,861331
2216,000000	97,869341
2215,000000	97,872665
2214,000000	97,876132
2213,000000	97,883531
2212,000000	97,897142
2211,000000	97,918147
2210,000000	97,942027
2209,000000	97,958679
2208,000000	97,962588
2207,000000	97,958396
2206,000000	97,952744
2205,000000	97,947265
2204,000000	97,943261
2203,000000	97,945084
2202,000000	97,952656
2201,000000	97,957647
2200,000000	97,953375
2199,000000	97,943201
2198,000000	97,933932
2197,000000	97,927428
2196,000000	97,923599
2195,000000	97,924554
2194,000000	97,929686
2193,000000	97,933039
2192,000000	97,931659
2191,000000	97,930564
2190,000000	97,934143
2189,000000	97,938781
2188,000000	97,939365
2187,000000	97,936528
2186,000000	97,932763
2185,000000	97,928646
2184,000000	97,927113
2183,000000	97,932487
2182,000000	97,940135
2181,000000	97,936992
2180,000000	97,918835
2179,000000	97,897104
2178,000000	97,883408
2177,000000	97,877699
2176,000000	97,875685
2175,000000	97,876600
2174,000000	97,877375
2173,000000	97,871698
2172,000000	97,862683
2171,000000	97,864545
2170,000000	97,882781
2169,000000	97,903548
2168,000000	97,912385
2167,000000	97,913209
2166,000000	97,916927
2165,000000	97,920165
2164,000000	97,910861
2163,000000	97,889487
2162,000000	97,871866
2161,000000	97,873740
2160,000000	97,898902
2159,000000	97,935231
2158,000000	97,957797
2157,000000	97,947762
2156,000000	97,912870
2155,000000	97,878369
2154,000000	97,859932
2153,000000	97,854835
2152,000000	97,856151
2151,000000	97,863025
2150,000000	97,873560
2149,000000	97,880719
2148,000000	97,882061
2147,000000	97,884335
2146,000000	97,891896
2145,000000	97,899622
2144,000000	97,902248
2143,000000	97,901919
2142,000000	97,901068
2141,000000	97,896515
2140,000000	97,886134
2139,000000	97,873857
2138,000000	97,863686
2137,000000	97,855521
2136,000000	97,849842
2135,000000	97,848402
2134,000000	97,847607
2133,000000	97,840240
2132,000000	97,827664
2131,000000	97,821370
2130,000000	97,828564
2129,000000	97,843361
2128,000000	97,855907
2127,000000	97,863522
2126,000000	97,868178
2125,000000	97,870050
2124,000000	97,869497
2123,000000	97,870218
2122,000000	97,874194
2121,000000	97,877269
2120,000000	97,875134
2119,000000	97,870231
2118,000000	97,867587
2117,000000	97,867058
2116,000000	97,864954
2115,000000	97,860616
2114,000000	97,856842
2113,000000	97,855880
2112,000000	97,859015
2111,000000	97,867235
2110,000000	97,877860
2109,000000	97,883227
2108,000000	97,878010
2107,000000	97,865983
2106,000000	97,855458
2105,000000	97,850347
2104,000000	97,849346
2103,000000	97,851188
2102,000000	97,855687
2101,000000	97,861124
2100,000000	97,865135
2099,000000	97,867759
2098,000000	97,870769
2097,000000	97,875130
2096,000000	97,880746
2095,000000	97,886690
2094,000000	97,890243
2093,000000	97,888649
2092,000000	97,883408
2091,000000	97,879482
2090,000000	97,878506
2089,000000	97,876621
2088,000000	97,871480
2087,000000	97,867327
2086,000000	97,869594
2085,000000	97,877174
2084,000000	97,883652
2083,000000	97,884374
2082,000000	97,879676
2081,000000	97,873148
2080,000000	97,868908
2079,000000	97,868701
2078,000000	97,870495
2077,000000	97,871690
2076,000000	97,873325
2075,000000	97,877978
2074,000000	97,884091
2073,000000	97,887373
2072,000000	97,888129
2071,000000	97,890950
2070,000000	97,896253
2069,000000	97,899456
2068,000000	97,899972
2067,000000	97,903534
2066,000000	97,913082
2065,000000	97,924101
2064,000000	97,931220
2063,000000	97,932818
2062,000000	97,928164
2061,000000	97,918798
2060,000000	97,914347
2059,000000	97,925998
2058,000000	97,950238
2057,000000	97,968722
2056,000000	97,969331
2055,000000	97,957612
2054,000000	97,942526
2053,000000	97,923138
2052,000000	97,897851
2051,000000	97,876277
2050,000000	97,871208
2049,000000	97,883874
2048,000000	97,904852
2047,000000	97,925399
2046,000000	97,939589
2045,000000	97,942961
2044,000000	97,938904
2043,000000	97,939121
2042,000000	97,950830
2041,000000	97,971559
2040,000000	98,000522
2039,000000	98,042640
2038,000000	98,092859
2037,000000	98,129515
2036,000000	98,136548
2035,000000	98,123537
2034,000000	98,113039
2033,000000	98,118675
2032,000000	98,142952
2031,000000	98,182567
2030,000000	98,226063
2029,000000	98,259838
2028,000000	98,286851
2027,000000	98,324429
2026,000000	98,374515
2025,000000	98,411792
2024,000000	98,411795
2023,000000	98,376008
2022,000000	98,319981
2021,000000	98,256774
2020,000000	98,200151
2019,000000	98,164121
2018,000000	98,147847
2017,000000	98,133650
2016,000000	98,110126
2015,000000	98,086809
2014,000000	98,077207
2013,000000	98,079857
2012,000000	98,084485
2011,000000	98,085443
2010,000000	98,080928
2009,000000	98,069607
2008,000000	98,054987
2007,000000	98,043362
2006,000000	98,033503
2005,000000	98,019491
2004,000000	98,004866
2003,000000	97,999145
2002,000000	97,999808
2001,000000	97,993065
2000,000000	97,976190
1999,000000	97,964882
1998,000000	97,970965
1997,000000	97,987074
1996,000000	98,002490
1995,000000	98,019743
1994,000000	98,042147
1993,000000	98,057796
1992,000000	98,052573
1991,000000	98,032651
1990,000000	98,018363
1989,000000	98,020023
1988,000000	98,031038
1987,000000	98,038637
1986,000000	98,033624
1985,000000	98,016662
1984,000000	98,001253
1983,000000	98,002221
1982,000000	98,016175
1981,000000	98,023099
1980,000000	98,013511
1979,000000	98,001542
1978,000000	97,999509
1977,000000	97,996436
1976,000000	97,980758
1975,000000	97,964942
1974,000000	97,965812
1973,000000	97,978714
1972,000000	97,988746
1971,000000	97,994295
1970,000000	98,003662
1969,000000	98,018737
1968,000000	98,034815
1967,000000	98,048021
1966,000000	98,054095
1965,000000	98,048480
1964,000000	98,034278
1963,000000	98,021604
1962,000000	98,015227
1961,000000	98,011561
1960,000000	98,009052
1959,000000	98,009401
1958,000000	98,006592
1957,000000	97,989736
1956,000000	97,960638
1955,000000	97,935103
1954,000000	97,923143
1953,000000	97,920227
1952,000000	97,921071
1951,000000	97,928155
1950,000000	97,942496
1949,000000	97,958739
1948,000000	97,975214
1947,000000	97,999072
1946,000000	98,035642
1945,000000	98,080731
1944,000000	98,126732
1943,000000	98,166837
1942,000000	98,191325
1941,000000	98,192946
1940,000000	98,178645
1939,000000	98,162998
1938,000000	98,150682
1937,000000	98,137381
1936,000000	98,127103
1935,000000	98,133107
1934,000000	98,156776
1933,000000	98,181218
1932,000000	98,193551
1931,000000	98,199729
1930,000000	98,210211
1929,000000	98,221771
1928,000000	98,223076
1927,000000	98,212566
1926,000000	98,198652
1925,000000	98,186645
1924,000000	98,174051
1923,000000	98,156335
1922,000000	98,132834
1921,000000	98,107141
1920,000000	98,086292
1919,000000	98,079079
1918,000000	98,088783
1917,000000	98,107043
1916,000000	98,121121
1915,000000	98,127901
1914,000000	98,132391
1913,000000	98,138119
1912,000000	98,144273
1911,000000	98,147875
1910,000000	98,145803
1909,000000	98,135563
1908,000000	98,117607
1907,000000	98,097921
1906,000000	98,083726
1905,000000	98,077482
1904,000000	98,077014
1903,000000	98,080180
1902,000000	98,086938
1901,000000	98,095385
1900,000000	98,101751
1899,000000	98,106826
1898,000000	98,116501
1897,000000	98,135834
1896,000000	98,163775
1895,000000	98,193774
1894,000000	98,219702
1893,000000	98,239953
1892,000000	98,256564
1891,000000	98,270590
1890,000000	98,276562
1889,000000	98,265215
1888,000000	98,234872
1887,000000	98,196647
1886,000000	98,164212
1885,000000	98,141646
1884,000000	98,122980
1883,000000	98,102489
1882,000000	98,083502
1881,000000	98,072148
1880,000000	98,066535
1879,000000	98,058379
1878,000000	98,043148
1877,000000	98,024787
1876,000000	98,010827
1875,000000	98,004747
1874,000000	98,004405
1873,000000	98,006701
1872,000000	98,011591
1871,000000	98,022252
1870,000000	98,040497
1869,000000	98,061104
1868,000000	98,071125
1867,000000	98,062001
1866,000000	98,041155
1865,000000	98,021920
1864,000000	98,010789
1863,000000	98,006466
1862,000000	98,004695
1861,000000	98,002428
1860,000000	97,998258
1859,000000	97,991778
1858,000000	97,984687
1857,000000	97,978976
1856,000000	97,973704
1855,000000	97,967447
1854,000000	97,961549
1853,000000	97,958664
1852,000000	97,958643
1851,000000	97,960002
1850,000000	97,962727
1849,000000	97,965580
1848,000000	97,963298
1847,000000	97,951087
1846,000000	97,931940
1845,000000	97,915935
1844,000000	97,910691
1843,000000	97,913788
1842,000000	97,918028
1841,000000	97,918897
1840,000000	97,916994
1839,000000	97,915932
1838,000000	97,917209
1837,000000	97,918828
1836,000000	97,917597
1835,000000	97,912629
1834,000000	97,905259
1833,000000	97,897447
1832,000000	97,892387
1831,000000	97,891960
1830,000000	97,890272
1829,000000	97,880121
1828,000000	97,865924
1827,000000	97,857813
1826,000000	97,858879
1825,000000	97,861571
1824,000000	97,857145
1823,000000	97,845542
1822,000000	97,832929
1821,000000	97,824168
1820,000000	97,821069
1819,000000	97,822891
1818,000000	97,825900
1817,000000	97,826274
1816,000000	97,822305
1815,000000	97,815803
1814,000000	97,811834
1813,000000	97,814567
1812,000000	97,823568
1811,000000	97,829929
1810,000000	97,823871
1809,000000	97,807999
1808,000000	97,789598
1807,000000	97,769362
1806,000000	97,746400
1805,000000	97,724703
1804,000000	97,707167
1803,000000	97,687162
1802,000000	97,652433
1801,000000	97,598073
1800,000000	97,533290
1799,000000	97,473747
1798,000000	97,434680
1797,000000	97,421464
1796,000000	97,421500
1795,000000	97,417179
1794,000000	97,408013
1793,000000	97,414565
1792,000000	97,452542
1791,000000	97,504666
1790,000000	97,545179
1789,000000	97,571166
1788,000000	97,590591
1787,000000	97,608267
1786,000000	97,625683
1785,000000	97,642864
1784,000000	97,656126
1783,000000	97,662715
1782,000000	97,667038
1781,000000	97,671276
1780,000000	97,669376
1779,000000	97,656560
1778,000000	97,640225
1777,000000	97,628866
1776,000000	97,617819
1775,000000	97,598874
1774,000000	97,574383
1773,000000	97,553120
1772,000000	97,536186
1771,000000	97,518052
1770,000000	97,497075
1769,000000	97,475116
1768,000000	97,448861
1767,000000	97,413445
1766,000000	97,371071
1765,000000	97,325407
1764,000000	97,272997
1763,000000	97,204280
1762,000000	97,113866
1761,000000	97,007824
1760,000000	96,893181
1759,000000	96,762883
1758,000000	96,599066
1757,000000	96,388474
1756,000000	96,144810
1755,000000	95,902927
1754,000000	95,677288
1753,000000	95,448128
1752,000000	95,184402
1751,000000	94,881510
1750,000000	94,567245
1749,000000	94,262148
1748,000000	93,970075
1747,000000	93,701798
1746,000000	93,471949
1745,000000	93,282192
1744,000000	93,120248
1743,000000	92,970653
1742,000000	92,824914
1741,000000	92,685285
1740,000000	92,557547
1739,000000	92,441842
1738,000000	92,336299
1737,000000	92,235630
1736,000000	92,115152
1735,000000	91,912134
1734,000000	91,590243
1733,000000	91,243000
1732,000000	90,913185
1731,000000	90,520857
1730,000000	90,011776
1729,000000	89,415308
1728,000000	88,793378
1727,000000	88,170966
1726,000000	87,545861
1725,000000	86,924169
1724,000000	86,322357
1723,000000	85,761131
1722,000000	85,277390
1721,000000	84,910244
1720,000000	84,661136
1719,000000	84,484398
1718,000000	84,353220
1717,000000	84,363490
1716,000000	84,585159
1715,000000	84,943611
1714,000000	85,384617
1713,000000	85,918142
1712,000000	86,553286
1711,000000	87,271992
1710,000000	88,041147
1709,000000	88,824734
1708,000000	89,611604
1707,000000	90,436631
1706,000000	91,313888
1705,000000	92,132358
1704,000000	92,749708
1703,000000	93,176353
1702,000000	93,534331
1701,000000	93,960119
1700,000000	94,458813
1699,000000	94,865952
1698,000000	95,130971
1697,000000	95,331795
1696,000000	95,531442
1695,000000	95,712603
1694,000000	95,831777
1693,000000	95,898332
1692,000000	95,953342
1691,000000	96,027239
1690,000000	96,111770
1689,000000	96,173939
1688,000000	96,204812
1687,000000	96,226936
1686,000000	96,254644
1685,000000	96,281830
1684,000000	96,299096
1683,000000	96,313858
1682,000000	96,330120
1681,000000	96,339961
1680,000000	96,336923
1679,000000	96,325416
1678,000000	96,308526
1677,000000	96,285437
1676,000000	96,264414
1675,000000	96,266857
1674,000000	96,294099
1673,000000	96,318449
1672,000000	96,328430
1671,000000	96,340893
1670,000000	96,370223
1669,000000	96,402494
1668,000000	96,424488
1667,000000	96,443489
1666,000000	96,457624
1665,000000	96,459530
1664,000000	96,457396
1663,000000	96,468544
1662,000000	96,493569
1661,000000	96,512658
1660,000000	96,517768
1659,000000	96,519437
1658,000000	96,524830
1657,000000	96,526979
1656,000000	96,521380
1655,000000	96,517757
1654,000000	96,527883
1653,000000	96,523968
1652,000000	96,512217
1651,000000	96,522740
1650,000000	96,530987
1649,000000	96,528016
1648,000000	96,519803
1647,000000	96,513895
1646,000000	96,513647
1645,000000	96,510248
1644,000000	96,506473
1643,000000	96,506261
1642,000000	96,507494
1641,000000	96,504289
1640,000000	96,495779
1639,000000	96,488403
1638,000000	96,483321
1637,000000	96,473595
1636,000000	96,461072
1635,000000	96,464219
1634,000000	96,484722
1633,000000	96,503754
1632,000000	96,511717
1631,000000	96,515405
1630,000000	96,521682
1629,000000	96,527905
1628,000000	96,529291
1627,000000	96,527546
1626,000000	96,523821
1625,000000	96,515145
1624,000000	96,506616
1623,000000	96,511872
1622,000000	96,530331
1621,000000	96,542823
1620,000000	96,540988
1619,000000	96,533803
1618,000000	96,527962
1617,000000	96,518880
1616,000000	96,506517
1615,000000	96,502975
1614,000000	96,507079
1613,000000	96,508491
1612,000000	96,505722
1611,000000	96,505548
1610,000000	96,511481
1609,000000	96,515223
1608,000000	96,509806
1607,000000	96,502221
1606,000000	96,499996
1605,000000	96,498536
1604,000000	96,493421
1603,000000	96,490208
1602,000000	96,490461
1601,000000	96,483923
1600,000000	96,466021
1599,000000	96,448062
1598,000000	96,439416
1597,000000	96,435967
1596,000000	96,432614
1595,000000	96,432047
1594,000000	96,435025
1593,000000	96,434388
1592,000000	96,427910
1591,000000	96,422934
1590,000000	96,422228
1589,000000	96,417333
1588,000000	96,403676
1587,000000	96,387909
1586,000000	96,372842
1585,000000	96,349229
1584,000000	96,309432
1583,000000	96,258587
1582,000000	96,204969
1581,000000	96,149738
1580,000000	96,095615
1579,000000	96,055784
1578,000000	96,041439
1577,000000	96,047875
1576,000000	96,064400
1575,000000	96,090283
1574,000000	96,117027
1573,000000	96,130170
1572,000000	96,132953
1571,000000	96,142129
1570,000000	96,166346
1569,000000	96,186972
1568,000000	96,190922
1567,000000	96,190894
1566,000000	96,194132
1565,000000	96,192978
1564,000000	96,184151
1563,000000	96,177961
1562,000000	96,179593
1561,000000	96,181140
1560,000000	96,170533
1559,000000	96,125660
1558,000000	96,084942
1557,000000	96,060367
1556,000000	96,046565
1555,000000	96,037801
1554,000000	96,028293
1553,000000	96,012765
1552,000000	95,998727
1551,000000	95,990508
1550,000000	95,969516
1549,000000	95,915408
1548,000000	95,844747
1547,000000	95,790354
1546,000000	95,756603
1545,000000	95,714081
1544,000000	95,637218
1543,000000	95,537826
1542,000000	95,436695
1541,000000	95,339954
1540,000000	95,271013
1539,000000	95,254695
1538,000000	95,256460
1537,000000	95,243974
1536,000000	95,220750
1535,000000	95,208106
1534,000000	95,209747
1533,000000	95,200617
1532,000000	95,170893
1531,000000	95,133982
1530,000000	95,095657
1529,000000	95,053430
1528,000000	95,011780
1527,000000	94,975457
1526,000000	94,933100
1525,000000	94,873244
1524,000000	94,810884
1523,000000	94,769085
1522,000000	94,743190
1521,000000	94,706949
1520,000000	94,661204
1519,000000	94,626022
1518,000000	94,595939
1517,000000	94,541522
1516,000000	94,456170
1515,000000	94,366102
1514,000000	94,281548
1513,000000	94,194042
1512,000000	94,111582
1511,000000	94,053405
1510,000000	94,009779
1509,000000	93,937133
1508,000000	93,780393
1507,000000	93,521319
1506,000000	93,241250
1505,000000	93,051726
1504,000000	92,975643
1503,000000	92,963091
1502,000000	92,962935
1501,000000	92,936785
1500,000000	92,878911
1499,000000	92,811867
1498,000000	92,728362
1497,000000	92,593113
1496,000000	92,424657
1495,000000	92,275214
1494,000000	92,142930
1493,000000	91,999152
1492,000000	91,842244
1491,000000	91,686327
1490,000000	91,516303
1489,000000	91,308287
1488,000000	91,084778
1487,000000	90,875226
1486,000000	90,673914
1485,000000	90,466258
1484,000000	90,257662
1483,000000	90,056134
1482,000000	89,842595
1481,000000	89,598376
1480,000000	89,348608
1479,000000	89,125110
1478,000000	88,912964
1477,000000	88,673844
1476,000000	88,406759
1475,000000	88,131977
1474,000000	87,812899
1473,000000	87,376124
1472,000000	86,855554
1471,000000	86,366863
1470,000000	85,929985
1469,000000	85,511328
1468,000000	85,115247
1467,000000	84,763380
1466,000000	84,446864
1465,000000	84,144875
1464,000000	83,884714
1463,000000	83,702176
1462,000000	83,573592
1461,000000	83,460822
1460,000000	83,359968
1459,000000	83,282725
1458,000000	83,205456
1457,000000	83,094935
1456,000000	83,004481
1455,000000	82,975585
1454,000000	82,967423
1453,000000	82,947429
1452,000000	82,920919
1451,000000	82,899596
1450,000000	82,871036
1449,000000	82,814503
1448,000000	82,734585
1447,000000	82,649129
1446,000000	82,554249
1445,000000	82,437882
1444,000000	82,305611
1443,000000	82,164218
1442,000000	81,998324
1441,000000	81,791993
1440,000000	81,559460
1439,000000	81,318148
1438,000000	81,039580
1437,000000	80,686889
1436,000000	80,333638
1435,000000	80,099421
1434,000000	79,971947
1433,000000	79,887302
1432,000000	79,822512
1431,000000	79,765574
1430,000000	79,662174
1429,000000	79,460132
1428,000000	79,194419
1427,000000	78,954097
1426,000000	78,802366
1425,000000	78,774879
1424,000000	78,888885
1423,000000	79,099768
1422,000000	79,319798
1421,000000	79,520205
1420,000000	79,749092
1419,000000	80,033888
1418,000000	80,297583
1417,000000	80,482416
1416,000000	80,633023
1415,000000	80,791876
1414,000000	80,949000
1413,000000	81,080087
1412,000000	81,185224
1411,000000	81,279109
1410,000000	81,372552
1409,000000	81,491835
1408,000000	81,689826
1407,000000	82,007004
1406,000000	82,435465
1405,000000	82,921518
1404,000000	83,388591
1403,000000	83,773601
1402,000000	84,064049
1401,000000	84,296604
1400,000000	84,514228
1399,000000	84,724103
1398,000000	84,901008
1397,000000	85,039955
1396,000000	85,165805
1395,000000	85,288670
1394,000000	85,387072
1393,000000	85,447748
1392,000000	85,489388
1391,000000	85,531278
1390,000000	85,578290
1389,000000	85,630294
1388,000000	85,684154
1387,000000	85,724962
1386,000000	85,735915
1385,000000	85,722925
1384,000000	85,707806
1383,000000	85,704128
1382,000000	85,713386
1381,000000	85,740925
1380,000000	85,802007
1379,000000	85,909643
1378,000000	86,066367
1377,000000	86,274726
1376,000000	86,545105
1375,000000	86,875385
1374,000000	87,224437
1373,000000	87,534166
1372,000000	87,786671
1371,000000	88,003519
1370,000000	88,208036
1369,000000	88,405873
1368,000000	88,587063
1367,000000	88,739331
1366,000000	88,864207
1365,000000	88,980107
1364,000000	89,101312
1363,000000	89,213121
1362,000000	89,284014
1361,000000	89,307315
1360,000000	89,307702
1359,000000	89,309342
1358,000000	89,322028
1357,000000	89,349615
1356,000000	89,394552
1355,000000	89,454401
1354,000000	89,525240
1353,000000	89,609986
1352,000000	89,713946
1351,000000	89,832288
1350,000000	89,954224
1349,000000	90,069730
1348,000000	90,170385
1347,000000	90,245543
1346,000000	90,284195
1345,000000	90,281852
1344,000000	90,241783
1343,000000	90,169770
1342,000000	90,069015
1341,000000	89,935773
1340,000000	89,761985
1339,000000	89,550459
1338,000000	89,327527
1337,000000	89,133117
1336,000000	88,998165
1335,000000	88,930177
1334,000000	88,917972
1333,000000	88,945819
1332,000000	88,999038
1331,000000	89,062733
1330,000000	89,125248
1329,000000	89,184214
1328,000000	89,244061
1327,000000	89,306472
1326,000000	89,369516
1325,000000	89,431911
1324,000000	89,495461
1323,000000	89,561304
1322,000000	89,628023
1321,000000	89,695203
1320,000000	89,764344
1319,000000	89,834202
1318,000000	89,899297
1317,000000	89,956814
1316,000000	90,010898
1315,000000	90,066878
1314,000000	90,124412
1313,000000	90,178489
1312,000000	90,224046
1311,000000	90,257603
1310,000000	90,276633
1309,000000	90,278886
1308,000000	90,262329
1307,000000	90,226815
1306,000000	90,179464
1305,000000	90,136008
1304,000000	90,116077
1303,000000	90,132191
1302,000000	90,181442
1301,000000	90,247047
1300,000000	90,307062
1299,000000	90,342694
1298,000000	90,342452
1297,000000	90,302606
1296,000000	90,223255
1295,000000	90,103929
1294,000000	89,942910
1293,000000	89,737418
1292,000000	89,485399
1291,000000	89,185730
1290,000000	88,836087
1289,000000	88,434883
1288,000000	87,984208
1287,000000	87,491824
1286,000000	86,966673
1285,000000	86,412686
1284,000000	85,831867
1283,000000	85,225815
1282,000000	84,591942
1281,000000	83,923431
1280,000000	83,216254
1279,000000	82,473972
1278,000000	81,699562
1277,000000	80,893046
1276,000000	80,062683
1275,000000	79,228747
1274,000000	78,409851
1273,000000	77,618660
1272,000000	76,879376
1271,000000	76,233384
1270,000000	75,720904
1269,000000	75,365617
1268,000000	75,188878
1267,000000	75,214640
1266,000000	75,443179
1265,000000	75,844533
1264,000000	76,373206
1263,000000	76,977179
1262,000000	77,590657
1261,000000	78,138722
1260,000000	78,562227
1259,000000	78,832558
1258,000000	78,947532
1257,000000	78,925988
1256,000000	78,809849
1255,000000	78,650394
1254,000000	78,484679
1253,000000	78,327113
1252,000000	78,183951
1251,000000	78,067060
1250,000000	77,990646
1249,000000	77,970243
1248,000000	78,028827
1247,000000	78,192219
1246,000000	78,467922
1245,000000	78,843318
1244,000000	79,300752
1243,000000	79,821525
1242,000000	80,380617
1241,000000	80,949615
1240,000000	81,510754
1239,000000	82,057364
1238,000000	82,584262
1237,000000	83,086667
1236,000000	83,564767
1235,000000	84,020249
1234,000000	84,449791
1233,000000	84,848976
1232,000000	85,220354
1231,000000	85,575548
1230,000000	85,931051
1229,000000	86,304832
1228,000000	86,711318
1227,000000	87,152409
1226,000000	87,614523
1225,000000	88,076172
1224,000000	88,515876
1223,000000	88,914998
1222,000000	89,260021
1221,000000	89,547092
1220,000000	89,780139
1219,000000	89,963769
1218,000000	90,102959
1217,000000	90,204590
1216,000000	90,277446
1215,000000	90,329466
1214,000000	90,366881
1213,000000	90,395946
1212,000000	90,420133
1211,000000	90,438601
1210,000000	90,450263
1209,000000	90,457414
1208,000000	90,462489
1207,000000	90,462651
1206,000000	90,453067
1205,000000	90,434555
1204,000000	90,413307
1203,000000	90,394024
1202,000000	90,377524
1201,000000	90,364704
1200,000000	90,358006
1199,000000	90,358667
1198,000000	90,366020
1197,000000	90,380423
1196,000000	90,403094
1195,000000	90,432423
1194,000000	90,465259
1193,000000	90,501817
1192,000000	90,545554
1191,000000	90,597366
1190,000000	90,653951
1189,000000	90,712825
1188,000000	90,773897
1187,000000	90,835270
1186,000000	90,892187
1185,000000	90,941814
1184,000000	90,983453
1183,000000	91,012558
1182,000000	91,019668
1181,000000	90,998237
1180,000000	90,951045
1179,000000	90,884956
1178,000000	90,803293
1177,000000	90,705627
1176,000000	90,593341
1175,000000	90,473912
1174,000000	90,360424
1173,000000	90,268073
1172,000000	90,208660
1171,000000	90,185170
1170,000000	90,190012
1169,000000	90,210156
1168,000000	90,232951
1167,000000	90,247879
1166,000000	90,248489
1165,000000	90,235766
1164,000000	90,217987
1163,000000	90,203629
1162,000000	90,195479
1161,000000	90,192736
1160,000000	90,195618
1159,000000	90,204793
1158,000000	90,218767
1157,000000	90,235648
1156,000000	90,257064
1155,000000	90,286784
1154,000000	90,326520
1153,000000	90,375396
1152,000000	90,432261
1151,000000	90,496794
1150,000000	90,568788
1149,000000	90,648611
1148,000000	90,737146
1147,000000	90,833539
1146,000000	90,935497
1145,000000	91,042575
1144,000000	91,156577
1143,000000	91,276312
1142,000000	91,394259
1141,000000	91,500765
1140,000000	91,590136
1139,000000	91,660895
1138,000000	91,710569
1137,000000	91,733146
1136,000000	91,718925
1135,000000	91,657355
1134,000000	91,540631
1133,000000	91,362380
1132,000000	91,117067
1131,000000	90,797267
1130,000000	90,394263
1129,000000	89,902116
1128,000000	89,318867
1127,000000	88,650368
1126,000000	87,907556
1125,000000	87,105281
1124,000000	86,266790
1123,000000	85,425307
1122,000000	84,617976
1121,000000	83,880851
1120,000000	83,254063
1119,000000	82,777390
1118,000000	82,478390
1117,000000	82,362502
1116,000000	82,420343
1115,000000	82,631286
1114,000000	82,955221
1113,000000	83,343119
1112,000000	83,749597
1111,000000	84,128387
1110,000000	84,413451
1109,000000	84,523038
1108,000000	84,388176
1107,000000	83,987944
1106,000000	83,368824
1105,000000	82,644053
1104,000000	81,973712
1103,000000	81,519837
1102,000000	81,388906
1101,000000	81,601378
1100,000000	82,112569
1099,000000	82,835732
1098,000000	83,667197
1097,000000	84,510775
1096,000000	85,298010
1095,000000	85,990947
1094,000000	86,572314
1093,000000	87,042880
1092,000000	87,417822
1091,000000	87,717761
1090,000000	87,957558
1089,000000	88,149690
1088,000000	88,309212
1087,000000	88,453703
1086,000000	88,600335
1085,000000	88,763942
1084,000000	88,955355
1083,000000	89,174835
1082,000000	89,410519
1081,000000	89,648308
1080,000000	89,881025
1079,000000	90,105199
1078,000000	90,314449
1077,000000	90,502150
1076,000000	90,668648
1075,000000	90,820252
1074,000000	90,962536
1073,000000	91,096752
1072,000000	91,221104
1071,000000	91,333512
1070,000000	91,432671
1069,000000	91,519248
1068,000000	91,595730
1067,000000	91,664887
1066,000000	91,729305
1065,000000	91,790894
1064,000000	91,849887
1063,000000	91,904934
1062,000000	91,955997
1061,000000	92,006496
1060,000000	92,060216
1059,000000	92,117142
1058,000000	92,175011
1057,000000	92,233655
1056,000000	92,294119
1055,000000	92,353799
1054,000000	92,406833
1053,000000	92,450422
1052,000000	92,487002
1051,000000	92,519443
1050,000000	92,547188
1049,000000	92,568840
1048,000000	92,585619
1047,000000	92,600351
1046,000000	92,615526
1045,000000	92,632761
1044,000000	92,651611
1043,000000	92,668156
1042,000000	92,677149
1041,000000	92,677186
1040,000000	92,671830
1039,000000	92,665009
1038,000000	92,657622
1037,000000	92,648991
1036,000000	92,639031
1035,000000	92,627280
1034,000000	92,612089
1033,000000	92,592756
1032,000000	92,570346
1031,000000	92,545032
1030,000000	92,514471
1029,000000	92,475777
1028,000000	92,427718
1027,000000	92,365540
1026,000000	92,269701
1025,000000	92,092906
1024,000000	91,747942
1023,000000	91,130652
1022,000000	90,195401
1021,000000	89,058356
1020,000000	88,022928
1019,000000	87,456978
1018,000000	87,567787
1017,000000	88,265692
1016,000000	89,240311
1015,000000	90,165050
1014,000000	90,860270
1013,000000	91,313215
1012,000000	91,597320
1011,000000	91,785619
1010,000000	91,920028
1009,000000	92,017184
1008,000000	92,084310
1007,000000	92,126803
1006,000000	92,149545
1005,000000	92,156659
1004,000000	92,150331
1003,000000	92,133240
1002,000000	92,110160
1001,000000	92,085627
1000,000000	92,060759
999,000000	92,032960
998,000000	91,999056
997,000000	91,957950
996,000000	91,911591
995,000000	91,865105
994,000000	91,825276
993,000000	91,796522
992,000000	91,777163
991,000000	91,759939
990,000000	91,736894
989,000000	91,703956
988,000000	91,660887
987,000000	91,607633
986,000000	91,541439
985,000000	91,458343
984,000000	91,356557
983,000000	91,238298
982,000000	91,108722
981,000000	90,973663
980,000000	90,838559
979,000000	90,706974
978,000000	90,579102
977,000000	90,452989
976,000000	90,327885
975,000000	90,205007
974,000000	90,084773
973,000000	89,966169
972,000000	89,849774
971,000000	89,738300
970,000000	89,632034
969,000000	89,526300
968,000000	89,415607
967,000000	89,298132
966,000000	89,174681
965,000000	89,046101
964,000000	88,914339
963,000000	88,784536
962,000000	88,663575
961,000000	88,558170
960,000000	88,474957
959,000000	88,420041
958,000000	88,398091
957,000000	88,412630
956,000000	88,467949
955,000000	88,565655
954,000000	88,699165
953,000000	88,856173
952,000000	89,025221
951,000000	89,198505
950,000000	89,369773
949,000000	89,535237
948,000000	89,696718
947,000000	89,858948
946,000000	90,022903
945,000000	90,184569
944,000000	90,340722
943,000000	90,491578
942,000000	90,636984
941,000000	90,773326
940,000000	90,897128
939,000000	91,010003
938,000000	91,116985
937,000000	91,220909
936,000000	91,320397
935,000000	91,413015
934,000000	91,497735
933,000000	91,573319
932,000000	91,637744
931,000000	91,691433
930,000000	91,738980
929,000000	91,784888
928,000000	91,828035
927,000000	91,863321
926,000000	91,888632
925,000000	91,907954
924,000000	91,928181
923,000000	91,955766
922,000000	91,996612
921,000000	92,055841
920,000000	92,135090
919,000000	92,229953
918,000000	92,330912
917,000000	92,426734
916,000000	92,508346
915,000000	92,572499
914,000000	92,623125
913,000000	92,667290
912,000000	92,708991
911,000000	92,748765
910,000000	92,788136
909,000000	92,830756
908,000000	92,878172
907,000000	92,928429
906,000000	92,980473
905,000000	93,036112
904,000000	93,095297
903,000000	93,152819
902,000000	93,203157
901,000000	93,246272
900,000000	93,285531
899,000000	93,321852
898,000000	93,353197
897,000000	93,378210
896,000000	93,398299
895,000000	93,417057
894,000000	93,438997
893,000000	93,466671
892,000000	93,496125
891,000000	93,515853
890,000000	93,507252
889,000000	93,441723
888,000000	93,277268
887,000000	92,967491
886,000000	92,489992
885,000000	91,865813
884,000000	91,144139
883,000000	90,354389
882,000000	89,460050
881,000000	88,370300
880,000000	87,014697
879,000000	85,436181
878,000000	83,814498
877,000000	82,402910
876,000000	81,430633
875,000000	81,036823
874,000000	81,251055
873,000000	82,007069
872,000000	83,173789
871,000000	84,571190
870,000000	86,002024
869,000000	87,305900
868,000000	88,397016
867,000000	89,261239
866,000000	89,927685
865,000000	90,442448
864,000000	90,848200
863,000000	91,176201
862,000000	91,445875
861,000000	91,670890
860,000000	91,860022
859,000000	92,016175
858,000000	92,141400
857,000000	92,240765
856,000000	92,319979
855,000000	92,381790
854,000000	92,428165
853,000000	92,460276
852,000000	92,467696
851,000000	92,426661
850,000000	92,327109
849,000000	92,204840
848,000000	92,130411
847,000000	92,152957
846,000000	92,256159
845,000000	92,377794
844,000000	92,466653
843,000000	92,513165
842,000000	92,534694
841,000000	92,546678
840,000000	92,552340
839,000000	92,549234
838,000000	92,536386
837,000000	92,516054
836,000000	92,492972
835,000000	92,472344
834,000000	92,457753
833,000000	92,451883
832,000000	92,459777
831,000000	92,489659
830,000000	92,548689
829,000000	92,638405
828,000000	92,753329
827,000000	92,882926
826,000000	93,015776
825,000000	93,144209
824,000000	93,266364
823,000000	93,383550
822,000000	93,496453
821,000000	93,604179
820,000000	93,705855
819,000000	93,801575
818,000000	93,891627
817,000000	93,975131
816,000000	94,050183
815,000000	94,116135
814,000000	94,175151
813,000000	94,230329
812,000000	94,282160
811,000000	94,328168
810,000000	94,366348
809,000000	94,397382
808,000000	94,423739
807,000000	94,448756
806,000000	94,476941
805,000000	94,511733
804,000000	94,550752
803,000000	94,585339
802,000000	94,606380
801,000000	94,608340
800,000000	94,586748
799,000000	94,536826
798,000000	94,461159
797,000000	94,378279
796,000000	94,317953
795,000000	94,303183
794,000000	94,334779
793,000000	94,392416
792,000000	94,448723
791,000000	94,483165
790,000000	94,488227
789,000000	94,468285
788,000000	94,433893
787,000000	94,394763
786,000000	94,355207
785,000000	94,315144
784,000000	94,275685
783,000000	94,243215
782,000000	94,226266
781,000000	94,227989
780,000000	94,242194
779,000000	94,256776
778,000000	94,260148
777,000000	94,245442
776,000000	94,212157
775,000000	94,166550
774,000000	94,119103
773,000000	94,078642
772,000000	94,048433
771,000000	94,028437
770,000000	94,019664
769,000000	94,024182
768,000000	94,042078
767,000000	94,071313
766,000000	94,111285
765,000000	94,164475
764,000000	94,233801
763,000000	94,319163
762,000000	94,415866
761,000000	94,514957
760,000000	94,605917
759,000000	94,681850
758,000000	94,742046
757,000000	94,787835
756,000000	94,817938
755,000000	94,831131
754,000000	94,831556
753,000000	94,825958
752,000000	94,816105
751,000000	94,797935
750,000000	94,767462
749,000000	94,723401
748,000000	94,664380
747,000000	94,588464
746,000000	94,495920
745,000000	94,387086
744,000000	94,254947
743,000000	94,080772
742,000000	93,834009
741,000000	93,470285
740,000000	92,927703
739,000000	92,133891
738,000000	91,024339
737,000000	89,565483
736,000000	87,780681
735,000000	85,778282
734,000000	83,766871
733,000000	82,037187
732,000000	80,902650
731,000000	80,600831
730,000000	81,194442
729,000000	82,527362
728,000000	84,273665
727,000000	86,064847
726,000000	87,627983
725,000000	88,852874
724,000000	89,759851
723,000000	90,426190
722,000000	90,927790
721,000000	91,310725
720,000000	91,583411
719,000000	91,723272
718,000000	91,685124
717,000000	91,399878
716,000000	90,795263
715,000000	89,885615
714,000000	88,874850
713,000000	88,121012
712,000000	87,922397
711,000000	88,295355
710,000000	88,971375
709,000000	89,617826
708,000000	90,046574
707,000000	90,247409
706,000000	90,290316
705,000000	90,242439
704,000000	90,152979
703,000000	90,055813
702,000000	89,965588
701,000000	89,884309
700,000000	89,813324
699,000000	89,756711
698,000000	89,713362
697,000000	89,677460
696,000000	89,647883
695,000000	89,625896
694,000000	89,613196
693,000000	89,615153
692,000000	89,637007
691,000000	89,677714
690,000000	89,727657
689,000000	89,777697
688,000000	89,825787
687,000000	89,869883
686,000000	89,908295
685,000000	89,944751
684,000000	89,981785
683,000000	90,017193
682,000000	90,052821
681,000000	90,099657
680,000000	90,163168
679,000000	90,236864
678,000000	90,321249
677,000000	90,425017
676,000000	90,550013
675,000000	90,688075
674,000000	90,836960
673,000000	91,007133
672,000000	91,205812
671,000000	91,430783
670,000000	91,688527
669,000000	91,990313
668,000000	92,268615
667,000000	92,394547
666,000000	92,438676
665,000000	92,459675
664,000000	92,469707
663,000000	92,487156
662,000000	92,508182
661,000000	92,504306
660,000000	92,451189
659,000000	92,347681
658,000000	92,203552
657,000000	92,015809
656,000000	91,786746
655,000000	91,540134
654,000000	91,291470
653,000000	91,026238
652,000000	90,735105
651,000000	90,434558
650,000000	90,135456
649,000000	89,822323
648,000000	89,489781
647,000000	89,160883
646,000000	88,842557
645,000000	88,506304
644,000000	88,134307
643,000000	87,746385
642,000000	87,360708
641,000000	86,962348
640,000000	86,544467
639,000000	86,149165
638,000000	85,828651
637,000000	85,598496
636,000000	85,459674
635,000000	85,424832
634,000000	85,490268
633,000000	85,619859
632,000000	85,782044
631,000000	85,966813
630,000000	86,153068
629,000000	86,298783
628,000000	86,382990
627,000000	86,421974
626,000000	86,427701
625,000000	86,388269
624,000000	86,302196
623,000000	86,194867
622,000000	86,082567
621,000000	85,952240
620,000000	85,795869
619,000000	85,632522
618,000000	85,477745
617,000000	85,322803
616,000000	85,165434
615,000000	85,031126
614,000000	84,939898
613,000000	84,881792
612,000000	84,844973
611,000000	84,836366
610,000000	84,857717
609,000000	84,893457
608,000000	84,941765
607,000000	85,032611
606,000000	85,192109
605,000000	85,420337
604,000000	85,715473
603,000000	86,089358
602,000000	86,550334
601,000000	87,092116
600,000000	87,701041
599,000000	88,351086
598,000000	88,992317
597,000000	89,572531
596,000000	90,071847
595,000000	90,499461
594,000000	90,864358
593,000000	91,166434
592,000000	91,412592
591,000000	91,620569
590,000000	91,801243
589,000000	91,953140
588,000000	92,079811
587,000000	92,194728
586,000000	92,303523
585,000000	92,398356
584,000000	92,474640
583,000000	92,542597
582,000000	92,613108
581,000000	92,685690
580,000000	92,754211
579,000000	92,815593
578,000000	92,867370
577,000000	92,910432
576,000000	92,956675
575,000000	93,015815
574,000000	93,074685
573,000000	93,110150
572,000000	93,124122
571,000000	93,143060
570,000000	93,184464
569,000000	93,241025
568,000000	93,303735
567,000000	93,373156
566,000000	93,440442
565,000000	93,487706
564,000000	93,514612
563,000000	93,542301
562,000000	93,578330
561,000000	93,603591
560,000000	93,605456
559,000000	93,599901
558,000000	93,604476
557,000000	93,611423
556,000000	93,603631
555,000000	93,580276
554,000000	93,553405
553,000000	93,531984
552,000000	93,522527
551,000000	93,529812
550,000000	93,543733
549,000000	93,539935
548,000000	93,509181
547,000000	93,472230
546,000000	93,456049
545,000000	93,466785
544,000000	93,495565
543,000000	93,532567
542,000000	93,564325
541,000000	93,577496
540,000000	93,575699
539,000000	93,576313
538,000000	93,581165
537,000000	93,571336
536,000000	93,537466
535,000000	93,499362
534,000000	93,480317
533,000000	93,485423
532,000000	93,509229
531,000000	93,545161
530,000000	93,579366
529,000000	93,595493
528,000000	93,593123
527,000000	93,589667
526,000000	93,594003
525,000000	93,590266
524,000000	93,567028
523,000000	93,536325
522,000000	93,513986
521,000000	93,505065
520,000000	93,510462
519,000000	93,525810
518,000000	93,528919
517,000000	93,497097
516,000000	93,447648
515,000000	93,424068
514,000000	93,437033
513,000000	93,452097
512,000000	93,434651
511,000000	93,384957
510,000000	93,322074
509,000000	93,258567
508,000000	93,197601
507,000000	93,139621
506,000000	93,072802
505,000000	92,976375
504,000000	92,850254
503,000000	92,718112
502,000000	92,595350
501,000000	92,472643
500,000000	92,349131
499,000000	92,256307
498,000000	92,223136
497,000000	92,242768
496,000000	92,289857
495,000000	92,347553
494,000000	92,399628
493,000000	92,420986
492,000000	92,403241
491,000000	92,377339
490,000000	92,374364
489,000000	92,388812
488,000000	92,400774
487,000000	92,410608
486,000000	92,430826
485,000000	92,463391
484,000000	92,506678
483,000000	92,565219
482,000000	92,627060
481,000000	92,661646
480,000000	92,667680
479,000000	92,692241
478,000000	92,765988
477,000000	92,852789
476,000000	92,903842
475,000000	92,929093
474,000000	92,968700
473,000000	93,021478
472,000000	93,045573
471,000000	93,030905
470,000000	93,003604
469,000000	92,983576
468,000000	92,983195
467,000000	93,012112
466,000000	93,048610
465,000000	93,048098
464,000000	93,003533
463,000000	92,956664
462,000000	92,933802
461,000000	92,900968
460,000000	92,825257
459,000000	92,730955
458,000000	92,660154
457,000000	92,615060
456,000000	92,590399
455,000000	92,611023
454,000000	92,676433
453,000000	92,727353
452,000000	92,709982
451,000000	92,656932
450,000000	92,634659
