# Supplementary material for: Machine learning-assisted non-destructive plasticizer identification and quantification in historical PVC objects based on IR spectroscopy
Source: Sci Rep. 2022 Mar 23;12:5017. doi: 10.1038/s41598-022-08862-1 (PMC8943100; doi:10.1038/s41598-022-08862-1)
Supplement: Supplementary file 1 — Supplementary Information 1. [file 41598_2022_8862_MOESM1_ESM.zip › Plasticizers_PVC_data/ATR_FTIR_all/P358.ASC]

PE IR       SUBTECH     SPECTRUM    ASCII       PEDS        4.00        
   -1
P358_001.ASC
21/06/21
14:34:04.00
21/06/21
14:34:04.00
Tja�a Rijavec
Sample 010 By tjasar Date Monday, June 21 2021
450,000000
#HDR
-1
-1
#GR
cm-1
%T
1.0
0.0
4000,000000
-1,000000
3551
8
99,433845
41,318927
#DATA
4000,000000	98,186744
3999,000000	98,186236
3998,000000	98,186282
3997,000000	98,187132
3996,000000	98,189039
3995,000000	98,191901
3994,000000	98,195426
3993,000000	98,199025
3992,000000	98,201870
3991,000000	98,203169
3990,000000	98,202725
3989,000000	98,201165
3988,000000	98,199550
3987,000000	98,198578
3986,000000	98,198116
3985,000000	98,197687
3984,000000	98,197371
3983,000000	98,197802
3982,000000	98,199168
3981,000000	98,200683
3980,000000	98,201331
3979,000000	98,200997
3978,000000	98,200755
3977,000000	98,201997
3976,000000	98,205131
3975,000000	98,209103
3974,000000	98,212222
3973,000000	98,213513
3972,000000	98,213228
3971,000000	98,212370
3970,000000	98,211968
3969,000000	98,212348
3968,000000	98,213212
3967,000000	98,213944
3966,000000	98,213887
3965,000000	98,212740
3964,000000	98,210961
3963,000000	98,209632
3962,000000	98,209573
3961,000000	98,210888
3960,000000	98,212787
3959,000000	98,214307
3958,000000	98,215463
3957,000000	98,216681
3956,000000	98,218125
3955,000000	98,219483
3954,000000	98,220170
3953,000000	98,219763
3952,000000	98,217737
3951,000000	98,213917
3950,000000	98,208844
3949,000000	98,203762
3948,000000	98,200372
3947,000000	98,200246
3946,000000	98,204707
3945,000000	98,213756
3944,000000	98,225027
3943,000000	98,234381
3942,000000	98,237594
3941,000000	98,234230
3940,000000	98,228174
3939,000000	98,223476
3938,000000	98,221433
3937,000000	98,219848
3936,000000	98,215836
3935,000000	98,208901
3934,000000	98,201401
3933,000000	98,197759
3932,000000	98,200740
3931,000000	98,209270
3930,000000	98,219058
3929,000000	98,226275
3928,000000	98,231271
3927,000000	98,235940
3926,000000	98,240229
3925,000000	98,241582
3924,000000	98,237868
3923,000000	98,229760
3922,000000	98,220031
3921,000000	98,210744
3920,000000	98,202691
3919,000000	98,197074
3918,000000	98,196918
3917,000000	98,204190
3916,000000	98,216296
3915,000000	98,228080
3914,000000	98,236138
3913,000000	98,240588
3912,000000	98,243009
3911,000000	98,243831
3910,000000	98,242913
3909,000000	98,240115
3908,000000	98,235971
3907,000000	98,231423
3906,000000	98,225227
3905,000000	98,214472
3904,000000	98,197805
3903,000000	98,180090
3902,000000	98,170993
3901,000000	98,175713
3900,000000	98,190842
3899,000000	98,207542
3898,000000	98,218309
3897,000000	98,222093
3896,000000	98,221780
3895,000000	98,220352
3894,000000	98,221302
3893,000000	98,226513
3892,000000	98,234396
3891,000000	98,238539
3890,000000	98,234382
3889,000000	98,224835
3888,000000	98,216454
3887,000000	98,214563
3886,000000	98,219672
3885,000000	98,227469
3884,000000	98,234466
3883,000000	98,242243
3882,000000	98,254922
3881,000000	98,269841
3880,000000	98,276935
3879,000000	98,271435
3878,000000	98,260945
3877,000000	98,256267
3876,000000	98,261479
3875,000000	98,270249
3874,000000	98,270545
3873,000000	98,256605
3872,000000	98,235757
3871,000000	98,221107
3870,000000	98,218166
3869,000000	98,219873
3868,000000	98,219382
3867,000000	98,218077
3866,000000	98,220116
3865,000000	98,227081
3864,000000	98,235445
3863,000000	98,239848
3862,000000	98,239825
3861,000000	98,238730
3860,000000	98,239108
3859,000000	98,240067
3858,000000	98,238898
3857,000000	98,235060
3856,000000	98,230873
3855,000000	98,229652
3854,000000	98,228628
3853,000000	98,227264
3852,000000	98,231246
3851,000000	98,239189
3850,000000	98,246007
3849,000000	98,251446
3848,000000	98,257623
3847,000000	98,265301
3846,000000	98,273698
3845,000000	98,281488
3844,000000	98,285713
3843,000000	98,283017
3842,000000	98,274096
3841,000000	98,263649
3840,000000	98,258714
3839,000000	98,262716
3838,000000	98,271915
3837,000000	98,280051
3836,000000	98,283853
3835,000000	98,285346
3834,000000	98,287866
3833,000000	98,292587
3832,000000	98,298736
3831,000000	98,304465
3830,000000	98,308558
3829,000000	98,312485
3828,000000	98,318349
3827,000000	98,323493
3826,000000	98,322686
3825,000000	98,313760
3824,000000	98,301310
3823,000000	98,294122
3822,000000	98,295411
3821,000000	98,298911
3820,000000	98,296885
3819,000000	98,292221
3818,000000	98,293452
3817,000000	98,304827
3816,000000	98,321931
3815,000000	98,335392
3814,000000	98,341240
3813,000000	98,342099
3812,000000	98,341452
3811,000000	98,340205
3810,000000	98,338248
3809,000000	98,337401
3808,000000	98,339101
3807,000000	98,341001
3806,000000	98,339117
3805,000000	98,332796
3804,000000	98,327705
3803,000000	98,329782
3802,000000	98,340241
3801,000000	98,352213
3800,000000	98,357241
3799,000000	98,356957
3798,000000	98,358158
3797,000000	98,364373
3796,000000	98,372766
3795,000000	98,380444
3794,000000	98,387530
3793,000000	98,395158
3792,000000	98,403005
3791,000000	98,409973
3790,000000	98,414953
3789,000000	98,417665
3788,000000	98,419049
3787,000000	98,420144
3786,000000	98,421336
3785,000000	98,421860
3784,000000	98,420992
3783,000000	98,419380
3782,000000	98,419623
3781,000000	98,423237
3780,000000	98,428254
3779,000000	98,429973
3778,000000	98,426736
3777,000000	98,422182
3776,000000	98,420235
3775,000000	98,420697
3774,000000	98,420534
3773,000000	98,418408
3772,000000	98,415111
3771,000000	98,411483
3770,000000	98,407854
3769,000000	98,404714
3768,000000	98,404404
3767,000000	98,408635
3766,000000	98,414932
3765,000000	98,418762
3764,000000	98,418280
3763,000000	98,415536
3762,000000	98,414664
3761,000000	98,416761
3760,000000	98,420523
3759,000000	98,422320
3758,000000	98,419023
3757,000000	98,411370
3756,000000	98,402678
3755,000000	98,396369
3754,000000	98,391045
3753,000000	98,379134
3752,000000	98,354417
3751,000000	98,322917
3750,000000	98,300097
3749,000000	98,292692
3748,000000	98,297944
3747,000000	98,313697
3746,000000	98,337836
3745,000000	98,362431
3744,000000	98,377266
3743,000000	98,383169
3742,000000	98,386442
3741,000000	98,387085
3740,000000	98,385111
3739,000000	98,381841
3738,000000	98,378426
3737,000000	98,377573
3736,000000	98,383370
3735,000000	98,398818
3734,000000	98,414572
3733,000000	98,420535
3732,000000	98,418820
3731,000000	98,415317
3730,000000	98,411882
3729,000000	98,407254
3728,000000	98,402869
3727,000000	98,403079
3726,000000	98,409686
3725,000000	98,419365
3724,000000	98,428394
3723,000000	98,437555
3722,000000	98,448671
3721,000000	98,459984
3720,000000	98,469451
3719,000000	98,475635
3718,000000	98,476936
3717,000000	98,473478
3716,000000	98,467932
3715,000000	98,463553
3714,000000	98,459010
3713,000000	98,447818
3712,000000	98,428563
3711,000000	98,411430
3710,000000	98,407068
3709,000000	98,414942
3708,000000	98,429257
3707,000000	98,445152
3706,000000	98,458876
3705,000000	98,470097
3704,000000	98,481374
3703,000000	98,493777
3702,000000	98,503298
3701,000000	98,503748
3700,000000	98,494268
3699,000000	98,481219
3698,000000	98,470098
3697,000000	98,461922
3696,000000	98,454708
3695,000000	98,446284
3694,000000	98,437199
3693,000000	98,431237
3692,000000	98,432438
3691,000000	98,439578
3690,000000	98,444982
3689,000000	98,440558
3688,000000	98,426512
3687,000000	98,411223
3686,000000	98,401487
3685,000000	98,398151
3684,000000	98,398239
3683,000000	98,398211
3682,000000	98,396363
3681,000000	98,392083
3680,000000	98,383106
3679,000000	98,369821
3678,000000	98,356594
3677,000000	98,349865
3676,000000	98,352530
3675,000000	98,356594
3674,000000	98,350530
3673,000000	98,339766
3672,000000	98,334760
3671,000000	98,339343
3670,000000	98,350783
3669,000000	98,359258
3668,000000	98,360998
3667,000000	98,362874
3666,000000	98,369727
3665,000000	98,380576
3664,000000	98,391857
3663,000000	98,400842
3662,000000	98,405686
3661,000000	98,404947
3660,000000	98,397869
3659,000000	98,386539
3658,000000	98,374572
3657,000000	98,364784
3656,000000	98,357653
3655,000000	98,352944
3654,000000	98,350492
3653,000000	98,349864
3652,000000	98,347707
3651,000000	98,335256
3650,000000	98,310970
3649,000000	98,293504
3648,000000	98,297921
3647,000000	98,312844
3646,000000	98,323627
3645,000000	98,328987
3644,000000	98,334489
3643,000000	98,343081
3642,000000	98,353658
3641,000000	98,362697
3640,000000	98,367385
3639,000000	98,368017
3638,000000	98,365997
3637,000000	98,362290
3636,000000	98,357040
3635,000000	98,349816
3634,000000	98,339985
3633,000000	98,326535
3632,000000	98,308889
3631,000000	98,287433
3630,000000	98,263873
3629,000000	98,244855
3628,000000	98,238635
3627,000000	98,244603
3626,000000	98,256978
3625,000000	98,269638
3624,000000	98,279752
3623,000000	98,288884
3622,000000	98,300860
3621,000000	98,316666
3620,000000	98,330749
3619,000000	98,332260
3618,000000	98,316511
3617,000000	98,291255
3616,000000	98,267969
3615,000000	98,252146
3614,000000	98,241361
3613,000000	98,228558
3612,000000	98,209817
3611,000000	98,189456
3610,000000	98,175956
3609,000000	98,176669
3608,000000	98,193126
3607,000000	98,218118
3606,000000	98,241151
3605,000000	98,256307
3604,000000	98,263423
3603,000000	98,264726
3602,000000	98,262566
3601,000000	98,259330
3600,000000	98,256576
3599,000000	98,253593
3598,000000	98,248324
3597,000000	98,240331
3596,000000	98,230975
3595,000000	98,222657
3594,000000	98,215640
3593,000000	98,207821
3592,000000	98,198118
3591,000000	98,189135
3590,000000	98,184932
3589,000000	98,188053
3588,000000	98,196083
3587,000000	98,202075
3586,000000	98,199628
3585,000000	98,191067
3584,000000	98,183568
3583,000000	98,181590
3582,000000	98,184236
3581,000000	98,188623
3580,000000	98,191665
3579,000000	98,191742
3578,000000	98,188346
3577,000000	98,182471
3576,000000	98,175864
3575,000000	98,169340
3574,000000	98,162912
3573,000000	98,155911
3572,000000	98,148383
3571,000000	98,140847
3570,000000	98,133012
3569,000000	98,122681
3568,000000	98,109943
3567,000000	98,099929
3566,000000	98,095457
3565,000000	98,091908
3564,000000	98,086212
3563,000000	98,080262
3562,000000	98,076750
3561,000000	98,076174
3560,000000	98,077221
3559,000000	98,078170
3558,000000	98,077727
3557,000000	98,075300
3556,000000	98,071311
3555,000000	98,066926
3554,000000	98,063241
3553,000000	98,059641
3552,000000	98,053507
3551,000000	98,042800
3550,000000	98,028619
3549,000000	98,014539
3548,000000	98,004259
3547,000000	97,999950
3546,000000	98,001656
3545,000000	98,007024
3544,000000	98,012455
3543,000000	98,015568
3542,000000	98,016128
3541,000000	98,014877
3540,000000	98,012979
3539,000000	98,011440
3538,000000	98,010373
3537,000000	98,008960
3536,000000	98,006327
3535,000000	98,002916
3534,000000	97,999839
3533,000000	97,997769
3532,000000	97,996157
3531,000000	97,994210
3530,000000	97,991751
3529,000000	97,988899
3528,000000	97,985345
3527,000000	97,980662
3526,000000	97,975002
3525,000000	97,969724
3524,000000	97,966463
3523,000000	97,965180
3522,000000	97,963840
3521,000000	97,960824
3520,000000	97,956933
3519,000000	97,954337
3518,000000	97,953917
3517,000000	97,955055
3516,000000	97,956493
3515,000000	97,957195
3514,000000	97,955938
3513,000000	97,951908
3512,000000	97,945843
3511,000000	97,939975
3510,000000	97,935807
3509,000000	97,932777
3508,000000	97,929667
3507,000000	97,926363
3506,000000	97,923300
3505,000000	97,920216
3504,000000	97,916684
3503,000000	97,913219
3502,000000	97,910493
3501,000000	97,908912
3500,000000	97,908946
3499,000000	97,910757
3498,000000	97,912848
3497,000000	97,912741
3496,000000	97,909222
3495,000000	97,903256
3494,000000	97,896693
3493,000000	97,890851
3492,000000	97,886512
3491,000000	97,884134
3490,000000	97,883321
3489,000000	97,882882
3488,000000	97,881980
3487,000000	97,880515
3486,000000	97,878370
3485,000000	97,875388
3484,000000	97,871959
3483,000000	97,868890
3482,000000	97,866156
3481,000000	97,862727
3480,000000	97,858248
3479,000000	97,853886
3478,000000	97,850849
3477,000000	97,848862
3476,000000	97,846872
3475,000000	97,844555
3474,000000	97,842518
3473,000000	97,841764
3472,000000	97,843165
3471,000000	97,846712
3470,000000	97,850504
3469,000000	97,850986
3468,000000	97,845323
3467,000000	97,833390
3466,000000	97,817521
3465,000000	97,801102
3464,000000	97,787381
3463,000000	97,778275
3462,000000	97,772730
3461,000000	97,766878
3460,000000	97,756942
3459,000000	97,742348
3458,000000	97,725877
3457,000000	97,710903
3456,000000	97,698790
3455,000000	97,688925
3454,000000	97,679603
3453,000000	97,669594
3452,000000	97,658834
3451,000000	97,648654
3450,000000	97,640669
3449,000000	97,634793
3448,000000	97,628321
3447,000000	97,617672
3446,000000	97,601453
3445,000000	97,581909
3444,000000	97,563435
3443,000000	97,549980
3442,000000	97,544138
3441,000000	97,547657
3440,000000	97,561324
3439,000000	97,583133
3438,000000	97,606492
3437,000000	97,621714
3436,000000	97,621251
3435,000000	97,605169
3434,000000	97,581201
3433,000000	97,559538
3432,000000	97,545893
3431,000000	97,538607
3430,000000	97,531460
3429,000000	97,519261
3428,000000	97,501745
3427,000000	97,482752
3426,000000	97,466792
3425,000000	97,456745
3424,000000	97,454085
3423,000000	97,459288
3422,000000	97,470535
3421,000000	97,483257
3420,000000	97,492989
3419,000000	97,499350
3418,000000	97,506386
3417,000000	97,518820
3416,000000	97,538263
3415,000000	97,562124
3414,000000	97,585169
3413,000000	97,602682
3412,000000	97,613518
3411,000000	97,620200
3410,000000	97,625768
3409,000000	97,631000
3408,000000	97,635360
3407,000000	97,639630
3406,000000	97,646365
3405,000000	97,657806
3404,000000	97,674113
3403,000000	97,693162
3402,000000	97,710876
3401,000000	97,722721
3400,000000	97,726343
3399,000000	97,723314
3398,000000	97,717706
3397,000000	97,713191
3396,000000	97,711866
3395,000000	97,714705
3394,000000	97,721208
3393,000000	97,728569
3392,000000	97,732951
3391,000000	97,732386
3390,000000	97,727996
3389,000000	97,722308
3388,000000	97,717267
3387,000000	97,713964
3386,000000	97,713048
3385,000000	97,714640
3384,000000	97,717942
3383,000000	97,721610
3382,000000	97,724470
3381,000000	97,726257
3380,000000	97,727606
3379,000000	97,729241
3378,000000	97,731038
3377,000000	97,732151
3376,000000	97,732238
3375,000000	97,732123
3374,000000	97,733182
3373,000000	97,736260
3372,000000	97,741261
3371,000000	97,747169
3370,000000	97,752206
3369,000000	97,754385
3368,000000	97,752508
3367,000000	97,746771
3366,000000	97,738650
3365,000000	97,730477
3364,000000	97,724719
3363,000000	97,722698
3362,000000	97,723653
3361,000000	97,725469
3360,000000	97,726581
3359,000000	97,726837
3358,000000	97,726572
3357,000000	97,725816
3356,000000	97,724858
3355,000000	97,724779
3354,000000	97,726559
3353,000000	97,729752
3352,000000	97,732631
3351,000000	97,733654
3350,000000	97,732707
3349,000000	97,730970
3348,000000	97,729851
3347,000000	97,729848
3346,000000	97,730273
3345,000000	97,730244
3344,000000	97,729624
3343,000000	97,728937
3342,000000	97,728467
3341,000000	97,728086
3340,000000	97,727739
3339,000000	97,727414
3338,000000	97,726669
3337,000000	97,724964
3336,000000	97,722624
3335,000000	97,720787
3334,000000	97,720148
3333,000000	97,720308
3332,000000	97,720555
3331,000000	97,720748
3330,000000	97,721352
3329,000000	97,723089
3328,000000	97,726525
3327,000000	97,731271
3326,000000	97,735371
3325,000000	97,736523
3324,000000	97,734344
3323,000000	97,731014
3322,000000	97,729268
3321,000000	97,730253
3320,000000	97,733219
3319,000000	97,736440
3318,000000	97,738040
3317,000000	97,736995
3316,000000	97,733999
3315,000000	97,730985
3314,000000	97,729232
3313,000000	97,728332
3312,000000	97,727186
3311,000000	97,725410
3310,000000	97,723339
3309,000000	97,721203
3308,000000	97,718803
3307,000000	97,715667
3306,000000	97,711289
3305,000000	97,705629
3304,000000	97,699691
3303,000000	97,695063
3302,000000	97,692622
3301,000000	97,692312
3300,000000	97,694191
3299,000000	97,698809
3298,000000	97,705865
3297,000000	97,713376
3296,000000	97,718941
3295,000000	97,721729
3294,000000	97,722782
3293,000000	97,723738
3292,000000	97,725634
3291,000000	97,728457
3290,000000	97,731363
3289,000000	97,733646
3288,000000	97,735683
3287,000000	97,738529
3286,000000	97,742503
3285,000000	97,746714
3284,000000	97,750224
3283,000000	97,752904
3282,000000	97,754976
3281,000000	97,756477
3280,000000	97,757757
3279,000000	97,759687
3278,000000	97,762639
3277,000000	97,765892
3276,000000	97,768693
3275,000000	97,771401
3274,000000	97,774959
3273,000000	97,779516
3272,000000	97,784040
3271,000000	97,787168
3270,000000	97,788003
3269,000000	97,786640
3268,000000	97,784354
3267,000000	97,782870
3266,000000	97,782988
3265,000000	97,784191
3264,000000	97,785631
3263,000000	97,786782
3262,000000	97,787317
3261,000000	97,787045
3260,000000	97,786674
3259,000000	97,787712
3258,000000	97,791031
3257,000000	97,795877
3256,000000	97,800636
3255,000000	97,804212
3254,000000	97,806408
3253,000000	97,807822
3252,000000	97,809513
3251,000000	97,812424
3250,000000	97,816484
3249,000000	97,820614
3248,000000	97,823840
3247,000000	97,825951
3246,000000	97,827031
3245,000000	97,827010
3244,000000	97,825979
3243,000000	97,824508
3242,000000	97,823461
3241,000000	97,823724
3240,000000	97,825962
3239,000000	97,829993
3238,000000	97,834570
3237,000000	97,838407
3236,000000	97,841413
3235,000000	97,844154
3234,000000	97,846282
3233,000000	97,846697
3232,000000	97,845317
3231,000000	97,843790
3230,000000	97,844012
3229,000000	97,846527
3228,000000	97,850566
3227,000000	97,854731
3226,000000	97,857509
3225,000000	97,858147
3224,000000	97,857532
3223,000000	97,857525
3222,000000	97,859102
3221,000000	97,861576
3220,000000	97,863870
3219,000000	97,865744
3218,000000	97,867641
3217,000000	97,869857
3216,000000	97,872193
3215,000000	97,874025
3214,000000	97,874698
3213,000000	97,874487
3212,000000	97,874874
3211,000000	97,877266
3210,000000	97,881415
3209,000000	97,885667
3208,000000	97,888785
3207,000000	97,890817
3206,000000	97,892346
3205,000000	97,893686
3204,000000	97,894980
3203,000000	97,896167
3202,000000	97,896853
3201,000000	97,896750
3200,000000	97,896484
3199,000000	97,897161
3198,000000	97,899172
3197,000000	97,901959
3196,000000	97,904962
3195,000000	97,908081
3194,000000	97,911026
3193,000000	97,913131
3192,000000	97,914003
3191,000000	97,913939
3190,000000	97,913596
3189,000000	97,913713
3188,000000	97,915056
3187,000000	97,917798
3186,000000	97,921190
3185,000000	97,924136
3184,000000	97,926327
3183,000000	97,928145
3182,000000	97,929788
3181,000000	97,931015
3180,000000	97,931505
3179,000000	97,931114
3178,000000	97,930075
3177,000000	97,929597
3176,000000	97,931589
3175,000000	97,936857
3174,000000	97,943728
3173,000000	97,949369
3172,000000	97,952467
3171,000000	97,953910
3170,000000	97,955179
3169,000000	97,956979
3168,000000	97,959356
3167,000000	97,961977
3166,000000	97,964215
3165,000000	97,965542
3164,000000	97,966061
3163,000000	97,966143
3162,000000	97,965786
3161,000000	97,964956
3160,000000	97,964348
3159,000000	97,965249
3158,000000	97,968718
3157,000000	97,975232
3156,000000	97,984480
3155,000000	97,994718
3154,000000	98,002814
3153,000000	98,006232
3152,000000	98,005026
3151,000000	98,001375
3150,000000	97,997375
3149,000000	97,994146
3148,000000	97,992553
3147,000000	97,993292
3146,000000	97,995985
3145,000000	97,999221
3144,000000	98,001982
3143,000000	98,004427
3142,000000	98,007133
3141,000000	98,010243
3140,000000	98,013245
3139,000000	98,014989
3138,000000	98,014083
3137,000000	98,010182
3136,000000	98,004881
3135,000000	98,000578
3134,000000	97,998561
3133,000000	97,998670
3132,000000	98,000045
3131,000000	98,001332
3130,000000	98,000819
3129,000000	97,997781
3128,000000	97,993635
3127,000000	97,990897
3126,000000	97,991080
3125,000000	97,994247
3124,000000	98,000139
3123,000000	98,008301
3122,000000	98,017196
3121,000000	98,024591
3120,000000	98,029222
3119,000000	98,031435
3118,000000	98,031971
3117,000000	98,031086
3116,000000	98,028881
3115,000000	98,025735
3114,000000	98,022246
3113,000000	98,019408
3112,000000	98,018376
3111,000000	98,019180
3110,000000	98,019697
3109,000000	98,016986
3108,000000	98,009913
3107,000000	98,000050
3106,000000	97,989975
3105,000000	97,981461
3104,000000	97,975411
3103,000000	97,972098
3102,000000	97,970758
3101,000000	97,969367
3100,000000	97,965934
3099,000000	97,959914
3098,000000	97,952280
3097,000000	97,944693
3096,000000	97,939032
3095,000000	97,936753
3094,000000	97,937815
3093,000000	97,940392
3092,000000	97,942129
3091,000000	97,941849
3090,000000	97,939890
3089,000000	97,937310
3088,000000	97,934753
3087,000000	97,931911
3086,000000	97,927797
3085,000000	97,921772
3084,000000	97,914481
3083,000000	97,907466
3082,000000	97,901961
3081,000000	97,898215
3080,000000	97,895750
3079,000000	97,893503
3078,000000	97,889883
3077,000000	97,883678
3076,000000	97,875270
3075,000000	97,866585
3074,000000	97,859522
3073,000000	97,854910
3072,000000	97,852809
3071,000000	97,852922
3070,000000	97,854103
3069,000000	97,854048
3068,000000	97,850553
3067,000000	97,843316
3066,000000	97,834333
3065,000000	97,826368
3064,000000	97,821083
3063,000000	97,818266
3062,000000	97,816566
3061,000000	97,814871
3060,000000	97,813001
3059,000000	97,811108
3058,000000	97,808884
3057,000000	97,805971
3056,000000	97,802893
3055,000000	97,801157
3054,000000	97,802233
3053,000000	97,806793
3052,000000	97,814501
3051,000000	97,823994
3050,000000	97,833584
3049,000000	97,842628
3048,000000	97,852106
3047,000000	97,862989
3046,000000	97,874348
3045,000000	97,883781
3044,000000	97,889398
3043,000000	97,890238
3042,000000	97,885547
3041,000000	97,875291
3040,000000	97,861890
3039,000000	97,849889
3038,000000	97,842752
3037,000000	97,840287
3036,000000	97,839201
3035,000000	97,835577
3034,000000	97,827129
3033,000000	97,814203
3032,000000	97,799208
3031,000000	97,784488
3030,000000	97,770768
3029,000000	97,758050
3028,000000	97,747176
3027,000000	97,739132
3026,000000	97,733007
3025,000000	97,726191
3024,000000	97,716962
3023,000000	97,705917
3022,000000	97,694532
3021,000000	97,683300
3020,000000	97,671729
3019,000000	97,659201
3018,000000	97,645180
3017,000000	97,629033
3016,000000	97,610297
3015,000000	97,588713
3014,000000	97,563848
3013,000000	97,534925
3012,000000	97,501102
3011,000000	97,461823
3010,000000	97,417287
3009,000000	97,369304
3008,000000	97,321055
3007,000000	97,274757
3006,000000	97,229526
3005,000000	97,182158
3004,000000	97,130188
3003,000000	97,073726
3002,000000	97,014619
3001,000000	96,954636
3000,000000	96,893694
2999,000000	96,828618
2998,000000	96,754298
2997,000000	96,667437
2996,000000	96,569357
2995,000000	96,463301
2994,000000	96,349037
2993,000000	96,221986
2992,000000	96,077461
2991,000000	95,914587
2990,000000	95,735018
2989,000000	95,539775
2988,000000	95,328530
2987,000000	95,100519
2986,000000	94,855473
2985,000000	94,593334
2984,000000	94,313221
2983,000000	94,012437
2982,000000	93,685896
2981,000000	93,328291
2980,000000	92,937110
2979,000000	92,513298
2978,000000	92,059596
2977,000000	91,577416
2976,000000	91,065452
2975,000000	90,519856
2974,000000	89,936367
2973,000000	89,314395
2972,000000	88,658687
2971,000000	87,977672
2970,000000	87,279948
2969,000000	86,573711
2968,000000	85,869019
2967,000000	85,179169
2966,000000	84,520377
2965,000000	83,909418
2964,000000	83,362317
2963,000000	82,892651
2962,000000	82,511931
2961,000000	82,230883
2960,000000	82,058572
2959,000000	82,001684
2958,000000	82,062344
2957,000000	82,239002
2956,000000	82,526119
2955,000000	82,911435
2954,000000	83,374098
2953,000000	83,884652
2952,000000	84,410492
2951,000000	84,920284
2950,000000	85,385869
2949,000000	85,781092
2948,000000	86,082347
2947,000000	86,272484
2946,000000	86,342957
2945,000000	86,293968
2944,000000	86,131179
2943,000000	85,864994
2942,000000	85,510267
2941,000000	85,084545
2940,000000	84,605285
2939,000000	84,086880
2938,000000	83,542664
2937,000000	82,986918
2936,000000	82,435841
2935,000000	81,906675
2934,000000	81,416866
2933,000000	80,983577
2932,000000	80,619385
2931,000000	80,329312
2930,000000	80,111935
2929,000000	79,964904
2928,000000	79,887536
2927,000000	79,877778
2926,000000	79,928562
2925,000000	80,026941
2924,000000	80,157381
2923,000000	80,305555
2922,000000	80,461505
2921,000000	80,621400
2920,000000	80,787777
2919,000000	80,970724
2918,000000	81,189119
2917,000000	81,466636
2916,000000	81,819964
2915,000000	82,245355
2914,000000	82,717027
2913,000000	83,199993
2912,000000	83,666642
2911,000000	84,105092
2910,000000	84,515982
2909,000000	84,906388
2908,000000	85,284664
2907,000000	85,657311
2906,000000	86,026692
2905,000000	86,391448
2904,000000	86,749355
2903,000000	87,099499
2902,000000	87,442062
2901,000000	87,778594
2900,000000	88,110698
2899,000000	88,439589
2898,000000	88,762994
2897,000000	89,074421
2896,000000	89,366933
2895,000000	89,638281
2894,000000	89,891808
2893,000000	90,132224
2892,000000	90,360730
2891,000000	90,573633
2890,000000	90,764096
2889,000000	90,924741
2888,000000	91,048425
2887,000000	91,127880
2886,000000	91,155794
2885,000000	91,125634
2884,000000	91,032721
2883,000000	90,874092
2882,000000	90,649254
2881,000000	90,362340
2880,000000	90,024744
2879,000000	89,655311
2878,000000	89,278791
2877,000000	88,923795
2876,000000	88,617888
2875,000000	88,381965
2874,000000	88,226393
2873,000000	88,152855
2872,000000	88,157143
2871,000000	88,227281
2870,000000	88,338014
2869,000000	88,450631
2868,000000	88,521823
2867,000000	88,517009
2866,000000	88,420232
2865,000000	88,237320
2864,000000	87,993912
2863,000000	87,728053
2862,000000	87,480235
2861,000000	87,284552
2860,000000	87,166516
2859,000000	87,143710
2858,000000	87,224654
2857,000000	87,405480
2856,000000	87,667972
2855,000000	87,983289
2854,000000	88,320453
2853,000000	88,656462
2852,000000	88,986476
2851,000000	89,328799
2850,000000	89,717561
2849,000000	90,183102
2848,000000	90,731021
2847,000000	91,335005
2846,000000	91,949206
2845,000000	92,529345
2844,000000	93,048683
2843,000000	93,502143
2842,000000	93,898114
2841,000000	94,246430
2840,000000	94,550455
2839,000000	94,808309
2838,000000	95,020559
2837,000000	95,195174
2836,000000	95,344315
2835,000000	95,477409
2834,000000	95,597699
2833,000000	95,705023
2832,000000	95,800158
2831,000000	95,885421
2830,000000	95,963058
2829,000000	96,034428
2828,000000	96,100323
2827,000000	96,160943
2826,000000	96,215580
2825,000000	96,263444
2824,000000	96,304648
2823,000000	96,339758
2822,000000	96,368941
2821,000000	96,392622
2820,000000	96,412991
2819,000000	96,433862
2818,000000	96,458718
2817,000000	96,489437
2816,000000	96,526695
2815,000000	96,570909
2814,000000	96,622597
2813,000000	96,681723
2812,000000	96,746037
2811,000000	96,809965
2810,000000	96,866602
2809,000000	96,912413
2808,000000	96,949734
2807,000000	96,983618
2806,000000	97,016659
2805,000000	97,048291
2804,000000	97,078301
2803,000000	97,108834
2802,000000	97,142432
2801,000000	97,179270
2800,000000	97,216784
2799,000000	97,251023
2798,000000	97,278491
2797,000000	97,298319
2796,000000	97,313412
2795,000000	97,328592
2794,000000	97,347063
2793,000000	97,368843
2792,000000	97,391949
2791,000000	97,413622
2790,000000	97,430701
2789,000000	97,441065
2788,000000	97,445776
2787,000000	97,448935
2786,000000	97,454481
2785,000000	97,463632
2784,000000	97,475323
2783,000000	97,487896
2782,000000	97,499879
2781,000000	97,510528
2780,000000	97,520652
2779,000000	97,532427
2778,000000	97,547475
2777,000000	97,565059
2776,000000	97,582156
2775,000000	97,595016
2774,000000	97,601159
2773,000000	97,601074
2772,000000	97,598301
2771,000000	97,596867
2770,000000	97,598217
2769,000000	97,601011
2768,000000	97,603684
2767,000000	97,606146
2766,000000	97,608992
2765,000000	97,612312
2764,000000	97,615818
2763,000000	97,619272
2762,000000	97,622360
2761,000000	97,624824
2760,000000	97,627024
2759,000000	97,629685
2758,000000	97,632840
2757,000000	97,635648
2756,000000	97,637452
2755,000000	97,638446
2754,000000	97,639317
2753,000000	97,640928
2752,000000	97,644233
2751,000000	97,649408
2750,000000	97,654812
2749,000000	97,657645
2748,000000	97,656055
2747,000000	97,650217
2746,000000	97,641530
2745,000000	97,631656
2744,000000	97,622423
2743,000000	97,615541
2742,000000	97,611753
2741,000000	97,610505
2740,000000	97,610448
2739,000000	97,609906
2738,000000	97,607299
2737,000000	97,602185
2736,000000	97,596077
2735,000000	97,591511
2734,000000	97,590034
2733,000000	97,591589
2732,000000	97,595710
2731,000000	97,602514
2730,000000	97,612515
2729,000000	97,625935
2728,000000	97,642078
2727,000000	97,658889
2726,000000	97,673514
2725,000000	97,684344
2724,000000	97,692466
2723,000000	97,700345
2722,000000	97,709223
2721,000000	97,718514
2720,000000	97,727289
2719,000000	97,735188
2718,000000	97,741931
2717,000000	97,747167
2716,000000	97,751099
2715,000000	97,754496
2714,000000	97,758055
2713,000000	97,762350
2712,000000	97,768037
2711,000000	97,775154
2710,000000	97,782476
2709,000000	97,788605
2708,000000	97,793557
2707,000000	97,798304
2706,000000	97,803042
2705,000000	97,807141
2704,000000	97,810673
2703,000000	97,814636
2702,000000	97,819432
2701,000000	97,824213
2700,000000	97,827939
2699,000000	97,830282
2698,000000	97,831488
2697,000000	97,832195
2696,000000	97,833365
2695,000000	97,835509
2694,000000	97,838060
2693,000000	97,840287
2692,000000	97,842472
2691,000000	97,845207
2690,000000	97,847858
2689,000000	97,848986
2688,000000	97,848182
2687,000000	97,846380
2686,000000	97,844497
2685,000000	97,842900
2684,000000	97,842039
2683,000000	97,842343
2682,000000	97,843448
2681,000000	97,844483
2680,000000	97,844945
2679,000000	97,844383
2678,000000	97,841814
2677,000000	97,836895
2676,000000	97,831307
2675,000000	97,827402
2674,000000	97,825541
2673,000000	97,824311
2672,000000	97,823246
2671,000000	97,823625
2670,000000	97,826226
2669,000000	97,829996
2668,000000	97,833470
2667,000000	97,836412
2666,000000	97,839667
2665,000000	97,844412
2664,000000	97,851753
2663,000000	97,861862
2662,000000	97,873353
2661,000000	97,884566
2660,000000	97,895465
2659,000000	97,907100
2658,000000	97,919304
2657,000000	97,930575
2656,000000	97,940502
2655,000000	97,950538
2654,000000	97,961646
2653,000000	97,972636
2652,000000	97,981700
2651,000000	97,988582
2650,000000	97,994579
2649,000000	98,001303
2648,000000	98,009856
2647,000000	98,020188
2646,000000	98,030752
2645,000000	98,039710
2644,000000	98,046756
2643,000000	98,052948
2642,000000	98,058780
2641,000000	98,063626
2640,000000	98,067124
2639,000000	98,069617
2638,000000	98,071091
2637,000000	98,071142
2636,000000	98,070253
2635,000000	98,069662
2634,000000	98,069616
2633,000000	98,069221
2632,000000	98,068391
2631,000000	98,068380
2630,000000	98,069977
2629,000000	98,072601
2628,000000	98,075523
2627,000000	98,078447
2626,000000	98,080452
2625,000000	98,080070
2624,000000	98,077219
2623,000000	98,073881
2622,000000	98,072243
2621,000000	98,073106
2620,000000	98,076133
2619,000000	98,080202
2618,000000	98,083279
2617,000000	98,083454
2616,000000	98,080592
2615,000000	98,076107
2614,000000	98,071303
2613,000000	98,067204
2612,000000	98,065359
2611,000000	98,066688
2610,000000	98,069520
2609,000000	98,070690
2608,000000	98,068834
2607,000000	98,064986
2606,000000	98,060277
2605,000000	98,055069
2604,000000	98,050251
2603,000000	98,047074
2602,000000	98,045476
2601,000000	98,044705
2600,000000	98,045533
2599,000000	98,049479
2598,000000	98,055555
2597,000000	98,060326
2596,000000	98,061835
2595,000000	98,061418
2594,000000	98,060993
2593,000000	98,060658
2592,000000	98,059604
2591,000000	98,057528
2590,000000	98,054577
2589,000000	98,051492
2588,000000	98,050011
2587,000000	98,051386
2586,000000	98,054390
2585,000000	98,056531
2584,000000	98,057245
2583,000000	98,057928
2582,000000	98,059076
2581,000000	98,059532
2580,000000	98,058685
2579,000000	98,057204
2578,000000	98,055492
2577,000000	98,053294
2576,000000	98,050801
2575,000000	98,048304
2574,000000	98,045226
2573,000000	98,041489
2572,000000	98,039129
2571,000000	98,040067
2570,000000	98,042896
2569,000000	98,044530
2568,000000	98,044516
2567,000000	98,044890
2566,000000	98,046210
2565,000000	98,046837
2564,000000	98,046121
2563,000000	98,045271
2562,000000	98,044909
2561,000000	98,044230
2560,000000	98,042509
2559,000000	98,039203
2558,000000	98,033303
2557,000000	98,025429
2556,000000	98,019614
2555,000000	98,019586
2554,000000	98,023672
2553,000000	98,026718
2552,000000	98,026548
2551,000000	98,025044
2550,000000	98,023486
2549,000000	98,021076
2548,000000	98,018102
2547,000000	98,016360
2546,000000	98,015666
2545,000000	98,013620
2544,000000	98,009593
2543,000000	98,005580
2542,000000	98,002498
2541,000000	97,998953
2540,000000	97,994128
2539,000000	97,988601
2538,000000	97,981742
2537,000000	97,971562
2536,000000	97,957875
2535,000000	97,942371
2534,000000	97,925279
2533,000000	97,905250
2532,000000	97,882980
2531,000000	97,861360
2530,000000	97,841086
2529,000000	97,819438
2528,000000	97,794661
2527,000000	97,768722
2526,000000	97,744735
2525,000000	97,724335
2524,000000	97,708266
2523,000000	97,696809
2522,000000	97,688422
2521,000000	97,680005
2520,000000	97,669650
2519,000000	97,657813
2518,000000	97,645745
2517,000000	97,634697
2516,000000	97,626249
2515,000000	97,621305
2514,000000	97,618837
2513,000000	97,617558
2512,000000	97,618494
2511,000000	97,623671
2510,000000	97,633090
2509,000000	97,645645
2508,000000	97,662081
2507,000000	97,684236
2506,000000	97,711581
2505,000000	97,741436
2504,000000	97,772522
2503,000000	97,805261
2502,000000	97,839026
2501,000000	97,871876
2500,000000	97,903099
2499,000000	97,933373
2498,000000	97,962514
2497,000000	97,989658
2496,000000	98,015077
2495,000000	98,039482
2494,000000	98,062214
2493,000000	98,082911
2492,000000	98,103684
2491,000000	98,126373
2490,000000	98,148600
2489,000000	98,166137
2488,000000	98,178556
2487,000000	98,188870
2486,000000	98,198465
2485,000000	98,206383
2484,000000	98,213146
2483,000000	98,221107
2482,000000	98,230741
2481,000000	98,240285
2480,000000	98,249345
2479,000000	98,259393
2478,000000	98,270588
2477,000000	98,281324
2476,000000	98,290984
2475,000000	98,300005
2474,000000	98,307352
2473,000000	98,311267
2472,000000	98,312615
2471,000000	98,314611
2470,000000	98,319318
2469,000000	98,326830
2468,000000	98,336763
2467,000000	98,347521
2466,000000	98,355308
2465,000000	98,357690
2464,000000	98,357452
2463,000000	98,359345
2462,000000	98,363832
2461,000000	98,367708
2460,000000	98,369877
2459,000000	98,372292
2458,000000	98,375799
2457,000000	98,379177
2456,000000	98,382093
2455,000000	98,385060
2454,000000	98,386840
2453,000000	98,385793
2452,000000	98,383509
2451,000000	98,383158
2450,000000	98,384741
2449,000000	98,385805
2448,000000	98,386134
2447,000000	98,387493
2446,000000	98,389349
2445,000000	98,389410
2444,000000	98,388093
2443,000000	98,388104
2442,000000	98,389776
2441,000000	98,391175
2440,000000	98,392334
2439,000000	98,394823
2438,000000	98,397347
2437,000000	98,396540
2436,000000	98,392267
2435,000000	98,387780
2434,000000	98,384682
2433,000000	98,382124
2432,000000	98,380760
2431,000000	98,382467
2430,000000	98,385773
2429,000000	98,386201
2428,000000	98,382168
2427,000000	98,376668
2426,000000	98,372769
2425,000000	98,371128
2424,000000	98,371992
2423,000000	98,375458
2422,000000	98,379190
2421,000000	98,379555
2420,000000	98,375731
2419,000000	98,369945
2418,000000	98,364036
2417,000000	98,358814
2416,000000	98,355738
2415,000000	98,355377
2414,000000	98,355025
2413,000000	98,351791
2412,000000	98,347349
2411,000000	98,345784
2410,000000	98,347489
2409,000000	98,349255
2408,000000	98,349643
2407,000000	98,349927
2406,000000	98,350229
2405,000000	98,348962
2404,000000	98,345906
2403,000000	98,342049
2402,000000	98,337048
2401,000000	98,330540
2400,000000	98,324945
2399,000000	98,322906
2398,000000	98,322763
2397,000000	98,320525
2396,000000	98,315480
2395,000000	98,309979
2394,000000	98,304936
2393,000000	98,299848
2392,000000	98,296047
2391,000000	98,295546
2390,000000	98,296833
2389,000000	98,296675
2388,000000	98,294951
2387,000000	98,294434
2386,000000	98,297393
2385,000000	98,304827
2384,000000	98,319331
2383,000000	98,341611
2382,000000	98,366030
2381,000000	98,384171
2380,000000	98,390438
2379,000000	98,383009
2378,000000	98,360313
2377,000000	98,324446
2376,000000	98,285142
2375,000000	98,254415
2374,000000	98,238851
2373,000000	98,240887
2372,000000	98,262336
2371,000000	98,297688
2370,000000	98,332355
2369,000000	98,354462
2368,000000	98,365003
2367,000000	98,369522
2366,000000	98,366707
2365,000000	98,356853
2364,000000	98,347229
2363,000000	98,340381
2362,000000	98,330076
2361,000000	98,316053
2360,000000	98,308699
2359,000000	98,315248
2358,000000	98,331440
2357,000000	98,346993
2356,000000	98,354352
2355,000000	98,347790
2354,000000	98,341189
2353,000000	98,358050
2352,000000	98,400191
2351,000000	98,441915
2350,000000	98,456489
2349,000000	98,437686
2348,000000	98,398961
2347,000000	98,369463
2346,000000	98,367939
2345,000000	98,377366
2344,000000	98,373243
2343,000000	98,353949
2342,000000	98,343318
2341,000000	98,353657
2340,000000	98,372022
2339,000000	98,381434
2338,000000	98,380137
2337,000000	98,379413
2336,000000	98,383261
2335,000000	98,393173
2334,000000	98,409664
2333,000000	98,434068
2332,000000	98,451780
2331,000000	98,453232
2330,000000	98,434483
2329,000000	98,410388
2328,000000	98,386078
2327,000000	98,369769
2326,000000	98,366277
2325,000000	98,379747
2324,000000	98,404585
2323,000000	98,428510
2322,000000	98,438388
2321,000000	98,427449
2320,000000	98,397425
2319,000000	98,364317
2318,000000	98,341014
2317,000000	98,336868
2316,000000	98,348058
2315,000000	98,374570
2314,000000	98,408983
2313,000000	98,444501
2312,000000	98,469767
2311,000000	98,486202
2310,000000	98,497947
2309,000000	98,510872
2308,000000	98,522686
2307,000000	98,532120
2306,000000	98,536284
2305,000000	98,534858
2304,000000	98,528174
2303,000000	98,521781
2302,000000	98,518551
2301,000000	98,519015
2300,000000	98,519263
2299,000000	98,519066
2298,000000	98,515966
2297,000000	98,509499
2296,000000	98,499129
2295,000000	98,489863
2294,000000	98,483855
2293,000000	98,480856
2292,000000	98,479755
2291,000000	98,482556
2290,000000	98,489304
2289,000000	98,495257
2288,000000	98,496595
2287,000000	98,494826
2286,000000	98,493387
2285,000000	98,491620
2284,000000	98,488696
2283,000000	98,486867
2282,000000	98,488732
2281,000000	98,491945
2280,000000	98,493618
2279,000000	98,494728
2278,000000	98,497892
2277,000000	98,503401
2276,000000	98,510471
2275,000000	98,519191
2274,000000	98,526998
2273,000000	98,529706
2272,000000	98,528031
2271,000000	98,529553
2270,000000	98,538720
2269,000000	98,550596
2268,000000	98,557935
2267,000000	98,560254
2266,000000	98,561340
2265,000000	98,563263
2264,000000	98,566843
2263,000000	98,573216
2262,000000	98,580528
2261,000000	98,583426
2260,000000	98,580747
2259,000000	98,578290
2258,000000	98,581931
2257,000000	98,591713
2256,000000	98,605514
2255,000000	98,621341
2254,000000	98,633093
2253,000000	98,632965
2252,000000	98,622198
2251,000000	98,613643
2250,000000	98,617607
2249,000000	98,632643
2248,000000	98,650355
2247,000000	98,665717
2246,000000	98,675180
2245,000000	98,676492
2244,000000	98,673997
2243,000000	98,676599
2242,000000	98,685730
2241,000000	98,692857
2240,000000	98,693119
2239,000000	98,692719
2238,000000	98,698510
2237,000000	98,708580
2236,000000	98,718327
2235,000000	98,726974
2234,000000	98,732982
2233,000000	98,731379
2232,000000	98,721537
2231,000000	98,710408
2230,000000	98,703738
2229,000000	98,701125
2228,000000	98,701675
2227,000000	98,705955
2226,000000	98,710090
2225,000000	98,708232
2224,000000	98,703091
2223,000000	98,703488
2222,000000	98,709045
2221,000000	98,709710
2220,000000	98,703328
2219,000000	98,700481
2218,000000	98,707115
2217,000000	98,715694
2216,000000	98,719355
2215,000000	98,722236
2214,000000	98,729862
2213,000000	98,741144
2212,000000	98,755762
2211,000000	98,777291
2210,000000	98,803567
2209,000000	98,825687
2208,000000	98,841298
2207,000000	98,855959
2206,000000	98,867620
2205,000000	98,865278
2204,000000	98,848745
2203,000000	98,833815
2202,000000	98,830731
2201,000000	98,832924
2200,000000	98,833153
2199,000000	98,835771
2198,000000	98,844927
2197,000000	98,855292
2196,000000	98,862499
2195,000000	98,869530
2194,000000	98,875517
2193,000000	98,872804
2192,000000	98,862750
2191,000000	98,859569
2190,000000	98,869770
2189,000000	98,880832
2188,000000	98,879145
2187,000000	98,867258
2186,000000	98,856419
2185,000000	98,854072
2184,000000	98,863380
2183,000000	98,881201
2182,000000	98,892217
2181,000000	98,880660
2180,000000	98,852391
2179,000000	98,828782
2178,000000	98,818029
2177,000000	98,810869
2176,000000	98,804318
2175,000000	98,807375
2174,000000	98,818614
2173,000000	98,822661
2172,000000	98,815653
2171,000000	98,812209
2170,000000	98,819390
2169,000000	98,825543
2168,000000	98,823637
2167,000000	98,824918
2166,000000	98,838218
2165,000000	98,854568
2164,000000	98,864683
2163,000000	98,871949
2162,000000	98,877189
2161,000000	98,871876
2160,000000	98,859524
2159,000000	98,858246
2158,000000	98,868414
2157,000000	98,867802
2156,000000	98,847748
2155,000000	98,821272
2154,000000	98,796441
2153,000000	98,770718
2152,000000	98,749984
2151,000000	98,746580
2150,000000	98,755087
2149,000000	98,754364
2148,000000	98,739170
2147,000000	98,727996
2146,000000	98,732266
2145,000000	98,740464
2144,000000	98,740039
2143,000000	98,734707
2142,000000	98,730889
2141,000000	98,725601
2140,000000	98,717129
2139,000000	98,711860
2138,000000	98,712146
2137,000000	98,710282
2136,000000	98,701491
2135,000000	98,690059
2134,000000	98,677803
2133,000000	98,660081
2132,000000	98,638680
2131,000000	98,624879
2130,000000	98,624318
2129,000000	98,629366
2128,000000	98,631152
2127,000000	98,630334
2126,000000	98,631475
2125,000000	98,635525
2124,000000	98,641891
2123,000000	98,650017
2122,000000	98,654846
2121,000000	98,648777
2120,000000	98,632614
2119,000000	98,617492
2118,000000	98,611942
2117,000000	98,613850
2116,000000	98,617694
2115,000000	98,621691
2114,000000	98,624687
2113,000000	98,624454
2112,000000	98,623563
2111,000000	98,628604
2110,000000	98,638752
2109,000000	98,643021
2108,000000	98,634781
2107,000000	98,621413
2106,000000	98,614229
2105,000000	98,615859
2104,000000	98,622175
2103,000000	98,629394
2102,000000	98,633454
2101,000000	98,629509
2100,000000	98,618427
2099,000000	98,608824
2098,000000	98,607943
2097,000000	98,615125
2096,000000	98,626346
2095,000000	98,639235
2094,000000	98,650829
2093,000000	98,657129
2092,000000	98,658254
2091,000000	98,658637
2090,000000	98,659940
2089,000000	98,659315
2088,000000	98,655691
2087,000000	98,651451
2086,000000	98,646827
2085,000000	98,639408
2084,000000	98,630624
2083,000000	98,625597
2082,000000	98,625371
2081,000000	98,626329
2080,000000	98,628100
2079,000000	98,633702
2078,000000	98,641305
2077,000000	98,644751
2076,000000	98,643909
2075,000000	98,645556
2074,000000	98,651988
2073,000000	98,657906
2072,000000	98,660145
2071,000000	98,661515
2070,000000	98,663990
2069,000000	98,668701
2068,000000	98,681725
2067,000000	98,707233
2066,000000	98,734554
2065,000000	98,745908
2064,000000	98,738819
2063,000000	98,726948
2062,000000	98,718349
2061,000000	98,709381
2060,000000	98,700648
2059,000000	98,700043
2058,000000	98,706161
2057,000000	98,706637
2056,000000	98,699442
2055,000000	98,698789
2054,000000	98,712515
2053,000000	98,730236
2052,000000	98,742400
2051,000000	98,754709
2050,000000	98,773968
2049,000000	98,794863
2048,000000	98,811347
2047,000000	98,827865
2046,000000	98,848839
2045,000000	98,873537
2044,000000	98,908266
2043,000000	98,964096
2042,000000	99,034414
2041,000000	99,095022
2040,000000	99,135537
2039,000000	99,169157
2038,000000	99,201717
2037,000000	99,216517
2036,000000	99,202648
2035,000000	99,173898
2034,000000	99,146793
2033,000000	99,124539
2032,000000	99,112936
2031,000000	99,125720
2030,000000	99,162915
2029,000000	99,206869
2028,000000	99,249350
2027,000000	99,300518
2026,000000	99,361585
2025,000000	99,412237
2024,000000	99,433845
2023,000000	99,425008
2022,000000	99,389517
2021,000000	99,335566
2020,000000	99,287244
2019,000000	99,266755
2018,000000	99,262856
2017,000000	99,242967
2016,000000	99,198580
2015,000000	99,152275
2014,000000	99,119427
2013,000000	99,093151
2012,000000	99,067734
2011,000000	99,047270
2010,000000	99,027227
2009,000000	98,996046
2008,000000	98,960030
2007,000000	98,939405
2006,000000	98,935341
2005,000000	98,928762
2004,000000	98,913420
2003,000000	98,902028
2002,000000	98,899023
2001,000000	98,893893
2000,000000	98,884863
1999,000000	98,883703
1998,000000	98,891943
1997,000000	98,896308
1996,000000	98,896751
1995,000000	98,912604
1994,000000	98,948270
1993,000000	98,976495
1992,000000	98,972283
1991,000000	98,945607
1990,000000	98,921873
1989,000000	98,909349
1988,000000	98,903656
1987,000000	98,904324
1986,000000	98,909179
1985,000000	98,907466
1984,000000	98,893900
1983,000000	98,877528
1982,000000	98,865689
1981,000000	98,852913
1980,000000	98,837839
1979,000000	98,834843
1978,000000	98,852951
1977,000000	98,876602
1976,000000	98,886765
1975,000000	98,884393
1974,000000	98,878577
1973,000000	98,872878
1972,000000	98,873344
1971,000000	98,889569
1970,000000	98,918817
1969,000000	98,944202
1968,000000	98,953701
1967,000000	98,946882
1966,000000	98,923758
1965,000000	98,886453
1964,000000	98,849664
1963,000000	98,829648
1962,000000	98,822698
1961,000000	98,811781
1960,000000	98,793540
1959,000000	98,778843
1958,000000	98,768608
1957,000000	98,751945
1956,000000	98,726623
1955,000000	98,699895
1954,000000	98,670305
1953,000000	98,630729
1952,000000	98,589714
1951,000000	98,569383
1950,000000	98,578093
1949,000000	98,602641
1948,000000	98,630578
1947,000000	98,665514
1946,000000	98,716733
1945,000000	98,786572
1944,000000	98,869222
1943,000000	98,947219
1942,000000	98,990980
1941,000000	98,984364
1940,000000	98,947430
1939,000000	98,915378
1938,000000	98,902689
1937,000000	98,899264
1936,000000	98,895678
1935,000000	98,896430
1934,000000	98,906444
1933,000000	98,922782
1932,000000	98,943802
1931,000000	98,972788
1930,000000	99,006796
1929,000000	99,033214
1928,000000	99,043663
1927,000000	99,046126
1926,000000	99,058133
1925,000000	99,086246
1924,000000	99,117450
1923,000000	99,125182
1922,000000	99,092891
1921,000000	99,033229
1920,000000	98,976904
1919,000000	98,946602
1918,000000	98,940655
1917,000000	98,939545
1916,000000	98,931060
1915,000000	98,921289
1914,000000	98,923166
1913,000000	98,943723
1912,000000	98,979005
1911,000000	99,014276
1910,000000	99,029863
1909,000000	99,014274
1908,000000	98,974452
1907,000000	98,930296
1906,000000	98,899781
1905,000000	98,887103
1904,000000	98,885951
1903,000000	98,887754
1902,000000	98,887833
1901,000000	98,886185
1900,000000	98,886787
1899,000000	98,896128
1898,000000	98,919375
1897,000000	98,955264
1896,000000	98,995040
1895,000000	99,026660
1894,000000	99,045751
1893,000000	99,061166
1892,000000	99,085910
1891,000000	99,121774
1890,000000	99,150137
1889,000000	99,145392
1888,000000	99,103261
1887,000000	99,044064
1886,000000	98,989065
1885,000000	98,946301
1884,000000	98,913010
1883,000000	98,884079
1882,000000	98,858500
1881,000000	98,837444
1880,000000	98,819510
1879,000000	98,801337
1878,000000	98,782496
1877,000000	98,765581
1876,000000	98,752797
1875,000000	98,746097
1874,000000	98,748756
1873,000000	98,764531
1872,000000	98,795365
1871,000000	98,841948
1870,000000	98,900719
1869,000000	98,952531
1868,000000	98,964056
1867,000000	98,921267
1866,000000	98,847862
1865,000000	98,779175
1864,000000	98,736021
1863,000000	98,718359
1862,000000	98,713375
1861,000000	98,708745
1860,000000	98,697924
1859,000000	98,678010
1858,000000	98,651219
1857,000000	98,623955
1856,000000	98,600520
1855,000000	98,581902
1854,000000	98,568117
1853,000000	98,559800
1852,000000	98,558775
1851,000000	98,566681
1850,000000	98,587763
1849,000000	98,619345
1848,000000	98,642870
1847,000000	98,636909
1846,000000	98,602767
1845,000000	98,567723
1844,000000	98,552785
1843,000000	98,545922
1842,000000	98,525408
1841,000000	98,489711
1840,000000	98,457015
1839,000000	98,443425
1838,000000	98,445523
1837,000000	98,444641
1836,000000	98,429390
1835,000000	98,405327
1834,000000	98,382627
1833,000000	98,365368
1832,000000	98,355626
1831,000000	98,353401
1830,000000	98,349347
1829,000000	98,334390
1828,000000	98,317812
1827,000000	98,309573
1826,000000	98,307073
1825,000000	98,297378
1824,000000	98,267281
1823,000000	98,218759
1822,000000	98,169034
1821,000000	98,138559
1820,000000	98,137046
1819,000000	98,155193
1818,000000	98,173009
1817,000000	98,176005
1816,000000	98,164253
1815,000000	98,149916
1814,000000	98,147491
1813,000000	98,162327
1812,000000	98,182987
1811,000000	98,187020
1810,000000	98,163801
1809,000000	98,125976
1808,000000	98,082352
1807,000000	98,025165
1806,000000	97,955188
1805,000000	97,892400
1804,000000	97,846692
1803,000000	97,790662
1802,000000	97,678615
1801,000000	97,499406
1800,000000	97,294217
1799,000000	97,123084
1798,000000	97,026178
1797,000000	97,001505
1796,000000	97,004379
1795,000000	96,991620
1794,000000	96,977515
1793,000000	97,033341
1792,000000	97,188618
1791,000000	97,364247
1790,000000	97,482643
1789,000000	97,552364
1788,000000	97,611573
1787,000000	97,676861
1786,000000	97,743814
1785,000000	97,802357
1784,000000	97,841763
1783,000000	97,859019
1782,000000	97,866391
1781,000000	97,876644
1780,000000	97,875936
1779,000000	97,846701
1778,000000	97,806098
1777,000000	97,786538
1776,000000	97,787027
1775,000000	97,772952
1774,000000	97,727974
1773,000000	97,682637
1772,000000	97,667310
1771,000000	97,668145
1770,000000	97,668133
1769,000000	97,663059
1768,000000	97,638807
1767,000000	97,579783
1766,000000	97,499976
1765,000000	97,432255
1764,000000	97,387259
1763,000000	97,347532
1762,000000	97,295811
1761,000000	97,240913
1760,000000	97,189664
1759,000000	97,123276
1758,000000	97,023252
1757,000000	96,894273
1756,000000	96,750796
1755,000000	96,607699
1754,000000	96,485491
1753,000000	96,398811
1752,000000	96,330949
1751,000000	96,233439
1750,000000	96,079664
1749,000000	95,889404
1748,000000	95,681791
1747,000000	95,457431
1746,000000	95,236877
1745,000000	95,043932
1744,000000	94,847754
1743,000000	94,577882
1742,000000	94,202296
1741,000000	93,741643
1740,000000	93,202221
1739,000000	92,593751
1738,000000	91,981362
1737,000000	91,375367
1736,000000	90,584101
1735,000000	89,191941
1734,000000	87,052432
1733,000000	84,866778
1732,000000	83,023635
1731,000000	81,147900
1730,000000	78,979693
1729,000000	76,656383
1728,000000	74,423291
1727,000000	72,334553
1726,000000	70,327856
1725,000000	68,384737
1724,000000	66,533753
1723,000000	64,834714
1722,000000	63,407420
1721,000000	62,353499
1720,000000	61,632270
1719,000000	61,078216
1718,000000	60,641626
1717,000000	60,619889
1716,000000	61,173167
1715,000000	62,071896
1714,000000	63,188252
1713,000000	64,576156
1712,000000	66,262119
1711,000000	68,193163
1710,000000	70,297978
1709,000000	72,503454
1708,000000	74,774485
1707,000000	77,190871
1706,000000	79,800650
1705,000000	82,290182
1704,000000	84,215269
1703,000000	85,568510
1702,000000	86,693299
1701,000000	88,012619
1700,000000	89,571175
1699,000000	90,848634
1698,000000	91,660204
1697,000000	92,210257
1696,000000	92,689868
1695,000000	93,121296
1694,000000	93,420847
1693,000000	93,583476
1692,000000	93,704593
1691,000000	93,878819
1690,000000	94,095562
1689,000000	94,260272
1688,000000	94,340109
1687,000000	94,389953
1686,000000	94,449564
1685,000000	94,513794
1684,000000	94,566020
1683,000000	94,619527
1682,000000	94,681487
1681,000000	94,707816
1680,000000	94,686770
1679,000000	94,646695
1678,000000	94,599603
1677,000000	94,536149
1676,000000	94,483699
1675,000000	94,513249
1674,000000	94,619075
1673,000000	94,710202
1672,000000	94,751994
1671,000000	94,805906
1670,000000	94,924145
1669,000000	95,064821
1668,000000	95,180893
1667,000000	95,279876
1666,000000	95,352647
1665,000000	95,385523
1664,000000	95,411156
1663,000000	95,486581
1662,000000	95,600437
1661,000000	95,686802
1660,000000	95,730379
1659,000000	95,768810
1658,000000	95,824571
1657,000000	95,880484
1656,000000	95,914574
1655,000000	95,931946
1654,000000	95,965854
1653,000000	95,981077
1652,000000	95,992285
1651,000000	96,053045
1650,000000	96,073694
1649,000000	96,056558
1648,000000	96,040966
1647,000000	96,046511
1646,000000	96,054068
1645,000000	96,041665
1644,000000	96,020851
1643,000000	96,005021
1642,000000	95,992724
1641,000000	95,972688
1640,000000	95,948489
1639,000000	95,936200
1638,000000	95,927369
1637,000000	95,888885
1636,000000	95,826488
1635,000000	95,807210
1634,000000	95,857701
1633,000000	95,912807
1632,000000	95,933861
1631,000000	95,939734
1630,000000	95,946148
1629,000000	95,946689
1628,000000	95,940436
1627,000000	95,941571
1626,000000	95,943569
1625,000000	95,924500
1624,000000	95,897217
1623,000000	95,904503
1622,000000	95,942510
1621,000000	95,960621
1620,000000	95,937975
1619,000000	95,895844
1618,000000	95,850422
1617,000000	95,796240
1616,000000	95,746671
1615,000000	95,732012
1614,000000	95,733201
1613,000000	95,717765
1612,000000	95,694310
1611,000000	95,693401
1610,000000	95,718160
1609,000000	95,735206
1608,000000	95,728904
1607,000000	95,723284
1606,000000	95,731216
1605,000000	95,737314
1604,000000	95,736033
1603,000000	95,742809
1602,000000	95,754514
1601,000000	95,743822
1600,000000	95,708862
1599,000000	95,680790
1598,000000	95,671133
1597,000000	95,658143
1596,000000	95,631504
1595,000000	95,607625
1594,000000	95,590673
1593,000000	95,561397
1592,000000	95,518216
1591,000000	95,483262
1590,000000	95,458649
1589,000000	95,418411
1588,000000	95,354609
1587,000000	95,287019
1586,000000	95,216038
1585,000000	95,111562
1584,000000	94,960964
1583,000000	94,783284
1582,000000	94,598350
1581,000000	94,413047
1580,000000	94,248445
1579,000000	94,141243
1578,000000	94,109856
1577,000000	94,140197
1576,000000	94,219125
1575,000000	94,340603
1574,000000	94,456774
1573,000000	94,518294
1572,000000	94,538084
1571,000000	94,574364
1570,000000	94,663859
1569,000000	94,754631
1568,000000	94,802644
1567,000000	94,828637
1566,000000	94,847132
1565,000000	94,852764
1564,000000	94,856563
1563,000000	94,881678
1562,000000	94,916831
1561,000000	94,916031
1560,000000	94,891108
1559,000000	94,861877
1558,000000	94,805324
1557,000000	94,764863
1556,000000	94,743039
1555,000000	94,719708
1554,000000	94,686666
1553,000000	94,644697
1552,000000	94,613696
1551,000000	94,595349
1550,000000	94,536548
1549,000000	94,388344
1548,000000	94,206394
1547,000000	94,080053
1546,000000	94,018236
1545,000000	93,939778
1544,000000	93,770504
1543,000000	93,535107
1542,000000	93,291146
1541,000000	93,037601
1540,000000	92,793446
1539,000000	92,666710
1538,000000	92,649690
1537,000000	92,628521
1536,000000	92,578748
1535,000000	92,547300
1534,000000	92,542102
1533,000000	92,498926
1532,000000	92,401750
1531,000000	92,302259
1530,000000	92,214683
1529,000000	92,124657
1528,000000	92,035256
1527,000000	91,952709
1526,000000	91,848342
1525,000000	91,699204
1524,000000	91,548900
1523,000000	91,456923
1522,000000	91,396732
1521,000000	91,275595
1520,000000	91,110947
1519,000000	90,983014
1518,000000	90,878279
1517,000000	90,715658
1516,000000	90,478700
1515,000000	90,244557
1514,000000	90,038503
1513,000000	89,835011
1512,000000	89,654192
1511,000000	89,546711
1510,000000	89,484791
1509,000000	89,338083
1508,000000	88,916692
1507,000000	88,109119
1506,000000	87,215686
1505,000000	86,687471
1504,000000	86,533408
1503,000000	86,562787
1502,000000	86,624004
1501,000000	86,603696
1500,000000	86,478847
1499,000000	86,309090
1498,000000	86,084404
1497,000000	85,707869
1496,000000	85,220057
1495,000000	84,782921
1494,000000	84,416416
1493,000000	84,040755
1492,000000	83,629220
1491,000000	83,191240
1490,000000	82,661826
1489,000000	81,967946
1488,000000	81,196029
1487,000000	80,466688
1486,000000	79,781512
1485,000000	79,098139
1484,000000	78,423888
1483,000000	77,764812
1482,000000	77,062628
1481,000000	76,278928
1480,000000	75,498369
1479,000000	74,807931
1478,000000	74,158656
1477,000000	73,449321
1476,000000	72,691295
1475,000000	71,954729
1474,000000	71,150835
1473,000000	70,098298
1472,000000	68,897711
1471,000000	67,847813
1470,000000	66,972414
1469,000000	66,145636
1468,000000	65,337768
1467,000000	64,567636
1466,000000	63,788505
1465,000000	62,953948
1464,000000	62,186835
1463,000000	61,637510
1462,000000	61,263217
1461,000000	60,957083
1460,000000	60,695738
1459,000000	60,483056
1458,000000	60,208842
1457,000000	59,750882
1456,000000	59,314643
1455,000000	59,080227
1454,000000	58,922531
1453,000000	58,731441
1452,000000	58,520900
1451,000000	58,334487
1450,000000	58,141416
1449,000000	57,877758
1448,000000	57,556660
1447,000000	57,246713
1446,000000	56,951686
1445,000000	56,635860
1444,000000	56,305009
1443,000000	55,974260
1442,000000	55,612142
1441,000000	55,193783
1440,000000	54,761151
1439,000000	54,338143
1438,000000	53,823063
1437,000000	53,097203
1436,000000	52,324814
1435,000000	51,795014
1434,000000	51,486258
1433,000000	51,250411
1432,000000	51,047602
1431,000000	50,881170
1430,000000	50,667646
1429,000000	50,316072
1428,000000	49,890821
1427,000000	49,529832
1426,000000	49,293409
1425,000000	49,214358
1424,000000	49,361469
1423,000000	49,726045
1422,000000	50,173885
1421,000000	50,634867
1420,000000	51,193339
1419,000000	51,901458
1418,000000	52,584782
1417,000000	53,111734
1416,000000	53,575415
1415,000000	54,056322
1414,000000	54,509884
1413,000000	54,859750
1412,000000	55,090619
1411,000000	55,231337
1410,000000	55,329532
1409,000000	55,490698
1408,000000	55,874750
1407,000000	56,590074
1406,000000	57,612539
1405,000000	58,810151
1404,000000	60,001301
1403,000000	61,028339
1402,000000	61,846350
1401,000000	62,530636
1400,000000	63,180664
1399,000000	63,812041
1398,000000	64,364976
1397,000000	64,834733
1396,000000	65,283861
1395,000000	65,728528
1394,000000	66,110541
1393,000000	66,409467
1392,000000	66,676718
1391,000000	66,949723
1390,000000	67,226035
1389,000000	67,491487
1388,000000	67,720532
1387,000000	67,859924
1386,000000	67,877292
1385,000000	67,819846
1384,000000	67,763945
1383,000000	67,748959
1382,000000	67,784202
1381,000000	67,889442
1380,000000	68,100414
1379,000000	68,436005
1378,000000	68,889802
1377,000000	69,467610
1376,000000	70,201240
1375,000000	71,086004
1374,000000	72,017243
1373,000000	72,860771
1372,000000	73,584130
1371,000000	74,235966
1370,000000	74,856085
1369,000000	75,447073
1368,000000	75,986232
1367,000000	76,450488
1366,000000	76,847956
1365,000000	77,221743
1364,000000	77,596191
1363,000000	77,920636
1362,000000	78,116727
1361,000000	78,191339
1360,000000	78,227225
1359,000000	78,284004
1358,000000	78,377065
1357,000000	78,513162
1356,000000	78,697761
1355,000000	78,917226
1354,000000	79,151348
1353,000000	79,404059
1352,000000	79,691236
1351,000000	80,003636
1350,000000	80,312106
1349,000000	80,593723
1348,000000	80,834078
1347,000000	81,010868
1346,000000	81,099226
1345,000000	81,096401
1344,000000	81,022836
1343,000000	80,899096
1342,000000	80,729837
1341,000000	80,498115
1340,000000	80,173794
1339,000000	79,751763
1338,000000	79,291145
1337,000000	78,892451
1336,000000	78,631504
1335,000000	78,522506
1334,000000	78,537279
1333,000000	78,641509
1332,000000	78,801923
1331,000000	78,979352
1330,000000	79,141690
1329,000000	79,282482
1328,000000	79,411474
1327,000000	79,531596
1326,000000	79,641709
1325,000000	79,747517
1324,000000	79,856375
1323,000000	79,964669
1322,000000	80,065194
1321,000000	80,161941
1320,000000	80,262990
1319,000000	80,364025
1318,000000	80,454801
1317,000000	80,540373
1316,000000	80,637620
1315,000000	80,752355
1314,000000	80,873178
1313,000000	80,985473
1312,000000	81,079178
1311,000000	81,144695
1310,000000	81,172466
1309,000000	81,154042
1308,000000	81,077750
1307,000000	80,934360
1306,000000	80,741990
1305,000000	80,557187
1304,000000	80,450930
1303,000000	80,463975
1302,000000	80,582424
1301,000000	80,748599
1300,000000	80,888677
1299,000000	80,939297
1298,000000	80,866158
1297,000000	80,666681
1296,000000	80,351085
1295,000000	79,923280
1294,000000	79,381817
1293,000000	78,723684
1292,000000	77,945926
1291,000000	77,044358
1290,000000	76,012868
1289,000000	74,852361
1288,000000	73,574896
1287,000000	72,204352
1286,000000	70,765823
1285,000000	69,272208
1284,000000	67,729977
1283,000000	66,142465
1282,000000	64,504006
1281,000000	62,801985
1280,000000	61,032399
1279,000000	59,206954
1278,000000	57,333743
1277,000000	55,412791
1276,000000	53,460751
1275,000000	51,517159
1274,000000	49,612612
1273,000000	47,761699
1272,000000	46,004941
1271,000000	44,423797
1270,000000	43,103460
1269,000000	42,101947
1268,000000	41,481576
1267,000000	41,318927
1266,000000	41,646824
1265,000000	42,438484
1264,000000	43,628263
1263,000000	45,116783
1262,000000	46,750160
1261,000000	48,335337
1260,000000	49,703550
1259,000000	50,743759
1258,000000	51,401856
1257,000000	51,682448
1256,000000	51,657067
1255,000000	51,428392
1254,000000	51,079136
1253,000000	50,657495
1252,000000	50,204699
1251,000000	49,779071
1250,000000	49,443361
1249,000000	49,260475
1248,000000	49,303083
1247,000000	49,640936
1246,000000	50,297001
1245,000000	51,248899
1244,000000	52,459171
1243,000000	53,876419
1242,000000	55,427972
1241,000000	57,035741
1240,000000	58,650092
1239,000000	60,244279
1238,000000	61,793280
1237,000000	63,279370
1236,000000	64,700974
1235,000000	66,057923
1234,000000	67,338229
1233,000000	68,532938
1232,000000	69,649939
1231,000000	70,711875
1230,000000	71,750340
1229,000000	72,805206
1228,000000	73,910718
1227,000000	75,068156
1226,000000	76,243489
1225,000000	77,390921
1224,000000	78,467936
1223,000000	79,437800
1222,000000	80,276344
1221,000000	80,983211
1220,000000	81,571292
1219,000000	82,048429
1218,000000	82,425059
1217,000000	82,721387
1216,000000	82,958620
1215,000000	83,147149
1214,000000	83,293370
1213,000000	83,412989
1212,000000	83,520309
1211,000000	83,616827
1210,000000	83,700924
1209,000000	83,779027
1208,000000	83,856777
1207,000000	83,927254
1206,000000	83,982317
1205,000000	84,027448
1204,000000	84,073873
1203,000000	84,125293
1202,000000	84,183806
1201,000000	84,259130
1200,000000	84,358896
1199,000000	84,478464
1198,000000	84,610995
1197,000000	84,760276
1196,000000	84,931569
1195,000000	85,118139
1194,000000	85,310927
1193,000000	85,511901
1192,000000	85,726453
1191,000000	85,951303
1190,000000	86,182127
1189,000000	86,424152
1188,000000	86,680681
1187,000000	86,940271
1186,000000	87,188103
1185,000000	87,421144
1184,000000	87,636898
1183,000000	87,818564
1182,000000	87,946451
1181,000000	88,014743
1180,000000	88,025877
1179,000000	87,974529
1178,000000	87,854186
1177,000000	87,669867
1176,000000	87,435475
1175,000000	87,173566
1174,000000	86,926943
1173,000000	86,756656
1172,000000	86,710377
1171,000000	86,794209
1170,000000	86,976095
1169,000000	87,209220
1168,000000	87,444194
1167,000000	87,635840
1166,000000	87,762062
1165,000000	87,832922
1164,000000	87,871982
1163,000000	87,893207
1162,000000	87,902841
1161,000000	87,908223
1160,000000	87,913437
1159,000000	87,914110
1158,000000	87,908688
1157,000000	87,906345
1156,000000	87,914362
1155,000000	87,927771
1154,000000	87,940809
1153,000000	87,958577
1152,000000	87,987371
1151,000000	88,024685
1150,000000	88,068544
1149,000000	88,126638
1148,000000	88,204804
1147,000000	88,295315
1146,000000	88,386411
1145,000000	88,473088
1144,000000	88,548687
1143,000000	88,596433
1142,000000	88,601793
1141,000000	88,561634
1140,000000	88,473549
1139,000000	88,326993
1138,000000	88,110882
1137,000000	87,821693
1136,000000	87,449228
1135,000000	86,969330
1134,000000	86,358540
1133,000000	85,599044
1132,000000	84,673522
1131,000000	83,557667
1130,000000	82,231307
1129,000000	80,689778
1128,000000	78,934325
1127,000000	76,975982
1126,000000	74,840384
1125,000000	72,572423
1124,000000	70,238001
1123,000000	67,920957
1122,000000	65,713682
1121,000000	63,710053
1120,000000	62,010908
1119,000000	60,706727
1118,000000	59,859480
1117,000000	59,489304
1116,000000	59,589031
1115,000000	60,122557
1114,000000	60,999152
1113,000000	62,099030
1112,000000	63,297295
1111,000000	64,452179
1110,000000	65,371286
1109,000000	65,830232
1108,000000	65,631910
1107,000000	64,688817
1106,000000	63,093650
1105,000000	61,141273
1104,000000	59,273269
1103,000000	57,943125
1102,000000	57,463848
1101,000000	57,932907
1100,000000	59,274251
1099,000000	61,280742
1098,000000	63,673300
1097,000000	66,176039
1096,000000	68,578256
1095,000000	70,745519
1094,000000	72,599028
1093,000000	74,114244
1092,000000	75,308900
1091,000000	76,221902
1090,000000	76,893735
1089,000000	77,377099
1088,000000	77,733661
1087,000000	78,024026
1086,000000	78,307804
1085,000000	78,641757
1084,000000	79,068334
1083,000000	79,596158
1082,000000	80,203120
1081,000000	80,857911
1080,000000	81,530059
1079,000000	82,185517
1078,000000	82,795205
1077,000000	83,350569
1076,000000	83,858488
1075,000000	84,323001
1074,000000	84,745009
1073,000000	85,131269
1072,000000	85,486468
1071,000000	85,804687
1070,000000	86,078853
1069,000000	86,315099
1068,000000	86,524347
1067,000000	86,708153
1066,000000	86,866731
1065,000000	87,008245
1064,000000	87,139041
1063,000000	87,254232
1062,000000	87,350823
1061,000000	87,440560
1060,000000	87,536612
1059,000000	87,638976
1058,000000	87,745751
1057,000000	87,866791
1056,000000	88,011256
1055,000000	88,170881
1054,000000	88,329243
1053,000000	88,478524
1052,000000	88,613689
1051,000000	88,722716
1050,000000	88,799211
1049,000000	88,854754
1048,000000	88,903252
1047,000000	88,943935
1046,000000	88,973574
1045,000000	89,000564
1044,000000	89,030978
1043,000000	89,053132
1042,000000	89,050755
1041,000000	89,024054
1040,000000	88,984719
1039,000000	88,940547
1038,000000	88,898718
1037,000000	88,872216
1036,000000	88,866431
1035,000000	88,865899
1034,000000	88,849365
1033,000000	88,811700
1032,000000	88,757829
1031,000000	88,684570
1030,000000	88,584839
1029,000000	88,458664
1028,000000	88,304026
1027,000000	88,087649
1026,000000	87,723081
1025,000000	87,050018
1024,000000	85,802560
1023,000000	83,685674
1022,000000	80,617701
1021,000000	77,032753
1020,000000	73,909915
1019,000000	72,360701
1018,000000	72,953118
1017,000000	75,339015
1016,000000	78,516855
1015,000000	81,463677
1014,000000	83,638081
1013,000000	85,035211
1012,000000	85,915216
1011,000000	86,515167
1010,000000	86,958092
1009,000000	87,285043
1008,000000	87,509852
1007,000000	87,643749
1006,000000	87,706293
1005,000000	87,723897
1004,000000	87,710597
1003,000000	87,665885
1002,000000	87,591220
1001,000000	87,496933
1000,000000	87,389938
999,000000	87,266494
998,000000	87,126009
997,000000	86,980799
996,000000	86,845786
995,000000	86,728126
994,000000	86,631722
993,000000	86,561649
992,000000	86,516252
991,000000	86,481906
990,000000	86,441482
989,000000	86,382111
988,000000	86,291143
987,000000	86,154549
986,000000	85,965333
985,000000	85,728649
984,000000	85,454037
983,000000	85,150767
982,000000	84,833193
981,000000	84,519571
980,000000	84,221250
979,000000	83,938098
978,000000	83,668447
977,000000	83,415794
976,000000	83,182176
975,000000	82,961864
974,000000	82,747942
973,000000	82,540391
972,000000	82,341835
971,000000	82,149209
970,000000	81,953353
969,000000	81,743652
968,000000	81,509142
967,000000	81,240300
966,000000	80,934681
965,000000	80,600100
964,000000	80,249961
963,000000	79,899537
962,000000	79,568118
961,000000	79,280232
960,000000	79,059485
959,000000	78,921545
958,000000	78,876671
957,000000	78,931795
956,000000	79,087128
955,000000	79,328868
954,000000	79,632784
953,000000	79,977805
952,000000	80,348408
951,000000	80,729881
950,000000	81,108991
949,000000	81,480935
948,000000	81,849282
947,000000	82,218600
946,000000	82,591748
945,000000	82,969583
944,000000	83,346849
943,000000	83,710952
942,000000	84,051099
941,000000	84,364779
940,000000	84,651974
939,000000	84,912007
938,000000	85,151032
937,000000	85,383648
936,000000	85,617570
935,000000	85,843785
934,000000	86,049834
933,000000	86,234007
932,000000	86,400829
931,000000	86,550644
930,000000	86,681628
929,000000	86,794429
928,000000	86,886739
927,000000	86,952527
926,000000	86,993952
925,000000	87,027238
924,000000	87,072001
923,000000	87,143098
922,000000	87,255433
921,000000	87,423369
920,000000	87,646313
919,000000	87,902350
918,000000	88,163499
917,000000	88,409915
916,000000	88,625704
915,000000	88,795691
914,000000	88,917104
913,000000	89,003874
912,000000	89,070752
911,000000	89,123655
910,000000	89,170544
909,000000	89,228418
908,000000	89,309987
907,000000	89,414395
906,000000	89,538056
905,000000	89,682482
904,000000	89,843781
903,000000	90,006767
902,000000	90,158682
901,000000	90,297989
900,000000	90,423756
899,000000	90,529414
898,000000	90,614861
897,000000	90,690818
896,000000	90,764990
895,000000	90,836507
894,000000	90,908317
893,000000	90,988468
892,000000	91,070007
891,000000	91,124548
890,000000	91,112878
889,000000	90,979352
888,000000	90,628683
887,000000	89,938561
886,000000	88,836975
885,000000	87,358935
884,000000	85,609443
883,000000	83,644275
882,000000	81,344446
881,000000	78,425370
880,000000	74,630351
879,000000	70,036922
878,000000	65,191967
877,000000	60,920241
876,000000	57,950399
875,000000	56,659189
874,000000	57,059477
873,000000	58,929370
872,000000	61,929635
871,000000	65,612079
870,000000	69,466602
869,000000	73,056670
868,000000	76,125644
867,000000	78,601583
866,000000	80,539523
865,000000	82,059013
864,000000	83,274458
863,000000	84,260699
862,000000	85,062579
861,000000	85,724988
860,000000	86,287793
859,000000	86,769086
858,000000	87,179814
857,000000	87,538645
856,000000	87,859087
855,000000	88,136948
854,000000	88,368412
853,000000	88,555668
852,000000	88,665090
851,000000	88,619386
850,000000	88,393277
849,000000	88,111968
848,000000	87,993609
847,000000	88,166070
846,000000	88,557710
845,000000	88,983708
844,000000	89,307423
843,000000	89,504830
842,000000	89,616769
841,000000	89,681960
840,000000	89,715752
839,000000	89,721193
838,000000	89,702072
837,000000	89,666474
836,000000	89,624935
835,000000	89,588053
834,000000	89,566329
833,000000	89,570793
832,000000	89,612981
831,000000	89,705703
830,000000	89,861441
829,000000	90,084396
828,000000	90,360985
827,000000	90,665117
826,000000	90,976504
825,000000	91,286466
824,000000	91,584570
823,000000	91,852632
822,000000	92,080072
821,000000	92,272388
820,000000	92,437668
819,000000	92,576061
818,000000	92,688277
817,000000	92,781601
816,000000	92,860581
815,000000	92,923508
814,000000	92,972884
813,000000	93,017941
812,000000	93,061139
811,000000	93,094642
810,000000	93,116005
809,000000	93,134499
808,000000	93,157055
807,000000	93,181996
806,000000	93,212667
805,000000	93,260856
804,000000	93,328181
803,000000	93,397718
802,000000	93,449982
801,000000	93,468956
800,000000	93,425844
799,000000	93,282758
798,000000	93,038435
797,000000	92,761331
796,000000	92,558686
795,000000	92,508054
794,000000	92,614025
793,000000	92,815044
792,000000	93,021444
791,000000	93,160411
790,000000	93,206216
789,000000	93,174573
788,000000	93,090521
787,000000	92,970936
786,000000	92,833645
785,000000	92,702552
784,000000	92,594665
783,000000	92,514331
782,000000	92,464625
781,000000	92,450229
780,000000	92,462142
779,000000	92,473269
778,000000	92,457843
777,000000	92,405900
776,000000	92,315369
775,000000	92,185630
774,000000	92,026580
773,000000	91,860518
772,000000	91,706863
771,000000	91,574472
770,000000	91,472509
769,000000	91,415293
768,000000	91,411681
767,000000	91,462446
766,000000	91,573590
765,000000	91,757123
764,000000	92,011215
763,000000	92,312742
762,000000	92,635106
761,000000	92,959925
760,000000	93,266975
759,000000	93,531885
758,000000	93,742788
757,000000	93,904249
756,000000	94,019785
755,000000	94,087769
754,000000	94,118185
753,000000	94,130476
752,000000	94,126890
751,000000	94,086955
750,000000	93,995802
749,000000	93,860208
748,000000	93,689451
747,000000	93,479722
746,000000	93,224503
745,000000	92,917579
744,000000	92,532731
743,000000	92,012130
742,000000	91,276921
741,000000	90,229143
740,000000	88,734798
739,000000	86,634373
738,000000	83,793771
737,000000	80,161924
736,000000	75,813563
735,000000	70,983756
734,000000	66,081251
733,000000	61,653545
732,000000	58,311220
731,000000	56,612829
730,000000	56,921444
729,000000	59,248657
728,000000	63,164166
727,000000	67,890128
726,000000	72,594351
725,000000	76,691612
724,000000	79,946676
723,000000	82,397086
722,000000	84,208938
721,000000	85,540797
720,000000	86,459006
719,000000	86,935033
718,000000	86,875210
717,000000	86,114941
716,000000	84,469937
715,000000	81,992041
714,000000	79,264568
713,000000	77,291260
712,000000	76,879307
711,000000	78,030774
710,000000	79,975317
709,000000	81,804867
708,000000	83,029438
707,000000	83,637888
706,000000	83,829407
705,000000	83,795558
704,000000	83,670791
703,000000	83,536604
702,000000	83,423539
701,000000	83,335173
700,000000	83,271936
699,000000	83,231408
698,000000	83,201308
697,000000	83,173137
696,000000	83,153962
695,000000	83,149788
694,000000	83,161905
693,000000	83,201235
692,000000	83,279886
691,000000	83,388930
690,000000	83,500351
689,000000	83,597641
688,000000	83,685346
687,000000	83,765072
686,000000	83,835755
685,000000	83,910695
684,000000	84,000402
683,000000	84,092054
682,000000	84,172710
681,000000	84,262676
680,000000	84,392399
679,000000	84,564438
678,000000	84,769184
677,000000	85,008229
676,000000	85,288339
675,000000	85,603483
674,000000	85,948053
673,000000	86,327823
672,000000	86,738310
671,000000	87,163356
670,000000	87,618139
669,000000	88,145393
668,000000	88,662693
667,000000	88,968029
666,000000	89,129073
665,000000	89,225452
664,000000	89,284734
663,000000	89,326984
662,000000	89,337803
661,000000	89,281129
660,000000	89,133027
659,000000	88,894971
658,000000	88,579914
657,000000	88,187685
656,000000	87,726318
655,000000	87,226694
654,000000	86,708062
653,000000	86,153881
652,000000	85,555755
651,000000	84,942630
650,000000	84,341934
649,000000	83,742717
648,000000	83,131712
647,000000	82,523988
646,000000	81,920153
645,000000	81,282944
644,000000	80,587444
643,000000	79,856063
642,000000	79,116728
641,000000	78,362726
640,000000	77,599217
639,000000	76,893632
638,000000	76,326543
637,000000	75,926491
636,000000	75,691550
635,000000	75,627788
634,000000	75,727378
633,000000	75,953080
632,000000	76,270272
631,000000	76,649354
630,000000	77,029283
629,000000	77,331260
628,000000	77,523087
627,000000	77,626785
626,000000	77,656482
625,000000	77,598751
624,000000	77,457916
623,000000	77,269815
622,000000	77,055022
621,000000	76,801306
620,000000	76,510618
619,000000	76,220388
618,000000	75,958844
617,000000	75,717869
616,000000	75,491157
615,000000	75,301242
614,000000	75,166232
613,000000	75,078769
612,000000	75,037363
611,000000	75,057464
610,000000	75,136525
609,000000	75,248968
608,000000	75,392976
607,000000	75,611981
606,000000	75,948377
605,000000	76,417755
604,000000	77,034375
603,000000	77,819682
602,000000	78,776894
601,000000	79,878501
600,000000	81,073898
599,000000	82,292831
598,000000	83,456126
597,000000	84,510189
596,000000	85,442576
595,000000	86,258062
594,000000	86,957464
593,000000	87,540809
592,000000	88,013514
591,000000	88,386270
590,000000	88,680179
589,000000	88,927908
588,000000	89,161074
587,000000	89,392580
586,000000	89,614446
585,000000	89,815503
584,000000	89,993139
583,000000	90,153371
582,000000	90,302077
581,000000	90,440032
580,000000	90,560951
579,000000	90,661613
578,000000	90,749844
577,000000	90,837180
576,000000	90,924326
575,000000	91,000419
574,000000	91,063686
573,000000	91,128630
572,000000	91,205676
571,000000	91,283832
570,000000	91,348063
569,000000	91,402928
568,000000	91,465491
567,000000	91,538032
566,000000	91,606768
565,000000	91,666286
564,000000	91,720796
563,000000	91,766539
562,000000	91,788581
561,000000	91,780480
560,000000	91,750505
559,000000	91,707533
558,000000	91,656242
557,000000	91,608533
556,000000	91,580766
555,000000	91,576142
554,000000	91,582210
553,000000	91,588431
552,000000	91,595044
551,000000	91,603720
550,000000	91,612666
549,000000	91,620731
548,000000	91,626537
547,000000	91,623982
546,000000	91,608476
545,000000	91,585938
544,000000	91,565943
543,000000	91,549037
542,000000	91,531198
541,000000	91,516272
540,000000	91,510686
539,000000	91,511545
538,000000	91,511482
537,000000	91,513900
536,000000	91,524961
535,000000	91,538751
534,000000	91,541665
533,000000	91,536671
532,000000	91,535066
531,000000	91,534643
530,000000	91,528161
529,000000	91,525199
528,000000	91,537378
527,000000	91,551914
526,000000	91,537683
525,000000	91,481962
524,000000	91,411486
523,000000	91,361355
522,000000	91,346015
521,000000	91,362675
520,000000	91,397433
519,000000	91,423796
518,000000	91,412471
517,000000	91,352164
516,000000	91,256223
515,000000	91,147890
514,000000	91,050846
513,000000	90,985492
512,000000	90,949020
511,000000	90,908159
510,000000	90,829859
509,000000	90,716204
508,000000	90,577621
507,000000	90,402844
506,000000	90,179310
505,000000	89,923825
504,000000	89,667859
503,000000	89,417579
502,000000	89,156649
501,000000	88,886594
500,000000	88,642601
499,000000	88,472343
498,000000	88,405592
497,000000	88,440330
496,000000	88,545897
495,000000	88,678823
494,000000	88,802753
493,000000	88,900010
492,000000	88,965869
491,000000	89,006314
490,000000	89,029503
489,000000	89,043870
488,000000	89,056028
487,000000	89,076895
486,000000	89,129413
485,000000	89,232042
484,000000	89,371141
483,000000	89,508489
482,000000	89,623041
481,000000	89,726796
480,000000	89,837679
479,000000	89,955879
478,000000	90,061020
477,000000	90,138031
476,000000	90,201927
475,000000	90,292863
474,000000	90,432507
473,000000	90,585785
472,000000	90,673641
471,000000	90,667274
470,000000	90,617673
469,000000	90,582442
468,000000	90,570181
467,000000	90,553639
466,000000	90,519080
465,000000	90,495596
464,000000	90,517481
463,000000	90,569512
462,000000	90,594814
461,000000	90,552845
460,000000	90,467842
459,000000	90,402564
458,000000	90,394778
457,000000	90,426818
456,000000	90,470159
455,000000	90,524602
454,000000	90,586790
453,000000	90,617762
452,000000	90,573655
451,000000	90,487574
450,000000	90,454105
