# Supplementary material for: Machine learning-assisted non-destructive plasticizer identification and quantification in historical PVC objects based on IR spectroscopy
Source: Sci Rep. 2022 Mar 23;12:5017. doi: 10.1038/s41598-022-08862-1 (PMC8943100; doi:10.1038/s41598-022-08862-1)
Supplement: Supplementary file 1 — Supplementary Information 1. [file 41598_2022_8862_MOESM1_ESM.zip › Plasticizers_PVC_data/ATR_FTIR_all/P360.ASC]

PE IR       SUBTECH     SPECTRUM    ASCII       PEDS        4.00        
   -1
P360.ASC
21/06/21
14:56:53.00
21/06/21
14:56:53.00
Tja�a Rijavec
Sample 017 By tjasar Date Monday, June 21 2021
450,000000
#HDR
-1
-1
#GR
cm-1
%T
1.0
0.0
4000,000000
-1,000000
3551
8
99,581333
69,659864
#DATA
4000,000000	99,151888
3999,000000	99,154061
3998,000000	99,155294
3997,000000	99,155261
3996,000000	99,158141
3995,000000	99,157316
3994,000000	99,157033
3993,000000	99,157979
3992,000000	99,159849
3991,000000	99,161620
3990,000000	99,162548
3989,000000	99,162802
3988,000000	99,163209
3987,000000	99,164373
3986,000000	99,166019
3985,000000	99,167084
3984,000000	99,166451
3983,000000	99,163841
3982,000000	99,160192
3981,000000	99,157148
3980,000000	99,155956
3979,000000	99,156565
3978,000000	99,157747
3977,000000	99,158153
3976,000000	99,157316
3975,000000	99,155851
3974,000000	99,154789
3973,000000	99,154801
3972,000000	99,155896
3971,000000	99,157606
3970,000000	99,159294
3969,000000	99,160431
3968,000000	99,160831
3967,000000	99,160701
3966,000000	99,160504
3965,000000	99,160669
3964,000000	99,161322
3963,000000	99,162249
3962,000000	99,163154
3961,000000	99,163986
3960,000000	99,164900
3959,000000	99,165961
3958,000000	99,166965
3957,000000	99,167589
3956,000000	99,167688
3955,000000	99,167270
3954,000000	99,166392
3953,000000	99,165137
3952,000000	99,163726
3951,000000	99,162586
3950,000000	99,162109
3949,000000	99,162422
3948,000000	99,163393
3947,000000	99,164828
3946,000000	99,166672
3945,000000	99,168699
3944,000000	99,170334
3943,000000	99,171247
3942,000000	99,171768
3941,000000	99,172352
3940,000000	99,172661
3939,000000	99,171638
3938,000000	99,168579
3937,000000	99,164071
3936,000000	99,159812
3935,000000	99,157308
3934,000000	99,156916
3933,000000	99,158032
3932,000000	99,160029
3931,000000	99,162787
3930,000000	99,166150
3929,000000	99,169550
3928,000000	99,172217
3927,000000	99,173407
3926,000000	99,172731
3925,000000	99,170762
3924,000000	99,169157
3923,000000	99,169083
3922,000000	99,170010
3921,000000	99,170621
3920,000000	99,170379
3919,000000	99,169799
3918,000000	99,169473
3917,000000	99,169339
3916,000000	99,169170
3915,000000	99,169162
3914,000000	99,169418
3913,000000	99,169701
3912,000000	99,169793
3911,000000	99,169873
3910,000000	99,170117
3909,000000	99,170267
3908,000000	99,169989
3907,000000	99,169199
3906,000000	99,167888
3905,000000	99,166016
3904,000000	99,164245
3903,000000	99,164223
3902,000000	99,166977
3901,000000	99,171469
3900,000000	99,175416
3899,000000	99,177306
3898,000000	99,177240
3897,000000	99,176025
3896,000000	99,174210
3895,000000	99,172703
3894,000000	99,172840
3893,000000	99,174971
3892,000000	99,177157
3891,000000	99,176863
3890,000000	99,174101
3889,000000	99,171549
3888,000000	99,171615
3887,000000	99,173956
3886,000000	99,175956
3885,000000	99,176224
3884,000000	99,176260
3883,000000	99,178248
3882,000000	99,182579
3881,000000	99,187480
3880,000000	99,190687
3879,000000	99,191577
3878,000000	99,191460
3877,000000	99,191927
3876,000000	99,192835
3875,000000	99,191730
3874,000000	99,186765
3873,000000	99,179925
3872,000000	99,175499
3871,000000	99,175667
3870,000000	99,178955
3869,000000	99,182768
3868,000000	99,186040
3867,000000	99,188477
3866,000000	99,189034
3865,000000	99,187355
3864,000000	99,185456
3863,000000	99,185832
3862,000000	99,188263
3861,000000	99,190774
3860,000000	99,191755
3859,000000	99,190414
3858,000000	99,186867
3857,000000	99,182600
3856,000000	99,180661
3855,000000	99,183925
3854,000000	99,190699
3853,000000	99,198516
3852,000000	99,206111
3851,000000	99,211222
3850,000000	99,211938
3849,000000	99,208434
3848,000000	99,202580
3847,000000	99,197089
3846,000000	99,194041
3845,000000	99,194279
3844,000000	99,197065
3843,000000	99,200584
3842,000000	99,203363
3841,000000	99,205121
3840,000000	99,206241
3839,000000	99,207339
3838,000000	99,209102
3837,000000	99,211426
3836,000000	99,213626
3835,000000	99,215454
3834,000000	99,216918
3833,000000	99,217717
3832,000000	99,217633
3831,000000	99,217448
3830,000000	99,218673
3829,000000	99,222128
3828,000000	99,226412
3827,000000	99,228021
3826,000000	99,224432
3825,000000	99,217205
3824,000000	99,210922
3823,000000	99,209212
3822,000000	99,210929
3821,000000	99,212422
3820,000000	99,213692
3819,000000	99,217642
3818,000000	99,225108
3817,000000	99,232305
3816,000000	99,234054
3815,000000	99,230365
3814,000000	99,226023
3813,000000	99,223751
3812,000000	99,222308
3811,000000	99,220036
3810,000000	99,217475
3809,000000	99,216539
3808,000000	99,217584
3807,000000	99,219192
3806,000000	99,221009
3805,000000	99,224830
3804,000000	99,232369
3803,000000	99,241954
3802,000000	99,247820
3801,000000	99,246417
3800,000000	99,241053
3799,000000	99,236902
3798,000000	99,235532
3797,000000	99,235683
3796,000000	99,235953
3795,000000	99,236262
3794,000000	99,236872
3793,000000	99,237459
3792,000000	99,237698
3791,000000	99,237898
3790,000000	99,238499
3789,000000	99,239574
3788,000000	99,241121
3787,000000	99,243105
3786,000000	99,244914
3785,000000	99,245438
3784,000000	99,244422
3783,000000	99,243263
3782,000000	99,243660
3781,000000	99,245623
3780,000000	99,247312
3779,000000	99,247529
3778,000000	99,247313
3777,000000	99,248168
3776,000000	99,249844
3775,000000	99,250835
3774,000000	99,250524
3773,000000	99,250059
3772,000000	99,250530
3771,000000	99,251028
3770,000000	99,249883
3769,000000	99,247444
3768,000000	99,245855
3767,000000	99,246025
3766,000000	99,246534
3765,000000	99,245605
3764,000000	99,243550
3763,000000	99,242524
3762,000000	99,244223
3761,000000	99,248644
3760,000000	99,254628
3759,000000	99,260437
3758,000000	99,263961
3757,000000	99,264024
3756,000000	99,261698
3755,000000	99,259200
3754,000000	99,257527
3753,000000	99,255738
3752,000000	99,252724
3751,000000	99,249330
3750,000000	99,247366
3749,000000	99,246990
3748,000000	99,248785
3747,000000	99,254363
3746,000000	99,262573
3745,000000	99,267102
3744,000000	99,264984
3743,000000	99,262182
3742,000000	99,263362
3741,000000	99,266479
3740,000000	99,268320
3739,000000	99,268491
3738,000000	99,268655
3737,000000	99,269100
3736,000000	99,268901
3735,000000	99,268591
3734,000000	99,268697
3733,000000	99,267748
3732,000000	99,264271
3731,000000	99,259127
3730,000000	99,254848
3729,000000	99,253324
3728,000000	99,254703
3727,000000	99,257845
3726,000000	99,261983
3725,000000	99,267184
3724,000000	99,272987
3723,000000	99,277762
3722,000000	99,279655
3721,000000	99,278410
3720,000000	99,275691
3719,000000	99,273509
3718,000000	99,272374
3717,000000	99,271641
3716,000000	99,271265
3715,000000	99,272150
3714,000000	99,274774
3713,000000	99,277814
3712,000000	99,278571
3711,000000	99,275968
3710,000000	99,271595
3709,000000	99,267513
3708,000000	99,264563
3707,000000	99,262445
3706,000000	99,260792
3705,000000	99,259835
3704,000000	99,259768
3703,000000	99,259742
3702,000000	99,258268
3701,000000	99,255148
3700,000000	99,252022
3699,000000	99,250395
3698,000000	99,249774
3697,000000	99,248453
3696,000000	99,245916
3695,000000	99,243544
3694,000000	99,242721
3693,000000	99,243451
3692,000000	99,244589
3691,000000	99,244580
3690,000000	99,242025
3689,000000	99,236712
3688,000000	99,229837
3687,000000	99,222956
3686,000000	99,217334
3685,000000	99,213360
3684,000000	99,210986
3683,000000	99,210579
3682,000000	99,212089
3681,000000	99,213156
3680,000000	99,210424
3679,000000	99,203994
3678,000000	99,198107
3677,000000	99,196007
3676,000000	99,194950
3675,000000	99,191611
3674,000000	99,187435
3673,000000	99,185828
3672,000000	99,186763
3671,000000	99,186684
3670,000000	99,183222
3669,000000	99,179427
3668,000000	99,179171
3667,000000	99,181974
3666,000000	99,184741
3665,000000	99,185144
3664,000000	99,182900
3663,000000	99,179240
3662,000000	99,175443
3661,000000	99,172132
3660,000000	99,169865
3659,000000	99,169278
3658,000000	99,170157
3657,000000	99,170597
3656,000000	99,168858
3655,000000	99,165539
3654,000000	99,162405
3653,000000	99,160645
3652,000000	99,160295
3651,000000	99,160449
3650,000000	99,160823
3649,000000	99,162308
3648,000000	99,163354
3647,000000	99,160955
3646,000000	99,155423
3645,000000	99,149543
3644,000000	99,145077
3643,000000	99,141915
3642,000000	99,139131
3641,000000	99,136014
3640,000000	99,132297
3639,000000	99,127982
3638,000000	99,123966
3637,000000	99,122064
3636,000000	99,122961
3635,000000	99,124438
3634,000000	99,123342
3633,000000	99,119727
3632,000000	99,116977
3631,000000	99,116978
3630,000000	99,115389
3629,000000	99,106482
3628,000000	99,094853
3627,000000	99,088861
3626,000000	99,088891
3625,000000	99,090311
3624,000000	99,090048
3623,000000	99,088353
3622,000000	99,086903
3621,000000	99,085783
3620,000000	99,083051
3619,000000	99,077571
3618,000000	99,070949
3617,000000	99,064998
3616,000000	99,059521
3615,000000	99,052713
3614,000000	99,043308
3613,000000	99,032878
3612,000000	99,025071
3611,000000	99,022118
3610,000000	99,023156
3609,000000	99,025825
3608,000000	99,028584
3607,000000	99,030987
3606,000000	99,032322
3605,000000	99,031610
3604,000000	99,028684
3603,000000	99,024055
3602,000000	99,018313
3601,000000	99,011964
3600,000000	99,005871
3599,000000	99,000642
3598,000000	98,995835
3597,000000	98,990509
3596,000000	98,984672
3595,000000	98,979350
3594,000000	98,975286
3593,000000	98,972356
3592,000000	98,970265
3591,000000	98,969262
3590,000000	98,969048
3589,000000	98,967506
3588,000000	98,962267
3587,000000	98,954718
3586,000000	98,948738
3585,000000	98,946142
3584,000000	98,946036
3583,000000	98,946732
3582,000000	98,946821
3581,000000	98,945453
3580,000000	98,942482
3579,000000	98,938404
3578,000000	98,933654
3577,000000	98,928216
3576,000000	98,921902
3575,000000	98,914951
3574,000000	98,907962
3573,000000	98,901497
3572,000000	98,896044
3571,000000	98,892259
3570,000000	98,890488
3569,000000	98,889416
3568,000000	98,886181
3567,000000	98,879570
3566,000000	98,871786
3565,000000	98,865319
3564,000000	98,860697
3563,000000	98,856906
3562,000000	98,852474
3561,000000	98,846574
3560,000000	98,839545
3559,000000	98,832477
3558,000000	98,826399
3557,000000	98,822099
3556,000000	98,820271
3555,000000	98,820942
3554,000000	98,822442
3553,000000	98,821721
3552,000000	98,816885
3551,000000	98,809189
3550,000000	98,801673
3549,000000	98,796112
3548,000000	98,791737
3547,000000	98,786587
3546,000000	98,779908
3545,000000	98,773006
3544,000000	98,767632
3543,000000	98,764178
3542,000000	98,761643
3541,000000	98,758927
3540,000000	98,755721
3539,000000	98,752201
3538,000000	98,748511
3537,000000	98,744894
3536,000000	98,742133
3535,000000	98,740869
3534,000000	98,740610
3533,000000	98,739996
3532,000000	98,738092
3531,000000	98,734964
3530,000000	98,731044
3529,000000	98,726621
3528,000000	98,722201
3527,000000	98,718563
3526,000000	98,715618
3525,000000	98,711999
3524,000000	98,706637
3523,000000	98,700544
3522,000000	98,695949
3521,000000	98,693678
3520,000000	98,692294
3519,000000	98,689879
3518,000000	98,686111
3517,000000	98,682313
3516,000000	98,679760
3515,000000	98,678515
3514,000000	98,677935
3513,000000	98,677584
3512,000000	98,677114
3511,000000	98,675636
3510,000000	98,672165
3509,000000	98,666998
3508,000000	98,662028
3507,000000	98,659136
3506,000000	98,658488
3505,000000	98,658450
3504,000000	98,656982
3503,000000	98,653143
3502,000000	98,647548
3501,000000	98,641757
3500,000000	98,637251
3499,000000	98,634488
3498,000000	98,632634
3497,000000	98,630448
3496,000000	98,627638
3495,000000	98,625123
3494,000000	98,623974
3493,000000	98,624315
3492,000000	98,625226
3491,000000	98,625390
3490,000000	98,623872
3489,000000	98,620619
3488,000000	98,616295
3487,000000	98,611571
3486,000000	98,606736
3485,000000	98,602078
3484,000000	98,598138
3483,000000	98,595057
3482,000000	98,591928
3481,000000	98,587571
3480,000000	98,582060
3479,000000	98,576924
3478,000000	98,573660
3477,000000	98,572402
3476,000000	98,572001
3475,000000	98,571063
3474,000000	98,569020
3473,000000	98,566620
3472,000000	98,565431
3471,000000	98,566474
3470,000000	98,569077
3469,000000	98,571185
3468,000000	98,570776
3467,000000	98,566933
3466,000000	98,559942
3465,000000	98,551098
3464,000000	98,542549
3463,000000	98,536432
3462,000000	98,533191
3461,000000	98,530768
3460,000000	98,526110
3459,000000	98,517884
3458,000000	98,507712
3457,000000	98,498733
3456,000000	98,492965
3455,000000	98,489747
3454,000000	98,486632
3453,000000	98,481933
3452,000000	98,476466
3451,000000	98,472742
3450,000000	98,472178
3449,000000	98,473196
3448,000000	98,472259
3447,000000	98,467084
3446,000000	98,458695
3445,000000	98,450021
3444,000000	98,443186
3443,000000	98,438732
3442,000000	98,436899
3441,000000	98,438593
3440,000000	98,444557
3439,000000	98,453753
3438,000000	98,463030
3437,000000	98,468549
3436,000000	98,467839
3435,000000	98,461055
3434,000000	98,450882
3433,000000	98,441002
3432,000000	98,433566
3431,000000	98,427461
3430,000000	98,419352
3429,000000	98,407024
3428,000000	98,391701
3427,000000	98,377013
3426,000000	98,366251
3425,000000	98,360833
3424,000000	98,360479
3423,000000	98,363614
3422,000000	98,367627
3421,000000	98,370040
3420,000000	98,370244
3419,000000	98,369889
3418,000000	98,371491
3417,000000	98,376867
3416,000000	98,386352
3415,000000	98,398448
3414,000000	98,410096
3413,000000	98,418362
3412,000000	98,422436
3411,000000	98,423705
3410,000000	98,423895
3409,000000	98,423837
3408,000000	98,424123
3407,000000	98,425965
3406,000000	98,430638
3405,000000	98,438316
3404,000000	98,447871
3403,000000	98,457514
3402,000000	98,465461
3401,000000	98,470430
3400,000000	98,472062
3399,000000	98,470997
3398,000000	98,468530
3397,000000	98,466292
3396,000000	98,465911
3395,000000	98,468317
3394,000000	98,473076
3393,000000	98,478633
3392,000000	98,483380
3391,000000	98,486428
3390,000000	98,487600
3389,000000	98,487301
3388,000000	98,486482
3387,000000	98,486068
3386,000000	98,486082
3385,000000	98,485733
3384,000000	98,484622
3383,000000	98,483414
3382,000000	98,483102
3381,000000	98,484042
3380,000000	98,485925
3379,000000	98,488260
3378,000000	98,490610
3377,000000	98,492688
3376,000000	98,494521
3375,000000	98,496375
3374,000000	98,498390
3373,000000	98,500523
3372,000000	98,502883
3371,000000	98,505706
3370,000000	98,508768
3369,000000	98,511209
3368,000000	98,512208
3367,000000	98,511685
3366,000000	98,510225
3365,000000	98,508647
3364,000000	98,507758
3363,000000	98,508080
3362,000000	98,509381
3361,000000	98,510627
3360,000000	98,510730
3359,000000	98,509361
3358,000000	98,506993
3357,000000	98,504425
3356,000000	98,502457
3355,000000	98,501778
3354,000000	98,502800
3353,000000	98,505474
3352,000000	98,509263
3351,000000	98,513196
3350,000000	98,516133
3349,000000	98,517373
3348,000000	98,517207
3347,000000	98,516682
3346,000000	98,516659
3345,000000	98,517168
3344,000000	98,517718
3343,000000	98,518112
3342,000000	98,518832
3341,000000	98,520654
3340,000000	98,523675
3339,000000	98,526570
3338,000000	98,527085
3337,000000	98,523902
3336,000000	98,518238
3335,000000	98,513248
3334,000000	98,511529
3333,000000	98,513257
3332,000000	98,516577
3331,000000	98,519403
3330,000000	98,520847
3329,000000	98,521383
3328,000000	98,521990
3327,000000	98,523123
3326,000000	98,524443
3325,000000	98,525483
3324,000000	98,526359
3323,000000	98,527573
3322,000000	98,529339
3321,000000	98,531433
3320,000000	98,533561
3319,000000	98,535522
3318,000000	98,537078
3317,000000	98,538032
3316,000000	98,538351
3315,000000	98,537893
3314,000000	98,536206
3313,000000	98,533163
3312,000000	98,529676
3311,000000	98,527119
3310,000000	98,525926
3309,000000	98,525275
3308,000000	98,524229
3307,000000	98,522559
3306,000000	98,520335
3305,000000	98,517442
3304,000000	98,514004
3303,000000	98,510807
3302,000000	98,508822
3301,000000	98,508564
3300,000000	98,510188
3299,000000	98,513813
3298,000000	98,519251
3297,000000	98,525592
3296,000000	98,531567
3295,000000	98,536380
3294,000000	98,539904
3293,000000	98,542165
3292,000000	98,543016
3291,000000	98,542533
3290,000000	98,541601
3289,000000	98,541775
3288,000000	98,544186
3287,000000	98,548493
3286,000000	98,553153
3285,000000	98,556931
3284,000000	98,559951
3283,000000	98,562971
3282,000000	98,565997
3281,000000	98,568295
3280,000000	98,569715
3279,000000	98,571289
3278,000000	98,574209
3277,000000	98,578562
3276,000000	98,583342
3275,000000	98,587447
3274,000000	98,590479
3273,000000	98,592806
3272,000000	98,595104
3271,000000	98,597827
3270,000000	98,601065
3269,000000	98,604819
3268,000000	98,609100
3267,000000	98,613489
3266,000000	98,616897
3265,000000	98,618356
3264,000000	98,618059
3263,000000	98,617265
3262,000000	98,617244
3261,000000	98,618667
3260,000000	98,621797
3259,000000	98,626457
3258,000000	98,631640
3257,000000	98,635730
3256,000000	98,637634
3255,000000	98,637597
3254,000000	98,636850
3253,000000	98,636776
3252,000000	98,638425
3251,000000	98,642349
3250,000000	98,648389
3249,000000	98,655567
3248,000000	98,662256
3247,000000	98,666590
3246,000000	98,667193
3245,000000	98,664094
3244,000000	98,659051
3243,000000	98,654652
3242,000000	98,652975
3241,000000	98,654966
3240,000000	98,660439
3239,000000	98,668063
3238,000000	98,675713
3237,000000	98,681637
3236,000000	98,685489
3235,000000	98,687927
3234,000000	98,689371
3233,000000	98,689661
3232,000000	98,688863
3231,000000	98,687735
3230,000000	98,687200
3229,000000	98,687764
3228,000000	98,689402
3227,000000	98,691576
3226,000000	98,693394
3225,000000	98,694300
3224,000000	98,694704
3223,000000	98,695481
3222,000000	98,696921
3221,000000	98,698694
3220,000000	98,700725
3219,000000	98,703377
3218,000000	98,706664
3217,000000	98,710029
3216,000000	98,713153
3215,000000	98,716328
3214,000000	98,719657
3213,000000	98,722424
3212,000000	98,723693
3211,000000	98,723292
3210,000000	98,721933
3209,000000	98,720731
3208,000000	98,720685
3207,000000	98,722178
3206,000000	98,724648
3205,000000	98,727054
3204,000000	98,728951
3203,000000	98,730856
3202,000000	98,733373
3201,000000	98,736283
3200,000000	98,738824
3199,000000	98,740683
3198,000000	98,742406
3197,000000	98,744806
3196,000000	98,747997
3195,000000	98,751086
3194,000000	98,752980
3193,000000	98,753670
3192,000000	98,754444
3191,000000	98,756472
3190,000000	98,759429
3189,000000	98,762078
3188,000000	98,764037
3187,000000	98,766216
3186,000000	98,769424
3185,000000	98,773238
3184,000000	98,776563
3183,000000	98,778684
3182,000000	98,779471
3181,000000	98,779066
3180,000000	98,777953
3179,000000	98,777026
3178,000000	98,777084
3177,000000	98,778267
3176,000000	98,780191
3175,000000	98,782485
3174,000000	98,784954
3173,000000	98,787466
3172,000000	98,789988
3171,000000	98,792698
3170,000000	98,795893
3169,000000	98,799714
3168,000000	98,803871
3167,000000	98,807568
3166,000000	98,809934
3165,000000	98,810830
3164,000000	98,811187
3163,000000	98,812230
3162,000000	98,814369
3161,000000	98,817107
3160,000000	98,819909
3159,000000	98,822827
3158,000000	98,826368
3157,000000	98,831158
3156,000000	98,837546
3155,000000	98,844873
3154,000000	98,851026
3153,000000	98,853574
3152,000000	98,851888
3151,000000	98,847974
3150,000000	98,844796
3149,000000	98,843868
3148,000000	98,844539
3147,000000	98,845241
3146,000000	98,845191
3145,000000	98,845149
3144,000000	98,846811
3143,000000	98,851280
3142,000000	98,857850
3141,000000	98,864224
3140,000000	98,867995
3139,000000	98,868139
3138,000000	98,865507
3137,000000	98,862237
3136,000000	98,860484
3135,000000	98,861151
3134,000000	98,863685
3133,000000	98,867050
3132,000000	98,870612
3131,000000	98,873830
3130,000000	98,875705
3129,000000	98,875459
3128,000000	98,873817
3127,000000	98,872830
3126,000000	98,873959
3125,000000	98,876725
3124,000000	98,879510
3123,000000	98,881331
3122,000000	98,882565
3121,000000	98,884218
3120,000000	98,886766
3119,000000	98,889619
3118,000000	98,891522
3117,000000	98,891516
3116,000000	98,889562
3115,000000	98,886361
3114,000000	98,882923
3113,000000	98,880421
3112,000000	98,879850
3111,000000	98,881190
3110,000000	98,883127
3109,000000	98,884187
3108,000000	98,883946
3107,000000	98,882617
3106,000000	98,879880
3105,000000	98,875317
3104,000000	98,870075
3103,000000	98,866832
3102,000000	98,867312
3101,000000	98,870321
3100,000000	98,872882
3099,000000	98,872857
3098,000000	98,870145
3097,000000	98,866048
3096,000000	98,862427
3095,000000	98,861005
3094,000000	98,862452
3093,000000	98,865762
3092,000000	98,868779
3091,000000	98,869586
3090,000000	98,867661
3089,000000	98,864219
3088,000000	98,861534
3087,000000	98,861368
3086,000000	98,863430
3085,000000	98,865450
3084,000000	98,865075
3083,000000	98,861800
3082,000000	98,857064
3081,000000	98,852764
3080,000000	98,849862
3079,000000	98,848028
3078,000000	98,846194
3077,000000	98,843432
3076,000000	98,839581
3075,000000	98,835270
3074,000000	98,831437
3073,000000	98,828971
3072,000000	98,828625
3071,000000	98,830831
3070,000000	98,835110
3069,000000	98,839693
3068,000000	98,842005
3067,000000	98,840007
3066,000000	98,833602
3065,000000	98,825007
3064,000000	98,817479
3063,000000	98,813136
3062,000000	98,811769
3061,000000	98,811631
3060,000000	98,811265
3059,000000	98,810572
3058,000000	98,810527
3057,000000	98,812128
3056,000000	98,815432
3055,000000	98,819335
3054,000000	98,822406
3053,000000	98,824039
3052,000000	98,824566
3051,000000	98,824352
3050,000000	98,823419
3049,000000	98,822243
3048,000000	98,822195
3047,000000	98,824437
3046,000000	98,828677
3045,000000	98,833529
3044,000000	98,837645
3043,000000	98,839945
3042,000000	98,839428
3041,000000	98,835975
3040,000000	98,831292
3039,000000	98,828070
3038,000000	98,827796
3037,000000	98,829627
3036,000000	98,831199
3035,000000	98,830134
3034,000000	98,825384
3033,000000	98,817986
3032,000000	98,810323
3031,000000	98,803853
3030,000000	98,797855
3029,000000	98,791165
3028,000000	98,784491
3027,000000	98,779674
3026,000000	98,776916
3025,000000	98,774245
3024,000000	98,769927
3023,000000	98,764114
3022,000000	98,757721
3021,000000	98,751094
3020,000000	98,744480
3019,000000	98,738660
3018,000000	98,734082
3017,000000	98,729902
3016,000000	98,724604
3015,000000	98,717011
3014,000000	98,706355
3013,000000	98,692142
3012,000000	98,674682
3011,000000	98,655237
3010,000000	98,634894
3009,000000	98,613772
3008,000000	98,591721
3007,000000	98,569189
3006,000000	98,546751
3005,000000	98,524117
3004,000000	98,500308
3003,000000	98,474738
3002,000000	98,447629
3001,000000	98,419391
3000,000000	98,389664
2999,000000	98,356891
2998,000000	98,319035
2997,000000	98,275099
2996,000000	98,225998
2995,000000	98,173190
2994,000000	98,116361
2993,000000	98,053155
2992,000000	97,981147
2991,000000	97,899603
2990,000000	97,808916
2989,000000	97,709382
2988,000000	97,601137
2987,000000	97,484398
2986,000000	97,359241
2985,000000	97,225224
2984,000000	97,081762
2983,000000	96,928622
2982,000000	96,765350
2981,000000	96,590911
2980,000000	96,404392
2979,000000	96,206095
2978,000000	95,997591
2977,000000	95,780253
2976,000000	95,554223
2975,000000	95,318596
2974,000000	95,072497
2973,000000	94,816031
2972,000000	94,550242
2971,000000	94,276922
2970,000000	93,998780
2969,000000	93,719972
2968,000000	93,445757
2967,000000	93,181298
2966,000000	92,931054
2965,000000	92,699115
2964,000000	92,489862
2963,000000	92,307504
2962,000000	92,156006
2961,000000	92,039686
2960,000000	91,963008
2959,000000	91,929475
2958,000000	91,939970
2957,000000	91,993306
2956,000000	92,087279
2955,000000	92,218155
2954,000000	92,379314
2953,000000	92,560753
2952,000000	92,751234
2951,000000	92,939960
2950,000000	93,116303
2949,000000	93,268507
2948,000000	93,384454
2947,000000	93,454608
2946,000000	93,473750
2945,000000	93,440752
2944,000000	93,357046
2943,000000	93,226622
2942,000000	93,056303
2941,000000	92,854624
2940,000000	92,629653
2939,000000	92,387088
2938,000000	92,131234
2937,000000	91,866840
2936,000000	91,600290
2935,000000	91,339338
2934,000000	91,092326
2933,000000	90,867573
2932,000000	90,671354
2931,000000	90,506207
2930,000000	90,371331
2929,000000	90,265588
2928,000000	90,189672
2927,000000	90,144734
2926,000000	90,129453
2925,000000	90,138646
2924,000000	90,165214
2923,000000	90,203025
2922,000000	90,248421
2921,000000	90,300034
2920,000000	90,358086
2919,000000	90,425000
2918,000000	90,506442
2917,000000	90,610308
2916,000000	90,742478
2915,000000	90,901618
2914,000000	91,078227
2913,000000	91,259407
2912,000000	91,435569
2911,000000	91,604064
2910,000000	91,767926
2909,000000	91,932852
2908,000000	92,104758
2907,000000	92,287939
2906,000000	92,483540
2905,000000	92,689365
2904,000000	92,901937
2903,000000	93,118772
2902,000000	93,338897
2901,000000	93,561646
2900,000000	93,785872
2899,000000	94,009656
2898,000000	94,229216
2897,000000	94,438471
2896,000000	94,631258
2895,000000	94,805026
2894,000000	94,962010
2893,000000	95,106286
2892,000000	95,240192
2891,000000	95,363574
2890,000000	95,475086
2889,000000	95,572987
2888,000000	95,654745
2887,000000	95,717144
2886,000000	95,757296
2885,000000	95,773115
2884,000000	95,762694
2883,000000	95,723632
2882,000000	95,654131
2881,000000	95,555112
2880,000000	95,431446
2879,000000	95,291076
2878,000000	95,143419
2877,000000	94,998454
2876,000000	94,865617
2875,000000	94,752497
2874,000000	94,664004
2873,000000	94,603305
2872,000000	94,572778
2871,000000	94,572252
2870,000000	94,595389
2869,000000	94,628391
2868,000000	94,653320
2867,000000	94,654023
2866,000000	94,620737
2865,000000	94,551906
2864,000000	94,453971
2863,000000	94,338984
2862,000000	94,220562
2861,000000	94,110600
2860,000000	94,019456
2859,000000	93,957375
2858,000000	93,933261
2857,000000	93,950894
2856,000000	94,006466
2855,000000	94,091095
2854,000000	94,196030
2853,000000	94,316580
2852,000000	94,453946
2851,000000	94,614925
2850,000000	94,808508
2849,000000	95,039520
2848,000000	95,303146
2847,000000	95,585143
2846,000000	95,867945
2845,000000	96,137156
2844,000000	96,384820
2843,000000	96,609512
2842,000000	96,813440
2841,000000	96,998185
2840,000000	97,161825
2839,000000	97,300648
2838,000000	97,414235
2837,000000	97,507747
2836,000000	97,588523
2835,000000	97,661138
2834,000000	97,726237
2833,000000	97,783416
2832,000000	97,833627
2831,000000	97,878493
2830,000000	97,918882
2829,000000	97,955009
2828,000000	97,987315
2827,000000	98,016469
2826,000000	98,042634
2825,000000	98,065256
2824,000000	98,083437
2823,000000	98,096315
2822,000000	98,103681
2821,000000	98,106788
2820,000000	98,108469
2819,000000	98,111950
2818,000000	98,119423
2817,000000	98,131836
2816,000000	98,149575
2815,000000	98,172891
2814,000000	98,201848
2813,000000	98,236045
2812,000000	98,274039
2811,000000	98,312837
2810,000000	98,348598
2809,000000	98,378788
2808,000000	98,403833
2807,000000	98,426230
2806,000000	98,448128
2805,000000	98,470153
2804,000000	98,492190
2803,000000	98,514430
2802,000000	98,537334
2801,000000	98,560824
2800,000000	98,583618
2799,000000	98,603330
2798,000000	98,617789
2797,000000	98,626951
2796,000000	98,633316
2795,000000	98,639884
2794,000000	98,647893
2793,000000	98,656958
2792,000000	98,666748
2791,000000	98,677178
2790,000000	98,687119
2789,000000	98,694556
2788,000000	98,698866
2787,000000	98,702122
2786,000000	98,707254
2785,000000	98,715229
2784,000000	98,724480
2783,000000	98,732677
2782,000000	98,738610
2781,000000	98,742811
2780,000000	98,747050
2779,000000	98,753211
2778,000000	98,762055
2777,000000	98,772624
2776,000000	98,782695
2775,000000	98,789927
2774,000000	98,793106
2773,000000	98,792889
2772,000000	98,791412
2771,000000	98,790717
2770,000000	98,791399
2769,000000	98,792876
2768,000000	98,794611
2767,000000	98,796491
2766,000000	98,798228
2765,000000	98,799226
2764,000000	98,799302
2763,000000	98,798960
2762,000000	98,798794
2761,000000	98,799147
2760,000000	98,800450
2759,000000	98,803073
2758,000000	98,806391
2757,000000	98,808658
2756,000000	98,808543
2755,000000	98,806629
2754,000000	98,804916
2753,000000	98,804882
2752,000000	98,806354
2751,000000	98,808084
2750,000000	98,808955
2749,000000	98,808502
2748,000000	98,806627
2747,000000	98,803320
2746,000000	98,798929
2745,000000	98,794447
2744,000000	98,790995
2743,000000	98,788810
2742,000000	98,787174
2741,000000	98,785625
2740,000000	98,784756
2739,000000	98,785300
2738,000000	98,786777
2737,000000	98,787788
2736,000000	98,787556
2735,000000	98,786571
2734,000000	98,785740
2733,000000	98,785595
2732,000000	98,786523
2731,000000	98,789155
2730,000000	98,794117
2729,000000	98,801461
2728,000000	98,810356
2727,000000	98,819239
2726,000000	98,826534
2725,000000	98,831706
2724,000000	98,835611
2723,000000	98,839464
2722,000000	98,843651
2721,000000	98,847869
2720,000000	98,851990
2719,000000	98,855999
2718,000000	98,859339
2717,000000	98,861370
2716,000000	98,862678
2715,000000	98,865005
2714,000000	98,869381
2713,000000	98,874913
2712,000000	98,879752
2711,000000	98,882808
2710,000000	98,884228
2709,000000	98,884802
2708,000000	98,885476
2707,000000	98,887077
2706,000000	98,889878
2705,000000	98,893335
2704,000000	98,896497
2703,000000	98,898786
2702,000000	98,900404
2701,000000	98,902046
2700,000000	98,904170
2699,000000	98,906420
2698,000000	98,907871
2697,000000	98,907991
2696,000000	98,907195
2695,000000	98,906310
2694,000000	98,905760
2693,000000	98,905613
2692,000000	98,906037
2691,000000	98,907149
2690,000000	98,908546
2689,000000	98,909481
2688,000000	98,909514
2687,000000	98,908724
2686,000000	98,907549
2685,000000	98,906813
2684,000000	98,907514
2683,000000	98,909873
2682,000000	98,912728
2681,000000	98,914478
2680,000000	98,914553
2679,000000	98,913516
2678,000000	98,912028
2677,000000	98,910390
2676,000000	98,908848
2675,000000	98,907437
2674,000000	98,905608
2673,000000	98,902903
2672,000000	98,900128
2671,000000	98,898985
2670,000000	98,900241
2669,000000	98,902890
2668,000000	98,905342
2667,000000	98,906823
2666,000000	98,907464
2665,000000	98,907669
2664,000000	98,907810
2663,000000	98,908071
2662,000000	98,908319
2661,000000	98,908465
2660,000000	98,909104
2659,000000	98,911398
2658,000000	98,916046
2657,000000	98,922623
2656,000000	98,930007
2655,000000	98,937169
2654,000000	98,943569
2653,000000	98,949152
2652,000000	98,954092
2651,000000	98,958435
2650,000000	98,962187
2649,000000	98,965856
2648,000000	98,970350
2647,000000	98,975768
2646,000000	98,980811
2645,000000	98,984232
2644,000000	98,986446
2643,000000	98,988847
2642,000000	98,991895
2641,000000	98,994909
2640,000000	98,997442
2639,000000	98,999538
2638,000000	99,000751
2637,000000	99,000289
2636,000000	98,998328
2635,000000	98,996085
2634,000000	98,994413
2633,000000	98,993492
2632,000000	98,993967
2631,000000	98,996811
2630,000000	99,001562
2629,000000	99,006007
2628,000000	99,008432
2627,000000	99,009293
2626,000000	99,010050
2625,000000	99,011191
2624,000000	99,011871
2623,000000	99,010763
2622,000000	99,007066
2621,000000	99,001635
2620,000000	98,997348
2619,000000	98,997056
2618,000000	99,000530
2617,000000	99,004482
2616,000000	99,006126
2615,000000	99,005755
2614,000000	99,005388
2613,000000	99,006133
2612,000000	99,007677
2611,000000	99,009210
2610,000000	99,009926
2609,000000	99,009374
2608,000000	99,008192
2607,000000	99,007782
2606,000000	99,008596
2605,000000	99,009450
2604,000000	99,009282
2603,000000	99,008845
2602,000000	99,009795
2601,000000	99,012599
2600,000000	99,016057
2599,000000	99,018636
2598,000000	99,019689
2597,000000	99,019562
2596,000000	99,018857
2595,000000	99,017570
2594,000000	99,015081
2593,000000	99,011380
2592,000000	99,007937
2591,000000	99,006633
2590,000000	99,007922
2589,000000	99,010801
2588,000000	99,014218
2587,000000	99,017482
2586,000000	99,019513
2585,000000	99,019158
2584,000000	99,016607
2583,000000	99,013472
2582,000000	99,011118
2581,000000	99,009653
2580,000000	99,008602
2579,000000	99,007696
2578,000000	99,006957
2577,000000	99,006759
2576,000000	99,007612
2575,000000	99,009074
2574,000000	99,009406
2573,000000	99,007530
2572,000000	99,004889
2571,000000	99,003860
2570,000000	99,004608
2569,000000	99,005017
2568,000000	99,003539
2567,000000	99,000541
2566,000000	98,997167
2565,000000	98,994696
2564,000000	98,994874
2563,000000	98,998745
2562,000000	99,004707
2561,000000	99,009420
2560,000000	99,010963
2559,000000	99,009706
2558,000000	99,006438
2557,000000	99,001924
2556,000000	98,998447
2555,000000	98,998971
2554,000000	99,003510
2553,000000	99,008155
2552,000000	99,008965
2551,000000	99,005607
2550,000000	99,000549
2549,000000	98,996485
2548,000000	98,995330
2547,000000	98,997844
2546,000000	99,002558
2545,000000	99,006060
2544,000000	99,005745
2543,000000	99,002027
2542,000000	98,997518
2541,000000	98,994742
2540,000000	98,994635
2539,000000	98,995909
2538,000000	98,995477
2537,000000	98,990873
2536,000000	98,982890
2535,000000	98,974811
2534,000000	98,968683
2533,000000	98,963546
2532,000000	98,957632
2531,000000	98,950885
2530,000000	98,944552
2529,000000	98,939329
2528,000000	98,934650
2527,000000	98,929273
2526,000000	98,922350
2525,000000	98,914511
2524,000000	98,907719
2523,000000	98,903197
2522,000000	98,899935
2521,000000	98,896321
2520,000000	98,892710
2519,000000	98,890728
2518,000000	98,890310
2517,000000	98,889418
2516,000000	98,886882
2515,000000	98,883963
2514,000000	98,882808
2513,000000	98,884756
2512,000000	98,890323
2511,000000	98,899103
2510,000000	98,909403
2509,000000	98,919485
2508,000000	98,929400
2507,000000	98,940273
2506,000000	98,951651
2505,000000	98,961235
2504,000000	98,967671
2503,000000	98,972092
2502,000000	98,976606
2501,000000	98,982695
2500,000000	98,991089
2499,000000	99,001397
2498,000000	99,011472
2497,000000	99,018908
2496,000000	99,023799
2495,000000	99,028688
2494,000000	99,035347
2493,000000	99,043081
2492,000000	99,050457
2491,000000	99,057176
2490,000000	99,063857
2489,000000	99,071407
2488,000000	99,080802
2487,000000	99,091894
2486,000000	99,102205
2485,000000	99,108679
2484,000000	99,111011
2483,000000	99,111761
2482,000000	99,113113
2481,000000	99,115419
2480,000000	99,119121
2479,000000	99,125496
2478,000000	99,134336
2477,000000	99,142793
2476,000000	99,148079
2475,000000	99,150308
2474,000000	99,151748
2473,000000	99,154392
2472,000000	99,158862
2471,000000	99,164512
2470,000000	99,169714
2469,000000	99,172886
2468,000000	99,173951
2467,000000	99,174187
2466,000000	99,174538
2465,000000	99,174969
2464,000000	99,175421
2463,000000	99,176125
2462,000000	99,176773
2461,000000	99,176546
2460,000000	99,175248
2459,000000	99,173490
2458,000000	99,171816
2457,000000	99,170666
2456,000000	99,170897
2455,000000	99,173063
2454,000000	99,176345
2453,000000	99,179402
2452,000000	99,181889
2451,000000	99,183858
2450,000000	99,184456
2449,000000	99,183060
2448,000000	99,181049
2447,000000	99,180228
2446,000000	99,179983
2445,000000	99,178504
2444,000000	99,176534
2443,000000	99,177050
2442,000000	99,180808
2441,000000	99,184927
2440,000000	99,186676
2439,000000	99,186410
2438,000000	99,185960
2437,000000	99,186270
2436,000000	99,187566
2435,000000	99,189766
2434,000000	99,191711
2433,000000	99,191753
2432,000000	99,190131
2431,000000	99,189293
2430,000000	99,190987
2429,000000	99,194289
2428,000000	99,196948
2427,000000	99,197293
2426,000000	99,194564
2425,000000	99,189221
2424,000000	99,183530
2423,000000	99,180192
2422,000000	99,179698
2421,000000	99,180246
2420,000000	99,180413
2419,000000	99,180349
2418,000000	99,180174
2417,000000	99,179233
2416,000000	99,177606
2415,000000	99,176572
2414,000000	99,176683
2413,000000	99,176773
2412,000000	99,175581
2411,000000	99,173268
2410,000000	99,170950
2409,000000	99,169900
2408,000000	99,171335
2407,000000	99,175461
2406,000000	99,180328
2405,000000	99,183011
2404,000000	99,182368
2403,000000	99,179560
2402,000000	99,175943
2401,000000	99,171913
2400,000000	99,167897
2399,000000	99,164858
2398,000000	99,163347
2397,000000	99,163183
2396,000000	99,164177
2395,000000	99,166096
2394,000000	99,168056
2393,000000	99,169163
2392,000000	99,169491
2391,000000	99,169202
2390,000000	99,167295
2389,000000	99,162972
2388,000000	99,157672
2387,000000	99,153819
2386,000000	99,151917
2385,000000	99,150923
2384,000000	99,151246
2383,000000	99,154639
2382,000000	99,160702
2381,000000	99,165978
2380,000000	99,167620
2379,000000	99,166371
2378,000000	99,164895
2377,000000	99,164779
2376,000000	99,166011
2375,000000	99,167792
2374,000000	99,168747
2373,000000	99,167961
2372,000000	99,166844
2371,000000	99,168196
2370,000000	99,172727
2369,000000	99,178128
2368,000000	99,182033
2367,000000	99,183459
2366,000000	99,181134
2365,000000	99,174273
2364,000000	99,165710
2363,000000	99,160674
2362,000000	99,161261
2361,000000	99,164919
2360,000000	99,168445
2359,000000	99,171262
2358,000000	99,173844
2357,000000	99,175893
2356,000000	99,176829
2355,000000	99,176135
2354,000000	99,174403
2353,000000	99,173406
2352,000000	99,174424
2351,000000	99,176343
2350,000000	99,176669
2349,000000	99,174938
2348,000000	99,173256
2347,000000	99,174207
2346,000000	99,177030
2345,000000	99,177878
2344,000000	99,175655
2343,000000	99,173607
2342,000000	99,174451
2341,000000	99,176619
2340,000000	99,178057
2339,000000	99,179372
2338,000000	99,181245
2337,000000	99,182102
2336,000000	99,181006
2335,000000	99,179894
2334,000000	99,181033
2333,000000	99,183829
2332,000000	99,186561
2331,000000	99,189079
2330,000000	99,191236
2329,000000	99,191274
2328,000000	99,186937
2327,000000	99,178770
2326,000000	99,169412
2325,000000	99,161500
2324,000000	99,157596
2323,000000	99,159729
2322,000000	99,168273
2321,000000	99,180582
2320,000000	99,193209
2319,000000	99,203762
2318,000000	99,210525
2317,000000	99,212382
2316,000000	99,209866
2315,000000	99,205297
2314,000000	99,200627
2313,000000	99,196870
2312,000000	99,195084
2311,000000	99,196125
2310,000000	99,198702
2309,000000	99,200107
2308,000000	99,199606
2307,000000	99,199281
2306,000000	99,200952
2305,000000	99,204030
2304,000000	99,207283
2303,000000	99,210272
2302,000000	99,212569
2301,000000	99,213438
2300,000000	99,213332
2299,000000	99,213774
2298,000000	99,214913
2297,000000	99,215291
2296,000000	99,214210
2295,000000	99,212465
2294,000000	99,210000
2293,000000	99,205836
2292,000000	99,200853
2291,000000	99,197851
2290,000000	99,197572
2289,000000	99,197195
2288,000000	99,194207
2287,000000	99,189253
2286,000000	99,184261
2285,000000	99,180495
2284,000000	99,179783
2283,000000	99,184130
2282,000000	99,192253
2281,000000	99,199380
2280,000000	99,202559
2279,000000	99,203221
2278,000000	99,203006
2277,000000	99,201004
2276,000000	99,197369
2275,000000	99,195592
2274,000000	99,197949
2273,000000	99,202352
2272,000000	99,206843
2271,000000	99,213709
2270,000000	99,225294
2269,000000	99,238857
2268,000000	99,249789
2267,000000	99,257460
2266,000000	99,263638
2265,000000	99,267111
2264,000000	99,264278
2263,000000	99,254514
2262,000000	99,241649
2261,000000	99,230432
2260,000000	99,223322
2259,000000	99,220108
2258,000000	99,219808
2257,000000	99,223596
2256,000000	99,235445
2255,000000	99,257036
2254,000000	99,282104
2253,000000	99,299722
2252,000000	99,304407
2251,000000	99,299790
2250,000000	99,292032
2249,000000	99,284227
2248,000000	99,278077
2247,000000	99,275678
2246,000000	99,277082
2245,000000	99,280078
2244,000000	99,284113
2243,000000	99,290601
2242,000000	99,298097
2241,000000	99,302210
2240,000000	99,302470
2239,000000	99,303946
2238,000000	99,309119
2237,000000	99,312925
2236,000000	99,309736
2235,000000	99,301924
2234,000000	99,298319
2233,000000	99,306370
2232,000000	99,326347
2231,000000	99,349622
2230,000000	99,362381
2229,000000	99,356532
2228,000000	99,338965
2227,000000	99,325048
2226,000000	99,321945
2225,000000	99,324046
2224,000000	99,325054
2223,000000	99,326569
2222,000000	99,331552
2221,000000	99,336897
2220,000000	99,338082
2219,000000	99,336466
2218,000000	99,337390
2217,000000	99,344295
2216,000000	99,357459
2215,000000	99,374773
2214,000000	99,391854
2213,000000	99,405368
2212,000000	99,417002
2211,000000	99,429017
2210,000000	99,436122
2209,000000	99,429727
2208,000000	99,411885
2207,000000	99,396279
2206,000000	99,392635
2205,000000	99,397985
2204,000000	99,405662
2203,000000	99,413883
2202,000000	99,420760
2201,000000	99,419795
2200,000000	99,407549
2199,000000	99,390620
2198,000000	99,379625
2197,000000	99,379840
2196,000000	99,389935
2195,000000	99,404418
2194,000000	99,414770
2193,000000	99,414300
2192,000000	99,405479
2191,000000	99,397302
2190,000000	99,393572
2189,000000	99,390040
2188,000000	99,384342
2187,000000	99,380858
2186,000000	99,383511
2185,000000	99,391969
2184,000000	99,406867
2183,000000	99,428619
2182,000000	99,447033
2181,000000	99,443795
2180,000000	99,413682
2179,000000	99,374987
2178,000000	99,352732
2177,000000	99,357393
2176,000000	99,380995
2175,000000	99,406426
2174,000000	99,417109
2173,000000	99,405351
2172,000000	99,378572
2171,000000	99,353545
2170,000000	99,341461
2169,000000	99,341635
2168,000000	99,348243
2167,000000	99,356476
2166,000000	99,361954
2165,000000	99,363125
2164,000000	99,366564
2163,000000	99,381300
2162,000000	99,406468
2161,000000	99,434049
2160,000000	99,464488
2159,000000	99,504257
2158,000000	99,544748
2157,000000	99,564257
2156,000000	99,554410
2155,000000	99,525241
2154,000000	99,486941
2153,000000	99,444073
2152,000000	99,405106
2151,000000	99,381909
2150,000000	99,376604
2149,000000	99,379378
2148,000000	99,382353
2147,000000	99,387169
2146,000000	99,395850
2145,000000	99,403441
2144,000000	99,404182
2143,000000	99,397896
2142,000000	99,387178
2141,000000	99,374766
2140,000000	99,365827
2139,000000	99,366496
2138,000000	99,377696
2137,000000	99,394470
2136,000000	99,411814
2135,000000	99,426206
2134,000000	99,431893
2133,000000	99,423131
2132,000000	99,401996
2131,000000	99,378509
2130,000000	99,361975
2129,000000	99,355447
2128,000000	99,356970
2127,000000	99,361446
2126,000000	99,361962
2125,000000	99,354882
2124,000000	99,344925
2123,000000	99,340877
2122,000000	99,345437
2121,000000	99,352973
2120,000000	99,357056
2119,000000	99,355718
2118,000000	99,349135
2117,000000	99,337678
2116,000000	99,324099
2115,000000	99,313271
2114,000000	99,307601
2113,000000	99,305493
2112,000000	99,305090
2111,000000	99,306281
2110,000000	99,308418
2109,000000	99,309696
2108,000000	99,309634
2107,000000	99,308835
2106,000000	99,306239
2105,000000	99,300523
2104,000000	99,294162
2103,000000	99,291447
2102,000000	99,292184
2101,000000	99,291957
2100,000000	99,289491
2099,000000	99,289305
2098,000000	99,295886
2097,000000	99,308961
2096,000000	99,324883
2095,000000	99,339025
2094,000000	99,346742
2093,000000	99,346147
2092,000000	99,340512
2091,000000	99,334892
2090,000000	99,331041
2089,000000	99,328626
2088,000000	99,328886
2087,000000	99,331919
2086,000000	99,332125
2085,000000	99,322687
2084,000000	99,304671
2083,000000	99,286477
2082,000000	99,275023
2081,000000	99,272417
2080,000000	99,279256
2079,000000	99,294000
2078,000000	99,309292
2077,000000	99,316266
2076,000000	99,314049
2075,000000	99,309367
2074,000000	99,306982
2073,000000	99,306816
2072,000000	99,309051
2071,000000	99,314142
2070,000000	99,318543
2069,000000	99,318974
2068,000000	99,320424
2067,000000	99,330685
2066,000000	99,346886
2065,000000	99,357205
2064,000000	99,356872
2063,000000	99,352168
2062,000000	99,347904
2061,000000	99,343029
2060,000000	99,339700
2059,000000	99,343950
2058,000000	99,354434
2057,000000	99,361830
2056,000000	99,362928
2055,000000	99,364239
2054,000000	99,368161
2053,000000	99,367991
2052,000000	99,362113
2051,000000	99,361292
2050,000000	99,374837
2049,000000	99,398037
2048,000000	99,420435
2047,000000	99,438160
2046,000000	99,449518
2045,000000	99,450607
2044,000000	99,445864
2043,000000	99,451107
2042,000000	99,475680
2041,000000	99,509874
2040,000000	99,537762
2039,000000	99,553790
2038,000000	99,560174
2037,000000	99,560277
2036,000000	99,561606
2035,000000	99,571275
2034,000000	99,581333
2033,000000	99,573223
2032,000000	99,544291
2031,000000	99,514177
2030,000000	99,499161
2029,000000	99,495473
2028,000000	99,492151
2027,000000	99,485373
2026,000000	99,474205
2025,000000	99,457370
2024,000000	99,441000
2023,000000	99,435923
2022,000000	99,441930
2021,000000	99,447105
2020,000000	99,446536
2019,000000	99,448435
2018,000000	99,457671
2017,000000	99,467630
2016,000000	99,473624
2015,000000	99,479414
2014,000000	99,484305
2013,000000	99,479112
2012,000000	99,461979
2011,000000	99,444971
2010,000000	99,438748
2009,000000	99,441584
2008,000000	99,448063
2007,000000	99,457210
2006,000000	99,466410
2005,000000	99,468042
2004,000000	99,457412
2003,000000	99,436379
2002,000000	99,409515
2001,000000	99,385738
2000,000000	99,379591
1999,000000	99,398245
1998,000000	99,428938
1997,000000	99,451108
1996,000000	99,461096
1995,000000	99,471237
1994,000000	99,484120
1993,000000	99,484541
1992,000000	99,463170
1991,000000	99,432743
1990,000000	99,409184
1989,000000	99,392058
1988,000000	99,374265
1987,000000	99,357651
1986,000000	99,350631
1985,000000	99,358394
1984,000000	99,380721
1983,000000	99,411687
1982,000000	99,437794
1981,000000	99,447030
1980,000000	99,445342
1979,000000	99,452824
1978,000000	99,475855
1977,000000	99,494760
1976,000000	99,489303
1975,000000	99,461979
1974,000000	99,427689
1973,000000	99,398560
1972,000000	99,384663
1971,000000	99,393391
1970,000000	99,420893
1969,000000	99,452071
1968,000000	99,473041
1967,000000	99,478546
1966,000000	99,469530
1965,000000	99,454044
1964,000000	99,447058
1963,000000	99,455891
1962,000000	99,466731
1961,000000	99,458872
1960,000000	99,433418
1959,000000	99,412314
1958,000000	99,408448
1957,000000	99,414534
1956,000000	99,422472
1955,000000	99,435655
1954,000000	99,455836
1953,000000	99,471218
1952,000000	99,466710
1951,000000	99,439161
1950,000000	99,398015
1949,000000	99,358016
1948,000000	99,332708
1947,000000	99,326611
1946,000000	99,331111
1945,000000	99,334319
1944,000000	99,335949
1943,000000	99,344884
1942,000000	99,360703
1941,000000	99,370772
1940,000000	99,369009
1939,000000	99,362157
1938,000000	99,356489
1937,000000	99,350814
1936,000000	99,344408
1935,000000	99,342326
1934,000000	99,347382
1933,000000	99,354475
1932,000000	99,358648
1931,000000	99,362280
1930,000000	99,368532
1929,000000	99,374011
1928,000000	99,374377
1927,000000	99,372670
1926,000000	99,375877
1925,000000	99,385402
1924,000000	99,395422
1923,000000	99,398740
1922,000000	99,392345
1921,000000	99,378731
1920,000000	99,363241
1919,000000	99,350916
1918,000000	99,343300
1917,000000	99,337609
1916,000000	99,331925
1915,000000	99,328206
1914,000000	99,328104
1913,000000	99,329240
1912,000000	99,327486
1911,000000	99,322201
1910,000000	99,317344
1909,000000	99,317319
1908,000000	99,322706
1907,000000	99,330611
1906,000000	99,337884
1905,000000	99,342662
1904,000000	99,343920
1903,000000	99,340014
1902,000000	99,328880
1901,000000	99,311756
1900,000000	99,295363
1899,000000	99,287741
1898,000000	99,292196
1897,000000	99,305973
1896,000000	99,323054
1895,000000	99,336846
1894,000000	99,342705
1893,000000	99,341427
1892,000000	99,338917
1891,000000	99,340035
1890,000000	99,342293
1889,000000	99,338543
1888,000000	99,327729
1887,000000	99,315790
1886,000000	99,306127
1885,000000	99,297270
1884,000000	99,288731
1883,000000	99,283748
1882,000000	99,284693
1881,000000	99,289013
1880,000000	99,292243
1879,000000	99,292762
1878,000000	99,291489
1877,000000	99,288945
1876,000000	99,285165
1875,000000	99,281151
1874,000000	99,277913
1873,000000	99,275014
1872,000000	99,272291
1871,000000	99,272105
1870,000000	99,277583
1869,000000	99,286506
1868,000000	99,290960
1867,000000	99,287926
1866,000000	99,282321
1865,000000	99,278654
1864,000000	99,277673
1863,000000	99,278747
1862,000000	99,281162
1861,000000	99,283414
1860,000000	99,283178
1859,000000	99,279080
1858,000000	99,271915
1857,000000	99,263706
1856,000000	99,256095
1855,000000	99,249977
1854,000000	99,245253
1853,000000	99,240471
1852,000000	99,233992
1851,000000	99,226197
1850,000000	99,220564
1849,000000	99,220803
1848,000000	99,226322
1847,000000	99,232590
1846,000000	99,236012
1845,000000	99,236643
1844,000000	99,235180
1843,000000	99,230192
1842,000000	99,220536
1841,000000	99,207441
1840,000000	99,193629
1839,000000	99,181307
1838,000000	99,170444
1837,000000	99,159186
1836,000000	99,146533
1835,000000	99,133806
1834,000000	99,122407
1833,000000	99,112192
1832,000000	99,103378
1831,000000	99,098919
1830,000000	99,100604
1829,000000	99,103101
1828,000000	99,099499
1827,000000	99,088725
1826,000000	99,074930
1825,000000	99,063539
1824,000000	99,055942
1823,000000	99,050089
1822,000000	99,045364
1821,000000	99,043010
1820,000000	99,043210
1819,000000	99,044461
1818,000000	99,045875
1817,000000	99,046806
1816,000000	99,044799
1815,000000	99,037658
1814,000000	99,026895
1813,000000	99,016693
1812,000000	99,009339
1811,000000	99,003147
1810,000000	98,995732
1809,000000	98,986552
1808,000000	98,974407
1807,000000	98,956782
1806,000000	98,932799
1805,000000	98,902985
1804,000000	98,866050
1803,000000	98,819530
1802,000000	98,765336
1801,000000	98,711895
1800,000000	98,666728
1799,000000	98,631457
1798,000000	98,607156
1797,000000	98,595066
1796,000000	98,590505
1795,000000	98,585884
1794,000000	98,583079
1793,000000	98,598465
1792,000000	98,641363
1791,000000	98,694924
1790,000000	98,739881
1789,000000	98,773710
1788,000000	98,798545
1787,000000	98,814726
1786,000000	98,825225
1785,000000	98,835132
1784,000000	98,844585
1783,000000	98,849779
1782,000000	98,851827
1781,000000	98,855468
1780,000000	98,858170
1779,000000	98,852217
1778,000000	98,837923
1777,000000	98,823197
1776,000000	98,811653
1775,000000	98,799332
1774,000000	98,783752
1773,000000	98,771442
1772,000000	98,765378
1771,000000	98,756662
1770,000000	98,743104
1769,000000	98,730169
1768,000000	98,715370
1767,000000	98,692659
1766,000000	98,664938
1765,000000	98,639170
1764,000000	98,612922
1763,000000	98,576369
1762,000000	98,528599
1761,000000	98,481226
1760,000000	98,437036
1759,000000	98,384028
1758,000000	98,314428
1757,000000	98,234151
1756,000000	98,152029
1755,000000	98,069482
1754,000000	97,984876
1753,000000	97,895751
1752,000000	97,793272
1751,000000	97,668199
1750,000000	97,529644
1749,000000	97,398210
1748,000000	97,276643
1747,000000	97,152874
1746,000000	97,026017
1745,000000	96,904808
1744,000000	96,786332
1743,000000	96,656121
1742,000000	96,507365
1741,000000	96,339976
1740,000000	96,145699
1739,000000	95,925238
1738,000000	95,715421
1737,000000	95,526780
1736,000000	95,292588
1735,000000	94,852601
1734,000000	94,148422
1733,000000	93,418258
1732,000000	92,797350
1731,000000	92,141551
1730,000000	91,351033
1729,000000	90,475824
1728,000000	89,600839
1727,000000	88,731973
1726,000000	87,831892
1725,000000	86,888075
1724,000000	85,908047
1723,000000	84,924197
1722,000000	84,020086
1721,000000	83,259833
1720,000000	82,582964
1719,000000	81,803825
1718,000000	80,848067
1717,000000	80,038677
1716,000000	79,670014
1715,000000	79,628045
1714,000000	79,795358
1713,000000	80,210290
1712,000000	80,881759
1711,000000	81,750126
1710,000000	82,759637
1709,000000	83,885564
1708,000000	85,110783
1707,000000	86,454403
1706,000000	87,929845
1705,000000	89,375708
1704,000000	90,541283
1703,000000	91,408652
1702,000000	92,166388
1701,000000	93,056624
1700,000000	94,058823
1699,000000	94,836101
1698,000000	95,310122
1697,000000	95,659743
1696,000000	95,998937
1695,000000	96,313222
1694,000000	96,533135
1693,000000	96,666251
1692,000000	96,765642
1691,000000	96,872246
1690,000000	96,984678
1689,000000	97,071672
1688,000000	97,129091
1687,000000	97,179730
1686,000000	97,228054
1685,000000	97,250816
1684,000000	97,247768
1683,000000	97,254495
1682,000000	97,274659
1681,000000	97,282363
1680,000000	97,275568
1679,000000	97,269481
1678,000000	97,264854
1677,000000	97,246884
1676,000000	97,219297
1675,000000	97,215196
1674,000000	97,241521
1673,000000	97,266608
1672,000000	97,278249
1671,000000	97,297317
1670,000000	97,336847
1669,000000	97,379692
1668,000000	97,416961
1667,000000	97,458831
1666,000000	97,499868
1665,000000	97,525832
1664,000000	97,539865
1663,000000	97,561644
1662,000000	97,592614
1661,000000	97,613209
1660,000000	97,621306
1659,000000	97,631228
1658,000000	97,644915
1657,000000	97,654300
1656,000000	97,658679
1655,000000	97,666943
1654,000000	97,682194
1653,000000	97,683499
1652,000000	97,677151
1651,000000	97,684845
1650,000000	97,689335
1649,000000	97,683184
1648,000000	97,675588
1647,000000	97,677385
1646,000000	97,684107
1645,000000	97,678268
1644,000000	97,664773
1643,000000	97,655409
1642,000000	97,649832
1641,000000	97,638231
1640,000000	97,621571
1639,000000	97,613053
1638,000000	97,614893
1637,000000	97,611351
1636,000000	97,599133
1635,000000	97,600430
1634,000000	97,618765
1633,000000	97,633358
1632,000000	97,639024
1631,000000	97,644393
1630,000000	97,649606
1629,000000	97,647636
1628,000000	97,642479
1627,000000	97,646600
1626,000000	97,656282
1625,000000	97,655547
1624,000000	97,645290
1623,000000	97,644116
1622,000000	97,653030
1621,000000	97,654737
1620,000000	97,646607
1619,000000	97,638495
1618,000000	97,628433
1617,000000	97,601827
1616,000000	97,564928
1615,000000	97,541338
1614,000000	97,529948
1613,000000	97,515994
1612,000000	97,499825
1611,000000	97,492911
1610,000000	97,497188
1609,000000	97,500447
1608,000000	97,499513
1607,000000	97,504043
1606,000000	97,513427
1605,000000	97,516196
1604,000000	97,512854
1603,000000	97,515582
1602,000000	97,523911
1601,000000	97,523977
1600,000000	97,514362
1599,000000	97,507474
1598,000000	97,504597
1597,000000	97,493758
1596,000000	97,473521
1595,000000	97,456784
1594,000000	97,446813
1593,000000	97,432494
1592,000000	97,411446
1591,000000	97,393527
1590,000000	97,379046
1589,000000	97,356403
1588,000000	97,323393
1587,000000	97,288727
1586,000000	97,249801
1585,000000	97,191510
1584,000000	97,109933
1583,000000	97,016317
1582,000000	96,917524
1581,000000	96,814552
1580,000000	96,720809
1579,000000	96,659005
1578,000000	96,638793
1577,000000	96,651634
1576,000000	96,691860
1575,000000	96,755448
1574,000000	96,820354
1573,000000	96,869069
1572,000000	96,906693
1571,000000	96,950372
1570,000000	97,006779
1569,000000	97,055338
1568,000000	97,084200
1567,000000	97,105724
1566,000000	97,123258
1565,000000	97,129477
1564,000000	97,130348
1563,000000	97,141158
1562,000000	97,160981
1561,000000	97,164329
1560,000000	97,141669
1559,000000	97,126591
1558,000000	97,121212
1557,000000	97,103381
1556,000000	97,079534
1555,000000	97,057356
1554,000000	97,033779
1553,000000	96,997728
1552,000000	96,951032
1551,000000	96,903399
1550,000000	96,852603
1549,000000	96,790551
1548,000000	96,724011
1547,000000	96,662985
1546,000000	96,599003
1545,000000	96,513184
1544,000000	96,409792
1543,000000	96,318423
1542,000000	96,249995
1541,000000	96,175223
1540,000000	96,091326
1539,000000	96,047104
1538,000000	96,041291
1537,000000	96,033572
1536,000000	96,018943
1535,000000	96,011684
1534,000000	96,009848
1533,000000	95,994314
1532,000000	95,968142
1531,000000	95,949730
1530,000000	95,931588
1529,000000	95,895343
1528,000000	95,843399
1527,000000	95,795369
1526,000000	95,754353
1525,000000	95,707117
1524,000000	95,655511
1523,000000	95,610117
1522,000000	95,552594
1521,000000	95,460858
1520,000000	95,367988
1519,000000	95,305282
1518,000000	95,244925
1517,000000	95,148270
1516,000000	95,032066
1515,000000	94,941297
1514,000000	94,867816
1513,000000	94,775874
1512,000000	94,664768
1511,000000	94,565644
1510,000000	94,480699
1509,000000	94,360795
1508,000000	94,126675
1507,000000	93,751596
1506,000000	93,389748
1505,000000	93,194241
1504,000000	93,134512
1503,000000	93,137312
1502,000000	93,148340
1501,000000	93,120039
1500,000000	93,044298
1499,000000	92,945426
1498,000000	92,821470
1497,000000	92,635426
1496,000000	92,412519
1495,000000	92,224670
1494,000000	92,073981
1493,000000	91,912879
1492,000000	91,718573
1491,000000	91,494992
1490,000000	91,236326
1489,000000	90,938327
1488,000000	90,641299
1487,000000	90,381215
1486,000000	90,140804
1485,000000	89,893865
1484,000000	89,642198
1483,000000	89,388882
1482,000000	89,111636
1481,000000	88,801988
1480,000000	88,499175
1479,000000	88,231598
1478,000000	87,964024
1477,000000	87,651704
1476,000000	87,316026
1475,000000	86,998517
1474,000000	86,644471
1473,000000	86,146665
1472,000000	85,561152
1471,000000	85,050854
1470,000000	84,625759
1469,000000	84,210444
1468,000000	83,788878
1467,000000	83,375372
1466,000000	82,954930
1465,000000	82,516682
1464,000000	82,137788
1463,000000	81,894014
1462,000000	81,748004
1461,000000	81,633616
1460,000000	81,530698
1459,000000	81,438346
1458,000000	81,302099
1457,000000	81,088786
1456,000000	80,929734
1455,000000	80,905617
1454,000000	80,930263
1453,000000	80,935960
1452,000000	80,926681
1451,000000	80,920894
1450,000000	80,898809
1449,000000	80,822442
1448,000000	80,700836
1447,000000	80,578194
1446,000000	80,461951
1445,000000	80,323488
1444,000000	80,149541
1443,000000	79,937143
1442,000000	79,669433
1441,000000	79,345148
1440,000000	78,998281
1439,000000	78,636075
1438,000000	78,180476
1437,000000	77,569183
1436,000000	76,974597
1435,000000	76,630061
1434,000000	76,503301
1433,000000	76,453092
1432,000000	76,420876
1431,000000	76,385700
1430,000000	76,295262
1429,000000	76,109883
1428,000000	75,885417
1427,000000	75,709375
1426,000000	75,614812
1425,000000	75,619005
1424,000000	75,767336
1423,000000	76,056008
1422,000000	76,398978
1421,000000	76,736500
1420,000000	77,099287
1419,000000	77,518269
1418,000000	77,925000
1417,000000	78,261506
1416,000000	78,566321
1415,000000	78,870378
1414,000000	79,146561
1413,000000	79,358595
1412,000000	79,506144
1411,000000	79,616737
1410,000000	79,727038
1409,000000	79,892182
1408,000000	80,180091
1407,000000	80,630915
1406,000000	81,229464
1405,000000	81,915100
1404,000000	82,596898
1403,000000	83,187156
1402,000000	83,656225
1401,000000	84,038067
1400,000000	84,380604
1399,000000	84,695699
1398,000000	84,964488
1397,000000	85,186754
1396,000000	85,383584
1395,000000	85,560720
1394,000000	85,707414
1393,000000	85,825826
1392,000000	85,928501
1391,000000	86,016830
1390,000000	86,084216
1389,000000	86,125960
1388,000000	86,137683
1387,000000	86,115121
1386,000000	86,066555
1385,000000	86,012444
1384,000000	85,966928
1383,000000	85,935009
1382,000000	85,925652
1381,000000	85,956547
1380,000000	86,045387
1379,000000	86,199691
1378,000000	86,416686
1377,000000	86,693908
1376,000000	87,034873
1375,000000	87,433872
1374,000000	87,855091
1373,000000	88,249385
1372,000000	88,594237
1371,000000	88,894360
1370,000000	89,159923
1369,000000	89,398887
1368,000000	89,611492
1367,000000	89,788309
1366,000000	89,923478
1365,000000	90,025280
1364,000000	90,104798
1363,000000	90,160425
1362,000000	90,187443
1361,000000	90,197196
1360,000000	90,206319
1359,000000	90,218017
1358,000000	90,230399
1357,000000	90,250155
1356,000000	90,287538
1355,000000	90,344806
1354,000000	90,419391
1353,000000	90,512894
1352,000000	90,626151
1351,000000	90,750139
1350,000000	90,870426
1349,000000	90,975789
1348,000000	91,055177
1347,000000	91,091939
1346,000000	91,071150
1345,000000	90,992267
1344,000000	90,865931
1343,000000	90,699634
1342,000000	90,492232
1341,000000	90,240207
1340,000000	89,948962
1339,000000	89,640622
1338,000000	89,347834
1337,000000	89,096913
1336,000000	88,898960
1335,000000	88,753382
1334,000000	88,655587
1333,000000	88,601711
1332,000000	88,586407
1331,000000	88,600215
1330,000000	88,632592
1329,000000	88,677906
1328,000000	88,735413
1327,000000	88,803650
1326,000000	88,880376
1325,000000	88,965477
1324,000000	89,058739
1323,000000	89,156041
1322,000000	89,252122
1321,000000	89,346702
1320,000000	89,443122
1319,000000	89,542306
1318,000000	89,642715
1317,000000	89,744446
1316,000000	89,847796
1315,000000	89,949308
1314,000000	90,043870
1313,000000	90,128757
1312,000000	90,201624
1311,000000	90,256411
1310,000000	90,285869
1309,000000	90,285985
1308,000000	90,255036
1307,000000	90,194525
1306,000000	90,116552
1305,000000	90,046842
1304,000000	90,014054
1303,000000	90,032212
1302,000000	90,092232
1301,000000	90,167571
1300,000000	90,225785
1299,000000	90,239439
1298,000000	90,193440
1297,000000	90,085904
1296,000000	89,920281
1295,000000	89,697298
1294,000000	89,415113
1293,000000	89,070496
1292,000000	88,660574
1291,000000	88,183720
1290,000000	87,638739
1289,000000	87,027220
1288,000000	86,355800
1287,000000	85,637652
1286,000000	84,886292
1285,000000	84,106956
1284,000000	83,300131
1283,000000	82,466098
1282,000000	81,601983
1281,000000	80,700170
1280,000000	79,756177
1279,000000	78,774546
1278,000000	77,760395
1277,000000	76,716167
1276,000000	75,654494
1275,000000	74,602311
1274,000000	73,582273
1273,000000	72,607771
1272,000000	71,705670
1271,000000	70,923671
1270,000000	70,306491
1269,000000	69,877609
1268,000000	69,659864
1267,000000	69,681982
1266,000000	69,945417
1265,000000	70,415723
1264,000000	71,042368
1263,000000	71,769060
1262,000000	72,525076
1261,000000	73,232191
1260,000000	73,832632
1259,000000	74,296349
1258,000000	74,607729
1257,000000	74,763467
1256,000000	74,783763
1255,000000	74,704339
1254,000000	74,556213
1253,000000	74,362377
1252,000000	74,152955
1251,000000	73,969396
1250,000000	73,847360
1249,000000	73,811129
1248,000000	73,886437
1247,000000	74,099880
1246,000000	74,456975
1245,000000	74,941700
1244,000000	75,534495
1243,000000	76,213944
1242,000000	76,948787
1241,000000	77,704177
1240,000000	78,460883
1239,000000	79,214062
1238,000000	79,958560
1237,000000	80,689051
1236,000000	81,406430
1235,000000	82,112095
1234,000000	82,799180
1233,000000	83,458841
1232,000000	84,090659
1231,000000	84,701561
1230,000000	85,299789
1229,000000	85,895639
1228,000000	86,501902
1227,000000	87,125015
1226,000000	87,758823
1225,000000	88,387545
1224,000000	88,989852
1223,000000	89,542118
1222,000000	90,024841
1221,000000	90,431432
1220,000000	90,765606
1219,000000	91,032226
1218,000000	91,237899
1217,000000	91,392427
1216,000000	91,505999
1215,000000	91,585170
1214,000000	91,634432
1213,000000	91,660892
1212,000000	91,670639
1211,000000	91,666343
1210,000000	91,651237
1209,000000	91,630575
1208,000000	91,606700
1207,000000	91,575865
1206,000000	91,535233
1205,000000	91,489558
1204,000000	91,447089
1203,000000	91,412373
1202,000000	91,387101
1201,000000	91,374768
1200,000000	91,379743
1199,000000	91,404037
1198,000000	91,447708
1197,000000	91,511332
1196,000000	91,594463
1195,000000	91,693512
1194,000000	91,805700
1193,000000	91,931611
1192,000000	92,071139
1191,000000	92,219858
1190,000000	92,373394
1189,000000	92,532566
1188,000000	92,698357
1187,000000	92,864825
1186,000000	93,021944
1185,000000	93,163157
1184,000000	93,284972
1183,000000	93,383465
1182,000000	93,455928
1181,000000	93,502408
1180,000000	93,522058
1179,000000	93,509721
1178,000000	93,461371
1177,000000	93,379205
1176,000000	93,270076
1175,000000	93,146423
1174,000000	93,030725
1173,000000	92,951912
1172,000000	92,930452
1171,000000	92,967412
1170,000000	93,047531
1169,000000	93,149745
1168,000000	93,253328
1167,000000	93,341787
1166,000000	93,409579
1165,000000	93,462620
1164,000000	93,509029
1163,000000	93,551853
1162,000000	93,592446
1161,000000	93,634272
1160,000000	93,678778
1159,000000	93,721878
1158,000000	93,759108
1157,000000	93,790518
1156,000000	93,817030
1155,000000	93,837526
1154,000000	93,853354
1153,000000	93,870565
1152,000000	93,893351
1151,000000	93,919629
1150,000000	93,946681
1149,000000	93,976067
1148,000000	94,009087
1147,000000	94,042699
1146,000000	94,074074
1145,000000	94,104271
1144,000000	94,132957
1143,000000	94,153687
1142,000000	94,158680
1141,000000	94,142666
1140,000000	94,100017
1139,000000	94,023790
1138,000000	93,909792
1137,000000	93,757127
1136,000000	93,558259
1135,000000	93,296752
1134,000000	92,958013
1133,000000	92,533858
1132,000000	92,018667
1131,000000	91,403146
1130,000000	90,679107
1129,000000	89,846860
1128,000000	88,913594
1127,000000	87,893359
1126,000000	86,805448
1125,000000	85,674971
1124,000000	84,536267
1123,000000	83,433368
1122,000000	82,411078
1121,000000	81,510150
1120,000000	80,773245
1119,000000	80,240497
1118,000000	79,938693
1117,000000	79,872131
1116,000000	80,030396
1115,000000	80,388250
1114,000000	80,893510
1113,000000	81,478152
1112,000000	82,072899
1111,000000	82,600168
1110,000000	82,957036
1109,000000	83,028816
1108,000000	82,730902
1107,000000	82,057396
1106,000000	81,106831
1105,000000	80,070647
1104,000000	79,187473
1103,000000	78,671920
1102,000000	78,641034
1101,000000	79,089548
1100,000000	79,927576
1099,000000	81,019410
1098,000000	82,217758
1097,000000	83,398352
1096,000000	84,482629
1095,000000	85,432649
1094,000000	86,232366
1093,000000	86,881476
1092,000000	87,393416
1091,000000	87,789052
1090,000000	88,088622
1089,000000	88,314987
1088,000000	88,493939
1087,000000	88,650082
1086,000000	88,805963
1085,000000	88,982645
1084,000000	89,197537
1083,000000	89,455570
1082,000000	89,746628
1081,000000	90,054723
1080,000000	90,366556
1079,000000	90,671046
1078,000000	90,958147
1077,000000	91,221948
1076,000000	91,461241
1075,000000	91,675831
1074,000000	91,867006
1073,000000	92,040213
1072,000000	92,201243
1071,000000	92,350383
1070,000000	92,483298
1069,000000	92,598389
1068,000000	92,699201
1067,000000	92,790678
1066,000000	92,877657
1065,000000	92,964661
1064,000000	93,053383
1063,000000	93,140845
1062,000000	93,223152
1061,000000	93,300308
1060,000000	93,374599
1059,000000	93,446775
1058,000000	93,517022
1057,000000	93,587196
1056,000000	93,658706
1055,000000	93,729542
1054,000000	93,796219
1053,000000	93,857009
1052,000000	93,911113
1051,000000	93,957882
1050,000000	93,998893
1049,000000	94,037127
1048,000000	94,071790
1047,000000	94,097954
1046,000000	94,114342
1045,000000	94,126907
1044,000000	94,141744
1043,000000	94,158469
1042,000000	94,172989
1041,000000	94,183448
1040,000000	94,190205
1039,000000	94,192950
1038,000000	94,191379
1037,000000	94,186295
1036,000000	94,177600
1035,000000	94,163132
1034,000000	94,141236
1033,000000	94,112509
1032,000000	94,077187
1031,000000	94,034036
1030,000000	93,983537
1029,000000	93,926957
1028,000000	93,860226
1027,000000	93,765059
1026,000000	93,603854
1025,000000	93,309754
1024,000000	92,770186
1023,000000	91,849015
1022,000000	90,482101
1021,000000	88,821773
1020,000000	87,298167
1019,000000	86,467330
1018,000000	86,670567
1017,000000	87,790541
1016,000000	89,341238
1015,000000	90,792265
1014,000000	91,848712
1013,000000	92,499838
1012,000000	92,881844
1011,000000	93,125204
1010,000000	93,301161
1009,000000	93,434976
1008,000000	93,530678
1007,000000	93,586938
1006,000000	93,608336
1005,000000	93,606490
1004,000000	93,587555
1003,000000	93,549334
1002,000000	93,491635
1001,000000	93,421582
1000,000000	93,346419
999,000000	93,267397
998,000000	93,184134
997,000000	93,098313
996,000000	93,011056
995,000000	92,923098
994,000000	92,839001
993,000000	92,764777
992,000000	92,698866
991,000000	92,630919
990,000000	92,551391
989,000000	92,456280
988,000000	92,341134
987,000000	92,197777
986,000000	92,020541
985,000000	91,812025
984,000000	91,579453
983,000000	91,329890
982,000000	91,070480
981,000000	90,807646
980,000000	90,544225
979,000000	90,280073
978,000000	90,017683
977,000000	89,764197
976,000000	89,526384
975,000000	89,305574
974,000000	89,099347
973,000000	88,906906
972,000000	88,730702
971,000000	88,574700
970,000000	88,441767
969,000000	88,332168
968,000000	88,242551
967,000000	88,166215
966,000000	88,097627
965,000000	88,036403
964,000000	87,985797
963,000000	87,948760
962,000000	87,927877
961,000000	87,929217
960,000000	87,960731
959,000000	88,025694
958,000000	88,121892
957,000000	88,246772
956,000000	88,399120
955,000000	88,572830
954,000000	88,755010
953,000000	88,934553
952,000000	89,108408
951,000000	89,278217
950,000000	89,444993
949,000000	89,609867
948,000000	89,775862
947,000000	89,945449
946,000000	90,118599
945,000000	90,294772
944,000000	90,474024
943,000000	90,654498
942,000000	90,831410
941,000000	90,999617
940,000000	91,155689
939,000000	91,298178
938,000000	91,428343
937,000000	91,550394
936,000000	91,668035
935,000000	91,780933
934,000000	91,886564
933,000000	91,983509
932,000000	92,071142
931,000000	92,147734
930,000000	92,212002
929,000000	92,265661
928,000000	92,311820
927,000000	92,352547
926,000000	92,389753
925,000000	92,426807
924,000000	92,467699
923,000000	92,516846
922,000000	92,581045
921,000000	92,668152
920,000000	92,780738
919,000000	92,912225
918,000000	93,051352
917,000000	93,188234
916,000000	93,314506
915,000000	93,422295
914,000000	93,508221
913,000000	93,576718
912,000000	93,636197
911,000000	93,693728
910,000000	93,754381
909,000000	93,821723
908,000000	93,895918
907,000000	93,974435
906,000000	94,056700
905,000000	94,144349
904,000000	94,235093
903,000000	94,320763
902,000000	94,394510
901,000000	94,456078
900,000000	94,508089
899,000000	94,552481
898,000000	94,592750
897,000000	94,633427
896,000000	94,674394
895,000000	94,711030
894,000000	94,743212
893,000000	94,777560
892,000000	94,815030
891,000000	94,841220
890,000000	94,829048
889,000000	94,743861
888,000000	94,542192
887,000000	94,177079
886,000000	93,624390
885,000000	92,900890
884,000000	92,045991
883,000000	91,071663
882,000000	89,921789
881,000000	88,496849
880,000000	86,744342
879,000000	84,756918
878,000000	82,781441
877,000000	81,129441
876,000000	80,063452
875,000000	79,732355
874,000000	80,155491
873,000000	81,234242
872,000000	82,784323
871,000000	84,565094
870,000000	86,333293
869,000000	87,910549
868,000000	89,214326
867,000000	90,240548
866,000000	91,029288
865,000000	91,638283
864,000000	92,119786
863,000000	92,508358
862,000000	92,821700
861,000000	93,072209
860,000000	93,272509
859,000000	93,434603
858,000000	93,570290
857,000000	93,687657
856,000000	93,787091
855,000000	93,866155
854,000000	93,929610
853,000000	93,984268
852,000000	94,018197
851,000000	94,001499
850,000000	93,925888
849,000000	93,837295
848,000000	93,809877
847,000000	93,881495
846,000000	94,021026
845,000000	94,162003
844,000000	94,258092
843,000000	94,304276
842,000000	94,319381
841,000000	94,320091
840,000000	94,310495
839,000000	94,287175
838,000000	94,248868
837,000000	94,200727
836,000000	94,151427
835,000000	94,108648
834,000000	94,078446
833,000000	94,067353
832,000000	94,083563
831,000000	94,136342
830,000000	94,233783
829,000000	94,378797
828,000000	94,563927
827,000000	94,771576
826,000000	94,982760
825,000000	95,186072
824,000000	95,378182
823,000000	95,558286
822,000000	95,724470
821,000000	95,872491
820,000000	95,996543
819,000000	96,094233
818,000000	96,172089
817,000000	96,241354
816,000000	96,306228
815,000000	96,360807
814,000000	96,398871
813,000000	96,422377
812,000000	96,438081
811,000000	96,450801
810,000000	96,463152
809,000000	96,477361
808,000000	96,494009
807,000000	96,511957
806,000000	96,531720
805,000000	96,555862
804,000000	96,584547
803,000000	96,613595
802,000000	96,636699
801,000000	96,643693
800,000000	96,616689
799,000000	96,538139
798,000000	96,411976
797,000000	96,274509
796,000000	96,178182
795,000000	96,159592
794,000000	96,216937
793,000000	96,312541
792,000000	96,396959
791,000000	96,437862
790,000000	96,433470
789,000000	96,400814
788,000000	96,353566
787,000000	96,294955
786,000000	96,227876
785,000000	96,161864
784,000000	96,106597
783,000000	96,064601
782,000000	96,033934
781,000000	96,013344
780,000000	96,000867
779,000000	95,990456
778,000000	95,973535
777,000000	95,942705
776,000000	95,893259
775,000000	95,825106
774,000000	95,745664
773,000000	95,667883
772,000000	95,602683
771,000000	95,554111
770,000000	95,522014
769,000000	95,506795
768,000000	95,510712
767,000000	95,536855
766,000000	95,588214
765,000000	95,665539
764,000000	95,764882
763,000000	95,878797
762,000000	96,000040
761,000000	96,122510
760,000000	96,239246
759,000000	96,342905
758,000000	96,428425
757,000000	96,492846
756,000000	96,534080
755,000000	96,553368
754,000000	96,556748
753,000000	96,548236
752,000000	96,523043
751,000000	96,473619
750,000000	96,401682
749,000000	96,317718
748,000000	96,227270
747,000000	96,122952
746,000000	95,990711
745,000000	95,817560
744,000000	95,590375
743,000000	95,288319
742,000000	94,874511
741,000000	94,289686
740,000000	93,451404
739,000000	92,267767
738,000000	90,663089
737,000000	88,610715
736,000000	86,167692
735,000000	83,500899
734,000000	80,888111
733,000000	78,688229
732,000000	77,280445
731,000000	76,960713
730,000000	77,820434
729,000000	79,674557
728,000000	82,104661
727,000000	84,617174
726,000000	86,831074
725,000000	88,576166
724,000000	89,861479
723,000000	90,782466
722,000000	91,439427
721,000000	91,895128
720,000000	92,168691
719,000000	92,253642
718,000000	92,133156
717,000000	91,780830
716,000000	91,180207
715,000000	90,390923
714,000000	89,603287
713,000000	89,079871
712,000000	88,990087
711,000000	89,280401
710,000000	89,717801
709,000000	90,065537
708,000000	90,214481
707,000000	90,181166
706,000000	90,031724
705,000000	89,827282
704,000000	89,611269
703,000000	89,407659
702,000000	89,222198
701,000000	89,054904
700,000000	88,910241
699,000000	88,791156
698,000000	88,691157
697,000000	88,601184
696,000000	88,520238
695,000000	88,453142
694,000000	88,404082
693,000000	88,376516
692,000000	88,372021
691,000000	88,385450
690,000000	88,407541
689,000000	88,434611
688,000000	88,468114
687,000000	88,503705
686,000000	88,532584
685,000000	88,555066
684,000000	88,580966
683,000000	88,616383
682,000000	88,661710
681,000000	88,723180
680,000000	88,811932
679,000000	88,930133
678,000000	89,070476
677,000000	89,229357
676,000000	89,410281
675,000000	89,614614
674,000000	89,838252
673,000000	90,073786
672,000000	90,309798
671,000000	90,541036
670,000000	90,785206
669,000000	91,081933
668,000000	91,419097
667,000000	91,683138
666,000000	91,824994
665,000000	91,896241
664,000000	91,936197
663,000000	91,945446
662,000000	91,908316
661,000000	91,812565
660,000000	91,651849
659,000000	91,423241
658,000000	91,129861
657,000000	90,778071
656,000000	90,376567
655,000000	89,941607
654,000000	89,493078
653,000000	89,041544
652,000000	88,592507
651,000000	88,158489
650,000000	87,749396
649,000000	87,358874
648,000000	86,980232
647,000000	86,623565
646,000000	86,298155
645,000000	85,994033
644,000000	85,698654
643,000000	85,414758
642,000000	85,144723
641,000000	84,876273
640,000000	84,602395
639,000000	84,337501
638,000000	84,096534
637,000000	83,878417
636,000000	83,686002
635,000000	83,539492
634,000000	83,450456
633,000000	83,404739
632,000000	83,385010
631,000000	83,382870
630,000000	83,378281
629,000000	83,338256
628,000000	83,251857
627,000000	83,141084
626,000000	83,023507
625,000000	82,885046
624,000000	82,704872
623,000000	82,483341
622,000000	82,230552
621,000000	81,951603
620,000000	81,659431
619,000000	81,380381
618,000000	81,130765
617,000000	80,908884
616,000000	80,723387
615,000000	80,602712
614,000000	80,561231
613,000000	80,587973
612,000000	80,682961
611,000000	80,870301
610,000000	81,160791
609,000000	81,533391
608,000000	81,967480
607,000000	82,466444
606,000000	83,036202
605,000000	83,666687
604,000000	84,343061
603,000000	85,052952
602,000000	85,779940
601,000000	86,505299
600,000000	87,214968
599,000000	87,895170
598,000000	88,529399
597,000000	89,106191
596,000000	89,621761
595,000000	90,072146
594,000000	90,453045
593,000000	90,768786
592,000000	91,030786
591,000000	91,249503
590,000000	91,435629
589,000000	91,604132
588,000000	91,768801
587,000000	91,933906
586,000000	92,096950
585,000000	92,255952
584,000000	92,407756
583,000000	92,544656
582,000000	92,660975
581,000000	92,759874
580,000000	92,847423
579,000000	92,927166
578,000000	93,006200
577,000000	93,095701
576,000000	93,195645
575,000000	93,287958
574,000000	93,357244
573,000000	93,408933
572,000000	93,455628
571,000000	93,501101
570,000000	93,549117
569,000000	93,613131
568,000000	93,699733
567,000000	93,790567
566,000000	93,859423
565,000000	93,901070
564,000000	93,927336
563,000000	93,945667
562,000000	93,958726
561,000000	93,974991
560,000000	94,001191
559,000000	94,029438
558,000000	94,047663
557,000000	94,057386
556,000000	94,066078
555,000000	94,069549
554,000000	94,058927
553,000000	94,039241
552,000000	94,023003
551,000000	94,011156
550,000000	93,995940
549,000000	93,977970
548,000000	93,964435
547,000000	93,953004
546,000000	93,933532
545,000000	93,906238
544,000000	93,884504
543,000000	93,878930
542,000000	93,889104
541,000000	93,909403
540,000000	93,934253
539,000000	93,959730
538,000000	93,987581
537,000000	94,023701
536,000000	94,064786
535,000000	94,094417
534,000000	94,104381
533,000000	94,110528
532,000000	94,131798
531,000000	94,161903
530,000000	94,178285
529,000000	94,173301
528,000000	94,157619
527,000000	94,139496
526,000000	94,118510
525,000000	94,098092
524,000000	94,086393
523,000000	94,081817
522,000000	94,073923
521,000000	94,059348
520,000000	94,045809
519,000000	94,039337
518,000000	94,036146
517,000000	94,030806
516,000000	94,023275
515,000000	94,011780
514,000000	93,987343
513,000000	93,940810
512,000000	93,873831
511,000000	93,805402
510,000000	93,763296
509,000000	93,759755
508,000000	93,773369
507,000000	93,760644
506,000000	93,692980
505,000000	93,573780
504,000000	93,414259
503,000000	93,220555
502,000000	93,019832
501,000000	92,867119
500,000000	92,797123
499,000000	92,792547
498,000000	92,807486
497,000000	92,808326
496,000000	92,793136
495,000000	92,777786
494,000000	92,772215
493,000000	92,773381
492,000000	92,774636
491,000000	92,777469
490,000000	92,790392
489,000000	92,816318
488,000000	92,846172
487,000000	92,871166
486,000000	92,902437
485,000000	92,966785
484,000000	93,070527
483,000000	93,178677
482,000000	93,251661
481,000000	93,294109
480,000000	93,344811
479,000000	93,428311
478,000000	93,532188
477,000000	93,629266
476,000000	93,706278
475,000000	93,762855
474,000000	93,798184
473,000000	93,811273
472,000000	93,809862
471,000000	93,810792
470,000000	93,826760
469,000000	93,858539
468,000000	93,895617
467,000000	93,920707
466,000000	93,926365
465,000000	93,928322
464,000000	93,949744
463,000000	93,992320
462,000000	94,030890
461,000000	94,040907
460,000000	94,025328
459,000000	94,011444
458,000000	94,023630
457,000000	94,049472
456,000000	94,051792
455,000000	94,018839
454,000000	93,973232
453,000000	93,939535
452,000000	93,914509
451,000000	93,877003
450,000000	93,828127
