# Supplementary material for: Machine learning-assisted non-destructive plasticizer identification and quantification in historical PVC objects based on IR spectroscopy
Source: Sci Rep. 2022 Mar 23;12:5017. doi: 10.1038/s41598-022-08862-1 (PMC8943100; doi:10.1038/s41598-022-08862-1)
Supplement: Supplementary file 1 — Supplementary Information 1. [file 41598_2022_8862_MOESM1_ESM.zip › Plasticizers_PVC_data/ATR_FTIR_all/P362.ASC]

PE IR       SUBTECH     SPECTRUM    ASCII       PEDS        4.00        
   -1
P362_2.ASC
21/06/21
15:17:28.00
21/06/21
15:17:28.00
Tja�a Rijavec
Sample 025 By tjasar Date Monday, June 21 2021
450,000000
#HDR
-1
-1
#GR
cm-1
%T
1.0
0.0
4000,000000
-1,000000
3551
8
99,895312
89,586265
#DATA
4000,000000	99,726016
3999,000000	99,725074
3998,000000	99,729182
3997,000000	99,730180
3996,000000	99,730942
3995,000000	99,731115
3994,000000	99,730958
3993,000000	99,730803
3992,000000	99,730763
3991,000000	99,730735
3990,000000	99,730760
3989,000000	99,731115
3988,000000	99,731946
3987,000000	99,732943
3986,000000	99,733523
3985,000000	99,733377
3984,000000	99,732804
3983,000000	99,732355
3982,000000	99,732271
3981,000000	99,732367
3980,000000	99,732396
3979,000000	99,732453
3978,000000	99,732923
3977,000000	99,734064
3976,000000	99,735772
3975,000000	99,737671
3974,000000	99,739307
3973,000000	99,740179
3972,000000	99,739674
3971,000000	99,737475
3970,000000	99,734116
3969,000000	99,731037
3968,000000	99,729780
3967,000000	99,730667
3966,000000	99,732466
3965,000000	99,733396
3964,000000	99,732693
3963,000000	99,731360
3962,000000	99,731298
3961,000000	99,733535
3960,000000	99,736991
3959,000000	99,739312
3958,000000	99,738892
3957,000000	99,736225
3956,000000	99,733551
3955,000000	99,732999
3954,000000	99,735027
3953,000000	99,738136
3952,000000	99,739937
3951,000000	99,738820
3950,000000	99,735048
3949,000000	99,730820
3948,000000	99,728817
3947,000000	99,730355
3946,000000	99,734965
3945,000000	99,740569
3944,000000	99,744244
3943,000000	99,744241
3942,000000	99,741413
3941,000000	99,738442
3940,000000	99,737379
3939,000000	99,738352
3938,000000	99,740160
3937,000000	99,741575
3936,000000	99,742305
3935,000000	99,742566
3934,000000	99,742539
3933,000000	99,742450
3932,000000	99,742591
3931,000000	99,743059
3930,000000	99,743426
3929,000000	99,743682
3928,000000	99,744550
3927,000000	99,746120
3926,000000	99,747139
3925,000000	99,746183
3924,000000	99,743575
3923,000000	99,740492
3922,000000	99,737022
3921,000000	99,732581
3920,000000	99,727841
3919,000000	99,725159
3918,000000	99,726706
3917,000000	99,731886
3916,000000	99,737734
3915,000000	99,741882
3914,000000	99,743644
3913,000000	99,743451
3912,000000	99,742067
3911,000000	99,740527
3910,000000	99,739613
3909,000000	99,739221
3908,000000	99,738861
3907,000000	99,737931
3906,000000	99,735610
3905,000000	99,731329
3904,000000	99,726154
3903,000000	99,723229
3902,000000	99,725047
3901,000000	99,731075
3900,000000	99,738398
3899,000000	99,743837
3898,000000	99,746041
3897,000000	99,745739
3896,000000	99,744109
3895,000000	99,742688
3894,000000	99,742993
3893,000000	99,745039
3892,000000	99,746866
3891,000000	99,746497
3890,000000	99,744314
3889,000000	99,742831
3888,000000	99,743391
3887,000000	99,744132
3886,000000	99,742954
3885,000000	99,741867
3884,000000	99,744255
3883,000000	99,749678
3882,000000	99,753894
3881,000000	99,753093
3880,000000	99,748649
3879,000000	99,745546
3878,000000	99,746917
3877,000000	99,752332
3876,000000	99,758530
3875,000000	99,761114
3874,000000	99,759101
3873,000000	99,756433
3872,000000	99,756824
3871,000000	99,758806
3870,000000	99,758377
3869,000000	99,755579
3868,000000	99,754248
3867,000000	99,755880
3866,000000	99,757419
3865,000000	99,755787
3864,000000	99,752620
3863,000000	99,751830
3862,000000	99,753644
3861,000000	99,755852
3860,000000	99,757167
3859,000000	99,757351
3858,000000	99,756815
3857,000000	99,756635
3856,000000	99,758248
3855,000000	99,761966
3854,000000	99,763403
3853,000000	99,764589
3852,000000	99,769324
3851,000000	99,773715
3850,000000	99,773878
3849,000000	99,770468
3848,000000	99,766152
3847,000000	99,763969
3846,000000	99,765120
3845,000000	99,768663
3844,000000	99,772423
3843,000000	99,774676
3842,000000	99,775517
3841,000000	99,776432
3840,000000	99,778196
3839,000000	99,780349
3838,000000	99,782668
3837,000000	99,784591
3836,000000	99,785255
3835,000000	99,784761
3834,000000	99,783582
3833,000000	99,781722
3832,000000	99,779004
3831,000000	99,776082
3830,000000	99,774526
3829,000000	99,775414
3828,000000	99,777706
3827,000000	99,778496
3826,000000	99,776276
3825,000000	99,773528
3824,000000	99,774619
3823,000000	99,780999
3822,000000	99,787265
3821,000000	99,787988
3820,000000	99,786362
3819,000000	99,788441
3818,000000	99,795044
3817,000000	99,800779
3816,000000	99,800333
3815,000000	99,795254
3814,000000	99,791136
3813,000000	99,790215
3812,000000	99,790588
3811,000000	99,790836
3810,000000	99,791959
3809,000000	99,794640
3808,000000	99,795754
3807,000000	99,792225
3806,000000	99,787340
3805,000000	99,787753
3804,000000	99,795711
3803,000000	99,805711
3802,000000	99,808895
3801,000000	99,803974
3800,000000	99,797826
3799,000000	99,795822
3798,000000	99,796995
3797,000000	99,797621
3796,000000	99,795619
3795,000000	99,792435
3794,000000	99,790029
3793,000000	99,788602
3792,000000	99,787517
3791,000000	99,786987
3790,000000	99,787599
3789,000000	99,789256
3788,000000	99,791423
3787,000000	99,793557
3786,000000	99,795186
3785,000000	99,795919
3784,000000	99,796020
3783,000000	99,796675
3782,000000	99,799073
3781,000000	99,802614
3780,000000	99,804897
3779,000000	99,804628
3778,000000	99,802961
3777,000000	99,801541
3776,000000	99,800488
3775,000000	99,799036
3774,000000	99,797487
3773,000000	99,797505
3772,000000	99,799589
3771,000000	99,801872
3770,000000	99,803104
3769,000000	99,804981
3768,000000	99,809269
3767,000000	99,814161
3766,000000	99,816014
3765,000000	99,813750
3764,000000	99,810305
3763,000000	99,809103
3762,000000	99,810385
3761,000000	99,811352
3760,000000	99,810150
3759,000000	99,808274
3758,000000	99,807853
3757,000000	99,809118
3756,000000	99,812134
3755,000000	99,817154
3754,000000	99,821793
3753,000000	99,820501
3752,000000	99,809741
3751,000000	99,794760
3750,000000	99,785486
3749,000000	99,784396
3748,000000	99,789697
3747,000000	99,800055
3746,000000	99,810876
3745,000000	99,813022
3744,000000	99,806008
3743,000000	99,800512
3742,000000	99,802262
3741,000000	99,807644
3740,000000	99,812531
3739,000000	99,816801
3738,000000	99,822453
3737,000000	99,828179
3736,000000	99,831166
3735,000000	99,832502
3734,000000	99,833575
3733,000000	99,833125
3732,000000	99,829968
3731,000000	99,824850
3730,000000	99,819575
3729,000000	99,814949
3728,000000	99,810593
3727,000000	99,806069
3726,000000	99,802503
3725,000000	99,801324
3724,000000	99,802196
3723,000000	99,804034
3722,000000	99,806380
3721,000000	99,809353
3720,000000	99,812297
3719,000000	99,813869
3718,000000	99,813214
3717,000000	99,811058
3716,000000	99,809654
3715,000000	99,810538
3714,000000	99,812497
3713,000000	99,812451
3712,000000	99,809296
3711,000000	99,806680
3710,000000	99,807999
3709,000000	99,812610
3708,000000	99,818380
3707,000000	99,823413
3706,000000	99,826777
3705,000000	99,828933
3704,000000	99,830299
3703,000000	99,829769
3702,000000	99,826040
3701,000000	99,820314
3700,000000	99,815562
3699,000000	99,813479
3698,000000	99,812948
3697,000000	99,811712
3696,000000	99,809207
3695,000000	99,807179
3694,000000	99,807576
3693,000000	99,811416
3692,000000	99,818344
3691,000000	99,825722
3690,000000	99,828728
3689,000000	99,824429
3688,000000	99,815130
3687,000000	99,805782
3686,000000	99,799870
3685,000000	99,796671
3684,000000	99,792855
3683,000000	99,787005
3682,000000	99,781460
3681,000000	99,778595
3680,000000	99,777983
3679,000000	99,778780
3678,000000	99,781274
3677,000000	99,784905
3676,000000	99,786000
3675,000000	99,784386
3674,000000	99,782285
3673,000000	99,782215
3672,000000	99,783442
3671,000000	99,782282
3670,000000	99,777686
3669,000000	99,773429
3668,000000	99,771963
3667,000000	99,772173
3666,000000	99,771819
3665,000000	99,769693
3664,000000	99,765843
3663,000000	99,761094
3662,000000	99,755962
3661,000000	99,750618
3660,000000	99,746004
3659,000000	99,743348
3658,000000	99,742384
3657,000000	99,740596
3656,000000	99,736593
3655,000000	99,732854
3654,000000	99,732899
3653,000000	99,737929
3652,000000	99,744793
3651,000000	99,746668
3650,000000	99,741421
3649,000000	99,738394
3648,000000	99,743249
3647,000000	99,748505
3646,000000	99,748075
3645,000000	99,743876
3644,000000	99,739530
3643,000000	99,736439
3642,000000	99,734332
3641,000000	99,732621
3640,000000	99,730761
3639,000000	99,727531
3638,000000	99,721910
3637,000000	99,714632
3636,000000	99,707431
3635,000000	99,700646
3634,000000	99,693016
3633,000000	99,684239
3632,000000	99,675955
3631,000000	99,669794
3630,000000	99,664931
3629,000000	99,661336
3628,000000	99,662359
3627,000000	99,666787
3626,000000	99,670717
3625,000000	99,671718
3624,000000	99,670152
3623,000000	99,668774
3622,000000	99,670723
3621,000000	99,676004
3620,000000	99,680592
3619,000000	99,679865
3618,000000	99,673148
3617,000000	99,662806
3616,000000	99,651508
3615,000000	99,640360
3614,000000	99,629194
3613,000000	99,618183
3612,000000	99,608264
3611,000000	99,600791
3610,000000	99,597141
3609,000000	99,598303
3608,000000	99,603699
3607,000000	99,610274
3606,000000	99,614221
3605,000000	99,613845
3604,000000	99,610071
3603,000000	99,604430
3602,000000	99,598252
3601,000000	99,592544
3600,000000	99,587936
3599,000000	99,584190
3598,000000	99,580569
3597,000000	99,576358
3596,000000	99,571363
3595,000000	99,565847
3594,000000	99,560006
3593,000000	99,553845
3592,000000	99,547012
3591,000000	99,539865
3590,000000	99,533744
3589,000000	99,530857
3588,000000	99,533486
3587,000000	99,541987
3586,000000	99,551430
3585,000000	99,556094
3584,000000	99,554565
3583,000000	99,548717
3582,000000	99,541363
3581,000000	99,534972
3580,000000	99,530597
3579,000000	99,527768
3578,000000	99,525132
3577,000000	99,521597
3576,000000	99,516501
3575,000000	99,509772
3574,000000	99,501975
3573,000000	99,494019
3572,000000	99,486611
3571,000000	99,480124
3570,000000	99,474980
3569,000000	99,471737
3568,000000	99,472003
3567,000000	99,477920
3566,000000	99,487126
3565,000000	99,492333
3564,000000	99,489864
3563,000000	99,481711
3562,000000	99,471573
3561,000000	99,462013
3560,000000	99,453807
3559,000000	99,446647
3558,000000	99,440191
3557,000000	99,434551
3556,000000	99,430092
3555,000000	99,427185
3554,000000	99,426067
3553,000000	99,426262
3552,000000	99,426193
3551,000000	99,423672
3550,000000	99,417658
3549,000000	99,409286
3548,000000	99,401259
3547,000000	99,396481
3546,000000	99,396318
3545,000000	99,399065
3544,000000	99,401082
3543,000000	99,400009
3542,000000	99,396023
3541,000000	99,390577
3540,000000	99,384898
3539,000000	99,379517
3538,000000	99,374812
3537,000000	99,371193
3536,000000	99,368777
3535,000000	99,366677
3534,000000	99,363517
3533,000000	99,358690
3532,000000	99,352886
3531,000000	99,347590
3530,000000	99,343957
3529,000000	99,341945
3528,000000	99,340396
3527,000000	99,338182
3526,000000	99,335260
3525,000000	99,332873
3524,000000	99,332283
3523,000000	99,333196
3522,000000	99,333648
3521,000000	99,331731
3520,000000	99,327138
3519,000000	99,320816
3518,000000	99,314061
3517,000000	99,308080
3516,000000	99,303808
3515,000000	99,301507
3514,000000	99,300430
3513,000000	99,299317
3512,000000	99,297434
3511,000000	99,295139
3510,000000	99,293297
3509,000000	99,292072
3508,000000	99,290640
3507,000000	99,288354
3506,000000	99,285811
3505,000000	99,284284
3504,000000	99,284293
3503,000000	99,284623
3502,000000	99,282990
3501,000000	99,278319
3500,000000	99,272033
3499,000000	99,266864
3498,000000	99,264765
3497,000000	99,265921
3496,000000	99,268835
3495,000000	99,270949
3494,000000	99,269807
3493,000000	99,264441
3492,000000	99,256072
3491,000000	99,247299
3490,000000	99,240477
3489,000000	99,236481
3488,000000	99,234582
3487,000000	99,233208
3486,000000	99,231032
3485,000000	99,227809
3484,000000	99,224470
3483,000000	99,222524
3482,000000	99,222968
3481,000000	99,225239
3480,000000	99,227183
3479,000000	99,226527
3478,000000	99,222655
3477,000000	99,217016
3476,000000	99,211839
3475,000000	99,208412
3474,000000	99,206454
3473,000000	99,205004
3472,000000	99,203498
3471,000000	99,202001
3470,000000	99,200851
3469,000000	99,200375
3468,000000	99,200573
3467,000000	99,200676
3466,000000	99,199236
3465,000000	99,195084
3464,000000	99,188497
3463,000000	99,181416
3462,000000	99,176245
3461,000000	99,174040
3460,000000	99,173583
3459,000000	99,172344
3458,000000	99,168586
3457,000000	99,162526
3456,000000	99,155975
3455,000000	99,150928
3454,000000	99,148209
3453,000000	99,146994
3452,000000	99,145347
3451,000000	99,141908
3450,000000	99,137207
3449,000000	99,133218
3448,000000	99,131290
3447,000000	99,130570
3446,000000	99,128747
3445,000000	99,124562
3444,000000	99,119064
3443,000000	99,114414
3442,000000	99,112158
3441,000000	99,112703
3440,000000	99,115879
3439,000000	99,121148
3438,000000	99,127236
3437,000000	99,132035
3436,000000	99,133617
3435,000000	99,131443
3434,000000	99,126523
3433,000000	99,120590
3432,000000	99,115138
3431,000000	99,111027
3430,000000	99,108253
3429,000000	99,106009
3428,000000	99,103179
3427,000000	99,099016
3426,000000	99,093428
3425,000000	99,086996
3424,000000	99,081111
3423,000000	99,077722
3422,000000	99,078099
3421,000000	99,081475
3420,000000	99,085291
3419,000000	99,087192
3418,000000	99,086778
3417,000000	99,085455
3416,000000	99,085000
3415,000000	99,086319
3414,000000	99,089026
3413,000000	99,091972
3412,000000	99,094315
3411,000000	99,096019
3410,000000	99,097244
3409,000000	99,097643
3408,000000	99,096739
3407,000000	99,094819
3406,000000	99,092903
3405,000000	99,091799
3404,000000	99,091734
3403,000000	99,092894
3402,000000	99,095645
3401,000000	99,099820
3400,000000	99,104102
3399,000000	99,106650
3398,000000	99,106408
3397,000000	99,103884
3396,000000	99,100802
3395,000000	99,099150
3394,000000	99,100161
3393,000000	99,103556
3392,000000	99,107477
3391,000000	99,109453
3390,000000	99,107961
3389,000000	99,103341
3388,000000	99,097546
3387,000000	99,093029
3386,000000	99,091442
3385,000000	99,092730
3384,000000	99,095266
3383,000000	99,097059
3382,000000	99,097195
3381,000000	99,096363
3380,000000	99,096047
3379,000000	99,097169
3378,000000	99,099331
3377,000000	99,101281
3376,000000	99,102068
3375,000000	99,101883
3374,000000	99,101918
3373,000000	99,103286
3372,000000	99,105879
3371,000000	99,108285
3370,000000	99,108949
3369,000000	99,107560
3368,000000	99,105314
3367,000000	99,103796
3366,000000	99,103640
3365,000000	99,104295
3364,000000	99,104969
3363,000000	99,105510
3362,000000	99,106281
3361,000000	99,107470
3360,000000	99,108907
3359,000000	99,110460
3358,000000	99,112059
3357,000000	99,113225
3356,000000	99,113201
3355,000000	99,112122
3354,000000	99,111645
3353,000000	99,113600
3352,000000	99,117863
3351,000000	99,122121
3350,000000	99,123971
3349,000000	99,122991
3348,000000	99,120701
3347,000000	99,118850
3346,000000	99,118065
3345,000000	99,117808
3344,000000	99,117258
3343,000000	99,116274
3342,000000	99,115617
3341,000000	99,116241
3340,000000	99,118320
3339,000000	99,121058
3338,000000	99,123416
3337,000000	99,124786
3336,000000	99,125027
3335,000000	99,124288
3334,000000	99,123093
3333,000000	99,122287
3332,000000	99,122557
3331,000000	99,124004
3330,000000	99,126244
3329,000000	99,128782
3328,000000	99,131284
3327,000000	99,133680
3326,000000	99,136131
3325,000000	99,138632
3324,000000	99,140590
3323,000000	99,141241
3322,000000	99,140700
3321,000000	99,140181
3320,000000	99,140666
3319,000000	99,141522
3318,000000	99,141030
3317,000000	99,138377
3316,000000	99,134738
3315,000000	99,132256
3314,000000	99,132197
3313,000000	99,134231
3312,000000	99,137313
3311,000000	99,141020
3310,000000	99,145858
3309,000000	99,152184
3308,000000	99,158967
3307,000000	99,164049
3306,000000	99,165929
3305,000000	99,165097
3304,000000	99,163372
3303,000000	99,161993
3302,000000	99,160728
3301,000000	99,158855
3300,000000	99,156572
3299,000000	99,155023
3298,000000	99,155126
3297,000000	99,156777
3296,000000	99,159281
3295,000000	99,162220
3294,000000	99,165445
3293,000000	99,168342
3292,000000	99,169720
3291,000000	99,168799
3290,000000	99,166164
3289,000000	99,163369
3288,000000	99,161578
3287,000000	99,160808
3286,000000	99,160378
3285,000000	99,159770
3284,000000	99,159013
3283,000000	99,158542
3282,000000	99,158889
3281,000000	99,160355
3280,000000	99,162804
3279,000000	99,165820
3278,000000	99,169119
3277,000000	99,172702
3276,000000	99,176656
3275,000000	99,181062
3274,000000	99,186025
3273,000000	99,191292
3272,000000	99,195642
3271,000000	99,197281
3270,000000	99,195529
3269,000000	99,192060
3268,000000	99,189936
3267,000000	99,191206
3266,000000	99,195463
3265,000000	99,200612
3264,000000	99,204439
3263,000000	99,205509
3262,000000	99,203455
3261,000000	99,199259
3260,000000	99,195244
3259,000000	99,194004
3258,000000	99,196742
3257,000000	99,202384
3256,000000	99,208380
3255,000000	99,212439
3254,000000	99,213817
3253,000000	99,213434
3252,000000	99,213120
3251,000000	99,214570
3250,000000	99,218256
3249,000000	99,222816
3248,000000	99,225722
3247,000000	99,225215
3246,000000	99,221819
3245,000000	99,217686
3244,000000	99,214478
3243,000000	99,212372
3242,000000	99,211101
3241,000000	99,211161
3240,000000	99,213311
3239,000000	99,217423
3238,000000	99,222525
3237,000000	99,227877
3236,000000	99,233427
3235,000000	99,239127
3234,000000	99,244287
3233,000000	99,247845
3232,000000	99,249157
3231,000000	99,248487
3230,000000	99,246775
3229,000000	99,244913
3228,000000	99,243121
3227,000000	99,241173
3226,000000	99,239235
3225,000000	99,238204
3224,000000	99,238974
3223,000000	99,241585
3222,000000	99,245310
3221,000000	99,249281
3220,000000	99,252690
3219,000000	99,254665
3218,000000	99,254692
3217,000000	99,253229
3216,000000	99,251519
3215,000000	99,250646
3214,000000	99,250946
3213,000000	99,252226
3212,000000	99,254154
3211,000000	99,256451
3210,000000	99,258964
3209,000000	99,261751
3208,000000	99,264932
3207,000000	99,268430
3206,000000	99,271919
3205,000000	99,274948
3204,000000	99,276955
3203,000000	99,277312
3202,000000	99,275772
3201,000000	99,273042
3200,000000	99,270730
3199,000000	99,270442
3198,000000	99,272752
3197,000000	99,276825
3196,000000	99,281042
3195,000000	99,284137
3194,000000	99,285868
3193,000000	99,286733
3192,000000	99,287190
3191,000000	99,287381
3190,000000	99,287496
3189,000000	99,288038
3188,000000	99,289464
3187,000000	99,291828
3186,000000	99,294950
3185,000000	99,298635
3184,000000	99,302466
3183,000000	99,305516
3182,000000	99,306752
3181,000000	99,305845
3180,000000	99,303644
3179,000000	99,301855
3178,000000	99,301962
3177,000000	99,304085
3176,000000	99,306897
3175,000000	99,308990
3174,000000	99,310219
3173,000000	99,311492
3172,000000	99,313476
3171,000000	99,316103
3170,000000	99,319256
3169,000000	99,322994
3168,000000	99,326685
3167,000000	99,328781
3166,000000	99,328352
3165,000000	99,326504
3164,000000	99,325544
3163,000000	99,326770
3162,000000	99,329510
3161,000000	99,332097
3160,000000	99,333285
3159,000000	99,332958
3158,000000	99,332141
3157,000000	99,332556
3156,000000	99,335647
3155,000000	99,341547
3154,000000	99,348731
3153,000000	99,354728
3152,000000	99,357489
3151,000000	99,356659
3150,000000	99,353809
3149,000000	99,351254
3148,000000	99,350429
3147,000000	99,351287
3146,000000	99,353044
3145,000000	99,355135
3144,000000	99,357525
3143,000000	99,360498
3142,000000	99,364312
3141,000000	99,368698
3140,000000	99,372570
3139,000000	99,374609
3138,000000	99,374331
3137,000000	99,372295
3136,000000	99,369347
3135,000000	99,366255
3134,000000	99,364208
3133,000000	99,364692
3132,000000	99,368178
3131,000000	99,373438
3130,000000	99,378615
3129,000000	99,382438
3128,000000	99,384167
3127,000000	99,383539
3126,000000	99,381625
3125,000000	99,380969
3124,000000	99,383634
3123,000000	99,389268
3122,000000	99,395853
3121,000000	99,402113
3120,000000	99,408181
3119,000000	99,414012
3118,000000	99,418331
3117,000000	99,419729
3116,000000	99,418196
3115,000000	99,415129
3114,000000	99,412185
3113,000000	99,410422
3112,000000	99,410268
3111,000000	99,411861
3110,000000	99,415201
3109,000000	99,419824
3108,000000	99,424417
3107,000000	99,427237
3106,000000	99,427332
3105,000000	99,425370
3104,000000	99,423156
3103,000000	99,422218
3102,000000	99,422697
3101,000000	99,423411
3100,000000	99,423180
3099,000000	99,422221
3098,000000	99,422123
3097,000000	99,424078
3096,000000	99,427288
3095,000000	99,429565
3094,000000	99,429601
3093,000000	99,428138
3092,000000	99,426836
3091,000000	99,426677
3090,000000	99,427743
3089,000000	99,429859
3088,000000	99,432772
3087,000000	99,435957
3086,000000	99,438764
3085,000000	99,440718
3084,000000	99,441567
3083,000000	99,441384
3082,000000	99,440874
3081,000000	99,441072
3080,000000	99,442230
3079,000000	99,443314
3078,000000	99,443157
3077,000000	99,441830
3076,000000	99,440410
3075,000000	99,439713
3074,000000	99,439736
3073,000000	99,440084
3072,000000	99,440328
3071,000000	99,440141
3070,000000	99,439647
3069,000000	99,439577
3068,000000	99,440557
3067,000000	99,442194
3066,000000	99,443310
3065,000000	99,443185
3064,000000	99,442206
3063,000000	99,441210
3062,000000	99,440591
3061,000000	99,440179
3060,000000	99,439764
3059,000000	99,439526
3058,000000	99,440022
3057,000000	99,441625
3056,000000	99,443884
3055,000000	99,445754
3054,000000	99,446718
3053,000000	99,447355
3052,000000	99,448344
3051,000000	99,449306
3050,000000	99,449400
3049,000000	99,448982
3048,000000	99,449835
3047,000000	99,453323
3046,000000	99,458795
3045,000000	99,464147
3044,000000	99,467615
3043,000000	99,468765
3042,000000	99,468167
3041,000000	99,466561
3040,000000	99,464460
3039,000000	99,462351
3038,000000	99,460924
3037,000000	99,460606
3036,000000	99,460615
3035,000000	99,459060
3034,000000	99,454797
3033,000000	99,449089
3032,000000	99,444611
3031,000000	99,442631
3030,000000	99,441925
3029,000000	99,440698
3028,000000	99,438650
3027,000000	99,436530
3026,000000	99,434341
3025,000000	99,431019
3024,000000	99,425991
3023,000000	99,420415
3022,000000	99,416422
3021,000000	99,415138
3020,000000	99,415640
3019,000000	99,415869
3018,000000	99,414483
3017,000000	99,411816
3016,000000	99,409197
3015,000000	99,407577
3014,000000	99,406702
3013,000000	99,405185
3012,000000	99,401046
3011,000000	99,392635
3010,000000	99,379743
3009,000000	99,364023
3008,000000	99,348045
3007,000000	99,333746
3006,000000	99,321639
3005,000000	99,311073
3004,000000	99,300861
3003,000000	99,289992
3002,000000	99,278352
3001,000000	99,266834
3000,000000	99,256173
2999,000000	99,245483
2998,000000	99,232444
2997,000000	99,215174
2996,000000	99,193765
2995,000000	99,169824
2994,000000	99,144878
2993,000000	99,119310
2992,000000	99,092281
2991,000000	99,062304
2990,000000	99,027978
2989,000000	98,988644
2988,000000	98,944569
2987,000000	98,896607
2986,000000	98,845770
2985,000000	98,792680
2984,000000	98,736860
2983,000000	98,676636
2982,000000	98,610177
2981,000000	98,536971
2980,000000	98,457955
2979,000000	98,374383
2978,000000	98,287211
2977,000000	98,197504
2976,000000	98,106710
2975,000000	98,015772
2974,000000	97,924348
2973,000000	97,831383
2972,000000	97,736334
2971,000000	97,639681
2970,000000	97,542502
2969,000000	97,446081
2968,000000	97,351872
2967,000000	97,261711
2966,000000	97,177947
2965,000000	97,103021
2964,000000	97,038632
2963,000000	96,985092
2962,000000	96,942127
2961,000000	96,910283
2960,000000	96,891029
2959,000000	96,885561
2958,000000	96,893706
2957,000000	96,914575
2956,000000	96,947638
2955,000000	96,992558
2954,000000	97,048030
2953,000000	97,110902
2952,000000	97,176863
2951,000000	97,241799
2950,000000	97,302658
2949,000000	97,356888
2948,000000	97,401174
2947,000000	97,431177
2946,000000	97,442889
2945,000000	97,434718
2944,000000	97,407944
2943,000000	97,365406
2942,000000	97,309691
2941,000000	97,242405
2940,000000	97,164669
2939,000000	97,077776
2938,000000	96,983900
2937,000000	96,886234
2936,000000	96,788521
2935,000000	96,694061
2934,000000	96,605031
2933,000000	96,522912
2932,000000	96,449176
2931,000000	96,385646
2930,000000	96,334019
2929,000000	96,295170
2928,000000	96,268961
2927,000000	96,254768
2926,000000	96,252361
2925,000000	96,261901
2924,000000	96,283145
2923,000000	96,314720
2922,000000	96,354423
2921,000000	96,400059
2920,000000	96,449739
2919,000000	96,501674
2918,000000	96,553863
2917,000000	96,604066
2916,000000	96,650005
2915,000000	96,689941
2914,000000	96,723609
2913,000000	96,752681
2912,000000	96,780182
2911,000000	96,809230
2910,000000	96,842324
2909,000000	96,881475
2908,000000	96,928576
2907,000000	96,985037
2906,000000	97,050858
2905,000000	97,124121
2904,000000	97,201974
2903,000000	97,282401
2902,000000	97,365587
2901,000000	97,452371
2900,000000	97,542162
2899,000000	97,632508
2898,000000	97,720328
2897,000000	97,803324
2896,000000	97,880066
2895,000000	97,949687
2894,000000	98,012226
2893,000000	98,068768
2892,000000	98,120580
2891,000000	98,168116
2890,000000	98,211121
2889,000000	98,249320
2888,000000	98,282318
2887,000000	98,309069
2886,000000	98,328215
2885,000000	98,339069
2884,000000	98,341744
2883,000000	98,336204
2882,000000	98,321792
2881,000000	98,297911
2880,000000	98,264826
2879,000000	98,223812
2878,000000	98,177260
2877,000000	98,128980
2876,000000	98,083581
2875,000000	98,044784
2874,000000	98,014124
2873,000000	97,991487
2872,000000	97,976622
2871,000000	97,969672
2870,000000	97,970337
2869,000000	97,976712
2868,000000	97,984803
2867,000000	97,989048
2866,000000	97,983879
2865,000000	97,965847
2864,000000	97,935217
2863,000000	97,895749
2862,000000	97,852787
2861,000000	97,811216
2860,000000	97,774850
2859,000000	97,746906
2858,000000	97,730344
2857,000000	97,727548
2856,000000	97,739719
2855,000000	97,766935
2854,000000	97,808560
2853,000000	97,863443
2852,000000	97,930190
2851,000000	98,007675
2850,000000	98,094877
2849,000000	98,189444
2848,000000	98,286512
2847,000000	98,380008
2846,000000	98,465966
2845,000000	98,544147
2844,000000	98,616478
2843,000000	98,684752
2842,000000	98,750050
2841,000000	98,813063
2840,000000	98,873318
2839,000000	98,928345
2838,000000	98,975154
2837,000000	99,013044
2836,000000	99,044194
2835,000000	99,071371
2834,000000	99,095824
2833,000000	99,117756
2832,000000	99,137668
2831,000000	99,156175
2830,000000	99,173115
2829,000000	99,187941
2828,000000	99,200962
2827,000000	99,213276
2826,000000	99,225186
2825,000000	99,235382
2824,000000	99,242190
2823,000000	99,245418
2822,000000	99,246643
2821,000000	99,247796
2820,000000	99,249784
2819,000000	99,252464
2818,000000	99,255587
2817,000000	99,259454
2816,000000	99,264736
2815,000000	99,272105
2814,000000	99,282214
2813,000000	99,295550
2812,000000	99,311725
2811,000000	99,328999
2810,000000	99,345112
2809,000000	99,358905
2808,000000	99,370873
2807,000000	99,382008
2806,000000	99,392434
2805,000000	99,401501
2804,000000	99,408941
2803,000000	99,415559
2802,000000	99,422748
2801,000000	99,431349
2800,000000	99,440881
2799,000000	99,449809
2798,000000	99,456739
2797,000000	99,461560
2796,000000	99,465404
2795,000000	99,469517
2794,000000	99,474352
2793,000000	99,479676
2792,000000	99,485092
2791,000000	99,490172
2790,000000	99,494381
2789,000000	99,497339
2788,000000	99,499099
2787,000000	99,500002
2786,000000	99,500351
2785,000000	99,500472
2784,000000	99,500902
2783,000000	99,502077
2782,000000	99,503754
2781,000000	99,505157
2780,000000	99,506034
2779,000000	99,507453
2778,000000	99,511151
2777,000000	99,517776
2776,000000	99,525842
2775,000000	99,532670
2774,000000	99,536507
2773,000000	99,537661
2772,000000	99,537564
2771,000000	99,537053
2770,000000	99,535925
2769,000000	99,533948
2768,000000	99,531683
2767,000000	99,530089
2766,000000	99,529682
2765,000000	99,530341
2764,000000	99,531670
2763,000000	99,533281
2762,000000	99,534890
2761,000000	99,536442
2760,000000	99,538045
2759,000000	99,539608
2758,000000	99,540623
2757,000000	99,540549
2756,000000	99,539346
2755,000000	99,537537
2754,000000	99,535870
2753,000000	99,535093
2752,000000	99,535813
2751,000000	99,538103
2750,000000	99,541093
2749,000000	99,543236
2748,000000	99,543386
2747,000000	99,541774
2746,000000	99,539834
2745,000000	99,538922
2744,000000	99,539154
2743,000000	99,539617
2742,000000	99,539667
2741,000000	99,539682
2740,000000	99,540256
2739,000000	99,540967
2738,000000	99,540565
2737,000000	99,538489
2736,000000	99,535764
2735,000000	99,534102
2734,000000	99,534333
2733,000000	99,535934
2732,000000	99,537840
2731,000000	99,539482
2730,000000	99,541199
2729,000000	99,543824
2728,000000	99,547705
2727,000000	99,551985
2726,000000	99,555084
2725,000000	99,556172
2724,000000	99,556056
2723,000000	99,556318
2722,000000	99,557728
2721,000000	99,559756
2720,000000	99,561527
2719,000000	99,562824
2718,000000	99,564041
2717,000000	99,565493
2716,000000	99,567120
2715,000000	99,568787
2714,000000	99,570601
2713,000000	99,572685
2712,000000	99,574702
2711,000000	99,575914
2710,000000	99,575964
2709,000000	99,575485
2708,000000	99,575556
2707,000000	99,576552
2706,000000	99,577910
2705,000000	99,579167
2704,000000	99,580755
2703,000000	99,583367
2702,000000	99,586738
2701,000000	99,589586
2700,000000	99,590808
2699,000000	99,590426
2698,000000	99,589310
2697,000000	99,588271
2696,000000	99,587576
2695,000000	99,587143
2694,000000	99,586980
2693,000000	99,587414
2692,000000	99,588929
2691,000000	99,591713
2690,000000	99,595241
2689,000000	99,598295
2688,000000	99,599580
2687,000000	99,598636
2686,000000	99,596332
2685,000000	99,594344
2684,000000	99,593868
2683,000000	99,594741
2682,000000	99,595826
2681,000000	99,596166
2680,000000	99,595575
2679,000000	99,594331
2678,000000	99,592787
2677,000000	99,591359
2676,000000	99,590441
2675,000000	99,590028
2674,000000	99,589662
2673,000000	99,589011
2672,000000	99,588297
2671,000000	99,587902
2670,000000	99,587778
2669,000000	99,587592
2668,000000	99,587341
2667,000000	99,587441
2666,000000	99,588180
2665,000000	99,589298
2664,000000	99,590274
2663,000000	99,590979
2662,000000	99,592053
2661,000000	99,594488
2660,000000	99,598545
2659,000000	99,603022
2658,000000	99,606042
2657,000000	99,606936
2656,000000	99,607163
2655,000000	99,608944
2654,000000	99,613072
2653,000000	99,618412
2652,000000	99,623403
2651,000000	99,627568
2650,000000	99,631454
2649,000000	99,635581
2648,000000	99,639795
2647,000000	99,643504
2646,000000	99,646260
2645,000000	99,648079
2644,000000	99,649276
2643,000000	99,650193
2642,000000	99,651260
2641,000000	99,653239
2640,000000	99,656826
2639,000000	99,661593
2638,000000	99,665650
2637,000000	99,667049
2636,000000	99,665669
2635,000000	99,663301
2634,000000	99,661789
2633,000000	99,661428
2632,000000	99,661331
2631,000000	99,660850
2630,000000	99,660286
2629,000000	99,660385
2628,000000	99,661463
2627,000000	99,663089
2626,000000	99,664514
2625,000000	99,665338
2624,000000	99,665746
2623,000000	99,666143
2622,000000	99,666817
2621,000000	99,668095
2620,000000	99,670449
2619,000000	99,673858
2618,000000	99,677114
2617,000000	99,678428
2616,000000	99,677049
2615,000000	99,674081
2614,000000	99,671492
2613,000000	99,670521
2612,000000	99,671108
2611,000000	99,672422
2610,000000	99,673606
2609,000000	99,674217
2608,000000	99,674368
2607,000000	99,674575
2606,000000	99,675392
2605,000000	99,677122
2604,000000	99,679755
2603,000000	99,682905
2602,000000	99,685679
2601,000000	99,686939
2600,000000	99,686144
2599,000000	99,684140
2598,000000	99,682948
2597,000000	99,684416
2596,000000	99,688680
2595,000000	99,693777
2594,000000	99,697006
2593,000000	99,697054
2592,000000	99,694977
2591,000000	99,693075
2590,000000	99,692743
2589,000000	99,693362
2588,000000	99,693091
2587,000000	99,690655
2586,000000	99,686624
2585,000000	99,683201
2584,000000	99,682470
2583,000000	99,684410
2582,000000	99,686633
2581,000000	99,686534
2580,000000	99,683929
2579,000000	99,681308
2578,000000	99,681387
2577,000000	99,684492
2576,000000	99,688430
2575,000000	99,690814
2574,000000	99,691321
2573,000000	99,691674
2572,000000	99,693496
2571,000000	99,696432
2570,000000	99,698606
2569,000000	99,698750
2568,000000	99,697348
2567,000000	99,695629
2566,000000	99,694093
2565,000000	99,692449
2564,000000	99,690395
2563,000000	99,687747
2562,000000	99,684323
2561,000000	99,680683
2560,000000	99,678703
2559,000000	99,680084
2558,000000	99,683917
2557,000000	99,686839
2556,000000	99,686402
2555,000000	99,683680
2554,000000	99,681755
2553,000000	99,682177
2552,000000	99,683810
2551,000000	99,684941
2550,000000	99,685431
2549,000000	99,686456
2548,000000	99,688894
2547,000000	99,692562
2546,000000	99,696682
2545,000000	99,700503
2544,000000	99,703449
2543,000000	99,705143
2542,000000	99,705482
2541,000000	99,704545
2540,000000	99,702290
2539,000000	99,698632
2538,000000	99,693957
2537,000000	99,689186
2536,000000	99,684868
2535,000000	99,680368
2534,000000	99,674690
2533,000000	99,668252
2532,000000	99,663125
2531,000000	99,660997
2530,000000	99,661412
2529,000000	99,662564
2528,000000	99,663424
2527,000000	99,664235
2526,000000	99,665000
2525,000000	99,664613
2524,000000	99,662080
2523,000000	99,658187
2522,000000	99,655308
2521,000000	99,655508
2520,000000	99,658970
2519,000000	99,664072
2518,000000	99,668681
2517,000000	99,671484
2516,000000	99,672585
2515,000000	99,673136
2514,000000	99,674278
2513,000000	99,676125
2512,000000	99,677647
2511,000000	99,677638
2510,000000	99,675972
2509,000000	99,673916
2508,000000	99,673153
2507,000000	99,674485
2506,000000	99,677434
2505,000000	99,680877
2504,000000	99,683780
2503,000000	99,685502
2502,000000	99,685986
2501,000000	99,685974
2500,000000	99,686791
2499,000000	99,689447
2498,000000	99,693761
2497,000000	99,698365
2496,000000	99,701594
2495,000000	99,702729
2494,000000	99,702821
2493,000000	99,704234
2492,000000	99,708667
2491,000000	99,715168
2490,000000	99,720518
2489,000000	99,722197
2488,000000	99,720905
2487,000000	99,719776
2486,000000	99,721266
2485,000000	99,725180
2484,000000	99,729540
2483,000000	99,732761
2482,000000	99,734810
2481,000000	99,736792
2480,000000	99,739718
2479,000000	99,743372
2478,000000	99,746116
2477,000000	99,745976
2476,000000	99,742351
2475,000000	99,736761
2474,000000	99,731904
2473,000000	99,729988
2472,000000	99,731717
2471,000000	99,736365
2470,000000	99,742362
2469,000000	99,747879
2468,000000	99,751444
2467,000000	99,752551
2466,000000	99,751874
2465,000000	99,750754
2464,000000	99,750346
2463,000000	99,751008
2462,000000	99,752220
2461,000000	99,752973
2460,000000	99,752517
2459,000000	99,751085
2458,000000	99,749819
2457,000000	99,749588
2456,000000	99,749960
2455,000000	99,749874
2454,000000	99,749291
2453,000000	99,749356
2452,000000	99,750508
2451,000000	99,751426
2450,000000	99,750848
2449,000000	99,749826
2448,000000	99,750726
2447,000000	99,753902
2446,000000	99,756733
2445,000000	99,756615
2444,000000	99,753971
2443,000000	99,751511
2442,000000	99,751100
2441,000000	99,752252
2440,000000	99,753321
2439,000000	99,753183
2438,000000	99,751563
2437,000000	99,748549
2436,000000	99,744607
2435,000000	99,741102
2434,000000	99,740143
2433,000000	99,743096
2432,000000	99,748982
2431,000000	99,754873
2430,000000	99,758401
2429,000000	99,759675
2428,000000	99,760407
2427,000000	99,761692
2426,000000	99,763394
2425,000000	99,765188
2424,000000	99,766872
2423,000000	99,767556
2422,000000	99,765955
2421,000000	99,762264
2420,000000	99,758866
2419,000000	99,758169
2418,000000	99,760098
2417,000000	99,762329
2416,000000	99,762578
2415,000000	99,760105
2414,000000	99,755524
2413,000000	99,750225
2412,000000	99,746120
2411,000000	99,745079
2410,000000	99,747801
2409,000000	99,752830
2408,000000	99,756769
2407,000000	99,756241
2406,000000	99,750775
2405,000000	99,744002
2404,000000	99,741115
2403,000000	99,744388
2402,000000	99,751235
2401,000000	99,756719
2400,000000	99,757711
2399,000000	99,754789
2398,000000	99,751080
2397,000000	99,749821
2396,000000	99,752279
2395,000000	99,756986
2394,000000	99,760975
2393,000000	99,762002
2392,000000	99,759678
2391,000000	99,754926
2390,000000	99,749359
2389,000000	99,745646
2388,000000	99,746821
2387,000000	99,753792
2386,000000	99,763795
2385,000000	99,772267
2384,000000	99,776638
2383,000000	99,777405
2382,000000	99,776242
2381,000000	99,774363
2380,000000	99,772677
2379,000000	99,772434
2378,000000	99,774411
2377,000000	99,777837
2376,000000	99,780564
2375,000000	99,780848
2374,000000	99,779237
2373,000000	99,778768
2372,000000	99,782597
2371,000000	99,790866
2370,000000	99,800816
2369,000000	99,809230
2368,000000	99,813936
2367,000000	99,813549
2366,000000	99,807857
2365,000000	99,799436
2364,000000	99,791602
2363,000000	99,784709
2362,000000	99,777365
2361,000000	99,771259
2360,000000	99,769872
2359,000000	99,773544
2358,000000	99,778962
2357,000000	99,784053
2356,000000	99,788637
2355,000000	99,791001
2354,000000	99,789675
2353,000000	99,785584
2352,000000	99,782244
2351,000000	99,782203
2350,000000	99,783934
2349,000000	99,784302
2348,000000	99,781388
2347,000000	99,777027
2346,000000	99,774968
2345,000000	99,777228
2344,000000	99,782187
2343,000000	99,785717
2342,000000	99,785507
2341,000000	99,781817
2340,000000	99,777293
2339,000000	99,773841
2338,000000	99,771352
2337,000000	99,768643
2336,000000	99,765548
2335,000000	99,763470
2334,000000	99,765018
2333,000000	99,770296
2332,000000	99,775884
2331,000000	99,777752
2330,000000	99,774706
2329,000000	99,769043
2328,000000	99,762270
2327,000000	99,755232
2326,000000	99,748459
2325,000000	99,742818
2324,000000	99,739840
2323,000000	99,740131
2322,000000	99,743509
2321,000000	99,747759
2320,000000	99,750950
2319,000000	99,752761
2318,000000	99,754159
2317,000000	99,755900
2316,000000	99,757831
2315,000000	99,760162
2314,000000	99,763645
2313,000000	99,769019
2312,000000	99,775581
2311,000000	99,781520
2310,000000	99,785040
2309,000000	99,785750
2308,000000	99,784798
2307,000000	99,784000
2306,000000	99,784830
2305,000000	99,787598
2304,000000	99,791674
2303,000000	99,795489
2302,000000	99,797709
2301,000000	99,798320
2300,000000	99,798381
2299,000000	99,797716
2298,000000	99,793868
2297,000000	99,785291
2296,000000	99,774371
2295,000000	99,765965
2294,000000	99,761948
2293,000000	99,759735
2292,000000	99,756139
2291,000000	99,751277
2290,000000	99,747399
2289,000000	99,745653
2288,000000	99,745821
2287,000000	99,748066
2286,000000	99,752949
2285,000000	99,759686
2284,000000	99,766157
2283,000000	99,770704
2282,000000	99,773177
2281,000000	99,773924
2280,000000	99,772894
2279,000000	99,769583
2278,000000	99,763794
2277,000000	99,756608
2276,000000	99,750847
2275,000000	99,749771
2274,000000	99,754206
2273,000000	99,761405
2272,000000	99,767314
2271,000000	99,769795
2270,000000	99,768951
2269,000000	99,765488
2268,000000	99,760643
2267,000000	99,757290
2266,000000	99,758645
2265,000000	99,764710
2264,000000	99,771255
2263,000000	99,773741
2262,000000	99,771578
2261,000000	99,767695
2260,000000	99,764789
2259,000000	99,763386
2258,000000	99,763567
2257,000000	99,766509
2256,000000	99,773162
2255,000000	99,781909
2254,000000	99,789096
2253,000000	99,792071
2252,000000	99,790945
2251,000000	99,787462
2250,000000	99,783741
2249,000000	99,782491
2248,000000	99,786558
2247,000000	99,795844
2246,000000	99,805081
2245,000000	99,807565
2244,000000	99,801782
2243,000000	99,793077
2242,000000	99,788161
2241,000000	99,789222
2240,000000	99,793471
2239,000000	99,796398
2238,000000	99,794451
2237,000000	99,786656
2236,000000	99,776116
2235,000000	99,769130
2234,000000	99,770371
2233,000000	99,778256
2232,000000	99,786379
2231,000000	99,790212
2230,000000	99,791358
2229,000000	99,794707
2228,000000	99,802397
2227,000000	99,811331
2226,000000	99,816015
2225,000000	99,812913
2224,000000	99,802670
2223,000000	99,789433
2222,000000	99,778625
2221,000000	99,774474
2220,000000	99,777914
2219,000000	99,786063
2218,000000	99,793515
2217,000000	99,794400
2216,000000	99,785003
2215,000000	99,766993
2214,000000	99,748705
2213,000000	99,740937
2212,000000	99,748719
2211,000000	99,767367
2210,000000	99,787421
2209,000000	99,802144
2208,000000	99,809643
2207,000000	99,810523
2206,000000	99,806832
2205,000000	99,802100
2204,000000	99,798525
2203,000000	99,794572
2202,000000	99,789794
2201,000000	99,791126
2200,000000	99,807196
2199,000000	99,833607
2198,000000	99,850591
2197,000000	99,841332
2196,000000	99,810190
2195,000000	99,778120
2194,000000	99,762689
2193,000000	99,767117
2192,000000	99,784177
2191,000000	99,803430
2190,000000	99,815000
2189,000000	99,813214
2188,000000	99,800436
2187,000000	99,784931
2186,000000	99,774234
2185,000000	99,772316
2184,000000	99,780903
2183,000000	99,798876
2182,000000	99,820081
2181,000000	99,835557
2180,000000	99,839587
2179,000000	99,831439
2178,000000	99,812581
2177,000000	99,787424
2176,000000	99,766294
2175,000000	99,761399
2174,000000	99,776892
2173,000000	99,804463
2172,000000	99,829108
2171,000000	99,838812
2170,000000	99,830556
2169,000000	99,811166
2168,000000	99,792666
2167,000000	99,782941
2166,000000	99,779846
2165,000000	99,775689
2164,000000	99,766045
2163,000000	99,751721
2162,000000	99,735252
2161,000000	99,721541
2160,000000	99,720272
2159,000000	99,738695
2158,000000	99,770536
2157,000000	99,800898
2156,000000	99,822882
2155,000000	99,840330
2154,000000	99,855675
2153,000000	99,863552
2152,000000	99,857382
2151,000000	99,838143
2150,000000	99,815068
2149,000000	99,800150
2148,000000	99,800967
2147,000000	99,815149
2146,000000	99,830977
2145,000000	99,835830
2144,000000	99,827169
2143,000000	99,814707
2142,000000	99,810575
2141,000000	99,817827
2140,000000	99,828997
2139,000000	99,835263
2138,000000	99,835581
2137,000000	99,835816
2136,000000	99,839733
2135,000000	99,843712
2134,000000	99,842235
2133,000000	99,836165
2132,000000	99,831738
2131,000000	99,832235
2130,000000	99,834704
2129,000000	99,834966
2128,000000	99,832143
2127,000000	99,827016
2126,000000	99,819513
2125,000000	99,810460
2124,000000	99,803464
2123,000000	99,802122
2122,000000	99,806366
2121,000000	99,813215
2120,000000	99,819672
2119,000000	99,823100
2118,000000	99,821027
2117,000000	99,813985
2116,000000	99,807494
2115,000000	99,807626
2114,000000	99,814179
2113,000000	99,820673
2112,000000	99,821269
2111,000000	99,815600
2110,000000	99,807070
2109,000000	99,799094
2108,000000	99,793432
2107,000000	99,789903
2106,000000	99,787020
2105,000000	99,784378
2104,000000	99,784245
2103,000000	99,789098
2102,000000	99,798027
2101,000000	99,807415
2100,000000	99,814824
2099,000000	99,819754
2098,000000	99,820943
2097,000000	99,816273
2096,000000	99,806150
2095,000000	99,794383
2094,000000	99,784639
2093,000000	99,778261
2092,000000	99,775976
2091,000000	99,779108
2090,000000	99,787689
2089,000000	99,798762
2088,000000	99,808053
2087,000000	99,812979
2086,000000	99,813866
2085,000000	99,813309
2084,000000	99,814280
2083,000000	99,817277
2082,000000	99,819168
2081,000000	99,816364
2080,000000	99,809400
2079,000000	99,802872
2078,000000	99,800995
2077,000000	99,804427
2076,000000	99,810563
2075,000000	99,815091
2074,000000	99,813694
2073,000000	99,805424
2072,000000	99,795233
2071,000000	99,790499
2070,000000	99,794119
2069,000000	99,802194
2068,000000	99,808121
2067,000000	99,807434
2066,000000	99,799826
2065,000000	99,789917
2064,000000	99,785553
2063,000000	99,791407
2062,000000	99,803501
2061,000000	99,811881
2060,000000	99,809376
2059,000000	99,797083
2058,000000	99,782195
2057,000000	99,772848
2056,000000	99,773347
2055,000000	99,780292
2054,000000	99,783946
2053,000000	99,777870
2052,000000	99,767304
2051,000000	99,763794
2050,000000	99,772188
2049,000000	99,787175
2048,000000	99,802636
2047,000000	99,817778
2046,000000	99,830580
2045,000000	99,834000
2044,000000	99,825471
2043,000000	99,813728
2042,000000	99,809817
2041,000000	99,815655
2040,000000	99,826467
2039,000000	99,840034
2038,000000	99,856229
2037,000000	99,869717
2036,000000	99,871531
2035,000000	99,858800
2034,000000	99,838708
2033,000000	99,823397
2032,000000	99,822091
2031,000000	99,835027
2030,000000	99,851708
2029,000000	99,857222
2028,000000	99,845792
2027,000000	99,827685
2026,000000	99,818939
2025,000000	99,824739
2024,000000	99,834776
2023,000000	99,835571
2022,000000	99,825461
2021,000000	99,815673
2020,000000	99,817046
2019,000000	99,827848
2018,000000	99,837841
2017,000000	99,843229
2016,000000	99,850837
2015,000000	99,864175
2014,000000	99,873187
2013,000000	99,865804
2012,000000	99,846404
2011,000000	99,833541
2010,000000	99,838122
2009,000000	99,851690
2008,000000	99,859160
2007,000000	99,857207
2006,000000	99,854893
2005,000000	99,860373
2004,000000	99,872466
2003,000000	99,882656
2002,000000	99,882010
2001,000000	99,868090
2000,000000	99,848755
1999,000000	99,836539
1998,000000	99,836687
1997,000000	99,842673
1996,000000	99,843545
1995,000000	99,833764
1994,000000	99,815654
1993,000000	99,797069
1992,000000	99,786641
1991,000000	99,785729
1990,000000	99,786309
1989,000000	99,780131
1988,000000	99,768513
1987,000000	99,760557
1986,000000	99,762059
1985,000000	99,769311
1984,000000	99,774525
1983,000000	99,773939
1982,000000	99,770670
1981,000000	99,773703
1980,000000	99,793624
1979,000000	99,831409
1978,000000	99,868112
1977,000000	99,876883
1976,000000	99,853706
1975,000000	99,825021
1974,000000	99,818996
1973,000000	99,839423
1972,000000	99,869142
1971,000000	99,890366
1970,000000	99,895312
1969,000000	99,883079
1968,000000	99,856827
1967,000000	99,824633
1966,000000	99,797751
1965,000000	99,784796
1964,000000	99,787560
1963,000000	99,801633
1962,000000	99,819391
1961,000000	99,833951
1960,000000	99,842649
1959,000000	99,846381
1958,000000	99,846017
1957,000000	99,841056
1956,000000	99,830900
1955,000000	99,816652
1954,000000	99,802663
1953,000000	99,796320
1952,000000	99,802099
1951,000000	99,814304
1950,000000	99,819989
1949,000000	99,811328
1948,000000	99,794189
1947,000000	99,782377
1946,000000	99,784686
1945,000000	99,799942
1944,000000	99,821325
1943,000000	99,840561
1942,000000	99,848973
1941,000000	99,841151
1940,000000	99,820485
1939,000000	99,797581
1938,000000	99,782957
1937,000000	99,781492
1936,000000	99,790308
1935,000000	99,801163
1934,000000	99,806373
1933,000000	99,804841
1932,000000	99,802123
1931,000000	99,804262
1930,000000	99,813175
1929,000000	99,825524
1928,000000	99,836499
1927,000000	99,843597
1926,000000	99,846787
1925,000000	99,846124
1924,000000	99,839476
1923,000000	99,826319
1922,000000	99,811981
1921,000000	99,803510
1920,000000	99,802388
1919,000000	99,803221
1918,000000	99,801091
1917,000000	99,798728
1916,000000	99,801605
1915,000000	99,809739
1914,000000	99,817555
1913,000000	99,820457
1912,000000	99,819087
1911,000000	99,816409
1910,000000	99,813887
1909,000000	99,811232
1908,000000	99,809060
1907,000000	99,808490
1906,000000	99,809283
1905,000000	99,810358
1904,000000	99,810560
1903,000000	99,809918
1902,000000	99,808898
1901,000000	99,807003
1900,000000	99,804765
1899,000000	99,804400
1898,000000	99,806924
1897,000000	99,810298
1896,000000	99,810982
1895,000000	99,809002
1894,000000	99,809213
1893,000000	99,814840
1892,000000	99,822166
1891,000000	99,822743
1890,000000	99,811917
1889,000000	99,795958
1888,000000	99,785528
1887,000000	99,784515
1886,000000	99,789237
1885,000000	99,794125
1884,000000	99,795959
1883,000000	99,794605
1882,000000	99,791837
1881,000000	99,790039
1880,000000	99,791741
1879,000000	99,797238
1878,000000	99,802487
1877,000000	99,802731
1876,000000	99,797461
1875,000000	99,790471
1874,000000	99,786528
1873,000000	99,788395
1872,000000	99,795903
1871,000000	99,805930
1870,000000	99,812363
1869,000000	99,810180
1868,000000	99,800770
1867,000000	99,789893
1866,000000	99,781857
1865,000000	99,777325
1864,000000	99,775904
1863,000000	99,778990
1862,000000	99,787960
1861,000000	99,800074
1860,000000	99,808680
1859,000000	99,809204
1858,000000	99,803227
1857,000000	99,795258
1856,000000	99,788081
1855,000000	99,782005
1854,000000	99,777148
1853,000000	99,773759
1852,000000	99,772676
1851,000000	99,775199
1850,000000	99,780277
1849,000000	99,785120
1848,000000	99,787682
1847,000000	99,787990
1846,000000	99,785597
1845,000000	99,777916
1844,000000	99,764922
1843,000000	99,752987
1842,000000	99,748369
1841,000000	99,750363
1840,000000	99,754194
1839,000000	99,755471
1838,000000	99,753180
1837,000000	99,749102
1836,000000	99,744355
1835,000000	99,739800
1834,000000	99,737916
1833,000000	99,740901
1832,000000	99,747079
1831,000000	99,747741
1830,000000	99,735724
1829,000000	99,720619
1828,000000	99,716742
1827,000000	99,723190
1826,000000	99,726570
1825,000000	99,717656
1824,000000	99,703142
1823,000000	99,694909
1822,000000	99,696066
1821,000000	99,702341
1820,000000	99,708772
1819,000000	99,711971
1818,000000	99,711143
1817,000000	99,708899
1816,000000	99,707800
1815,000000	99,708602
1814,000000	99,710125
1813,000000	99,710421
1812,000000	99,707805
1811,000000	99,700933
1810,000000	99,692733
1809,000000	99,687997
1808,000000	99,685633
1807,000000	99,680853
1806,000000	99,673080
1805,000000	99,666390
1804,000000	99,661521
1803,000000	99,653205
1802,000000	99,636065
1801,000000	99,612851
1800,000000	99,591234
1799,000000	99,573566
1798,000000	99,560305
1797,000000	99,554108
1796,000000	99,555460
1795,000000	99,560520
1794,000000	99,563226
1793,000000	99,561216
1792,000000	99,559284
1791,000000	99,562623
1790,000000	99,571913
1789,000000	99,585737
1788,000000	99,600999
1787,000000	99,612499
1786,000000	99,616689
1785,000000	99,615650
1784,000000	99,614396
1783,000000	99,615878
1782,000000	99,617114
1781,000000	99,613209
1780,000000	99,605539
1779,000000	99,599048
1778,000000	99,597153
1777,000000	99,598771
1776,000000	99,600597
1775,000000	99,600422
1774,000000	99,594638
1773,000000	99,579571
1772,000000	99,561111
1771,000000	99,548864
1770,000000	99,542962
1769,000000	99,538566
1768,000000	99,530851
1767,000000	99,519321
1766,000000	99,509465
1765,000000	99,505646
1764,000000	99,504026
1763,000000	99,492717
1762,000000	99,465534
1761,000000	99,434870
1760,000000	99,414380
1759,000000	99,399677
1758,000000	99,377730
1757,000000	99,342255
1756,000000	99,301734
1755,000000	99,264698
1754,000000	99,228578
1753,000000	99,186626
1752,000000	99,136417
1751,000000	99,081578
1750,000000	99,026410
1749,000000	98,972148
1748,000000	98,917501
1747,000000	98,860230
1746,000000	98,797663
1745,000000	98,731478
1744,000000	98,665206
1743,000000	98,596822
1742,000000	98,522105
1741,000000	98,443323
1740,000000	98,362892
1739,000000	98,273565
1738,000000	98,168009
1737,000000	98,050565
1736,000000	97,927318
1735,000000	97,790962
1734,000000	97,631574
1733,000000	97,455117
1732,000000	97,265360
1731,000000	97,052843
1730,000000	96,811839
1729,000000	96,549041
1728,000000	96,274419
1727,000000	95,987561
1726,000000	95,689823
1725,000000	95,397376
1724,000000	95,124995
1723,000000	94,858047
1722,000000	94,570458
1721,000000	94,261119
1720,000000	93,964261
1719,000000	93,739048
1718,000000	93,658757
1717,000000	93,723147
1716,000000	93,816747
1715,000000	93,871648
1714,000000	93,919389
1713,000000	93,993445
1712,000000	94,105328
1711,000000	94,265220
1710,000000	94,484820
1709,000000	94,754411
1708,000000	95,057373
1707,000000	95,415487
1706,000000	95,865225
1705,000000	96,339911
1704,000000	96,690885
1703,000000	96,892286
1702,000000	97,050287
1701,000000	97,319368
1700,000000	97,706915
1699,000000	98,009713
1698,000000	98,164898
1697,000000	98,275429
1696,000000	98,406630
1695,000000	98,540039
1694,000000	98,630291
1693,000000	98,681665
1692,000000	98,716708
1691,000000	98,749944
1690,000000	98,785356
1689,000000	98,813156
1688,000000	98,827733
1687,000000	98,837385
1686,000000	98,851978
1685,000000	98,869952
1684,000000	98,881136
1683,000000	98,885485
1682,000000	98,888864
1681,000000	98,889358
1680,000000	98,884881
1679,000000	98,877493
1678,000000	98,871142
1677,000000	98,861958
1676,000000	98,848101
1675,000000	98,838953
1674,000000	98,840444
1673,000000	98,843634
1672,000000	98,842381
1671,000000	98,842055
1670,000000	98,852313
1669,000000	98,869027
1668,000000	98,880712
1667,000000	98,887530
1666,000000	98,891598
1665,000000	98,891358
1664,000000	98,887706
1663,000000	98,888225
1662,000000	98,897139
1661,000000	98,903556
1660,000000	98,902221
1659,000000	98,898334
1658,000000	98,897200
1657,000000	98,894203
1656,000000	98,890720
1655,000000	98,891209
1654,000000	98,901123
1653,000000	98,913028
1652,000000	98,908866
1651,000000	98,900450
1650,000000	98,899144
1649,000000	98,898916
1648,000000	98,887178
1647,000000	98,871941
1646,000000	98,867749
1645,000000	98,868652
1644,000000	98,865756
1643,000000	98,863048
1642,000000	98,860575
1641,000000	98,853758
1640,000000	98,840135
1639,000000	98,824594
1638,000000	98,813612
1637,000000	98,807526
1636,000000	98,806370
1635,000000	98,811267
1634,000000	98,813689
1633,000000	98,808806
1632,000000	98,798501
1631,000000	98,787009
1630,000000	98,779652
1629,000000	98,774320
1628,000000	98,765633
1627,000000	98,753421
1626,000000	98,739653
1625,000000	98,722928
1624,000000	98,705091
1623,000000	98,695127
1622,000000	98,693028
1621,000000	98,684430
1620,000000	98,664539
1619,000000	98,641964
1618,000000	98,626050
1617,000000	98,617148
1616,000000	98,607707
1615,000000	98,595282
1614,000000	98,581151
1613,000000	98,563306
1612,000000	98,541007
1611,000000	98,521310
1610,000000	98,509035
1609,000000	98,497201
1608,000000	98,478739
1607,000000	98,458785
1606,000000	98,442944
1605,000000	98,426922
1604,000000	98,408037
1603,000000	98,391649
1602,000000	98,380636
1601,000000	98,368371
1600,000000	98,349799
1599,000000	98,329746
1598,000000	98,312826
1597,000000	98,296486
1596,000000	98,278997
1595,000000	98,265469
1594,000000	98,257892
1593,000000	98,247901
1592,000000	98,229792
1591,000000	98,210678
1590,000000	98,198837
1589,000000	98,191044
1588,000000	98,181465
1587,000000	98,173049
1586,000000	98,169719
1585,000000	98,165290
1584,000000	98,153594
1583,000000	98,139884
1582,000000	98,128794
1581,000000	98,114164
1580,000000	98,090287
1579,000000	98,066521
1578,000000	98,060899
1577,000000	98,089837
1576,000000	98,150492
1575,000000	98,210476
1574,000000	98,243056
1573,000000	98,251717
1572,000000	98,254145
1571,000000	98,272115
1570,000000	98,320078
1569,000000	98,376044
1568,000000	98,409737
1567,000000	98,426115
1566,000000	98,445040
1565,000000	98,468482
1564,000000	98,487810
1563,000000	98,495660
1562,000000	98,492652
1561,000000	98,484951
1560,000000	98,488502
1559,000000	98,539709
1558,000000	98,613106
1557,000000	98,633826
1556,000000	98,622350
1555,000000	98,622478
1554,000000	98,631695
1553,000000	98,645680
1552,000000	98,654453
1551,000000	98,663707
1550,000000	98,672390
1549,000000	98,676357
1548,000000	98,672616
1547,000000	98,668312
1546,000000	98,667739
1545,000000	98,666260
1544,000000	98,659699
1543,000000	98,654160
1542,000000	98,658715
1541,000000	98,680306
1540,000000	98,721082
1539,000000	98,757941
1538,000000	98,764021
1537,000000	98,744811
1536,000000	98,714490
1535,000000	98,680636
1534,000000	98,649365
1533,000000	98,621367
1532,000000	98,595223
1531,000000	98,569269
1530,000000	98,545080
1529,000000	98,519687
1528,000000	98,489084
1527,000000	98,457402
1526,000000	98,432498
1525,000000	98,413283
1524,000000	98,394899
1523,000000	98,377888
1522,000000	98,366497
1521,000000	98,357267
1520,000000	98,338482
1519,000000	98,312495
1518,000000	98,288660
1517,000000	98,266984
1516,000000	98,243008
1515,000000	98,213892
1514,000000	98,180162
1513,000000	98,142294
1512,000000	98,100694
1511,000000	98,055568
1510,000000	98,003862
1509,000000	97,940317
1508,000000	97,867267
1507,000000	97,818840
1506,000000	97,798577
1505,000000	97,758382
1504,000000	97,703375
1503,000000	97,658107
1502,000000	97,621334
1501,000000	97,589249
1500,000000	97,556961
1499,000000	97,529508
1498,000000	97,507558
1497,000000	97,486787
1496,000000	97,457905
1495,000000	97,412439
1494,000000	97,347466
1493,000000	97,265585
1492,000000	97,178662
1491,000000	97,108107
1490,000000	97,066657
1489,000000	97,036864
1488,000000	96,991937
1487,000000	96,930919
1486,000000	96,864318
1485,000000	96,788701
1484,000000	96,702816
1483,000000	96,619519
1482,000000	96,548291
1481,000000	96,479808
1480,000000	96,397736
1479,000000	96,302432
1478,000000	96,205772
1477,000000	96,110847
1476,000000	96,008193
1475,000000	95,895827
1474,000000	95,792155
1473,000000	95,718908
1472,000000	95,656301
1471,000000	95,548958
1470,000000	95,377972
1469,000000	95,164482
1468,000000	94,939117
1467,000000	94,738802
1466,000000	94,602833
1465,000000	94,545246
1464,000000	94,519588
1463,000000	94,454727
1462,000000	94,330198
1461,000000	94,166020
1460,000000	94,000710
1459,000000	93,891108
1458,000000	93,932134
1457,000000	94,148769
1456,000000	94,346098
1455,000000	94,378418
1454,000000	94,311185
1453,000000	94,233304
1452,000000	94,180795
1451,000000	94,147239
1450,000000	94,117186
1449,000000	94,102842
1448,000000	94,119865
1447,000000	94,144072
1446,000000	94,127568
1445,000000	94,059804
1444,000000	93,969598
1443,000000	93,878035
1442,000000	93,773116
1441,000000	93,625657
1440,000000	93,425892
1439,000000	93,198460
1438,000000	92,995588
1437,000000	92,879111
1436,000000	92,841079
1435,000000	92,787818
1434,000000	92,674595
1433,000000	92,546032
1432,000000	92,463752
1431,000000	92,449621
1430,000000	92,459156
1429,000000	92,424308
1428,000000	92,313449
1427,000000	92,149392
1426,000000	91,996506
1425,000000	91,938386
1424,000000	92,013019
1423,000000	92,135131
1422,000000	92,195402
1421,000000	92,213734
1420,000000	92,327856
1419,000000	92,606663
1418,000000	92,892738
1417,000000	93,030284
1416,000000	93,060449
1415,000000	93,067612
1414,000000	93,077117
1413,000000	93,087154
1412,000000	93,104286
1411,000000	93,132951
1410,000000	93,158678
1409,000000	93,177576
1408,000000	93,215828
1407,000000	93,309459
1406,000000	93,478101
1405,000000	93,711588
1404,000000	93,958348
1403,000000	94,146303
1402,000000	94,251119
1401,000000	94,317910
1400,000000	94,410992
1399,000000	94,539232
1398,000000	94,645560
1397,000000	94,703019
1396,000000	94,755337
1395,000000	94,841955
1394,000000	94,932837
1393,000000	94,976586
1392,000000	94,971850
1391,000000	94,944613
1390,000000	94,914376
1389,000000	94,899234
1388,000000	94,917866
1387,000000	94,961558
1386,000000	94,986689
1385,000000	94,967270
1384,000000	94,921801
1383,000000	94,878833
1382,000000	94,849844
1381,000000	94,836469
1380,000000	94,844164
1379,000000	94,876673
1378,000000	94,924805
1377,000000	94,981959
1376,000000	95,064873
1375,000000	95,199674
1374,000000	95,376081
1373,000000	95,540787
1372,000000	95,658099
1371,000000	95,739746
1370,000000	95,812613
1369,000000	95,888894
1368,000000	95,962244
1367,000000	96,017234
1366,000000	96,045898
1365,000000	96,058056
1364,000000	96,074663
1363,000000	96,108623
1362,000000	96,149707
1361,000000	96,176906
1360,000000	96,184876
1359,000000	96,183459
1358,000000	96,181496
1357,000000	96,183633
1356,000000	96,194293
1355,000000	96,216328
1354,000000	96,247769
1353,000000	96,285498
1352,000000	96,328765
1351,000000	96,377492
1350,000000	96,428898
1349,000000	96,476523
1348,000000	96,514378
1347,000000	96,537555
1346,000000	96,540897
1345,000000	96,519842
1344,000000	96,472340
1343,000000	96,398630
1342,000000	96,301180
1341,000000	96,186083
1340,000000	96,064049
1339,000000	95,945218
1338,000000	95,832539
1337,000000	95,727154
1336,000000	95,636325
1335,000000	95,568401
1334,000000	95,525476
1333,000000	95,504631
1332,000000	95,501895
1331,000000	95,512666
1330,000000	95,531024
1329,000000	95,553139
1328,000000	95,579583
1327,000000	95,611464
1326,000000	95,646700
1325,000000	95,681735
1324,000000	95,715033
1323,000000	95,745614
1322,000000	95,772440
1321,000000	95,798471
1320,000000	95,830996
1319,000000	95,873229
1318,000000	95,918434
1317,000000	95,957494
1316,000000	95,989350
1315,000000	96,019698
1314,000000	96,053544
1313,000000	96,092100
1312,000000	96,132792
1311,000000	96,169883
1310,000000	96,197724
1309,000000	96,215163
1308,000000	96,224150
1307,000000	96,224634
1306,000000	96,215618
1305,000000	96,202139
1304,000000	96,196532
1303,000000	96,207856
1302,000000	96,233453
1301,000000	96,263028
1300,000000	96,286994
1299,000000	96,298271
1298,000000	96,291184
1297,000000	96,263893
1296,000000	96,218816
1295,000000	96,157266
1294,000000	96,076191
1293,000000	95,972078
1292,000000	95,845677
1291,000000	95,698982
1290,000000	95,530013
1289,000000	95,335884
1288,000000	95,118540
1287,000000	94,884069
1286,000000	94,636688
1285,000000	94,377262
1284,000000	94,108107
1283,000000	93,832319
1282,000000	93,548359
1281,000000	93,250426
1280,000000	92,935302
1279,000000	92,605159
1278,000000	92,262290
1277,000000	91,907627
1276,000000	91,546326
1275,000000	91,189386
1274,000000	90,847394
1273,000000	90,528643
1272,000000	90,243610
1271,000000	90,003170
1270,000000	89,812564
1269,000000	89,673441
1268,000000	89,594032
1267,000000	89,586265
1266,000000	89,650349
1265,000000	89,773984
1264,000000	89,942928
1263,000000	90,143973
1262,000000	90,358661
1261,000000	90,563124
1260,000000	90,736100
1259,000000	90,861740
1258,000000	90,929470
1257,000000	90,940142
1256,000000	90,910765
1255,000000	90,863976
1254,000000	90,813190
1253,000000	90,761846
1252,000000	90,713064
1251,000000	90,672381
1250,000000	90,642805
1249,000000	90,627408
1248,000000	90,636843
1247,000000	90,685824
1246,000000	90,780463
1245,000000	90,917405
1244,000000	91,091739
1243,000000	91,296936
1242,000000	91,520903
1241,000000	91,750642
1240,000000	91,981792
1239,000000	92,216497
1238,000000	92,454625
1237,000000	92,693717
1236,000000	92,933234
1235,000000	93,172132
1234,000000	93,404789
1233,000000	93,625646
1232,000000	93,835834
1231,000000	94,041026
1230,000000	94,246006
1229,000000	94,455290
1228,000000	94,674736
1227,000000	94,906706
1226,000000	95,146041
1225,000000	95,383868
1224,000000	95,612195
1223,000000	95,823033
1222,000000	96,007618
1221,000000	96,161315
1220,000000	96,285719
1219,000000	96,383887
1218,000000	96,457986
1217,000000	96,511602
1216,000000	96,550920
1215,000000	96,580197
1214,000000	96,598960
1213,000000	96,607107
1212,000000	96,608417
1211,000000	96,607058
1210,000000	96,603235
1209,000000	96,594839
1208,000000	96,581746
1207,000000	96,565638
1206,000000	96,547844
1205,000000	96,529351
1204,000000	96,511252
1203,000000	96,493789
1202,000000	96,476608
1201,000000	96,461186
1200,000000	96,451025
1199,000000	96,448434
1198,000000	96,452826
1197,000000	96,463256
1196,000000	96,480007
1195,000000	96,502855
1194,000000	96,531300
1193,000000	96,566923
1192,000000	96,612354
1191,000000	96,666474
1190,000000	96,723947
1189,000000	96,781140
1188,000000	96,838575
1187,000000	96,896627
1186,000000	96,952959
1185,000000	97,005624
1184,000000	97,053971
1183,000000	97,094831
1182,000000	97,122156
1181,000000	97,132872
1180,000000	97,129991
1179,000000	97,117380
1178,000000	97,095536
1177,000000	97,064474
1176,000000	97,027266
1175,000000	96,988795
1174,000000	96,953269
1173,000000	96,924908
1172,000000	96,908157
1171,000000	96,904529
1170,000000	96,910654
1169,000000	96,921085
1168,000000	96,931206
1167,000000	96,937227
1166,000000	96,937436
1165,000000	96,934736
1164,000000	96,934596
1163,000000	96,938799
1162,000000	96,944632
1161,000000	96,951261
1160,000000	96,962001
1159,000000	96,978059
1158,000000	96,994746
1157,000000	97,007424
1156,000000	97,017611
1155,000000	97,029682
1154,000000	97,044821
1153,000000	97,061578
1152,000000	97,079490
1151,000000	97,098764
1150,000000	97,118578
1149,000000	97,138666
1148,000000	97,160531
1147,000000	97,184811
1146,000000	97,209731
1145,000000	97,233861
1144,000000	97,257301
1143,000000	97,277951
1142,000000	97,290143
1141,000000	97,289257
1140,000000	97,275269
1139,000000	97,249293
1138,000000	97,209160
1137,000000	97,151795
1136,000000	97,075971
1135,000000	96,980327
1134,000000	96,860303
1133,000000	96,709062
1132,000000	96,522108
1131,000000	96,297487
1130,000000	96,034591
1129,000000	95,736028
1128,000000	95,409261
1127,000000	95,065081
1126,000000	94,712911
1125,000000	94,360444
1124,000000	94,016763
1123,000000	93,692264
1122,000000	93,395211
1121,000000	93,133509
1120,000000	92,919422
1119,000000	92,765961
1118,000000	92,680904
1117,000000	92,665610
1116,000000	92,719016
1115,000000	92,834853
1114,000000	92,995541
1113,000000	93,178156
1112,000000	93,362226
1111,000000	93,526244
1110,000000	93,639630
1109,000000	93,667719
1108,000000	93,585353
1107,000000	93,387947
1106,000000	93,097382
1105,000000	92,764670
1104,000000	92,462868
1103,000000	92,263605
1102,000000	92,209092
1101,000000	92,303324
1100,000000	92,523688
1099,000000	92,830084
1098,000000	93,175662
1097,000000	93,522409
1096,000000	93,850986
1095,000000	94,152699
1094,000000	94,416814
1093,000000	94,634033
1092,000000	94,806424
1091,000000	94,944674
1090,000000	95,056234
1089,000000	95,144497
1088,000000	95,215863
1087,000000	95,280160
1086,000000	95,344530
1085,000000	95,412373
1084,000000	95,488600
1083,000000	95,578818
1082,000000	95,682885
1081,000000	95,794407
1080,000000	95,906796
1079,000000	96,015920
1078,000000	96,118211
1077,000000	96,211465
1076,000000	96,297492
1075,000000	96,379689
1074,000000	96,458160
1073,000000	96,530159
1072,000000	96,594698
1071,000000	96,654001
1070,000000	96,710596
1069,000000	96,765560
1068,000000	96,818642
1067,000000	96,868146
1066,000000	96,912388
1065,000000	96,952799
1064,000000	96,993717
1063,000000	97,036960
1062,000000	97,078927
1061,000000	97,115631
1060,000000	97,147868
1059,000000	97,178505
1058,000000	97,207044
1057,000000	97,230514
1056,000000	97,248513
1055,000000	97,263785
1054,000000	97,278379
1053,000000	97,291855
1052,000000	97,302717
1051,000000	97,309763
1050,000000	97,313051
1049,000000	97,315757
1048,000000	97,323717
1047,000000	97,340613
1046,000000	97,364063
1045,000000	97,387793
1044,000000	97,406600
1043,000000	97,418727
1042,000000	97,426011
1041,000000	97,433044
1040,000000	97,443654
1039,000000	97,456203
1038,000000	97,464569
1037,000000	97,465390
1036,000000	97,462164
1035,000000	97,460395
1034,000000	97,461441
1033,000000	97,463444
1032,000000	97,464870
1031,000000	97,463912
1030,000000	97,457174
1029,000000	97,442523
1028,000000	97,421671
1027,000000	97,394733
1026,000000	97,352650
1025,000000	97,274882
1024,000000	97,128175
1023,000000	96,869417
1022,000000	96,466521
1021,000000	95,945469
1020,000000	95,424759
1019,000000	95,083057
1018,000000	95,055744
1017,000000	95,343436
1016,000000	95,815321
1015,000000	96,298776
1014,000000	96,676664
1013,000000	96,922255
1012,000000	97,069523
1011,000000	97,163262
1010,000000	97,231711
1009,000000	97,285109
1008,000000	97,324813
1007,000000	97,349662
1006,000000	97,359177
1005,000000	97,356416
1004,000000	97,347510
1003,000000	97,338456
1002,000000	97,331408
1001,000000	97,323961
1000,000000	97,311698
999,000000	97,290915
998,000000	97,260668
997,000000	97,223606
996,000000	97,184866
995,000000	97,149242
994,000000	97,118620
993,000000	97,092115
992,000000	97,068089
991,000000	97,045007
990,000000	97,020591
989,000000	96,991300
988,000000	96,953732
987,000000	96,906681
986,000000	96,851258
985,000000	96,789036
984,000000	96,720061
983,000000	96,643318
982,000000	96,559048
981,000000	96,469513
980,000000	96,377423
979,000000	96,284003
978,000000	96,189371
977,000000	96,094234
976,000000	96,000322
975,000000	95,909827
974,000000	95,825483
973,000000	95,750142
972,000000	95,683988
971,000000	95,622836
970,000000	95,562015
969,000000	95,502619
968,000000	95,450555
967,000000	95,408139
966,000000	95,370100
965,000000	95,329492
964,000000	95,284737
963,000000	95,238935
962,000000	95,195590
961,000000	95,157998
960,000000	95,129451
959,000000	95,110589
958,000000	95,098839
957,000000	95,093013
956,000000	95,096214
955,000000	95,110971
954,000000	95,134650
953,000000	95,164017
952,000000	95,201094
951,000000	95,250370
950,000000	95,311824
949,000000	95,381569
948,000000	95,458594
947,000000	95,545927
946,000000	95,645527
945,000000	95,754732
944,000000	95,867431
943,000000	95,976420
942,000000	96,075914
941,000000	96,164649
940,000000	96,245795
939,000000	96,322261
938,000000	96,393065
937,000000	96,455819
936,000000	96,510926
935,000000	96,561414
934,000000	96,610258
933,000000	96,659172
932,000000	96,708322
931,000000	96,755398
930,000000	96,797124
929,000000	96,833714
928,000000	96,869476
927,000000	96,906513
926,000000	96,939974
925,000000	96,963339
924,000000	96,977458
923,000000	96,991293
922,000000	97,013671
921,000000	97,046409
920,000000	97,085169
919,000000	97,124275
918,000000	97,160466
917,000000	97,194141
916,000000	97,227786
915,000000	97,262614
914,000000	97,296675
913,000000	97,326642
912,000000	97,351130
911,000000	97,372012
910,000000	97,393240
909,000000	97,418550
908,000000	97,448959
907,000000	97,481791
906,000000	97,512964
905,000000	97,540277
904,000000	97,563840
903,000000	97,584492
902,000000	97,604335
901,000000	97,628089
900,000000	97,660038
899,000000	97,698258
898,000000	97,734807
897,000000	97,763287
896,000000	97,784133
895,000000	97,801695
894,000000	97,819283
893,000000	97,838361
892,000000	97,858727
891,000000	97,876044
890,000000	97,878705
889,000000	97,848171
888,000000	97,762053
887,000000	97,600303
886,000000	97,358376
885,000000	97,057578
884,000000	96,736540
883,000000	96,421823
882,000000	96,103536
881,000000	95,744665
880,000000	95,315387
879,000000	94,820394
878,000000	94,298344
877,000000	93,807494
876,000000	93,412937
875,000000	93,175627
874,000000	93,137260
873,000000	93,307075
872,000000	93,660388
871,000000	94,141915
870,000000	94,677992
869,000000	95,197945
868,000000	95,652664
867,000000	96,020547
866,000000	96,302258
865,000000	96,513293
864,000000	96,675198
863,000000	96,806711
862,000000	96,918075
861,000000	97,013555
860,000000	97,096423
859,000000	97,169364
858,000000	97,233037
857,000000	97,287353
856,000000	97,334332
855,000000	97,376992
854,000000	97,415825
853,000000	97,448199
852,000000	97,469272
851,000000	97,472412
850,000000	97,453259
849,000000	97,419241
848,000000	97,392923
847,000000	97,397905
846,000000	97,437889
845,000000	97,493601
844,000000	97,541281
843,000000	97,570191
842,000000	97,582585
841,000000	97,583783
840,000000	97,577537
839,000000	97,567437
838,000000	97,556669
837,000000	97,545726
836,000000	97,533215
835,000000	97,519317
834,000000	97,507088
833,000000	97,500886
832,000000	97,504916
831,000000	97,522650
830,000000	97,555864
829,000000	97,603993
828,000000	97,664281
827,000000	97,732208
826,000000	97,802261
825,000000	97,869560
824,000000	97,930872
823,000000	97,983205
822,000000	98,022808
821,000000	98,047804
820,000000	98,061104
819,000000	98,068034
818,000000	98,071705
817,000000	98,073647
816,000000	98,078371
815,000000	98,092488
814,000000	98,117446
813,000000	98,146962
812,000000	98,174361
811,000000	98,199356
810,000000	98,224712
809,000000	98,249416
808,000000	98,269471
807,000000	98,284003
806,000000	98,296024
805,000000	98,307399
804,000000	98,316823
803,000000	98,322990
802,000000	98,325942
801,000000	98,323820
800,000000	98,311309
799,000000	98,283628
798,000000	98,241923
797,000000	98,194858
796,000000	98,155977
795,000000	98,137807
794,000000	98,143930
793,000000	98,164456
792,000000	98,181179
791,000000	98,179803
790,000000	98,158350
789,000000	98,124849
788,000000	98,089083
787,000000	98,057212
786,000000	98,031210
785,000000	98,009518
784,000000	97,987777
783,000000	97,962105
782,000000	97,934230
781,000000	97,912949
780,000000	97,907621
779,000000	97,918450
778,000000	97,934219
777,000000	97,941172
776,000000	97,933867
775,000000	97,916802
774,000000	97,897302
773,000000	97,879890
772,000000	97,866843
771,000000	97,859433
770,000000	97,856105
769,000000	97,852315
768,000000	97,845513
767,000000	97,839467
766,000000	97,841402
765,000000	97,855270
764,000000	97,879047
763,000000	97,907249
762,000000	97,934256
761,000000	97,956496
760,000000	97,974231
759,000000	97,991129
758,000000	98,009797
757,000000	98,027394
756,000000	98,037423
755,000000	98,036043
754,000000	98,025186
753,000000	98,009535
752,000000	97,992241
751,000000	97,973329
750,000000	97,950362
749,000000	97,920402
748,000000	97,882473
747,000000	97,838013
746,000000	97,788180
745,000000	97,731170
744,000000	97,662484
743,000000	97,575309
742,000000	97,457533
741,000000	97,288906
740,000000	97,043331
739,000000	96,695170
738,000000	96,224065
737,000000	95,620555
736,000000	94,896545
735,000000	94,096391
734,000000	93,300062
733,000000	92,614585
732,000000	92,153385
731,000000	92,004758
730,000000	92,200478
729,000000	92,695930
728,000000	93,376245
727,000000	94,097165
726,000000	94,740813
725,000000	95,249375
724,000000	95,621638
723,000000	95,888219
722,000000	96,083423
721,000000	96,226046
720,000000	96,315919
719,000000	96,344825
718,000000	96,307147
717,000000	96,198722
716,000000	96,014467
715,000000	95,761769
714,000000	95,482412
713,000000	95,251668
712,000000	95,138771
711,000000	95,156880
710,000000	95,253815
709,000000	95,354536
708,000000	95,410666
707,000000	95,415319
706,000000	95,383242
705,000000	95,329383
704,000000	95,264270
703,000000	95,195671
702,000000	95,128332
701,000000	95,064699
700,000000	95,006920
699,000000	94,957315
698,000000	94,916019
697,000000	94,881655
696,000000	94,854937
695,000000	94,837698
694,000000	94,829363
693,000000	94,825846
692,000000	94,822537
691,000000	94,819061
690,000000	94,818831
689,000000	94,824272
688,000000	94,832749
687,000000	94,838048
686,000000	94,838466
685,000000	94,840273
684,000000	94,851124
683,000000	94,872453
682,000000	94,898301
681,000000	94,920074
680,000000	94,933223
679,000000	94,943942
678,000000	94,967057
677,000000	95,011767
676,000000	95,074461
675,000000	95,145676
674,000000	95,221625
673,000000	95,298741
672,000000	95,364694
671,000000	95,415653
670,000000	95,480815
669,000000	95,614212
668,000000	95,802070
667,000000	95,931357
666,000000	95,962822
665,000000	95,945458
664,000000	95,934644
663,000000	95,948561
662,000000	95,968806
661,000000	95,965856
660,000000	95,928056
659,000000	95,861647
658,000000	95,776833
657,000000	95,679777
656,000000	95,575505
655,000000	95,464566
654,000000	95,341237
653,000000	95,202734
652,000000	95,057914
651,000000	94,917990
650,000000	94,781549
649,000000	94,638636
648,000000	94,489987
647,000000	94,347788
646,000000	94,215798
645,000000	94,085050
644,000000	93,950344
643,000000	93,816026
642,000000	93,683244
641,000000	93,545187
640,000000	93,401467
639,000000	93,265120
638,000000	93,148659
637,000000	93,056030
636,000000	92,992834
635,000000	92,968311
634,000000	92,980334
633,000000	93,012997
632,000000	93,053401
631,000000	93,097069
630,000000	93,136025
629,000000	93,157158
628,000000	93,156976
627,000000	93,144540
626,000000	93,124757
625,000000	93,090700
624,000000	93,036143
623,000000	92,965693
622,000000	92,888493
621,000000	92,809969
620,000000	92,732220
619,000000	92,654514
618,000000	92,572533
617,000000	92,486207
616,000000	92,407528
615,000000	92,349436
614,000000	92,309822
613,000000	92,278484
612,000000	92,256116
611,000000	92,252656
610,000000	92,269735
609,000000	92,300574
608,000000	92,347505
607,000000	92,425283
606,000000	92,543337
605,000000	92,699278
604,000000	92,888391
603,000000	93,105546
602,000000	93,340438
601,000000	93,582736
600,000000	93,830267
599,000000	94,083144
598,000000	94,333267
597,000000	94,570021
596,000000	94,790530
595,000000	94,993548
594,000000	95,169507
593,000000	95,308617
592,000000	95,417119
591,000000	95,513509
590,000000	95,606836
589,000000	95,690305
588,000000	95,758264
587,000000	95,816711
586,000000	95,874048
585,000000	95,931242
584,000000	95,985716
583,000000	96,038808
582,000000	96,092025
581,000000	96,141165
580,000000	96,179536
579,000000	96,205997
578,000000	96,226462
577,000000	96,251190
576,000000	96,291147
575,000000	96,348406
574,000000	96,408533
573,000000	96,451764
572,000000	96,474489
571,000000	96,493412
570,000000	96,526505
569,000000	96,571851
568,000000	96,611277
567,000000	96,631100
566,000000	96,632549
565,000000	96,624820
564,000000	96,615367
563,000000	96,609018
562,000000	96,608711
561,000000	96,614201
560,000000	96,622959
559,000000	96,632608
558,000000	96,640415
557,000000	96,642617
556,000000	96,638053
555,000000	96,634155
554,000000	96,645648
553,000000	96,681476
552,000000	96,732589
551,000000	96,773234
550,000000	96,778462
549,000000	96,744541
548,000000	96,691686
547,000000	96,647682
546,000000	96,628368
545,000000	96,630713
544,000000	96,643442
543,000000	96,659990
542,000000	96,680008
541,000000	96,703591
540,000000	96,728174
539,000000	96,750626
538,000000	96,768831
537,000000	96,780924
536,000000	96,784932
535,000000	96,782074
534,000000	96,779574
533,000000	96,789198
532,000000	96,819297
531,000000	96,868613
530,000000	96,925837
529,000000	96,973803
528,000000	96,995313
527,000000	96,983898
526,000000	96,956192
525,000000	96,943736
524,000000	96,962808
523,000000	97,000395
522,000000	97,032062
521,000000	97,043861
520,000000	97,036537
519,000000	97,018733
518,000000	97,003825
517,000000	97,005745
516,000000	97,025219
515,000000	97,043353
514,000000	97,041356
513,000000	97,023730
512,000000	97,012554
511,000000	97,019675
510,000000	97,032605
509,000000	97,031274
508,000000	97,008367
507,000000	96,972863
506,000000	96,938433
505,000000	96,911746
504,000000	96,890761
503,000000	96,868590
502,000000	96,839907
501,000000	96,804333
500,000000	96,762897
499,000000	96,717057
498,000000	96,675875
497,000000	96,660007
496,000000	96,688156
495,000000	96,756605
494,000000	96,837058
493,000000	96,893776
492,000000	96,905472
491,000000	96,879663
490,000000	96,845674
489,000000	96,830796
488,000000	96,837573
487,000000	96,845204
486,000000	96,834693
485,000000	96,809841
484,000000	96,788461
483,000000	96,780232
482,000000	96,788468
481,000000	96,823078
480,000000	96,890259
479,000000	96,969193
478,000000	97,015918
477,000000	97,007044
476,000000	96,966597
475,000000	96,940717
474,000000	96,961365
473,000000	97,030158
472,000000	97,108116
471,000000	97,131469
470,000000	97,073544
469,000000	96,984667
468,000000	96,954205
467,000000	97,026543
466,000000	97,149539
465,000000	97,238127
464,000000	97,264387
463,000000	97,248357
462,000000	97,210967
461,000000	97,171450
460,000000	97,170380
459,000000	97,245447
458,000000	97,355088
457,000000	97,383531
456,000000	97,294478
455,000000	97,174593
454,000000	97,109453
453,000000	97,112084
452,000000	97,140903
451,000000	97,145851
450,000000	97,108627
