# Supplementary material for: Machine learning-assisted non-destructive plasticizer identification and quantification in historical PVC objects based on IR spectroscopy
Source: Sci Rep. 2022 Mar 23;12:5017. doi: 10.1038/s41598-022-08862-1 (PMC8943100; doi:10.1038/s41598-022-08862-1)
Supplement: Supplementary file 1 — Supplementary Information 1. [file 41598_2022_8862_MOESM1_ESM.zip › Plasticizers_PVC_data/ATR_FTIR_all/P382.ASC]

PE IR       SUBTECH     SPECTRUM    ASCII       PEDS        4.00        
   -1
P382_002.ASC
21/06/21
15:12:31.00
21/06/21
15:12:31.00
Tja�a Rijavec
Sample 022 By tjasar Date Monday, June 21 2021
450,000000
#HDR
-1
-1
#GR
cm-1
%T
1.0
0.0
4000,000000
-1,000000
3551
8
99,558999
91,066845
#DATA
4000,000000	99,395201
3999,000000	99,394225
3998,000000	99,393873
3997,000000	99,393666
3996,000000	99,393469
3995,000000	99,393510
3994,000000	99,394006
3993,000000	99,394685
3992,000000	99,394941
3991,000000	99,394504
3990,000000	99,393876
3989,000000	99,393909
3988,000000	99,394863
3987,000000	99,396038
3986,000000	99,396470
3985,000000	99,395972
3984,000000	99,395352
3983,000000	99,395478
3982,000000	99,396279
3981,000000	99,396834
3980,000000	99,396396
3979,000000	99,395283
3978,000000	99,394588
3977,000000	99,395050
3976,000000	99,396418
3975,000000	99,397938
3974,000000	99,399324
3973,000000	99,400928
3972,000000	99,402896
3971,000000	99,404640
3970,000000	99,405362
3969,000000	99,404987
3968,000000	99,404249
3967,000000	99,403851
3966,000000	99,403775
3965,000000	99,403422
3964,000000	99,402389
3963,000000	99,401107
3962,000000	99,400571
3961,000000	99,401264
3960,000000	99,402358
3959,000000	99,402400
3958,000000	99,400734
3957,000000	99,398134
3956,000000	99,395981
3955,000000	99,395139
3954,000000	99,395690
3953,000000	99,397152
3952,000000	99,398684
3951,000000	99,399355
3950,000000	99,398759
3949,000000	99,397561
3948,000000	99,397084
3947,000000	99,398255
3946,000000	99,400984
3945,000000	99,403950
3944,000000	99,405233
3943,000000	99,404009
3942,000000	99,401473
3941,000000	99,399566
3940,000000	99,399099
3939,000000	99,399664
3938,000000	99,400694
3937,000000	99,402100
3936,000000	99,403876
3935,000000	99,405590
3934,000000	99,406853
3933,000000	99,407929
3932,000000	99,409343
3931,000000	99,410897
3930,000000	99,411706
3929,000000	99,411383
3928,000000	99,410302
3927,000000	99,408841
3926,000000	99,407133
3925,000000	99,405584
3924,000000	99,404742
3923,000000	99,404172
3922,000000	99,402646
3921,000000	99,399763
3920,000000	99,396771
3919,000000	99,395595
3918,000000	99,397182
3917,000000	99,400755
3916,000000	99,404754
3915,000000	99,408288
3914,000000	99,411048
3913,000000	99,412675
3912,000000	99,412505
3911,000000	99,410333
3910,000000	99,406838
3909,000000	99,403260
3908,000000	99,400541
3907,000000	99,398767
3906,000000	99,397428
3905,000000	99,396400
3904,000000	99,396609
3903,000000	99,398966
3902,000000	99,402929
3901,000000	99,406927
3900,000000	99,409824
3899,000000	99,411740
3898,000000	99,413321
3897,000000	99,414485
3896,000000	99,414295
3895,000000	99,412586
3894,000000	99,410600
3893,000000	99,410066
3892,000000	99,411364
3891,000000	99,413065
3890,000000	99,413495
3889,000000	99,412919
3888,000000	99,412116
3887,000000	99,410463
3886,000000	99,407985
3885,000000	99,407128
3884,000000	99,409332
3883,000000	99,413072
3882,000000	99,415865
3881,000000	99,416910
3880,000000	99,417441
3879,000000	99,418214
3878,000000	99,419013
3877,000000	99,419844
3876,000000	99,420228
3875,000000	99,419235
3874,000000	99,417625
3873,000000	99,417626
3872,000000	99,419490
3871,000000	99,420465
3870,000000	99,419016
3869,000000	99,417681
3868,000000	99,419121
3867,000000	99,422701
3866,000000	99,425459
3865,000000	99,425692
3864,000000	99,424571
3863,000000	99,423724
3862,000000	99,423051
3861,000000	99,422290
3860,000000	99,421452
3859,000000	99,420424
3858,000000	99,419404
3857,000000	99,419511
3856,000000	99,421798
3855,000000	99,424667
3854,000000	99,425365
3853,000000	99,428104
3852,000000	99,434254
3851,000000	99,438608
3850,000000	99,438620
3849,000000	99,435420
3848,000000	99,431240
3847,000000	99,428176
3846,000000	99,427614
3845,000000	99,430063
3844,000000	99,434328
3843,000000	99,437970
3842,000000	99,439473
3841,000000	99,439433
3840,000000	99,439008
3839,000000	99,439257
3838,000000	99,441051
3837,000000	99,443717
3836,000000	99,445148
3835,000000	99,444249
3834,000000	99,441925
3833,000000	99,439739
3832,000000	99,438240
3831,000000	99,436971
3830,000000	99,435774
3829,000000	99,435090
3828,000000	99,434666
3827,000000	99,433584
3826,000000	99,432122
3825,000000	99,432447
3824,000000	99,436303
3823,000000	99,442314
3822,000000	99,446100
3821,000000	99,446439
3820,000000	99,446155
3819,000000	99,446725
3818,000000	99,447404
3817,000000	99,446099
3816,000000	99,442654
3815,000000	99,440083
3814,000000	99,440943
3813,000000	99,444648
3812,000000	99,448615
3811,000000	99,450993
3810,000000	99,451752
3809,000000	99,451074
3808,000000	99,447892
3807,000000	99,442863
3806,000000	99,440188
3805,000000	99,443487
3804,000000	99,451942
3803,000000	99,460174
3802,000000	99,462974
3801,000000	99,461860
3800,000000	99,461077
3799,000000	99,461624
3798,000000	99,462090
3797,000000	99,461374
3796,000000	99,459627
3795,000000	99,457571
3794,000000	99,455721
3793,000000	99,454243
3792,000000	99,453098
3791,000000	99,452145
3790,000000	99,451478
3789,000000	99,451524
3788,000000	99,452638
3787,000000	99,454578
3786,000000	99,456675
3785,000000	99,458354
3784,000000	99,459449
3783,000000	99,460306
3782,000000	99,461486
3781,000000	99,462741
3780,000000	99,462819
3779,000000	99,461466
3778,000000	99,460126
3777,000000	99,460092
3776,000000	99,460626
3775,000000	99,460158
3774,000000	99,458864
3773,000000	99,458676
3772,000000	99,460248
3771,000000	99,461806
3770,000000	99,462227
3769,000000	99,462979
3768,000000	99,465320
3767,000000	99,468201
3766,000000	99,469940
3765,000000	99,470318
3764,000000	99,470306
3763,000000	99,470537
3762,000000	99,470727
3761,000000	99,470116
3760,000000	99,468507
3759,000000	99,466691
3758,000000	99,465633
3757,000000	99,466143
3756,000000	99,468716
3755,000000	99,473013
3754,000000	99,477334
3753,000000	99,479006
3752,000000	99,475965
3751,000000	99,469382
3750,000000	99,463713
3749,000000	99,462058
3748,000000	99,465215
3747,000000	99,472108
3746,000000	99,478411
3745,000000	99,478584
3744,000000	99,473915
3743,000000	99,470260
3742,000000	99,470125
3741,000000	99,472731
3740,000000	99,477083
3739,000000	99,483181
3738,000000	99,490550
3737,000000	99,496321
3736,000000	99,497929
3735,000000	99,496343
3734,000000	99,494074
3733,000000	99,492096
3732,000000	99,490022
3731,000000	99,487701
3730,000000	99,486083
3729,000000	99,485708
3728,000000	99,485227
3727,000000	99,482955
3726,000000	99,480096
3725,000000	99,479382
3724,000000	99,480468
3723,000000	99,480139
3722,000000	99,476861
3721,000000	99,472862
3720,000000	99,471056
3719,000000	99,472251
3718,000000	99,475367
3717,000000	99,478946
3716,000000	99,481674
3715,000000	99,482120
3714,000000	99,479403
3713,000000	99,474264
3712,000000	99,469598
3711,000000	99,468739
3710,000000	99,472318
3709,000000	99,478412
3708,000000	99,484259
3707,000000	99,487731
3706,000000	99,488709
3705,000000	99,488742
3704,000000	99,488537
3703,000000	99,487147
3702,000000	99,484255
3701,000000	99,481557
3700,000000	99,480094
3699,000000	99,479020
3698,000000	99,477177
3697,000000	99,474589
3696,000000	99,472246
3695,000000	99,471068
3694,000000	99,471652
3693,000000	99,474492
3692,000000	99,478979
3691,000000	99,482383
3690,000000	99,482170
3689,000000	99,479199
3688,000000	99,475666
3687,000000	99,472379
3686,000000	99,470323
3685,000000	99,469899
3684,000000	99,469785
3683,000000	99,468336
3682,000000	99,465512
3681,000000	99,462179
3680,000000	99,458914
3679,000000	99,456359
3678,000000	99,455355
3677,000000	99,455011
3676,000000	99,453259
3675,000000	99,451187
3674,000000	99,450193
3673,000000	99,450844
3672,000000	99,451985
3671,000000	99,451126
3670,000000	99,449952
3669,000000	99,453081
3668,000000	99,459173
3667,000000	99,463106
3666,000000	99,462563
3665,000000	99,458832
3664,000000	99,454384
3663,000000	99,450838
3662,000000	99,448656
3661,000000	99,447665
3660,000000	99,447417
3659,000000	99,446994
3658,000000	99,445413
3657,000000	99,442114
3656,000000	99,437886
3655,000000	99,434393
3654,000000	99,433614
3653,000000	99,436882
3652,000000	99,442454
3651,000000	99,445190
3650,000000	99,443306
3649,000000	99,443535
3648,000000	99,449881
3647,000000	99,456948
3646,000000	99,459978
3645,000000	99,459267
3644,000000	99,456145
3643,000000	99,451396
3642,000000	99,446668
3641,000000	99,444298
3640,000000	99,444410
3639,000000	99,444053
3638,000000	99,440727
3637,000000	99,435011
3636,000000	99,428883
3635,000000	99,423264
3634,000000	99,418715
3633,000000	99,416480
3632,000000	99,417094
3631,000000	99,418989
3630,000000	99,419714
3629,000000	99,421086
3628,000000	99,425868
3627,000000	99,430001
3626,000000	99,430069
3625,000000	99,426830
3624,000000	99,422278
3623,000000	99,418247
3622,000000	99,416635
3621,000000	99,418512
3620,000000	99,422439
3619,000000	99,424894
3618,000000	99,423954
3617,000000	99,421038
3616,000000	99,418160
3615,000000	99,415102
3614,000000	99,411022
3613,000000	99,406960
3612,000000	99,404466
3611,000000	99,403580
3610,000000	99,403746
3609,000000	99,404928
3608,000000	99,406848
3607,000000	99,408207
3606,000000	99,408144
3605,000000	99,407196
3604,000000	99,405911
3603,000000	99,403911
3602,000000	99,401236
3601,000000	99,398943
3600,000000	99,397478
3599,000000	99,395495
3598,000000	99,391920
3597,000000	99,387512
3596,000000	99,383815
3595,000000	99,381563
3594,000000	99,381023
3593,000000	99,382082
3592,000000	99,383492
3591,000000	99,383608
3590,000000	99,381572
3589,000000	99,377682
3588,000000	99,373499
3587,000000	99,371394
3586,000000	99,372031
3585,000000	99,374031
3584,000000	99,375175
3583,000000	99,373541
3582,000000	99,369121
3581,000000	99,363878
3580,000000	99,359417
3579,000000	99,355587
3578,000000	99,351855
3577,000000	99,348553
3576,000000	99,345811
3575,000000	99,343079
3574,000000	99,340358
3573,000000	99,338519
3572,000000	99,337817
3571,000000	99,337480
3570,000000	99,336937
3569,000000	99,336008
3568,000000	99,334590
3567,000000	99,333239
3566,000000	99,332566
3565,000000	99,331875
3564,000000	99,330079
3563,000000	99,326898
3562,000000	99,323498
3561,000000	99,321548
3560,000000	99,321127
3559,000000	99,320700
3558,000000	99,319450
3557,000000	99,317954
3556,000000	99,316251
3555,000000	99,313379
3554,000000	99,309432
3553,000000	99,306248
3552,000000	99,304905
3551,000000	99,304054
3550,000000	99,302313
3549,000000	99,300181
3548,000000	99,298574
3547,000000	99,297461
3546,000000	99,296794
3545,000000	99,296892
3544,000000	99,297273
3543,000000	99,296803
3542,000000	99,295230
3541,000000	99,293167
3540,000000	99,290521
3539,000000	99,286654
3538,000000	99,282385
3537,000000	99,279794
3536,000000	99,279257
3535,000000	99,278231
3534,000000	99,274481
3533,000000	99,268586
3532,000000	99,262584
3531,000000	99,258059
3530,000000	99,256224
3529,000000	99,257702
3528,000000	99,260967
3527,000000	99,262752
3526,000000	99,261441
3525,000000	99,258689
3524,000000	99,256788
3523,000000	99,256163
3522,000000	99,256170
3521,000000	99,256433
3520,000000	99,256228
3519,000000	99,254210
3518,000000	99,250305
3517,000000	99,246491
3516,000000	99,244557
3515,000000	99,244126
3514,000000	99,243795
3513,000000	99,242827
3512,000000	99,241015
3511,000000	99,238454
3510,000000	99,236306
3509,000000	99,235992
3508,000000	99,236822
3507,000000	99,236336
3506,000000	99,233702
3505,000000	99,230901
3504,000000	99,229896
3503,000000	99,229859
3502,000000	99,228512
3501,000000	99,225026
3500,000000	99,220166
3499,000000	99,215068
3498,000000	99,211324
3497,000000	99,210827
3496,000000	99,213811
3495,000000	99,217790
3494,000000	99,219590
3493,000000	99,217685
3492,000000	99,212243
3491,000000	99,204540
3490,000000	99,197243
3489,000000	99,193365
3488,000000	99,193476
3487,000000	99,195063
3486,000000	99,195557
3485,000000	99,194658
3484,000000	99,193106
3483,000000	99,191137
3482,000000	99,189191
3481,000000	99,188238
3480,000000	99,187998
3479,000000	99,186526
3478,000000	99,182707
3477,000000	99,177868
3476,000000	99,174017
3475,000000	99,171771
3474,000000	99,170804
3473,000000	99,170960
3472,000000	99,171805
3471,000000	99,172377
3470,000000	99,172464
3469,000000	99,172890
3468,000000	99,173692
3467,000000	99,173257
3466,000000	99,170134
3465,000000	99,164503
3464,000000	99,157356
3463,000000	99,149814
3462,000000	99,143787
3461,000000	99,141104
3460,000000	99,140871
3459,000000	99,139598
3458,000000	99,135220
3457,000000	99,129471
3456,000000	99,125372
3455,000000	99,123764
3454,000000	99,123298
3453,000000	99,122284
3452,000000	99,119430
3451,000000	99,114374
3450,000000	99,108746
3449,000000	99,105508
3448,000000	99,105876
3447,000000	99,107606
3446,000000	99,107508
3445,000000	99,104794
3444,000000	99,100936
3443,000000	99,097715
3442,000000	99,096540
3441,000000	99,098253
3440,000000	99,102430
3439,000000	99,107703
3438,000000	99,113290
3437,000000	99,119056
3436,000000	99,123894
3435,000000	99,125781
3434,000000	99,124256
3433,000000	99,121408
3432,000000	99,119486
3431,000000	99,118836
3430,000000	99,118776
3429,000000	99,118874
3428,000000	99,118332
3427,000000	99,115652
3426,000000	99,110241
3425,000000	99,103532
3424,000000	99,097761
3423,000000	99,094442
3422,000000	99,094284
3421,000000	99,097026
3420,000000	99,100715
3419,000000	99,102737
3418,000000	99,102556
3417,000000	99,102162
3416,000000	99,103337
3415,000000	99,105781
3414,000000	99,108332
3413,000000	99,110497
3412,000000	99,111988
3411,000000	99,112163
3410,000000	99,110950
3409,000000	99,109387
3408,000000	99,108443
3407,000000	99,108253
3406,000000	99,108857
3405,000000	99,110480
3404,000000	99,112584
3403,000000	99,114005
3402,000000	99,114593
3401,000000	99,115295
3400,000000	99,116109
3399,000000	99,115547
3398,000000	99,112896
3397,000000	99,109657
3396,000000	99,107808
3395,000000	99,107878
3394,000000	99,109388
3393,000000	99,111612
3392,000000	99,113220
3391,000000	99,112765
3390,000000	99,110458
3389,000000	99,108116
3388,000000	99,106797
3387,000000	99,105804
3386,000000	99,104595
3385,000000	99,103944
3384,000000	99,104343
3383,000000	99,104883
3382,000000	99,104785
3381,000000	99,104684
3380,000000	99,105364
3379,000000	99,106383
3378,000000	99,106777
3377,000000	99,106108
3376,000000	99,104260
3375,000000	99,101412
3374,000000	99,098737
3373,000000	99,097703
3372,000000	99,098033
3371,000000	99,097880
3370,000000	99,096634
3369,000000	99,095954
3368,000000	99,097249
3367,000000	99,099654
3366,000000	99,101312
3365,000000	99,101260
3364,000000	99,099456
3363,000000	99,096574
3362,000000	99,094483
3361,000000	99,095185
3360,000000	99,098273
3359,000000	99,100845
3358,000000	99,100696
3357,000000	99,098322
3356,000000	99,095331
3355,000000	99,092723
3354,000000	99,091363
3353,000000	99,092163
3352,000000	99,094609
3351,000000	99,096605
3350,000000	99,096666
3349,000000	99,095140
3348,000000	99,092946
3347,000000	99,090643
3346,000000	99,089247
3345,000000	99,089859
3344,000000	99,091580
3343,000000	99,091815
3342,000000	99,089698
3341,000000	99,087424
3340,000000	99,087245
3339,000000	99,088768
3338,000000	99,090129
3337,000000	99,090121
3336,000000	99,088304
3335,000000	99,084797
3334,000000	99,081126
3333,000000	99,079527
3332,000000	99,080281
3331,000000	99,081318
3330,000000	99,081191
3329,000000	99,080763
3328,000000	99,081120
3327,000000	99,081731
3326,000000	99,081902
3325,000000	99,082203
3324,000000	99,083021
3323,000000	99,083377
3322,000000	99,082487
3321,000000	99,081022
3320,000000	99,079614
3319,000000	99,077515
3318,000000	99,073998
3317,000000	99,069831
3316,000000	99,066382
3315,000000	99,064533
3314,000000	99,065089
3313,000000	99,068481
3312,000000	99,073234
3311,000000	99,076503
3310,000000	99,077223
3309,000000	99,076963
3308,000000	99,076777
3307,000000	99,075427
3306,000000	99,071885
3305,000000	99,067445
3304,000000	99,063846
3303,000000	99,061099
3302,000000	99,058825
3301,000000	99,057990
3300,000000	99,059386
3299,000000	99,061841
3298,000000	99,063595
3297,000000	99,064455
3296,000000	99,065261
3295,000000	99,066285
3294,000000	99,067465
3293,000000	99,068975
3292,000000	99,070389
3291,000000	99,070449
3290,000000	99,068788
3289,000000	99,066770
3288,000000	99,065621
3287,000000	99,065053
3286,000000	99,064514
3285,000000	99,064286
3284,000000	99,064437
3283,000000	99,064156
3282,000000	99,063314
3281,000000	99,063215
3280,000000	99,064787
3279,000000	99,067432
3278,000000	99,070608
3277,000000	99,074976
3276,000000	99,080763
3275,000000	99,086609
3274,000000	99,091130
3273,000000	99,094154
3272,000000	99,095404
3271,000000	99,093815
3270,000000	99,089577
3269,000000	99,085121
3268,000000	99,082767
3267,000000	99,082641
3266,000000	99,083966
3265,000000	99,086655
3264,000000	99,090167
3263,000000	99,092549
3262,000000	99,092357
3261,000000	99,090587
3260,000000	99,089380
3259,000000	99,089884
3258,000000	99,092287
3257,000000	99,096440
3256,000000	99,101286
3255,000000	99,105052
3254,000000	99,107163
3253,000000	99,108711
3252,000000	99,110254
3251,000000	99,110865
3250,000000	99,110340
3249,000000	99,110308
3248,000000	99,111842
3247,000000	99,113807
3246,000000	99,114987
3245,000000	99,116101
3244,000000	99,118016
3243,000000	99,119680
3242,000000	99,119671
3241,000000	99,118440
3240,000000	99,117346
3239,000000	99,116925
3238,000000	99,117589
3237,000000	99,120597
3236,000000	99,126486
3235,000000	99,133529
3234,000000	99,139277
3233,000000	99,142762
3232,000000	99,144161
3231,000000	99,143630
3230,000000	99,141673
3229,000000	99,139330
3228,000000	99,136650
3227,000000	99,132482
3226,000000	99,126993
3225,000000	99,122855
3224,000000	99,122439
3223,000000	99,125177
3222,000000	99,129029
3221,000000	99,132970
3220,000000	99,136519
3219,000000	99,138390
3218,000000	99,137778
3217,000000	99,135954
3216,000000	99,134841
3215,000000	99,134716
3214,000000	99,134795
3213,000000	99,135059
3212,000000	99,136089
3211,000000	99,137835
3210,000000	99,139841
3209,000000	99,141956
3208,000000	99,143885
3207,000000	99,145023
3206,000000	99,145617
3205,000000	99,146840
3204,000000	99,148730
3203,000000	99,149412
3202,000000	99,147556
3201,000000	99,144402
3200,000000	99,142115
3199,000000	99,141367
3198,000000	99,141709
3197,000000	99,143002
3196,000000	99,145090
3195,000000	99,147145
3194,000000	99,148626
3193,000000	99,149966
3192,000000	99,151309
3191,000000	99,151765
3190,000000	99,150958
3189,000000	99,150146
3188,000000	99,150661
3187,000000	99,152385
3186,000000	99,154683
3185,000000	99,157475
3184,000000	99,160238
3183,000000	99,161388
3182,000000	99,160082
3181,000000	99,157624
3180,000000	99,156024
3179,000000	99,156144
3178,000000	99,158013
3177,000000	99,161554
3176,000000	99,165909
3175,000000	99,169437
3174,000000	99,171542
3173,000000	99,173469
3172,000000	99,176349
3171,000000	99,179650
3170,000000	99,182368
3169,000000	99,184292
3168,000000	99,185146
3167,000000	99,184003
3166,000000	99,180806
3165,000000	99,177113
3164,000000	99,174275
3163,000000	99,172184
3162,000000	99,170695
3161,000000	99,170668
3160,000000	99,172424
3159,000000	99,174753
3158,000000	99,176677
3157,000000	99,178815
3156,000000	99,181820
3155,000000	99,184998
3154,000000	99,187656
3153,000000	99,190244
3152,000000	99,192881
3151,000000	99,194363
3150,000000	99,194043
3149,000000	99,193276
3148,000000	99,193513
3147,000000	99,194287
3146,000000	99,194513
3145,000000	99,194468
3144,000000	99,195185
3143,000000	99,196994
3142,000000	99,199838
3141,000000	99,203768
3140,000000	99,207926
3139,000000	99,210418
3138,000000	99,210404
3137,000000	99,208986
3136,000000	99,207066
3135,000000	99,203996
3134,000000	99,199678
3133,000000	99,196202
3132,000000	99,195613
3131,000000	99,197479
3130,000000	99,200240
3129,000000	99,203386
3128,000000	99,206652
3127,000000	99,208647
3126,000000	99,208284
3125,000000	99,206600
3124,000000	99,205480
3123,000000	99,205503
3122,000000	99,206468
3121,000000	99,208784
3120,000000	99,212585
3119,000000	99,216410
3118,000000	99,218502
3117,000000	99,218810
3116,000000	99,218353
3115,000000	99,217358
3114,000000	99,215412
3113,000000	99,212740
3112,000000	99,210196
3111,000000	99,208563
3110,000000	99,208561
3109,000000	99,210461
3108,000000	99,212971
3107,000000	99,213808
3106,000000	99,212346
3105,000000	99,210569
3104,000000	99,210543
3103,000000	99,212078
3102,000000	99,213682
3101,000000	99,214414
3100,000000	99,213913
3099,000000	99,212028
3098,000000	99,209598
3097,000000	99,208283
3096,000000	99,208481
3095,000000	99,208663
3094,000000	99,207842
3093,000000	99,207213
3092,000000	99,208094
3091,000000	99,209659
3090,000000	99,210037
3089,000000	99,208553
3088,000000	99,205768
3087,000000	99,202505
3086,000000	99,199895
3085,000000	99,199038
3084,000000	99,199376
3083,000000	99,198678
3082,000000	99,195718
3081,000000	99,191652
3080,000000	99,187820
3079,000000	99,183844
3078,000000	99,179179
3077,000000	99,174744
3076,000000	99,171502
3075,000000	99,168885
3074,000000	99,166146
3073,000000	99,163922
3072,000000	99,163011
3071,000000	99,162948
3070,000000	99,163178
3069,000000	99,164242
3068,000000	99,166339
3067,000000	99,168104
3066,000000	99,168503
3065,000000	99,168692
3064,000000	99,170274
3063,000000	99,172800
3062,000000	99,174604
3061,000000	99,175104
3060,000000	99,174808
3059,000000	99,174121
3058,000000	99,173571
3057,000000	99,174145
3056,000000	99,176014
3055,000000	99,177979
3054,000000	99,179444
3053,000000	99,181584
3052,000000	99,185087
3051,000000	99,188200
3050,000000	99,188835
3049,000000	99,187525
3048,000000	99,186562
3047,000000	99,187092
3046,000000	99,188750
3045,000000	99,191128
3044,000000	99,193832
3043,000000	99,195898
3042,000000	99,196723
3041,000000	99,196858
3040,000000	99,196651
3039,000000	99,195202
3038,000000	99,192101
3037,000000	99,189003
3036,000000	99,187696
3035,000000	99,187543
3034,000000	99,186578
3033,000000	99,184351
3032,000000	99,182016
3031,000000	99,180279
3030,000000	99,179038
3029,000000	99,178443
3028,000000	99,178630
3027,000000	99,178716
3026,000000	99,177490
3025,000000	99,174816
3024,000000	99,171407
3023,000000	99,167851
3022,000000	99,164759
3021,000000	99,162974
3020,000000	99,162400
3019,000000	99,161493
3018,000000	99,159072
3017,000000	99,155810
3016,000000	99,152845
3015,000000	99,149942
3014,000000	99,146219
3013,000000	99,141574
3012,000000	99,136015
3011,000000	99,128684
3010,000000	99,119000
3009,000000	99,107893
3008,000000	99,096703
3007,000000	99,085873
3006,000000	99,075843
3005,000000	99,067892
3004,000000	99,062463
3003,000000	99,057687
3002,000000	99,051273
3001,000000	99,043182
3000,000000	99,034972
2999,000000	99,027198
2998,000000	99,018836
2997,000000	99,008558
2996,000000	98,995364
2995,000000	98,978717
2994,000000	98,959292
2993,000000	98,938753
2992,000000	98,917523
2991,000000	98,893752
2990,000000	98,865556
2989,000000	98,833263
2988,000000	98,798262
2987,000000	98,760809
2986,000000	98,720406
2985,000000	98,677059
2984,000000	98,630491
2983,000000	98,579251
2982,000000	98,522228
2981,000000	98,460282
2980,000000	98,394647
2979,000000	98,324625
2978,000000	98,248589
2977,000000	98,166317
2976,000000	98,078691
2975,000000	97,985759
2974,000000	97,886784
2973,000000	97,781680
2972,000000	97,670805
2971,000000	97,554137
2970,000000	97,432143
2969,000000	97,306857
2968,000000	97,180749
2967,000000	97,055304
2966,000000	96,932260
2965,000000	96,815055
2964,000000	96,707350
2963,000000	96,610630
2962,000000	96,525204
2961,000000	96,452911
2960,000000	96,396909
2959,000000	96,359498
2958,000000	96,341388
2957,000000	96,342956
2956,000000	96,364264
2955,000000	96,403887
2954,000000	96,459007
2953,000000	96,526009
2952,000000	96,600577
2951,000000	96,677838
2950,000000	96,753594
2949,000000	96,824320
2948,000000	96,884911
2947,000000	96,928094
2946,000000	96,947769
2945,000000	96,942631
2944,000000	96,915079
2943,000000	96,867950
2942,000000	96,803544
2941,000000	96,724381
2940,000000	96,632798
2939,000000	96,529999
2938,000000	96,417606
2937,000000	96,299339
2936,000000	96,179812
2935,000000	96,062177
2934,000000	95,948328
2933,000000	95,840908
2932,000000	95,743048
2931,000000	95,656767
2930,000000	95,582823
2929,000000	95,521570
2928,000000	95,472696
2927,000000	95,434969
2926,000000	95,408045
2925,000000	95,393572
2924,000000	95,393075
2923,000000	95,405309
2922,000000	95,427206
2921,000000	95,456677
2920,000000	95,492985
2919,000000	95,535637
2918,000000	95,584961
2917,000000	95,643280
2916,000000	95,713541
2915,000000	95,796359
2914,000000	95,889329
2913,000000	95,988452
2912,000000	96,089311
2911,000000	96,187908
2910,000000	96,281974
2909,000000	96,371590
2908,000000	96,457694
2907,000000	96,540670
2906,000000	96,620927
2905,000000	96,699588
2904,000000	96,777441
2903,000000	96,853955
2902,000000	96,928712
2901,000000	97,002546
2900,000000	97,076354
2899,000000	97,149523
2898,000000	97,220722
2897,000000	97,289420
2896,000000	97,355322
2895,000000	97,417374
2894,000000	97,474831
2893,000000	97,528547
2892,000000	97,579855
2891,000000	97,628865
2890,000000	97,674964
2889,000000	97,717938
2888,000000	97,757051
2887,000000	97,789991
2886,000000	97,814330
2885,000000	97,829272
2884,000000	97,834603
2883,000000	97,828777
2882,000000	97,809910
2881,000000	97,778079
2880,000000	97,735089
2879,000000	97,682646
2878,000000	97,622617
2877,000000	97,558768
2876,000000	97,496406
2875,000000	97,440532
2874,000000	97,395231
2873,000000	97,363974
2872,000000	97,348417
2871,000000	97,346853
2870,000000	97,355055
2869,000000	97,368133
2868,000000	97,380445
2867,000000	97,384884
2866,000000	97,374745
2865,000000	97,346768
2864,000000	97,301783
2863,000000	97,243214
2862,000000	97,176465
2861,000000	97,108840
2860,000000	97,047738
2859,000000	96,998118
2858,000000	96,962430
2857,000000	96,942353
2856,000000	96,938891
2855,000000	96,951451
2854,000000	96,978320
2853,000000	97,018063
2852,000000	97,069988
2851,000000	97,134193
2850,000000	97,212518
2849,000000	97,308331
2848,000000	97,423126
2847,000000	97,553127
2846,000000	97,690411
2845,000000	97,826709
2844,000000	97,955527
2843,000000	98,072434
2842,000000	98,175624
2841,000000	98,266278
2840,000000	98,346505
2839,000000	98,416876
2838,000000	98,477202
2837,000000	98,528786
2836,000000	98,574000
2835,000000	98,613892
2834,000000	98,647944
2833,000000	98,676281
2832,000000	98,700572
2831,000000	98,722544
2830,000000	98,743045
2829,000000	98,762650
2828,000000	98,781847
2827,000000	98,800311
2826,000000	98,816933
2825,000000	98,830825
2824,000000	98,841728
2823,000000	98,849757
2822,000000	98,855714
2821,000000	98,861253
2820,000000	98,867707
2819,000000	98,874952
2818,000000	98,882337
2817,000000	98,890201
2816,000000	98,899340
2815,000000	98,909556
2814,000000	98,920053
2813,000000	98,930875
2812,000000	98,942569
2811,000000	98,954729
2810,000000	98,966315
2809,000000	98,977257
2808,000000	98,988354
2807,000000	98,999602
2806,000000	99,009880
2805,000000	99,018368
2804,000000	99,025204
2803,000000	99,030863
2802,000000	99,035922
2801,000000	99,041251
2800,000000	99,047311
2799,000000	99,053361
2798,000000	99,058490
2797,000000	99,063268
2796,000000	99,069229
2795,000000	99,076730
2794,000000	99,084418
2793,000000	99,090859
2792,000000	99,095753
2791,000000	99,099571
2790,000000	99,102936
2789,000000	99,106300
2788,000000	99,109411
2787,000000	99,111205
2786,000000	99,110996
2785,000000	99,109662
2784,000000	99,108990
2783,000000	99,110078
2782,000000	99,112867
2781,000000	99,116724
2780,000000	99,120764
2779,000000	99,124154
2778,000000	99,127019
2777,000000	99,130552
2776,000000	99,135383
2775,000000	99,140366
2774,000000	99,143813
2773,000000	99,145313
2772,000000	99,145518
2771,000000	99,144950
2770,000000	99,144120
2769,000000	99,144020
2768,000000	99,145066
2767,000000	99,146072
2766,000000	99,145642
2765,000000	99,144219
2764,000000	99,143519
2763,000000	99,144270
2762,000000	99,145687
2761,000000	99,146894
2760,000000	99,147681
2759,000000	99,148119
2758,000000	99,148516
2757,000000	99,149455
2756,000000	99,150892
2755,000000	99,151656
2754,000000	99,150950
2753,000000	99,149852
2752,000000	99,150122
2751,000000	99,151893
2750,000000	99,153711
2749,000000	99,154429
2748,000000	99,153927
2747,000000	99,152425
2746,000000	99,150417
2745,000000	99,148984
2744,000000	99,148867
2743,000000	99,149415
2742,000000	99,149508
2741,000000	99,149191
2740,000000	99,149236
2739,000000	99,149495
2738,000000	99,148987
2737,000000	99,147465
2736,000000	99,145645
2735,000000	99,143998
2734,000000	99,142367
2733,000000	99,140677
2732,000000	99,139141
2731,000000	99,137992
2730,000000	99,137853
2729,000000	99,139860
2728,000000	99,144393
2727,000000	99,150072
2726,000000	99,155008
2725,000000	99,158667
2724,000000	99,161609
2723,000000	99,164048
2722,000000	99,165810
2721,000000	99,167127
2720,000000	99,168282
2719,000000	99,168949
2718,000000	99,168946
2717,000000	99,169066
2716,000000	99,170057
2715,000000	99,171482
2714,000000	99,172721
2713,000000	99,174267
2712,000000	99,176626
2711,000000	99,178804
2710,000000	99,179611
2709,000000	99,179758
2708,000000	99,180830
2707,000000	99,182642
2706,000000	99,183609
2705,000000	99,183581
2704,000000	99,184290
2703,000000	99,186773
2702,000000	99,190020
2701,000000	99,192488
2700,000000	99,193537
2699,000000	99,193166
2698,000000	99,191704
2697,000000	99,190100
2696,000000	99,189396
2695,000000	99,189677
2694,000000	99,190382
2693,000000	99,191492
2692,000000	99,193273
2691,000000	99,195061
2690,000000	99,195598
2689,000000	99,194639
2688,000000	99,193143
2687,000000	99,191896
2686,000000	99,190994
2685,000000	99,190537
2684,000000	99,190662
2683,000000	99,190944
2682,000000	99,190813
2681,000000	99,190477
2680,000000	99,190473
2679,000000	99,190555
2678,000000	99,190089
2677,000000	99,189191
2676,000000	99,188340
2675,000000	99,187234
2674,000000	99,185346
2673,000000	99,183301
2672,000000	99,182343
2671,000000	99,182512
2670,000000	99,182653
2669,000000	99,182191
2668,000000	99,181712
2667,000000	99,181888
2666,000000	99,182917
2665,000000	99,184821
2664,000000	99,187244
2663,000000	99,189271
2662,000000	99,190659
2661,000000	99,192802
2660,000000	99,196974
2659,000000	99,201913
2658,000000	99,204851
2657,000000	99,205019
2656,000000	99,204507
2655,000000	99,205470
2654,000000	99,208043
2653,000000	99,211330
2652,000000	99,214894
2651,000000	99,218659
2650,000000	99,222503
2649,000000	99,226498
2648,000000	99,230659
2647,000000	99,234287
2646,000000	99,236596
2645,000000	99,238128
2644,000000	99,240454
2643,000000	99,244318
2642,000000	99,249023
2641,000000	99,253613
2640,000000	99,257535
2639,000000	99,260208
2638,000000	99,261195
2637,000000	99,260901
2636,000000	99,260082
2635,000000	99,258929
2634,000000	99,257718
2633,000000	99,257815
2632,000000	99,260355
2631,000000	99,264100
2630,000000	99,266383
2629,000000	99,266228
2628,000000	99,265069
2627,000000	99,264369
2626,000000	99,264135
2625,000000	99,263880
2624,000000	99,263518
2623,000000	99,263150
2622,000000	99,263215
2621,000000	99,264722
2620,000000	99,267986
2619,000000	99,271423
2618,000000	99,273082
2617,000000	99,273049
2616,000000	99,272806
2615,000000	99,272781
2614,000000	99,272461
2613,000000	99,272447
2612,000000	99,274079
2611,000000	99,277086
2610,000000	99,279681
2609,000000	99,280981
2608,000000	99,281340
2607,000000	99,280528
2606,000000	99,278001
2605,000000	99,275022
2604,000000	99,274033
2603,000000	99,275315
2602,000000	99,276406
2601,000000	99,275413
2600,000000	99,273174
2599,000000	99,271857
2598,000000	99,273119
2597,000000	99,277625
2596,000000	99,284238
2595,000000	99,289468
2594,000000	99,289921
2593,000000	99,285951
2592,000000	99,281339
2591,000000	99,279158
2590,000000	99,279446
2589,000000	99,280760
2588,000000	99,281858
2587,000000	99,281783
2586,000000	99,280384
2585,000000	99,279154
2584,000000	99,279789
2583,000000	99,281675
2582,000000	99,282396
2581,000000	99,280772
2580,000000	99,277948
2579,000000	99,275811
2578,000000	99,276075
2577,000000	99,280228
2576,000000	99,288113
2575,000000	99,296814
2574,000000	99,302999
2573,000000	99,306100
2572,000000	99,307419
2571,000000	99,307080
2570,000000	99,304507
2569,000000	99,301235
2568,000000	99,300068
2567,000000	99,301363
2566,000000	99,302755
2565,000000	99,302595
2564,000000	99,301102
2563,000000	99,298272
2562,000000	99,293578
2561,000000	99,288155
2560,000000	99,284657
2559,000000	99,284351
2558,000000	99,286304
2557,000000	99,289393
2556,000000	99,292929
2555,000000	99,295600
2554,000000	99,296321
2553,000000	99,296205
2552,000000	99,297304
2551,000000	99,299532
2550,000000	99,301246
2549,000000	99,302503
2548,000000	99,305009
2547,000000	99,308801
2546,000000	99,311733
2545,000000	99,312489
2544,000000	99,311813
2543,000000	99,310874
2542,000000	99,310616
2541,000000	99,312154
2540,000000	99,315117
2539,000000	99,316312
2538,000000	99,313187
2537,000000	99,308213
2536,000000	99,306521
2535,000000	99,309362
2534,000000	99,313344
2533,000000	99,315931
2532,000000	99,317752
2531,000000	99,318980
2530,000000	99,317598
2529,000000	99,312954
2528,000000	99,307882
2527,000000	99,305412
2526,000000	99,305399
2525,000000	99,305675
2524,000000	99,304727
2523,000000	99,302546
2522,000000	99,300637
2521,000000	99,301636
2520,000000	99,307040
2519,000000	99,314999
2518,000000	99,322021
2517,000000	99,326669
2516,000000	99,329707
2515,000000	99,331348
2514,000000	99,331087
2513,000000	99,329899
2512,000000	99,329541
2511,000000	99,329606
2510,000000	99,328144
2509,000000	99,325512
2508,000000	99,324625
2507,000000	99,326779
2506,000000	99,330003
2505,000000	99,332193
2504,000000	99,333406
2503,000000	99,334320
2502,000000	99,334827
2501,000000	99,335056
2500,000000	99,335936
2499,000000	99,337975
2498,000000	99,340764
2497,000000	99,343626
2496,000000	99,345382
2495,000000	99,344323
2494,000000	99,340621
2493,000000	99,337980
2492,000000	99,340088
2491,000000	99,345645
2490,000000	99,349630
2489,000000	99,349493
2488,000000	99,347476
2487,000000	99,346753
2486,000000	99,347871
2485,000000	99,349288
2484,000000	99,349205
2483,000000	99,346763
2482,000000	99,343367
2481,000000	99,342570
2480,000000	99,346461
2479,000000	99,352568
2478,000000	99,356448
2477,000000	99,356716
2476,000000	99,355408
2475,000000	99,354368
2474,000000	99,354026
2473,000000	99,354893
2472,000000	99,357160
2471,000000	99,359177
2470,000000	99,359164
2469,000000	99,358036
2468,000000	99,358006
2467,000000	99,359102
2466,000000	99,359888
2465,000000	99,360679
2464,000000	99,362792
2463,000000	99,365420
2462,000000	99,366671
2461,000000	99,367140
2460,000000	99,368881
2459,000000	99,371311
2458,000000	99,371769
2457,000000	99,369882
2456,000000	99,367672
2455,000000	99,365560
2454,000000	99,362103
2453,000000	99,357638
2452,000000	99,354241
2451,000000	99,351902
2450,000000	99,348785
2449,000000	99,345638
2448,000000	99,345678
2447,000000	99,349225
2446,000000	99,352583
2445,000000	99,353499
2444,000000	99,354106
2443,000000	99,356996
2442,000000	99,361539
2441,000000	99,365507
2440,000000	99,367521
2439,000000	99,366837
2438,000000	99,363411
2437,000000	99,359212
2436,000000	99,357037
2435,000000	99,357258
2434,000000	99,357920
2433,000000	99,358223
2432,000000	99,359358
2431,000000	99,361851
2430,000000	99,364830
2429,000000	99,368027
2428,000000	99,371734
2427,000000	99,374755
2426,000000	99,375186
2425,000000	99,373177
2424,000000	99,370162
2423,000000	99,365906
2422,000000	99,359660
2421,000000	99,353634
2420,000000	99,351379
2419,000000	99,352714
2418,000000	99,354213
2417,000000	99,354755
2416,000000	99,356445
2415,000000	99,359599
2414,000000	99,361210
2413,000000	99,359739
2412,000000	99,357624
2411,000000	99,357574
2410,000000	99,359510
2409,000000	99,362206
2408,000000	99,364711
2407,000000	99,365183
2406,000000	99,361822
2405,000000	99,356482
2404,000000	99,354250
2403,000000	99,357795
2402,000000	99,364462
2401,000000	99,369901
2400,000000	99,372152
2399,000000	99,371520
2398,000000	99,369293
2397,000000	99,367742
2396,000000	99,368834
2395,000000	99,371723
2394,000000	99,373454
2393,000000	99,372640
2392,000000	99,370468
2391,000000	99,368138
2390,000000	99,365955
2389,000000	99,365145
2388,000000	99,367439
2387,000000	99,372163
2386,000000	99,376385
2385,000000	99,378525
2384,000000	99,379373
2383,000000	99,379213
2382,000000	99,377191
2381,000000	99,374461
2380,000000	99,374591
2379,000000	99,378983
2378,000000	99,384314
2377,000000	99,386559
2376,000000	99,385421
2375,000000	99,383015
2374,000000	99,380820
2373,000000	99,380303
2372,000000	99,383637
2371,000000	99,390636
2370,000000	99,397275
2369,000000	99,399755
2368,000000	99,397956
2367,000000	99,393237
2366,000000	99,386587
2365,000000	99,381163
2364,000000	99,381168
2363,000000	99,385153
2362,000000	99,386688
2361,000000	99,383879
2360,000000	99,380265
2359,000000	99,377917
2358,000000	99,374436
2357,000000	99,370010
2356,000000	99,369804
2355,000000	99,374148
2354,000000	99,377664
2353,000000	99,377708
2352,000000	99,377846
2351,000000	99,379749
2350,000000	99,379288
2349,000000	99,373902
2348,000000	99,365187
2347,000000	99,357616
2346,000000	99,354501
2345,000000	99,356655
2344,000000	99,362834
2343,000000	99,368999
2342,000000	99,371906
2341,000000	99,370868
2340,000000	99,368792
2339,000000	99,368091
2338,000000	99,367768
2337,000000	99,366120
2336,000000	99,364405
2335,000000	99,364313
2334,000000	99,365522
2333,000000	99,366227
2332,000000	99,365836
2331,000000	99,364184
2330,000000	99,360204
2329,000000	99,354701
2328,000000	99,348417
2327,000000	99,341510
2326,000000	99,333648
2325,000000	99,327279
2324,000000	99,327490
2323,000000	99,335329
2322,000000	99,347021
2321,000000	99,357380
2320,000000	99,364939
2319,000000	99,369729
2318,000000	99,371111
2317,000000	99,369770
2316,000000	99,368460
2315,000000	99,369603
2314,000000	99,372655
2313,000000	99,376061
2312,000000	99,378783
2311,000000	99,379849
2310,000000	99,378072
2309,000000	99,374223
2308,000000	99,370980
2307,000000	99,370147
2306,000000	99,371676
2305,000000	99,375074
2304,000000	99,380031
2303,000000	99,384560
2302,000000	99,386416
2301,000000	99,386172
2300,000000	99,386427
2299,000000	99,387431
2298,000000	99,386552
2297,000000	99,383316
2296,000000	99,380520
2295,000000	99,379821
2294,000000	99,378905
2293,000000	99,375490
2292,000000	99,370407
2291,000000	99,365323
2290,000000	99,360408
2289,000000	99,356037
2288,000000	99,353803
2287,000000	99,353880
2286,000000	99,354666
2285,000000	99,356250
2284,000000	99,360838
2283,000000	99,367698
2282,000000	99,372026
2281,000000	99,370988
2280,000000	99,367299
2279,000000	99,364129
2278,000000	99,361127
2277,000000	99,358401
2276,000000	99,359627
2275,000000	99,367009
2274,000000	99,376733
2273,000000	99,383976
2272,000000	99,389161
2271,000000	99,395501
2270,000000	99,402937
2269,000000	99,408362
2268,000000	99,409683
2267,000000	99,406752
2266,000000	99,400650
2265,000000	99,394576
2264,000000	99,392644
2263,000000	99,395743
2262,000000	99,400940
2261,000000	99,405831
2260,000000	99,410182
2259,000000	99,413120
2258,000000	99,413921
2257,000000	99,415717
2256,000000	99,422265
2255,000000	99,429497
2254,000000	99,427757
2253,000000	99,415311
2252,000000	99,402610
2251,000000	99,399926
2250,000000	99,407432
2249,000000	99,420094
2248,000000	99,434361
2247,000000	99,445645
2246,000000	99,446662
2245,000000	99,435207
2244,000000	99,418794
2243,000000	99,406721
2242,000000	99,401782
2241,000000	99,402607
2240,000000	99,407485
2239,000000	99,411981
2238,000000	99,409595
2237,000000	99,399848
2236,000000	99,390346
2235,000000	99,386785
2234,000000	99,386751
2233,000000	99,386395
2232,000000	99,386214
2231,000000	99,386841
2230,000000	99,387117
2229,000000	99,390193
2228,000000	99,402656
2227,000000	99,422273
2226,000000	99,435143
2225,000000	99,431130
2224,000000	99,414949
2223,000000	99,396989
2222,000000	99,382118
2221,000000	99,373694
2220,000000	99,378345
2219,000000	99,397587
2218,000000	99,420845
2217,000000	99,434186
2216,000000	99,431857
2215,000000	99,415939
2214,000000	99,392432
2213,000000	99,372232
2212,000000	99,366652
2211,000000	99,375983
2210,000000	99,389920
2209,000000	99,402045
2208,000000	99,414034
2207,000000	99,423220
2206,000000	99,419997
2205,000000	99,404177
2204,000000	99,390622
2203,000000	99,390249
2202,000000	99,398386
2201,000000	99,409164
2200,000000	99,425989
2199,000000	99,447207
2198,000000	99,456179
2197,000000	99,440478
2196,000000	99,410962
2195,000000	99,388735
2194,000000	99,382478
2193,000000	99,389789
2192,000000	99,408075
2191,000000	99,430388
2190,000000	99,440791
2189,000000	99,429412
2188,000000	99,406228
2187,000000	99,387969
2186,000000	99,379728
2185,000000	99,379978
2184,000000	99,391963
2183,000000	99,416289
2182,000000	99,441463
2181,000000	99,455168
2180,000000	99,456636
2179,000000	99,447590
2178,000000	99,424656
2177,000000	99,393218
2176,000000	99,373582
2175,000000	99,377599
2174,000000	99,393164
2173,000000	99,405891
2172,000000	99,419945
2171,000000	99,442316
2170,000000	99,462378
2169,000000	99,465974
2168,000000	99,457293
2167,000000	99,448187
2166,000000	99,436599
2165,000000	99,416128
2164,000000	99,396234
2163,000000	99,389849
2162,000000	99,391018
2161,000000	99,389101
2160,000000	99,396392
2159,000000	99,430997
2158,000000	99,479820
2157,000000	99,514800
2156,000000	99,533312
2155,000000	99,548539
2154,000000	99,558999
2153,000000	99,554431
2152,000000	99,538273
2151,000000	99,524482
2150,000000	99,519698
2149,000000	99,522857
2148,000000	99,533460
2147,000000	99,547885
2146,000000	99,555877
2145,000000	99,552009
2144,000000	99,543139
2143,000000	99,535853
2142,000000	99,526391
2141,000000	99,511352
2140,000000	99,497574
2139,000000	99,492786
2138,000000	99,496200
2137,000000	99,505240
2136,000000	99,520613
2135,000000	99,537627
2134,000000	99,544327
2133,000000	99,536503
2132,000000	99,523739
2131,000000	99,513823
2130,000000	99,502740
2129,000000	99,486376
2128,000000	99,470876
2127,000000	99,463534
2126,000000	99,462442
2125,000000	99,462556
2124,000000	99,463834
2123,000000	99,466471
2122,000000	99,466153
2121,000000	99,461601
2120,000000	99,459215
2119,000000	99,462177
2118,000000	99,462359
2117,000000	99,451831
2116,000000	99,435849
2115,000000	99,425621
2114,000000	99,423521
2113,000000	99,424110
2112,000000	99,424386
2111,000000	99,423854
2110,000000	99,419317
2109,000000	99,409351
2108,000000	99,400761
2107,000000	99,401606
2106,000000	99,410504
2105,000000	99,420082
2104,000000	99,427478
2103,000000	99,434468
2102,000000	99,441128
2101,000000	99,446414
2100,000000	99,451120
2099,000000	99,454002
2098,000000	99,450053
2097,000000	99,438901
2096,000000	99,428869
2095,000000	99,425557
2094,000000	99,423345
2093,000000	99,415916
2092,000000	99,407181
2091,000000	99,403665
2090,000000	99,403391
2089,000000	99,401359
2088,000000	99,399717
2087,000000	99,402950
2086,000000	99,408475
2085,000000	99,411756
2084,000000	99,415867
2083,000000	99,426019
2082,000000	99,438738
2081,000000	99,446061
2080,000000	99,446935
2079,000000	99,445263
2078,000000	99,441247
2077,000000	99,434389
2076,000000	99,429700
2075,000000	99,430144
2074,000000	99,427966
2073,000000	99,415421
2072,000000	99,399666
2071,000000	99,394744
2070,000000	99,402772
2069,000000	99,414833
2068,000000	99,425736
2067,000000	99,435417
2066,000000	99,439927
2065,000000	99,435195
2064,000000	99,427228
2063,000000	99,424848
2062,000000	99,425093
2061,000000	99,418805
2060,000000	99,407441
2059,000000	99,401650
2058,000000	99,405896
2057,000000	99,416278
2056,000000	99,429965
2055,000000	99,444007
2054,000000	99,448409
2053,000000	99,435195
2052,000000	99,413183
2051,000000	99,401177
2050,000000	99,408153
2049,000000	99,429371
2048,000000	99,457623
2047,000000	99,485475
2046,000000	99,500206
2045,000000	99,494738
2044,000000	99,481086
2043,000000	99,474316
2042,000000	99,467619
2041,000000	99,443412
2040,000000	99,404938
2039,000000	99,375085
2038,000000	99,367409
2037,000000	99,378945
2036,000000	99,405109
2035,000000	99,439318
2034,000000	99,462361
2033,000000	99,458077
2032,000000	99,438883
2031,000000	99,430575
2030,000000	99,436641
2029,000000	99,442320
2028,000000	99,446213
2027,000000	99,461167
2026,000000	99,487873
2025,000000	99,511822
2024,000000	99,522703
2023,000000	99,516506
2022,000000	99,487529
2021,000000	99,442526
2020,000000	99,411699
2019,000000	99,418103
2018,000000	99,444781
2017,000000	99,456842
2016,000000	99,448319
2015,000000	99,438778
2014,000000	99,433544
2013,000000	99,422229
2012,000000	99,408519
2011,000000	99,408886
2010,000000	99,423624
2009,000000	99,435790
2008,000000	99,438978
2007,000000	99,441453
2006,000000	99,443416
2005,000000	99,435983
2004,000000	99,421617
2003,000000	99,412437
2002,000000	99,412378
2001,000000	99,418505
2000,000000	99,433791
1999,000000	99,460392
1998,000000	99,484904
1997,000000	99,490272
1996,000000	99,479854
1995,000000	99,471424
1994,000000	99,471096
1993,000000	99,470807
1992,000000	99,467105
1991,000000	99,462990
1990,000000	99,453669
1989,000000	99,432452
1988,000000	99,408598
1987,000000	99,398918
1986,000000	99,404063
1985,000000	99,410920
1984,000000	99,415412
1983,000000	99,423751
1982,000000	99,434410
1981,000000	99,440116
1980,000000	99,447116
1979,000000	99,468741
1978,000000	99,495978
1977,000000	99,502077
1976,000000	99,483908
1975,000000	99,467651
1974,000000	99,469445
1973,000000	99,480788
1972,000000	99,491773
1971,000000	99,502373
1970,000000	99,509205
1969,000000	99,503033
1968,000000	99,484302
1967,000000	99,466078
1966,000000	99,458813
1965,000000	99,463976
1964,000000	99,479531
1963,000000	99,498175
1962,000000	99,505710
1961,000000	99,495357
1960,000000	99,478855
1959,000000	99,470442
1958,000000	99,467963
1957,000000	99,461991
1956,000000	99,453056
1955,000000	99,447530
1954,000000	99,444931
1953,000000	99,441526
1952,000000	99,438938
1951,000000	99,438542
1950,000000	99,434625
1949,000000	99,422315
1948,000000	99,407074
1947,000000	99,398462
1946,000000	99,400656
1945,000000	99,414840
1944,000000	99,440525
1943,000000	99,465721
1942,000000	99,468830
1941,000000	99,444863
1940,000000	99,414714
1939,000000	99,397941
1938,000000	99,393309
1937,000000	99,390675
1936,000000	99,387677
1935,000000	99,386231
1934,000000	99,383075
1933,000000	99,377110
1932,000000	99,376901
1931,000000	99,388898
1930,000000	99,405752
1929,000000	99,415433
1928,000000	99,417747
1927,000000	99,420850
1926,000000	99,427170
1925,000000	99,432324
1924,000000	99,432304
1923,000000	99,425717
1922,000000	99,412761
1921,000000	99,398681
1920,000000	99,393231
1919,000000	99,400046
1918,000000	99,409681
1917,000000	99,411369
1916,000000	99,407983
1915,000000	99,407972
1914,000000	99,410894
1913,000000	99,411901
1912,000000	99,411602
1911,000000	99,413277
1910,000000	99,415343
1909,000000	99,414658
1908,000000	99,414541
1907,000000	99,418734
1906,000000	99,422755
1905,000000	99,420366
1904,000000	99,413449
1903,000000	99,409107
1902,000000	99,408718
1901,000000	99,407799
1900,000000	99,405643
1899,000000	99,405772
1898,000000	99,408650
1897,000000	99,411652
1896,000000	99,414088
1895,000000	99,417553
1894,000000	99,422194
1893,000000	99,427219
1892,000000	99,432679
1891,000000	99,435559
1890,000000	99,428335
1889,000000	99,410101
1888,000000	99,393040
1887,000000	99,388045
1886,000000	99,392505
1885,000000	99,397890
1884,000000	99,400987
1883,000000	99,402899
1882,000000	99,402023
1881,000000	99,395980
1880,000000	99,388582
1879,000000	99,385608
1878,000000	99,385577
1877,000000	99,382960
1876,000000	99,377486
1875,000000	99,373971
1874,000000	99,375751
1873,000000	99,383479
1872,000000	99,397652
1871,000000	99,416186
1870,000000	99,429478
1869,000000	99,425783
1868,000000	99,407065
1867,000000	99,387448
1866,000000	99,374661
1865,000000	99,368022
1864,000000	99,367878
1863,000000	99,375410
1862,000000	99,387250
1861,000000	99,397278
1860,000000	99,403327
1859,000000	99,406758
1858,000000	99,407029
1857,000000	99,402529
1856,000000	99,395578
1855,000000	99,390007
1854,000000	99,385571
1853,000000	99,379962
1852,000000	99,376241
1851,000000	99,380629
1850,000000	99,392800
1849,000000	99,406408
1848,000000	99,416343
1847,000000	99,420488
1846,000000	99,414988
1845,000000	99,396747
1844,000000	99,373903
1843,000000	99,360995
1842,000000	99,360635
1841,000000	99,364709
1840,000000	99,368509
1839,000000	99,372218
1838,000000	99,375439
1837,000000	99,375571
1836,000000	99,372099
1835,000000	99,368697
1834,000000	99,369098
1833,000000	99,374278
1832,000000	99,383015
1831,000000	99,389010
1830,000000	99,382657
1829,000000	99,367544
1828,000000	99,359225
1827,000000	99,362527
1826,000000	99,367071
1825,000000	99,363731
1824,000000	99,356937
1823,000000	99,354819
1822,000000	99,355991
1821,000000	99,355355
1820,000000	99,353927
1819,000000	99,355226
1818,000000	99,357930
1817,000000	99,358340
1816,000000	99,356941
1815,000000	99,358189
1814,000000	99,363023
1813,000000	99,367480
1812,000000	99,367573
1811,000000	99,362321
1810,000000	99,355329
1809,000000	99,350972
1808,000000	99,349212
1807,000000	99,346715
1806,000000	99,341609
1805,000000	99,336045
1804,000000	99,332759
1803,000000	99,330574
1802,000000	99,324127
1801,000000	99,311906
1800,000000	99,300614
1799,000000	99,296301
1798,000000	99,298042
1797,000000	99,300812
1796,000000	99,300680
1795,000000	99,295861
1794,000000	99,284608
1793,000000	99,268090
1792,000000	99,253790
1791,000000	99,249073
1790,000000	99,253975
1789,000000	99,263812
1788,000000	99,274215
1787,000000	99,281064
1786,000000	99,280694
1785,000000	99,273569
1784,000000	99,265900
1783,000000	99,264084
1782,000000	99,265961
1781,000000	99,264359
1780,000000	99,257798
1779,000000	99,250333
1778,000000	99,245878
1777,000000	99,245224
1776,000000	99,248455
1775,000000	99,253389
1774,000000	99,251871
1773,000000	99,235930
1772,000000	99,210703
1771,000000	99,190434
1770,000000	99,179531
1769,000000	99,170403
1768,000000	99,155038
1767,000000	99,134450
1766,000000	99,116483
1765,000000	99,105634
1764,000000	99,098041
1763,000000	99,083790
1762,000000	99,056231
1761,000000	99,022547
1760,000000	98,993230
1759,000000	98,965075
1758,000000	98,926521
1757,000000	98,872424
1756,000000	98,812965
1755,000000	98,758518
1754,000000	98,705999
1753,000000	98,645028
1752,000000	98,568217
1751,000000	98,473487
1750,000000	98,361153
1749,000000	98,233397
1748,000000	98,093247
1747,000000	97,942860
1746,000000	97,780687
1745,000000	97,604133
1744,000000	97,411521
1743,000000	97,200879
1742,000000	96,972743
1741,000000	96,734519
1740,000000	96,495738
1739,000000	96,258344
1738,000000	96,013023
1737,000000	95,754866
1736,000000	95,490837
1735,000000	95,248262
1734,000000	95,053873
1733,000000	94,873612
1732,000000	94,661959
1731,000000	94,426409
1730,000000	94,190641
1729,000000	93,966051
1728,000000	93,752180
1727,000000	93,546075
1726,000000	93,356656
1725,000000	93,206176
1724,000000	93,108143
1723,000000	93,038057
1722,000000	92,952718
1721,000000	92,839783
1720,000000	92,744707
1719,000000	92,762957
1718,000000	92,986936
1717,000000	93,354869
1716,000000	93,689209
1715,000000	93,943828
1714,000000	94,175885
1713,000000	94,409167
1712,000000	94,645890
1711,000000	94,898463
1710,000000	95,177418
1709,000000	95,465525
1708,000000	95,746685
1707,000000	96,045335
1706,000000	96,390524
1705,000000	96,728772
1704,000000	96,965639
1703,000000	97,100226
1702,000000	97,203402
1701,000000	97,368053
1700,000000	97,606150
1699,000000	97,806231
1698,000000	97,926366
1697,000000	98,006584
1696,000000	98,076691
1695,000000	98,143768
1694,000000	98,193154
1693,000000	98,221973
1692,000000	98,242830
1691,000000	98,269772
1690,000000	98,306217
1689,000000	98,338479
1688,000000	98,358743
1687,000000	98,375055
1686,000000	98,393716
1685,000000	98,415055
1684,000000	98,430893
1683,000000	98,441201
1682,000000	98,454359
1681,000000	98,464166
1680,000000	98,465910
1679,000000	98,463664
1678,000000	98,460630
1677,000000	98,452814
1676,000000	98,445693
1675,000000	98,456333
1674,000000	98,482109
1673,000000	98,501653
1672,000000	98,507807
1671,000000	98,510439
1670,000000	98,517311
1669,000000	98,521238
1668,000000	98,520402
1667,000000	98,522966
1666,000000	98,526142
1665,000000	98,521474
1664,000000	98,510488
1663,000000	98,506255
1662,000000	98,511864
1661,000000	98,512859
1660,000000	98,505647
1659,000000	98,498855
1658,000000	98,497131
1657,000000	98,495099
1656,000000	98,492348
1655,000000	98,491578
1654,000000	98,499748
1653,000000	98,508708
1652,000000	98,506372
1651,000000	98,504794
1650,000000	98,507543
1649,000000	98,511041
1648,000000	98,507922
1647,000000	98,502578
1646,000000	98,502000
1645,000000	98,501980
1644,000000	98,499961
1643,000000	98,502132
1642,000000	98,507626
1641,000000	98,508690
1640,000000	98,504040
1639,000000	98,501680
1638,000000	98,504934
1637,000000	98,505267
1636,000000	98,498932
1635,000000	98,499004
1634,000000	98,508473
1633,000000	98,516051
1632,000000	98,517635
1631,000000	98,518016
1630,000000	98,521834
1629,000000	98,526426
1628,000000	98,528734
1627,000000	98,532223
1626,000000	98,537905
1625,000000	98,540950
1624,000000	98,543590
1623,000000	98,555547
1622,000000	98,574489
1621,000000	98,586797
1620,000000	98,591515
1619,000000	98,597521
1618,000000	98,607554
1617,000000	98,613488
1616,000000	98,610867
1615,000000	98,608608
1614,000000	98,609934
1613,000000	98,608185
1612,000000	98,601609
1611,000000	98,598242
1610,000000	98,600436
1609,000000	98,596357
1608,000000	98,577694
1607,000000	98,550194
1606,000000	98,516720
1605,000000	98,469486
1604,000000	98,406765
1603,000000	98,339135
1602,000000	98,276651
1601,000000	98,222303
1600,000000	98,183257
1599,000000	98,172971
1598,000000	98,194337
1597,000000	98,234781
1596,000000	98,282959
1595,000000	98,336841
1594,000000	98,390382
1593,000000	98,429843
1592,000000	98,450599
1591,000000	98,461343
1590,000000	98,466801
1589,000000	98,460874
1588,000000	98,440900
1587,000000	98,413036
1586,000000	98,378009
1585,000000	98,325049
1584,000000	98,250072
1583,000000	98,166006
1582,000000	98,088279
1581,000000	98,025148
1580,000000	97,984353
1579,000000	97,978429
1578,000000	98,015917
1577,000000	98,096179
1576,000000	98,199199
1575,000000	98,287245
1574,000000	98,340560
1573,000000	98,368229
1572,000000	98,386741
1571,000000	98,413290
1570,000000	98,455167
1569,000000	98,492491
1568,000000	98,511508
1567,000000	98,523077
1566,000000	98,535860
1565,000000	98,545140
1564,000000	98,550597
1563,000000	98,556741
1562,000000	98,562954
1561,000000	98,557816
1560,000000	98,553403
1559,000000	98,565122
1558,000000	98,573575
1557,000000	98,565847
1556,000000	98,552488
1555,000000	98,547266
1554,000000	98,544179
1553,000000	98,540179
1552,000000	98,532976
1551,000000	98,526481
1550,000000	98,515088
1549,000000	98,492972
1548,000000	98,464837
1547,000000	98,442563
1546,000000	98,427804
1545,000000	98,408992
1544,000000	98,377432
1543,000000	98,343430
1542,000000	98,323795
1541,000000	98,322327
1540,000000	98,333682
1539,000000	98,352635
1538,000000	98,365467
1537,000000	98,364163
1536,000000	98,359156
1535,000000	98,366771
1534,000000	98,396808
1533,000000	98,431154
1532,000000	98,449447
1531,000000	98,456856
1530,000000	98,462735
1529,000000	98,465481
1528,000000	98,463289
1527,000000	98,461071
1526,000000	98,461481
1525,000000	98,458548
1524,000000	98,452085
1523,000000	98,450991
1522,000000	98,454600
1521,000000	98,445136
1520,000000	98,419850
1519,000000	98,399886
1518,000000	98,392410
1517,000000	98,381620
1516,000000	98,357726
1515,000000	98,331314
1514,000000	98,309699
1513,000000	98,288380
1512,000000	98,268056
1511,000000	98,255764
1510,000000	98,252411
1509,000000	98,246512
1508,000000	98,227130
1507,000000	98,195851
1506,000000	98,157180
1505,000000	98,110068
1504,000000	98,062049
1503,000000	98,021333
1502,000000	97,981020
1501,000000	97,933194
1500,000000	97,879369
1499,000000	97,834148
1498,000000	97,798610
1497,000000	97,755969
1496,000000	97,696418
1495,000000	97,627535
1494,000000	97,551758
1493,000000	97,463581
1492,000000	97,368133
1491,000000	97,284971
1490,000000	97,224475
1489,000000	97,172187
1488,000000	97,118127
1487,000000	97,071951
1486,000000	97,036526
1485,000000	96,998414
1484,000000	96,953431
1483,000000	96,912512
1482,000000	96,878429
1481,000000	96,836194
1480,000000	96,774127
1479,000000	96,700266
1478,000000	96,625604
1477,000000	96,549230
1476,000000	96,465587
1475,000000	96,377595
1474,000000	96,290565
1473,000000	96,197721
1472,000000	96,083160
1471,000000	95,935708
1470,000000	95,753451
1469,000000	95,542145
1468,000000	95,322298
1467,000000	95,128865
1466,000000	94,997550
1465,000000	94,940032
1464,000000	94,924450
1463,000000	94,898898
1462,000000	94,840998
1461,000000	94,760117
1460,000000	94,689288
1459,000000	94,679320
1458,000000	94,799954
1457,000000	95,049995
1456,000000	95,274987
1455,000000	95,378509
1454,000000	95,411189
1453,000000	95,432152
1452,000000	95,462545
1451,000000	95,495131
1450,000000	95,516953
1449,000000	95,534176
1448,000000	95,564096
1447,000000	95,608139
1446,000000	95,645564
1445,000000	95,664930
1444,000000	95,676324
1443,000000	95,685854
1442,000000	95,677509
1441,000000	95,626623
1440,000000	95,528544
1439,000000	95,402298
1438,000000	95,277419
1437,000000	95,188271
1436,000000	95,148948
1435,000000	95,133297
1434,000000	95,116106
1433,000000	95,105558
1432,000000	95,123260
1431,000000	95,169128
1430,000000	95,199064
1429,000000	95,160710
1428,000000	95,049538
1427,000000	94,914058
1426,000000	94,823349
1425,000000	94,845416
1424,000000	95,004743
1423,000000	95,226591
1422,000000	95,412388
1421,000000	95,554259
1420,000000	95,726273
1419,000000	95,966019
1418,000000	96,190699
1417,000000	96,327336
1416,000000	96,406802
1415,000000	96,477891
1414,000000	96,558188
1413,000000	96,650526
1412,000000	96,758291
1411,000000	96,878524
1410,000000	96,995086
1409,000000	97,096131
1408,000000	97,184714
1407,000000	97,269975
1406,000000	97,355226
1405,000000	97,435062
1404,000000	97,499684
1403,000000	97,540226
1402,000000	97,557263
1401,000000	97,562472
1400,000000	97,569759
1399,000000	97,580914
1398,000000	97,583289
1397,000000	97,568984
1396,000000	97,542410
1395,000000	97,507826
1394,000000	97,460404
1393,000000	97,397338
1392,000000	97,327303
1391,000000	97,259999
1390,000000	97,197904
1389,000000	97,138395
1388,000000	97,079179
1387,000000	97,017627
1386,000000	96,947147
1385,000000	96,864114
1384,000000	96,776941
1383,000000	96,700423
1382,000000	96,643675
1381,000000	96,608060
1380,000000	96,596488
1379,000000	96,615994
1378,000000	96,665670
1377,000000	96,737946
1376,000000	96,834987
1375,000000	96,965709
1374,000000	97,115568
1373,000000	97,245923
1372,000000	97,338395
1371,000000	97,406709
1370,000000	97,465598
1369,000000	97,514250
1368,000000	97,548092
1367,000000	97,568858
1366,000000	97,579737
1365,000000	97,581820
1364,000000	97,578117
1363,000000	97,572335
1362,000000	97,561022
1361,000000	97,536330
1360,000000	97,500194
1359,000000	97,463750
1358,000000	97,433714
1357,000000	97,409621
1356,000000	97,392429
1355,000000	97,386444
1354,000000	97,391016
1353,000000	97,400459
1352,000000	97,413695
1351,000000	97,435343
1350,000000	97,464049
1349,000000	97,488749
1348,000000	97,501855
1347,000000	97,503909
1346,000000	97,492727
1345,000000	97,459831
1344,000000	97,402526
1343,000000	97,327876
1342,000000	97,240342
1341,000000	97,134715
1340,000000	97,009000
1339,000000	96,876253
1338,000000	96,752881
1337,000000	96,646293
1336,000000	96,562724
1335,000000	96,510236
1334,000000	96,488022
1333,000000	96,484944
1332,000000	96,492004
1331,000000	96,507500
1330,000000	96,527296
1329,000000	96,542702
1328,000000	96,552121
1327,000000	96,563086
1326,000000	96,578328
1325,000000	96,590442
1324,000000	96,594428
1323,000000	96,593306
1322,000000	96,588451
1321,000000	96,575891
1320,000000	96,556183
1319,000000	96,536330
1318,000000	96,517041
1317,000000	96,490362
1316,000000	96,454185
1315,000000	96,415883
1314,000000	96,378211
1313,000000	96,333678
1312,000000	96,277045
1311,000000	96,210894
1310,000000	96,134507
1309,000000	96,040251
1308,000000	95,925067
1307,000000	95,795067
1306,000000	95,654023
1305,000000	95,499106
1304,000000	95,332808
1303,000000	95,164223
1302,000000	94,994165
1301,000000	94,811548
1300,000000	94,609705
1299,000000	94,393472
1298,000000	94,165306
1297,000000	93,919962
1296,000000	93,658633
1295,000000	93,393623
1294,000000	93,133283
1293,000000	92,878299
1292,000000	92,638347
1291,000000	92,435028
1290,000000	92,280740
1289,000000	92,169047
1288,000000	92,092256
1287,000000	92,048970
1286,000000	92,028815
1285,000000	92,010206
1284,000000	91,980023
1283,000000	91,939816
1282,000000	91,888001
1281,000000	91,814059
1280,000000	91,716600
1279,000000	91,609618
1278,000000	91,503649
1277,000000	91,397637
1276,000000	91,295155
1275,000000	91,210625
1274,000000	91,151726
1273,000000	91,112675
1272,000000	91,090313
1271,000000	91,088891
1270,000000	91,103766
1269,000000	91,119008
1268,000000	91,128216
1267,000000	91,139419
1266,000000	91,154749
1265,000000	91,164385
1264,000000	91,165010
1263,000000	91,164922
1262,000000	91,165574
1261,000000	91,156592
1260,000000	91,134787
1259,000000	91,109972
1258,000000	91,088027
1257,000000	91,069142
1256,000000	91,066845
1255,000000	91,107315
1254,000000	91,201063
1253,000000	91,333468
1252,000000	91,487528
1251,000000	91,655749
1250,000000	91,827695
1249,000000	91,987915
1248,000000	92,133910
1247,000000	92,278471
1246,000000	92,427895
1245,000000	92,575274
1244,000000	92,718349
1243,000000	92,864886
1242,000000	93,015550
1241,000000	93,160314
1240,000000	93,297382
1239,000000	93,438246
1238,000000	93,588795
1237,000000	93,741552
1236,000000	93,891063
1235,000000	94,040047
1234,000000	94,186202
1233,000000	94,320173
1232,000000	94,442132
1231,000000	94,565352
1230,000000	94,699684
1229,000000	94,846472
1228,000000	95,011682
1227,000000	95,205981
1226,000000	95,426014
1225,000000	95,651363
1224,000000	95,864407
1223,000000	96,059175
1222,000000	96,229073
1221,000000	96,364204
1220,000000	96,465239
1219,000000	96,544250
1218,000000	96,607519
1217,000000	96,650380
1216,000000	96,673778
1215,000000	96,689508
1214,000000	96,703692
1213,000000	96,711168
1212,000000	96,710606
1211,000000	96,710573
1210,000000	96,714902
1209,000000	96,716825
1208,000000	96,713357
1207,000000	96,710447
1206,000000	96,709430
1205,000000	96,703450
1204,000000	96,692179
1203,000000	96,685095
1202,000000	96,685333
1201,000000	96,685381
1200,000000	96,683036
1199,000000	96,685930
1198,000000	96,695851
1197,000000	96,705229
1196,000000	96,713730
1195,000000	96,731680
1194,000000	96,762427
1193,000000	96,797358
1192,000000	96,833003
1191,000000	96,875867
1190,000000	96,925739
1189,000000	96,972279
1188,000000	97,013386
1187,000000	97,059461
1186,000000	97,113429
1185,000000	97,163811
1184,000000	97,203395
1183,000000	97,237621
1182,000000	97,268788
1181,000000	97,289641
1180,000000	97,299540
1179,000000	97,309178
1178,000000	97,322311
1177,000000	97,329769
1176,000000	97,327496
1175,000000	97,323219
1174,000000	97,318482
1173,000000	97,302343
1172,000000	97,270269
1171,000000	97,231695
1170,000000	97,191994
1169,000000	97,144013
1168,000000	97,085262
1167,000000	97,026488
1166,000000	96,976040
1165,000000	96,932852
1164,000000	96,901383
1163,000000	96,894210
1162,000000	96,911503
1161,000000	96,936107
1160,000000	96,955614
1159,000000	96,971564
1158,000000	96,981519
1157,000000	96,973211
1156,000000	96,944165
1155,000000	96,907367
1154,000000	96,869263
1153,000000	96,821358
1152,000000	96,760857
1151,000000	96,697552
1150,000000	96,632497
1149,000000	96,550293
1148,000000	96,441725
1147,000000	96,314387
1146,000000	96,171806
1145,000000	96,004606
1144,000000	95,811695
1143,000000	95,608964
1142,000000	95,407527
1141,000000	95,204167
1140,000000	95,003014
1139,000000	94,823467
1138,000000	94,675714
1137,000000	94,549579
1136,000000	94,436442
1135,000000	94,338235
1134,000000	94,246429
1133,000000	94,138779
1132,000000	94,007684
1131,000000	93,868457
1130,000000	93,730016
1129,000000	93,582992
1128,000000	93,427186
1127,000000	93,282986
1126,000000	93,163511
1125,000000	93,061498
1124,000000	92,975803
1123,000000	92,924884
1122,000000	92,919695
1121,000000	92,951214
1120,000000	93,017320
1119,000000	93,134014
1118,000000	93,308880
1117,000000	93,526170
1116,000000	93,770771
1115,000000	94,040392
1114,000000	94,323440
1113,000000	94,593189
1112,000000	94,834596
1111,000000	95,053352
1110,000000	95,249135
1109,000000	95,406628
1108,000000	95,521517
1107,000000	95,610342
1106,000000	95,683984
1105,000000	95,737028
1104,000000	95,774304
1103,000000	95,818943
1102,000000	95,881834
1101,000000	95,948245
1100,000000	96,005848
1099,000000	96,060563
1098,000000	96,115034
1097,000000	96,157998
1096,000000	96,187119
1095,000000	96,215344
1094,000000	96,244366
1093,000000	96,258076
1092,000000	96,253096
1091,000000	96,247268
1090,000000	96,246180
1089,000000	96,231313
1088,000000	96,192245
1087,000000	96,140409
1086,000000	96,078032
1085,000000	95,983304
1084,000000	95,842435
1083,000000	95,665423
1082,000000	95,455535
1081,000000	95,195762
1080,000000	94,881932
1079,000000	94,541483
1078,000000	94,201351
1077,000000	93,868082
1076,000000	93,555758
1075,000000	93,300410
1074,000000	93,125656
1073,000000	93,025978
1072,000000	93,002173
1071,000000	93,075605
1070,000000	93,252602
1069,000000	93,503814
1068,000000	93,797372
1067,000000	94,121597
1066,000000	94,459899
1065,000000	94,781185
1064,000000	95,070406
1063,000000	95,338844
1062,000000	95,589771
1061,000000	95,805110
1060,000000	95,978392
1059,000000	96,129291
1058,000000	96,270180
1057,000000	96,388269
1056,000000	96,476947
1055,000000	96,553039
1054,000000	96,627444
1053,000000	96,688301
1052,000000	96,728722
1051,000000	96,762527
1050,000000	96,794056
1049,000000	96,803679
1048,000000	96,781150
1047,000000	96,740050
1046,000000	96,685702
1045,000000	96,600854
1044,000000	96,479171
1043,000000	96,343075
1042,000000	96,215512
1041,000000	96,103713
1040,000000	96,022914
1039,000000	96,002490
1038,000000	96,050209
1037,000000	96,140154
1036,000000	96,248737
1035,000000	96,373812
1034,000000	96,507212
1033,000000	96,622522
1032,000000	96,706615
1031,000000	96,773165
1030,000000	96,830713
1029,000000	96,867550
1028,000000	96,881846
1027,000000	96,894740
1026,000000	96,918059
1025,000000	96,938450
1024,000000	96,947312
1023,000000	96,956270
1022,000000	96,969623
1021,000000	96,973256
1020,000000	96,965736
1019,000000	96,968421
1018,000000	96,990175
1017,000000	97,012718
1016,000000	97,025197
1015,000000	97,040590
1014,000000	97,063865
1013,000000	97,077247
1012,000000	97,072827
1011,000000	97,067724
1010,000000	97,071143
1009,000000	97,068436
1008,000000	97,052800
1007,000000	97,040626
1006,000000	97,038976
1005,000000	97,030460
1004,000000	97,006359
1003,000000	96,983805
1002,000000	96,973184
1001,000000	96,959304
1000,000000	96,931545
999,000000	96,902046
998,000000	96,878073
997,000000	96,846502
996,000000	96,802632
995,000000	96,764141
994,000000	96,740621
993,000000	96,718243
992,000000	96,690053
991,000000	96,670367
990,000000	96,663922
989,000000	96,651426
988,000000	96,621908
987,000000	96,588896
986,000000	96,558764
985,000000	96,514783
984,000000	96,448852
983,000000	96,378777
982,000000	96,316498
981,000000	96,249399
980,000000	96,169391
979,000000	96,090631
978,000000	96,021552
977,000000	95,949589
976,000000	95,869841
975,000000	95,799146
974,000000	95,745450
973,000000	95,692519
972,000000	95,630170
971,000000	95,569098
970,000000	95,512173
969,000000	95,442719
968,000000	95,356752
967,000000	95,274128
966,000000	95,202756
965,000000	95,123996
964,000000	95,029756
963,000000	94,940759
962,000000	94,871486
961,000000	94,810356
960,000000	94,751097
959,000000	94,710602
958,000000	94,698143
957,000000	94,699712
956,000000	94,710180
955,000000	94,747581
954,000000	94,817352
953,000000	94,896145
952,000000	94,967593
951,000000	95,042667
950,000000	95,127769
949,000000	95,206795
948,000000	95,272889
947,000000	95,344215
946,000000	95,430117
945,000000	95,513119
944,000000	95,582328
943,000000	95,651491
942,000000	95,727587
941,000000	95,794263
940,000000	95,844758
939,000000	95,897971
938,000000	95,963848
937,000000	96,025048
936,000000	96,070754
935,000000	96,115997
934,000000	96,169442
933,000000	96,215185
932,000000	96,244619
931,000000	96,274148
930,000000	96,312639
929,000000	96,344531
928,000000	96,362192
927,000000	96,382057
926,000000	96,410292
925,000000	96,427646
924,000000	96,427700
923,000000	96,436063
922,000000	96,470966
921,000000	96,517137
920,000000	96,558691
919,000000	96,603747
918,000000	96,657167
917,000000	96,702218
916,000000	96,731151
915,000000	96,761428
914,000000	96,801678
913,000000	96,832955
912,000000	96,844206
911,000000	96,854000
910,000000	96,876839
909,000000	96,900397
908,000000	96,915917
907,000000	96,938716
906,000000	96,977313
905,000000	97,014941
904,000000	97,041080
903,000000	97,069891
902,000000	97,108478
901,000000	97,140723
900,000000	97,160612
899,000000	97,187284
898,000000	97,227772
897,000000	97,259675
896,000000	97,270637
895,000000	97,279911
894,000000	97,301882
893,000000	97,322721
892,000000	97,333098
891,000000	97,347296
890,000000	97,369790
889,000000	97,378670
888,000000	97,364207
887,000000	97,348297
886,000000	97,345333
885,000000	97,339009
884,000000	97,318090
883,000000	97,297471
882,000000	97,280386
881,000000	97,237791
880,000000	97,147930
879,000000	97,021373
878,000000	96,864907
877,000000	96,661628
876,000000	96,414344
875,000000	96,175368
874,000000	96,009943
873,000000	95,959615
872,000000	96,049598
871,000000	96,278864
870,000000	96,582517
869,000000	96,854276
868,000000	97,034336
867,000000	97,141861
866,000000	97,211359
865,000000	97,244900
864,000000	97,245227
863,000000	97,242443
862,000000	97,255552
861,000000	97,268279
860,000000	97,268845
859,000000	97,274299
858,000000	97,292522
857,000000	97,302598
856,000000	97,297085
855,000000	97,301710
854,000000	97,327665
853,000000	97,347364
852,000000	97,342195
851,000000	97,332648
850,000000	97,335658
849,000000	97,336130
848,000000	97,326061
847,000000	97,327135
846,000000	97,347010
845,000000	97,356795
844,000000	97,339826
843,000000	97,319603
842,000000	97,312846
841,000000	97,298337
840,000000	97,261377
839,000000	97,224498
838,000000	97,204891
837,000000	97,183403
836,000000	97,145590
835,000000	97,111925
834,000000	97,098603
833,000000	97,090049
832,000000	97,078904
831,000000	97,090841
830,000000	97,138579
829,000000	97,194185
828,000000	97,238017
827,000000	97,292442
826,000000	97,373290
825,000000	97,453907
824,000000	97,512448
823,000000	97,567195
822,000000	97,630559
821,000000	97,678724
820,000000	97,699869
819,000000	97,721288
818,000000	97,758739
817,000000	97,787092
816,000000	97,790286
815,000000	97,792840
814,000000	97,812192
813,000000	97,825795
812,000000	97,817184
811,000000	97,809034
810,000000	97,818377
809,000000	97,823345
808,000000	97,806648
807,000000	97,788011
806,000000	97,780449
805,000000	97,758530
804,000000	97,703440
803,000000	97,637337
802,000000	97,579870
801,000000	97,513808
800,000000	97,426974
799,000000	97,345471
798,000000	97,291424
797,000000	97,248939
796,000000	97,203811
795,000000	97,174079
794,000000	97,168571
793,000000	97,157122
792,000000	97,115347
791,000000	97,060355
790,000000	97,013003
789,000000	96,964995
788,000000	96,911439
787,000000	96,873773
786,000000	96,861075
785,000000	96,848892
784,000000	96,823314
783,000000	96,805267
782,000000	96,806210
781,000000	96,803636
780,000000	96,785578
779,000000	96,773579
778,000000	96,775335
777,000000	96,761558
776,000000	96,718439
775,000000	96,676256
774,000000	96,656935
773,000000	96,640236
772,000000	96,611186
771,000000	96,592407
770,000000	96,597726
769,000000	96,601349
768,000000	96,586283
767,000000	96,577845
766,000000	96,596410
765,000000	96,622386
764,000000	96,639532
763,000000	96,666706
762,000000	96,713125
761,000000	96,747880
760,000000	96,747480
759,000000	96,730245
758,000000	96,711270
757,000000	96,667491
756,000000	96,579628
755,000000	96,464172
754,000000	96,332812
753,000000	96,164502
752,000000	95,949618
751,000000	95,715604
750,000000	95,478652
749,000000	95,216697
748,000000	94,921592
747,000000	94,631113
746,000000	94,378794
745,000000	94,160237
744,000000	93,978017
743,000000	93,870125
742,000000	93,860404
741,000000	93,927373
740,000000	94,050772
739,000000	94,240400
738,000000	94,488842
737,000000	94,746492
736,000000	94,976429
735,000000	95,187682
734,000000	95,384180
733,000000	95,533210
732,000000	95,620430
731,000000	95,684942
730,000000	95,761737
729,000000	95,836281
728,000000	95,892301
727,000000	95,952171
726,000000	96,031583
725,000000	96,103438
724,000000	96,147298
723,000000	96,186945
722,000000	96,240889
721,000000	96,282328
720,000000	96,286909
719,000000	96,274297
718,000000	96,260488
717,000000	96,218409
716,000000	96,125328
715,000000	96,003491
714,000000	95,876775
713,000000	95,732561
712,000000	95,559766
711,000000	95,376974
710,000000	95,188810
709,000000	94,966547
708,000000	94,708462
707,000000	94,469920
706,000000	94,298076
705,000000	94,184801
704,000000	94,115078
703,000000	94,103131
702,000000	94,144890
701,000000	94,189618
700,000000	94,200228
699,000000	94,193435
698,000000	94,187085
697,000000	94,160859
696,000000	94,106717
695,000000	94,061847
694,000000	94,049971
693,000000	94,044011
692,000000	94,025446
691,000000	94,027348
690,000000	94,075627
689,000000	94,142943
688,000000	94,202765
687,000000	94,275286
686,000000	94,372074
685,000000	94,455183
684,000000	94,499010
683,000000	94,535082
682,000000	94,590540
681,000000	94,639427
680,000000	94,660534
679,000000	94,685462
678,000000	94,742661
677,000000	94,807797
676,000000	94,858414
675,000000	94,919982
674,000000	95,012490
673,000000	95,102835
672,000000	95,158383
671,000000	95,201904
670,000000	95,278538
669,000000	95,407861
668,000000	95,570157
667,000000	95,718383
666,000000	95,812182
665,000000	95,841739
664,000000	95,837904
663,000000	95,848729
662,000000	95,880030
661,000000	95,880913
660,000000	95,826202
659,000000	95,755456
658,000000	95,689796
657,000000	95,581546
656,000000	95,396641
655,000000	95,174779
654,000000	94,962625
653,000000	94,754058
652,000000	94,548758
651,000000	94,391947
650,000000	94,298654
649,000000	94,210716
648,000000	94,088247
647,000000	93,965586
646,000000	93,865152
645,000000	93,740581
644,000000	93,560545
643,000000	93,366914
642,000000	93,191765
641,000000	92,998156
640,000000	92,763491
639,000000	92,544013
638,000000	92,391293
637,000000	92,283527
636,000000	92,198499
635,000000	92,173320
634,000000	92,226281
633,000000	92,302922
632,000000	92,362761
631,000000	92,434798
630,000000	92,532783
629,000000	92,601632
628,000000	92,609478
627,000000	92,606394
626,000000	92,631538
625,000000	92,640425
624,000000	92,592422
623,000000	92,525214
622,000000	92,475906
621,000000	92,411412
620,000000	92,303498
619,000000	92,193277
618,000000	92,115008
617,000000	92,033607
616,000000	91,924731
615,000000	91,835382
614,000000	91,794395
613,000000	91,753881
612,000000	91,681321
611,000000	91,623130
610,000000	91,613087
609,000000	91,607926
608,000000	91,580446
607,000000	91,586803
606,000000	91,669162
605,000000	91,782987
604,000000	91,894910
603,000000	92,054568
602,000000	92,299123
601,000000	92,579607
600,000000	92,854109
599,000000	93,156195
598,000000	93,501933
597,000000	93,826537
596,000000	94,084334
595,000000	94,314898
594,000000	94,545590
593,000000	94,722368
592,000000	94,810628
591,000000	94,874714
590,000000	94,970366
589,000000	95,056721
588,000000	95,094379
587,000000	95,127151
586,000000	95,191418
585,000000	95,242264
584,000000	95,246866
583,000000	95,257938
582,000000	95,311757
581,000000	95,352930
580,000000	95,343449
579,000000	95,343937
578,000000	95,401627
577,000000	95,464313
576,000000	95,490047
575,000000	95,530738
574,000000	95,619336
573,000000	95,688846
572,000000	95,697959
571,000000	95,715358
570,000000	95,795906
569,000000	95,878047
568,000000	95,901741
567,000000	95,915410
566,000000	95,963192
565,000000	95,989956
564,000000	95,957181
563,000000	95,933560
562,000000	95,969788
561,000000	96,002374
560,000000	95,980551
559,000000	95,969535
558,000000	96,021615
557,000000	96,068236
556,000000	96,047921
555,000000	96,020258
554,000000	96,045658
553,000000	96,071711
552,000000	96,051141
551,000000	96,042877
550,000000	96,088299
549,000000	96,109516
548,000000	96,050734
547,000000	95,989485
546,000000	95,994441
545,000000	96,002944
544,000000	95,960856
543,000000	95,937074
542,000000	95,981022
541,000000	96,012646
540,000000	95,970514
539,000000	95,933503
538,000000	95,971659
537,000000	96,015447
536,000000	95,994126
535,000000	95,967466
534,000000	95,991892
533,000000	96,002658
532,000000	95,954600
531,000000	95,935968
530,000000	96,012765
529,000000	96,099907
528,000000	96,111582
527,000000	96,099029
526,000000	96,122077
525,000000	96,118270
524,000000	96,052780
523,000000	96,024946
522,000000	96,091724
521,000000	96,154234
520,000000	96,130416
519,000000	96,099429
518,000000	96,141482
517,000000	96,177241
516,000000	96,135945
515,000000	96,100897
514,000000	96,130737
513,000000	96,137755
512,000000	96,063695
511,000000	96,004253
510,000000	96,029579
509,000000	96,047239
508,000000	95,982411
507,000000	95,931323
506,000000	95,977452
505,000000	96,027358
504,000000	95,993091
503,000000	95,948998
502,000000	95,967385
501,000000	95,965985
500,000000	95,890469
499,000000	95,839908
498,000000	95,867090
497,000000	95,867378
496,000000	95,789457
495,000000	95,760162
494,000000	95,851492
493,000000	95,916606
492,000000	95,835771
491,000000	95,732004
490,000000	95,740464
489,000000	95,783106
488,000000	95,765093
487,000000	95,766314
486,000000	95,852360
485,000000	95,899399
484,000000	95,812080
483,000000	95,726930
482,000000	95,766001
481,000000	95,825784
480,000000	95,815978
479,000000	95,845949
478,000000	95,983044
477,000000	96,067524
476,000000	95,990244
475,000000	95,915150
474,000000	96,009344
473,000000	96,160639
472,000000	96,203589
471,000000	96,222774
470,000000	96,305597
469,000000	96,324764
468,000000	96,226838
467,000000	96,202302
466,000000	96,348999
465,000000	96,457995
464,000000	96,384070
463,000000	96,297505
462,000000	96,353662
461,000000	96,418424
460,000000	96,380231
459,000000	96,414585
458,000000	96,633226
457,000000	96,747784
456,000000	96,578706
455,000000	96,413742
454,000000	96,465869
453,000000	96,568295
452,000000	96,532323
451,000000	96,483740
450,000000	96,552749
