# Supplementary material for: Machine learning-assisted non-destructive plasticizer identification and quantification in historical PVC objects based on IR spectroscopy
Source: Sci Rep. 2022 Mar 23;12:5017. doi: 10.1038/s41598-022-08862-1 (PMC8943100; doi:10.1038/s41598-022-08862-1)
Supplement: Supplementary file 1 — Supplementary Information 1. [file 41598_2022_8862_MOESM1_ESM.zip › Plasticizers_PVC_data/ATR_FTIR_all/P386.ASC]

PE IR       SUBTECH     SPECTRUM    ASCII       PEDS        4.00        
   -1
P386_001.ASC
21/06/21
14:32:05.00
21/06/21
14:32:05.00
Tja�a Rijavec
Sample 009 By tjasar Date Monday, June 21 2021
450,000000
#HDR
-1
-1
#GR
cm-1
%T
1.0
0.0
4000,000000
-1,000000
3551
8
99,456409
70,403705
#DATA
4000,000000	98,490301
3999,000000	98,490631
3998,000000	98,490963
3997,000000	98,490558
3996,000000	98,489845
3995,000000	98,489290
3994,000000	98,489114
3993,000000	98,489501
3992,000000	98,490462
3991,000000	98,491596
3990,000000	98,492170
3989,000000	98,491567
3988,000000	98,489794
3987,000000	98,487479
3986,000000	98,485344
3985,000000	98,483873
3984,000000	98,483455
3983,000000	98,484443
3982,000000	98,486738
3981,000000	98,489574
3980,000000	98,492041
3979,000000	98,493809
3978,000000	98,495260
3977,000000	98,497006
3976,000000	98,499134
3975,000000	98,501026
3974,000000	98,501960
3973,000000	98,501889
3972,000000	98,501524
3971,000000	98,501617
3970,000000	98,502571
3969,000000	98,504253
3968,000000	98,506198
3967,000000	98,507725
3966,000000	98,508015
3965,000000	98,506669
3964,000000	98,504508
3963,000000	98,503380
3962,000000	98,504521
3961,000000	98,507550
3960,000000	98,510719
3959,000000	98,512228
3958,000000	98,511839
3957,000000	98,510320
3956,000000	98,508372
3955,000000	98,506297
3954,000000	98,504160
3953,000000	98,502302
3952,000000	98,500777
3951,000000	98,499212
3950,000000	98,497182
3949,000000	98,494436
3948,000000	98,491133
3947,000000	98,488303
3946,000000	98,488256
3945,000000	98,493132
3944,000000	98,502759
3943,000000	98,513960
3942,000000	98,521389
3941,000000	98,522259
3940,000000	98,519199
3939,000000	98,516527
3938,000000	98,516149
3937,000000	98,515958
3936,000000	98,512552
3935,000000	98,505063
3934,000000	98,495969
3933,000000	98,490396
3932,000000	98,491978
3931,000000	98,499890
3930,000000	98,509519
3929,000000	98,516238
3928,000000	98,519836
3927,000000	98,522819
3926,000000	98,526486
3925,000000	98,529164
3924,000000	98,528230
3923,000000	98,523101
3922,000000	98,515904
3921,000000	98,508477
3920,000000	98,501269
3919,000000	98,495411
3918,000000	98,494089
3917,000000	98,499387
3916,000000	98,508863
3915,000000	98,517725
3914,000000	98,523283
3913,000000	98,525937
3912,000000	98,527450
3911,000000	98,528433
3910,000000	98,528890
3909,000000	98,528487
3908,000000	98,527048
3907,000000	98,524919
3906,000000	98,521114
3905,000000	98,513621
3904,000000	98,501308
3903,000000	98,487075
3902,000000	98,478448
3901,000000	98,481031
3900,000000	98,493253
3899,000000	98,507617
3898,000000	98,516728
3897,000000	98,519040
3896,000000	98,517497
3895,000000	98,514701
3894,000000	98,513701
3893,000000	98,517237
3892,000000	98,525991
3891,000000	98,533790
3890,000000	98,533498
3889,000000	98,526261
3888,000000	98,518325
3887,000000	98,514394
3886,000000	98,515992
3885,000000	98,521317
3884,000000	98,527806
3883,000000	98,535978
3882,000000	98,548760
3881,000000	98,563214
3880,000000	98,569380
3879,000000	98,561213
3878,000000	98,545928
3877,000000	98,536160
3876,000000	98,538171
3875,000000	98,548044
3874,000000	98,554605
3873,000000	98,549255
3872,000000	98,535367
3871,000000	98,524421
3870,000000	98,522727
3869,000000	98,523776
3868,000000	98,520479
3867,000000	98,515126
3866,000000	98,512180
3865,000000	98,514034
3864,000000	98,520955
3863,000000	98,528701
3862,000000	98,533252
3861,000000	98,534764
3860,000000	98,536255
3859,000000	98,539227
3858,000000	98,542019
3857,000000	98,542151
3856,000000	98,537910
3855,000000	98,528366
3854,000000	98,516834
3853,000000	98,513083
3852,000000	98,519410
3851,000000	98,528476
3850,000000	98,536420
3849,000000	98,542169
3848,000000	98,547175
3847,000000	98,552838
3846,000000	98,559329
3845,000000	98,566169
3844,000000	98,571545
3843,000000	98,571662
3842,000000	98,565666
3841,000000	98,556947
3840,000000	98,552018
3839,000000	98,554641
3838,000000	98,561519
3837,000000	98,566693
3836,000000	98,567606
3835,000000	98,566996
3834,000000	98,568560
3833,000000	98,573043
3832,000000	98,578684
3831,000000	98,583012
3830,000000	98,584733
3829,000000	98,585859
3828,000000	98,589953
3827,000000	98,595625
3826,000000	98,597717
3825,000000	98,592857
3824,000000	98,583697
3823,000000	98,576277
3822,000000	98,574718
3821,000000	98,578115
3820,000000	98,578572
3819,000000	98,574297
3818,000000	98,572901
3817,000000	98,579365
3816,000000	98,590786
3815,000000	98,599820
3814,000000	98,603733
3813,000000	98,605787
3812,000000	98,608758
3811,000000	98,611717
3810,000000	98,612682
3809,000000	98,611884
3808,000000	98,610753
3807,000000	98,609225
3806,000000	98,605636
3805,000000	98,599630
3804,000000	98,596061
3803,000000	98,599175
3802,000000	98,610366
3801,000000	98,624187
3800,000000	98,630981
3799,000000	98,631084
3798,000000	98,631774
3797,000000	98,635965
3796,000000	98,640370
3795,000000	98,642446
3794,000000	98,643461
3793,000000	98,645690
3792,000000	98,649051
3791,000000	98,652588
3790,000000	98,655545
3789,000000	98,657687
3788,000000	98,659402
3787,000000	98,661252
3786,000000	98,663669
3785,000000	98,665980
3784,000000	98,666849
3783,000000	98,666148
3782,000000	98,666463
3781,000000	98,670188
3780,000000	98,677153
3779,000000	98,683035
3778,000000	98,683591
3777,000000	98,680090
3776,000000	98,677026
3775,000000	98,675576
3774,000000	98,673129
3773,000000	98,668115
3772,000000	98,661309
3771,000000	98,654270
3770,000000	98,648734
3769,000000	98,645250
3768,000000	98,644397
3767,000000	98,647640
3766,000000	98,653971
3765,000000	98,659831
3764,000000	98,662886
3763,000000	98,664136
3762,000000	98,667007
3761,000000	98,671498
3760,000000	98,676259
3759,000000	98,679006
3758,000000	98,676767
3757,000000	98,669344
3756,000000	98,660124
3755,000000	98,653385
3754,000000	98,648348
3753,000000	98,637522
3752,000000	98,616030
3751,000000	98,592179
3750,000000	98,578485
3749,000000	98,575534
3748,000000	98,579359
3747,000000	98,589906
3746,000000	98,604913
3745,000000	98,618090
3744,000000	98,624450
3743,000000	98,626667
3742,000000	98,631181
3741,000000	98,637036
3740,000000	98,639267
3739,000000	98,635560
3738,000000	98,627052
3737,000000	98,620491
3736,000000	98,625738
3735,000000	98,647502
3734,000000	98,671341
3733,000000	98,681116
3732,000000	98,677959
3731,000000	98,670287
3730,000000	98,662405
3729,000000	98,653831
3728,000000	98,645361
3727,000000	98,641754
3726,000000	98,647094
3725,000000	98,659176
3724,000000	98,671931
3723,000000	98,682420
3722,000000	98,691675
3721,000000	98,699711
3720,000000	98,706719
3719,000000	98,712376
3718,000000	98,714176
3717,000000	98,710566
3716,000000	98,703701
3715,000000	98,697539
3714,000000	98,691782
3713,000000	98,681720
3712,000000	98,668883
3711,000000	98,662298
3710,000000	98,665337
3709,000000	98,672931
3708,000000	98,681928
3707,000000	98,692646
3706,000000	98,704713
3705,000000	98,717686
3704,000000	98,731930
3703,000000	98,746175
3702,000000	98,755763
3701,000000	98,754750
3700,000000	98,742673
3699,000000	98,727527
3698,000000	98,716708
3697,000000	98,711447
3696,000000	98,709269
3695,000000	98,707952
3694,000000	98,707491
3693,000000	98,709726
3692,000000	98,716392
3691,000000	98,725683
3690,000000	98,731490
3689,000000	98,727283
3688,000000	98,712353
3687,000000	98,694711
3686,000000	98,683131
3685,000000	98,679688
3684,000000	98,681449
3683,000000	98,684986
3682,000000	98,688995
3681,000000	98,692888
3680,000000	98,692812
3679,000000	98,686099
3678,000000	98,674492
3677,000000	98,662924
3676,000000	98,658829
3675,000000	98,660438
3674,000000	98,653297
3673,000000	98,638716
3672,000000	98,627825
3671,000000	98,625020
3670,000000	98,631888
3669,000000	98,641302
3668,000000	98,644482
3667,000000	98,644598
3666,000000	98,647574
3665,000000	98,654199
3664,000000	98,662433
3663,000000	98,670786
3662,000000	98,677778
3661,000000	98,681153
3660,000000	98,678397
3659,000000	98,670059
3658,000000	98,659507
3657,000000	98,651067
3656,000000	98,646737
3655,000000	98,646005
3654,000000	98,648353
3653,000000	98,653168
3652,000000	98,654908
3651,000000	98,643028
3650,000000	98,618231
3649,000000	98,600789
3648,000000	98,602626
3647,000000	98,610737
3646,000000	98,612870
3645,000000	98,609805
3644,000000	98,608022
3643,000000	98,611145
3642,000000	98,618879
3641,000000	98,628111
3640,000000	98,635076
3639,000000	98,638667
3638,000000	98,639444
3637,000000	98,638161
3636,000000	98,635402
3635,000000	98,631615
3634,000000	98,627034
3633,000000	98,620385
3632,000000	98,609360
3631,000000	98,591537
3630,000000	98,568010
3629,000000	98,550031
3628,000000	98,546664
3627,000000	98,552370
3626,000000	98,562010
3625,000000	98,573122
3624,000000	98,583688
3623,000000	98,594597
3622,000000	98,608182
3621,000000	98,623637
3620,000000	98,635361
3619,000000	98,634807
3618,000000	98,617691
3617,000000	98,590521
3616,000000	98,565079
3615,000000	98,547914
3614,000000	98,537549
3613,000000	98,527208
3612,000000	98,511745
3611,000000	98,493742
3610,000000	98,481033
3609,000000	98,481320
3608,000000	98,496888
3607,000000	98,520219
3606,000000	98,539738
3605,000000	98,549696
3604,000000	98,551099
3603,000000	98,547576
3602,000000	98,542594
3601,000000	98,538894
3600,000000	98,537727
3599,000000	98,537954
3598,000000	98,536287
3597,000000	98,530535
3596,000000	98,521210
3595,000000	98,511845
3594,000000	98,505211
3593,000000	98,500589
3592,000000	98,495899
3591,000000	98,490856
3590,000000	98,486123
3589,000000	98,483158
3588,000000	98,483862
3587,000000	98,486699
3586,000000	98,485170
3585,000000	98,478452
3584,000000	98,472551
3583,000000	98,471984
3582,000000	98,475690
3581,000000	98,480292
3580,000000	98,482579
3579,000000	98,481342
3578,000000	98,476722
3577,000000	98,470038
3576,000000	98,463259
3575,000000	98,457486
3574,000000	98,452857
3573,000000	98,448697
3572,000000	98,444473
3571,000000	98,439549
3570,000000	98,432096
3569,000000	98,419420
3568,000000	98,403916
3567,000000	98,394405
3566,000000	98,393567
3565,000000	98,393409
3564,000000	98,389087
3563,000000	98,383170
3562,000000	98,379783
3561,000000	98,380332
3560,000000	98,383121
3559,000000	98,385271
3558,000000	98,384927
3557,000000	98,382095
3556,000000	98,378008
3555,000000	98,374003
3554,000000	98,370939
3553,000000	98,368705
3552,000000	98,365700
3551,000000	98,359862
3550,000000	98,350417
3549,000000	98,338340
3548,000000	98,326032
3547,000000	98,317163
3546,000000	98,314815
3545,000000	98,318153
3544,000000	98,322596
3543,000000	98,324352
3542,000000	98,323188
3541,000000	98,320802
3540,000000	98,318801
3539,000000	98,317780
3538,000000	98,317176
3537,000000	98,316171
3536,000000	98,314473
3535,000000	98,312920
3534,000000	98,312427
3533,000000	98,313005
3532,000000	98,313419
3531,000000	98,312117
3530,000000	98,308213
3529,000000	98,301615
3528,000000	98,292874
3527,000000	98,283140
3526,000000	98,273781
3525,000000	98,266398
3524,000000	98,262636
3523,000000	98,262863
3522,000000	98,265117
3521,000000	98,266725
3520,000000	98,266859
3519,000000	98,266733
3518,000000	98,267138
3517,000000	98,267699
3516,000000	98,267617
3515,000000	98,266708
3514,000000	98,264778
3513,000000	98,261364
3512,000000	98,256694
3511,000000	98,252435
3510,000000	98,250153
3509,000000	98,249362
3508,000000	98,248283
3507,000000	98,246026
3506,000000	98,242758
3505,000000	98,238563
3504,000000	98,233785
3503,000000	98,229755
3502,000000	98,227405
3501,000000	98,226408
3500,000000	98,226068
3499,000000	98,226022
3498,000000	98,225519
3497,000000	98,223579
3496,000000	98,220130
3495,000000	98,216206
3494,000000	98,212783
3493,000000	98,209926
3492,000000	98,207389
3491,000000	98,205305
3490,000000	98,203670
3489,000000	98,201795
3488,000000	98,199018
3487,000000	98,195416
3486,000000	98,191420
3485,000000	98,187528
3484,000000	98,184406
3483,000000	98,182710
3482,000000	98,182076
3481,000000	98,180834
3480,000000	98,177752
3479,000000	98,173488
3478,000000	98,169561
3477,000000	98,166309
3476,000000	98,162867
3475,000000	98,158859
3474,000000	98,155340
3473,000000	98,154154
3472,000000	98,156213
3471,000000	98,160128
3470,000000	98,162512
3469,000000	98,160080
3468,000000	98,152097
3467,000000	98,140577
3466,000000	98,128351
3465,000000	98,117718
3464,000000	98,110304
3463,000000	98,106722
3462,000000	98,105538
3461,000000	98,103775
3460,000000	98,099382
3459,000000	98,092852
3458,000000	98,086305
3457,000000	98,081417
3456,000000	98,078308
3455,000000	98,076255
3454,000000	98,074247
3453,000000	98,071805
3452,000000	98,069284
3451,000000	98,067570
3450,000000	98,067053
3449,000000	98,066789
3448,000000	98,064991
3447,000000	98,060464
3446,000000	98,053422
3445,000000	98,045474
3444,000000	98,039025
3443,000000	98,036032
3442,000000	98,037182
3441,000000	98,042140
3440,000000	98,050283
3439,000000	98,060610
3438,000000	98,070748
3437,000000	98,077208
3436,000000	98,077615
3435,000000	98,073105
3434,000000	98,067252
3433,000000	98,062929
3432,000000	98,060339
3431,000000	98,057993
3430,000000	98,054736
3429,000000	98,050444
3428,000000	98,045876
3427,000000	98,042144
3426,000000	98,039961
3425,000000	98,039133
3424,000000	98,039143
3423,000000	98,040072
3422,000000	98,042094
3421,000000	98,044359
3420,000000	98,045490
3419,000000	98,045546
3418,000000	98,046279
3417,000000	98,048985
3416,000000	98,053028
3415,000000	98,056896
3414,000000	98,059934
3413,000000	98,062460
3412,000000	98,064894
3411,000000	98,067305
3410,000000	98,069471
3409,000000	98,071026
3408,000000	98,071923
3407,000000	98,072695
3406,000000	98,073977
3405,000000	98,075908
3404,000000	98,078380
3403,000000	98,081679
3402,000000	98,085885
3401,000000	98,090060
3400,000000	98,092689
3399,000000	98,092963
3398,000000	98,091156
3397,000000	98,088120
3396,000000	98,085122
3395,000000	98,083621
3394,000000	98,084137
3393,000000	98,085458
3392,000000	98,085937
3391,000000	98,085337
3390,000000	98,084604
3389,000000	98,084081
3388,000000	98,083108
3387,000000	98,081522
3386,000000	98,080386
3385,000000	98,080742
3384,000000	98,082200
3383,000000	98,083463
3382,000000	98,083748
3381,000000	98,083459
3380,000000	98,083483
3379,000000	98,084064
3378,000000	98,084519
3377,000000	98,084173
3376,000000	98,083519
3375,000000	98,083838
3374,000000	98,085625
3373,000000	98,087833
3372,000000	98,089003
3371,000000	98,088628
3370,000000	98,087196
3369,000000	98,085414
3368,000000	98,083808
3367,000000	98,082629
3366,000000	98,081653
3365,000000	98,080406
3364,000000	98,078854
3363,000000	98,077557
3362,000000	98,076843
3361,000000	98,076259
3360,000000	98,075186
3359,000000	98,073675
3358,000000	98,072229
3357,000000	98,071156
3356,000000	98,070586
3355,000000	98,070743
3354,000000	98,071694
3353,000000	98,072917
3352,000000	98,073682
3351,000000	98,073884
3350,000000	98,074329
3349,000000	98,076029
3348,000000	98,079239
3347,000000	98,083031
3346,000000	98,085688
3345,000000	98,086051
3344,000000	98,084485
3343,000000	98,082442
3342,000000	98,080992
3341,000000	98,080194
3340,000000	98,079710
3339,000000	98,079290
3338,000000	98,078543
3337,000000	98,077034
3336,000000	98,075020
3335,000000	98,073507
3334,000000	98,073163
3333,000000	98,073664
3332,000000	98,074467
3331,000000	98,075638
3330,000000	98,077492
3329,000000	98,079808
3328,000000	98,081885
3327,000000	98,083100
3326,000000	98,083018
3325,000000	98,081474
3324,000000	98,078940
3323,000000	98,076519
3322,000000	98,075129
3321,000000	98,074950
3320,000000	98,075811
3319,000000	98,077525
3318,000000	98,079438
3317,000000	98,080351
3316,000000	98,079513
3315,000000	98,077406
3314,000000	98,075105
3313,000000	98,073267
3312,000000	98,072095
3311,000000	98,071716
3310,000000	98,071955
3309,000000	98,072039
3308,000000	98,071174
3307,000000	98,069268
3306,000000	98,066721
3305,000000	98,063813
3304,000000	98,060824
3303,000000	98,058451
3302,000000	98,057448
3301,000000	98,057990
3300,000000	98,059678
3299,000000	98,062032
3298,000000	98,064588
3297,000000	98,066872
3296,000000	98,068656
3295,000000	98,070153
3294,000000	98,071790
3293,000000	98,073898
3292,000000	98,076688
3291,000000	98,080042
3290,000000	98,083100
3289,000000	98,084740
3288,000000	98,084871
3287,000000	98,084721
3286,000000	98,085510
3285,000000	98,087268
3284,000000	98,089388
3283,000000	98,091616
3282,000000	98,093957
3281,000000	98,096181
3280,000000	98,098249
3279,000000	98,100805
3278,000000	98,104426
3277,000000	98,108683
3276,000000	98,112677
3275,000000	98,116210
3274,000000	98,119737
3273,000000	98,123292
3272,000000	98,126219
3271,000000	98,128172
3270,000000	98,129692
3269,000000	98,131663
3268,000000	98,134535
3267,000000	98,138128
3266,000000	98,141999
3265,000000	98,145927
3264,000000	98,150005
3263,000000	98,153981
3262,000000	98,156937
3261,000000	98,158136
3260,000000	98,158334
3259,000000	98,159414
3258,000000	98,162488
3257,000000	98,166897
3256,000000	98,171255
3255,000000	98,174815
3254,000000	98,177514
3253,000000	98,179725
3252,000000	98,182343
3251,000000	98,186500
3250,000000	98,192325
3249,000000	98,198262
3248,000000	98,202357
3247,000000	98,204056
3246,000000	98,204487
3245,000000	98,205193
3244,000000	98,206883
3243,000000	98,209198
3242,000000	98,211411
3241,000000	98,213335
3240,000000	98,215451
3239,000000	98,217986
3238,000000	98,220321
3237,000000	98,221869
3236,000000	98,223270
3235,000000	98,225790
3234,000000	98,229497
3233,000000	98,233061
3232,000000	98,235463
3231,000000	98,237112
3230,000000	98,239094
3229,000000	98,242024
3228,000000	98,245832
3227,000000	98,249753
3226,000000	98,252342
3225,000000	98,252577
3224,000000	98,251382
3223,000000	98,251067
3222,000000	98,252830
3221,000000	98,255502
3220,000000	98,257272
3219,000000	98,257735
3218,000000	98,257765
3217,000000	98,258149
3216,000000	98,259038
3215,000000	98,260255
3214,000000	98,261442
3213,000000	98,262347
3212,000000	98,263181
3211,000000	98,264415
3210,000000	98,266060
3209,000000	98,267590
3208,000000	98,268805
3207,000000	98,270123
3206,000000	98,271790
3205,000000	98,273346
3204,000000	98,274286
3203,000000	98,274619
3202,000000	98,274581
3201,000000	98,274273
3200,000000	98,274090
3199,000000	98,274950
3198,000000	98,277692
3197,000000	98,282405
3196,000000	98,288434
3195,000000	98,294788
3194,000000	98,300335
3193,000000	98,304214
3192,000000	98,306291
3191,000000	98,307014
3190,000000	98,306860
3189,000000	98,306352
3188,000000	98,306469
3187,000000	98,308034
3186,000000	98,310710
3185,000000	98,313126
3184,000000	98,314374
3183,000000	98,314766
3182,000000	98,315063
3181,000000	98,315676
3180,000000	98,316757
3179,000000	98,318417
3178,000000	98,320421
3177,000000	98,322251
3176,000000	98,323895
3175,000000	98,326194
3174,000000	98,329839
3173,000000	98,334280
3172,000000	98,337985
3171,000000	98,339784
3170,000000	98,339904
3169,000000	98,339823
3168,000000	98,341070
3167,000000	98,343887
3166,000000	98,347142
3165,000000	98,349562
3164,000000	98,350840
3163,000000	98,351422
3162,000000	98,351727
3161,000000	98,352065
3160,000000	98,352890
3159,000000	98,354589
3158,000000	98,357222
3157,000000	98,360914
3156,000000	98,366097
3155,000000	98,372687
3154,000000	98,379278
3153,000000	98,384047
3152,000000	98,386499
3151,000000	98,387695
3150,000000	98,388699
3149,000000	98,389578
3148,000000	98,390061
3147,000000	98,390336
3146,000000	98,390759
3145,000000	98,391401
3144,000000	98,392496
3143,000000	98,394976
3142,000000	98,399802
3141,000000	98,406696
3140,000000	98,413741
3139,000000	98,418496
3138,000000	98,419772
3137,000000	98,418490
3136,000000	98,416717
3135,000000	98,415745
3134,000000	98,415428
3133,000000	98,415356
3132,000000	98,415726
3131,000000	98,416629
3130,000000	98,417411
3129,000000	98,417595
3128,000000	98,417796
3127,000000	98,418975
3126,000000	98,421273
3125,000000	98,424281
3124,000000	98,428044
3123,000000	98,432798
3122,000000	98,437979
3121,000000	98,442410
3120,000000	98,445429
3119,000000	98,447066
3118,000000	98,447199
3117,000000	98,445490
3116,000000	98,442363
3115,000000	98,439279
3114,000000	98,437732
3113,000000	98,438303
3112,000000	98,440376
3111,000000	98,442369
3110,000000	98,442496
3109,000000	98,440039
3108,000000	98,435871
3107,000000	98,431453
3106,000000	98,427553
3105,000000	98,424307
3104,000000	98,422318
3103,000000	98,422621
3102,000000	98,425264
3101,000000	98,428455
3100,000000	98,429895
3099,000000	98,428761
3098,000000	98,426019
3097,000000	98,423150
3096,000000	98,421164
3095,000000	98,420460
3094,000000	98,420782
3093,000000	98,421077
3092,000000	98,419822
3091,000000	98,416158
3090,000000	98,410863
3089,000000	98,406106
3088,000000	98,403757
3087,000000	98,403736
3086,000000	98,404045
3085,000000	98,402531
3084,000000	98,398644
3083,000000	98,393446
3082,000000	98,388335
3081,000000	98,383986
3080,000000	98,380174
3079,000000	98,375930
3078,000000	98,369953
3077,000000	98,361616
3076,000000	98,351846
3075,000000	98,342909
3074,000000	98,337031
3073,000000	98,335274
3072,000000	98,337389
3071,000000	98,342320
3070,000000	98,348589
3069,000000	98,354419
3068,000000	98,358104
3067,000000	98,358758
3066,000000	98,356999
3065,000000	98,354664
3064,000000	98,353455
3063,000000	98,353657
3062,000000	98,354431
3061,000000	98,355309
3060,000000	98,356849
3059,000000	98,359567
3058,000000	98,362922
3057,000000	98,366230
3056,000000	98,370063
3055,000000	98,375800
3054,000000	98,383614
3053,000000	98,391674
3052,000000	98,397478
3051,000000	98,399472
3050,000000	98,397838
3049,000000	98,394521
3048,000000	98,392526
3047,000000	98,394145
3046,000000	98,399108
3045,000000	98,404650
3044,000000	98,407547
3043,000000	98,405822
3042,000000	98,399287
3041,000000	98,389517
3040,000000	98,379502
3039,000000	98,372202
3038,000000	98,368541
3037,000000	98,367075
3036,000000	98,365648
3035,000000	98,363016
3034,000000	98,359041
3033,000000	98,354076
3032,000000	98,348505
3031,000000	98,342418
3030,000000	98,335854
3029,000000	98,329679
3028,000000	98,325668
3027,000000	98,324735
3026,000000	98,325286
3025,000000	98,324330
3024,000000	98,320373
3023,000000	98,314551
3022,000000	98,308923
3021,000000	98,304502
3020,000000	98,301106
3019,000000	98,298097
3018,000000	98,294636
3017,000000	98,289689
3016,000000	98,282447
3015,000000	98,272644
3014,000000	98,260441
3013,000000	98,246206
3012,000000	98,230248
3011,000000	98,212353
3010,000000	98,191829
3009,000000	98,168718
3008,000000	98,144710
3007,000000	98,121920
3006,000000	98,100683
3005,000000	98,079231
3004,000000	98,055820
3003,000000	98,030609
3002,000000	98,005157
3001,000000	97,980453
3000,000000	97,955419
2999,000000	97,926996
2998,000000	97,892165
2997,000000	97,850452
2996,000000	97,804251
2995,000000	97,755606
2994,000000	97,702971
2993,000000	97,642305
2992,000000	97,571034
2991,000000	97,489945
2990,000000	97,401018
2989,000000	97,305112
2988,000000	97,202354
2987,000000	97,093250
2986,000000	96,978508
2985,000000	96,857972
2984,000000	96,730283
2983,000000	96,593334
2982,000000	96,444759
2981,000000	96,283042
2980,000000	96,108625
2979,000000	95,923728
2978,000000	95,730962
2977,000000	95,531672
2976,000000	95,325421
2975,000000	95,110316
2974,000000	94,884237
2973,000000	94,646777
2972,000000	94,399971
2971,000000	94,147114
2970,000000	93,891077
2969,000000	93,634540
2968,000000	93,381277
2967,000000	93,136043
2966,000000	92,903081
2965,000000	92,685055
2964,000000	92,483664
2963,000000	92,300555
2962,000000	92,138532
2961,000000	92,002475
2960,000000	91,898352
2959,000000	91,830978
2958,000000	91,802306
2957,000000	91,813032
2956,000000	91,864262
2955,000000	91,955555
2954,000000	92,081456
2953,000000	92,230838
2952,000000	92,391154
2951,000000	92,552138
2950,000000	92,705465
2949,000000	92,842150
2948,000000	92,952024
2947,000000	93,026062
2946,000000	93,058068
2945,000000	93,045069
2944,000000	92,986850
2943,000000	92,886323
2942,000000	92,749299
2941,000000	92,582874
2940,000000	92,393724
2939,000000	92,187164
2938,000000	91,968168
2937,000000	91,742103
2936,000000	91,514574
2935,000000	91,290885
2934,000000	91,075912
2933,000000	90,874085
2932,000000	90,687710
2931,000000	90,515760
2930,000000	90,355458
2929,000000	90,206017
2928,000000	90,070131
2927,000000	89,951280
2926,000000	89,850417
2925,000000	89,765505
2924,000000	89,693846
2923,000000	89,634408
2922,000000	89,588603
2921,000000	89,560026
2920,000000	89,553163
2919,000000	89,572756
2918,000000	89,624716
2917,000000	89,716481
2916,000000	89,854025
2915,000000	90,035808
2914,000000	90,250175
2913,000000	90,479536
2912,000000	90,708050
2911,000000	90,926910
2910,000000	91,134468
2909,000000	91,334360
2908,000000	91,532696
2907,000000	91,734742
2906,000000	91,942292
2905,000000	92,153956
2904,000000	92,367781
2903,000000	92,582894
2902,000000	92,798581
2901,000000	93,013850
2900,000000	93,227884
2899,000000	93,438952
2898,000000	93,643778
2897,000000	93,837111
2896,000000	94,014741
2895,000000	94,176409
2894,000000	94,325610
2893,000000	94,466495
2892,000000	94,601158
2891,000000	94,728975
2890,000000	94,847418
2889,000000	94,953474
2888,000000	95,044743
2887,000000	95,119729
2886,000000	95,177337
2885,000000	95,216231
2884,000000	95,234558
2883,000000	95,229721
2882,000000	95,198951
2881,000000	95,140897
2880,000000	95,057349
2879,000000	94,953541
2878,000000	94,837394
2877,000000	94,718634
2876,000000	94,606899
2875,000000	94,509159
2874,000000	94,428678
2873,000000	94,367655
2872,000000	94,330355
2871,000000	94,321375
2870,000000	94,339867
2869,000000	94,375987
2868,000000	94,413329
2867,000000	94,434883
2866,000000	94,428091
2865,000000	94,387504
2864,000000	94,315252
2863,000000	94,218443
2862,000000	94,104696
2861,000000	93,979920
2860,000000	93,850075
2859,000000	93,723178
2858,000000	93,607884
2857,000000	93,510172
2856,000000	93,431320
2855,000000	93,369027
2854,000000	93,320828
2853,000000	93,289313
2852,000000	93,287748
2851,000000	93,339634
2850,000000	93,468894
2849,000000	93,685700
2848,000000	93,978427
2847,000000	94,318298
2846,000000	94,672378
2845,000000	95,014947
2844,000000	95,332339
2843,000000	95,621918
2842,000000	95,886514
2841,000000	96,128168
2840,000000	96,344556
2839,000000	96,530954
2838,000000	96,685881
2837,000000	96,813949
2836,000000	96,922980
2835,000000	97,018809
2834,000000	97,103049
2833,000000	97,175440
2832,000000	97,236989
2831,000000	97,290110
2830,000000	97,337072
2829,000000	97,379286
2828,000000	97,417577
2827,000000	97,452037
2826,000000	97,481619
2825,000000	97,505133
2824,000000	97,522924
2823,000000	97,536810
2822,000000	97,548382
2821,000000	97,558180
2820,000000	97,566821
2819,000000	97,576020
2818,000000	97,587837
2817,000000	97,603503
2816,000000	97,623497
2815,000000	97,648334
2814,000000	97,678587
2813,000000	97,713898
2812,000000	97,752097
2811,000000	97,789511
2810,000000	97,822659
2809,000000	97,850301
2808,000000	97,874002
2807,000000	97,896334
2806,000000	97,918505
2805,000000	97,940131
2804,000000	97,960995
2803,000000	97,982143
2802,000000	98,004889
2801,000000	98,029026
2800,000000	98,052296
2799,000000	98,071544
2798,000000	98,084827
2797,000000	98,093157
2796,000000	98,100194
2795,000000	98,109555
2794,000000	98,122161
2793,000000	98,136274
2792,000000	98,149705
2791,000000	98,161218
2790,000000	98,170166
2789,000000	98,176224
2788,000000	98,180086
2787,000000	98,183743
2786,000000	98,189255
2785,000000	98,197303
2784,000000	98,206962
2783,000000	98,216504
2782,000000	98,224449
2781,000000	98,230500
2780,000000	98,235910
2779,000000	98,242672
2778,000000	98,251893
2777,000000	98,262783
2776,000000	98,272986
2775,000000	98,279878
2774,000000	98,282168
2773,000000	98,280879
2772,000000	98,278668
2771,000000	98,277638
2770,000000	98,277962
2769,000000	98,278902
2768,000000	98,280530
2767,000000	98,283545
2766,000000	98,287710
2765,000000	98,291514
2764,000000	98,293476
2763,000000	98,293141
2762,000000	98,290943
2761,000000	98,287902
2760,000000	98,285454
2759,000000	98,284759
2758,000000	98,285944
2757,000000	98,288442
2756,000000	98,291818
2755,000000	98,295706
2754,000000	98,299345
2753,000000	98,302226
2752,000000	98,305022
2751,000000	98,308741
2750,000000	98,312856
2749,000000	98,315247
2748,000000	98,314276
2747,000000	98,310250
2746,000000	98,304789
2745,000000	98,299643
2744,000000	98,296145
2743,000000	98,294730
2742,000000	98,294510
2741,000000	98,294035
2740,000000	98,292843
2739,000000	98,291668
2738,000000	98,291005
2737,000000	98,290319
2736,000000	98,289066
2735,000000	98,287780
2734,000000	98,287570
2733,000000	98,289022
2732,000000	98,292048
2731,000000	98,296485
2730,000000	98,302345
2729,000000	98,309409
2728,000000	98,316680
2727,000000	98,322437
2726,000000	98,325328
2725,000000	98,325879
2724,000000	98,326529
2723,000000	98,329496
2722,000000	98,334713
2721,000000	98,340349
2720,000000	98,345026
2719,000000	98,348791
2718,000000	98,352169
2717,000000	98,355233
2716,000000	98,357712
2715,000000	98,359378
2714,000000	98,360327
2713,000000	98,361432
2712,000000	98,364179
2711,000000	98,369138
2710,000000	98,374721
2709,000000	98,378438
2708,000000	98,379516
2707,000000	98,379525
2706,000000	98,380404
2705,000000	98,382705
2704,000000	98,385853
2703,000000	98,389094
2702,000000	98,391829
2701,000000	98,393732
2700,000000	98,394961
2699,000000	98,395879
2698,000000	98,396501
2697,000000	98,396648
2696,000000	98,396547
2695,000000	98,396660
2694,000000	98,396986
2693,000000	98,397234
2692,000000	98,397597
2691,000000	98,398543
2690,000000	98,399719
2689,000000	98,399871
2688,000000	98,398177
2687,000000	98,395138
2686,000000	98,392062
2685,000000	98,390129
2684,000000	98,389989
2683,000000	98,391655
2682,000000	98,394574
2681,000000	98,398007
2680,000000	98,401246
2679,000000	98,403355
2678,000000	98,403362
2677,000000	98,401421
2676,000000	98,399296
2675,000000	98,398736
2674,000000	98,399603
2673,000000	98,400435
2672,000000	98,400570
2671,000000	98,400711
2670,000000	98,401498
2669,000000	98,402655
2668,000000	98,403719
2667,000000	98,404753
2666,000000	98,406137
2665,000000	98,408267
2664,000000	98,411515
2663,000000	98,415855
2662,000000	98,420640
2661,000000	98,425399
2660,000000	98,430616
2659,000000	98,436877
2658,000000	98,443478
2657,000000	98,448990
2656,000000	98,453287
2655,000000	98,457917
2654,000000	98,464172
2653,000000	98,471668
2652,000000	98,479049
2651,000000	98,485337
2650,000000	98,490365
2649,000000	98,494653
2648,000000	98,499147
2647,000000	98,504529
2646,000000	98,510630
2645,000000	98,516915
2644,000000	98,523251
2643,000000	98,529614
2642,000000	98,535518
2641,000000	98,540625
2640,000000	98,545478
2639,000000	98,550391
2638,000000	98,554066
2637,000000	98,554854
2636,000000	98,553355
2635,000000	98,552291
2634,000000	98,553455
2633,000000	98,556049
2632,000000	98,558360
2631,000000	98,559836
2630,000000	98,561117
2629,000000	98,562952
2628,000000	98,565397
2627,000000	98,567440
2626,000000	98,567534
2625,000000	98,565425
2624,000000	98,563190
2623,000000	98,563344
2622,000000	98,566075
2621,000000	98,569413
2620,000000	98,571720
2619,000000	98,572680
2618,000000	98,572315
2617,000000	98,570839
2616,000000	98,569440
2615,000000	98,569436
2614,000000	98,570384
2613,000000	98,570488
2612,000000	98,569014
2611,000000	98,566923
2610,000000	98,565186
2609,000000	98,563967
2608,000000	98,563376
2607,000000	98,563335
2606,000000	98,562688
2605,000000	98,560131
2604,000000	98,556192
2603,000000	98,552715
2602,000000	98,550455
2601,000000	98,548926
2600,000000	98,548523
2599,000000	98,550670
2598,000000	98,555398
2597,000000	98,560568
2596,000000	98,563988
2595,000000	98,564958
2594,000000	98,563644
2593,000000	98,560689
2592,000000	98,557684
2591,000000	98,556361
2590,000000	98,556935
2589,000000	98,558522
2588,000000	98,560901
2587,000000	98,564105
2586,000000	98,566582
2585,000000	98,566149
2584,000000	98,563228
2583,000000	98,561031
2582,000000	98,561888
2581,000000	98,564919
2580,000000	98,567724
2579,000000	98,568720
2578,000000	98,567503
2577,000000	98,564714
2576,000000	98,562044
2575,000000	98,560960
2574,000000	98,561031
2573,000000	98,560681
2572,000000	98,559497
2571,000000	98,558497
2570,000000	98,558423
2569,000000	98,559337
2568,000000	98,561512
2567,000000	98,564869
2566,000000	98,567809
2565,000000	98,568597
2564,000000	98,567812
2563,000000	98,567682
2562,000000	98,569175
2561,000000	98,571456
2560,000000	98,573637
2559,000000	98,575071
2558,000000	98,574601
2557,000000	98,571967
2556,000000	98,569536
2555,000000	98,569978
2554,000000	98,572396
2553,000000	98,573340
2552,000000	98,571586
2551,000000	98,569339
2550,000000	98,568788
2549,000000	98,570287
2548,000000	98,573914
2547,000000	98,579613
2546,000000	98,585053
2545,000000	98,586335
2544,000000	98,582246
2543,000000	98,575796
2542,000000	98,570647
2541,000000	98,567793
2540,000000	98,566092
2539,000000	98,563877
2538,000000	98,559396
2537,000000	98,551813
2536,000000	98,542691
2535,000000	98,534661
2534,000000	98,528066
2533,000000	98,520683
2532,000000	98,511202
2531,000000	98,500921
2530,000000	98,491316
2529,000000	98,481952
2528,000000	98,471882
2527,000000	98,461550
2526,000000	98,452167
2525,000000	98,444292
2524,000000	98,437769
2523,000000	98,432249
2522,000000	98,427175
2521,000000	98,421851
2520,000000	98,415888
2519,000000	98,409294
2518,000000	98,402329
2517,000000	98,395696
2516,000000	98,390249
2515,000000	98,386110
2514,000000	98,383065
2513,000000	98,382238
2512,000000	98,385744
2511,000000	98,393494
2510,000000	98,402089
2509,000000	98,408771
2508,000000	98,415017
2507,000000	98,424469
2506,000000	98,438467
2505,000000	98,455404
2504,000000	98,473123
2503,000000	98,489787
2502,000000	98,503823
2501,000000	98,515454
2500,000000	98,527389
2499,000000	98,541813
2498,000000	98,557525
2497,000000	98,572083
2496,000000	98,585391
2495,000000	98,598821
2494,000000	98,612287
2493,000000	98,624911
2492,000000	98,637376
2491,000000	98,650633
2490,000000	98,663163
2489,000000	98,672438
2488,000000	98,678422
2487,000000	98,682845
2486,000000	98,686028
2485,000000	98,687588
2484,000000	98,689507
2483,000000	98,694965
2482,000000	98,703984
2481,000000	98,713012
2480,000000	98,719045
2479,000000	98,721869
2478,000000	98,722677
2477,000000	98,723089
2476,000000	98,725237
2475,000000	98,730215
2474,000000	98,736293
2473,000000	98,740577
2472,000000	98,742249
2471,000000	98,742653
2470,000000	98,743257
2469,000000	98,745435
2468,000000	98,750763
2467,000000	98,758874
2466,000000	98,766109
2465,000000	98,768999
2464,000000	98,768204
2463,000000	98,766690
2462,000000	98,765388
2461,000000	98,763517
2460,000000	98,761901
2459,000000	98,762648
2458,000000	98,766143
2457,000000	98,771024
2456,000000	98,776312
2455,000000	98,781066
2454,000000	98,783259
2453,000000	98,782038
2452,000000	98,779919
2451,000000	98,779645
2450,000000	98,780178
2449,000000	98,778981
2448,000000	98,776818
2447,000000	98,776548
2446,000000	98,778321
2445,000000	98,779857
2444,000000	98,780649
2443,000000	98,782127
2442,000000	98,784368
2441,000000	98,786384
2440,000000	98,788902
2439,000000	98,792972
2438,000000	98,796416
2437,000000	98,795717
2436,000000	98,791200
2435,000000	98,786737
2434,000000	98,784650
2433,000000	98,784519
2432,000000	98,786363
2431,000000	98,790747
2430,000000	98,795635
2429,000000	98,797139
2428,000000	98,794219
2427,000000	98,789733
2426,000000	98,786702
2425,000000	98,786234
2424,000000	98,788644
2423,000000	98,793384
2422,000000	98,797827
2421,000000	98,799049
2420,000000	98,796927
2419,000000	98,793361
2418,000000	98,789225
2417,000000	98,784631
2416,000000	98,780920
2415,000000	98,779235
2414,000000	98,778026
2413,000000	98,775132
2412,000000	98,771440
2411,000000	98,769530
2410,000000	98,769825
2409,000000	98,771283
2408,000000	98,774766
2407,000000	98,781982
2406,000000	98,791663
2405,000000	98,800137
2404,000000	98,805356
2403,000000	98,807642
2402,000000	98,807475
2401,000000	98,805488
2400,000000	98,803579
2399,000000	98,803097
2398,000000	98,802898
2397,000000	98,801697
2396,000000	98,800712
2395,000000	98,801129
2394,000000	98,801205
2393,000000	98,799244
2392,000000	98,797412
2391,000000	98,798767
2390,000000	98,801885
2389,000000	98,803054
2388,000000	98,801654
2387,000000	98,800015
2386,000000	98,799785
2385,000000	98,801746
2384,000000	98,809087
2383,000000	98,824167
2382,000000	98,843375
2381,000000	98,859348
2380,000000	98,866619
2379,000000	98,863400
2378,000000	98,848740
2377,000000	98,824155
2376,000000	98,796220
2375,000000	98,772746
2374,000000	98,758150
2373,000000	98,755603
2372,000000	98,768640
2371,000000	98,793566
2370,000000	98,817766
2369,000000	98,831104
2368,000000	98,834893
2367,000000	98,834114
2366,000000	98,827716
2365,000000	98,815618
2364,000000	98,802917
2363,000000	98,791333
2362,000000	98,776491
2361,000000	98,759270
2360,000000	98,749724
2359,000000	98,753772
2358,000000	98,766892
2357,000000	98,781176
2356,000000	98,787038
2355,000000	98,777142
2354,000000	98,763317
2353,000000	98,768196
2352,000000	98,791587
2351,000000	98,809134
2350,000000	98,803126
2349,000000	98,776692
2348,000000	98,746482
2347,000000	98,735344
2346,000000	98,751106
2345,000000	98,770937
2344,000000	98,769806
2343,000000	98,751257
2342,000000	98,740134
2341,000000	98,749519
2340,000000	98,768091
2339,000000	98,777116
2338,000000	98,772119
2337,000000	98,761861
2336,000000	98,754181
2335,000000	98,753018
2334,000000	98,763696
2333,000000	98,787312
2332,000000	98,811825
2331,000000	98,822213
2330,000000	98,813591
2329,000000	98,792844
2328,000000	98,764917
2327,000000	98,735043
2326,000000	98,713084
2325,000000	98,709304
2324,000000	98,726438
2323,000000	98,754466
2322,000000	98,777117
2321,000000	98,779676
2320,000000	98,760299
2319,000000	98,731386
2318,000000	98,708257
2317,000000	98,699286
2316,000000	98,704733
2315,000000	98,723562
2314,000000	98,751822
2313,000000	98,781364
2312,000000	98,803207
2311,000000	98,816073
2310,000000	98,825137
2309,000000	98,834691
2308,000000	98,844930
2307,000000	98,854602
2306,000000	98,862379
2305,000000	98,865854
2304,000000	98,863879
2303,000000	98,858902
2302,000000	98,854393
2301,000000	98,850709
2300,000000	98,846324
2299,000000	98,841740
2298,000000	98,838293
2297,000000	98,835963
2296,000000	98,833349
2295,000000	98,830851
2294,000000	98,829301
2293,000000	98,828293
2292,000000	98,827228
2291,000000	98,827379
2290,000000	98,830303
2289,000000	98,834747
2288,000000	98,838379
2287,000000	98,840661
2286,000000	98,842423
2285,000000	98,843427
2284,000000	98,843530
2283,000000	98,844359
2282,000000	98,847866
2281,000000	98,853683
2280,000000	98,860208
2279,000000	98,866303
2278,000000	98,871326
2277,000000	98,875457
2276,000000	98,880402
2275,000000	98,887371
2274,000000	98,893621
2273,000000	98,895088
2272,000000	98,892902
2271,000000	98,893489
2270,000000	98,900428
2269,000000	98,910451
2268,000000	98,919002
2267,000000	98,925397
2266,000000	98,930314
2265,000000	98,932744
2264,000000	98,932236
2263,000000	98,930458
2262,000000	98,928358
2261,000000	98,925185
2260,000000	98,921897
2259,000000	98,921053
2258,000000	98,922325
2257,000000	98,922569
2256,000000	98,922144
2255,000000	98,925517
2254,000000	98,933560
2253,000000	98,941202
2252,000000	98,945095
2251,000000	98,948190
2250,000000	98,953177
2249,000000	98,957552
2248,000000	98,957795
2247,000000	98,954849
2246,000000	98,951925
2245,000000	98,949785
2244,000000	98,947504
2243,000000	98,944210
2242,000000	98,939707
2241,000000	98,936334
2240,000000	98,939438
2239,000000	98,951290
2238,000000	98,965915
2237,000000	98,975599
2236,000000	98,980617
2235,000000	98,985026
2234,000000	98,985371
2233,000000	98,973932
2232,000000	98,953260
2231,000000	98,936493
2230,000000	98,931669
2229,000000	98,935408
2228,000000	98,942892
2227,000000	98,953347
2226,000000	98,963484
2225,000000	98,966816
2224,000000	98,963238
2223,000000	98,959628
2222,000000	98,958329
2221,000000	98,955563
2220,000000	98,953543
2219,000000	98,961566
2218,000000	98,979855
2217,000000	98,993879
2216,000000	98,991816
2215,000000	98,978649
2214,000000	98,967261
2213,000000	98,964537
2212,000000	98,971709
2211,000000	98,989158
2210,000000	99,013784
2209,000000	99,037544
2208,000000	99,053508
2207,000000	99,058719
2206,000000	99,050454
2205,000000	99,028524
2204,000000	99,002522
2203,000000	98,986060
2202,000000	98,981484
2201,000000	98,980079
2200,000000	98,978593
2199,000000	98,983897
2198,000000	98,998045
2197,000000	99,011082
2196,000000	99,014528
2195,000000	99,012086
2194,000000	99,011399
2193,000000	99,014009
2192,000000	99,017849
2191,000000	99,021286
2190,000000	99,021443
2189,000000	99,016448
2188,000000	99,011385
2187,000000	99,013790
2186,000000	99,022991
2185,000000	99,032801
2184,000000	99,042869
2183,000000	99,055559
2182,000000	99,063915
2181,000000	99,058015
2180,000000	99,042161
2179,000000	99,029398
2178,000000	99,021361
2177,000000	99,010449
2176,000000	98,999511
2175,000000	98,999835
2174,000000	99,009342
2173,000000	99,013564
2172,000000	99,009774
2171,000000	99,010297
2170,000000	99,019346
2169,000000	99,027176
2168,000000	99,032072
2167,000000	99,048134
2166,000000	99,081899
2165,000000	99,117456
2164,000000	99,135263
2163,000000	99,132114
2162,000000	99,116990
2161,000000	99,104687
2160,000000	99,116023
2159,000000	99,158721
2158,000000	99,204863
2157,000000	99,217162
2156,000000	99,195405
2155,000000	99,168524
2154,000000	99,153066
2153,000000	99,144614
2152,000000	99,140119
2151,000000	99,143805
2150,000000	99,151143
2149,000000	99,149658
2148,000000	99,139239
2147,000000	99,133548
2146,000000	99,138574
2145,000000	99,146620
2144,000000	99,152147
2143,000000	99,156403
2142,000000	99,155562
2141,000000	99,142222
2140,000000	99,121028
2139,000000	99,106046
2138,000000	99,100232
2137,000000	99,092859
2136,000000	99,079552
2135,000000	99,068547
2134,000000	99,063691
2133,000000	99,057062
2132,000000	99,043663
2131,000000	99,029825
2130,000000	99,022174
2129,000000	99,018858
2128,000000	99,015448
2127,000000	99,011231
2126,000000	99,006486
2125,000000	99,001197
2124,000000	98,998595
2123,000000	99,002319
2122,000000	99,008195
2121,000000	99,006871
2120,000000	98,996911
2119,000000	98,987275
2118,000000	98,984320
2117,000000	98,984741
2116,000000	98,984114
2115,000000	98,983686
2114,000000	98,984512
2113,000000	98,982882
2112,000000	98,977084
2111,000000	98,972253
2110,000000	98,973185
2109,000000	98,977458
2108,000000	98,980087
2107,000000	98,979932
2106,000000	98,977713
2105,000000	98,972929
2104,000000	98,966573
2103,000000	98,962344
2102,000000	98,962013
2101,000000	98,963456
2100,000000	98,965204
2099,000000	98,968724
2098,000000	98,975228
2097,000000	98,984957
2096,000000	98,999346
2095,000000	99,017549
2094,000000	99,031303
2093,000000	99,031290
2092,000000	99,019515
2091,000000	99,008223
2090,000000	99,005246
2089,000000	99,007035
2088,000000	99,007472
2087,000000	99,006510
2086,000000	99,007584
2085,000000	99,011826
2084,000000	99,017168
2083,000000	99,019279
2082,000000	99,013445
2081,000000	99,000791
2080,000000	98,991583
2079,000000	98,995522
2078,000000	99,009646
2077,000000	99,022290
2076,000000	99,027493
2075,000000	99,028017
2074,000000	99,026112
2073,000000	99,021536
2072,000000	99,018130
2071,000000	99,021464
2070,000000	99,029029
2069,000000	99,032722
2068,000000	99,031620
2067,000000	99,032762
2066,000000	99,039044
2065,000000	99,045576
2064,000000	99,047398
2063,000000	99,041779
2062,000000	99,025910
2061,000000	99,003985
2060,000000	98,992938
2059,000000	99,006700
2058,000000	99,036246
2057,000000	99,058691
2056,000000	99,064315
2055,000000	99,059673
2054,000000	99,047101
2053,000000	99,022238
2052,000000	98,993932
2051,000000	98,984848
2050,000000	99,003901
2049,000000	99,032599
2048,000000	99,049314
2047,000000	99,053967
2046,000000	99,056774
2045,000000	99,060252
2044,000000	99,063608
2043,000000	99,068787
2042,000000	99,074265
2041,000000	99,076669
2040,000000	99,082624
2039,000000	99,102844
2038,000000	99,131239
2037,000000	99,146736
2036,000000	99,139708
2035,000000	99,120253
2034,000000	99,099227
2033,000000	99,082548
2032,000000	99,083033
2031,000000	99,111817
2030,000000	99,157541
2029,000000	99,199049
2028,000000	99,239181
2027,000000	99,298377
2026,000000	99,373524
2025,000000	99,432804
2024,000000	99,456409
2023,000000	99,453533
2022,000000	99,434751
2021,000000	99,401068
2020,000000	99,364488
2019,000000	99,345427
2018,000000	99,341506
2017,000000	99,326082
2016,000000	99,287428
2015,000000	99,244946
2014,000000	99,219183
2013,000000	99,210107
2012,000000	99,208877
2011,000000	99,208964
2010,000000	99,202230
2009,000000	99,184587
2008,000000	99,168845
2007,000000	99,171813
2006,000000	99,188340
2005,000000	99,198612
2004,000000	99,197760
2003,000000	99,195351
2002,000000	99,190446
2001,000000	99,171301
2000,000000	99,138998
1999,000000	99,110213
1998,000000	99,094592
1997,000000	99,087691
1996,000000	99,087000
1995,000000	99,095888
1994,000000	99,109101
1993,000000	99,113311
1992,000000	99,107295
1991,000000	99,103223
1990,000000	99,105334
1989,000000	99,107546
1988,000000	99,111464
1987,000000	99,124263
1986,000000	99,137264
1985,000000	99,130604
1984,000000	99,104949
1983,000000	99,085480
1982,000000	99,087669
1981,000000	99,100619
1980,000000	99,111703
1979,000000	99,125502
1978,000000	99,144885
1977,000000	99,155797
1976,000000	99,149278
1975,000000	99,137012
1974,000000	99,131786
1973,000000	99,134100
1972,000000	99,142915
1971,000000	99,158147
1970,000000	99,170031
1969,000000	99,166582
1968,000000	99,154414
1967,000000	99,151184
1966,000000	99,157212
1965,000000	99,158989
1964,000000	99,156797
1963,000000	99,162593
1962,000000	99,174454
1961,000000	99,178104
1960,000000	99,172942
1959,000000	99,171301
1958,000000	99,171790
1957,000000	99,159498
1956,000000	99,133042
1955,000000	99,107898
1954,000000	99,092086
1953,000000	99,079856
1952,000000	99,070379
1951,000000	99,071236
1950,000000	99,081335
1949,000000	99,089584
1948,000000	99,092807
1947,000000	99,098508
1946,000000	99,108712
1945,000000	99,117995
1944,000000	99,128762
1943,000000	99,149980
1942,000000	99,175932
1941,000000	99,187317
1940,000000	99,178697
1939,000000	99,162922
1938,000000	99,149762
1937,000000	99,138920
1936,000000	99,131921
1935,000000	99,134634
1934,000000	99,145545
1933,000000	99,156789
1932,000000	99,168972
1931,000000	99,189453
1930,000000	99,215686
1929,000000	99,234666
1928,000000	99,240385
1927,000000	99,239688
1926,000000	99,237274
1925,000000	99,228154
1924,000000	99,210039
1923,000000	99,190391
1922,000000	99,175049
1921,000000	99,159972
1920,000000	99,140433
1919,000000	99,120232
1918,000000	99,108039
1917,000000	99,107436
1916,000000	99,114392
1915,000000	99,124571
1914,000000	99,136454
1913,000000	99,149778
1912,000000	99,164599
1911,000000	99,178118
1910,000000	99,183571
1909,000000	99,175838
1908,000000	99,157433
1907,000000	99,136633
1906,000000	99,120258
1905,000000	99,111553
1904,000000	99,112063
1903,000000	99,119859
1902,000000	99,128689
1901,000000	99,132507
1900,000000	99,130959
1899,000000	99,128632
1898,000000	99,129430
1897,000000	99,136812
1896,000000	99,155886
1895,000000	99,186940
1894,000000	99,219834
1893,000000	99,242279
1892,000000	99,252514
1891,000000	99,258117
1890,000000	99,263709
1889,000000	99,264374
1888,000000	99,253276
1887,000000	99,231853
1886,000000	99,206906
1885,000000	99,183756
1884,000000	99,164030
1883,000000	99,144808
1882,000000	99,122444
1881,000000	99,097816
1880,000000	99,075867
1879,000000	99,059849
1878,000000	99,047683
1877,000000	99,036143
1876,000000	99,026485
1875,000000	99,021641
1874,000000	99,019823
1873,000000	99,016020
1872,000000	99,009075
1871,000000	99,004894
1870,000000	99,012613
1869,000000	99,036679
1868,000000	99,065470
1867,000000	99,078077
1866,000000	99,068285
1865,000000	99,046349
1864,000000	99,025124
1863,000000	99,011328
1862,000000	99,003402
1861,000000	98,997247
1860,000000	98,991358
1859,000000	98,985357
1858,000000	98,978864
1857,000000	98,972919
1856,000000	98,969275
1855,000000	98,968205
1854,000000	98,967840
1853,000000	98,966327
1852,000000	98,962598
1851,000000	98,955586
1850,000000	98,944933
1849,000000	98,931657
1848,000000	98,916320
1847,000000	98,897231
1846,000000	98,874385
1845,000000	98,856635
1844,000000	98,857491
1843,000000	98,875935
1842,000000	98,895772
1841,000000	98,904224
1840,000000	98,901216
1839,000000	98,896503
1838,000000	98,898161
1837,000000	98,904559
1836,000000	98,908959
1835,000000	98,907703
1834,000000	98,900512
1833,000000	98,887805
1832,000000	98,873535
1831,000000	98,866710
1830,000000	98,871594
1829,000000	98,877164
1828,000000	98,870991
1827,000000	98,855632
1826,000000	98,841251
1825,000000	98,835022
1824,000000	98,836192
1823,000000	98,837873
1822,000000	98,834983
1821,000000	98,827678
1820,000000	98,819615
1819,000000	98,813340
1818,000000	98,807577
1817,000000	98,801381
1816,000000	98,794623
1815,000000	98,784858
1814,000000	98,770673
1813,000000	98,756892
1812,000000	98,751802
1811,000000	98,753011
1810,000000	98,746559
1809,000000	98,727528
1808,000000	98,702512
1807,000000	98,673487
1806,000000	98,635192
1805,000000	98,584764
1804,000000	98,524541
1803,000000	98,456587
1802,000000	98,382291
1801,000000	98,308169
1800,000000	98,242706
1799,000000	98,187954
1798,000000	98,146849
1797,000000	98,127218
1796,000000	98,126951
1795,000000	98,131187
1794,000000	98,131701
1793,000000	98,145122
1792,000000	98,195111
1791,000000	98,270456
1790,000000	98,340436
1789,000000	98,393193
1788,000000	98,428053
1787,000000	98,446138
1786,000000	98,455819
1785,000000	98,470972
1784,000000	98,495398
1783,000000	98,519359
1782,000000	98,536233
1781,000000	98,547126
1780,000000	98,551173
1779,000000	98,543900
1778,000000	98,528300
1777,000000	98,514219
1776,000000	98,504746
1775,000000	98,494844
1774,000000	98,481393
1773,000000	98,468257
1772,000000	98,456253
1771,000000	98,431514
1770,000000	98,386256
1769,000000	98,335236
1768,000000	98,297724
1767,000000	98,280451
1766,000000	98,273034
1765,000000	98,257008
1764,000000	98,219914
1763,000000	98,162944
1762,000000	98,100676
1761,000000	98,043706
1760,000000	97,984738
1759,000000	97,908318
1758,000000	97,805552
1757,000000	97,681208
1756,000000	97,550053
1755,000000	97,422117
1754,000000	97,289828
1753,000000	97,130638
1752,000000	96,925246
1751,000000	96,684006
1750,000000	96,434395
1749,000000	96,176678
1748,000000	95,892294
1747,000000	95,581499
1746,000000	95,256898
1745,000000	94,916144
1744,000000	94,551535
1743,000000	94,171271
1742,000000	93,775201
1741,000000	93,323282
1740,000000	92,789064
1739,000000	92,251334
1738,000000	91,833195
1737,000000	91,526201
1736,000000	91,194986
1735,000000	90,644626
1734,000000	89,881339
1733,000000	89,239336
1732,000000	88,852166
1731,000000	88,541952
1730,000000	88,187700
1729,000000	87,802084
1728,000000	87,448967
1727,000000	87,151168
1726,000000	86,890567
1725,000000	86,657935
1724,000000	86,470857
1723,000000	86,360895
1722,000000	86,352053
1721,000000	86,449064
1720,000000	86,639328
1719,000000	86,893420
1718,000000	87,190761
1717,000000	87,578529
1716,000000	88,099193
1715,000000	88,709415
1714,000000	89,353257
1713,000000	90,010242
1712,000000	90,681462
1711,000000	91,364744
1710,000000	92,033561
1709,000000	92,654840
1708,000000	93,229723
1707,000000	93,795638
1706,000000	94,361327
1705,000000	94,861014
1704,000000	95,235283
1703,000000	95,505788
1702,000000	95,721838
1701,000000	95,930186
1700,000000	96,170448
1699,000000	96,413411
1698,000000	96,601022
1697,000000	96,729298
1696,000000	96,834768
1695,000000	96,931998
1694,000000	96,999882
1693,000000	97,033299
1692,000000	97,054540
1691,000000	97,085837
1690,000000	97,123829
1689,000000	97,151733
1688,000000	97,176120
1687,000000	97,213546
1686,000000	97,253399
1685,000000	97,264878
1684,000000	97,262064
1683,000000	97,265895
1682,000000	97,268021
1681,000000	97,267056
1680,000000	97,266808
1679,000000	97,273139
1678,000000	97,277095
1677,000000	97,260623
1676,000000	97,231637
1675,000000	97,230041
1674,000000	97,265325
1673,000000	97,298662
1672,000000	97,308411
1671,000000	97,308802
1670,000000	97,317027
1669,000000	97,325533
1668,000000	97,326580
1667,000000	97,331684
1666,000000	97,336074
1665,000000	97,323137
1664,000000	97,296937
1663,000000	97,282039
1662,000000	97,285978
1661,000000	97,287470
1660,000000	97,277220
1659,000000	97,267153
1658,000000	97,262039
1657,000000	97,255897
1656,000000	97,245213
1655,000000	97,241729
1654,000000	97,255022
1653,000000	97,268708
1652,000000	97,262093
1651,000000	97,258867
1650,000000	97,257038
1649,000000	97,239219
1648,000000	97,211902
1647,000000	97,193996
1646,000000	97,188584
1645,000000	97,173548
1644,000000	97,157686
1643,000000	97,152143
1642,000000	97,150499
1641,000000	97,144025
1640,000000	97,135448
1639,000000	97,134718
1638,000000	97,139367
1637,000000	97,130716
1636,000000	97,112487
1635,000000	97,108967
1634,000000	97,117373
1633,000000	97,122698
1632,000000	97,122393
1631,000000	97,122548
1630,000000	97,126127
1629,000000	97,127872
1628,000000	97,127474
1627,000000	97,130726
1626,000000	97,134023
1625,000000	97,127074
1624,000000	97,114380
1623,000000	97,116853
1622,000000	97,135704
1621,000000	97,150962
1620,000000	97,158162
1619,000000	97,167957
1618,000000	97,180760
1617,000000	97,185541
1616,000000	97,179857
1615,000000	97,172768
1614,000000	97,165401
1613,000000	97,151269
1612,000000	97,131906
1611,000000	97,115739
1610,000000	97,102891
1609,000000	97,078720
1608,000000	97,033605
1607,000000	96,974370
1606,000000	96,904315
1605,000000	96,813975
1604,000000	96,703301
1603,000000	96,594266
1602,000000	96,508030
1601,000000	96,447330
1600,000000	96,414095
1599,000000	96,419688
1598,000000	96,462657
1597,000000	96,520572
1596,000000	96,574838
1595,000000	96,622144
1594,000000	96,657083
1593,000000	96,667328
1592,000000	96,652799
1591,000000	96,626769
1590,000000	96,592664
1589,000000	96,539119
1588,000000	96,461132
1587,000000	96,366125
1586,000000	96,253606
1585,000000	96,110768
1584,000000	95,934858
1583,000000	95,744459
1582,000000	95,565532
1581,000000	95,417178
1580,000000	95,315722
1579,000000	95,276697
1578,000000	95,301202
1577,000000	95,363955
1576,000000	95,435912
1575,000000	95,506078
1574,000000	95,567654
1573,000000	95,612086
1572,000000	95,642100
1571,000000	95,672965
1570,000000	95,718296
1569,000000	95,765197
1568,000000	95,799311
1567,000000	95,835701
1566,000000	95,881456
1565,000000	95,926270
1564,000000	95,962472
1563,000000	96,007256
1562,000000	96,056004
1561,000000	96,097232
1560,000000	96,093131
1559,000000	96,069631
1558,000000	96,064463
1557,000000	96,038961
1556,000000	96,003988
1555,000000	95,975969
1554,000000	95,949663
1553,000000	95,916526
1552,000000	95,869996
1551,000000	95,813863
1550,000000	95,745550
1549,000000	95,661733
1548,000000	95,570986
1547,000000	95,478910
1546,000000	95,372050
1545,000000	95,237524
1544,000000	95,096698
1543,000000	94,986402
1542,000000	94,906750
1541,000000	94,821793
1540,000000	94,759501
1539,000000	94,759055
1538,000000	94,780420
1537,000000	94,792379
1536,000000	94,797137
1535,000000	94,801868
1534,000000	94,798345
1533,000000	94,772301
1532,000000	94,740925
1531,000000	94,722431
1530,000000	94,700189
1529,000000	94,647891
1528,000000	94,568033
1527,000000	94,484094
1526,000000	94,404114
1525,000000	94,325655
1524,000000	94,254937
1523,000000	94,183400
1522,000000	94,067884
1521,000000	93,908864
1520,000000	93,784340
1519,000000	93,722008
1518,000000	93,653294
1517,000000	93,513780
1516,000000	93,339223
1515,000000	93,204653
1514,000000	93,101191
1513,000000	92,978700
1512,000000	92,841732
1511,000000	92,741965
1510,000000	92,683418
1509,000000	92,606226
1508,000000	92,426591
1507,000000	92,127794
1506,000000	91,799508
1505,000000	91,554189
1504,000000	91,421110
1503,000000	91,341599
1502,000000	91,246564
1501,000000	91,094405
1500,000000	90,895248
1499,000000	90,683498
1498,000000	90,428186
1497,000000	90,067255
1496,000000	89,666270
1495,000000	89,352770
1494,000000	89,125851
1493,000000	88,898940
1492,000000	88,613184
1491,000000	88,247504
1490,000000	87,807264
1489,000000	87,356486
1488,000000	86,985367
1487,000000	86,703504
1486,000000	86,455575
1485,000000	86,211416
1484,000000	85,976069
1483,000000	85,734089
1482,000000	85,434384
1481,000000	85,072411
1480,000000	84,724769
1479,000000	84,433567
1478,000000	84,134509
1477,000000	83,759758
1476,000000	83,347482
1475,000000	82,955798
1474,000000	82,497428
1473,000000	81,842667
1472,000000	81,128752
1471,000000	80,612358
1470,000000	80,292309
1469,000000	80,037777
1468,000000	79,788518
1467,000000	79,512879
1466,000000	79,140816
1465,000000	78,646239
1464,000000	78,185604
1463,000000	77,928672
1462,000000	77,843609
1461,000000	77,819745
1460,000000	77,785530
1459,000000	77,672944
1458,000000	77,309841
1457,000000	76,667443
1456,000000	76,157865
1455,000000	76,023186
1454,000000	76,052961
1453,000000	76,047864
1452,000000	75,978031
1451,000000	75,890589
1450,000000	75,783099
1449,000000	75,599740
1448,000000	75,353205
1447,000000	75,139961
1446,000000	75,009779
1445,000000	74,921311
1444,000000	74,826062
1443,000000	74,702232
1442,000000	74,537691
1441,000000	74,345729
1440,000000	74,161572
1439,000000	73,962343
1438,000000	73,602827
1437,000000	72,958156
1436,000000	72,256385
1435,000000	71,864803
1434,000000	71,773732
1433,000000	71,767711
1432,000000	71,730217
1431,000000	71,632890
1430,000000	71,449307
1429,000000	71,168359
1428,000000	70,873572
1427,000000	70,660352
1426,000000	70,524367
1425,000000	70,423304
1424,000000	70,403705
1423,000000	70,555213
1422,000000	70,846484
1421,000000	71,146803
1420,000000	71,358887
1419,000000	71,497758
1418,000000	71,667548
1417,000000	71,938630
1416,000000	72,310900
1415,000000	72,749685
1414,000000	73,208456
1413,000000	73,665271
1412,000000	74,138068
1411,000000	74,645916
1410,000000	75,173714
1409,000000	75,701127
1408,000000	76,231662
1407,000000	76,764414
1406,000000	77,273308
1405,000000	77,735982
1404,000000	78,160903
1403,000000	78,562602
1402,000000	78,931912
1401,000000	79,252829
1400,000000	79,525652
1399,000000	79,773295
1398,000000	80,026504
1397,000000	80,300080
1396,000000	80,588616
1395,000000	80,875251
1394,000000	81,151898
1393,000000	81,432097
1392,000000	81,727267
1391,000000	82,022541
1390,000000	82,292109
1389,000000	82,523908
1388,000000	82,721068
1387,000000	82,891158
1386,000000	83,044651
1385,000000	83,192145
1384,000000	83,330177
1383,000000	83,444309
1382,000000	83,534382
1381,000000	83,626408
1380,000000	83,752720
1379,000000	83,931368
1378,000000	84,169976
1377,000000	84,472704
1376,000000	84,832941
1375,000000	85,225177
1374,000000	85,616399
1373,000000	85,988290
1372,000000	86,338308
1371,000000	86,661470
1370,000000	86,952308
1369,000000	87,216873
1368,000000	87,462201
1367,000000	87,683177
1366,000000	87,874387
1365,000000	88,044035
1364,000000	88,199826
1363,000000	88,331616
1362,000000	88,430309
1361,000000	88,511315
1360,000000	88,592984
1359,000000	88,673165
1358,000000	88,745821
1357,000000	88,818491
1356,000000	88,900753
1355,000000	88,990965
1354,000000	89,088395
1353,000000	89,205016
1352,000000	89,349098
1351,000000	89,509419
1350,000000	89,671040
1349,000000	89,828313
1348,000000	89,972801
1347,000000	90,084876
1346,000000	90,148244
1345,000000	90,162755
1344,000000	90,131520
1343,000000	90,046534
1342,000000	89,894893
1341,000000	89,670067
1340,000000	89,378454
1339,000000	89,048446
1338,000000	88,730018
1337,000000	88,469963
1336,000000	88,286843
1335,000000	88,171964
1334,000000	88,109255
1333,000000	88,088456
1332,000000	88,100028
1331,000000	88,131058
1330,000000	88,173536
1329,000000	88,229388
1328,000000	88,301166
1327,000000	88,384068
1326,000000	88,474027
1325,000000	88,573129
1324,000000	88,682539
1323,000000	88,797255
1322,000000	88,911796
1321,000000	89,025285
1320,000000	89,135688
1319,000000	89,235710
1318,000000	89,319347
1317,000000	89,386392
1316,000000	89,434822
1315,000000	89,456603
1314,000000	89,445767
1313,000000	89,403344
1312,000000	89,330781
1311,000000	89,224769
1310,000000	89,083131
1309,000000	88,908781
1308,000000	88,703558
1307,000000	88,466227
1306,000000	88,198187
1305,000000	87,903857
1304,000000	87,585720
1303,000000	87,242826
1302,000000	86,875876
1301,000000	86,487881
1300,000000	86,079583
1299,000000	85,649457
1298,000000	85,197504
1297,000000	84,728123
1296,000000	84,249991
1295,000000	83,775570
1294,000000	83,319207
1293,000000	82,895339
1292,000000	82,518497
1291,000000	82,202397
1290,000000	81,955427
1289,000000	81,776104
1288,000000	81,656104
1287,000000	81,582850
1286,000000	81,539074
1285,000000	81,505714
1284,000000	81,466747
1283,000000	81,412434
1282,000000	81,338358
1281,000000	81,244334
1280,000000	81,134736
1279,000000	81,017285
1278,000000	80,900356
1277,000000	80,792463
1276,000000	80,703543
1275,000000	80,642741
1274,000000	80,612658
1273,000000	80,608852
1272,000000	80,625337
1271,000000	80,657118
1270,000000	80,697589
1269,000000	80,736866
1268,000000	80,764968
1267,000000	80,775034
1266,000000	80,763750
1265,000000	80,731323
1264,000000	80,681080
1263,000000	80,615434
1262,000000	80,531909
1261,000000	80,426176
1260,000000	80,299370
1259,000000	80,161658
1258,000000	80,030319
1257,000000	79,929886
1256,000000	79,892513
1255,000000	79,948663
1254,000000	80,107510
1253,000000	80,348894
1252,000000	80,636106
1251,000000	80,933113
1250,000000	81,216933
1249,000000	81,480863
1248,000000	81,729949
1247,000000	81,973002
1246,000000	82,216184
1245,000000	82,463228
1244,000000	82,717417
1243,000000	82,981284
1242,000000	83,256369
1241,000000	83,544168
1240,000000	83,846015
1239,000000	84,161581
1238,000000	84,489271
1237,000000	84,826961
1236,000000	85,168885
1235,000000	85,503745
1234,000000	85,820275
1233,000000	86,114608
1232,000000	86,391603
1231,000000	86,663818
1230,000000	86,953412
1229,000000	87,288581
1228,000000	87,688820
1227,000000	88,152406
1226,000000	88,658642
1225,000000	89,178610
1224,000000	89,681214
1223,000000	90,138267
1222,000000	90,533588
1221,000000	90,865404
1220,000000	91,135422
1219,000000	91,342351
1218,000000	91,491129
1217,000000	91,595283
1216,000000	91,666993
1215,000000	91,711965
1214,000000	91,736628
1213,000000	91,752209
1212,000000	91,764252
1211,000000	91,768608
1210,000000	91,762142
1209,000000	91,748661
1208,000000	91,731217
1207,000000	91,706749
1206,000000	91,673665
1205,000000	91,636495
1204,000000	91,598771
1203,000000	91,559799
1202,000000	91,522282
1201,000000	91,494589
1200,000000	91,481043
1199,000000	91,478206
1198,000000	91,484227
1197,000000	91,504282
1196,000000	91,542123
1195,000000	91,593936
1194,000000	91,656731
1193,000000	91,734334
1192,000000	91,830195
1191,000000	91,940993
1190,000000	92,062499
1189,000000	92,195692
1188,000000	92,340351
1187,000000	92,489449
1186,000000	92,635780
1185,000000	92,777821
1184,000000	92,913008
1183,000000	93,031968
1182,000000	93,126129
1181,000000	93,196008
1180,000000	93,247918
1179,000000	93,287440
1178,000000	93,320118
1177,000000	93,350334
1176,000000	93,374802
1175,000000	93,384956
1174,000000	93,378553
1173,000000	93,362579
1172,000000	93,342221
1171,000000	93,315351
1170,000000	93,280982
1169,000000	93,243685
1168,000000	93,206682
1167,000000	93,169893
1166,000000	93,139350
1165,000000	93,129424
1164,000000	93,150663
1163,000000	93,200901
1162,000000	93,270734
1161,000000	93,350073
1160,000000	93,425655
1159,000000	93,481883
1158,000000	93,510564
1157,000000	93,513923
1156,000000	93,494039
1155,000000	93,447820
1154,000000	93,374226
1153,000000	93,277034
1152,000000	93,156835
1151,000000	93,005884
1150,000000	92,816644
1149,000000	92,587679
1148,000000	92,319379
1147,000000	92,012868
1146,000000	91,673339
1145,000000	91,309826
1144,000000	90,929562
1143,000000	90,538114
1142,000000	90,145292
1141,000000	89,764785
1140,000000	89,408460
1139,000000	89,084478
1138,000000	88,798707
1137,000000	88,551481
1136,000000	88,334902
1135,000000	88,136884
1134,000000	87,948756
1133,000000	87,767473
1132,000000	87,590379
1131,000000	87,413262
1130,000000	87,233359
1129,000000	87,051303
1128,000000	86,870860
1127,000000	86,698483
1126,000000	86,544552
1125,000000	86,422152
1124,000000	86,343348
1123,000000	86,319873
1122,000000	86,364112
1121,000000	86,489373
1120,000000	86,705496
1119,000000	87,011387
1118,000000	87,395176
1117,000000	87,836667
1116,000000	88,310053
1115,000000	88,786776
1114,000000	89,241744
1113,000000	89,657820
1112,000000	90,021613
1111,000000	90,319513
1110,000000	90,541339
1109,000000	90,685256
1108,000000	90,754938
1107,000000	90,761180
1106,000000	90,727302
1105,000000	90,684036
1104,000000	90,656411
1103,000000	90,656906
1102,000000	90,691035
1101,000000	90,758956
1100,000000	90,852468
1099,000000	90,954956
1098,000000	91,052694
1097,000000	91,140761
1096,000000	91,216161
1095,000000	91,274532
1094,000000	91,315392
1093,000000	91,342252
1092,000000	91,354163
1091,000000	91,345084
1090,000000	91,312338
1089,000000	91,258099
1088,000000	91,178495
1087,000000	91,061102
1086,000000	90,897239
1085,000000	90,686620
1084,000000	90,430051
1083,000000	90,125203
1082,000000	89,774185
1081,000000	89,389049
1080,000000	88,987324
1079,000000	88,589612
1078,000000	88,221463
1077,000000	87,911326
1076,000000	87,682556
1075,000000	87,551480
1074,000000	87,527879
1073,000000	87,613392
1072,000000	87,798396
1071,000000	88,061274
1070,000000	88,380097
1069,000000	88,740216
1068,000000	89,129730
1067,000000	89,533398
1066,000000	89,934931
1065,000000	90,322545
1064,000000	90,685571
1063,000000	91,012924
1062,000000	91,301158
1061,000000	91,557720
1060,000000	91,788450
1059,000000	91,989645
1058,000000	92,158840
1057,000000	92,303579
1056,000000	92,433786
1055,000000	92,550728
1054,000000	92,650837
1053,000000	92,734030
1052,000000	92,800609
1051,000000	92,847535
1050,000000	92,872351
1049,000000	92,875758
1048,000000	92,856588
1047,000000	92,808928
1046,000000	92,728117
1045,000000	92,612444
1044,000000	92,460611
1043,000000	92,278456
1042,000000	92,090319
1041,000000	91,935169
1040,000000	91,847231
1039,000000	91,843300
1038,000000	91,923691
1037,000000	92,075838
1036,000000	92,272821
1035,000000	92,479318
1034,000000	92,668373
1033,000000	92,829275
1032,000000	92,959583
1031,000000	93,057971
1030,000000	93,128951
1029,000000	93,183877
1028,000000	93,231254
1027,000000	93,270778
1026,000000	93,299795
1025,000000	93,317289
1024,000000	93,317987
1023,000000	93,293252
1022,000000	93,243659
1021,000000	93,185791
1020,000000	93,142756
1019,000000	93,132267
1018,000000	93,162013
1017,000000	93,226951
1016,000000	93,308318
1015,000000	93,383706
1014,000000	93,443252
1013,000000	93,491174
1012,000000	93,531594
1011,000000	93,561735
1010,000000	93,580725
1009,000000	93,594282
1008,000000	93,606750
1007,000000	93,616008
1006,000000	93,619238
1005,000000	93,616380
1004,000000	93,605627
1003,000000	93,584256
1002,000000	93,556010
1001,000000	93,528784
1000,000000	93,502666
999,000000	93,467954
998,000000	93,417936
997,000000	93,355610
996,000000	93,285613
995,000000	93,208802
994,000000	93,126967
993,000000	93,044449
992,000000	92,961413
991,000000	92,872655
990,000000	92,776128
989,000000	92,675065
988,000000	92,569303
987,000000	92,452229
986,000000	92,319315
985,000000	92,173345
984,000000	92,017689
983,000000	91,850936
982,000000	91,671468
981,000000	91,480836
980,000000	91,280057
979,000000	91,067038
978,000000	90,841133
977,000000	90,606464
976,000000	90,368131
975,000000	90,128630
974,000000	89,889342
973,000000	89,653353
972,000000	89,425533
971,000000	89,211655
970,000000	89,016630
969,000000	88,841789
968,000000	88,685001
967,000000	88,545165
966,000000	88,426733
965,000000	88,336339
964,000000	88,275771
963,000000	88,241286
962,000000	88,228392
961,000000	88,235561
960,000000	88,262637
959,000000	88,310200
958,000000	88,382755
957,000000	88,487585
956,000000	88,628710
955,000000	88,802475
954,000000	89,000807
953,000000	89,216710
952,000000	89,444075
951,000000	89,676660
950,000000	89,909826
949,000000	90,140894
948,000000	90,366056
947,000000	90,580382
946,000000	90,782398
945,000000	90,974032
944,000000	91,154826
943,000000	91,321094
942,000000	91,472293
941,000000	91,611596
940,000000	91,739097
939,000000	91,852172
938,000000	91,953579
937,000000	92,051542
936,000000	92,148600
935,000000	92,238474
934,000000	92,317325
933,000000	92,390061
932,000000	92,462594
931,000000	92,534905
930,000000	92,605213
929,000000	92,674044
928,000000	92,740986
927,000000	92,804263
926,000000	92,865951
925,000000	92,930587
924,000000	92,996897
923,000000	93,058359
922,000000	93,114040
921,000000	93,170918
920,000000	93,233858
919,000000	93,301815
918,000000	93,375052
917,000000	93,456262
916,000000	93,542169
915,000000	93,624436
914,000000	93,702192
913,000000	93,784361
912,000000	93,876052
911,000000	93,972305
910,000000	94,067673
909,000000	94,161194
908,000000	94,248742
907,000000	94,322369
906,000000	94,381971
905,000000	94,435917
904,000000	94,486149
903,000000	94,524102
902,000000	94,546575
901,000000	94,563253
900,000000	94,582775
899,000000	94,602400
898,000000	94,617544
897,000000	94,629848
896,000000	94,640138
895,000000	94,643782
894,000000	94,638403
893,000000	94,626041
892,000000	94,602393
891,000000	94,554510
890,000000	94,468001
889,000000	94,321318
888,000000	94,069114
887,000000	93,652082
886,000000	93,043404
885,000000	92,273008
884,000000	91,392796
883,000000	90,412416
882,000000	89,262621
881,000000	87,828506
880,000000	86,045100
879,000000	84,006709
878,000000	81,979720
877,000000	80,276048
876,000000	79,089983
875,000000	78,464625
874,000000	78,415360
873,000000	79,039135
872,000000	80,447993
871,000000	82,559413
870,000000	85,004968
869,000000	87,302131
868,000000	89,119696
867,000000	90,392881
866,000000	91,243751
865,000000	91,833529
864,000000	92,270687
863,000000	92,610122
862,000000	92,881848
861,000000	93,106929
860,000000	93,295165
859,000000	93,448824
858,000000	93,575522
857,000000	93,686613
856,000000	93,784483
855,000000	93,862806
854,000000	93,921220
853,000000	93,963915
852,000000	93,976550
851,000000	93,926535
850,000000	93,808391
849,000000	93,679760
848,000000	93,628399
847,000000	93,696273
846,000000	93,843361
845,000000	93,989284
844,000000	94,079950
843,000000	94,113584
842,000000	94,119046
841,000000	94,120579
840,000000	94,121736
839,000000	94,113221
838,000000	94,089249
837,000000	94,055171
836,000000	94,022585
835,000000	94,001189
834,000000	93,995901
833,000000	94,008519
832,000000	94,041429
831,000000	94,101583
830,000000	94,199208
829,000000	94,338912
828,000000	94,511723
827,000000	94,700836
826,000000	94,895044
825,000000	95,090290
824,000000	95,279311
823,000000	95,449718
822,000000	95,595244
821,000000	95,719299
820,000000	95,825210
819,000000	95,912065
818,000000	95,982325
817,000000	96,043707
816,000000	96,099691
815,000000	96,146124
814,000000	96,179617
813,000000	96,202344
812,000000	96,216575
811,000000	96,222540
810,000000	96,223919
809,000000	96,226437
808,000000	96,227989
807,000000	96,218037
806,000000	96,189240
805,000000	96,141828
804,000000	96,074640
803,000000	95,982662
802,000000	95,868275
801,000000	95,746892
800,000000	95,636870
799,000000	95,548944
798,000000	95,486550
797,000000	95,448118
796,000000	95,425566
795,000000	95,407461
794,000000	95,387812
793,000000	95,367296
792,000000	95,345473
791,000000	95,319503
790,000000	95,291531
789,000000	95,268607
788,000000	95,252347
787,000000	95,236174
786,000000	95,215579
785,000000	95,194070
784,000000	95,176668
783,000000	95,164714
782,000000	95,158911
781,000000	95,159751
780,000000	95,162271
779,000000	95,157641
778,000000	95,142838
777,000000	95,122882
776,000000	95,102420
775,000000	95,082265
774,000000	95,065050
773,000000	95,055417
772,000000	95,051844
771,000000	95,046296
770,000000	95,035215
769,000000	95,023954
768,000000	95,017621
767,000000	95,014119
766,000000	95,008279
765,000000	94,995896
764,000000	94,971810
763,000000	94,930651
762,000000	94,871735
761,000000	94,797262
760,000000	94,704817
759,000000	94,587958
758,000000	94,443453
757,000000	94,270980
756,000000	94,066675
755,000000	93,825091
754,000000	93,546911
753,000000	93,235992
752,000000	92,890429
751,000000	92,505890
750,000000	92,087697
749,000000	91,651936
748,000000	91,215927
747,000000	90,797084
746,000000	90,420135
745,000000	90,115347
744,000000	89,906777
743,000000	89,809796
742,000000	89,838263
741,000000	89,999852
740,000000	90,279320
739,000000	90,636518
738,000000	91,027200
737,000000	91,415981
736,000000	91,769329
735,000000	92,056005
734,000000	92,266184
733,000000	92,418973
732,000000	92,543880
731,000000	92,664493
730,000000	92,799054
729,000000	92,956449
728,000000	93,125369
727,000000	93,279745
726,000000	93,398577
725,000000	93,474787
724,000000	93,505180
723,000000	93,485451
722,000000	93,417524
721,000000	93,308751
720,000000	93,155940
719,000000	92,929897
718,000000	92,571499
717,000000	91,999636
716,000000	91,154051
715,000000	90,089316
714,000000	89,037884
713,000000	88,320008
712,000000	88,128025
711,000000	88,377028
710,000000	88,779469
709,000000	89,065240
708,000000	89,129542
707,000000	89,021427
706,000000	88,844841
705,000000	88,682499
704,000000	88,573854
703,000000	88,518723
702,000000	88,495052
701,000000	88,479772
700,000000	88,453947
699,000000	88,405145
698,000000	88,334533
697,000000	88,259471
696,000000	88,199640
695,000000	88,158730
694,000000	88,135753
693,000000	88,141909
692,000000	88,187719
691,000000	88,267289
690,000000	88,365725
689,000000	88,475741
688,000000	88,592411
687,000000	88,699609
686,000000	88,788483
685,000000	88,872713
684,000000	88,962476
683,000000	89,044859
682,000000	89,108055
681,000000	89,166516
680,000000	89,238211
679,000000	89,320997
678,000000	89,413367
677,000000	89,526793
676,000000	89,668585
675,000000	89,830856
674,000000	90,010188
673,000000	90,220178
672,000000	90,469946
671,000000	90,755431
670,000000	91,078439
669,000000	91,440917
668,000000	91,746256
667,000000	91,865611
666,000000	91,898949
665,000000	91,917952
664,000000	91,927162
663,000000	91,934595
662,000000	91,928359
661,000000	91,882127
660,000000	91,776316
659,000000	91,614605
658,000000	91,405407
657,000000	91,131245
656,000000	90,772354
655,000000	90,347176
654,000000	89,897554
653,000000	89,449677
652,000000	89,021340
651,000000	88,638007
650,000000	88,309221
649,000000	88,008018
648,000000	87,704731
647,000000	87,394423
646,000000	87,068962
645,000000	86,703444
644,000000	86,290431
643,000000	85,856957
642,000000	85,429025
641,000000	85,003336
640,000000	84,580927
639,000000	84,200494
638,000000	83,903715
637,000000	83,698742
636,000000	83,585314
635,000000	83,575807
634,000000	83,662572
633,000000	83,800699
632,000000	83,947933
631,000000	84,091451
630,000000	84,222878
629,000000	84,319719
628,000000	84,370489
627,000000	84,388095
626,000000	84,378643
625,000000	84,325803
624,000000	84,218816
623,000000	84,071647
622,000000	83,901385
621,000000	83,710038
620,000000	83,501191
619,000000	83,291771
618,000000	83,092794
617,000000	82,899233
616,000000	82,712169
615,000000	82,549660
614,000000	82,422781
613,000000	82,324575
612,000000	82,254993
611,000000	82,230026
610,000000	82,255914
609,000000	82,321174
608,000000	82,425630
607,000000	82,593750
606,000000	82,844348
605,000000	83,177834
604,000000	83,597588
603,000000	84,115258
602,000000	84,731878
601,000000	85,431792
600,000000	86,192171
599,000000	86,980305
598,000000	87,747284
597,000000	88,444786
596,000000	89,047438
595,000000	89,553940
594,000000	89,976972
593,000000	90,335935
592,000000	90,648718
591,000000	90,923595
590,000000	91,160696
589,000000	91,360198
588,000000	91,526506
587,000000	91,666237
586,000000	91,788150
585,000000	91,903033
584,000000	92,015829
583,000000	92,121714
582,000000	92,214029
581,000000	92,293820
580,000000	92,363333
579,000000	92,416570
578,000000	92,445933
577,000000	92,459187
576,000000	92,480181
575,000000	92,525310
574,000000	92,586498
573,000000	92,644556
572,000000	92,692611
571,000000	92,738021
570,000000	92,790093
569,000000	92,851695
568,000000	92,921109
567,000000	92,995130
566,000000	93,070484
565,000000	93,147297
564,000000	93,227719
563,000000	93,310619
562,000000	93,389692
561,000000	93,459386
560,000000	93,518196
559,000000	93,565171
558,000000	93,599420
557,000000	93,624801
556,000000	93,647865
555,000000	93,669683
554,000000	93,684534
553,000000	93,687493
552,000000	93,680780
551,000000	93,672958
550,000000	93,673378
549,000000	93,681893
548,000000	93,685024
547,000000	93,670780
546,000000	93,650316
545,000000	93,653297
544,000000	93,693034
543,000000	93,747159
542,000000	93,781665
541,000000	93,787886
540,000000	93,785350
539,000000	93,793678
538,000000	93,814510
537,000000	93,839578
536,000000	93,861215
535,000000	93,875817
534,000000	93,886405
533,000000	93,907099
532,000000	93,949749
531,000000	94,004824
530,000000	94,047596
529,000000	94,064588
528,000000	94,061575
527,000000	94,050886
526,000000	94,040027
525,000000	94,028737
524,000000	94,012907
523,000000	93,988545
522,000000	93,958975
521,000000	93,938519
520,000000	93,938050
519,000000	93,947476
518,000000	93,944798
517,000000	93,926414
516,000000	93,913860
515,000000	93,921040
514,000000	93,934834
513,000000	93,933942
512,000000	93,910401
511,000000	93,872680
510,000000	93,836211
509,000000	93,814393
508,000000	93,808398
507,000000	93,805199
506,000000	93,787798
505,000000	93,750972
504,000000	93,706493
503,000000	93,671255
502,000000	93,651876
501,000000	93,635334
500,000000	93,598276
499,000000	93,531005
498,000000	93,446581
497,000000	93,368931
496,000000	93,310617
495,000000	93,264030
494,000000	93,217390
493,000000	93,169988
492,000000	93,129184
491,000000	93,104922
490,000000	93,100005
489,000000	93,103466
488,000000	93,095949
487,000000	93,071388
486,000000	93,051581
485,000000	93,064374
484,000000	93,107581
483,000000	93,153938
482,000000	93,192793
481,000000	93,241849
480,000000	93,315869
479,000000	93,403873
478,000000	93,475793
477,000000	93,508911
476,000000	93,507486
475,000000	93,503884
474,000000	93,541198
473,000000	93,634772
472,000000	93,734878
471,000000	93,769906
470,000000	93,728465
469,000000	93,664413
468,000000	93,633030
467,000000	93,644494
466,000000	93,667979
465,000000	93,675809
464,000000	93,668596
463,000000	93,657230
462,000000	93,643737
461,000000	93,618360
460,000000	93,574744
459,000000	93,521783
458,000000	93,482013
457,000000	93,477304
456,000000	93,509738
455,000000	93,556581
454,000000	93,588306
453,000000	93,587293
452,000000	93,555282
451,000000	93,514549
450,000000	93,486348
