# Supplementary material for: Machine learning-assisted non-destructive plasticizer identification and quantification in historical PVC objects based on IR spectroscopy
Source: Sci Rep. 2022 Mar 23;12:5017. doi: 10.1038/s41598-022-08862-1 (PMC8943100; doi:10.1038/s41598-022-08862-1)
Supplement: Supplementary file 1 — Supplementary Information 1. [file 41598_2022_8862_MOESM1_ESM.zip › Plasticizers_PVC_data/ATR_FTIR_all/P389.ASC]

PE IR       SUBTECH     SPECTRUM    ASCII       PEDS        4.00        
   -1
P389_001.ASC
21/06/21
14:28:07.00
21/06/21
14:28:07.00
Tja�a Rijavec
Sample 007 By tjasar Date Monday, June 21 2021
450,000000
#HDR
-1
-1
#GR
cm-1
%T
1.0
0.0
4000,000000
-1,000000
3551
8
100,146430
61,007918
#DATA
4000,000000	99,128192
3999,000000	99,129156
3998,000000	99,129656
3997,000000	99,130301
3996,000000	99,131817
3995,000000	99,134357
3994,000000	99,137493
3993,000000	99,140492
3992,000000	99,142643
3991,000000	99,143464
3990,000000	99,143018
3989,000000	99,142041
3988,000000	99,141630
3987,000000	99,142513
3986,000000	99,144427
3985,000000	99,146363
3984,000000	99,147537
3983,000000	99,148113
3982,000000	99,148907
3981,000000	99,150551
3980,000000	99,153077
3979,000000	99,156095
3978,000000	99,159184
3977,000000	99,162059
3976,000000	99,164330
3975,000000	99,165405
3974,000000	99,164855
3973,000000	99,162980
3972,000000	99,160847
3971,000000	99,159603
3970,000000	99,159831
3969,000000	99,161163
3968,000000	99,162712
3967,000000	99,163649
3966,000000	99,163562
3965,000000	99,162611
3964,000000	99,161511
3963,000000	99,161175
3962,000000	99,162009
3961,000000	99,163796
3960,000000	99,165806
3959,000000	99,167182
3958,000000	99,167764
3957,000000	99,167928
3956,000000	99,168290
3955,000000	99,169225
3954,000000	99,170520
3953,000000	99,171638
3952,000000	99,171816
3951,000000	99,170686
3950,000000	99,168498
3949,000000	99,165784
3948,000000	99,163123
3947,000000	99,161572
3946,000000	99,163266
3945,000000	99,169805
3944,000000	99,179821
3943,000000	99,188912
3942,000000	99,192125
3941,000000	99,188525
3940,000000	99,181879
3939,000000	99,176173
3938,000000	99,172702
3937,000000	99,170001
3936,000000	99,166529
3935,000000	99,162660
3934,000000	99,160287
3933,000000	99,162085
3932,000000	99,168958
3931,000000	99,178834
3930,000000	99,187598
3929,000000	99,192233
3928,000000	99,193869
3927,000000	99,195507
3926,000000	99,198247
3925,000000	99,199897
3924,000000	99,197946
3923,000000	99,192701
3922,000000	99,186605
3921,000000	99,181089
3920,000000	99,176366
3919,000000	99,173354
3918,000000	99,174260
3917,000000	99,179771
3916,000000	99,187472
3915,000000	99,194353
3914,000000	99,199104
3913,000000	99,201769
3912,000000	99,202861
3911,000000	99,202477
3910,000000	99,201065
3909,000000	99,198848
3908,000000	99,196424
3907,000000	99,194857
3906,000000	99,193644
3905,000000	99,190192
3904,000000	99,182034
3903,000000	99,171839
3902,000000	99,167527
3901,000000	99,173924
3900,000000	99,187577
3899,000000	99,200296
3898,000000	99,206620
3897,000000	99,207354
3896,000000	99,205514
3895,000000	99,202792
3894,000000	99,201751
3893,000000	99,204905
3892,000000	99,212020
3891,000000	99,216371
3890,000000	99,212444
3889,000000	99,203763
3888,000000	99,197733
3887,000000	99,198093
3886,000000	99,203300
3885,000000	99,209368
3884,000000	99,215349
3883,000000	99,224044
3882,000000	99,237081
3881,000000	99,249244
3880,000000	99,251608
3879,000000	99,242067
3878,000000	99,229507
3877,000000	99,224060
3876,000000	99,228162
3875,000000	99,235319
3874,000000	99,235947
3873,000000	99,227377
3872,000000	99,217309
3871,000000	99,214493
3870,000000	99,218111
3869,000000	99,219480
3868,000000	99,216493
3867,000000	99,214688
3866,000000	99,216320
3865,000000	99,219562
3864,000000	99,223267
3863,000000	99,226850
3862,000000	99,229883
3861,000000	99,231760
3860,000000	99,232852
3859,000000	99,232896
3858,000000	99,231119
3857,000000	99,227776
3856,000000	99,224721
3855,000000	99,223925
3854,000000	99,224245
3853,000000	99,225923
3852,000000	99,230970
3851,000000	99,238801
3850,000000	99,246000
3849,000000	99,249882
3848,000000	99,251043
3847,000000	99,251745
3846,000000	99,253791
3845,000000	99,257901
3844,000000	99,262825
3843,000000	99,265264
3842,000000	99,264318
3841,000000	99,262522
3840,000000	99,264168
3839,000000	99,270156
3838,000000	99,277156
3837,000000	99,281499
3836,000000	99,282300
3835,000000	99,281832
3834,000000	99,282300
3833,000000	99,283801
3832,000000	99,285173
3831,000000	99,285451
3830,000000	99,285167
3829,000000	99,286662
3828,000000	99,291681
3827,000000	99,296945
3826,000000	99,297361
3825,000000	99,291994
3824,000000	99,286238
3823,000000	99,286342
3822,000000	99,292302
3821,000000	99,297495
3820,000000	99,295792
3819,000000	99,292145
3818,000000	99,295023
3817,000000	99,304500
3816,000000	99,312737
3815,000000	99,313310
3814,000000	99,309232
3813,000000	99,306532
3812,000000	99,305830
3811,000000	99,304792
3810,000000	99,303836
3809,000000	99,306632
3808,000000	99,313652
3807,000000	99,318903
3806,000000	99,317144
3805,000000	99,311710
3804,000000	99,311694
3803,000000	99,320606
3802,000000	99,334313
3801,000000	99,343565
3800,000000	99,343579
3799,000000	99,340666
3798,000000	99,340652
3797,000000	99,342520
3796,000000	99,341998
3795,000000	99,339329
3794,000000	99,338383
3793,000000	99,341130
3792,000000	99,345410
3791,000000	99,348816
3790,000000	99,350802
3789,000000	99,352333
3788,000000	99,354841
3787,000000	99,359095
3786,000000	99,364399
3785,000000	99,368387
3784,000000	99,369244
3783,000000	99,368179
3782,000000	99,368920
3781,000000	99,373007
3780,000000	99,377964
3779,000000	99,379134
3778,000000	99,375214
3777,000000	99,369781
3776,000000	99,366446
3775,000000	99,364826
3774,000000	99,363118
3773,000000	99,362194
3772,000000	99,363778
3771,000000	99,366404
3770,000000	99,366528
3769,000000	99,362967
3768,000000	99,359590
3767,000000	99,360756
3766,000000	99,365658
3765,000000	99,369709
3764,000000	99,370348
3763,000000	99,369555
3762,000000	99,370976
3761,000000	99,374226
3760,000000	99,377786
3759,000000	99,380216
3758,000000	99,379825
3757,000000	99,375906
3756,000000	99,370694
3755,000000	99,368469
3754,000000	99,369533
3753,000000	99,367683
3752,000000	99,357535
3751,000000	99,343331
3750,000000	99,333681
3749,000000	99,330158
3748,000000	99,332441
3747,000000	99,343300
3746,000000	99,361062
3745,000000	99,375056
3744,000000	99,375524
3743,000000	99,369677
3742,000000	99,371119
3741,000000	99,378868
3740,000000	99,385022
3739,000000	99,385919
3738,000000	99,383728
3737,000000	99,382902
3736,000000	99,386903
3735,000000	99,398218
3734,000000	99,411005
3733,000000	99,417593
3732,000000	99,416568
3731,000000	99,410311
3730,000000	99,402171
3729,000000	99,394386
3728,000000	99,388746
3727,000000	99,387438
3726,000000	99,391851
3725,000000	99,400856
3724,000000	99,411032
3723,000000	99,419773
3722,000000	99,426432
3721,000000	99,430961
3720,000000	99,434774
3719,000000	99,438376
3718,000000	99,439695
3717,000000	99,436806
3716,000000	99,431451
3715,000000	99,427773
3714,000000	99,426286
3713,000000	99,422662
3712,000000	99,415430
3711,000000	99,409583
3710,000000	99,409520
3709,000000	99,414025
3708,000000	99,420294
3707,000000	99,426214
3706,000000	99,430403
3705,000000	99,433888
3704,000000	99,438988
3703,000000	99,445831
3702,000000	99,450934
3701,000000	99,449852
3700,000000	99,442583
3699,000000	99,434521
3698,000000	99,429036
3697,000000	99,424511
3696,000000	99,418003
3695,000000	99,409291
3694,000000	99,400856
3693,000000	99,395914
3692,000000	99,396981
3691,000000	99,403417
3690,000000	99,409760
3689,000000	99,408021
3688,000000	99,395289
3687,000000	99,378106
3686,000000	99,365181
3685,000000	99,359077
3684,000000	99,356725
3683,000000	99,354773
3682,000000	99,353009
3681,000000	99,351687
3680,000000	99,347210
3679,000000	99,337810
3678,000000	99,327029
3677,000000	99,320101
3676,000000	99,317768
3675,000000	99,312901
3674,000000	99,298619
3673,000000	99,283779
3672,000000	99,277281
3671,000000	99,278458
3670,000000	99,284182
3669,000000	99,288885
3668,000000	99,290317
3667,000000	99,292739
3666,000000	99,298346
3665,000000	99,305551
3664,000000	99,312246
3663,000000	99,317851
3662,000000	99,321689
3661,000000	99,321707
3660,000000	99,315657
3659,000000	99,304563
3658,000000	99,291964
3657,000000	99,281714
3656,000000	99,275417
3655,000000	99,273983
3654,000000	99,278845
3653,000000	99,289948
3652,000000	99,301332
3651,000000	99,301439
3650,000000	99,287146
3649,000000	99,273246
3648,000000	99,271703
3647,000000	99,275076
3646,000000	99,274542
3645,000000	99,270679
3644,000000	99,267935
3643,000000	99,268047
3642,000000	99,270233
3641,000000	99,272481
3640,000000	99,272892
3639,000000	99,270775
3638,000000	99,266060
3637,000000	99,259684
3636,000000	99,252903
3635,000000	99,245677
3634,000000	99,236553
3633,000000	99,224563
3632,000000	99,210542
3631,000000	99,195273
3630,000000	99,178491
3629,000000	99,163551
3628,000000	99,155690
3627,000000	99,155624
3626,000000	99,161797
3625,000000	99,169480
3624,000000	99,174649
3623,000000	99,177974
3622,000000	99,183041
3621,000000	99,190525
3620,000000	99,195906
3619,000000	99,192262
3618,000000	99,177787
3617,000000	99,158646
3616,000000	99,142359
3615,000000	99,130793
3614,000000	99,120184
3613,000000	99,105634
3612,000000	99,086680
3611,000000	99,068818
3610,000000	99,058359
3609,000000	99,058325
3608,000000	99,067194
3607,000000	99,078968
3606,000000	99,087393
3605,000000	99,089929
3604,000000	99,087427
3603,000000	99,082230
3602,000000	99,076810
3601,000000	99,072653
3600,000000	99,069192
3599,000000	99,064515
3598,000000	99,056880
3597,000000	99,046793
3596,000000	99,036227
3595,000000	99,027538
3594,000000	99,020546
3593,000000	99,013080
3592,000000	99,003650
3591,000000	98,993600
3590,000000	98,985512
3589,000000	98,981840
3588,000000	98,982901
3587,000000	98,984948
3586,000000	98,981759
3585,000000	98,972794
3584,000000	98,962214
3583,000000	98,953292
3582,000000	98,946261
3581,000000	98,940321
3580,000000	98,933991
3579,000000	98,926224
3578,000000	98,916654
3577,000000	98,906440
3576,000000	98,897468
3575,000000	98,890498
3574,000000	98,884874
3573,000000	98,878950
3572,000000	98,871771
3571,000000	98,863394
3570,000000	98,853994
3569,000000	98,842532
3568,000000	98,829651
3567,000000	98,819456
3566,000000	98,813355
3565,000000	98,806911
3564,000000	98,797400
3563,000000	98,786164
3562,000000	98,775631
3561,000000	98,767132
3560,000000	98,760596
3559,000000	98,755146
3558,000000	98,749821
3557,000000	98,743696
3556,000000	98,736134
3555,000000	98,727240
3554,000000	98,718029
3553,000000	98,709028
3552,000000	98,699034
3551,000000	98,686462
3550,000000	98,671917
3549,000000	98,658320
3548,000000	98,649037
3547,000000	98,646108
3546,000000	98,648756
3545,000000	98,652682
3544,000000	98,652679
3543,000000	98,646876
3542,000000	98,637719
3541,000000	98,628910
3540,000000	98,622808
3539,000000	98,619585
3538,000000	98,617728
3537,000000	98,615192
3536,000000	98,610556
3535,000000	98,604246
3534,000000	98,597885
3533,000000	98,592915
3532,000000	98,589162
3531,000000	98,585437
3530,000000	98,580730
3529,000000	98,574740
3528,000000	98,567595
3527,000000	98,559801
3526,000000	98,552091
3525,000000	98,545437
3524,000000	98,540628
3523,000000	98,537462
3522,000000	98,534519
3521,000000	98,530356
3520,000000	98,524886
3519,000000	98,519356
3518,000000	98,514954
3517,000000	98,512257
3516,000000	98,510839
3515,000000	98,509573
3514,000000	98,506860
3513,000000	98,501701
3512,000000	98,494530
3511,000000	98,487058
3510,000000	98,480682
3509,000000	98,475463
3508,000000	98,471072
3507,000000	98,468204
3506,000000	98,467835
3505,000000	98,469331
3504,000000	98,470223
3503,000000	98,468150
3502,000000	98,462597
3501,000000	98,455462
3500,000000	98,449650
3499,000000	98,446700
3498,000000	98,445230
3497,000000	98,442302
3496,000000	98,436341
3495,000000	98,428217
3494,000000	98,419558
3493,000000	98,410935
3492,000000	98,402305
3491,000000	98,394330
3490,000000	98,388161
3489,000000	98,383953
3488,000000	98,380233
3487,000000	98,374866
3486,000000	98,366669
3485,000000	98,356693
3484,000000	98,348019
3483,000000	98,343870
3482,000000	98,344494
3481,000000	98,345960
3480,000000	98,343229
3479,000000	98,334552
3478,000000	98,322155
3477,000000	98,309086
3476,000000	98,296782
3475,000000	98,285858
3474,000000	98,278223
3473,000000	98,277287
3472,000000	98,285281
3471,000000	98,300223
3470,000000	98,315599
3469,000000	98,323306
3468,000000	98,317893
3467,000000	98,299032
3466,000000	98,271128
3465,000000	98,241260
3464,000000	98,216660
3463,000000	98,201898
3462,000000	98,196113
3461,000000	98,193058
3460,000000	98,185367
3459,000000	98,170044
3458,000000	98,150071
3457,000000	98,130960
3456,000000	98,116177
3455,000000	98,105901
3454,000000	98,098271
3453,000000	98,091511
3452,000000	98,084915
3451,000000	98,079484
3450,000000	98,077170
3449,000000	98,078391
3448,000000	98,080154
3447,000000	98,077868
3446,000000	98,069638
3445,000000	98,058108
3444,000000	98,047910
3443,000000	98,042500
3442,000000	98,043862
3441,000000	98,053568
3440,000000	98,072380
3439,000000	98,098356
3438,000000	98,125722
3437,000000	98,146457
3436,000000	98,154222
3435,000000	98,148555
3434,000000	98,135386
3433,000000	98,123260
3432,000000	98,117449
3431,000000	98,116980
3430,000000	98,116544
3429,000000	98,111137
3428,000000	98,099915
3427,000000	98,086521
3426,000000	98,076290
3425,000000	98,072790
3424,000000	98,076416
3423,000000	98,085296
3422,000000	98,096533
3421,000000	98,107062
3420,000000	98,114832
3419,000000	98,120245
3418,000000	98,126017
3417,000000	98,134952
3416,000000	98,147794
3415,000000	98,163001
3414,000000	98,178001
3413,000000	98,190582
3412,000000	98,199860
3411,000000	98,206312
3410,000000	98,210803
3409,000000	98,213650
3408,000000	98,215136
3407,000000	98,216620
3406,000000	98,220437
3405,000000	98,228453
3404,000000	98,240987
3403,000000	98,256714
3402,000000	98,272620
3401,000000	98,284694
3400,000000	98,289948
3399,000000	98,288556
3398,000000	98,283640
3397,000000	98,279013
3396,000000	98,277409
3395,000000	98,280147
3394,000000	98,286794
3393,000000	98,294719
3392,000000	98,300381
3391,000000	98,302023
3390,000000	98,300675
3389,000000	98,298219
3388,000000	98,295439
3387,000000	98,292483
3386,000000	98,290168
3385,000000	98,289810
3384,000000	98,291893
3383,000000	98,295770
3382,000000	98,300387
3381,000000	98,305015
3380,000000	98,309232
3379,000000	98,312673
3378,000000	98,314892
3377,000000	98,315523
3376,000000	98,314922
3375,000000	98,314626
3374,000000	98,316810
3373,000000	98,322738
3372,000000	98,331755
3371,000000	98,341797
3370,000000	98,350716
3369,000000	98,356956
3368,000000	98,359501
3367,000000	98,357919
3366,000000	98,352864
3365,000000	98,346324
3364,000000	98,341001
3363,000000	98,338941
3362,000000	98,340283
3361,000000	98,343205
3360,000000	98,345446
3359,000000	98,346148
3358,000000	98,346123
3357,000000	98,346494
3356,000000	98,347753
3355,000000	98,350303
3354,000000	98,354984
3353,000000	98,361996
3352,000000	98,369629
3351,000000	98,375105
3350,000000	98,377113
3349,000000	98,376946
3348,000000	98,376991
3347,000000	98,378550
3346,000000	98,381302
3345,000000	98,384375
3344,000000	98,387175
3343,000000	98,389540
3342,000000	98,391584
3341,000000	98,393601
3340,000000	98,395741
3339,000000	98,397572
3338,000000	98,398263
3337,000000	98,397461
3336,000000	98,395893
3335,000000	98,394794
3334,000000	98,394718
3333,000000	98,395115
3332,000000	98,395191
3331,000000	98,395010
3330,000000	98,395610
3329,000000	98,397989
3328,000000	98,402067
3327,000000	98,406588
3326,000000	98,409885
3325,000000	98,410959
3324,000000	98,410071
3323,000000	98,408531
3322,000000	98,407786
3321,000000	98,408583
3320,000000	98,410790
3319,000000	98,413826
3318,000000	98,417066
3317,000000	98,420044
3316,000000	98,422439
3315,000000	98,424078
3314,000000	98,425081
3313,000000	98,426200
3312,000000	98,428888
3311,000000	98,434436
3310,000000	98,442600
3309,000000	98,451261
3308,000000	98,457843
3307,000000	98,461105
3306,000000	98,461432
3305,000000	98,459759
3304,000000	98,456809
3303,000000	98,453270
3302,000000	98,450012
3301,000000	98,447987
3300,000000	98,448130
3299,000000	98,451234
3298,000000	98,457234
3297,000000	98,464610
3296,000000	98,471017
3295,000000	98,475007
3294,000000	98,476891
3293,000000	98,477825
3292,000000	98,478471
3291,000000	98,478734
3290,000000	98,478465
3289,000000	98,478094
3288,000000	98,478596
3287,000000	98,480930
3286,000000	98,485311
3285,000000	98,490924
3284,000000	98,496515
3283,000000	98,501186
3282,000000	98,504647
3281,000000	98,507068
3280,000000	98,509236
3279,000000	98,512569
3278,000000	98,518188
3277,000000	98,525821
3276,000000	98,534145
3275,000000	98,542310
3274,000000	98,550480
3273,000000	98,558575
3272,000000	98,565052
3271,000000	98,567740
3270,000000	98,565820
3269,000000	98,560823
3268,000000	98,555845
3267,000000	98,553773
3266,000000	98,555707
3265,000000	98,560645
3264,000000	98,566522
3263,000000	98,571472
3262,000000	98,574549
3261,000000	98,575826
3260,000000	98,576532
3259,000000	98,578656
3258,000000	98,583550
3257,000000	98,590496
3256,000000	98,597040
3255,000000	98,601116
3254,000000	98,602724
3253,000000	98,603850
3252,000000	98,606999
3251,000000	98,613818
3250,000000	98,624086
3249,000000	98,635434
3248,000000	98,644479
3247,000000	98,648989
3246,000000	98,649239
3245,000000	98,647233
3244,000000	98,644800
3243,000000	98,642639
3242,000000	98,640957
3241,000000	98,640460
3240,000000	98,642321
3239,000000	98,647182
3238,000000	98,654381
3237,000000	98,662245
3236,000000	98,669239
3235,000000	98,674669
3234,000000	98,678189
3233,000000	98,679139
3232,000000	98,676987
3231,000000	98,672621
3230,000000	98,668581
3229,000000	98,667425
3228,000000	98,669780
3227,000000	98,674010
3226,000000	98,677596
3225,000000	98,678945
3224,000000	98,678391
3223,000000	98,677796
3222,000000	98,679021
3221,000000	98,682327
3220,000000	98,686258
3219,000000	98,689164
3218,000000	98,690769
3217,000000	98,691915
3216,000000	98,693063
3215,000000	98,693643
3214,000000	98,693084
3213,000000	98,692000
3212,000000	98,691749
3211,000000	98,692993
3210,000000	98,695057
3209,000000	98,696672
3208,000000	98,697257
3207,000000	98,697357
3206,000000	98,697941
3205,000000	98,699167
3204,000000	98,699952
3203,000000	98,698768
3202,000000	98,695132
3201,000000	98,690203
3200,000000	98,686128
3199,000000	98,684794
3198,000000	98,687204
3197,000000	98,693353
3196,000000	98,702188
3195,000000	98,711794
3194,000000	98,719994
3193,000000	98,725380
3192,000000	98,727949
3191,000000	98,728902
3190,000000	98,729792
3189,000000	98,731583
3188,000000	98,734292
3187,000000	98,737143
3186,000000	98,739253
3185,000000	98,740055
3184,000000	98,739558
3183,000000	98,738395
3182,000000	98,737717
3181,000000	98,738558
3180,000000	98,740874
3179,000000	98,743437
3178,000000	98,744974
3177,000000	98,745439
3176,000000	98,745926
3175,000000	98,747498
3174,000000	98,750220
3173,000000	98,753233
3172,000000	98,755577
3171,000000	98,757112
3170,000000	98,758915
3169,000000	98,762581
3168,000000	98,768716
3167,000000	98,776053
3166,000000	98,782414
3165,000000	98,786467
3164,000000	98,788384
3163,000000	98,789066
3162,000000	98,789290
3161,000000	98,789634
3160,000000	98,790623
3159,000000	98,792770
3158,000000	98,796761
3157,000000	98,803592
3156,000000	98,813859
3155,000000	98,826487
3154,000000	98,838483
3153,000000	98,846688
3152,000000	98,849956
3151,000000	98,849608
3150,000000	98,847865
3149,000000	98,846298
3148,000000	98,845741
3147,000000	98,846783
3146,000000	98,849604
3145,000000	98,853548
3144,000000	98,857811
3143,000000	98,862796
3142,000000	98,870061
3141,000000	98,880284
3140,000000	98,891422
3139,000000	98,899537
3138,000000	98,901830
3137,000000	98,898787
3136,000000	98,893550
3135,000000	98,889477
3134,000000	98,888383
3133,000000	98,890306
3132,000000	98,893891
3131,000000	98,897008
3130,000000	98,897886
3129,000000	98,896343
3128,000000	98,893897
3127,000000	98,892520
3126,000000	98,893268
3125,000000	98,896015
3124,000000	98,900307
3123,000000	98,906055
3122,000000	98,913255
3121,000000	98,921197
3120,000000	98,928266
3119,000000	98,932777
3118,000000	98,933811
3117,000000	98,931332
3116,000000	98,925784
3115,000000	98,917996
3114,000000	98,909445
3113,000000	98,902186
3112,000000	98,897875
3111,000000	98,896682
3110,000000	98,897023
3109,000000	98,896454
3108,000000	98,893185
3107,000000	98,887278
3106,000000	98,880428
3105,000000	98,874450
3104,000000	98,870336
3103,000000	98,868555
3102,000000	98,869389
3101,000000	98,872015
3100,000000	98,874111
3099,000000	98,873415
3098,000000	98,869766
3097,000000	98,864930
3096,000000	98,860841
3095,000000	98,858473
3094,000000	98,857966
3093,000000	98,858660
3092,000000	98,858836
3091,000000	98,856474
3090,000000	98,850804
3089,000000	98,842815
3088,000000	98,833891
3087,000000	98,824441
3086,000000	98,813912
3085,000000	98,801664
3084,000000	98,787517
3083,000000	98,771689
3082,000000	98,754613
3081,000000	98,736598
3080,000000	98,717777
3079,000000	98,698482
3078,000000	98,679583
3077,000000	98,662050
3076,000000	98,646186
3075,000000	98,631890
3074,000000	98,619669
3073,000000	98,611030
3072,000000	98,607481
3071,000000	98,609488
3070,000000	98,616087
3069,000000	98,624921
3068,000000	98,632912
3067,000000	98,637836
3066,000000	98,639863
3065,000000	98,641032
3064,000000	98,643063
3063,000000	98,646159
3062,000000	98,649997
3061,000000	98,655009
3060,000000	98,662069
3059,000000	98,671288
3058,000000	98,681735
3057,000000	98,692360
3056,000000	98,702735
3055,000000	98,712976
3054,000000	98,723069
3053,000000	98,732291
3052,000000	98,739249
3051,000000	98,742723
3050,000000	98,742904
3049,000000	98,741586
3048,000000	98,740707
3047,000000	98,740596
3046,000000	98,739843
3045,000000	98,736797
3044,000000	98,730982
3043,000000	98,722893
3042,000000	98,713183
3041,000000	98,702439
3040,000000	98,691638
3039,000000	98,682113
3038,000000	98,674667
3037,000000	98,668920
3036,000000	98,663597
3035,000000	98,657409
3034,000000	98,649679
3033,000000	98,640432
3032,000000	98,630222
3031,000000	98,619823
3030,000000	98,610036
3029,000000	98,601589
3028,000000	98,594969
3027,000000	98,590074
3026,000000	98,585951
3025,000000	98,581034
3024,000000	98,573907
3023,000000	98,564155
3022,000000	98,552480
3021,000000	98,539889
3020,000000	98,526683
3019,000000	98,512236
3018,000000	98,495640
3017,000000	98,476401
3016,000000	98,454689
3015,000000	98,430957
3014,000000	98,405443
3013,000000	98,377765
3012,000000	98,346837
3011,000000	98,311296
3010,000000	98,270273
3009,000000	98,224115
3008,000000	98,174337
3007,000000	98,122620
3006,000000	98,069739
3005,000000	98,015233
3004,000000	97,958099
3003,000000	97,897725
3002,000000	97,833957
3001,000000	97,766484
3000,000000	97,694167
2999,000000	97,615040
2998,000000	97,527095
2997,000000	97,428920
2996,000000	97,319964
2995,000000	97,199868
2994,000000	97,067569
2993,000000	96,921247
2992,000000	96,758660
2991,000000	96,577958
2990,000000	96,377679
2989,000000	96,156512
2988,000000	95,913584
2987,000000	95,648489
2986,000000	95,361381
2985,000000	95,052208
2984,000000	94,719849
2983,000000	94,362440
2982,000000	93,978087
2981,000000	93,566192
2980,000000	93,127633
2979,000000	92,663892
2978,000000	92,176429
2977,000000	91,665783
2976,000000	91,131582
2975,000000	90,572850
2974,000000	89,988792
2973,000000	89,380111
2972,000000	88,749392
2971,000000	88,101427
2970,000000	87,442682
2969,000000	86,780288
2968,000000	86,121183
2967,000000	85,472563
2966,000000	84,843955
2965,000000	84,247261
2964,000000	83,695005
2963,000000	83,197811
2962,000000	82,764796
2961,000000	82,404977
2960,000000	82,126466
2959,000000	81,936654
2958,000000	81,841977
2957,000000	81,848524
2956,000000	81,960260
2955,000000	82,176003
2954,000000	82,488931
2953,000000	82,884919
2952,000000	83,342388
2951,000000	83,833013
2950,000000	84,325645
2949,000000	84,790722
2948,000000	85,202926
2947,000000	85,543574
2946,000000	85,800739
2945,000000	85,968531
2944,000000	86,044403
2943,000000	86,028959
2942,000000	85,927416
2941,000000	85,749703
2940,000000	85,509254
2939,000000	85,220400
2938,000000	84,898428
2937,000000	84,558631
2936,000000	84,215006
2935,000000	83,879626
2934,000000	83,562954
2933,000000	83,274438
2932,000000	83,020455
2931,000000	82,803817
2930,000000	82,625290
2929,000000	82,485513
2928,000000	82,384596
2927,000000	82,320803
2926,000000	82,290971
2925,000000	82,290798
2924,000000	82,314676
2923,000000	82,356154
2922,000000	82,410365
2921,000000	82,475728
2920,000000	82,552555
2919,000000	82,641397
2918,000000	82,743119
2917,000000	82,859286
2916,000000	82,990853
2915,000000	83,136523
2914,000000	83,293619
2913,000000	83,460535
2912,000000	83,638109
2911,000000	83,829763
2910,000000	84,040626
2909,000000	84,275833
2908,000000	84,538452
2907,000000	84,828712
2906,000000	85,145282
2905,000000	85,486400
2904,000000	85,849535
2903,000000	86,230611
2902,000000	86,623916
2901,000000	87,023515
2900,000000	87,422894
2899,000000	87,816692
2898,000000	88,201146
2897,000000	88,573698
2896,000000	88,932161
2895,000000	89,274682
2894,000000	89,600537
2893,000000	89,909549
2892,000000	90,200569
2891,000000	90,470740
2890,000000	90,715995
2889,000000	90,931879
2888,000000	91,113675
2887,000000	91,257016
2886,000000	91,358740
2885,000000	91,416322
2884,000000	91,426421
2883,000000	91,384040
2882,000000	91,284460
2881,000000	91,126093
2880,000000	90,912329
2879,000000	90,651741
2878,000000	90,357949
2877,000000	90,049783
2876,000000	89,749573
2875,000000	89,480763
2874,000000	89,264336
2873,000000	89,116165
2872,000000	89,045097
2871,000000	89,051518
2870,000000	89,127096
2869,000000	89,255099
2868,000000	89,412235
2867,000000	89,572909
2866,000000	89,715205
2865,000000	89,825097
2864,000000	89,897641
2863,000000	89,935350
2862,000000	89,945199
2861,000000	89,936467
2860,000000	89,919661
2859,000000	89,905980
2858,000000	89,905946
2857,000000	89,927527
2856,000000	89,974746
2855,000000	90,048970
2854,000000	90,151681
2853,000000	90,287059
2852,000000	90,463761
2851,000000	90,693616
2850,000000	90,986038
2849,000000	91,340449
2848,000000	91,742975
2847,000000	92,171540
2846,000000	92,605281
2845,000000	93,030132
2844,000000	93,438750
2843,000000	93,828621
2842,000000	94,199625
2841,000000	94,551672
2840,000000	94,882535
2839,000000	95,188354
2838,000000	95,466642
2837,000000	95,718050
2836,000000	95,945318
2835,000000	96,151055
2834,000000	96,336233
2833,000000	96,500426
2832,000000	96,643317
2831,000000	96,766172
2830,000000	96,872077
2829,000000	96,964311
2828,000000	97,044631
2827,000000	97,113412
2826,000000	97,170888
2825,000000	97,217954
2824,000000	97,255866
2823,000000	97,285769
2822,000000	97,308913
2821,000000	97,326992
2820,000000	97,342408
2819,000000	97,358365
2818,000000	97,378446
2817,000000	97,405868
2816,000000	97,442870
2815,000000	97,490553
2814,000000	97,548700
2813,000000	97,615287
2812,000000	97,686553
2811,000000	97,758390
2810,000000	97,827883
2809,000000	97,893579
2808,000000	97,954800
2807,000000	98,011085
2806,000000	98,062205
2805,000000	98,108369
2804,000000	98,150344
2803,000000	98,189469
2802,000000	98,227156
2801,000000	98,263853
2800,000000	98,298598
2799,000000	98,329846
2798,000000	98,356701
2797,000000	98,379480
2796,000000	98,399469
2795,000000	98,418423
2794,000000	98,437845
2793,000000	98,458101
2792,000000	98,478232
2791,000000	98,496861
2790,000000	98,513244
2789,000000	98,527457
2788,000000	98,540014
2787,000000	98,551756
2786,000000	98,563745
2785,000000	98,576662
2784,000000	98,590228
2783,000000	98,603455
2782,000000	98,615411
2781,000000	98,625726
2780,000000	98,634749
2779,000000	98,643619
2778,000000	98,653686
2777,000000	98,665174
2776,000000	98,676360
2775,000000	98,684638
2774,000000	98,688581
2773,000000	98,688818
2772,000000	98,687139
2771,000000	98,685099
2770,000000	98,683425
2769,000000	98,682240
2768,000000	98,681547
2767,000000	98,681545
2766,000000	98,682420
2765,000000	98,683775
2764,000000	98,684522
2763,000000	98,683718
2762,000000	98,681517
2761,000000	98,679142
2760,000000	98,677990
2759,000000	98,678826
2758,000000	98,681454
2757,000000	98,684742
2756,000000	98,687138
2755,000000	98,687759
2754,000000	98,687135
2753,000000	98,686659
2752,000000	98,687311
2751,000000	98,689005
2750,000000	98,690877
2749,000000	98,691742
2748,000000	98,690424
2747,000000	98,686340
2746,000000	98,680071
2745,000000	98,673075
2744,000000	98,666642
2743,000000	98,661196
2742,000000	98,656553
2741,000000	98,652445
2740,000000	98,648666
2739,000000	98,644928
2738,000000	98,640861
2737,000000	98,636190
2736,000000	98,631056
2735,000000	98,626264
2734,000000	98,622990
2733,000000	98,621976
2732,000000	98,623107
2731,000000	98,626045
2730,000000	98,631058
2729,000000	98,638607
2728,000000	98,648035
2727,000000	98,657293
2726,000000	98,664358
2725,000000	98,668897
2724,000000	98,672411
2723,000000	98,676935
2722,000000	98,683596
2721,000000	98,692030
2720,000000	98,700849
2719,000000	98,708761
2718,000000	98,715496
2717,000000	98,721796
2716,000000	98,728570
2715,000000	98,736186
2714,000000	98,744560
2713,000000	98,753590
2712,000000	98,763163
2711,000000	98,772682
2710,000000	98,780927
2709,000000	98,786764
2708,000000	98,790234
2707,000000	98,792799
2706,000000	98,796285
2705,000000	98,801420
2704,000000	98,807451
2703,000000	98,813086
2702,000000	98,817547
2701,000000	98,820750
2700,000000	98,822911
2699,000000	98,824398
2698,000000	98,825832
2697,000000	98,827819
2696,000000	98,830377
2695,000000	98,832740
2694,000000	98,833960
2693,000000	98,833749
2692,000000	98,832728
2691,000000	98,831843
2690,000000	98,831497
2689,000000	98,831248
2688,000000	98,830333
2687,000000	98,828449
2686,000000	98,826043
2685,000000	98,824073
2684,000000	98,823653
2683,000000	98,825623
2682,000000	98,829920
2681,000000	98,835168
2680,000000	98,839213
2679,000000	98,840489
2678,000000	98,838998
2677,000000	98,836080
2676,000000	98,833405
2675,000000	98,832009
2674,000000	98,831843
2673,000000	98,832033
2672,000000	98,831850
2671,000000	98,831591
2670,000000	98,832306
2669,000000	98,834514
2668,000000	98,837485
2667,000000	98,839971
2666,000000	98,841474
2665,000000	98,842596
2664,000000	98,844326
2663,000000	98,847091
2662,000000	98,850438
2661,000000	98,853637
2660,000000	98,856708
2659,000000	98,860691
2658,000000	98,866486
2657,000000	98,873590
2656,000000	98,880625
2655,000000	98,887059
2654,000000	98,893559
2653,000000	98,900491
2652,000000	98,907172
2651,000000	98,913234
2650,000000	98,919705
2649,000000	98,927628
2648,000000	98,936215
2647,000000	98,943656
2646,000000	98,949500
2645,000000	98,955025
2644,000000	98,961224
2643,000000	98,967635
2642,000000	98,973437
2641,000000	98,978589
2640,000000	98,983264
2639,000000	98,986955
2638,000000	98,988957
2637,000000	98,989482
2636,000000	98,989698
2635,000000	98,990761
2634,000000	98,993022
2633,000000	98,996034
2632,000000	98,999149
2631,000000	99,002158
2630,000000	99,005366
2629,000000	99,008877
2628,000000	99,011949
2627,000000	99,013430
2626,000000	99,012825
2625,000000	99,010625
2624,000000	99,007732
2623,000000	99,005044
2622,000000	99,003538
2621,000000	99,004010
2620,000000	99,006383
2619,000000	99,009601
2618,000000	99,012403
2617,000000	99,013969
2616,000000	99,013923
2615,000000	99,012343
2614,000000	99,010042
2613,000000	99,008358
2612,000000	99,008209
2611,000000	99,009461
2610,000000	99,011200
2609,000000	99,012263
2608,000000	99,011539
2607,000000	99,008603
2606,000000	99,004561
2605,000000	99,001741
2604,000000	99,001814
2603,000000	99,004334
2602,000000	99,007552
2601,000000	99,010362
2600,000000	99,012841
2599,000000	99,015033
2598,000000	99,016194
2597,000000	99,015748
2596,000000	99,014436
2595,000000	99,013823
2594,000000	99,014654
2593,000000	99,016193
2592,000000	99,017256
2591,000000	99,017490
2590,000000	99,017512
2589,000000	99,018163
2588,000000	99,019961
2587,000000	99,022982
2586,000000	99,026856
2585,000000	99,030937
2584,000000	99,034786
2583,000000	99,038420
2582,000000	99,041850
2581,000000	99,044618
2580,000000	99,046191
2579,000000	99,046615
2578,000000	99,046214
2577,000000	99,044881
2576,000000	99,042458
2575,000000	99,039819
2574,000000	99,038611
2573,000000	99,039415
2572,000000	99,040872
2571,000000	99,041287
2570,000000	99,040759
2569,000000	99,041131
2568,000000	99,044147
2567,000000	99,049961
2566,000000	99,057075
2565,000000	99,063289
2564,000000	99,067116
2563,000000	99,068915
2562,000000	99,070502
2561,000000	99,073170
2560,000000	99,076263
2559,000000	99,078111
2558,000000	99,078206
2557,000000	99,077957
2556,000000	99,079324
2555,000000	99,083048
2554,000000	99,088212
2553,000000	99,093215
2552,000000	99,097075
2551,000000	99,099915
2550,000000	99,102429
2549,000000	99,105279
2548,000000	99,109162
2547,000000	99,114785
2546,000000	99,121847
2545,000000	99,128372
2544,000000	99,132399
2543,000000	99,134635
2542,000000	99,138274
2541,000000	99,145402
2540,000000	99,154526
2539,000000	99,162261
2538,000000	99,166788
2537,000000	99,168870
2536,000000	99,170310
2535,000000	99,172301
2534,000000	99,174839
2533,000000	99,176989
2532,000000	99,178049
2531,000000	99,178881
2530,000000	99,181297
2529,000000	99,185529
2528,000000	99,189261
2527,000000	99,190151
2526,000000	99,188596
2525,000000	99,187120
2524,000000	99,187883
2523,000000	99,191722
2522,000000	99,198483
2521,000000	99,206527
2520,000000	99,212607
2519,000000	99,214290
2518,000000	99,212595
2517,000000	99,210718
2516,000000	99,210377
2515,000000	99,210949
2514,000000	99,212152
2513,000000	99,215348
2512,000000	99,221310
2511,000000	99,228280
2510,000000	99,233360
2509,000000	99,235217
2508,000000	99,234890
2507,000000	99,234776
2506,000000	99,237204
2505,000000	99,242914
2504,000000	99,250216
2503,000000	99,256289
2502,000000	99,259843
2501,000000	99,261951
2500,000000	99,264196
2499,000000	99,266971
2498,000000	99,269856
2497,000000	99,272533
2496,000000	99,274567
2495,000000	99,275379
2494,000000	99,275376
2493,000000	99,276423
2492,000000	99,280186
2491,000000	99,286234
2490,000000	99,292304
2489,000000	99,296109
2488,000000	99,296717
2487,000000	99,294982
2486,000000	99,293330
2485,000000	99,294384
2484,000000	99,298872
2483,000000	99,304952
2482,000000	99,310026
2481,000000	99,313050
2480,000000	99,314878
2479,000000	99,316968
2478,000000	99,320020
2477,000000	99,323232
2476,000000	99,324500
2475,000000	99,322235
2474,000000	99,317560
2473,000000	99,313969
2472,000000	99,313990
2471,000000	99,316906
2470,000000	99,320572
2469,000000	99,324458
2468,000000	99,329430
2467,000000	99,335036
2466,000000	99,338800
2465,000000	99,338654
2464,000000	99,334879
2463,000000	99,329309
2462,000000	99,323705
2461,000000	99,319414
2460,000000	99,317604
2459,000000	99,318723
2458,000000	99,321900
2457,000000	99,325387
2456,000000	99,327503
2455,000000	99,327139
2454,000000	99,324113
2453,000000	99,319739
2452,000000	99,316743
2451,000000	99,317617
2450,000000	99,322561
2449,000000	99,329160
2448,000000	99,334293
2447,000000	99,336504
2446,000000	99,336606
2445,000000	99,336223
2444,000000	99,335993
2443,000000	99,335206
2442,000000	99,333060
2441,000000	99,329833
2440,000000	99,326666
2439,000000	99,324389
2438,000000	99,322897
2437,000000	99,321596
2436,000000	99,320032
2435,000000	99,318005
2434,000000	99,315424
2433,000000	99,312416
2432,000000	99,309576
2431,000000	99,307811
2430,000000	99,307634
2429,000000	99,308431
2428,000000	99,308564
2427,000000	99,306634
2426,000000	99,302873
2425,000000	99,299161
2424,000000	99,297403
2423,000000	99,297845
2422,000000	99,298905
2421,000000	99,298416
2420,000000	99,295161
2419,000000	99,289870
2418,000000	99,284935
2417,000000	99,282445
2416,000000	99,281783
2415,000000	99,279774
2414,000000	99,274294
2413,000000	99,267528
2412,000000	99,264531
2411,000000	99,268461
2410,000000	99,278043
2409,000000	99,289649
2408,000000	99,300533
2407,000000	99,309587
2406,000000	99,316429
2405,000000	99,321100
2404,000000	99,324182
2403,000000	99,326131
2402,000000	99,326636
2401,000000	99,325366
2400,000000	99,323159
2399,000000	99,321807
2398,000000	99,322616
2397,000000	99,325479
2396,000000	99,328976
2395,000000	99,331131
2394,000000	99,330755
2393,000000	99,328745
2392,000000	99,327589
2391,000000	99,328886
2390,000000	99,331436
2389,000000	99,332891
2388,000000	99,332563
2387,000000	99,332233
2386,000000	99,334953
2385,000000	99,342964
2384,000000	99,357386
2383,000000	99,376986
2382,000000	99,397738
2381,000000	99,414740
2380,000000	99,423931
2379,000000	99,423526
2378,000000	99,413639
2377,000000	99,396698
2376,000000	99,376755
2375,000000	99,357859
2374,000000	99,344475
2373,000000	99,342339
2372,000000	99,354828
2371,000000	99,376199
2370,000000	99,394754
2369,000000	99,403282
2368,000000	99,403223
2367,000000	99,398175
2366,000000	99,388615
2365,000000	99,376281
2364,000000	99,364470
2363,000000	99,353201
2362,000000	99,340550
2361,000000	99,328350
2360,000000	99,320888
2359,000000	99,319300
2358,000000	99,323407
2357,000000	99,332968
2356,000000	99,341331
2355,000000	99,338581
2354,000000	99,331736
2353,000000	99,338899
2352,000000	99,358531
2351,000000	99,368978
2350,000000	99,357867
2349,000000	99,332345
2348,000000	99,307751
2347,000000	99,299210
2346,000000	99,309050
2345,000000	99,318800
2344,000000	99,311652
2343,000000	99,292153
2342,000000	99,281115
2341,000000	99,289550
2340,000000	99,306385
2339,000000	99,315057
2338,000000	99,312876
2337,000000	99,309584
2336,000000	99,309932
2335,000000	99,315144
2334,000000	99,327495
2333,000000	99,348575
2332,000000	99,366271
2331,000000	99,368658
2330,000000	99,352489
2329,000000	99,325682
2328,000000	99,289385
2327,000000	99,248029
2326,000000	99,215012
2325,000000	99,208306
2324,000000	99,231633
2323,000000	99,270470
2322,000000	99,303424
2321,000000	99,317235
2320,000000	99,310707
2319,000000	99,294732
2318,000000	99,281440
2317,000000	99,280238
2316,000000	99,290697
2315,000000	99,311159
2314,000000	99,336658
2313,000000	99,362471
2312,000000	99,380734
2311,000000	99,390181
2310,000000	99,394020
2309,000000	99,397293
2308,000000	99,399662
2307,000000	99,400633
2306,000000	99,400043
2305,000000	99,397794
2304,000000	99,391175
2303,000000	99,381197
2302,000000	99,372723
2301,000000	99,370551
2300,000000	99,372222
2299,000000	99,372963
2298,000000	99,369409
2297,000000	99,362498
2296,000000	99,352925
2295,000000	99,343113
2294,000000	99,335873
2293,000000	99,333245
2292,000000	99,333856
2291,000000	99,336278
2290,000000	99,340578
2289,000000	99,345688
2288,000000	99,348419
2287,000000	99,347778
2286,000000	99,347684
2285,000000	99,351318
2284,000000	99,356981
2283,000000	99,362048
2282,000000	99,368666
2281,000000	99,379632
2280,000000	99,392281
2279,000000	99,400826
2278,000000	99,404321
2277,000000	99,407444
2276,000000	99,413990
2275,000000	99,423520
2274,000000	99,433109
2273,000000	99,439737
2272,000000	99,441721
2271,000000	99,441454
2270,000000	99,444435
2269,000000	99,452903
2268,000000	99,462220
2267,000000	99,466953
2266,000000	99,467692
2265,000000	99,468663
2264,000000	99,471636
2263,000000	99,476048
2262,000000	99,481793
2261,000000	99,487291
2260,000000	99,488464
2259,000000	99,484513
2258,000000	99,482358
2257,000000	99,489559
2256,000000	99,504579
2255,000000	99,518366
2254,000000	99,523980
2253,000000	99,521073
2252,000000	99,513596
2251,000000	99,507928
2250,000000	99,509874
2249,000000	99,519007
2248,000000	99,527318
2247,000000	99,529061
2246,000000	99,527745
2245,000000	99,529920
2244,000000	99,535383
2243,000000	99,539252
2242,000000	99,540501
2241,000000	99,542025
2240,000000	99,544569
2239,000000	99,546893
2238,000000	99,550368
2237,000000	99,557550
2236,000000	99,567222
2235,000000	99,575528
2234,000000	99,580043
2233,000000	99,578558
2232,000000	99,567573
2231,000000	99,547988
2230,000000	99,529173
2229,000000	99,520866
2228,000000	99,522744
2227,000000	99,527722
2226,000000	99,532620
2225,000000	99,538859
2224,000000	99,545534
2223,000000	99,549440
2222,000000	99,550688
2221,000000	99,552076
2220,000000	99,554427
2219,000000	99,557505
2218,000000	99,562338
2217,000000	99,567220
2216,000000	99,565973
2215,000000	99,557031
2214,000000	99,549355
2213,000000	99,551536
2212,000000	99,559559
2211,000000	99,564546
2210,000000	99,567863
2209,000000	99,577929
2208,000000	99,594627
2207,000000	99,608223
2206,000000	99,612911
2205,000000	99,611579
2204,000000	99,607744
2203,000000	99,601874
2202,000000	99,595574
2201,000000	99,590750
2200,000000	99,584957
2199,000000	99,575457
2198,000000	99,566504
2197,000000	99,563938
2196,000000	99,564175
2195,000000	99,558134
2194,000000	99,545600
2193,000000	99,535813
2192,000000	99,534259
2191,000000	99,538606
2190,000000	99,547829
2189,000000	99,564485
2188,000000	99,585808
2187,000000	99,602585
2186,000000	99,610094
2185,000000	99,613494
2184,000000	99,620226
2183,000000	99,632433
2182,000000	99,646576
2181,000000	99,654750
2180,000000	99,648430
2179,000000	99,628624
2178,000000	99,610445
2177,000000	99,610077
2176,000000	99,626880
2175,000000	99,645446
2174,000000	99,654177
2173,000000	99,652848
2172,000000	99,644663
2171,000000	99,630829
2170,000000	99,613977
2169,000000	99,599248
2168,000000	99,590867
2167,000000	99,592211
2166,000000	99,606533
2165,000000	99,630054
2164,000000	99,649857
2163,000000	99,661838
2162,000000	99,689865
2161,000000	99,770973
2160,000000	99,909726
2159,000000	100,055697
2158,000000	100,142483
2157,000000	100,146430
2156,000000	100,096980
2155,000000	100,038569
2154,000000	99,997255
2153,000000	99,975566
2152,000000	99,965029
2151,000000	99,959484
2150,000000	99,956319
2149,000000	99,951208
2148,000000	99,939996
2147,000000	99,926294
2146,000000	99,918713
2145,000000	99,918596
2144,000000	99,918055
2143,000000	99,912727
2142,000000	99,907570
2141,000000	99,905889
2140,000000	99,901672
2139,000000	99,889494
2138,000000	99,874994
2137,000000	99,868114
2136,000000	99,869559
2135,000000	99,870403
2134,000000	99,861716
2133,000000	99,840535
2132,000000	99,810558
2131,000000	99,780888
2130,000000	99,759724
2129,000000	99,745462
2128,000000	99,728149
2127,000000	99,703283
2126,000000	99,678722
2125,000000	99,663793
2124,000000	99,657415
2123,000000	99,652407
2122,000000	99,646059
2121,000000	99,639266
2120,000000	99,629849
2119,000000	99,614386
2118,000000	99,594572
2117,000000	99,575752
2116,000000	99,561128
2115,000000	99,551920
2114,000000	99,550081
2113,000000	99,555518
2112,000000	99,563700
2111,000000	99,571044
2110,000000	99,578556
2109,000000	99,585379
2108,000000	99,584787
2107,000000	99,573815
2106,000000	99,561247
2105,000000	99,557792
2104,000000	99,562182
2103,000000	99,565319
2102,000000	99,563816
2101,000000	99,560839
2100,000000	99,557928
2099,000000	99,555937
2098,000000	99,561057
2097,000000	99,579345
2096,000000	99,605650
2095,000000	99,626934
2094,000000	99,635775
2093,000000	99,633420
2092,000000	99,623263
2091,000000	99,609588
2090,000000	99,599343
2089,000000	99,596058
2088,000000	99,593855
2087,000000	99,585525
2086,000000	99,574064
2085,000000	99,568103
2084,000000	99,569101
2083,000000	99,572438
2082,000000	99,577955
2081,000000	99,588666
2080,000000	99,600544
2079,000000	99,605067
2078,000000	99,601841
2077,000000	99,598688
2076,000000	99,598821
2075,000000	99,598241
2074,000000	99,596135
2073,000000	99,596943
2072,000000	99,601293
2071,000000	99,604368
2070,000000	99,604776
2069,000000	99,606236
2068,000000	99,610179
2067,000000	99,615241
2066,000000	99,623739
2065,000000	99,638522
2064,000000	99,653005
2063,000000	99,655157
2062,000000	99,643142
2061,000000	99,628251
2060,000000	99,621783
2059,000000	99,626402
2058,000000	99,639542
2057,000000	99,655967
2056,000000	99,665671
2055,000000	99,657302
2054,000000	99,626367
2053,000000	99,578290
2052,000000	99,526642
2051,000000	99,491419
2050,000000	99,490916
2049,000000	99,523422
2048,000000	99,562593
2047,000000	99,586180
2046,000000	99,599034
2045,000000	99,613391
2044,000000	99,622463
2043,000000	99,613202
2042,000000	99,593642
2041,000000	99,584079
2040,000000	99,587163
2039,000000	99,590523
2038,000000	99,594281
2037,000000	99,609482
2036,000000	99,631736
2035,000000	99,642498
2034,000000	99,637568
2033,000000	99,630630
2032,000000	99,628182
2031,000000	99,625565
2030,000000	99,626722
2029,000000	99,643552
2028,000000	99,675715
2027,000000	99,712915
2026,000000	99,754399
2025,000000	99,803906
2024,000000	99,850285
2023,000000	99,875705
2022,000000	99,879713
2021,000000	99,875702
2020,000000	99,868320
2019,000000	99,853005
2018,000000	99,833235
2017,000000	99,817404
2016,000000	99,801842
2015,000000	99,779323
2014,000000	99,759844
2013,000000	99,759348
2012,000000	99,773230
2011,000000	99,783032
2010,000000	99,785746
2009,000000	99,794776
2008,000000	99,813179
2007,000000	99,827584
2006,000000	99,829006
2005,000000	99,819863
2004,000000	99,802778
2003,000000	99,779548
2002,000000	99,758383
2001,000000	99,746887
2000,000000	99,740551
1999,000000	99,731694
1998,000000	99,721989
1997,000000	99,713923
1996,000000	99,700389
1995,000000	99,677459
1994,000000	99,656415
1993,000000	99,647700
1992,000000	99,642173
1991,000000	99,628646
1990,000000	99,620443
1989,000000	99,636477
1988,000000	99,666125
1987,000000	99,678785
1986,000000	99,662278
1985,000000	99,630084
1984,000000	99,596536
1983,000000	99,567520
1982,000000	99,551440
1981,000000	99,556021
1980,000000	99,575484
1979,000000	99,601924
1978,000000	99,641948
1977,000000	99,698214
1976,000000	99,746748
1975,000000	99,763886
1974,000000	99,760173
1973,000000	99,760131
1972,000000	99,764835
1971,000000	99,761049
1970,000000	99,752737
1969,000000	99,754725
1968,000000	99,765063
1967,000000	99,770306
1966,000000	99,771629
1965,000000	99,778174
1964,000000	99,783545
1963,000000	99,776793
1962,000000	99,766950
1961,000000	99,772111
1960,000000	99,789579
1959,000000	99,799579
1958,000000	99,792642
1957,000000	99,772654
1956,000000	99,741063
1955,000000	99,698180
1954,000000	99,654391
1953,000000	99,622424
1952,000000	99,603363
1951,000000	99,593050
1950,000000	99,594335
1949,000000	99,607048
1948,000000	99,616854
1947,000000	99,613395
1946,000000	99,608803
1945,000000	99,618660
1944,000000	99,634105
1943,000000	99,633372
1942,000000	99,614916
1941,000000	99,595659
1940,000000	99,583091
1939,000000	99,575283
1938,000000	99,576382
1937,000000	99,589628
1936,000000	99,603525
1935,000000	99,605315
1934,000000	99,601663
1933,000000	99,608356
1932,000000	99,625801
1931,000000	99,642633
1930,000000	99,658657
1929,000000	99,681108
1928,000000	99,704023
1927,000000	99,714846
1926,000000	99,714881
1925,000000	99,714636
1924,000000	99,711755
1923,000000	99,694744
1922,000000	99,667433
1921,000000	99,645232
1920,000000	99,629418
1919,000000	99,609167
1918,000000	99,585065
1917,000000	99,570150
1916,000000	99,564743
1915,000000	99,559612
1914,000000	99,557518
1913,000000	99,568454
1912,000000	99,588271
1911,000000	99,600820
1910,000000	99,602020
1909,000000	99,601503
1908,000000	99,600968
1907,000000	99,594601
1906,000000	99,587131
1905,000000	99,590380
1904,000000	99,601961
1903,000000	99,608208
1902,000000	99,607104
1901,000000	99,606868
1900,000000	99,606470
1899,000000	99,599310
1898,000000	99,591569
1897,000000	99,597906
1896,000000	99,617443
1895,000000	99,634073
1894,000000	99,642875
1893,000000	99,653729
1892,000000	99,668732
1891,000000	99,678362
1890,000000	99,678898
1889,000000	99,676184
1888,000000	99,668972
1887,000000	99,651597
1886,000000	99,630363
1885,000000	99,616690
1884,000000	99,607475
1883,000000	99,589373
1882,000000	99,563222
1881,000000	99,542335
1880,000000	99,528626
1879,000000	99,511487
1878,000000	99,489170
1877,000000	99,471992
1876,000000	99,463458
1875,000000	99,455815
1874,000000	99,446559
1873,000000	99,441455
1872,000000	99,440041
1871,000000	99,435992
1870,000000	99,432813
1869,000000	99,442791
1868,000000	99,460591
1867,000000	99,466195
1866,000000	99,460296
1865,000000	99,457381
1864,000000	99,457595
1863,000000	99,450841
1862,000000	99,438722
1861,000000	99,433109
1860,000000	99,433780
1859,000000	99,428616
1858,000000	99,417094
1857,000000	99,410239
1856,000000	99,407855
1855,000000	99,399188
1854,000000	99,384906
1853,000000	99,376494
1852,000000	99,373847
1851,000000	99,366546
1850,000000	99,353331
1849,000000	99,341785
1848,000000	99,329962
1847,000000	99,308239
1846,000000	99,280339
1845,000000	99,262975
1844,000000	99,259873
1843,000000	99,258394
1842,000000	99,258727
1841,000000	99,268527
1840,000000	99,281606
1839,000000	99,286507
1838,000000	99,285100
1837,000000	99,288839
1836,000000	99,295119
1835,000000	99,291569
1834,000000	99,280526
1833,000000	99,275803
1832,000000	99,279296
1831,000000	99,278711
1830,000000	99,269098
1829,000000	99,262964
1828,000000	99,265562
1827,000000	99,267990
1826,000000	99,266776
1825,000000	99,265591
1824,000000	99,261840
1823,000000	99,249210
1822,000000	99,234372
1821,000000	99,229581
1820,000000	99,233186
1819,000000	99,232282
1818,000000	99,223790
1817,000000	99,216885
1816,000000	99,210573
1815,000000	99,195065
1814,000000	99,174652
1813,000000	99,164490
1812,000000	99,165692
1811,000000	99,159546
1810,000000	99,138849
1809,000000	99,120604
1808,000000	99,112087
1807,000000	99,100763
1806,000000	99,082788
1805,000000	99,069889
1804,000000	99,064717
1803,000000	99,054325
1802,000000	99,034487
1801,000000	99,016078
1800,000000	99,001206
1799,000000	98,977254
1798,000000	98,948956
1797,000000	98,935170
1796,000000	98,933412
1795,000000	98,921515
1794,000000	98,892132
1793,000000	98,861470
1792,000000	98,838639
1791,000000	98,810778
1790,000000	98,779546
1789,000000	98,760408
1788,000000	98,747454
1787,000000	98,721058
1786,000000	98,680901
1785,000000	98,648152
1784,000000	98,628140
1783,000000	98,604755
1782,000000	98,576055
1781,000000	98,553375
1780,000000	98,532838
1779,000000	98,496856
1778,000000	98,451522
1777,000000	98,417767
1776,000000	98,392838
1775,000000	98,355400
1774,000000	98,301327
1773,000000	98,246413
1772,000000	98,190387
1771,000000	98,115630
1770,000000	98,032786
1769,000000	97,967856
1768,000000	97,915587
1767,000000	97,852489
1766,000000	97,781908
1765,000000	97,720187
1764,000000	97,652727
1763,000000	97,541138
1762,000000	97,381395
1761,000000	97,219329
1760,000000	97,072325
1759,000000	96,902471
1758,000000	96,679526
1757,000000	96,409501
1756,000000	96,112923
1755,000000	95,801126
1754,000000	95,474128
1753,000000	95,110497
1752,000000	94,655825
1751,000000	94,067930
1750,000000	93,383870
1749,000000	92,668481
1748,000000	91,918610
1747,000000	91,104914
1746,000000	90,231673
1745,000000	89,300322
1744,000000	88,289531
1743,000000	87,198736
1742,000000	86,047443
1741,000000	84,797100
1740,000000	83,382921
1739,000000	81,917411
1738,000000	80,653301
1737,000000	79,641482
1736,000000	78,631999
1735,000000	77,208344
1734,000000	75,294919
1733,000000	73,567649
1732,000000	72,357597
1731,000000	71,334336
1730,000000	70,252824
1729,000000	69,155630
1728,000000	68,166022
1727,000000	67,303380
1726,000000	66,534098
1725,000000	65,872631
1724,000000	65,358973
1723,000000	65,000101
1722,000000	64,801497
1721,000000	64,798963
1720,000000	65,033183
1719,000000	65,542102
1718,000000	66,388562
1717,000000	67,616774
1716,000000	69,108983
1715,000000	70,712861
1714,000000	72,373343
1713,000000	74,080060
1712,000000	75,835141
1711,000000	77,641050
1710,000000	79,459056
1709,000000	81,206143
1708,000000	82,854926
1707,000000	84,495482
1706,000000	86,176368
1705,000000	87,700040
1704,000000	88,835050
1703,000000	89,647163
1702,000000	90,369393
1701,000000	91,206936
1700,000000	92,120245
1699,000000	92,830941
1698,000000	93,296912
1697,000000	93,663229
1696,000000	94,040646
1695,000000	94,408400
1694,000000	94,677492
1693,000000	94,846563
1692,000000	94,980106
1691,000000	95,134026
1690,000000	95,302367
1689,000000	95,433995
1688,000000	95,520639
1687,000000	95,607540
1686,000000	95,719483
1685,000000	95,837279
1684,000000	95,940138
1683,000000	96,035074
1682,000000	96,122076
1681,000000	96,193468
1680,000000	96,257463
1679,000000	96,331941
1678,000000	96,412247
1677,000000	96,479775
1676,000000	96,540655
1675,000000	96,623344
1674,000000	96,718480
1673,000000	96,789110
1672,000000	96,837559
1671,000000	96,896249
1670,000000	96,974638
1669,000000	97,037282
1668,000000	97,073155
1667,000000	97,111100
1666,000000	97,152773
1665,000000	97,179606
1664,000000	97,194359
1663,000000	97,219293
1662,000000	97,256064
1661,000000	97,278746
1660,000000	97,286219
1659,000000	97,299156
1658,000000	97,319721
1657,000000	97,329875
1656,000000	97,326843
1655,000000	97,336581
1654,000000	97,376820
1653,000000	97,400127
1652,000000	97,383904
1651,000000	97,388576
1650,000000	97,409831
1649,000000	97,418384
1648,000000	97,407690
1647,000000	97,402204
1646,000000	97,413218
1645,000000	97,416101
1644,000000	97,414915
1643,000000	97,423354
1642,000000	97,436417
1641,000000	97,439002
1640,000000	97,431814
1639,000000	97,431522
1638,000000	97,440645
1637,000000	97,439872
1636,000000	97,422692
1635,000000	97,418475
1634,000000	97,430977
1633,000000	97,441099
1632,000000	97,444529
1631,000000	97,451581
1630,000000	97,465952
1629,000000	97,477012
1628,000000	97,479098
1627,000000	97,482575
1626,000000	97,491319
1625,000000	97,495442
1624,000000	97,496550
1623,000000	97,511976
1622,000000	97,540029
1621,000000	97,556984
1620,000000	97,559010
1619,000000	97,561501
1618,000000	97,570505
1617,000000	97,573272
1616,000000	97,564481
1615,000000	97,559583
1614,000000	97,558328
1613,000000	97,543945
1612,000000	97,511634
1611,000000	97,470154
1610,000000	97,417909
1609,000000	97,331034
1608,000000	97,190852
1607,000000	97,002613
1606,000000	96,769434
1605,000000	96,477963
1604,000000	96,134035
1603,000000	95,789704
1602,000000	95,512716
1601,000000	95,344045
1600,000000	95,304007
1599,000000	95,405393
1598,000000	95,628985
1597,000000	95,915801
1596,000000	96,209730
1595,000000	96,481878
1594,000000	96,709123
1593,000000	96,867514
1592,000000	96,957161
1591,000000	97,001754
1590,000000	97,013182
1589,000000	96,979914
1588,000000	96,891848
1587,000000	96,751990
1586,000000	96,555252
1585,000000	96,283438
1584,000000	95,937918
1583,000000	95,565165
1582,000000	95,238438
1581,000000	95,016898
1580,000000	94,928805
1579,000000	94,989415
1578,000000	95,218139
1577,000000	95,619530
1576,000000	96,106976
1575,000000	96,508490
1574,000000	96,754850
1573,000000	96,893443
1572,000000	96,980771
1571,000000	97,055225
1570,000000	97,130983
1569,000000	97,189385
1568,000000	97,219737
1567,000000	97,244985
1566,000000	97,277877
1565,000000	97,307157
1564,000000	97,323513
1563,000000	97,336653
1562,000000	97,354332
1561,000000	97,370652
1560,000000	97,374571
1559,000000	97,370236
1558,000000	97,388517
1557,000000	97,388036
1556,000000	97,381114
1555,000000	97,388167
1554,000000	97,408871
1553,000000	97,426761
1552,000000	97,441328
1551,000000	97,466228
1550,000000	97,500683
1549,000000	97,526112
1548,000000	97,537786
1547,000000	97,551573
1546,000000	97,573430
1545,000000	97,589598
1544,000000	97,591682
1543,000000	97,595990
1542,000000	97,615619
1541,000000	97,648617
1540,000000	97,703294
1539,000000	97,766860
1538,000000	97,798188
1537,000000	97,797797
1536,000000	97,786224
1535,000000	97,786559
1534,000000	97,806008
1533,000000	97,825689
1532,000000	97,834998
1531,000000	97,843585
1530,000000	97,852437
1529,000000	97,852091
1528,000000	97,844791
1527,000000	97,845001
1526,000000	97,851482
1525,000000	97,847020
1524,000000	97,833552
1523,000000	97,831473
1522,000000	97,847234
1521,000000	97,863455
1520,000000	97,872713
1519,000000	97,891221
1518,000000	97,915384
1517,000000	97,920164
1516,000000	97,903214
1515,000000	97,887599
1514,000000	97,877414
1513,000000	97,858258
1512,000000	97,834557
1511,000000	97,825964
1510,000000	97,829609
1509,000000	97,820299
1508,000000	97,794681
1507,000000	97,795814
1506,000000	97,806425
1505,000000	97,769943
1504,000000	97,730211
1503,000000	97,710757
1502,000000	97,696321
1501,000000	97,662714
1500,000000	97,609232
1499,000000	97,556426
1498,000000	97,491884
1497,000000	97,370416
1496,000000	97,195342
1495,000000	97,012880
1494,000000	96,825531
1493,000000	96,600337
1492,000000	96,325026
1491,000000	96,023647
1490,000000	95,744162
1489,000000	95,550692
1488,000000	95,490691
1487,000000	95,548995
1486,000000	95,657898
1485,000000	95,750995
1484,000000	95,807601
1483,000000	95,831214
1482,000000	95,793559
1481,000000	95,655645
1480,000000	95,433482
1479,000000	95,163313
1478,000000	94,822171
1477,000000	94,362608
1476,000000	93,812018
1475,000000	93,237019
1474,000000	92,594762
1473,000000	91,774316
1472,000000	90,856782
1471,000000	90,050389
1470,000000	89,375383
1469,000000	88,754744
1468,000000	88,179556
1467,000000	87,684740
1466,000000	87,284956
1465,000000	86,989065
1464,000000	86,838797
1463,000000	86,840491
1462,000000	86,930640
1461,000000	87,053131
1460,000000	87,200623
1459,000000	87,398969
1458,000000	87,670724
1457,000000	87,999114
1456,000000	88,319271
1455,000000	88,593548
1454,000000	88,823876
1453,000000	89,014580
1452,000000	89,169144
1451,000000	89,285036
1450,000000	89,357851
1449,000000	89,408423
1448,000000	89,496491
1447,000000	89,660836
1446,000000	89,857796
1445,000000	90,005934
1444,000000	90,044389
1443,000000	89,921667
1442,000000	89,591518
1441,000000	89,058213
1440,000000	88,391211
1439,000000	87,642046
1438,000000	86,772542
1437,000000	85,786562
1436,000000	84,965882
1435,000000	84,601379
1434,000000	84,611535
1433,000000	84,795005
1432,000000	85,020446
1431,000000	85,149437
1430,000000	84,989516
1429,000000	84,451661
1428,000000	83,715001
1427,000000	83,116403
1426,000000	82,954030
1425,000000	83,427747
1424,000000	84,517785
1423,000000	85,848778
1422,000000	87,016945
1421,000000	87,962042
1420,000000	88,842394
1419,000000	89,719412
1418,000000	90,452508
1417,000000	90,979147
1416,000000	91,398951
1415,000000	91,797291
1414,000000	92,203594
1413,000000	92,629141
1412,000000	93,074605
1411,000000	93,516651
1410,000000	93,920896
1409,000000	94,268628
1408,000000	94,554096
1407,000000	94,772697
1406,000000	94,931762
1405,000000	95,044669
1404,000000	95,109497
1403,000000	95,118471
1402,000000	95,081046
1401,000000	95,009061
1400,000000	94,891976
1399,000000	94,717107
1398,000000	94,500848
1397,000000	94,254083
1396,000000	93,945578
1395,000000	93,548471
1394,000000	93,101767
1393,000000	92,664911
1392,000000	92,247191
1391,000000	91,825812
1390,000000	91,381475
1389,000000	90,893253
1388,000000	90,342253
1387,000000	89,758892
1386,000000	89,221188
1385,000000	88,768372
1384,000000	88,385120
1383,000000	88,062282
1382,000000	87,818712
1381,000000	87,678279
1380,000000	87,658061
1379,000000	87,774183
1378,000000	88,025757
1377,000000	88,385924
1376,000000	88,829892
1375,000000	89,341866
1374,000000	89,871453
1373,000000	90,325540
1372,000000	90,645299
1371,000000	90,834173
1370,000000	90,912472
1369,000000	90,893416
1368,000000	90,803814
1367,000000	90,694795
1366,000000	90,616145
1365,000000	90,596634
1364,000000	90,645127
1363,000000	90,745269
1362,000000	90,850019
1361,000000	90,910882
1360,000000	90,916730
1359,000000	90,885817
1358,000000	90,837113
1357,000000	90,781129
1356,000000	90,728235
1355,000000	90,693875
1354,000000	90,691697
1353,000000	90,726672
1352,000000	90,796884
1351,000000	90,894566
1350,000000	91,004413
1349,000000	91,100390
1348,000000	91,156047
1347,000000	91,152600
1346,000000	91,073507
1345,000000	90,902637
1344,000000	90,633260
1343,000000	90,267571
1342,000000	89,799736
1341,000000	89,209734
1340,000000	88,501155
1339,000000	87,743189
1338,000000	87,038737
1337,000000	86,454276
1336,000000	86,010283
1335,000000	85,704458
1334,000000	85,515464
1333,000000	85,407181
1332,000000	85,348267
1331,000000	85,324977
1330,000000	85,328987
1329,000000	85,348406
1328,000000	85,378593
1327,000000	85,424993
1326,000000	85,489541
1325,000000	85,563000
1324,000000	85,638105
1323,000000	85,715809
1322,000000	85,792560
1321,000000	85,855859
1320,000000	85,898287
1319,000000	85,922168
1318,000000	85,923382
1317,000000	85,885872
1316,000000	85,797249
1315,000000	85,654638
1314,000000	85,451217
1313,000000	85,171163
1312,000000	84,807727
1311,000000	84,367811
1310,000000	83,852796
1309,000000	83,252781
1308,000000	82,564487
1307,000000	81,802244
1306,000000	80,977071
1305,000000	80,082011
1304,000000	79,114455
1303,000000	78,088670
1302,000000	77,015945
1301,000000	75,890318
1300,000000	74,709563
1299,000000	73,490225
1298,000000	72,243353
1297,000000	70,964615
1296,000000	69,666157
1295,000000	68,392077
1294,000000	67,183682
1293,000000	66,061737
1292,000000	65,056374
1291,000000	64,215243
1290,000000	63,561901
1289,000000	63,074238
1288,000000	62,727115
1287,000000	62,509482
1286,000000	62,387765
1285,000000	62,301144
1284,000000	62,206648
1283,000000	62,099006
1282,000000	61,973874
1281,000000	61,813279
1280,000000	61,620753
1279,000000	61,430321
1278,000000	61,266104
1277,000000	61,128711
1276,000000	61,030931
1275,000000	61,007918
1274,000000	61,075122
1273,000000	61,215083
1272,000000	61,413717
1271,000000	61,669012
1270,000000	61,955954
1269,000000	62,222679
1268,000000	62,435657
1267,000000	62,592694
1266,000000	62,688067
1265,000000	62,703112
1264,000000	62,642210
1263,000000	62,537685
1262,000000	62,407251
1261,000000	62,241604
1260,000000	62,042281
1259,000000	61,839918
1258,000000	61,668054
1257,000000	61,562833
1256,000000	61,593335
1255,000000	61,846358
1254,000000	62,350957
1253,000000	63,050379
1252,000000	63,856853
1251,000000	64,695764
1250,000000	65,506860
1249,000000	66,247829
1248,000000	66,916452
1247,000000	67,543636
1246,000000	68,153474
1245,000000	68,752076
1244,000000	69,351959
1243,000000	69,976262
1242,000000	70,633782
1241,000000	71,316787
1240,000000	72,026201
1239,000000	72,773074
1238,000000	73,552881
1237,000000	74,341915
1236,000000	75,119827
1235,000000	75,874414
1234,000000	76,586981
1233,000000	77,238788
1232,000000	77,838400
1231,000000	78,428456
1230,000000	79,064172
1229,000000	79,794644
1228,000000	80,653571
1227,000000	81,643174
1226,000000	82,719509
1225,000000	83,808623
1224,000000	84,839764
1223,000000	85,762236
1222,000000	86,543616
1221,000000	87,171480
1220,000000	87,654603
1219,000000	88,011738
1218,000000	88,263115
1217,000000	88,426135
1216,000000	88,521172
1215,000000	88,570856
1214,000000	88,591796
1213,000000	88,595185
1212,000000	88,589306
1211,000000	88,579773
1210,000000	88,566352
1209,000000	88,544711
1208,000000	88,513114
1207,000000	88,472137
1206,000000	88,420840
1205,000000	88,358992
1204,000000	88,292159
1203,000000	88,229212
1202,000000	88,175710
1201,000000	88,135496
1200,000000	88,116552
1199,000000	88,128528
1198,000000	88,173588
1197,000000	88,247992
1196,000000	88,350975
1195,000000	88,483803
1194,000000	88,643976
1193,000000	88,826361
1192,000000	89,030149
1191,000000	89,256542
1190,000000	89,500873
1189,000000	89,755437
1188,000000	90,015936
1187,000000	90,278759
1186,000000	90,534582
1185,000000	90,772401
1184,000000	90,986478
1183,000000	91,173868
1182,000000	91,329169
1181,000000	91,448631
1180,000000	91,537931
1179,000000	91,606091
1178,000000	91,654507
1177,000000	91,677122
1176,000000	91,668615
1175,000000	91,628353
1174,000000	91,555762
1173,000000	91,450857
1172,000000	91,319139
1171,000000	91,168755
1170,000000	91,003302
1169,000000	90,821733
1168,000000	90,628516
1167,000000	90,438990
1166,000000	90,276076
1165,000000	90,165803
1164,000000	90,133974
1163,000000	90,192164
1162,000000	90,320842
1161,000000	90,474844
1160,000000	90,607363
1159,000000	90,686925
1158,000000	90,696690
1157,000000	90,631197
1156,000000	90,494200
1155,000000	90,293005
1154,000000	90,027565
1153,000000	89,688406
1152,000000	89,269002
1151,000000	88,765669
1150,000000	88,169544
1149,000000	87,464989
1148,000000	86,643350
1147,000000	85,715716
1146,000000	84,700700
1145,000000	83,615885
1144,000000	82,485873
1143,000000	81,347099
1142,000000	80,234241
1141,000000	79,171774
1140,000000	78,186336
1139,000000	77,306682
1138,000000	76,541472
1137,000000	75,870694
1136,000000	75,272694
1135,000000	74,735929
1134,000000	74,239746
1133,000000	73,753532
1132,000000	73,262208
1131,000000	72,775861
1130,000000	72,304969
1129,000000	71,850819
1128,000000	71,429194
1127,000000	71,071508
1126,000000	70,796555
1125,000000	70,607323
1124,000000	70,521576
1123,000000	70,584765
1122,000000	70,835789
1121,000000	71,294849
1120,000000	71,983602
1119,000000	72,914707
1118,000000	74,063279
1117,000000	75,364268
1116,000000	76,748634
1115,000000	78,154134
1114,000000	79,509435
1113,000000	80,744136
1112,000000	81,817046
1111,000000	82,718634
1110,000000	83,446021
1109,000000	84,000934
1108,000000	84,401802
1107,000000	84,687043
1106,000000	84,896191
1105,000000	85,056515
1104,000000	85,193579
1103,000000	85,330863
1102,000000	85,477178
1101,000000	85,622765
1100,000000	85,754560
1099,000000	85,866184
1098,000000	85,954431
1097,000000	86,016530
1096,000000	86,054764
1095,000000	86,072666
1094,000000	86,066496
1093,000000	86,027043
1092,000000	85,949923
1091,000000	85,833737
1090,000000	85,665422
1089,000000	85,423313
1088,000000	85,090444
1087,000000	84,652776
1086,000000	84,087390
1085,000000	83,363674
1084,000000	82,470960
1083,000000	81,427740
1082,000000	80,263480
1081,000000	79,012023
1080,000000	77,727655
1079,000000	76,489098
1078,000000	75,368744
1077,000000	74,420410
1076,000000	73,697864
1075,000000	73,262203
1074,000000	73,143460
1073,000000	73,326585
1072,000000	73,787693
1071,000000	74,499655
1070,000000	75,415675
1069,000000	76,468322
1068,000000	77,600097
1067,000000	78,771226
1066,000000	79,936117
1065,000000	81,047594
1064,000000	82,079343
1063,000000	83,026167
1062,000000	83,881476
1061,000000	84,636405
1060,000000	85,292744
1059,000000	85,861240
1058,000000	86,348615
1057,000000	86,756752
1056,000000	87,097906
1055,000000	87,390015
1054,000000	87,639338
1053,000000	87,841100
1052,000000	87,993221
1051,000000	88,099936
1050,000000	88,156296
1049,000000	88,144635
1048,000000	88,051433
1047,000000	87,869286
1046,000000	87,587262
1045,000000	87,191909
1044,000000	86,690461
1043,000000	86,127694
1042,000000	85,578003
1041,000000	85,129522
1040,000000	84,871665
1039,000000	84,872045
1038,000000	85,139967
1037,000000	85,623142
1036,000000	86,236405
1035,000000	86,889671
1034,000000	87,503349
1033,000000	88,023439
1032,000000	88,436014
1031,000000	88,756501
1030,000000	89,005893
1029,000000	89,199644
1028,000000	89,354859
1027,000000	89,488370
1026,000000	89,606363
1025,000000	89,705346
1024,000000	89,784851
1023,000000	89,852030
1022,000000	89,911536
1021,000000	89,962243
1020,000000	90,005787
1019,000000	90,047863
1018,000000	90,089636
1017,000000	90,126547
1016,000000	90,157903
1015,000000	90,188080
1014,000000	90,216290
1013,000000	90,235204
1012,000000	90,241908
1011,000000	90,241114
1010,000000	90,235403
1009,000000	90,221310
1008,000000	90,197970
1007,000000	90,170230
1006,000000	90,139331
1005,000000	90,099297
1004,000000	90,045430
1003,000000	89,979891
1002,000000	89,905835
1001,000000	89,822909
1000,000000	89,731000
999,000000	89,630349
998,000000	89,516977
997,000000	89,385659
996,000000	89,238885
995,000000	89,085434
994,000000	88,928424
993,000000	88,763464
992,000000	88,589073
991,000000	88,407550
990,000000	88,215103
989,000000	88,001520
988,000000	87,763221
987,000000	87,505864
986,000000	87,230686
985,000000	86,930833
984,000000	86,603340
983,000000	86,253744
982,000000	85,884825
981,000000	85,491377
980,000000	85,071070
979,000000	84,627565
978,000000	84,160077
977,000000	83,664155
976,000000	83,146009
975,000000	82,623180
974,000000	82,105718
973,000000	81,592712
972,000000	81,091306
971,000000	80,621095
970,000000	80,192644
969,000000	79,799110
968,000000	79,437068
967,000000	79,116021
966,000000	78,843834
965,000000	78,618611
964,000000	78,441790
963,000000	78,320876
962,000000	78,252019
961,000000	78,221474
960,000000	78,227170
959,000000	78,281378
958,000000	78,390735
957,000000	78,551278
956,000000	78,767709
955,000000	79,053318
954,000000	79,406250
953,000000	79,807981
952,000000	80,245230
951,000000	80,716226
950,000000	81,211834
949,000000	81,712489
948,000000	82,208431
947,000000	82,703497
946,000000	83,196405
945,000000	83,674349
944,000000	84,129256
943,000000	84,563087
942,000000	84,974790
941,000000	85,356135
940,000000	85,704796
939,000000	86,028425
938,000000	86,330612
937,000000	86,605834
936,000000	86,851030
935,000000	87,071242
934,000000	87,271466
933,000000	87,452982
932,000000	87,621276
931,000000	87,785412
930,000000	87,945576
929,000000	88,092964
928,000000	88,224628
927,000000	88,348593
926,000000	88,470099
925,000000	88,584229
924,000000	88,687160
923,000000	88,783997
922,000000	88,880924
921,000000	88,979100
920,000000	89,082139
919,000000	89,199859
918,000000	89,338525
917,000000	89,494346
916,000000	89,661649
915,000000	89,840127
914,000000	90,029607
913,000000	90,225434
912,000000	90,423380
911,000000	90,622986
910,000000	90,821878
909,000000	91,012043
908,000000	91,184421
907,000000	91,332758
906,000000	91,452267
905,000000	91,540135
904,000000	91,600484
903,000000	91,643058
902,000000	91,674615
901,000000	91,696709
900,000000	91,711967
899,000000	91,726151
898,000000	91,741461
897,000000	91,754298
896,000000	91,763207
895,000000	91,772717
894,000000	91,786703
893,000000	91,803497
892,000000	91,820435
891,000000	91,837292
890,000000	91,852901
889,000000	91,864378
888,000000	91,872289
887,000000	91,880660
886,000000	91,889879
885,000000	91,895503
884,000000	91,896086
883,000000	91,895561
882,000000	91,895809
881,000000	91,894257
880,000000	91,891418
879,000000	91,893539
878,000000	91,904346
877,000000	91,921423
876,000000	91,943158
875,000000	91,971723
874,000000	92,006101
873,000000	92,040322
872,000000	92,072332
871,000000	92,106904
870,000000	92,146176
869,000000	92,184364
868,000000	92,215920
867,000000	92,241973
866,000000	92,265212
865,000000	92,284690
864,000000	92,300193
863,000000	92,316104
862,000000	92,336186
861,000000	92,358350
860,000000	92,377798
859,000000	92,391847
858,000000	92,399722
857,000000	92,401866
856,000000	92,401158
855,000000	92,400638
854,000000	92,399145
853,000000	92,393869
852,000000	92,386706
851,000000	92,381797
850,000000	92,376377
849,000000	92,361672
848,000000	92,334339
847,000000	92,299873
846,000000	92,262891
845,000000	92,221235
844,000000	92,171871
843,000000	92,115524
842,000000	92,052827
841,000000	91,982606
840,000000	91,906525
839,000000	91,829055
838,000000	91,751402
837,000000	91,672416
836,000000	91,597466
835,000000	91,538524
834,000000	91,504905
833,000000	91,502595
832,000000	91,545407
831,000000	91,656388
830,000000	91,851128
829,000000	92,126373
828,000000	92,464936
827,000000	92,843855
826,000000	93,236103
825,000000	93,615032
824,000000	93,964095
823,000000	94,277712
822,000000	94,552816
821,000000	94,785527
820,000000	94,976792
819,000000	95,132437
818,000000	95,256296
817,000000	95,349307
816,000000	95,416953
815,000000	95,471291
814,000000	95,521273
813,000000	95,565934
812,000000	95,599875
811,000000	95,620135
810,000000	95,624920
809,000000	95,609589
808,000000	95,567347
807,000000	95,490870
806,000000	95,371029
805,000000	95,199191
804,000000	94,973373
803,000000	94,700764
802,000000	94,394581
801,000000	94,073828
800,000000	93,766362
799,000000	93,502329
798,000000	93,298673
797,000000	93,153556
796,000000	93,055794
795,000000	92,991000
794,000000	92,939356
793,000000	92,880513
792,000000	92,806802
791,000000	92,726014
790,000000	92,648580
789,000000	92,579089
788,000000	92,520661
787,000000	92,476835
786,000000	92,445394
785,000000	92,418933
784,000000	92,395035
783,000000	92,378025
782,000000	92,367972
781,000000	92,356495
780,000000	92,336033
779,000000	92,305130
778,000000	92,262615
777,000000	92,206344
776,000000	92,141347
775,000000	92,080173
774,000000	92,030854
773,000000	91,991573
772,000000	91,959078
771,000000	91,933416
770,000000	91,912181
769,000000	91,889538
768,000000	91,863657
767,000000	91,835948
766,000000	91,800845
765,000000	91,745898
764,000000	91,663807
763,000000	91,552935
762,000000	91,403704
761,000000	91,196964
760,000000	90,920638
759,000000	90,577358
758,000000	90,169303
757,000000	89,686582
756,000000	89,116214
755,000000	88,451730
754,000000	87,688986
753,000000	86,822810
752,000000	85,855988
751,000000	84,801630
750,000000	83,673668
749,000000	82,489254
748,000000	81,285816
747,000000	80,122636
746,000000	79,060803
745,000000	78,157948
744,000000	77,481474
743,000000	77,104781
742,000000	77,080512
741,000000	77,426736
740,000000	78,134041
739,000000	79,162654
738,000000	80,433614
737,000000	81,839010
736,000000	83,267861
735,000000	84,623600
734,000000	85,831767
733,000000	86,850553
732,000000	87,677072
731,000000	88,336074
730,000000	88,855928
729,000000	89,255808
728,000000	89,554132
727,000000	89,775701
726,000000	89,941491
725,000000	90,060239
724,000000	90,134839
723,000000	90,167578
722,000000	90,156571
721,000000	90,099141
720,000000	90,002852
719,000000	89,877721
718,000000	89,713523
717,000000	89,479963
716,000000	89,152639
715,000000	88,725430
714,000000	88,191745
713,000000	87,530678
712,000000	86,723739
711,000000	85,773979
710,000000	84,702839
709,000000	83,548633
708,000000	82,382415
707,000000	81,309428
706,000000	80,432119
705,000000	79,813036
704,000000	79,465060
703,000000	79,348390
702,000000	79,376567
701,000000	79,449663
700,000000	79,495078
699,000000	79,483356
698,000000	79,414472
697,000000	79,304305
696,000000	79,183351
695,000000	79,087038
694,000000	79,044819
693,000000	79,079018
692,000000	79,202932
691,000000	79,415005
690,000000	79,696570
689,000000	80,022599
688,000000	80,368774
687,000000	80,705060
686,000000	81,002039
685,000000	81,248463
684,000000	81,451786
683,000000	81,624571
682,000000	81,778076
681,000000	81,928306
680,000000	82,093111
679,000000	82,283080
678,000000	82,505559
677,000000	82,766610
676,000000	83,069166
675,000000	83,413735
674,000000	83,800569
673,000000	84,224632
672,000000	84,669914
671,000000	85,127568
670,000000	85,622364
669,000000	86,191886
668,000000	86,764890
667,000000	87,145560
666,000000	87,348315
665,000000	87,465438
664,000000	87,541581
663,000000	87,585570
662,000000	87,568897
661,000000	87,451368
660,000000	87,212062
659,000000	86,852209
658,000000	86,365972
657,000000	85,716784
656,000000	84,881345
655,000000	83,905962
654,000000	82,885842
653,000000	81,904363
652,000000	81,030669
651,000000	80,324528
650,000000	79,782270
649,000000	79,316345
648,000000	78,843679
647,000000	78,344470
646,000000	77,804355
645,000000	77,174882
644,000000	76,434038
643,000000	75,624832
642,000000	74,789736
641,000000	73,923463
640,000000	73,042320
639,000000	72,239917
638,000000	71,609088
637,000000	71,171145
636,000000	70,932120
635,000000	70,926363
634,000000	71,138556
633,000000	71,464167
632,000000	71,805042
631,000000	72,133399
630,000000	72,433648
629,000000	72,658032
628,000000	72,781387
627,000000	72,830449
626,000000	72,820691
625,000000	72,723460
624,000000	72,529772
623,000000	72,282454
622,000000	72,010628
621,000000	71,693472
620,000000	71,323403
619,000000	70,943936
618,000000	70,588627
617,000000	70,243450
616,000000	69,907325
615,000000	69,624487
614,000000	69,414052
613,000000	69,239302
612,000000	69,085270
611,000000	68,995080
610,000000	68,990762
609,000000	69,034125
608,000000	69,110922
607,000000	69,288874
606,000000	69,642263
605,000000	70,186599
604,000000	70,924143
603,000000	71,877941
602,000000	73,048030
601,000000	74,387556
600,000000	75,842886
599,000000	77,360858
598,000000	78,852798
597,000000	80,214129
596,000000	81,393033
595,000000	82,403119
594,000000	83,270182
593,000000	84,000146
592,000000	84,598912
591,000000	85,091093
590,000000	85,502619
589,000000	85,847696
588,000000	86,146610
587,000000	86,427090
586,000000	86,694750
585,000000	86,926540
584,000000	87,104990
583,000000	87,239479
582,000000	87,341536
581,000000	87,409106
580,000000	87,449084
579,000000	87,488668
578,000000	87,545794
577,000000	87,614074
576,000000	87,690916
575,000000	87,787953
574,000000	87,900370
573,000000	87,999155
572,000000	88,071239
571,000000	88,134424
570,000000	88,202861
569,000000	88,267197
568,000000	88,327689
567,000000	88,411311
566,000000	88,532272
565,000000	88,670846
564,000000	88,811048
563,000000	88,964897
562,000000	89,136161
561,000000	89,295454
560,000000	89,414834
559,000000	89,500721
558,000000	89,572851
557,000000	89,635860
556,000000	89,689422
555,000000	89,741735
554,000000	89,793139
553,000000	89,829470
552,000000	89,850318
551,000000	89,878792
550,000000	89,926107
549,000000	89,968262
548,000000	89,980851
547,000000	89,972998
546,000000	89,968487
545,000000	89,975102
544,000000	89,992663
543,000000	90,025828
542,000000	90,067992
541,000000	90,098666
540,000000	90,115582
539,000000	90,146310
538,000000	90,209440
537,000000	90,289775
536,000000	90,366697
535,000000	90,441786
534,000000	90,519415
533,000000	90,592516
532,000000	90,660417
531,000000	90,734921
530,000000	90,813546
529,000000	90,872604
528,000000	90,900418
527,000000	90,915048
526,000000	90,934333
525,000000	90,948715
524,000000	90,947809
523,000000	90,941206
522,000000	90,935276
521,000000	90,920635
520,000000	90,896761
519,000000	90,883368
518,000000	90,889281
517,000000	90,896926
516,000000	90,899230
515,000000	90,914910
514,000000	90,952050
513,000000	90,992932
512,000000	91,022764
511,000000	91,045310
510,000000	91,062321
509,000000	91,071251
508,000000	91,087098
507,000000	91,132498
506,000000	91,188660
505,000000	91,202566
504,000000	91,160559
503,000000	91,104421
502,000000	91,064226
501,000000	91,013409
500,000000	90,924598
499,000000	90,821885
498,000000	90,739286
497,000000	90,675688
496,000000	90,617738
495,000000	90,568956
494,000000	90,527614
493,000000	90,470250
492,000000	90,394013
491,000000	90,344240
490,000000	90,350886
489,000000	90,380155
488,000000	90,392196
487,000000	90,407214
486,000000	90,472988
485,000000	90,594287
484,000000	90,733477
483,000000	90,861798
482,000000	90,968226
481,000000	91,043751
480,000000	91,099919
479,000000	91,172414
478,000000	91,264520
477,000000	91,328477
476,000000	91,347055
475,000000	91,387445
474,000000	91,522257
473,000000	91,719716
472,000000	91,863847
471,000000	91,898599
470,000000	91,866607
469,000000	91,820469
468,000000	91,789615
467,000000	91,796259
466,000000	91,834186
465,000000	91,865269
464,000000	91,875582
463,000000	91,894130
462,000000	91,933409
461,000000	91,953058
460,000000	91,928174
459,000000	91,896330
458,000000	91,892102
457,000000	91,880182
456,000000	91,832848
455,000000	91,795612
454,000000	91,803007
453,000000	91,821520
452,000000	91,809875
451,000000	91,787773
450,000000	91,782168
