# Supplementary material for: Machine learning-assisted non-destructive plasticizer identification and quantification in historical PVC objects based on IR spectroscopy
Source: Sci Rep. 2022 Mar 23;12:5017. doi: 10.1038/s41598-022-08862-1 (PMC8943100; doi:10.1038/s41598-022-08862-1)
Supplement: Supplementary file 1 — Supplementary Information 1. [file 41598_2022_8862_MOESM1_ESM.zip › Plasticizers_PVC_data/ATR_FTIR_all/P394.ASC]

PE IR       SUBTECH     SPECTRUM    ASCII       PEDS        4.00        
   -1
P394.ASC
21/06/21
14:36:19.00
21/06/21
14:36:19.00
Tja�a Rijavec
Sample 011 By tjasar Date Monday, June 21 2021
450,000000
#HDR
-1
-1
#GR
cm-1
%T
1.0
0.0
4000,000000
-1,000000
3551
8
99,102244
69,104117
#DATA
4000,000000	98,217467
3999,000000	98,217856
3998,000000	98,218110
3997,000000	98,218632
3996,000000	98,219542
3995,000000	98,220397
3994,000000	98,220697
3993,000000	98,220303
3992,000000	98,219476
3991,000000	98,218558
3990,000000	98,217784
3989,000000	98,217208
3988,000000	98,216760
3987,000000	98,216323
3986,000000	98,215751
3985,000000	98,215083
3984,000000	98,214775
3983,000000	98,215330
3982,000000	98,216563
3981,000000	98,217567
3980,000000	98,217615
3979,000000	98,216925
3978,000000	98,216508
3977,000000	98,217307
3976,000000	98,219292
3975,000000	98,221429
3974,000000	98,222662
3973,000000	98,223003
3972,000000	98,223488
3971,000000	98,225018
3970,000000	98,227552
3969,000000	98,229955
3968,000000	98,230987
3967,000000	98,230155
3966,000000	98,227772
3965,000000	98,224713
3964,000000	98,222211
3963,000000	98,221386
3962,000000	98,222368
3961,000000	98,224446
3960,000000	98,226555
3959,000000	98,227994
3958,000000	98,229246
3957,000000	98,230979
3956,000000	98,233343
3955,000000	98,235960
3954,000000	98,238166
3953,000000	98,239340
3952,000000	98,238369
3951,000000	98,234230
3950,000000	98,227003
3949,000000	98,218262
3948,000000	98,210584
3947,000000	98,206642
3946,000000	98,208903
3945,000000	98,218130
3944,000000	98,231723
3943,000000	98,244309
3942,000000	98,250168
3941,000000	98,248338
3940,000000	98,243370
3939,000000	98,239782
3938,000000	98,238500
3937,000000	98,236688
3936,000000	98,231566
3935,000000	98,223538
3934,000000	98,215640
3933,000000	98,212351
3932,000000	98,215896
3931,000000	98,224525
3930,000000	98,233501
3929,000000	98,238904
3928,000000	98,241923
3927,000000	98,245865
3926,000000	98,251307
3925,000000	98,254714
3924,000000	98,252456
3923,000000	98,244856
3922,000000	98,235465
3921,000000	98,226662
3920,000000	98,218714
3919,000000	98,212397
3918,000000	98,210894
3917,000000	98,216492
3916,000000	98,226886
3915,000000	98,237333
3914,000000	98,244705
3913,000000	98,248605
3912,000000	98,249987
3911,000000	98,249138
3910,000000	98,246672
3909,000000	98,243231
3908,000000	98,239809
3907,000000	98,237434
3906,000000	98,233895
3905,000000	98,223699
3904,000000	98,202786
3903,000000	98,176554
3902,000000	98,159443
3901,000000	98,161345
3900,000000	98,178793
3899,000000	98,198939
3898,000000	98,210837
3897,000000	98,213217
3896,000000	98,210537
3895,000000	98,206634
3894,000000	98,205460
3893,000000	98,209266
3892,000000	98,216688
3891,000000	98,220148
3890,000000	98,214410
3889,000000	98,204097
3888,000000	98,197726
3887,000000	98,199571
3886,000000	98,206896
3885,000000	98,213550
3884,000000	98,217730
3883,000000	98,223851
3882,000000	98,236899
3881,000000	98,252338
3880,000000	98,257776
3879,000000	98,248177
3878,000000	98,233615
3877,000000	98,227503
3876,000000	98,234133
3875,000000	98,245040
3874,000000	98,245784
3873,000000	98,230529
3872,000000	98,208847
3871,000000	98,194887
3870,000000	98,192263
3869,000000	98,191873
3868,000000	98,188386
3867,000000	98,185889
3866,000000	98,187438
3865,000000	98,191878
3864,000000	98,196719
3863,000000	98,199551
3862,000000	98,200551
3861,000000	98,200923
3860,000000	98,201515
3859,000000	98,201168
3858,000000	98,198105
3857,000000	98,193048
3856,000000	98,188943
3855,000000	98,187798
3854,000000	98,185839
3853,000000	98,183599
3852,000000	98,187754
3851,000000	98,197064
3850,000000	98,205921
3849,000000	98,212297
3848,000000	98,217832
3847,000000	98,224235
3846,000000	98,231767
3845,000000	98,239499
3844,000000	98,244104
3843,000000	98,240909
3842,000000	98,230238
3841,000000	98,217372
3840,000000	98,209890
3839,000000	98,210875
3838,000000	98,216377
3837,000000	98,220736
3836,000000	98,221427
3835,000000	98,221037
3834,000000	98,223239
3833,000000	98,228845
3832,000000	98,236177
3831,000000	98,242708
3830,000000	98,247140
3829,000000	98,251397
3828,000000	98,257845
3827,000000	98,262333
3826,000000	98,257928
3825,000000	98,242915
3824,000000	98,224679
3823,000000	98,214032
3822,000000	98,214161
3821,000000	98,217465
3820,000000	98,214604
3819,000000	98,209872
3818,000000	98,214301
3817,000000	98,230685
3816,000000	98,250244
3815,000000	98,262033
3814,000000	98,265360
3813,000000	98,266156
3812,000000	98,267309
3811,000000	98,267416
3810,000000	98,265825
3809,000000	98,265454
3808,000000	98,267275
3807,000000	98,266303
3806,000000	98,257931
3805,000000	98,245376
3804,000000	98,239468
3803,000000	98,246686
3802,000000	98,263918
3801,000000	98,278974
3800,000000	98,282437
3799,000000	98,279857
3798,000000	98,280887
3797,000000	98,287829
3796,000000	98,295194
3795,000000	98,299852
3794,000000	98,303780
3793,000000	98,309336
3792,000000	98,315619
3791,000000	98,320819
3790,000000	98,323779
3789,000000	98,324484
3788,000000	98,323994
3787,000000	98,323502
3786,000000	98,323612
3785,000000	98,323439
3784,000000	98,321882
3783,000000	98,319533
3782,000000	98,319265
3781,000000	98,322235
3780,000000	98,326016
3779,000000	98,326013
3778,000000	98,321518
3777,000000	98,317064
3776,000000	98,316318
3775,000000	98,317310
3774,000000	98,315652
3773,000000	98,310786
3772,000000	98,305130
3771,000000	98,299584
3770,000000	98,293371
3769,000000	98,286535
3768,000000	98,282514
3767,000000	98,284713
3766,000000	98,291100
3765,000000	98,296236
3764,000000	98,297423
3763,000000	98,296609
3762,000000	98,297668
3761,000000	98,299845
3760,000000	98,301288
3759,000000	98,300174
3758,000000	98,294644
3757,000000	98,284474
3756,000000	98,272253
3755,000000	98,262559
3754,000000	98,255035
3753,000000	98,241383
3752,000000	98,215122
3751,000000	98,184011
3750,000000	98,163146
3749,000000	98,155660
3748,000000	98,158363
3747,000000	98,173096
3746,000000	98,199358
3745,000000	98,225764
3744,000000	98,237684
3743,000000	98,237081
3742,000000	98,235760
3741,000000	98,235289
3740,000000	98,232921
3739,000000	98,227920
3738,000000	98,221885
3737,000000	98,219277
3736,000000	98,225438
3735,000000	98,244051
3734,000000	98,264157
3733,000000	98,273177
3732,000000	98,272038
3731,000000	98,266980
3730,000000	98,261550
3729,000000	98,256050
3728,000000	98,251619
3727,000000	98,251049
3726,000000	98,255580
3725,000000	98,263247
3724,000000	98,271544
3723,000000	98,281038
3722,000000	98,292932
3721,000000	98,304925
3720,000000	98,315245
3719,000000	98,322544
3718,000000	98,324145
3717,000000	98,319105
3716,000000	98,310897
3715,000000	98,304773
3714,000000	98,299776
3713,000000	98,287964
3712,000000	98,267818
3711,000000	98,251000
3710,000000	98,247996
3709,000000	98,256632
3708,000000	98,270667
3707,000000	98,286163
3706,000000	98,300835
3705,000000	98,315393
3704,000000	98,332144
3703,000000	98,349802
3702,000000	98,361368
3701,000000	98,359432
3700,000000	98,345246
3699,000000	98,329041
3698,000000	98,318056
3697,000000	98,311664
3696,000000	98,305377
3695,000000	98,296232
3694,000000	98,285136
3693,000000	98,276165
3692,000000	98,273966
3691,000000	98,279221
3690,000000	98,286339
3689,000000	98,286426
3688,000000	98,275279
3687,000000	98,258550
3686,000000	98,244953
3685,000000	98,238145
3684,000000	98,236186
3683,000000	98,235371
3682,000000	98,233946
3681,000000	98,230613
3680,000000	98,220453
3679,000000	98,201883
3678,000000	98,180008
3677,000000	98,163031
3676,000000	98,156284
3675,000000	98,153723
3674,000000	98,142702
3673,000000	98,129009
3672,000000	98,123774
3671,000000	98,128800
3670,000000	98,140727
3669,000000	98,150180
3668,000000	98,152824
3667,000000	98,155426
3666,000000	98,162805
3665,000000	98,173467
3664,000000	98,183828
3663,000000	98,192109
3662,000000	98,197212
3661,000000	98,197106
3660,000000	98,189267
3659,000000	98,174761
3658,000000	98,157504
3657,000000	98,141703
3656,000000	98,129098
3655,000000	98,120391
3654,000000	98,116436
3653,000000	98,117212
3652,000000	98,116971
3651,000000	98,102562
3650,000000	98,071978
3649,000000	98,049635
3648,000000	98,054570
3647,000000	98,072530
3646,000000	98,085343
3645,000000	98,090914
3644,000000	98,095361
3643,000000	98,101769
3642,000000	98,109311
3641,000000	98,115429
3640,000000	98,118163
3639,000000	98,117666
3638,000000	98,114209
3637,000000	98,108119
3636,000000	98,099969
3635,000000	98,089634
3634,000000	98,075874
3633,000000	98,057152
3632,000000	98,033614
3631,000000	98,006575
3630,000000	97,978011
3629,000000	97,955379
3628,000000	97,946983
3627,000000	97,951293
3626,000000	97,963314
3625,000000	97,977218
3624,000000	97,989002
3623,000000	97,999423
3622,000000	98,012136
3621,000000	98,027166
3620,000000	98,037203
3619,000000	98,030557
3618,000000	98,003661
3617,000000	97,967090
3616,000000	97,935177
3615,000000	97,914404
3614,000000	97,901171
3613,000000	97,886226
3612,000000	97,864253
3611,000000	97,839994
3610,000000	97,822626
3609,000000	97,819045
3608,000000	97,829935
3607,000000	97,847973
3606,000000	97,863800
3605,000000	97,873100
3604,000000	97,876363
3603,000000	97,875145
3602,000000	97,870342
3601,000000	97,863097
3600,000000	97,854858
3599,000000	97,846061
3598,000000	97,835240
3597,000000	97,821534
3596,000000	97,805384
3595,000000	97,789240
3594,000000	97,774385
3593,000000	97,759780
3592,000000	97,744320
3591,000000	97,729758
3590,000000	97,719018
3589,000000	97,714573
3588,000000	97,715851
3587,000000	97,717478
3586,000000	97,711576
3585,000000	97,698295
3584,000000	97,684253
3583,000000	97,674376
3582,000000	97,668348
3581,000000	97,664076
3580,000000	97,659298
3579,000000	97,653158
3578,000000	97,645171
3577,000000	97,635537
3576,000000	97,624796
3575,000000	97,612807
3574,000000	97,599300
3573,000000	97,584016
3572,000000	97,567764
3571,000000	97,552002
3570,000000	97,537202
3569,000000	97,521174
3568,000000	97,503445
3567,000000	97,488580
3566,000000	97,478566
3565,000000	97,468195
3564,000000	97,454947
3563,000000	97,441575
3562,000000	97,431119
3561,000000	97,424085
3560,000000	97,419177
3559,000000	97,414752
3558,000000	97,409458
3557,000000	97,402315
3556,000000	97,393241
3555,000000	97,383264
3554,000000	97,373892
3553,000000	97,365128
3552,000000	97,354585
3551,000000	97,339977
3550,000000	97,321889
3549,000000	97,303062
3548,000000	97,286106
3547,000000	97,272674
3546,000000	97,263408
3545,000000	97,257049
3544,000000	97,250890
3543,000000	97,243497
3542,000000	97,235868
3541,000000	97,229366
3540,000000	97,224301
3539,000000	97,219594
3538,000000	97,213293
3537,000000	97,203951
3536,000000	97,191766
3535,000000	97,179093
3534,000000	97,168432
3533,000000	97,160789
3532,000000	97,154980
3531,000000	97,148945
3530,000000	97,141020
3529,000000	97,130442
3528,000000	97,117509
3527,000000	97,103655
3526,000000	97,090336
3525,000000	97,078400
3524,000000	97,068226
3523,000000	97,059757
3522,000000	97,052265
3521,000000	97,044949
3520,000000	97,037820
3519,000000	97,031566
3518,000000	97,026199
3517,000000	97,021331
3516,000000	97,016301
3515,000000	97,010311
3514,000000	97,001826
3513,000000	96,989575
3512,000000	96,974229
3511,000000	96,958699
3510,000000	96,945516
3509,000000	96,934589
3508,000000	96,924519
3507,000000	96,915302
3506,000000	96,908029
3505,000000	96,902592
3504,000000	96,897428
3503,000000	96,891585
3502,000000	96,885534
3501,000000	96,880755
3500,000000	96,878412
3499,000000	96,877941
3498,000000	96,876356
3497,000000	96,870371
3496,000000	96,859384
3495,000000	96,845751
3494,000000	96,832269
3493,000000	96,820200
3492,000000	96,809808
3491,000000	96,801446
3490,000000	96,795109
3489,000000	96,789562
3488,000000	96,782813
3487,000000	96,773341
3486,000000	96,761020
3485,000000	96,747797
3484,000000	96,737176
3483,000000	96,732131
3482,000000	96,732088
3481,000000	96,732504
3480,000000	96,728665
3479,000000	96,719679
3478,000000	96,708230
3477,000000	96,697240
3476,000000	96,687882
3475,000000	96,680250
3474,000000	96,674987
3473,000000	96,674023
3472,000000	96,679110
3471,000000	96,689228
3470,000000	96,699531
3469,000000	96,703628
3468,000000	96,697874
3467,000000	96,683496
3466,000000	96,664996
3465,000000	96,647311
3464,000000	96,633951
3463,000000	96,626178
3462,000000	96,622413
3461,000000	96,619190
3460,000000	96,613674
3459,000000	96,605600
3458,000000	96,596952
3457,000000	96,590053
3456,000000	96,585996
3455,000000	96,584840
3454,000000	96,585453
3453,000000	96,586129
3452,000000	96,585341
3451,000000	96,583153
3450,000000	96,581240
3449,000000	96,580931
3448,000000	96,581346
3447,000000	96,580137
3446,000000	96,576013
3445,000000	96,570307
3444,000000	96,565744
3443,000000	96,563993
3442,000000	96,565130
3441,000000	96,568940
3440,000000	96,575775
3439,000000	96,585630
3438,000000	96,596544
3437,000000	96,604693
3436,000000	96,606488
3435,000000	96,601437
3434,000000	96,592246
3433,000000	96,582890
3432,000000	96,576034
3431,000000	96,572125
3430,000000	96,569876
3429,000000	96,567286
3428,000000	96,563238
3427,000000	96,558443
3426,000000	96,554706
3425,000000	96,553063
3424,000000	96,553093
3423,000000	96,553947
3422,000000	96,555164
3421,000000	96,556442
3420,000000	96,557363
3419,000000	96,557905
3418,000000	96,558668
3417,000000	96,560291
3416,000000	96,562935
3415,000000	96,566328
3414,000000	96,569851
3413,000000	96,572594
3412,000000	96,574120
3411,000000	96,574975
3410,000000	96,575820
3409,000000	96,576266
3408,000000	96,575655
3407,000000	96,574617
3406,000000	96,574905
3405,000000	96,577593
3404,000000	96,582264
3403,000000	96,587949
3402,000000	96,593529
3401,000000	96,597521
3400,000000	96,598362
3399,000000	96,595514
3398,000000	96,589871
3397,000000	96,583301
3396,000000	96,578318
3395,000000	96,577467
3394,000000	96,581601
3393,000000	96,588465
3392,000000	96,594052
3391,000000	96,595758
3390,000000	96,593945
3389,000000	96,590546
3388,000000	96,587146
3387,000000	96,584563
3386,000000	96,583171
3385,000000	96,583033
3384,000000	96,583835
3383,000000	96,585230
3382,000000	96,586961
3381,000000	96,588947
3380,000000	96,591142
3379,000000	96,593279
3378,000000	96,594658
3377,000000	96,594625
3376,000000	96,593587
3375,000000	96,593029
3374,000000	96,594296
3373,000000	96,597488
3372,000000	96,601777
3371,000000	96,606209
3370,000000	96,609932
3369,000000	96,612087
3368,000000	96,612172
3367,000000	96,610483
3366,000000	96,607966
3365,000000	96,605778
3364,000000	96,604917
3363,000000	96,605699
3362,000000	96,607317
3361,000000	96,608395
3360,000000	96,608451
3359,000000	96,608452
3358,000000	96,609508
3357,000000	96,611512
3356,000000	96,613686
3355,000000	96,615987
3354,000000	96,619141
3353,000000	96,623221
3352,000000	96,627093
3351,000000	96,629518
3350,000000	96,630450
3349,000000	96,630801
3348,000000	96,631339
3347,000000	96,632133
3346,000000	96,632886
3345,000000	96,633689
3344,000000	96,635040
3343,000000	96,637401
3342,000000	96,640684
3341,000000	96,644275
3340,000000	96,647366
3339,000000	96,649184
3338,000000	96,649343
3337,000000	96,648392
3336,000000	96,647788
3335,000000	96,648733
3334,000000	96,651039
3333,000000	96,653533
3332,000000	96,655486
3331,000000	96,657214
3330,000000	96,659512
3329,000000	96,663023
3328,000000	96,668028
3327,000000	96,673966
3326,000000	96,678875
3325,000000	96,680505
3324,000000	96,678580
3323,000000	96,675570
3322,000000	96,674522
3321,000000	96,676526
3320,000000	96,680426
3319,000000	96,684361
3318,000000	96,686985
3317,000000	96,687924
3316,000000	96,687842
3315,000000	96,688034
3314,000000	96,689364
3313,000000	96,691697
3312,000000	96,694546
3311,000000	96,697941
3310,000000	96,702286
3309,000000	96,707675
3308,000000	96,713575
3307,000000	96,718841
3306,000000	96,721866
3305,000000	96,721397
3304,000000	96,717880
3303,000000	96,713668
3302,000000	96,711272
3301,000000	96,711734
3300,000000	96,714835
3299,000000	96,720102
3298,000000	96,726696
3297,000000	96,733062
3296,000000	96,737679
3295,000000	96,740328
3294,000000	96,741905
3293,000000	96,743103
3292,000000	96,743971
3291,000000	96,744559
3290,000000	96,745179
3289,000000	96,745974
3288,000000	96,746798
3287,000000	96,747629
3286,000000	96,748663
3285,000000	96,750012
3284,000000	96,751773
3283,000000	96,754257
3282,000000	96,757834
3281,000000	96,762542
3280,000000	96,768192
3279,000000	96,774617
3278,000000	96,781421
3277,000000	96,787870
3276,000000	96,793540
3275,000000	96,798901
3274,000000	96,804761
3273,000000	96,811090
3272,000000	96,816644
3271,000000	96,819825
3270,000000	96,819811
3269,000000	96,817383
3268,000000	96,814933
3267,000000	96,815087
3266,000000	96,818680
3265,000000	96,824356
3264,000000	96,830380
3263,000000	96,836032
3262,000000	96,841176
3261,000000	96,845293
3260,000000	96,848250
3259,000000	96,851301
3258,000000	96,856164
3257,000000	96,863027
3256,000000	96,870182
3255,000000	96,875741
3254,000000	96,879058
3253,000000	96,880891
3252,000000	96,882816
3251,000000	96,886734
3250,000000	96,893811
3249,000000	96,903210
3248,000000	96,912276
3247,000000	96,918370
3246,000000	96,920761
3245,000000	96,920786
3244,000000	96,920464
3243,000000	96,921181
3242,000000	96,923445
3241,000000	96,927313
3240,000000	96,932635
3239,000000	96,938966
3238,000000	96,945810
3237,000000	96,952981
3236,000000	96,960452
3235,000000	96,967612
3234,000000	96,973019
3233,000000	96,975539
3232,000000	96,975527
3231,000000	96,974641
3230,000000	96,974593
3229,000000	96,976228
3228,000000	96,979541
3227,000000	96,983865
3226,000000	96,988115
3225,000000	96,991596
3224,000000	96,994716
3223,000000	96,998458
3222,000000	97,003111
3221,000000	97,007895
3220,000000	97,012056
3219,000000	97,015700
3218,000000	97,019529
3217,000000	97,023881
3216,000000	97,028202
3215,000000	97,031417
3214,000000	97,032954
3213,000000	97,033708
3212,000000	97,035512
3211,000000	97,039462
3210,000000	97,044978
3209,000000	97,050613
3208,000000	97,055560
3207,000000	97,059936
3206,000000	97,064085
3205,000000	97,067978
3204,000000	97,071274
3203,000000	97,073412
3202,000000	97,074113
3201,000000	97,073990
3200,000000	97,074537
3199,000000	97,076878
3198,000000	97,080930
3197,000000	97,086039
3196,000000	97,092028
3195,000000	97,099110
3194,000000	97,106983
3193,000000	97,114778
3192,000000	97,121571
3191,000000	97,126614
3190,000000	97,129550
3189,000000	97,131104
3188,000000	97,133219
3187,000000	97,137465
3186,000000	97,143612
3185,000000	97,149992
3184,000000	97,155260
3183,000000	97,159095
3182,000000	97,161778
3181,000000	97,163834
3180,000000	97,165836
3179,000000	97,168058
3178,000000	97,170406
3177,000000	97,173181
3176,000000	97,177308
3175,000000	97,183175
3174,000000	97,189588
3173,000000	97,194767
3172,000000	97,198220
3171,000000	97,200978
3170,000000	97,204307
3169,000000	97,208881
3168,000000	97,214881
3167,000000	97,221858
3166,000000	97,228768
3165,000000	97,234787
3164,000000	97,240122
3163,000000	97,245349
3162,000000	97,250290
3161,000000	97,254216
3160,000000	97,256949
3159,000000	97,259306
3158,000000	97,262829
3157,000000	97,269606
3156,000000	97,281411
3155,000000	97,297629
3154,000000	97,314009
3153,000000	97,325016
3152,000000	97,327919
3151,000000	97,324335
3150,000000	97,317921
3149,000000	97,311579
3148,000000	97,306916
3147,000000	97,304786
3146,000000	97,305432
3145,000000	97,308670
3144,000000	97,314746
3143,000000	97,324572
3142,000000	97,338412
3141,000000	97,354494
3140,000000	97,369143
3139,000000	97,378492
3138,000000	97,380547
3137,000000	97,376413
3136,000000	97,369776
3135,000000	97,364626
3134,000000	97,363199
3133,000000	97,365761
3132,000000	97,371254
3131,000000	97,377536
3130,000000	97,381896
3129,000000	97,382816
3128,000000	97,381433
3127,000000	97,380759
3126,000000	97,383427
3125,000000	97,390496
3124,000000	97,401947
3123,000000	97,416925
3122,000000	97,433214
3121,000000	97,447596
3120,000000	97,457550
3119,000000	97,462667
3118,000000	97,464137
3117,000000	97,463340
3116,000000	97,460926
3115,000000	97,457031
3114,000000	97,452193
3113,000000	97,448208
3112,000000	97,447324
3111,000000	97,450052
3110,000000	97,453879
3109,000000	97,455032
3108,000000	97,451785
3107,000000	97,445852
3106,000000	97,440487
3105,000000	97,437738
3104,000000	97,437983
3103,000000	97,440981
3102,000000	97,446262
3101,000000	97,452185
3100,000000	97,456051
3099,000000	97,455841
3098,000000	97,451862
3097,000000	97,446484
3096,000000	97,442763
3095,000000	97,442984
3094,000000	97,447629
3093,000000	97,455001
3092,000000	97,461908
3091,000000	97,465573
3090,000000	97,465489
3089,000000	97,463854
3088,000000	97,463720
3087,000000	97,466374
3086,000000	97,470371
3085,000000	97,473315
3084,000000	97,474681
3083,000000	97,476381
3082,000000	97,480444
3081,000000	97,486455
3080,000000	97,491685
3079,000000	97,493400
3078,000000	97,490730
3077,000000	97,484706
3076,000000	97,477098
3075,000000	97,469600
3074,000000	97,463470
3073,000000	97,459608
3072,000000	97,458685
3071,000000	97,461062
3070,000000	97,466252
3069,000000	97,472395
3068,000000	97,476864
3067,000000	97,477829
3066,000000	97,475357
3065,000000	97,470883
3064,000000	97,465953
3063,000000	97,461626
3062,000000	97,458831
3061,000000	97,458535
3060,000000	97,461035
3059,000000	97,465122
3058,000000	97,468552
3057,000000	97,470056
3056,000000	97,470685
3055,000000	97,472800
3054,000000	97,477498
3053,000000	97,483390
3052,000000	97,487880
3051,000000	97,489201
3050,000000	97,487600
3049,000000	97,484987
3048,000000	97,483627
3047,000000	97,484549
3046,000000	97,486868
3045,000000	97,488701
3044,000000	97,488664
3043,000000	97,485961
3042,000000	97,479899
3041,000000	97,470416
3040,000000	97,459417
3039,000000	97,450270
3038,000000	97,445048
3037,000000	97,442737
3036,000000	97,440420
3035,000000	97,435651
3034,000000	97,427512
3033,000000	97,416281
3032,000000	97,403122
3031,000000	97,389709
3030,000000	97,377468
3029,000000	97,366989
3028,000000	97,358069
3027,000000	97,349879
3026,000000	97,340960
3025,000000	97,329685
3024,000000	97,315368
3023,000000	97,298909
3022,000000	97,282000
3021,000000	97,265554
3020,000000	97,249014
3019,000000	97,230998
3018,000000	97,210332
3017,000000	97,186469
3016,000000	97,159473
3015,000000	97,129767
3014,000000	97,097948
3013,000000	97,064398
3012,000000	97,028601
3011,000000	96,988863
3010,000000	96,943205
3009,000000	96,891152
3008,000000	96,834443
3007,000000	96,775499
3006,000000	96,715268
3005,000000	96,652562
3004,000000	96,585340
3003,000000	96,512443
3002,000000	96,434351
3001,000000	96,352861
3000,000000	96,269538
2999,000000	96,183939
2998,000000	96,093693
2997,000000	95,996785
2996,000000	95,893716
2995,000000	95,786451
2994,000000	95,675653
2993,000000	95,559989
2992,000000	95,437834
2991,000000	95,308809
2990,000000	95,173208
2989,000000	95,030996
2988,000000	94,881778
2987,000000	94,724956
2986,000000	94,559796
2985,000000	94,385638
2984,000000	94,202098
2983,000000	94,008823
2982,000000	93,805012
2981,000000	93,590260
2980,000000	93,365698
2979,000000	93,133680
2978,000000	92,896281
2977,000000	92,654136
2976,000000	92,406786
2975,000000	92,153248
2974,000000	91,892409
2973,000000	91,623708
2972,000000	91,347537
2971,000000	91,064852
2970,000000	90,776396
2969,000000	90,482873
2968,000000	90,185923
2967,000000	89,888418
2966,000000	89,594104
2965,000000	89,307077
2964,000000	89,031534
2963,000000	88,771087
2962,000000	88,528405
2961,000000	88,305732
2960,000000	88,105297
2959,000000	87,929545
2958,000000	87,780713
2957,000000	87,660996
2956,000000	87,572225
2955,000000	87,514404
2954,000000	87,484365
2953,000000	87,474910
2952,000000	87,475564
2951,000000	87,473600
2950,000000	87,455874
2949,000000	87,410473
2948,000000	87,327819
2947,000000	87,200949
2946,000000	87,024995
2945,000000	86,797723
2944,000000	86,519630
2943,000000	86,193898
2942,000000	85,825185
2941,000000	85,418164
2940,000000	84,977401
2939,000000	84,507827
2938,000000	84,016239
2937,000000	83,511023
2936,000000	83,000877
2935,000000	82,494079
2934,000000	81,999151
2933,000000	81,526029
2932,000000	81,084557
2931,000000	80,683243
2930,000000	80,329314
2929,000000	80,029612
2928,000000	79,789858
2927,000000	79,612640
2926,000000	79,498064
2925,000000	79,445101
2924,000000	79,452355
2923,000000	79,517407
2922,000000	79,636632
2921,000000	79,806103
2920,000000	80,021331
2919,000000	80,277859
2918,000000	80,572911
2917,000000	80,906291
2916,000000	81,278158
2915,000000	81,684114
2914,000000	82,113381
2913,000000	82,551418
2912,000000	82,985243
2911,000000	83,407600
2910,000000	83,817164
2909,000000	84,216687
2908,000000	84,610263
2907,000000	85,001891
2906,000000	85,394952
2905,000000	85,791878
2904,000000	86,193556
2903,000000	86,598800
2902,000000	87,004480
2901,000000	87,407627
2900,000000	87,804979
2899,000000	88,194006
2898,000000	88,571791
2897,000000	88,934719
2896,000000	89,279494
2895,000000	89,604684
2894,000000	89,911259
2893,000000	90,201268
2892,000000	90,475968
2891,000000	90,734788
2890,000000	90,975685
2889,000000	91,196381
2888,000000	91,395207
2887,000000	91,571194
2886,000000	91,723519
2885,000000	91,850734
2884,000000	91,950207
2883,000000	92,017676
2882,000000	92,048157
2881,000000	92,038046
2880,000000	91,986811
2879,000000	91,896798
2878,000000	91,771879
2877,000000	91,617243
2876,000000	91,439802
2875,000000	91,248286
2874,000000	91,052434
2873,000000	90,862542
2872,000000	90,688383
2871,000000	90,535606
2870,000000	90,401004
2869,000000	90,270513
2868,000000	90,122172
2867,000000	89,932769
2866,000000	89,684714
2865,000000	89,370567
2864,000000	88,994150
2863,000000	88,567941
2862,000000	88,109193
2861,000000	87,637319
2860,000000	87,174206
2859,000000	86,744317
2858,000000	86,372747
2857,000000	86,082573
2856,000000	85,891051
2855,000000	85,807756
2854,000000	85,834151
2853,000000	85,965154
2852,000000	86,194117
2851,000000	86,518177
2850,000000	86,939357
2849,000000	87,458414
2848,000000	88,065607
2847,000000	88,736331
2846,000000	89,436736
2845,000000	90,133174
2844,000000	90,799442
2843,000000	91,419954
2842,000000	91,987473
2841,000000	92,499623
2840,000000	92,955478
2839,000000	93,354741
2838,000000	93,699755
2837,000000	93,996712
2836,000000	94,253992
2835,000000	94,478909
2834,000000	94,675740
2833,000000	94,846946
2832,000000	94,995771
2831,000000	95,126525
2830,000000	95,243140
2829,000000	95,347997
2828,000000	95,442168
2827,000000	95,526243
2826,000000	95,600473
2825,000000	95,665103
2824,000000	95,720951
2823,000000	95,769339
2822,000000	95,811452
2821,000000	95,848153
2820,000000	95,880831
2819,000000	95,912076
2818,000000	95,945028
2817,000000	95,982268
2816,000000	96,025234
2815,000000	96,074411
2814,000000	96,129774
2813,000000	96,190873
2812,000000	96,256250
2811,000000	96,322806
2810,000000	96,386504
2809,000000	96,444598
2808,000000	96,497131
2807,000000	96,545629
2806,000000	96,590672
2805,000000	96,631864
2804,000000	96,669923
2803,000000	96,707280
2802,000000	96,745906
2801,000000	96,785226
2800,000000	96,822738
2799,000000	96,855968
2798,000000	96,883570
2797,000000	96,905765
2796,000000	96,924660
2795,000000	96,943455
2794,000000	96,964255
2793,000000	96,986590
2792,000000	97,008447
2791,000000	97,028285
2790,000000	97,045659
2789,000000	97,060673
2788,000000	97,073800
2787,000000	97,086135
2786,000000	97,098957
2785,000000	97,112824
2784,000000	97,127358
2783,000000	97,141860
2782,000000	97,155872
2781,000000	97,169354
2780,000000	97,182716
2779,000000	97,196637
2778,000000	97,211416
2777,000000	97,226332
2776,000000	97,239697
2775,000000	97,249773
2774,000000	97,255970
2773,000000	97,259438
2772,000000	97,262368
2771,000000	97,266244
2770,000000	97,270776
2769,000000	97,274752
2768,000000	97,277779
2767,000000	97,280694
2766,000000	97,284445
2765,000000	97,289138
2764,000000	97,294225
2763,000000	97,299000
2762,000000	97,302851
2761,000000	97,305635
2760,000000	97,308042
2759,000000	97,311142
2758,000000	97,315330
2757,000000	97,320041
2756,000000	97,324423
2755,000000	97,327890
2754,000000	97,330177
2753,000000	97,331625
2752,000000	97,333464
2751,000000	97,336941
2750,000000	97,341796
2749,000000	97,346145
2748,000000	97,348232
2747,000000	97,347885
2746,000000	97,346094
2745,000000	97,343856
2744,000000	97,341814
2743,000000	97,340435
2742,000000	97,339879
2741,000000	97,339854
2740,000000	97,339946
2739,000000	97,339932
2738,000000	97,339643
2737,000000	97,338913
2736,000000	97,337979
2735,000000	97,337674
2734,000000	97,338867
2733,000000	97,341780
2732,000000	97,346031
2731,000000	97,351286
2730,000000	97,357714
2729,000000	97,365670
2728,000000	97,374810
2727,000000	97,383681
2726,000000	97,390703
2725,000000	97,395865
2724,000000	97,400936
2723,000000	97,407422
2722,000000	97,414687
2721,000000	97,420744
2720,000000	97,424699
2719,000000	97,427599
2718,000000	97,430983
2717,000000	97,435382
2716,000000	97,440340
2715,000000	97,445176
2714,000000	97,449541
2713,000000	97,453764
2712,000000	97,458740
2711,000000	97,464889
2710,000000	97,471121
2709,000000	97,475455
2708,000000	97,476911
2707,000000	97,476467
2706,000000	97,476106
2705,000000	97,477344
2704,000000	97,480583
2703,000000	97,485191
2702,000000	97,489924
2701,000000	97,493603
2700,000000	97,495646
2699,000000	97,496005
2698,000000	97,494994
2697,000000	97,493431
2696,000000	97,492431
2695,000000	97,492397
2694,000000	97,492617
2693,000000	97,492513
2692,000000	97,492763
2691,000000	97,494278
2690,000000	97,496441
2689,000000	97,497520
2688,000000	97,496754
2687,000000	97,494940
2686,000000	97,493007
2685,000000	97,491191
2684,000000	97,489881
2683,000000	97,490131
2682,000000	97,492726
2681,000000	97,497295
2680,000000	97,502564
2679,000000	97,506968
2678,000000	97,509116
2677,000000	97,508688
2676,000000	97,507137
2675,000000	97,506654
2674,000000	97,507997
2673,000000	97,510023
2672,000000	97,511546
2671,000000	97,512837
2670,000000	97,514867
2669,000000	97,517862
2668,000000	97,521247
2667,000000	97,524595
2666,000000	97,528133
2665,000000	97,532537
2664,000000	97,538423
2663,000000	97,545698
2662,000000	97,553387
2661,000000	97,560548
2660,000000	97,567361
2659,000000	97,574760
2658,000000	97,582974
2657,000000	97,591222
2656,000000	97,599047
2655,000000	97,607076
2654,000000	97,615907
2653,000000	97,624872
2652,000000	97,632525
2651,000000	97,638208
2650,000000	97,642796
2649,000000	97,647946
2648,000000	97,654630
2647,000000	97,662232
2646,000000	97,669204
2645,000000	97,674877
2644,000000	97,680294
2643,000000	97,686921
2642,000000	97,694948
2641,000000	97,703405
2640,000000	97,711274
2639,000000	97,717567
2638,000000	97,721059
2637,000000	97,721471
2636,000000	97,720713
2635,000000	97,721467
2634,000000	97,724384
2633,000000	97,727985
2632,000000	97,731386
2631,000000	97,735571
2630,000000	97,741591
2629,000000	97,748973
2628,000000	97,756538
2627,000000	97,763632
2626,000000	97,769895
2625,000000	97,774845
2624,000000	97,778464
2623,000000	97,781540
2622,000000	97,784919
2621,000000	97,788917
2620,000000	97,793513
2619,000000	97,798284
2618,000000	97,802060
2617,000000	97,803732
2616,000000	97,803698
2615,000000	97,803782
2614,000000	97,805564
2613,000000	97,809427
2612,000000	97,814911
2611,000000	97,820920
2610,000000	97,825820
2609,000000	97,828579
2608,000000	97,829855
2607,000000	97,830857
2606,000000	97,831525
2605,000000	97,831185
2604,000000	97,830634
2603,000000	97,831767
2602,000000	97,835152
2601,000000	97,839745
2600,000000	97,844939
2599,000000	97,850936
2598,000000	97,856759
2597,000000	97,860125
2596,000000	97,860233
2595,000000	97,859237
2594,000000	97,859960
2593,000000	97,863161
2592,000000	97,867574
2591,000000	97,871658
2590,000000	97,874928
2589,000000	97,878292
2588,000000	97,882997
2587,000000	97,888545
2586,000000	97,892377
2585,000000	97,893064
2584,000000	97,892982
2583,000000	97,895701
2582,000000	97,901247
2581,000000	97,906162
2580,000000	97,908166
2579,000000	97,908201
2578,000000	97,907749
2577,000000	97,906742
2576,000000	97,904908
2575,000000	97,902997
2574,000000	97,901682
2573,000000	97,900786
2572,000000	97,900187
2571,000000	97,900110
2570,000000	97,900334
2569,000000	97,900628
2568,000000	97,901833
2567,000000	97,904711
2566,000000	97,907837
2565,000000	97,908743
2564,000000	97,907160
2563,000000	97,905114
2562,000000	97,904010
2561,000000	97,903840
2560,000000	97,904987
2559,000000	97,907919
2558,000000	97,911027
2557,000000	97,911739
2556,000000	97,910330
2555,000000	97,909911
2554,000000	97,912051
2553,000000	97,915250
2552,000000	97,918284
2551,000000	97,922052
2550,000000	97,927025
2549,000000	97,931794
2548,000000	97,935406
2547,000000	97,938487
2546,000000	97,940671
2545,000000	97,939602
2544,000000	97,934303
2543,000000	97,927376
2542,000000	97,922317
2541,000000	97,920481
2540,000000	97,921876
2539,000000	97,926520
2538,000000	97,933259
2537,000000	97,939198
2536,000000	97,942213
2535,000000	97,942786
2534,000000	97,942092
2533,000000	97,939994
2532,000000	97,936442
2531,000000	97,933143
2530,000000	97,931872
2529,000000	97,931951
2528,000000	97,930984
2527,000000	97,927688
2526,000000	97,923203
2525,000000	97,920331
2524,000000	97,921888
2523,000000	97,928680
2522,000000	97,938290
2521,000000	97,946526
2520,000000	97,950552
2519,000000	97,950260
2518,000000	97,947070
2517,000000	97,942848
2516,000000	97,939818
2515,000000	97,939766
2514,000000	97,942813
2513,000000	97,947928
2512,000000	97,954314
2511,000000	97,960963
2510,000000	97,965554
2509,000000	97,966135
2508,000000	97,963999
2507,000000	97,962793
2506,000000	97,964560
2505,000000	97,968348
2504,000000	97,972714
2503,000000	97,977247
2502,000000	97,981375
2501,000000	97,984030
2500,000000	97,985369
2499,000000	97,987080
2498,000000	97,990144
2497,000000	97,993853
2496,000000	97,997271
2495,000000	98,000425
2494,000000	98,003727
2493,000000	98,007607
2492,000000	98,012644
2491,000000	98,018584
2490,000000	98,023517
2489,000000	98,025910
2488,000000	98,027173
2487,000000	98,030052
2486,000000	98,034536
2485,000000	98,037728
2484,000000	98,038172
2483,000000	98,038103
2482,000000	98,040599
2481,000000	98,046007
2480,000000	98,051805
2479,000000	98,054764
2478,000000	98,053259
2477,000000	98,048785
2476,000000	98,045138
2475,000000	98,044878
2474,000000	98,046949
2473,000000	98,048886
2472,000000	98,050326
2471,000000	98,052561
2470,000000	98,055774
2469,000000	98,059240
2468,000000	98,063497
2467,000000	98,069621
2466,000000	98,076453
2465,000000	98,081078
2464,000000	98,082113
2463,000000	98,080606
2462,000000	98,078010
2461,000000	98,075436
2460,000000	98,074520
2459,000000	98,076487
2458,000000	98,080319
2457,000000	98,083824
2456,000000	98,086284
2455,000000	98,088173
2454,000000	98,089098
2453,000000	98,088409
2452,000000	98,087205
2451,000000	98,087050
2450,000000	98,087222
2449,000000	98,085936
2448,000000	98,083884
2447,000000	98,083757
2446,000000	98,086436
2445,000000	98,090244
2444,000000	98,093551
2443,000000	98,095671
2442,000000	98,095822
2441,000000	98,094145
2440,000000	98,093216
2439,000000	98,095487
2438,000000	98,099452
2437,000000	98,101250
2436,000000	98,099566
2435,000000	98,096204
2434,000000	98,092654
2433,000000	98,089650
2432,000000	98,089436
2431,000000	98,094355
2430,000000	98,102748
2429,000000	98,109665
2428,000000	98,112349
2427,000000	98,112170
2426,000000	98,111202
2425,000000	98,110053
2424,000000	98,109329
2423,000000	98,109866
2422,000000	98,110763
2421,000000	98,109843
2420,000000	98,106831
2419,000000	98,103851
2418,000000	98,102532
2417,000000	98,102686
2416,000000	98,103610
2415,000000	98,104436
2414,000000	98,103531
2413,000000	98,100047
2412,000000	98,095866
2411,000000	98,093814
2410,000000	98,094362
2409,000000	98,096036
2408,000000	98,098080
2407,000000	98,100380
2406,000000	98,102001
2405,000000	98,102521
2404,000000	98,103604
2403,000000	98,106399
2402,000000	98,108675
2401,000000	98,107602
2400,000000	98,104153
2399,000000	98,101634
2398,000000	98,101082
2397,000000	98,101280
2396,000000	98,101998
2395,000000	98,103660
2394,000000	98,105068
2393,000000	98,105005
2392,000000	98,105030
2391,000000	98,107249
2390,000000	98,109907
2389,000000	98,109523
2388,000000	98,105717
2387,000000	98,101090
2386,000000	98,098348
2385,000000	98,099776
2384,000000	98,109773
2383,000000	98,130300
2382,000000	98,155473
2381,000000	98,175280
2380,000000	98,182562
2379,000000	98,175507
2378,000000	98,153731
2377,000000	98,119876
2376,000000	98,082870
2375,000000	98,053999
2374,000000	98,040347
2373,000000	98,044756
2372,000000	98,067738
2371,000000	98,101654
2370,000000	98,131425
2369,000000	98,146124
2368,000000	98,146998
2367,000000	98,139621
2366,000000	98,124702
2365,000000	98,105638
2364,000000	98,090392
2363,000000	98,080775
2362,000000	98,070446
2361,000000	98,057617
2360,000000	98,049987
2359,000000	98,052413
2358,000000	98,062815
2357,000000	98,076426
2356,000000	98,082816
2355,000000	98,070830
2354,000000	98,053938
2353,000000	98,059579
2352,000000	98,087054
2351,000000	98,107216
2350,000000	98,101029
2349,000000	98,073915
2348,000000	98,044469
2347,000000	98,035165
2346,000000	98,050958
2345,000000	98,064804
2344,000000	98,053324
2343,000000	98,026912
2342,000000	98,016191
2341,000000	98,032497
2340,000000	98,057012
2339,000000	98,067560
2338,000000	98,062407
2337,000000	98,056090
2336,000000	98,055703
2335,000000	98,064112
2334,000000	98,084387
2333,000000	98,116929
2332,000000	98,142549
2331,000000	98,145429
2330,000000	98,124566
2329,000000	98,097381
2328,000000	98,070764
2327,000000	98,050235
2326,000000	98,042054
2325,000000	98,053064
2324,000000	98,078354
2323,000000	98,104559
2322,000000	98,117125
2321,000000	98,107217
2320,000000	98,073798
2319,000000	98,031028
2318,000000	97,996050
2317,000000	97,982424
2316,000000	97,988788
2315,000000	98,012715
2314,000000	98,046977
2313,000000	98,084617
2312,000000	98,113849
2311,000000	98,132376
2310,000000	98,143329
2309,000000	98,152868
2308,000000	98,161063
2307,000000	98,168431
2306,000000	98,174190
2305,000000	98,177343
2304,000000	98,175100
2303,000000	98,170074
2302,000000	98,166471
2301,000000	98,166882
2300,000000	98,167984
2299,000000	98,168303
2298,000000	98,167235
2297,000000	98,166131
2296,000000	98,163616
2295,000000	98,160498
2294,000000	98,157256
2293,000000	98,154503
2292,000000	98,151855
2291,000000	98,150937
2290,000000	98,153289
2289,000000	98,157377
2288,000000	98,160588
2287,000000	98,163337
2286,000000	98,168464
2285,000000	98,175741
2284,000000	98,182362
2283,000000	98,186856
2282,000000	98,190368
2281,000000	98,192590
2280,000000	98,192128
2279,000000	98,189440
2278,000000	98,187303
2277,000000	98,187785
2276,000000	98,191146
2275,000000	98,197542
2274,000000	98,206193
2273,000000	98,214299
2272,000000	98,218629
2271,000000	98,219098
2270,000000	98,217898
2269,000000	98,216769
2268,000000	98,216501
2267,000000	98,217898
2266,000000	98,220496
2265,000000	98,222425
2264,000000	98,223703
2263,000000	98,227235
2262,000000	98,233988
2261,000000	98,239693
2260,000000	98,240065
2259,000000	98,236302
2258,000000	98,232887
2257,000000	98,231991
2256,000000	98,233560
2255,000000	98,237573
2254,000000	98,242708
2253,000000	98,246212
2252,000000	98,248133
2251,000000	98,252966
2250,000000	98,262623
2249,000000	98,272188
2248,000000	98,275258
2247,000000	98,272155
2246,000000	98,267332
2245,000000	98,263530
2244,000000	98,261522
2243,000000	98,262255
2242,000000	98,265562
2241,000000	98,269831
2240,000000	98,275687
2239,000000	98,285642
2238,000000	98,297612
2237,000000	98,304198
2236,000000	98,302549
2235,000000	98,299388
2234,000000	98,302053
2233,000000	98,309379
2232,000000	98,315201
2231,000000	98,315733
2230,000000	98,310270
2229,000000	98,300923
2228,000000	98,294901
2227,000000	98,299548
2226,000000	98,311036
2225,000000	98,316231
2224,000000	98,310459
2223,000000	98,304714
2222,000000	98,309100
2221,000000	98,318962
2220,000000	98,325229
2219,000000	98,329458
2218,000000	98,338385
2217,000000	98,350359
2216,000000	98,357856
2215,000000	98,358815
2214,000000	98,356864
2213,000000	98,354880
2212,000000	98,356169
2211,000000	98,366554
2210,000000	98,387112
2209,000000	98,409190
2208,000000	98,423691
2207,000000	98,430478
2206,000000	98,432190
2205,000000	98,426148
2204,000000	98,410989
2203,000000	98,395347
2202,000000	98,390108
2201,000000	98,395683
2200,000000	98,403740
2199,000000	98,408185
2198,000000	98,408085
2197,000000	98,404173
2196,000000	98,398906
2195,000000	98,396373
2194,000000	98,397366
2193,000000	98,398960
2192,000000	98,402047
2191,000000	98,412546
2190,000000	98,431375
2189,000000	98,450732
2188,000000	98,464938
2187,000000	98,476387
2186,000000	98,486216
2185,000000	98,489003
2184,000000	98,482897
2183,000000	98,474567
2182,000000	98,467419
2181,000000	98,455713
2180,000000	98,437115
2179,000000	98,419791
2178,000000	98,410589
2177,000000	98,407317
2176,000000	98,407646
2175,000000	98,413870
2174,000000	98,422250
2173,000000	98,421161
2172,000000	98,407514
2171,000000	98,392733
2170,000000	98,384940
2169,000000	98,378483
2168,000000	98,369796
2167,000000	98,370595
2166,000000	98,392888
2165,000000	98,429711
2164,000000	98,463949
2163,000000	98,488941
2162,000000	98,509905
2161,000000	98,533083
2160,000000	98,561471
2159,000000	98,588985
2158,000000	98,594578
2157,000000	98,561594
2156,000000	98,505922
2155,000000	98,463685
2154,000000	98,452767
2153,000000	98,460973
2152,000000	98,468884
2151,000000	98,469376
2150,000000	98,461941
2149,000000	98,446571
2148,000000	98,430227
2147,000000	98,425310
2146,000000	98,434413
2145,000000	98,448176
2144,000000	98,461455
2143,000000	98,478188
2142,000000	98,496154
2141,000000	98,502530
2140,000000	98,491843
2139,000000	98,474701
2138,000000	98,461720
2137,000000	98,450697
2136,000000	98,436555
2135,000000	98,421906
2134,000000	98,410397
2133,000000	98,400108
2132,000000	98,390896
2131,000000	98,388574
2130,000000	98,395233
2129,000000	98,402949
2128,000000	98,402847
2127,000000	98,394833
2126,000000	98,384321
2125,000000	98,375994
2124,000000	98,374039
2123,000000	98,380987
2122,000000	98,391492
2121,000000	98,393781
2120,000000	98,382636
2119,000000	98,365916
2118,000000	98,354466
2117,000000	98,351595
2116,000000	98,355393
2115,000000	98,363444
2114,000000	98,370689
2113,000000	98,370427
2112,000000	98,363758
2111,000000	98,360933
2110,000000	98,367229
2109,000000	98,374222
2108,000000	98,372096
2107,000000	98,363421
2106,000000	98,357169
2105,000000	98,355652
2104,000000	98,355285
2103,000000	98,354660
2102,000000	98,353349
2101,000000	98,347731
2100,000000	98,336444
2099,000000	98,326586
2098,000000	98,327206
2097,000000	98,339727
2096,000000	98,359414
2095,000000	98,381527
2094,000000	98,400228
2093,000000	98,407538
2092,000000	98,400981
2091,000000	98,388190
2090,000000	98,377832
2089,000000	98,370166
2088,000000	98,361854
2087,000000	98,354755
2086,000000	98,353087
2085,000000	98,355673
2084,000000	98,358187
2083,000000	98,360482
2082,000000	98,365594
2081,000000	98,373812
2080,000000	98,382863
2079,000000	98,391304
2078,000000	98,397315
2077,000000	98,397727
2076,000000	98,392655
2075,000000	98,387531
2074,000000	98,386678
2073,000000	98,389406
2072,000000	98,395552
2071,000000	98,408092
2070,000000	98,425195
2069,000000	98,437095
2068,000000	98,437093
2067,000000	98,429807
2066,000000	98,423341
2065,000000	98,419512
2064,000000	98,416046
2063,000000	98,411384
2062,000000	98,403349
2061,000000	98,390799
2060,000000	98,380946
2059,000000	98,385670
2058,000000	98,405448
2057,000000	98,426035
2056,000000	98,436595
2055,000000	98,440910
2054,000000	98,444678
2053,000000	98,444439
2052,000000	98,438035
2051,000000	98,433915
2050,000000	98,438794
2049,000000	98,445791
2048,000000	98,446515
2047,000000	98,445243
2046,000000	98,447054
2045,000000	98,445083
2044,000000	98,434026
2043,000000	98,423988
2042,000000	98,426584
2041,000000	98,438629
2040,000000	98,453356
2039,000000	98,476666
2038,000000	98,515930
2037,000000	98,561586
2036,000000	98,596297
2035,000000	98,616747
2034,000000	98,633483
2033,000000	98,656847
2032,000000	98,693367
2031,000000	98,745428
2030,000000	98,805275
2029,000000	98,861429
2028,000000	98,917403
2027,000000	98,985862
2026,000000	99,057968
2025,000000	99,101855
2024,000000	99,102244
2023,000000	99,078079
2022,000000	99,049811
2021,000000	99,016706
2020,000000	98,974824
2019,000000	98,929745
2018,000000	98,880852
2017,000000	98,819484
2016,000000	98,754136
2015,000000	98,711932
2014,000000	98,703430
2013,000000	98,707861
2012,000000	98,702655
2011,000000	98,688148
2010,000000	98,673225
2009,000000	98,658881
2008,000000	98,647341
2007,000000	98,645351
2006,000000	98,646588
2005,000000	98,633052
2004,000000	98,604156
2003,000000	98,580752
2002,000000	98,573511
2001,000000	98,570438
2000,000000	98,563496
1999,000000	98,564788
1998,000000	98,582105
1997,000000	98,599300
1996,000000	98,598444
1995,000000	98,583365
1994,000000	98,564564
1993,000000	98,541045
1992,000000	98,514736
1991,000000	98,503071
1990,000000	98,516566
1989,000000	98,540840
1988,000000	98,557771
1987,000000	98,568157
1986,000000	98,577762
1985,000000	98,579198
1984,000000	98,567635
1983,000000	98,557487
1982,000000	98,561695
1981,000000	98,568709
1980,000000	98,562948
1979,000000	98,555475
1978,000000	98,566472
1977,000000	98,587280
1976,000000	98,592401
1975,000000	98,578690
1974,000000	98,561447
1973,000000	98,547323
1972,000000	98,535227
1971,000000	98,528864
1970,000000	98,529244
1969,000000	98,528274
1968,000000	98,525104
1967,000000	98,532844
1966,000000	98,554411
1965,000000	98,571766
1964,000000	98,573780
1963,000000	98,572717
1962,000000	98,580212
1961,000000	98,588144
1960,000000	98,586729
1959,000000	98,581631
1958,000000	98,578014
1957,000000	98,568361
1956,000000	98,549916
1955,000000	98,534808
1954,000000	98,529602
1953,000000	98,523108
1952,000000	98,508130
1951,000000	98,498049
1950,000000	98,508106
1949,000000	98,535154
1948,000000	98,567782
1947,000000	98,603214
1946,000000	98,641909
1945,000000	98,678746
1944,000000	98,712285
1943,000000	98,749727
1942,000000	98,789344
1941,000000	98,813790
1940,000000	98,815919
1939,000000	98,811212
1938,000000	98,813429
1937,000000	98,816551
1936,000000	98,810924
1935,000000	98,802834
1934,000000	98,804289
1933,000000	98,816176
1932,000000	98,833423
1931,000000	98,855273
1930,000000	98,879431
1929,000000	98,895475
1928,000000	98,895233
1927,000000	98,883485
1926,000000	98,867578
1925,000000	98,844201
1924,000000	98,808033
1923,000000	98,765270
1922,000000	98,728156
1921,000000	98,700067
1920,000000	98,679392
1919,000000	98,671293
1918,000000	98,681658
1917,000000	98,703099
1916,000000	98,720851
1915,000000	98,732029
1914,000000	98,742615
1913,000000	98,752230
1912,000000	98,754352
1911,000000	98,747227
1910,000000	98,735929
1909,000000	98,724220
1908,000000	98,711862
1907,000000	98,701271
1906,000000	98,696884
1905,000000	98,697212
1904,000000	98,696474
1903,000000	98,692942
1902,000000	98,690254
1901,000000	98,689643
1900,000000	98,688943
1899,000000	98,690170
1898,000000	98,699581
1897,000000	98,720787
1896,000000	98,752145
1895,000000	98,788343
1894,000000	98,821741
1893,000000	98,844702
1892,000000	98,856171
1891,000000	98,862996
1890,000000	98,868853
1889,000000	98,865395
1888,000000	98,841931
1887,000000	98,802540
1886,000000	98,761814
1885,000000	98,727899
1884,000000	98,697778
1883,000000	98,666613
1882,000000	98,636441
1881,000000	98,612079
1880,000000	98,594214
1879,000000	98,580404
1878,000000	98,568436
1877,000000	98,557530
1876,000000	98,549815
1875,000000	98,548642
1874,000000	98,551847
1873,000000	98,550863
1872,000000	98,540720
1871,000000	98,528444
1870,000000	98,526315
1869,000000	98,537668
1868,000000	98,550055
1867,000000	98,548719
1866,000000	98,535018
1865,000000	98,518213
1864,000000	98,502819
1863,000000	98,489656
1862,000000	98,478793
1861,000000	98,468832
1860,000000	98,457045
1859,000000	98,442745
1858,000000	98,429182
1857,000000	98,419320
1856,000000	98,412742
1855,000000	98,409206
1854,000000	98,408642
1853,000000	98,406905
1852,000000	98,397479
1851,000000	98,380019
1850,000000	98,361583
1849,000000	98,345499
1848,000000	98,326906
1847,000000	98,301988
1846,000000	98,276601
1845,000000	98,262151
1844,000000	98,265207
1843,000000	98,281599
1842,000000	98,300014
1841,000000	98,309158
1840,000000	98,305688
1839,000000	98,297477
1838,000000	98,294717
1837,000000	98,297743
1836,000000	98,297919
1835,000000	98,290497
1834,000000	98,278385
1833,000000	98,265159
1832,000000	98,253559
1831,000000	98,247937
1830,000000	98,249308
1829,000000	98,249008
1828,000000	98,237090
1827,000000	98,217425
1826,000000	98,202549
1825,000000	98,196692
1824,000000	98,193867
1823,000000	98,188541
1822,000000	98,181130
1821,000000	98,172821
1820,000000	98,163296
1819,000000	98,154008
1818,000000	98,147471
1817,000000	98,143567
1816,000000	98,137589
1815,000000	98,124857
1814,000000	98,106815
1813,000000	98,090178
1812,000000	98,081722
1811,000000	98,079710
1810,000000	98,074470
1809,000000	98,062349
1808,000000	98,047197
1807,000000	98,032332
1806,000000	98,017032
1805,000000	97,997313
1804,000000	97,969877
1803,000000	97,937931
1802,000000	97,910998
1801,000000	97,895374
1800,000000	97,883806
1799,000000	97,862922
1798,000000	97,833350
1797,000000	97,807082
1796,000000	97,787771
1795,000000	97,769469
1794,000000	97,749206
1793,000000	97,733090
1792,000000	97,730234
1791,000000	97,738978
1790,000000	97,747551
1789,000000	97,746735
1788,000000	97,731482
1787,000000	97,704512
1786,000000	97,677683
1785,000000	97,662158
1784,000000	97,655621
1783,000000	97,648813
1782,000000	97,638582
1781,000000	97,622657
1780,000000	97,595550
1779,000000	97,558538
1778,000000	97,521445
1777,000000	97,488160
1776,000000	97,451230
1775,000000	97,407878
1774,000000	97,364452
1773,000000	97,316853
1772,000000	97,249676
1771,000000	97,163598
1770,000000	97,066462
1769,000000	96,959610
1768,000000	96,844994
1767,000000	96,733019
1766,000000	96,626424
1765,000000	96,500165
1764,000000	96,315962
1763,000000	96,048286
1762,000000	95,705449
1761,000000	95,326238
1760,000000	94,932785
1759,000000	94,500878
1758,000000	93,971855
1757,000000	93,305610
1756,000000	92,558047
1755,000000	91,836345
1754,000000	91,150373
1753,000000	90,397274
1752,000000	89,471933
1751,000000	88,397303
1750,000000	87,306955
1749,000000	86,273235
1748,000000	85,301461
1747,000000	84,423287
1746,000000	83,653266
1745,000000	82,954693
1744,000000	82,307634
1743,000000	81,749591
1742,000000	81,304895
1741,000000	80,936377
1740,000000	80,622464
1739,000000	80,412557
1738,000000	80,344680
1737,000000	80,391662
1736,000000	80,525859
1735,000000	80,751808
1734,000000	81,061834
1733,000000	81,415728
1732,000000	81,791098
1731,000000	82,191300
1730,000000	82,607623
1729,000000	83,014285
1728,000000	83,395827
1727,000000	83,753652
1726,000000	84,094949
1725,000000	84,437800
1724,000000	84,807617
1723,000000	85,203246
1722,000000	85,590777
1721,000000	85,962455
1720,000000	86,370106
1719,000000	86,888731
1718,000000	87,533548
1717,000000	88,231412
1716,000000	88,908637
1715,000000	89,548879
1714,000000	90,146107
1713,000000	90,692316
1712,000000	91,202668
1711,000000	91,697841
1710,000000	92,167568
1709,000000	92,586708
1708,000000	92,964785
1707,000000	93,340561
1706,000000	93,718635
1705,000000	94,044414
1704,000000	94,277231
1703,000000	94,439790
1702,000000	94,578115
1701,000000	94,733523
1700,000000	94,914670
1699,000000	95,081485
1698,000000	95,194586
1697,000000	95,277001
1696,000000	95,377644
1695,000000	95,487617
1694,000000	95,554805
1693,000000	95,575693
1692,000000	95,585131
1691,000000	95,608658
1690,000000	95,636332
1689,000000	95,646603
1688,000000	95,646471
1687,000000	95,658074
1686,000000	95,680864
1685,000000	95,686855
1684,000000	95,668786
1683,000000	95,653879
1682,000000	95,631523
1681,000000	95,597190
1680,000000	95,565011
1679,000000	95,547343
1678,000000	95,534614
1677,000000	95,509591
1676,000000	95,473526
1675,000000	95,450018
1674,000000	95,445901
1673,000000	95,437117
1672,000000	95,412933
1671,000000	95,386021
1670,000000	95,365446
1669,000000	95,344852
1668,000000	95,322307
1667,000000	95,305882
1666,000000	95,289263
1665,000000	95,260124
1664,000000	95,220889
1663,000000	95,185113
1662,000000	95,159122
1661,000000	95,132494
1660,000000	95,099918
1659,000000	95,069710
1658,000000	95,045419
1657,000000	95,019158
1656,000000	94,991880
1655,000000	94,982762
1654,000000	94,994234
1653,000000	94,973965
1652,000000	94,932247
1651,000000	94,906801
1650,000000	94,886294
1649,000000	94,854243
1648,000000	94,805953
1647,000000	94,756050
1646,000000	94,727650
1645,000000	94,705550
1644,000000	94,682294
1643,000000	94,661827
1642,000000	94,641092
1641,000000	94,615839
1640,000000	94,589331
1639,000000	94,569610
1638,000000	94,553825
1637,000000	94,524684
1636,000000	94,476442
1635,000000	94,436721
1634,000000	94,410356
1633,000000	94,379254
1632,000000	94,342064
1631,000000	94,309444
1630,000000	94,284781
1629,000000	94,257831
1628,000000	94,222022
1627,000000	94,186118
1626,000000	94,155370
1625,000000	94,121408
1624,000000	94,078336
1623,000000	94,038111
1622,000000	94,013458
1621,000000	93,995700
1620,000000	93,977039
1619,000000	93,960823
1618,000000	93,942603
1617,000000	93,906018
1616,000000	93,855296
1615,000000	93,815255
1614,000000	93,787193
1613,000000	93,756850
1612,000000	93,718862
1611,000000	93,677750
1610,000000	93,637008
1609,000000	93,590277
1608,000000	93,533414
1607,000000	93,476872
1606,000000	93,428792
1605,000000	93,380893
1604,000000	93,324571
1603,000000	93,266912
1602,000000	93,215384
1601,000000	93,162593
1600,000000	93,102031
1599,000000	93,042218
1598,000000	92,989334
1597,000000	92,934619
1596,000000	92,870395
1595,000000	92,802996
1594,000000	92,739247
1593,000000	92,672447
1592,000000	92,596432
1591,000000	92,517672
1590,000000	92,441201
1589,000000	92,357927
1588,000000	92,259141
1587,000000	92,149567
1586,000000	92,033005
1585,000000	91,899632
1584,000000	91,740571
1583,000000	91,563661
1582,000000	91,385399
1581,000000	91,214287
1580,000000	91,057210
1579,000000	90,930803
1578,000000	90,845489
1577,000000	90,783267
1576,000000	90,729045
1575,000000	90,716184
1574,000000	90,756842
1573,000000	90,820833
1572,000000	90,892492
1571,000000	90,981775
1570,000000	91,097989
1569,000000	91,215398
1568,000000	91,303225
1567,000000	91,374386
1566,000000	91,451596
1565,000000	91,528363
1564,000000	91,588028
1563,000000	91,636392
1562,000000	91,694967
1561,000000	91,774697
1560,000000	91,840724
1559,000000	91,818256
1558,000000	91,807541
1557,000000	91,808137
1556,000000	91,791102
1555,000000	91,773345
1554,000000	91,770161
1553,000000	91,771742
1552,000000	91,762836
1551,000000	91,745590
1550,000000	91,730400
1549,000000	91,715722
1548,000000	91,693845
1547,000000	91,664025
1546,000000	91,628249
1545,000000	91,583134
1544,000000	91,533681
1543,000000	91,506367
1542,000000	91,531562
1541,000000	91,647829
1540,000000	91,916780
1539,000000	92,277067
1538,000000	92,573910
1537,000000	92,793587
1536,000000	92,997937
1535,000000	93,259550
1534,000000	93,613159
1533,000000	93,982758
1532,000000	94,257410
1531,000000	94,436324
1530,000000	94,570218
1529,000000	94,679860
1528,000000	94,772167
1527,000000	94,861203
1526,000000	94,948922
1525,000000	95,016277
1524,000000	95,057746
1523,000000	95,094121
1522,000000	95,144026
1521,000000	95,201734
1520,000000	95,250506
1519,000000	95,289815
1518,000000	95,316969
1517,000000	95,317135
1516,000000	95,299586
1515,000000	95,289691
1514,000000	95,284149
1513,000000	95,263865
1512,000000	95,233534
1511,000000	95,216973
1510,000000	95,211412
1509,000000	95,187805
1508,000000	95,137742
1507,000000	95,121382
1506,000000	95,151648
1505,000000	95,142167
1504,000000	95,115279
1503,000000	95,105147
1502,000000	95,107927
1501,000000	95,101573
1500,000000	95,079143
1499,000000	95,055963
1498,000000	95,022854
1497,000000	94,951465
1496,000000	94,867373
1495,000000	94,814991
1494,000000	94,773541
1493,000000	94,698852
1492,000000	94,586057
1491,000000	94,464997
1490,000000	94,350823
1489,000000	94,236948
1488,000000	94,127960
1487,000000	94,026668
1486,000000	93,913219
1485,000000	93,768778
1484,000000	93,601029
1483,000000	93,422231
1482,000000	93,215849
1481,000000	92,965549
1480,000000	92,701452
1479,000000	92,452842
1478,000000	92,189167
1477,000000	91,857843
1476,000000	91,463931
1475,000000	91,034076
1474,000000	90,490869
1473,000000	89,704367
1472,000000	88,762292
1471,000000	87,906737
1470,000000	87,184055
1469,000000	86,530372
1468,000000	85,947554
1467,000000	85,476275
1466,000000	85,120270
1465,000000	84,859460
1464,000000	84,707984
1463,000000	84,668317
1462,000000	84,684639
1461,000000	84,701494
1460,000000	84,703246
1459,000000	84,685951
1458,000000	84,612405
1457,000000	84,486713
1456,000000	84,449532
1455,000000	84,551883
1454,000000	84,706762
1453,000000	84,850374
1452,000000	84,974906
1451,000000	85,084798
1450,000000	85,157621
1449,000000	85,161613
1448,000000	85,102464
1447,000000	85,015571
1446,000000	84,905903
1445,000000	84,747271
1444,000000	84,523656
1443,000000	84,230852
1442,000000	83,857725
1441,000000	83,406931
1440,000000	82,915231
1439,000000	82,397509
1438,000000	81,780509
1437,000000	81,005764
1436,000000	80,278717
1435,000000	79,881874
1434,000000	79,775171
1433,000000	79,784876
1432,000000	79,811412
1431,000000	79,786382
1430,000000	79,600403
1429,000000	79,187197
1428,000000	78,653781
1427,000000	78,205191
1426,000000	77,994545
1425,000000	78,110668
1424,000000	78,566673
1423,000000	79,214593
1422,000000	79,835779
1421,000000	80,341175
1420,000000	80,769422
1419,000000	81,160739
1418,000000	81,495710
1417,000000	81,775770
1416,000000	82,056376
1415,000000	82,371617
1414,000000	82,713171
1413,000000	83,068995
1412,000000	83,448288
1411,000000	83,857428
1410,000000	84,276300
1409,000000	84,684583
1408,000000	85,085610
1407,000000	85,484608
1406,000000	85,870744
1405,000000	86,224194
1404,000000	86,526151
1403,000000	86,765097
1402,000000	86,942347
1401,000000	87,071537
1400,000000	87,164723
1399,000000	87,227765
1398,000000	87,264679
1397,000000	87,274130
1396,000000	87,245917
1395,000000	87,170277
1394,000000	87,058265
1393,000000	86,935166
1392,000000	86,816841
1391,000000	86,704245
1390,000000	86,595814
1389,000000	86,495175
1388,000000	86,412438
1387,000000	86,361430
1386,000000	86,344223
1385,000000	86,342528
1384,000000	86,333019
1383,000000	86,302090
1382,000000	86,249578
1381,000000	86,188877
1380,000000	86,143978
1379,000000	86,144395
1378,000000	86,213842
1377,000000	86,357455
1376,000000	86,563743
1375,000000	86,811379
1374,000000	87,069855
1373,000000	87,305600
1372,000000	87,501912
1371,000000	87,660829
1370,000000	87,790995
1369,000000	87,900325
1368,000000	87,992481
1367,000000	88,064810
1366,000000	88,111913
1365,000000	88,132986
1364,000000	88,130270
1363,000000	88,103871
1362,000000	88,057183
1361,000000	87,998563
1360,000000	87,934903
1359,000000	87,869695
1358,000000	87,806148
1357,000000	87,749511
1356,000000	87,706474
1355,000000	87,684371
1354,000000	87,692021
1353,000000	87,737681
1352,000000	87,822324
1351,000000	87,935505
1350,000000	88,062667
1349,000000	88,187736
1348,000000	88,291672
1347,000000	88,352490
1346,000000	88,348695
1345,000000	88,266373
1344,000000	88,101724
1343,000000	87,853780
1342,000000	87,513742
1341,000000	87,065759
1340,000000	86,516379
1339,000000	85,925188
1338,000000	85,379194
1337,000000	84,935543
1336,000000	84,610352
1335,000000	84,397491
1334,000000	84,277811
1333,000000	84,224853
1332,000000	84,214586
1331,000000	84,233517
1330,000000	84,275945
1329,000000	84,338942
1328,000000	84,422415
1327,000000	84,526964
1326,000000	84,651775
1325,000000	84,793823
1324,000000	84,951108
1323,000000	85,122071
1322,000000	85,301487
1321,000000	85,483687
1320,000000	85,668486
1319,000000	85,857921
1318,000000	86,047498
1317,000000	86,227511
1316,000000	86,393345
1315,000000	86,547539
1314,000000	86,692642
1313,000000	86,827235
1312,000000	86,948114
1311,000000	87,051870
1310,000000	87,134856
1309,000000	87,195090
1308,000000	87,234711
1307,000000	87,259295
1306,000000	87,275748
1305,000000	87,290887
1304,000000	87,313084
1303,000000	87,350632
1302,000000	87,407390
1301,000000	87,481724
1300,000000	87,569237
1299,000000	87,663944
1298,000000	87,758225
1297,000000	87,845025
1296,000000	87,919291
1295,000000	87,975896
1294,000000	88,007635
1293,000000	88,006886
1292,000000	87,969214
1291,000000	87,892793
1290,000000	87,775130
1289,000000	87,615051
1288,000000	87,415637
1287,000000	87,183515
1286,000000	86,923364
1285,000000	86,635007
1284,000000	86,319213
1283,000000	85,979242
1282,000000	85,616103
1281,000000	85,227384
1280,000000	84,812289
1279,000000	84,375048
1278,000000	83,918175
1277,000000	83,440233
1276,000000	82,943679
1275,000000	82,436805
1274,000000	81,924634
1273,000000	81,407287
1272,000000	80,893690
1271,000000	80,406241
1270,000000	79,964805
1269,000000	79,574582
1268,000000	79,236176
1267,000000	78,952220
1266,000000	78,715286
1265,000000	78,504889
1264,000000	78,300973
1263,000000	78,088438
1262,000000	77,845091
1261,000000	77,542566
1260,000000	77,168450
1259,000000	76,738853
1258,000000	76,287483
1257,000000	75,859334
1256,000000	75,513658
1255,000000	75,303972
1254,000000	75,235367
1253,000000	75,258132
1252,000000	75,313244
1251,000000	75,368704
1250,000000	75,417627
1249,000000	75,465194
1248,000000	75,528446
1247,000000	75,630235
1246,000000	75,777507
1245,000000	75,958932
1244,000000	76,165016
1243,000000	76,395788
1242,000000	76,648515
1241,000000	76,913937
1240,000000	77,190419
1239,000000	77,485470
1238,000000	77,800101
1237,000000	78,125493
1236,000000	78,455307
1235,000000	78,788119
1234,000000	79,117033
1233,000000	79,431938
1232,000000	79,737303
1231,000000	80,056728
1230,000000	80,419210
1229,000000	80,848348
1228,000000	81,359026
1227,000000	81,949411
1226,000000	82,590609
1225,000000	83,235612
1224,000000	83,840621
1223,000000	84,375750
1222,000000	84,821925
1221,000000	85,170420
1220,000000	85,425154
1219,000000	85,598092
1218,000000	85,703620
1217,000000	85,753613
1216,000000	85,760683
1215,000000	85,739134
1214,000000	85,700207
1213,000000	85,651407
1212,000000	85,597408
1211,000000	85,540387
1210,000000	85,478411
1209,000000	85,406942
1208,000000	85,323633
1207,000000	85,227767
1206,000000	85,117078
1205,000000	84,989466
1204,000000	84,846876
1203,000000	84,694113
1202,000000	84,534111
1201,000000	84,369871
1200,000000	84,209917
1199,000000	84,065375
1198,000000	83,940714
1197,000000	83,833716
1196,000000	83,744072
1195,000000	83,673890
1194,000000	83,621022
1193,000000	83,579105
1192,000000	83,546109
1191,000000	83,525205
1190,000000	83,516317
1189,000000	83,514801
1188,000000	83,517306
1187,000000	83,521821
1186,000000	83,521860
1185,000000	83,508444
1184,000000	83,476522
1183,000000	83,422773
1182,000000	83,339514
1181,000000	83,220436
1180,000000	83,073112
1179,000000	82,914639
1178,000000	82,754692
1177,000000	82,591329
1176,000000	82,423467
1175,000000	82,257216
1174,000000	82,097860
1173,000000	81,946216
1172,000000	81,805545
1171,000000	81,682702
1170,000000	81,578801
1169,000000	81,488443
1168,000000	81,409342
1167,000000	81,343705
1166,000000	81,291154
1165,000000	81,249972
1164,000000	81,227294
1163,000000	81,235329
1162,000000	81,275520
1161,000000	81,338497
1160,000000	81,418277
1159,000000	81,516055
1158,000000	81,629147
1157,000000	81,748569
1156,000000	81,870445
1155,000000	81,997952
1154,000000	82,132215
1153,000000	82,271352
1152,000000	82,418211
1151,000000	82,579083
1150,000000	82,754054
1149,000000	82,939217
1148,000000	83,137863
1147,000000	83,358228
1146,000000	83,602078
1145,000000	83,864711
1144,000000	84,145303
1143,000000	84,446367
1142,000000	84,763158
1141,000000	85,084742
1140,000000	85,403944
1139,000000	85,716948
1138,000000	86,013521
1137,000000	86,278293
1136,000000	86,500628
1135,000000	86,677205
1134,000000	86,805861
1133,000000	86,881867
1132,000000	86,903395
1131,000000	86,870383
1130,000000	86,779241
1129,000000	86,624930
1128,000000	86,406794
1127,000000	86,131506
1126,000000	85,805206
1125,000000	85,432063
1124,000000	85,024181
1123,000000	84,604960
1122,000000	84,199825
1121,000000	83,827801
1120,000000	83,505530
1119,000000	83,247561
1118,000000	83,058142
1117,000000	82,927938
1116,000000	82,843849
1115,000000	82,793520
1114,000000	82,759025
1113,000000	82,720495
1112,000000	82,666291
1111,000000	82,590153
1110,000000	82,475444
1109,000000	82,296032
1108,000000	82,037226
1107,000000	81,710069
1106,000000	81,344686
1105,000000	80,983220
1104,000000	80,679795
1103,000000	80,488348
1102,000000	80,433678
1101,000000	80,499757
1100,000000	80,652977
1099,000000	80,858174
1098,000000	81,082976
1097,000000	81,300345
1096,000000	81,498247
1095,000000	81,679151
1094,000000	81,846445
1093,000000	82,001198
1092,000000	82,150060
1091,000000	82,304216
1090,000000	82,467929
1089,000000	82,638277
1088,000000	82,816729
1087,000000	83,010673
1086,000000	83,222236
1085,000000	83,445545
1084,000000	83,674632
1083,000000	83,904786
1082,000000	84,126655
1081,000000	84,329840
1080,000000	84,512425
1079,000000	84,679475
1078,000000	84,832836
1077,000000	84,970808
1076,000000	85,097041
1075,000000	85,219095
1074,000000	85,338847
1073,000000	85,451826
1072,000000	85,555768
1071,000000	85,652320
1070,000000	85,740580
1069,000000	85,817908
1068,000000	85,887160
1067,000000	85,955118
1066,000000	86,023603
1065,000000	86,088048
1064,000000	86,145121
1063,000000	86,195453
1062,000000	86,240182
1061,000000	86,281857
1060,000000	86,327461
1059,000000	86,383483
1058,000000	86,448703
1057,000000	86,518284
1056,000000	86,592280
1055,000000	86,672375
1054,000000	86,752350
1053,000000	86,821233
1052,000000	86,875257
1051,000000	86,918714
1050,000000	86,953933
1049,000000	86,980274
1048,000000	87,002796
1047,000000	87,030279
1046,000000	87,063270
1045,000000	87,092417
1044,000000	87,110342
1043,000000	87,117566
1042,000000	87,115464
1041,000000	87,101593
1040,000000	87,075007
1039,000000	87,040981
1038,000000	87,007922
1037,000000	86,983375
1036,000000	86,973332
1035,000000	86,979772
1034,000000	86,997840
1033,000000	87,020021
1032,000000	87,043219
1031,000000	87,067227
1030,000000	87,088447
1029,000000	87,102107
1028,000000	87,109572
1027,000000	87,115577
1026,000000	87,116488
1025,000000	87,096055
1024,000000	87,031434
1023,000000	86,903073
1022,000000	86,708302
1021,000000	86,481663
1020,000000	86,299421
1019,000000	86,244993
1018,000000	86,351193
1017,000000	86,577036
1016,000000	86,842597
1015,000000	87,081031
1014,000000	87,264446
1013,000000	87,397117
1012,000000	87,496704
1011,000000	87,577906
1010,000000	87,646468
1009,000000	87,702915
1008,000000	87,750104
1007,000000	87,793210
1006,000000	87,833706
1005,000000	87,868538
1004,000000	87,895339
1003,000000	87,915483
1002,000000	87,931256
1001,000000	87,943392
1000,000000	87,951710
999,000000	87,954399
998,000000	87,947552
997,000000	87,929145
996,000000	87,903007
995,000000	87,875411
994,000000	87,847920
993,000000	87,817480
992,000000	87,782122
991,000000	87,740639
990,000000	87,688097
989,000000	87,617079
988,000000	87,524553
987,000000	87,412802
986,000000	87,282974
985,000000	87,133841
984,000000	86,966134
983,000000	86,782755
982,000000	86,583911
981,000000	86,366840
980,000000	86,132015
979,000000	85,882810
978,000000	85,618878
977,000000	85,337268
976,000000	85,040563
975,000000	84,737635
974,000000	84,434822
973,000000	84,135204
972,000000	83,847357
971,000000	83,584446
970,000000	83,350758
969,000000	83,138426
968,000000	82,941421
967,000000	82,762565
966,000000	82,605757
965,000000	82,469985
964,000000	82,354857
963,000000	82,263259
962,000000	82,195197
961,000000	82,149471
960,000000	82,131847
959,000000	82,152831
958,000000	82,218114
957,000000	82,328779
956,000000	82,490643
955,000000	82,708888
954,000000	82,973337
953,000000	83,262642
952,000000	83,561626
951,000000	83,865712
950,000000	84,168759
949,000000	84,460106
948,000000	84,734612
947,000000	84,994590
946,000000	85,240526
945,000000	85,469093
944,000000	85,681819
943,000000	85,885314
942,000000	86,081755
941,000000	86,266140
940,000000	86,434864
939,000000	86,589713
938,000000	86,732051
937,000000	86,861361
936,000000	86,980649
935,000000	87,095567
934,000000	87,206248
933,000000	87,306478
932,000000	87,393889
931,000000	87,474278
930,000000	87,552920
929,000000	87,628317
928,000000	87,697519
927,000000	87,762717
926,000000	87,828603
925,000000	87,897145
924,000000	87,968088
923,000000	88,041359
922,000000	88,117148
921,000000	88,196479
920,000000	88,282549
919,000000	88,377674
918,000000	88,478260
917,000000	88,576666
916,000000	88,669256
915,000000	88,759169
914,000000	88,851103
913,000000	88,947257
912,000000	89,048478
911,000000	89,154968
910,000000	89,264423
909,000000	89,372695
908,000000	89,476886
907,000000	89,575323
906,000000	89,665553
905,000000	89,745942
904,000000	89,818678
903,000000	89,887003
902,000000	89,949894
901,000000	90,004084
900,000000	90,050373
899,000000	90,092754
898,000000	90,131057
897,000000	90,159452
896,000000	90,174866
895,000000	90,181780
894,000000	90,186864
893,000000	90,192640
892,000000	90,198755
891,000000	90,205125
890,000000	90,208450
889,000000	90,196025
888,000000	90,144229
887,000000	90,021552
886,000000	89,798492
885,000000	89,460224
884,000000	89,013524
883,000000	88,474479
882,000000	87,842799
881,000000	87,100380
880,000000	86,247893
879,000000	85,348996
878,000000	84,526058
877,000000	83,911087
876,000000	83,594485
875,000000	83,602882
874,000000	83,902539
873,000000	84,419819
872,000000	85,070150
871,000000	85,770767
870,000000	86,447906
869,000000	87,048023
868,000000	87,547238
867,000000	87,947534
866,000000	88,263118
865,000000	88,510076
864,000000	88,702825
863,000000	88,854712
862,000000	88,975659
861,000000	89,070597
860,000000	89,139538
859,000000	89,180297
858,000000	89,193307
857,000000	89,183053
856,000000	89,154607
855,000000	89,108762
854,000000	89,042831
853,000000	88,955895
852,000000	88,848300
851,000000	88,717730
850,000000	88,564684
849,000000	88,407092
848,000000	88,280448
847,000000	88,211602
846,000000	88,192200
845,000000	88,187111
844,000000	88,167805
843,000000	88,129851
842,000000	88,083118
841,000000	88,037478
840,000000	87,999853
839,000000	87,973198
838,000000	87,952321
837,000000	87,927333
836,000000	87,894982
835,000000	87,861068
834,000000	87,831496
833,000000	87,808746
832,000000	87,799885
831,000000	87,820234
830,000000	87,883804
829,000000	87,994884
828,000000	88,149054
827,000000	88,335490
826,000000	88,537193
825,000000	88,737672
824,000000	88,932238
823,000000	89,126844
822,000000	89,324688
821,000000	89,520756
820,000000	89,710545
819,000000	89,895932
818,000000	90,079543
817,000000	90,259125
816,000000	90,430598
815,000000	90,592490
814,000000	90,744366
813,000000	90,884296
812,000000	91,010842
811,000000	91,125235
810,000000	91,229615
809,000000	91,324483
808,000000	91,409443
807,000000	91,484723
806,000000	91,550412
805,000000	91,605452
804,000000	91,647419
803,000000	91,672600
802,000000	91,677557
801,000000	91,663604
800,000000	91,639578
799,000000	91,616262
798,000000	91,597217
797,000000	91,578273
796,000000	91,555590
795,000000	91,529745
794,000000	91,501667
793,000000	91,470461
792,000000	91,437161
791,000000	91,405219
790,000000	91,374617
789,000000	91,340060
788,000000	91,297529
787,000000	91,248196
786,000000	91,194138
785,000000	91,135702
784,000000	91,076225
783,000000	91,024179
782,000000	90,986102
781,000000	90,961224
780,000000	90,945954
779,000000	90,938703
778,000000	90,936560
777,000000	90,932225
776,000000	90,919368
775,000000	90,897911
774,000000	90,870427
773,000000	90,837334
772,000000	90,799800
771,000000	90,762944
770,000000	90,730710
769,000000	90,700612
768,000000	90,668399
767,000000	90,635185
766,000000	90,605357
765,000000	90,580162
764,000000	90,557926
763,000000	90,537677
762,000000	90,517623
761,000000	90,492756
760,000000	90,459262
759,000000	90,419549
758,000000	90,377755
757,000000	90,331722
756,000000	90,274829
755,000000	90,205046
754,000000	90,127394
753,000000	90,047239
752,000000	89,965519
751,000000	89,880190
750,000000	89,788259
749,000000	89,686751
748,000000	89,575119
747,000000	89,456739
746,000000	89,335622
745,000000	89,211971
744,000000	89,082644
743,000000	88,944374
742,000000	88,793231
741,000000	88,621311
740,000000	88,416051
739,000000	88,162463
738,000000	87,844657
737,000000	87,449337
736,000000	86,976318
735,000000	86,452482
734,000000	85,935863
733,000000	85,500323
732,000000	85,206344
731,000000	85,074078
730,000000	85,077193
729,000000	85,159773
728,000000	85,264157
727,000000	85,349347
726,000000	85,392815
725,000000	85,389788
724,000000	85,351895
723,000000	85,298588
722,000000	85,246554
721,000000	85,210046
720,000000	85,204714
719,000000	85,231462
718,000000	85,250235
717,000000	85,179251
716,000000	84,935558
715,000000	84,501577
714,000000	83,967968
713,000000	83,499983
712,000000	83,234733
711,000000	83,185263
710,000000	83,241056
709,000000	83,265700
708,000000	83,189405
707,000000	83,019333
706,000000	82,785535
705,000000	82,507721
704,000000	82,206193
703,000000	81,904924
702,000000	81,616218
701,000000	81,339455
700,000000	81,075495
699,000000	80,834903
698,000000	80,625410
697,000000	80,445038
696,000000	80,291256
695,000000	80,160861
694,000000	80,050716
693,000000	79,963483
692,000000	79,903591
691,000000	79,868692
690,000000	79,845558
689,000000	79,824057
688,000000	79,806585
687,000000	79,792171
686,000000	79,772283
685,000000	79,746216
684,000000	79,722160
683,000000	79,704452
682,000000	79,691375
681,000000	79,688122
680,000000	79,703887
679,000000	79,739295
678,000000	79,793033
677,000000	79,866837
676,000000	79,967276
675,000000	80,100494
674,000000	80,271479
673,000000	80,487676
672,000000	80,755636
671,000000	81,079502
670,000000	81,471311
669,000000	81,933870
668,000000	82,363336
667,000000	82,601088
666,000000	82,745985
665,000000	82,868358
664,000000	82,982048
663,000000	83,101241
662,000000	83,206226
661,000000	83,254047
660,000000	83,222546
659,000000	83,122656
658,000000	82,965281
657,000000	82,731028
656,000000	82,411591
655,000000	82,039460
654,000000	81,640209
653,000000	81,194843
652,000000	80,692013
651,000000	80,162766
650,000000	79,630849
649,000000	79,072962
648,000000	78,473165
647,000000	77,861366
646,000000	77,253332
645,000000	76,615106
644,000000	75,925440
643,000000	75,218826
642,000000	74,530526
641,000000	73,851068
640,000000	73,185771
639,000000	72,605776
638,000000	72,179366
637,000000	71,908299
636,000000	71,777769
635,000000	71,800103
634,000000	71,960254
633,000000	72,186133
632,000000	72,417375
631,000000	72,645558
630,000000	72,862315
629,000000	73,027279
628,000000	73,118181
627,000000	73,154229
626,000000	73,141118
625,000000	73,050685
624,000000	72,878810
623,000000	72,666925
622,000000	72,441112
621,000000	72,182561
620,000000	71,882958
619,000000	71,573555
618,000000	71,272131
617,000000	70,956724
616,000000	70,623265
615,000000	70,312546
614,000000	70,045739
613,000000	69,794768
612,000000	69,548179
611,000000	69,344994
610,000000	69,211510
609,000000	69,129500
608,000000	69,104117
607,000000	69,206226
606,000000	69,501016
605,000000	69,993002
604,000000	70,666297
603,000000	71,512798
602,000000	72,500565
601,000000	73,568349
600,000000	74,670064
599,000000	75,778844
598,000000	76,844906
597,000000	77,800465
596,000000	78,614806
595,000000	79,305746
594,000000	79,895379
593,000000	80,388351
592,000000	80,796123
591,000000	81,147920
590,000000	81,461812
589,000000	81,733344
588,000000	81,965740
587,000000	82,180170
586,000000	82,386244
585,000000	82,571496
584,000000	82,728754
583,000000	82,869961
582,000000	83,000868
581,000000	83,112099
580,000000	83,204617
579,000000	83,296408
578,000000	83,390896
577,000000	83,469958
576,000000	83,530582
575,000000	83,594537
574,000000	83,671143
573,000000	83,744192
572,000000	83,809159
571,000000	83,883496
570,000000	83,970590
569,000000	84,048189
568,000000	84,111393
567,000000	84,188085
566,000000	84,292360
565,000000	84,402159
564,000000	84,497885
563,000000	84,586644
562,000000	84,669698
561,000000	84,726105
560,000000	84,749055
559,000000	84,765694
558,000000	84,798253
557,000000	84,835375
556,000000	84,860052
555,000000	84,874639
554,000000	84,880809
553,000000	84,866525
552,000000	84,834764
551,000000	84,814792
550,000000	84,823899
549,000000	84,842120
548,000000	84,847772
547,000000	84,848084
546,000000	84,856222
545,000000	84,866932
544,000000	84,875689
543,000000	84,891261
542,000000	84,911488
541,000000	84,918789
540,000000	84,915019
539,000000	84,928424
538,000000	84,968173
537,000000	85,007576
536,000000	85,027213
535,000000	85,042618
534,000000	85,069938
533,000000	85,106887
532,000000	85,157231
531,000000	85,232354
530,000000	85,312193
529,000000	85,348238
528,000000	85,324675
527,000000	85,284802
526,000000	85,275774
525,000000	85,288388
524,000000	85,289764
523,000000	85,275895
522,000000	85,257062
521,000000	85,233945
520,000000	85,214195
519,000000	85,219836
518,000000	85,250575
517,000000	85,271619
516,000000	85,267929
515,000000	85,266558
514,000000	85,286203
513,000000	85,310771
512,000000	85,324857
511,000000	85,337561
510,000000	85,352587
509,000000	85,355317
508,000000	85,345758
507,000000	85,352916
506,000000	85,384837
505,000000	85,402535
504,000000	85,377951
503,000000	85,331703
502,000000	85,293133
501,000000	85,252473
500,000000	85,186526
499,000000	85,100801
498,000000	85,009240
497,000000	84,910274
496,000000	84,807628
495,000000	84,722523
494,000000	84,662800
493,000000	84,607813
492,000000	84,550009
491,000000	84,520947
490,000000	84,534040
489,000000	84,548246
488,000000	84,524722
487,000000	84,483019
486,000000	84,468430
485,000000	84,491096
484,000000	84,532563
483,000000	84,585700
482,000000	84,647067
481,000000	84,702286
480,000000	84,757660
479,000000	84,851193
478,000000	84,989682
477,000000	85,114858
476,000000	85,175920
475,000000	85,194066
474,000000	85,218681
473,000000	85,261105
472,000000	85,303779
471,000000	85,341717
470,000000	85,360813
469,000000	85,337002
468,000000	85,290205
467,000000	85,287749
466,000000	85,354171
465,000000	85,434439
464,000000	85,485179
463,000000	85,524336
462,000000	85,566268
461,000000	85,572914
460,000000	85,524616
459,000000	85,473789
458,000000	85,477859
457,000000	85,518664
456,000000	85,563036
455,000000	85,631632
454,000000	85,730982
453,000000	85,810509
452,000000	85,830480
451,000000	85,824691
450,000000	85,831676
