# Supplementary material for: Machine learning-assisted non-destructive plasticizer identification and quantification in historical PVC objects based on IR spectroscopy
Source: Sci Rep. 2022 Mar 23;12:5017. doi: 10.1038/s41598-022-08862-1 (PMC8943100; doi:10.1038/s41598-022-08862-1)
Supplement: Supplementary file 1 — Supplementary Information 1. [file 41598_2022_8862_MOESM1_ESM.zip › Plasticizers_PVC_data/ATR_FTIR_all/P403.ASC]

PE IR       SUBTECH     SPECTRUM    ASCII       PEDS        4.00        
   -1
P403.ASC
21/06/21
14:49:58.00
21/06/21
14:49:58.00
Tja�a Rijavec
Sample 015 By tjasar Date Monday, June 21 2021
450,000000
#HDR
-1
-1
#GR
cm-1
%T
1.0
0.0
4000,000000
-1,000000
3551
8
100,059689
85,046289
#DATA
4000,000000	99,072334
3999,000000	99,070663
3998,000000	99,068556
3997,000000	99,067377
3996,000000	99,067985
3995,000000	99,069492
3994,000000	99,070794
3993,000000	99,071377
3992,000000	99,071402
3991,000000	99,070962
3990,000000	99,069904
3989,000000	99,068233
3988,000000	99,066568
3987,000000	99,065881
3986,000000	99,066590
3985,000000	99,068195
3984,000000	99,069929
3983,000000	99,071286
3982,000000	99,071912
3981,000000	99,071660
3980,000000	99,070882
3979,000000	99,070329
3978,000000	99,070677
3977,000000	99,072048
3976,000000	99,073721
3975,000000	99,074548
3974,000000	99,073896
3973,000000	99,072323
3972,000000	99,071060
3971,000000	99,071033
3970,000000	99,072493
3969,000000	99,074792
3968,000000	99,077101
3967,000000	99,078773
3966,000000	99,079243
3965,000000	99,078171
3964,000000	99,075906
3963,000000	99,073567
3962,000000	99,072222
3961,000000	99,072612
3960,000000	99,074414
3959,000000	99,076663
3958,000000	99,079120
3957,000000	99,081530
3956,000000	99,083615
3955,000000	99,085427
3954,000000	99,087257
3953,000000	99,088930
3952,000000	99,088318
3951,000000	99,082730
3950,000000	99,071391
3949,000000	99,057147
3948,000000	99,045726
3947,000000	99,042361
3946,000000	99,049758
3945,000000	99,066257
3944,000000	99,085539
3943,000000	99,099688
3942,000000	99,102727
3941,000000	99,095683
3940,000000	99,085497
3939,000000	99,078128
3938,000000	99,075142
3937,000000	99,073342
3936,000000	99,069185
3935,000000	99,062474
3934,000000	99,055980
3933,000000	99,054341
3932,000000	99,059647
3931,000000	99,070176
3930,000000	99,081461
3929,000000	99,090385
3928,000000	99,098993
3927,000000	99,108917
3926,000000	99,117080
3925,000000	99,117666
3924,000000	99,108559
3923,000000	99,093326
3922,000000	99,077377
3921,000000	99,063152
3920,000000	99,050375
3919,000000	99,039593
3918,000000	99,035204
3917,000000	99,041079
3916,000000	99,054675
3915,000000	99,069408
3914,000000	99,080516
3913,000000	99,087833
3912,000000	99,093020
3911,000000	99,096321
3910,000000	99,097984
3909,000000	99,098242
3908,000000	99,097615
3907,000000	99,095827
3906,000000	99,087808
3905,000000	99,066824
3904,000000	99,032592
3903,000000	98,998376
3902,000000	98,983034
3901,000000	98,992543
3900,000000	99,016919
3899,000000	99,040032
3898,000000	99,051679
3897,000000	99,053411
3896,000000	99,051326
3895,000000	99,049408
3894,000000	99,050926
3893,000000	99,056051
3892,000000	99,062127
3891,000000	99,062982
3890,000000	99,055192
3889,000000	99,042904
3888,000000	99,033402
3887,000000	99,032247
3886,000000	99,039752
3885,000000	99,052066
3884,000000	99,065912
3883,000000	99,081740
3882,000000	99,102105
3881,000000	99,120461
3880,000000	99,123414
3879,000000	99,108412
3878,000000	99,089348
3877,000000	99,081993
3876,000000	99,091188
3875,000000	99,106444
3874,000000	99,110049
3873,000000	99,093403
3872,000000	99,064797
3871,000000	99,040264
3870,000000	99,028572
3869,000000	99,024549
3868,000000	99,021070
3867,000000	99,017739
3866,000000	99,017442
3865,000000	99,022654
3864,000000	99,031445
3863,000000	99,038389
3862,000000	99,041430
3861,000000	99,042660
3860,000000	99,044659
3859,000000	99,046008
3858,000000	99,043206
3857,000000	99,037142
3856,000000	99,032994
3855,000000	99,034430
3854,000000	99,028318
3853,000000	99,015347
3852,000000	99,016178
3851,000000	99,028220
3850,000000	99,037370
3849,000000	99,042472
3848,000000	99,048915
3847,000000	99,059855
3846,000000	99,074722
3845,000000	99,091234
3844,000000	99,103989
3843,000000	99,106423
3842,000000	99,097266
3841,000000	99,080951
3840,000000	99,067396
3839,000000	99,064173
3838,000000	99,070503
3837,000000	99,079904
3836,000000	99,085338
3835,000000	99,086082
3834,000000	99,084927
3833,000000	99,084235
3832,000000	99,086062
3831,000000	99,091032
3830,000000	99,098148
3829,000000	99,107641
3828,000000	99,119414
3827,000000	99,127005
3826,000000	99,123141
3825,000000	99,106931
3824,000000	99,086841
3823,000000	99,075421
3822,000000	99,073936
3821,000000	99,073006
3820,000000	99,066241
3819,000000	99,058972
3818,000000	99,060354
3817,000000	99,074376
3816,000000	99,095761
3815,000000	99,113613
3814,000000	99,122602
3813,000000	99,124971
3812,000000	99,125016
3811,000000	99,124208
3810,000000	99,122114
3809,000000	99,119822
3808,000000	99,117104
3807,000000	99,112215
3806,000000	99,105756
3805,000000	99,099954
3804,000000	99,100172
3803,000000	99,109035
3802,000000	99,124603
3801,000000	99,140011
3800,000000	99,146605
3799,000000	99,145115
3798,000000	99,142322
3797,000000	99,143422
3796,000000	99,147002
3795,000000	99,152120
3794,000000	99,159534
3793,000000	99,169421
3792,000000	99,179742
3791,000000	99,188490
3790,000000	99,194764
3789,000000	99,199248
3788,000000	99,203561
3787,000000	99,207672
3786,000000	99,209850
3785,000000	99,208424
3784,000000	99,204463
3783,000000	99,201289
3782,000000	99,203062
3781,000000	99,209949
3780,000000	99,216588
3779,000000	99,216001
3778,000000	99,207978
3777,000000	99,199329
3776,000000	99,195712
3775,000000	99,196317
3774,000000	99,196198
3773,000000	99,192728
3772,000000	99,185699
3771,000000	99,175560
3770,000000	99,164494
3769,000000	99,155645
3768,000000	99,152172
3767,000000	99,154361
3766,000000	99,158649
3765,000000	99,161611
3764,000000	99,162863
3763,000000	99,164186
3762,000000	99,169053
3761,000000	99,176533
3760,000000	99,183323
3759,000000	99,183853
3758,000000	99,174338
3757,000000	99,156736
3756,000000	99,136530
3755,000000	99,119607
3754,000000	99,103849
3753,000000	99,076815
3752,000000	99,028822
3751,000000	98,972299
3750,000000	98,935956
3749,000000	98,929314
3748,000000	98,943907
3747,000000	98,974230
3746,000000	99,016712
3745,000000	99,058073
3744,000000	99,082694
3743,000000	99,092799
3742,000000	99,096715
3741,000000	99,093199
3740,000000	99,084253
3739,000000	99,074507
3738,000000	99,066595
3737,000000	99,062964
3736,000000	99,068395
3735,000000	99,089384
3734,000000	99,111072
3733,000000	99,115881
3732,000000	99,108279
3731,000000	99,099363
3730,000000	99,091511
3729,000000	99,080239
3728,000000	99,066584
3727,000000	99,059383
3726,000000	99,065828
3725,000000	99,083352
3724,000000	99,104211
3723,000000	99,125449
3722,000000	99,146683
3721,000000	99,164714
3720,000000	99,178190
3719,000000	99,186420
3718,000000	99,187305
3717,000000	99,180799
3716,000000	99,171088
3715,000000	99,164045
3714,000000	99,157874
3713,000000	99,141746
3712,000000	99,112685
3711,000000	99,087742
3710,000000	99,084011
3709,000000	99,098937
3708,000000	99,122912
3707,000000	99,149654
3706,000000	99,175374
3705,000000	99,201305
3704,000000	99,231410
3703,000000	99,263769
3702,000000	99,287107
3701,000000	99,290032
3700,000000	99,274147
3699,000000	99,252834
3698,000000	99,235650
3697,000000	99,223559
3696,000000	99,212730
3695,000000	99,200110
3694,000000	99,187639
3693,000000	99,182825
3692,000000	99,192449
3691,000000	99,213169
3690,000000	99,230427
3689,000000	99,230418
3688,000000	99,213002
3687,000000	99,189849
3686,000000	99,171603
3685,000000	99,162054
3684,000000	99,160153
3683,000000	99,162905
3682,000000	99,168104
3681,000000	99,172406
3680,000000	99,168610
3679,000000	99,155342
3678,000000	99,138815
3677,000000	99,128363
3676,000000	99,128101
3675,000000	99,130654
3674,000000	99,120185
3673,000000	99,101382
3672,000000	99,087166
3671,000000	99,085131
3670,000000	99,098188
3669,000000	99,116284
3668,000000	99,128909
3667,000000	99,139424
3666,000000	99,152542
3665,000000	99,167843
3664,000000	99,181674
3663,000000	99,191705
3662,000000	99,196942
3661,000000	99,196139
3660,000000	99,187280
3659,000000	99,171371
3658,000000	99,152079
3657,000000	99,134367
3656,000000	99,122690
3655,000000	99,119703
3654,000000	99,123850
3653,000000	99,131665
3652,000000	99,135596
3651,000000	99,118617
3650,000000	99,077014
3649,000000	99,045870
3648,000000	99,053696
3647,000000	99,079371
3646,000000	99,096159
3645,000000	99,101956
3644,000000	99,106653
3643,000000	99,116041
3642,000000	99,129779
3641,000000	99,142888
3640,000000	99,150122
3639,000000	99,150956
3638,000000	99,147856
3637,000000	99,143338
3636,000000	99,137449
3635,000000	99,127919
3634,000000	99,112537
3633,000000	99,090203
3632,000000	99,061545
3631,000000	99,028641
3630,000000	98,994222
3629,000000	98,968583
3628,000000	98,965571
3627,000000	98,981029
3626,000000	99,003344
3625,000000	99,024857
3624,000000	99,044891
3623,000000	99,067889
3622,000000	99,098735
3621,000000	99,134916
3620,000000	99,162973
3619,000000	99,164655
3618,000000	99,136429
3617,000000	99,093605
3616,000000	99,054004
3615,000000	99,025391
3614,000000	99,004662
3613,000000	98,982648
3612,000000	98,953993
3611,000000	98,924696
3610,000000	98,907197
3609,000000	98,912957
3608,000000	98,943985
3607,000000	98,987174
3606,000000	99,024481
3605,000000	99,047173
3604,000000	99,057303
3603,000000	99,059768
3602,000000	99,058161
3601,000000	99,055865
3600,000000	99,055488
3599,000000	99,056080
3598,000000	99,054203
3597,000000	99,048523
3596,000000	99,039788
3595,000000	99,030758
3594,000000	99,021737
3593,000000	99,010528
3592,000000	98,996445
3591,000000	98,984160
3590,000000	98,979697
3589,000000	98,986238
3588,000000	99,000184
3587,000000	99,013244
3586,000000	99,015952
3585,000000	99,009162
3584,000000	99,001709
3583,000000	99,000162
3582,000000	99,003955
3581,000000	99,010014
3580,000000	99,014854
3579,000000	99,017251
3578,000000	99,017064
3577,000000	99,015632
3576,000000	99,014091
3575,000000	99,011921
3574,000000	99,008186
3573,000000	99,001696
3572,000000	98,992728
3571,000000	98,983013
3570,000000	98,973800
3569,000000	98,962689
3568,000000	98,949119
3567,000000	98,940035
3566,000000	98,939023
3565,000000	98,937891
3564,000000	98,932747
3563,000000	98,928740
3562,000000	98,930716
3561,000000	98,937674
3560,000000	98,944844
3559,000000	98,948246
3558,000000	98,947016
3557,000000	98,942777
3556,000000	98,938035
3555,000000	98,934708
3554,000000	98,933476
3553,000000	98,932447
3552,000000	98,927505
3551,000000	98,915918
3550,000000	98,899278
3549,000000	98,881908
3548,000000	98,867653
3547,000000	98,859046
3546,000000	98,857896
3545,000000	98,863440
3544,000000	98,871394
3543,000000	98,877702
3542,000000	98,881380
3541,000000	98,882979
3540,000000	98,883516
3539,000000	98,883852
3538,000000	98,884330
3537,000000	98,884394
3536,000000	98,882899
3535,000000	98,879743
3534,000000	98,875840
3533,000000	98,872613
3532,000000	98,870251
3531,000000	98,867654
3530,000000	98,862791
3529,000000	98,853578
3528,000000	98,839780
3527,000000	98,824629
3526,000000	98,812718
3525,000000	98,807185
3524,000000	98,808144
3523,000000	98,812827
3522,000000	98,817354
3521,000000	98,819551
3520,000000	98,820356
3519,000000	98,822100
3518,000000	98,825365
3517,000000	98,829010
3516,000000	98,831186
3515,000000	98,831021
3514,000000	98,828131
3513,000000	98,822584
3512,000000	98,815455
3511,000000	98,809121
3510,000000	98,805171
3509,000000	98,802723
3508,000000	98,799864
3507,000000	98,796184
3506,000000	98,792348
3505,000000	98,788111
3504,000000	98,782981
3503,000000	98,778263
3502,000000	98,775597
3501,000000	98,775522
3500,000000	98,777881
3499,000000	98,782255
3498,000000	98,786622
3497,000000	98,788169
3496,000000	98,785847
3495,000000	98,781312
3494,000000	98,777021
3493,000000	98,773892
3492,000000	98,771482
3491,000000	98,769413
3490,000000	98,767561
3489,000000	98,765571
3488,000000	98,763227
3487,000000	98,760855
3486,000000	98,758922
3485,000000	98,757714
3484,000000	98,757030
3483,000000	98,756303
3482,000000	98,754671
3481,000000	98,751540
3480,000000	98,747467
3479,000000	98,743967
3478,000000	98,741944
3477,000000	98,740667
3476,000000	98,738914
3475,000000	98,736569
3474,000000	98,734547
3473,000000	98,733917
3472,000000	98,735193
3471,000000	98,738011
3470,000000	98,740718
3469,000000	98,740715
3468,000000	98,736433
3467,000000	98,728570
3466,000000	98,719280
3465,000000	98,710570
3464,000000	98,703527
3463,000000	98,698486
3462,000000	98,694933
3461,000000	98,691796
3460,000000	98,688188
3459,000000	98,683944
3458,000000	98,679654
3457,000000	98,675900
3456,000000	98,672761
3455,000000	98,670436
3454,000000	98,668409
3453,000000	98,665738
3452,000000	98,661553
3451,000000	98,656538
3450,000000	98,652493
3449,000000	98,650068
3448,000000	98,647564
3447,000000	98,642927
3446,000000	98,635981
3445,000000	98,628621
3444,000000	98,623260
3443,000000	98,621134
3442,000000	98,622191
3441,000000	98,625872
3440,000000	98,631915
3439,000000	98,640213
3438,000000	98,649395
3437,000000	98,655823
3436,000000	98,655337
3435,000000	98,647513
3434,000000	98,636328
3433,000000	98,626883
3432,000000	98,621068
3431,000000	98,617540
3430,000000	98,614212
3429,000000	98,609611
3428,000000	98,603268
3427,000000	98,595959
3426,000000	98,589417
3425,000000	98,584782
3424,000000	98,581888
3423,000000	98,580304
3422,000000	98,579929
3421,000000	98,580211
3420,000000	98,579895
3419,000000	98,578590
3418,000000	98,577673
3417,000000	98,578900
3416,000000	98,582827
3415,000000	98,588866
3414,000000	98,595803
3413,000000	98,601635
3412,000000	98,604433
3411,000000	98,603954
3410,000000	98,601670
3409,000000	98,598933
3408,000000	98,596248
3407,000000	98,594206
3406,000000	98,594035
3405,000000	98,596624
3404,000000	98,601922
3403,000000	98,609397
3402,000000	98,617539
3401,000000	98,623554
3400,000000	98,624715
3399,000000	98,620845
3398,000000	98,614422
3397,000000	98,608277
3396,000000	98,604090
3395,000000	98,602732
3394,000000	98,604234
3393,000000	98,606962
3392,000000	98,608354
3391,000000	98,607053
3390,000000	98,603865
3389,000000	98,600157
3388,000000	98,596304
3387,000000	98,592162
3386,000000	98,588114
3385,000000	98,585048
3384,000000	98,583486
3383,000000	98,583437
3382,000000	98,584391
3381,000000	98,585640
3380,000000	98,586547
3379,000000	98,586869
3378,000000	98,586580
3377,000000	98,585550
3376,000000	98,583804
3375,000000	98,581859
3374,000000	98,580714
3373,000000	98,581306
3372,000000	98,583931
3371,000000	98,587701
3370,000000	98,590589
3369,000000	98,590468
3368,000000	98,586745
3367,000000	98,580762
3366,000000	98,574427
3365,000000	98,568825
3364,000000	98,564309
3363,000000	98,561247
3362,000000	98,559912
3361,000000	98,559809
3360,000000	98,559766
3359,000000	98,558860
3358,000000	98,556935
3357,000000	98,554486
3356,000000	98,552423
3355,000000	98,551768
3354,000000	98,553028
3353,000000	98,555621
3352,000000	98,558285
3351,000000	98,559961
3350,000000	98,560268
3349,000000	98,559157
3348,000000	98,556836
3347,000000	98,553949
3346,000000	98,551318
3345,000000	98,549563
3344,000000	98,548708
3343,000000	98,548532
3342,000000	98,548789
3341,000000	98,549240
3340,000000	98,549526
3339,000000	98,549010
3338,000000	98,546999
3337,000000	98,543455
3336,000000	98,539479
3335,000000	98,536586
3334,000000	98,535366
3333,000000	98,535144
3332,000000	98,535070
3331,000000	98,535072
3330,000000	98,535589
3329,000000	98,536768
3328,000000	98,538340
3327,000000	98,539893
3326,000000	98,540766
3325,000000	98,540279
3324,000000	98,538470
3323,000000	98,536535
3322,000000	98,535810
3321,000000	98,536527
3320,000000	98,537820
3319,000000	98,538649
3318,000000	98,538270
3317,000000	98,536352
3316,000000	98,533149
3315,000000	98,529670
3314,000000	98,527153
3313,000000	98,526363
3312,000000	98,527429
3311,000000	98,529962
3310,000000	98,533079
3309,000000	98,535710
3308,000000	98,537179
3307,000000	98,537369
3306,000000	98,536219
3305,000000	98,533517
3304,000000	98,529614
3303,000000	98,525701
3302,000000	98,522728
3301,000000	98,520629
3300,000000	98,519079
3299,000000	98,518597
3298,000000	98,519933
3297,000000	98,522856
3296,000000	98,526053
3295,000000	98,528371
3294,000000	98,529482
3293,000000	98,529428
3292,000000	98,528292
3291,000000	98,526341
3290,000000	98,523981
3289,000000	98,521749
3288,000000	98,520480
3287,000000	98,521054
3286,000000	98,523450
3285,000000	98,526291
3284,000000	98,527981
3283,000000	98,528080
3282,000000	98,527474
3281,000000	98,527479
3280,000000	98,529338
3279,000000	98,533778
3278,000000	98,540123
3277,000000	98,546299
3276,000000	98,550529
3275,000000	98,552984
3274,000000	98,555283
3273,000000	98,558506
3272,000000	98,562147
3271,000000	98,564968
3270,000000	98,566032
3269,000000	98,565287
3268,000000	98,563739
3267,000000	98,562878
3266,000000	98,563405
3265,000000	98,564807
3264,000000	98,566371
3263,000000	98,567869
3262,000000	98,569237
3261,000000	98,569963
3260,000000	98,570001
3259,000000	98,570509
3258,000000	98,572907
3257,000000	98,577262
3256,000000	98,582184
3255,000000	98,586270
3254,000000	98,589141
3253,000000	98,591570
3252,000000	98,594724
3251,000000	98,599527
3250,000000	98,605942
3249,000000	98,612743
3248,000000	98,618216
3247,000000	98,621043
3246,000000	98,620931
3245,000000	98,618834
3244,000000	98,616520
3243,000000	98,615453
3242,000000	98,615942
3241,000000	98,617510
3240,000000	98,619832
3239,000000	98,622790
3238,000000	98,626092
3237,000000	98,629395
3236,000000	98,632856
3235,000000	98,636642
3234,000000	98,639888
3233,000000	98,641237
3232,000000	98,640421
3231,000000	98,638786
3230,000000	98,637922
3229,000000	98,638350
3228,000000	98,639776
3227,000000	98,641624
3226,000000	98,643115
3225,000000	98,643723
3224,000000	98,643891
3223,000000	98,644579
3222,000000	98,645874
3221,000000	98,646704
3220,000000	98,646438
3219,000000	98,645717
3218,000000	98,645653
3217,000000	98,646554
3216,000000	98,647971
3215,000000	98,649374
3214,000000	98,650372
3213,000000	98,650974
3212,000000	98,651649
3211,000000	98,653006
3210,000000	98,655121
3209,000000	98,657397
3208,000000	98,659358
3207,000000	98,661170
3206,000000	98,663426
3205,000000	98,666470
3204,000000	98,670072
3203,000000	98,673075
3202,000000	98,673836
3201,000000	98,671467
3200,000000	98,667235
3199,000000	98,663917
3198,000000	98,663745
3197,000000	98,666886
3196,000000	98,671913
3195,000000	98,677246
3194,000000	98,681753
3193,000000	98,684816
3192,000000	98,686244
3191,000000	98,686278
3190,000000	98,685460
3189,000000	98,684508
3188,000000	98,684187
3187,000000	98,684752
3186,000000	98,685973
3185,000000	98,687374
3184,000000	98,688748
3183,000000	98,689914
3182,000000	98,690613
3181,000000	98,690837
3180,000000	98,690917
3179,000000	98,691231
3178,000000	98,691945
3177,000000	98,693361
3176,000000	98,695898
3175,000000	98,699520
3174,000000	98,703362
3173,000000	98,706521
3172,000000	98,708921
3171,000000	98,711058
3170,000000	98,713217
3169,000000	98,715422
3168,000000	98,717859
3167,000000	98,720655
3166,000000	98,723667
3165,000000	98,726597
3164,000000	98,729217
3163,000000	98,731067
3162,000000	98,731547
3161,000000	98,730717
3160,000000	98,729604
3159,000000	98,729373
3158,000000	98,730594
3157,000000	98,733543
3156,000000	98,738482
3155,000000	98,744849
3154,000000	98,750670
3153,000000	98,753872
3152,000000	98,754169
3151,000000	98,752996
3150,000000	98,751586
3149,000000	98,750007
3148,000000	98,748139
3147,000000	98,746592
3146,000000	98,746154
3145,000000	98,747004
3144,000000	98,749135
3143,000000	98,753047
3142,000000	98,759164
3141,000000	98,766734
3140,000000	98,773601
3139,000000	98,777504
3138,000000	98,777667
3137,000000	98,775315
3136,000000	98,772522
3135,000000	98,770534
3134,000000	98,769474
3133,000000	98,769468
3132,000000	98,770780
3131,000000	98,772691
3130,000000	98,773386
3129,000000	98,771910
3128,000000	98,769510
3127,000000	98,768473
3126,000000	98,769944
3125,000000	98,773401
3124,000000	98,778030
3123,000000	98,783663
3122,000000	98,790488
3121,000000	98,798384
3120,000000	98,806592
3119,000000	98,813850
3118,000000	98,818652
3117,000000	98,820017
3116,000000	98,818210
3115,000000	98,814624
3114,000000	98,811010
3113,000000	98,808895
3112,000000	98,808930
3111,000000	98,810480
3110,000000	98,811834
3109,000000	98,811463
3108,000000	98,809090
3107,000000	98,805782
3106,000000	98,802776
3105,000000	98,800381
3104,000000	98,798381
3103,000000	98,796896
3102,000000	98,796376
3101,000000	98,796357
3100,000000	98,795494
3099,000000	98,792984
3098,000000	98,789533
3097,000000	98,786520
3096,000000	98,785192
3095,000000	98,786616
3094,000000	98,791363
3093,000000	98,798322
3092,000000	98,804411
3091,000000	98,806825
3090,000000	98,805550
3089,000000	98,803379
3088,000000	98,803115
3087,000000	98,805326
3086,000000	98,808540
3085,000000	98,810951
3084,000000	98,811904
3083,000000	98,812069
3082,000000	98,812670
3081,000000	98,814146
3080,000000	98,815494
3079,000000	98,814962
3078,000000	98,811701
3077,000000	98,806586
3076,000000	98,801241
3075,000000	98,796719
3074,000000	98,793171
3073,000000	98,790801
3072,000000	98,790469
3071,000000	98,793154
3070,000000	98,798667
3069,000000	98,804923
3068,000000	98,808973
3067,000000	98,809042
3066,000000	98,805684
3065,000000	98,800813
3064,000000	98,795987
3063,000000	98,791711
3062,000000	98,788213
3061,000000	98,786210
3060,000000	98,786625
3059,000000	98,789464
3058,000000	98,793333
3057,000000	98,796581
3056,000000	98,798763
3055,000000	98,800918
3054,000000	98,804142
3053,000000	98,808358
3052,000000	98,812493
3051,000000	98,815448
3050,000000	98,817163
3049,000000	98,818836
3048,000000	98,822213
3047,000000	98,828029
3046,000000	98,834964
3045,000000	98,840415
3044,000000	98,842458
3043,000000	98,840582
3042,000000	98,835282
3041,000000	98,827717
3040,000000	98,820138
3039,000000	98,815321
3038,000000	98,814608
3037,000000	98,816759
3036,000000	98,818869
3035,000000	98,818249
3034,000000	98,813640
3033,000000	98,805555
3032,000000	98,796070
3031,000000	98,787635
3030,000000	98,781657
3029,000000	98,778144
3028,000000	98,776371
3027,000000	98,775454
3026,000000	98,774481
3025,000000	98,772939
3024,000000	98,771039
3023,000000	98,769290
3022,000000	98,767651
3021,000000	98,765375
3020,000000	98,761836
3019,000000	98,756951
3018,000000	98,750804
3017,000000	98,743305
3016,000000	98,734594
3015,000000	98,725093
3014,000000	98,714927
3013,000000	98,703683
3012,000000	98,690991
3011,000000	98,676863
3010,000000	98,661415
3009,000000	98,644984
3008,000000	98,628673
3007,000000	98,613814
3006,000000	98,600339
3005,000000	98,586222
3004,000000	98,569361
3003,000000	98,550015
3002,000000	98,530931
3001,000000	98,515069
3000,000000	98,502896
2999,000000	98,491310
2998,000000	98,475472
2997,000000	98,452551
2996,000000	98,424140
2995,000000	98,394145
2994,000000	98,364158
2993,000000	98,331866
2992,000000	98,293962
2991,000000	98,249573
2990,000000	98,199897
2989,000000	98,145803
2988,000000	98,086995
2987,000000	98,023022
2986,000000	97,954168
2985,000000	97,881167
2984,000000	97,804401
2983,000000	97,723259
2982,000000	97,635874
2981,000000	97,540090
2980,000000	97,435016
2979,000000	97,321462
2978,000000	97,200872
2977,000000	97,073832
2976,000000	96,939909
2975,000000	96,798263
2974,000000	96,648164
2973,000000	96,489461
2972,000000	96,322756
2971,000000	96,149157
2970,000000	95,969745
2969,000000	95,785854
2968,000000	95,600108
2967,000000	95,416662
2966,000000	95,240454
2965,000000	95,076074
2964,000000	94,927353
2963,000000	94,797032
2962,000000	94,686953
2961,000000	94,598830
2960,000000	94,534453
2959,000000	94,495193
2958,000000	94,480999
2957,000000	94,491251
2956,000000	94,526030
2955,000000	94,585197
2954,000000	94,665706
2953,000000	94,759852
2952,000000	94,857579
2951,000000	94,949934
2950,000000	95,030523
2949,000000	95,094219
2948,000000	95,135848
2947,000000	95,150608
2946,000000	95,134901
2945,000000	95,087242
2944,000000	95,008381
2943,000000	94,901329
2942,000000	94,770395
2941,000000	94,619690
2940,000000	94,452551
2939,000000	94,271911
2938,000000	94,081539
2937,000000	93,886083
2936,000000	93,690324
2935,000000	93,498563
2934,000000	93,314795
2933,000000	93,143298
2932,000000	92,987875
2931,000000	92,851005
2930,000000	92,733803
2929,000000	92,637163
2928,000000	92,562505
2927,000000	92,511220
2926,000000	92,484036
2925,000000	92,480509
2924,000000	92,499021
2923,000000	92,536985
2922,000000	92,591674
2921,000000	92,661408
2920,000000	92,745615
2919,000000	92,844341
2918,000000	92,958152
2917,000000	93,088425
2916,000000	93,236352
2915,000000	93,399973
2914,000000	93,572577
2913,000000	93,744768
2912,000000	93,908960
2911,000000	94,062203
2910,000000	94,205196
2909,000000	94,340469
2908,000000	94,471119
2907,000000	94,600188
2906,000000	94,729421
2905,000000	94,858899
2904,000000	94,988102
2903,000000	95,116969
2902,000000	95,245203
2901,000000	95,373245
2900,000000	95,499918
2899,000000	95,624666
2898,000000	95,746512
2897,000000	95,863314
2896,000000	95,972685
2895,000000	96,074054
2894,000000	96,169226
2893,000000	96,260442
2892,000000	96,348098
2891,000000	96,430383
2890,000000	96,504626
2889,000000	96,568749
2888,000000	96,621631
2887,000000	96,662785
2886,000000	96,692004
2885,000000	96,708990
2884,000000	96,712839
2883,000000	96,701476
2882,000000	96,672266
2881,000000	96,623887
2880,000000	96,558123
2879,000000	96,479875
2878,000000	96,395759
2877,000000	96,312774
2876,000000	96,236976
2875,000000	96,172278
2874,000000	96,120040
2873,000000	96,080625
2872,000000	96,055144
2871,000000	96,044454
2870,000000	96,045688
2869,000000	96,050355
2868,000000	96,046485
2867,000000	96,023174
2866,000000	95,974098
2865,000000	95,898675
2864,000000	95,801602
2863,000000	95,690894
2862,000000	95,575196
2861,000000	95,461861
2860,000000	95,357178
2859,000000	95,267191
2858,000000	95,197403
2857,000000	95,151861
2856,000000	95,132366
2855,000000	95,138839
2854,000000	95,170302
2853,000000	95,226505
2852,000000	95,310170
2851,000000	95,427338
2850,000000	95,583807
2849,000000	95,779378
2848,000000	96,004751
2847,000000	96,244095
2846,000000	96,481365
2845,000000	96,705081
2844,000000	96,909498
2843,000000	97,093517
2842,000000	97,258390
2841,000000	97,405714
2840,000000	97,535958
2839,000000	97,648409
2838,000000	97,742695
2837,000000	97,820430
2836,000000	97,885300
2835,000000	97,941503
2834,000000	97,991859
2833,000000	98,037402
2832,000000	98,078439
2831,000000	98,115336
2830,000000	98,148543
2829,000000	98,178444
2828,000000	98,205485
2827,000000	98,230143
2826,000000	98,252394
2825,000000	98,271603
2824,000000	98,287317
2823,000000	98,300055
2822,000000	98,311128
2821,000000	98,321751
2820,000000	98,332534
2819,000000	98,343723
2818,000000	98,355632
2817,000000	98,368836
2816,000000	98,383992
2815,000000	98,401543
2814,000000	98,421572
2813,000000	98,443757
2812,000000	98,467091
2811,000000	98,489608
2810,000000	98,509025
2809,000000	98,524351
2808,000000	98,536781
2807,000000	98,548448
2806,000000	98,560352
2805,000000	98,572119
2804,000000	98,583592
2803,000000	98,595688
2802,000000	98,609269
2801,000000	98,623808
2800,000000	98,637693
2799,000000	98,649493
2798,000000	98,658659
2797,000000	98,665568
2796,000000	98,671375
2795,000000	98,677483
2794,000000	98,684568
2793,000000	98,692127
2792,000000	98,699146
2791,000000	98,704953
2790,000000	98,709307
2789,000000	98,712248
2788,000000	98,714327
2787,000000	98,716724
2786,000000	98,720496
2785,000000	98,725628
2784,000000	98,731031
2783,000000	98,735426
2782,000000	98,738223
2781,000000	98,739950
2780,000000	98,742164
2779,000000	98,746644
2778,000000	98,754043
2777,000000	98,763120
2776,000000	98,771465
2775,000000	98,777099
2774,000000	98,779530
2773,000000	98,779622
2772,000000	98,778753
2771,000000	98,777978
2770,000000	98,777709
2769,000000	98,777989
2768,000000	98,778940
2767,000000	98,780762
2766,000000	98,783274
2765,000000	98,785704
2764,000000	98,787151
2763,000000	98,787233
2762,000000	98,786351
2761,000000	98,785468
2760,000000	98,785571
2759,000000	98,787023
2758,000000	98,789290
2757,000000	98,791441
2756,000000	98,792951
2755,000000	98,793931
2754,000000	98,794714
2753,000000	98,795588
2752,000000	98,796923
2751,000000	98,799056
2750,000000	98,801743
2749,000000	98,803946
2748,000000	98,804444
2747,000000	98,802682
2746,000000	98,799063
2745,000000	98,794679
2744,000000	98,790898
2743,000000	98,788878
2742,000000	98,789005
2741,000000	98,790566
2740,000000	98,792089
2739,000000	98,792256
2738,000000	98,790787
2737,000000	98,788597
2736,000000	98,787083
2735,000000	98,787105
2734,000000	98,788552
2733,000000	98,790758
2732,000000	98,793197
2731,000000	98,795870
2730,000000	98,799299
2729,000000	98,804103
2728,000000	98,810145
2727,000000	98,815976
2726,000000	98,819682
2725,000000	98,820756
2724,000000	98,820859
2723,000000	98,822216
2722,000000	98,825422
2721,000000	98,829155
2720,000000	98,831824
2719,000000	98,832999
2718,000000	98,833373
2717,000000	98,833914
2716,000000	98,835132
2715,000000	98,836794
2714,000000	98,838248
2713,000000	98,839331
2712,000000	98,840865
2711,000000	98,843845
2710,000000	98,848057
2709,000000	98,851865
2708,000000	98,853548
2707,000000	98,852777
2706,000000	98,850864
2705,000000	98,849777
2704,000000	98,850817
2703,000000	98,853835
2702,000000	98,857547
2701,000000	98,860625
2700,000000	98,862500
2699,000000	98,863282
2698,000000	98,863368
2697,000000	98,863302
2696,000000	98,863560
2695,000000	98,864066
2694,000000	98,864238
2693,000000	98,863943
2692,000000	98,864079
2691,000000	98,865644
2690,000000	98,868356
2689,000000	98,870716
2688,000000	98,871393
2687,000000	98,870180
2686,000000	98,867765
2685,000000	98,865100
2684,000000	98,863044
2683,000000	98,862214
2682,000000	98,862892
2681,000000	98,864953
2680,000000	98,867658
2679,000000	98,869620
2678,000000	98,869663
2677,000000	98,868140
2676,000000	98,866869
2675,000000	98,867205
2674,000000	98,868540
2673,000000	98,869254
2672,000000	98,868723
2671,000000	98,867702
2670,000000	98,867033
2669,000000	98,866860
2668,000000	98,867086
2667,000000	98,867901
2666,000000	98,869750
2665,000000	98,873165
2664,000000	98,878529
2663,000000	98,885491
2662,000000	98,892869
2661,000000	98,899742
2660,000000	98,906422
2659,000000	98,913680
2658,000000	98,921193
2657,000000	98,927767
2656,000000	98,933184
2655,000000	98,938774
2654,000000	98,945606
2653,000000	98,952887
2652,000000	98,958866
2651,000000	98,962997
2650,000000	98,966594
2649,000000	98,971395
2648,000000	98,977887
2647,000000	98,985134
2646,000000	98,992021
2645,000000	98,998374
2644,000000	99,004645
2643,000000	99,010763
2642,000000	99,015944
2641,000000	99,019822
2640,000000	99,023080
2639,000000	99,026489
2638,000000	99,029922
2637,000000	99,032943
2636,000000	99,035717
2635,000000	99,038515
2634,000000	99,040784
2633,000000	99,041795
2632,000000	99,042104
2631,000000	99,043403
2630,000000	99,046884
2629,000000	99,052350
2628,000000	99,058679
2627,000000	99,064318
2626,000000	99,067583
2625,000000	99,067673
2624,000000	99,065678
2623,000000	99,063948
2622,000000	99,064297
2621,000000	99,067152
2620,000000	99,071981
2619,000000	99,077658
2618,000000	99,082597
2617,000000	99,085554
2616,000000	99,086463
2615,000000	99,086020
2614,000000	99,084734
2613,000000	99,083111
2612,000000	99,082284
2611,000000	99,083297
2610,000000	99,085769
2609,000000	99,088142
2608,000000	99,089284
2607,000000	99,089222
2606,000000	99,088542
2605,000000	99,087821
2604,000000	99,087449
2603,000000	99,087282
2602,000000	99,086720
2601,000000	99,085751
2600,000000	99,085460
2599,000000	99,086760
2598,000000	99,089217
2597,000000	99,091886
2596,000000	99,094573
2595,000000	99,097334
2594,000000	99,099506
2593,000000	99,100494
2592,000000	99,100777
2591,000000	99,101049
2590,000000	99,101155
2589,000000	99,101193
2588,000000	99,102521
2587,000000	99,105888
2586,000000	99,109477
2585,000000	99,110943
2584,000000	99,110954
2583,000000	99,112320
2582,000000	99,115747
2581,000000	99,118592
2580,000000	99,118251
2579,000000	99,114835
2578,000000	99,110058
2577,000000	99,105199
2576,000000	99,100895
2575,000000	99,097629
2574,000000	99,095710
2573,000000	99,095303
2572,000000	99,096438
2571,000000	99,098357
2570,000000	99,099429
2569,000000	99,098858
2568,000000	99,097995
2567,000000	99,098649
2566,000000	99,100598
2565,000000	99,102216
2564,000000	99,102989
2563,000000	99,103743
2562,000000	99,104744
2561,000000	99,105274
2560,000000	99,104904
2559,000000	99,103639
2558,000000	99,101173
2557,000000	99,097663
2556,000000	99,094911
2555,000000	99,094977
2554,000000	99,097660
2553,000000	99,100828
2552,000000	99,102891
2551,000000	99,103458
2550,000000	99,102210
2549,000000	99,099261
2548,000000	99,096293
2547,000000	99,095103
2546,000000	99,094874
2545,000000	99,092847
2544,000000	99,088037
2543,000000	99,082752
2542,000000	99,080275
2541,000000	99,082216
2540,000000	99,087739
2539,000000	99,093790
2538,000000	99,096649
2537,000000	99,095161
2536,000000	99,092115
2535,000000	99,090651
2534,000000	99,090031
2533,000000	99,087239
2532,000000	99,082269
2531,000000	99,078663
2530,000000	99,078497
2529,000000	99,079534
2528,000000	99,078531
2527,000000	99,075170
2526,000000	99,071464
2525,000000	99,069004
2524,000000	99,068031
2523,000000	99,068151
2522,000000	99,068659
2521,000000	99,068561
2520,000000	99,066900
2519,000000	99,063129
2518,000000	99,057531
2517,000000	99,051808
2516,000000	99,048578
2515,000000	99,049288
2514,000000	99,052992
2513,000000	99,057871
2512,000000	99,063144
2511,000000	99,068424
2510,000000	99,072423
2509,000000	99,074082
2508,000000	99,074429
2507,000000	99,075634
2506,000000	99,078551
2505,000000	99,082436
2504,000000	99,086490
2503,000000	99,090235
2502,000000	99,093179
2501,000000	99,095717
2500,000000	99,099727
2499,000000	99,106515
2498,000000	99,114537
2497,000000	99,120820
2496,000000	99,123788
2495,000000	99,123773
2494,000000	99,121913
2493,000000	99,120413
2492,000000	99,122498
2491,000000	99,129520
2490,000000	99,138644
2489,000000	99,145618
2488,000000	99,149337
2487,000000	99,151689
2486,000000	99,153841
2485,000000	99,155305
2484,000000	99,156374
2483,000000	99,158675
2482,000000	99,162893
2481,000000	99,167816
2480,000000	99,171969
2479,000000	99,174635
2478,000000	99,175424
2477,000000	99,174407
2476,000000	99,172620
2475,000000	99,171207
2474,000000	99,170341
2473,000000	99,169903
2472,000000	99,170215
2471,000000	99,171032
2470,000000	99,171290
2469,000000	99,171378
2468,000000	99,173820
2467,000000	99,179550
2466,000000	99,185218
2465,000000	99,186983
2464,000000	99,185553
2463,000000	99,184606
2462,000000	99,185344
2461,000000	99,185847
2460,000000	99,185100
2459,000000	99,184346
2458,000000	99,184700
2457,000000	99,186335
2456,000000	99,189939
2455,000000	99,195865
2454,000000	99,201642
2453,000000	99,203208
2452,000000	99,199395
2451,000000	99,193203
2450,000000	99,188445
2449,000000	99,186941
2448,000000	99,188637
2447,000000	99,192154
2446,000000	99,195100
2445,000000	99,195920
2444,000000	99,195566
2443,000000	99,195896
2442,000000	99,197050
2441,000000	99,198134
2440,000000	99,199335
2439,000000	99,201036
2438,000000	99,201772
2437,000000	99,199805
2436,000000	99,196094
2435,000000	99,193166
2434,000000	99,191622
2433,000000	99,190450
2432,000000	99,190233
2431,000000	99,192926
2430,000000	99,198256
2429,000000	99,202823
2428,000000	99,203376
2427,000000	99,199553
2426,000000	99,193835
2425,000000	99,190351
2424,000000	99,192693
2423,000000	99,200617
2422,000000	99,209373
2421,000000	99,214020
2420,000000	99,213787
2419,000000	99,210870
2418,000000	99,206644
2417,000000	99,201339
2416,000000	99,195778
2415,000000	99,190676
2414,000000	99,185333
2413,000000	99,179527
2412,000000	99,175540
2411,000000	99,175798
2410,000000	99,179663
2409,000000	99,184870
2408,000000	99,190686
2407,000000	99,196981
2406,000000	99,201787
2405,000000	99,202899
2404,000000	99,201020
2403,000000	99,198625
2402,000000	99,196730
2401,000000	99,195032
2400,000000	99,193773
2399,000000	99,193059
2398,000000	99,191813
2397,000000	99,189717
2396,000000	99,188381
2395,000000	99,188226
2394,000000	99,186660
2393,000000	99,182189
2392,000000	99,177814
2391,000000	99,177125
2390,000000	99,178534
2389,000000	99,178101
2388,000000	99,175053
2387,000000	99,171617
2386,000000	99,170414
2385,000000	99,173631
2384,000000	99,185659
2383,000000	99,207698
2382,000000	99,232596
2381,000000	99,249573
2380,000000	99,250583
2379,000000	99,232908
2378,000000	99,196509
2377,000000	99,147797
2376,000000	99,101003
2375,000000	99,069799
2374,000000	99,059811
2373,000000	99,071740
2372,000000	99,104352
2371,000000	99,145940
2370,000000	99,177590
2369,000000	99,189543
2368,000000	99,187628
2367,000000	99,178596
2366,000000	99,160099
2365,000000	99,135301
2364,000000	99,114003
2363,000000	99,096588
2362,000000	99,075246
2361,000000	99,052908
2360,000000	99,043821
2359,000000	99,051263
2358,000000	99,068914
2357,000000	99,093582
2356,000000	99,114858
2355,000000	99,114433
2354,000000	99,104592
2353,000000	99,118896
2352,000000	99,154629
2351,000000	99,172629
2350,000000	99,151152
2349,000000	99,103259
2348,000000	99,057619
2347,000000	99,045865
2346,000000	99,075949
2345,000000	99,110417
2344,000000	99,110360
2343,000000	99,080514
2342,000000	99,060411
2341,000000	99,072110
2340,000000	99,098103
2339,000000	99,111004
2338,000000	99,107091
2337,000000	99,104023
2336,000000	99,106990
2335,000000	99,114646
2334,000000	99,131008
2333,000000	99,163520
2332,000000	99,192152
2331,000000	99,195958
2330,000000	99,170851
2329,000000	99,140060
2328,000000	99,112822
2327,000000	99,095020
2326,000000	99,091571
2325,000000	99,108583
2324,000000	99,137808
2323,000000	99,162954
2322,000000	99,169529
2321,000000	99,151261
2320,000000	99,107833
2319,000000	99,055212
2318,000000	99,012336
2317,000000	98,995600
2316,000000	99,001839
2315,000000	99,027430
2314,000000	99,063880
2313,000000	99,105394
2312,000000	99,138443
2311,000000	99,160614
2310,000000	99,176475
2309,000000	99,195057
2308,000000	99,214673
2307,000000	99,232024
2306,000000	99,243668
2305,000000	99,249857
2304,000000	99,248927
2303,000000	99,243878
2302,000000	99,238967
2301,000000	99,239052
2300,000000	99,242293
2299,000000	99,246794
2298,000000	99,248387
2297,000000	99,246193
2296,000000	99,238801
2295,000000	99,230509
2294,000000	99,225046
2293,000000	99,224229
2292,000000	99,225656
2291,000000	99,228752
2290,000000	99,234582
2289,000000	99,241734
2288,000000	99,246311
2287,000000	99,246796
2286,000000	99,246384
2285,000000	99,247552
2284,000000	99,250153
2283,000000	99,253008
2282,000000	99,256203
2281,000000	99,258605
2280,000000	99,259532
2279,000000	99,260917
2278,000000	99,265835
2277,000000	99,273657
2276,000000	99,280007
2275,000000	99,282524
2274,000000	99,281818
2273,000000	99,278197
2272,000000	99,270918
2271,000000	99,263257
2270,000000	99,261602
2269,000000	99,267786
2268,000000	99,275579
2267,000000	99,278183
2266,000000	99,275272
2265,000000	99,270954
2264,000000	99,268555
2263,000000	99,269828
2262,000000	99,275492
2261,000000	99,282790
2260,000000	99,286009
2259,000000	99,281941
2258,000000	99,273999
2257,000000	99,268032
2256,000000	99,266463
2255,000000	99,267438
2254,000000	99,267788
2253,000000	99,265860
2252,000000	99,262769
2251,000000	99,262799
2250,000000	99,269392
2249,000000	99,280883
2248,000000	99,289844
2247,000000	99,291178
2246,000000	99,285901
2245,000000	99,279224
2244,000000	99,275428
2243,000000	99,275449
2242,000000	99,277782
2241,000000	99,280645
2240,000000	99,283640
2239,000000	99,287340
2238,000000	99,291574
2237,000000	99,295272
2236,000000	99,298616
2235,000000	99,302966
2234,000000	99,307552
2233,000000	99,308438
2232,000000	99,303107
2231,000000	99,294478
2230,000000	99,288706
2229,000000	99,290402
2228,000000	99,300245
2227,000000	99,314315
2226,000000	99,324376
2225,000000	99,322821
2224,000000	99,310230
2223,000000	99,295589
2222,000000	99,286886
2221,000000	99,284834
2220,000000	99,286755
2219,000000	99,291402
2218,000000	99,296248
2217,000000	99,295465
2216,000000	99,286560
2215,000000	99,276040
2214,000000	99,273108
2213,000000	99,279860
2212,000000	99,291877
2211,000000	99,305569
2210,000000	99,319797
2209,000000	99,332611
2208,000000	99,341924
2207,000000	99,348189
2206,000000	99,352142
2205,000000	99,351689
2204,000000	99,345134
2203,000000	99,335555
2202,000000	99,327829
2201,000000	99,323270
2200,000000	99,320736
2199,000000	99,320849
2198,000000	99,324809
2197,000000	99,330486
2196,000000	99,333576
2195,000000	99,332070
2194,000000	99,327265
2193,000000	99,322282
2192,000000	99,321488
2191,000000	99,328069
2190,000000	99,339295
2189,000000	99,347237
2188,000000	99,347526
2187,000000	99,344412
2186,000000	99,344008
2185,000000	99,346025
2184,000000	99,345888
2183,000000	99,341893
2182,000000	99,336334
2181,000000	99,331914
2180,000000	99,329478
2179,000000	99,326689
2178,000000	99,318082
2177,000000	99,300924
2176,000000	99,281909
2175,000000	99,271724
2174,000000	99,271583
2173,000000	99,272654
2172,000000	99,269848
2171,000000	99,267582
2170,000000	99,268907
2169,000000	99,269351
2168,000000	99,267850
2167,000000	99,274497
2166,000000	99,296983
2165,000000	99,324339
2164,000000	99,336514
2163,000000	99,328371
2162,000000	99,314211
2161,000000	99,309077
2160,000000	99,312576
2159,000000	99,312170
2158,000000	99,298352
2157,000000	99,274532
2156,000000	99,252869
2155,000000	99,242236
2154,000000	99,242558
2153,000000	99,249787
2152,000000	99,262340
2151,000000	99,278861
2150,000000	99,292557
2149,000000	99,295254
2148,000000	99,287632
2147,000000	99,278883
2146,000000	99,275454
2145,000000	99,276765
2144,000000	99,281330
2143,000000	99,289332
2142,000000	99,297740
2141,000000	99,300476
2140,000000	99,295936
2139,000000	99,288200
2138,000000	99,279897
2137,000000	99,270872
2136,000000	99,264175
2135,000000	99,264076
2134,000000	99,266149
2133,000000	99,258798
2132,000000	99,239055
2131,000000	99,218664
2130,000000	99,210715
2129,000000	99,216688
2128,000000	99,229862
2127,000000	99,245358
2126,000000	99,261400
2125,000000	99,275656
2124,000000	99,286781
2123,000000	99,296860
2122,000000	99,306799
2121,000000	99,311827
2120,000000	99,307190
2119,000000	99,296468
2118,000000	99,288715
2117,000000	99,288203
2116,000000	99,291600
2115,000000	99,294129
2114,000000	99,293978
2113,000000	99,290979
2112,000000	99,285848
2111,000000	99,281616
2110,000000	99,281862
2109,000000	99,286132
2108,000000	99,289556
2107,000000	99,287807
2106,000000	99,280869
2105,000000	99,272483
2104,000000	99,267578
2103,000000	99,269057
2102,000000	99,275143
2101,000000	99,280746
2100,000000	99,283514
2099,000000	99,286805
2098,000000	99,294250
2097,000000	99,303899
2096,000000	99,310770
2095,000000	99,313488
2094,000000	99,314337
2093,000000	99,313861
2092,000000	99,309993
2091,000000	99,302489
2090,000000	99,294384
2089,000000	99,288208
2088,000000	99,283610
2087,000000	99,279841
2086,000000	99,277919
2085,000000	99,278397
2084,000000	99,278822
2083,000000	99,275888
2082,000000	99,270209
2081,000000	99,267630
2080,000000	99,274324
2079,000000	99,289862
2078,000000	99,305927
2077,000000	99,313063
2076,000000	99,308866
2075,000000	99,299085
2074,000000	99,291008
2073,000000	99,287526
2072,000000	99,287713
2071,000000	99,290073
2070,000000	99,293574
2069,000000	99,297674
2068,000000	99,302912
2067,000000	99,310213
2066,000000	99,318882
2065,000000	99,325920
2064,000000	99,326860
2063,000000	99,317218
2062,000000	99,296461
2061,000000	99,273246
2060,000000	99,263371
2059,000000	99,275979
2058,000000	99,302285
2057,000000	99,323567
2056,000000	99,330807
2055,000000	99,330439
2054,000000	99,330342
2053,000000	99,329286
2052,000000	99,324192
2051,000000	99,318712
2050,000000	99,317536
2049,000000	99,318310
2048,000000	99,316217
2047,000000	99,312594
2046,000000	99,311960
2045,000000	99,314304
2044,000000	99,315679
2043,000000	99,313596
2042,000000	99,309163
2041,000000	99,308087
2040,000000	99,320987
2039,000000	99,356789
2038,000000	99,411219
2037,000000	99,464854
2036,000000	99,498509
2035,000000	99,510142
2034,000000	99,514488
2033,000000	99,531487
2032,000000	99,575718
2031,000000	99,648706
2030,000000	99,736392
2029,000000	99,819378
2028,000000	99,890878
2027,000000	99,957509
2026,000000	100,019025
2025,000000	100,058639
2024,000000	100,059689
2023,000000	100,021994
2022,000000	99,957058
2021,000000	99,880360
2020,000000	99,810027
2019,000000	99,759083
2018,000000	99,724986
2017,000000	99,693570
2016,000000	99,655275
2015,000000	99,614288
2014,000000	99,580966
2013,000000	99,559045
2012,000000	99,542393
2011,000000	99,520614
2010,000000	99,487767
2009,000000	99,450349
2008,000000	99,423374
2007,000000	99,412751
2006,000000	99,406814
2005,000000	99,391458
2004,000000	99,368849
2003,000000	99,352567
2002,000000	99,349860
2001,000000	99,357107
2000,000000	99,369523
1999,000000	99,387517
1998,000000	99,409929
1997,000000	99,429015
1996,000000	99,438790
1995,000000	99,440825
1994,000000	99,435244
1993,000000	99,416101
1992,000000	99,383540
1991,000000	99,352084
1990,000000	99,340555
1989,000000	99,355626
1988,000000	99,387313
1987,000000	99,417395
1986,000000	99,429736
1985,000000	99,419074
1984,000000	99,395523
1983,000000	99,375944
1982,000000	99,366725
1981,000000	99,358421
1980,000000	99,340331
1979,000000	99,315869
1978,000000	99,296779
1977,000000	99,288625
1976,000000	99,289816
1975,000000	99,298205
1974,000000	99,311217
1973,000000	99,325557
1972,000000	99,340989
1971,000000	99,358313
1970,000000	99,373367
1969,000000	99,381367
1968,000000	99,386193
1967,000000	99,392829
1966,000000	99,393878
1965,000000	99,379174
1964,000000	99,354304
1963,000000	99,334803
1962,000000	99,325417
1961,000000	99,318605
1960,000000	99,311345
1959,000000	99,308083
1958,000000	99,307505
1957,000000	99,302850
1956,000000	99,296092
1955,000000	99,296787
1954,000000	99,305571
1953,000000	99,313114
1952,000000	99,317175
1951,000000	99,326579
1950,000000	99,347849
1949,000000	99,379140
1948,000000	99,417400
1947,000000	99,461862
1946,000000	99,509170
1945,000000	99,555340
1944,000000	99,603855
1943,000000	99,659458
1942,000000	99,710322
1941,000000	99,734651
1940,000000	99,731240
1939,000000	99,721505
1938,000000	99,720293
1937,000000	99,723180
1936,000000	99,722875
1935,000000	99,723937
1934,000000	99,734462
1933,000000	99,754913
1932,000000	99,780709
1931,000000	99,806943
1930,000000	99,829148
1929,000000	99,842892
1928,000000	99,845073
1927,000000	99,836015
1926,000000	99,816582
1925,000000	99,786947
1924,000000	99,750757
1923,000000	99,715694
1922,000000	99,686580
1921,000000	99,661037
1920,000000	99,636123
1919,000000	99,616383
1918,000000	99,612727
1917,000000	99,629328
1916,000000	99,655336
1915,000000	99,680450
1914,000000	99,702799
1913,000000	99,722129
1912,000000	99,734865
1911,000000	99,736345
1910,000000	99,727975
1909,000000	99,716055
1908,000000	99,702490
1907,000000	99,686348
1906,000000	99,671175
1905,000000	99,662851
1904,000000	99,660965
1903,000000	99,659290
1902,000000	99,656604
1901,000000	99,656860
1900,000000	99,660716
1899,000000	99,665922
1898,000000	99,673617
1897,000000	99,690785
1896,000000	99,721914
1895,000000	99,760672
1894,000000	99,796293
1893,000000	99,824181
1892,000000	99,846266
1891,000000	99,864271
1890,000000	99,874694
1889,000000	99,868877
1888,000000	99,838988
1887,000000	99,791621
1886,000000	99,745649
1885,000000	99,714542
1884,000000	99,694504
1883,000000	99,670691
1882,000000	99,638463
1881,000000	99,607238
1880,000000	99,584675
1879,000000	99,568188
1878,000000	99,553146
1877,000000	99,541720
1876,000000	99,538403
1875,000000	99,540945
1874,000000	99,542601
1873,000000	99,541150
1872,000000	99,539139
1871,000000	99,539366
1870,000000	99,545002
1869,000000	99,560865
1868,000000	99,577596
1867,000000	99,572555
1866,000000	99,544977
1865,000000	99,513339
1864,000000	99,489371
1863,000000	99,472074
1862,000000	99,456724
1861,000000	99,442450
1860,000000	99,428802
1859,000000	99,412110
1858,000000	99,393128
1857,000000	99,378994
1856,000000	99,372577
1855,000000	99,369539
1854,000000	99,365347
1853,000000	99,358885
1852,000000	99,348884
1851,000000	99,334749
1850,000000	99,319736
1849,000000	99,307222
1848,000000	99,292726
1847,000000	99,266086
1846,000000	99,227037
1845,000000	99,194997
1844,000000	99,192198
1843,000000	99,213711
1842,000000	99,240307
1841,000000	99,260835
1840,000000	99,271412
1839,000000	99,274511
1838,000000	99,275471
1837,000000	99,277817
1836,000000	99,279686
1835,000000	99,278693
1834,000000	99,276124
1833,000000	99,274332
1832,000000	99,274603
1831,000000	99,276326
1830,000000	99,275564
1829,000000	99,268541
1828,000000	99,258098
1827,000000	99,251073
1826,000000	99,247661
1825,000000	99,242675
1824,000000	99,233555
1823,000000	99,220754
1822,000000	99,208271
1821,000000	99,200874
1820,000000	99,200303
1819,000000	99,201795
1818,000000	99,198263
1817,000000	99,191600
1816,000000	99,186227
1815,000000	99,179673
1814,000000	99,170189
1813,000000	99,165234
1812,000000	99,174867
1811,000000	99,189768
1810,000000	99,188979
1809,000000	99,174562
1808,000000	99,161780
1807,000000	99,151203
1806,000000	99,135860
1805,000000	99,118495
1804,000000	99,105058
1803,000000	99,091245
1802,000000	99,069860
1801,000000	99,046169
1800,000000	99,027461
1799,000000	99,004907
1798,000000	98,977494
1797,000000	98,962432
1796,000000	98,964653
1795,000000	98,965333
1794,000000	98,947708
1793,000000	98,927703
1792,000000	98,939466
1791,000000	98,974725
1790,000000	98,999004
1789,000000	99,007983
1788,000000	99,011564
1787,000000	99,012017
1786,000000	99,009669
1785,000000	99,012295
1784,000000	99,024633
1783,000000	99,040841
1782,000000	99,054531
1781,000000	99,061670
1780,000000	99,059554
1779,000000	99,044619
1778,000000	99,023543
1777,000000	99,009357
1776,000000	99,003697
1775,000000	98,997006
1774,000000	98,977974
1773,000000	98,948460
1772,000000	98,926887
1771,000000	98,915562
1770,000000	98,896371
1769,000000	98,869536
1768,000000	98,847686
1767,000000	98,837841
1766,000000	98,834721
1765,000000	98,827519
1764,000000	98,807597
1763,000000	98,772370
1762,000000	98,727285
1761,000000	98,679488
1760,000000	98,634070
1759,000000	98,587306
1758,000000	98,526206
1757,000000	98,441229
1756,000000	98,340549
1755,000000	98,242219
1754,000000	98,147873
1753,000000	98,037316
1752,000000	97,897536
1751,000000	97,752108
1750,000000	97,628218
1749,000000	97,513597
1748,000000	97,388866
1747,000000	97,261445
1746,000000	97,148109
1745,000000	97,055461
1744,000000	96,981888
1743,000000	96,919966
1742,000000	96,852351
1741,000000	96,764144
1740,000000	96,661161
1739,000000	96,564327
1738,000000	96,483385
1737,000000	96,400757
1736,000000	96,270839
1735,000000	96,029803
1734,000000	95,691411
1733,000000	95,384792
1732,000000	95,132022
1731,000000	94,849355
1730,000000	94,482987
1729,000000	94,044225
1728,000000	93,576433
1727,000000	93,108571
1726,000000	92,646560
1725,000000	92,194269
1724,000000	91,768632
1723,000000	91,396509
1722,000000	91,106381
1721,000000	90,915824
1720,000000	90,812212
1719,000000	90,743547
1718,000000	90,663940
1717,000000	90,647596
1716,000000	90,772101
1715,000000	90,984777
1714,000000	91,239540
1713,000000	91,540584
1712,000000	91,894793
1711,000000	92,291467
1710,000000	92,713444
1709,000000	93,150174
1708,000000	93,608538
1707,000000	94,110969
1706,000000	94,659693
1705,000000	95,185228
1704,000000	95,592818
1703,000000	95,873795
1702,000000	96,087388
1701,000000	96,321550
1700,000000	96,618376
1699,000000	96,891437
1698,000000	97,096323
1697,000000	97,279917
1696,000000	97,467964
1695,000000	97,605202
1694,000000	97,663369
1693,000000	97,692957
1692,000000	97,728595
1691,000000	97,776275
1690,000000	97,825107
1689,000000	97,863600
1688,000000	97,896564
1687,000000	97,935970
1686,000000	97,972305
1685,000000	97,992368
1684,000000	98,004091
1683,000000	97,988623
1682,000000	97,954150
1681,000000	97,939364
1680,000000	97,935485
1679,000000	97,928653
1678,000000	97,911429
1677,000000	97,879485
1676,000000	97,837257
1675,000000	97,812729
1674,000000	97,822269
1673,000000	97,844648
1672,000000	97,856320
1671,000000	97,857908
1670,000000	97,873248
1669,000000	97,903699
1668,000000	97,923421
1667,000000	97,934050
1666,000000	97,940138
1665,000000	97,933838
1664,000000	97,917154
1663,000000	97,905816
1662,000000	97,909479
1661,000000	97,913713
1660,000000	97,908289
1659,000000	97,900595
1658,000000	97,902190
1657,000000	97,913909
1656,000000	97,931340
1655,000000	97,948183
1654,000000	97,973642
1653,000000	97,994134
1652,000000	97,953527
1651,000000	97,911965
1650,000000	97,904640
1649,000000	97,898364
1648,000000	97,879102
1647,000000	97,862318
1646,000000	97,863893
1645,000000	97,856492
1644,000000	97,849132
1643,000000	97,850245
1642,000000	97,853611
1641,000000	97,854430
1640,000000	97,853980
1639,000000	97,857482
1638,000000	97,863324
1637,000000	97,865058
1636,000000	97,869886
1635,000000	97,878096
1634,000000	97,874850
1633,000000	97,874792
1632,000000	97,879409
1631,000000	97,883865
1630,000000	97,892181
1629,000000	97,905493
1628,000000	97,915228
1627,000000	97,914423
1626,000000	97,905119
1625,000000	97,890079
1624,000000	97,874581
1623,000000	97,872934
1622,000000	97,888555
1621,000000	97,904882
1620,000000	97,913837
1619,000000	97,917171
1618,000000	97,915179
1617,000000	97,908745
1616,000000	97,896961
1615,000000	97,883875
1614,000000	97,879329
1613,000000	97,879419
1612,000000	97,873473
1611,000000	97,861841
1610,000000	97,855625
1609,000000	97,853815
1608,000000	97,843183
1607,000000	97,824887
1606,000000	97,811006
1605,000000	97,800699
1604,000000	97,786457
1603,000000	97,773866
1602,000000	97,771639
1601,000000	97,771631
1600,000000	97,760607
1599,000000	97,743710
1598,000000	97,733241
1597,000000	97,728248
1596,000000	97,720004
1595,000000	97,708014
1594,000000	97,698398
1593,000000	97,688254
1592,000000	97,671071
1591,000000	97,651887
1590,000000	97,640905
1589,000000	97,633733
1588,000000	97,617088
1587,000000	97,589612
1586,000000	97,558724
1585,000000	97,522120
1584,000000	97,470948
1583,000000	97,408586
1582,000000	97,348685
1581,000000	97,296751
1580,000000	97,251689
1579,000000	97,222438
1578,000000	97,218899
1577,000000	97,234354
1576,000000	97,251880
1575,000000	97,266231
1574,000000	97,285891
1573,000000	97,311688
1572,000000	97,336943
1571,000000	97,363513
1570,000000	97,405953
1569,000000	97,452974
1568,000000	97,477136
1567,000000	97,490586
1566,000000	97,512425
1565,000000	97,536943
1564,000000	97,555405
1563,000000	97,577875
1562,000000	97,615378
1561,000000	97,655967
1560,000000	97,655817
1559,000000	97,597010
1558,000000	97,557898
1557,000000	97,493637
1556,000000	97,450536
1555,000000	97,431096
1554,000000	97,421703
1553,000000	97,412902
1552,000000	97,408852
1551,000000	97,409122
1550,000000	97,400451
1549,000000	97,367072
1548,000000	97,313527
1547,000000	97,258725
1546,000000	97,207572
1545,000000	97,152564
1544,000000	97,090972
1543,000000	97,028404
1542,000000	96,968666
1541,000000	96,941713
1540,000000	97,006231
1539,000000	97,089978
1538,000000	97,096120
1537,000000	97,075791
1536,000000	97,063835
1535,000000	97,067420
1534,000000	97,086850
1533,000000	97,112279
1532,000000	97,124152
1531,000000	97,115547
1530,000000	97,096514
1529,000000	97,073261
1528,000000	97,050185
1527,000000	97,025241
1526,000000	96,991400
1525,000000	96,954790
1524,000000	96,930765
1523,000000	96,917260
1522,000000	96,905854
1521,000000	96,906716
1520,000000	96,916499
1519,000000	96,926206
1518,000000	96,928280
1517,000000	96,908256
1516,000000	96,865834
1515,000000	96,810771
1514,000000	96,751645
1513,000000	96,691103
1512,000000	96,643211
1511,000000	96,625110
1510,000000	96,621154
1509,000000	96,590440
1508,000000	96,504456
1507,000000	96,407915
1506,000000	96,304017
1505,000000	96,172679
1504,000000	96,118013
1503,000000	96,136123
1502,000000	96,175424
1501,000000	96,200201
1500,000000	96,204747
1499,000000	96,201326
1498,000000	96,172974
1497,000000	96,098775
1496,000000	96,010230
1495,000000	95,941261
1494,000000	95,878884
1493,000000	95,799875
1492,000000	95,701995
1491,000000	95,599879
1490,000000	95,501132
1489,000000	95,410197
1488,000000	95,326634
1487,000000	95,233923
1486,000000	95,122888
1485,000000	95,000730
1484,000000	94,881773
1483,000000	94,771006
1482,000000	94,650222
1481,000000	94,506308
1480,000000	94,359771
1479,000000	94,230229
1478,000000	94,102887
1477,000000	93,950681
1476,000000	93,774627
1475,000000	93,581489
1474,000000	93,343498
1473,000000	93,041621
1472,000000	92,733940
1471,000000	92,470738
1470,000000	92,235848
1469,000000	92,009014
1468,000000	91,794608
1467,000000	91,598138
1466,000000	91,403827
1465,000000	91,205067
1464,000000	91,039744
1463,000000	90,939683
1462,000000	90,887379
1461,000000	90,854656
1460,000000	90,832982
1459,000000	90,814197
1458,000000	90,764257
1457,000000	90,680720
1456,000000	90,636479
1455,000000	90,662984
1454,000000	90,720623
1453,000000	90,766697
1452,000000	90,794149
1451,000000	90,809579
1450,000000	90,807080
1449,000000	90,776270
1448,000000	90,728055
1447,000000	90,681267
1446,000000	90,632907
1445,000000	90,573471
1444,000000	90,505346
1443,000000	90,430318
1442,000000	90,337140
1441,000000	90,214977
1440,000000	90,070449
1439,000000	89,908073
1438,000000	89,694849
1437,000000	89,403179
1436,000000	89,112817
1435,000000	88,939934
1434,000000	88,873223
1433,000000	88,850226
1432,000000	88,843197
1431,000000	88,845770
1430,000000	88,825837
1429,000000	88,748057
1428,000000	88,634772
1427,000000	88,541672
1426,000000	88,495791
1425,000000	88,495287
1424,000000	88,543191
1423,000000	88,640125
1422,000000	88,757426
1421,000000	88,873435
1420,000000	89,006137
1419,000000	89,180948
1418,000000	89,360617
1417,000000	89,501821
1416,000000	89,628436
1415,000000	89,761956
1414,000000	89,886422
1413,000000	89,978686
1412,000000	90,039761
1411,000000	90,089967
1410,000000	90,143170
1409,000000	90,214647
1408,000000	90,337318
1407,000000	90,537732
1406,000000	90,807176
1405,000000	91,104715
1404,000000	91,385125
1403,000000	91,621417
1402,000000	91,809040
1401,000000	91,962604
1400,000000	92,102003
1399,000000	92,238650
1398,000000	92,363246
1397,000000	92,465404
1396,000000	92,554879
1395,000000	92,642086
1394,000000	92,715699
1393,000000	92,760866
1392,000000	92,792443
1391,000000	92,826767
1390,000000	92,861644
1389,000000	92,887749
1388,000000	92,901815
1387,000000	92,906185
1386,000000	92,898579
1385,000000	92,876671
1384,000000	92,846995
1383,000000	92,819739
1382,000000	92,801906
1381,000000	92,798704
1380,000000	92,816085
1379,000000	92,862906
1378,000000	92,948243
1377,000000	93,075648
1376,000000	93,243119
1375,000000	93,442344
1374,000000	93,650337
1373,000000	93,830282
1372,000000	93,966716
1371,000000	94,075319
1370,000000	94,177602
1369,000000	94,278976
1368,000000	94,369570
1367,000000	94,440261
1366,000000	94,494706
1365,000000	94,546481
1364,000000	94,604463
1363,000000	94,660935
1362,000000	94,699050
1361,000000	94,709391
1360,000000	94,699728
1359,000000	94,687150
1358,000000	94,684615
1357,000000	94,696276
1356,000000	94,719511
1355,000000	94,750170
1354,000000	94,787845
1353,000000	94,835813
1352,000000	94,893502
1351,000000	94,951916
1350,000000	95,006553
1349,000000	95,054938
1348,000000	95,091467
1347,000000	95,109129
1346,000000	95,104583
1345,000000	95,077873
1344,000000	95,030403
1343,000000	94,965856
1342,000000	94,889405
1341,000000	94,800698
1340,000000	94,693391
1339,000000	94,567542
1338,000000	94,436513
1337,000000	94,319116
1336,000000	94,230323
1335,000000	94,174504
1334,000000	94,147176
1333,000000	94,141141
1332,000000	94,148995
1331,000000	94,164832
1330,000000	94,186232
1329,000000	94,212826
1328,000000	94,244762
1327,000000	94,282825
1326,000000	94,329035
1325,000000	94,380491
1324,000000	94,431510
1323,000000	94,479124
1322,000000	94,522941
1321,000000	94,562213
1320,000000	94,597021
1319,000000	94,629767
1318,000000	94,660429
1317,000000	94,684322
1316,000000	94,699856
1315,000000	94,713822
1314,000000	94,734368
1313,000000	94,762087
1312,000000	94,790043
1311,000000	94,811272
1310,000000	94,822149
1309,000000	94,819651
1308,000000	94,801963
1307,000000	94,771813
1306,000000	94,738361
1305,000000	94,711495
1304,000000	94,700632
1303,000000	94,713153
1302,000000	94,748302
1301,000000	94,793649
1300,000000	94,832295
1299,000000	94,852956
1298,000000	94,851038
1297,000000	94,824043
1296,000000	94,769329
1295,000000	94,685695
1294,000000	94,572386
1293,000000	94,426077
1292,000000	94,244325
1291,000000	94,029512
1290,000000	93,785096
1289,000000	93,512164
1288,000000	93,212400
1287,000000	92,892274
1286,000000	92,557462
1285,000000	92,206027
1284,000000	91,834827
1283,000000	91,445063
1282,000000	91,036126
1281,000000	90,600766
1280,000000	90,132765
1279,000000	89,636492
1278,000000	89,119014
1277,000000	88,582220
1276,000000	88,031139
1275,000000	87,481989
1274,000000	86,951746
1273,000000	86,449604
1272,000000	85,989357
1271,000000	85,598056
1270,000000	85,302905
1269,000000	85,116147
1268,000000	85,046289
1267,000000	85,106872
1266,000000	85,297565
1265,000000	85,594709
1264,000000	85,962926
1263,000000	86,367965
1262,000000	86,773460
1261,000000	87,139745
1260,000000	87,437225
1259,000000	87,654888
1258,000000	87,792394
1257,000000	87,852815
1256,000000	87,848596
1255,000000	87,800439
1254,000000	87,724758
1253,000000	87,628502
1252,000000	87,521543
1251,000000	87,426899
1250,000000	87,369475
1249,000000	87,363799
1248,000000	87,418521
1247,000000	87,543324
1246,000000	87,739547
1245,000000	87,995833
1244,000000	88,297046
1243,000000	88,629654
1242,000000	88,978115
1241,000000	89,324554
1240,000000	89,659180
1239,000000	89,982748
1238,000000	90,297109
1237,000000	90,600051
1236,000000	90,890984
1235,000000	91,173704
1234,000000	91,449857
1233,000000	91,715617
1232,000000	91,967791
1231,000000	92,209783
1230,000000	92,448250
1229,000000	92,688362
1228,000000	92,934229
1227,000000	93,188675
1226,000000	93,449683
1225,000000	93,709085
1224,000000	93,956674
1223,000000	94,184751
1222,000000	94,387660
1221,000000	94,560943
1220,000000	94,702639
1219,000000	94,814455
1218,000000	94,900949
1217,000000	94,965954
1216,000000	95,012342
1215,000000	95,043259
1214,000000	95,061392
1213,000000	95,068832
1212,000000	95,067818
1211,000000	95,061375
1210,000000	95,051910
1209,000000	95,040349
1208,000000	95,027865
1207,000000	95,015663
1206,000000	95,002545
1205,000000	94,985419
1204,000000	94,963731
1203,000000	94,941426
1202,000000	94,922936
1201,000000	94,909594
1200,000000	94,901566
1199,000000	94,900785
1198,000000	94,908817
1197,000000	94,924687
1196,000000	94,947075
1195,000000	94,976130
1194,000000	95,012409
1193,000000	95,055511
1192,000000	95,105501
1191,000000	95,162760
1190,000000	95,224962
1189,000000	95,287577
1188,000000	95,348507
1187,000000	95,409604
1186,000000	95,472057
1185,000000	95,533164
1184,000000	95,587673
1183,000000	95,628973
1182,000000	95,648735
1181,000000	95,640856
1180,000000	95,609498
1179,000000	95,568272
1178,000000	95,527985
1177,000000	95,487822
1176,000000	95,442281
1175,000000	95,393337
1174,000000	95,351251
1173,000000	95,326045
1172,000000	95,323479
1171,000000	95,347184
1170,000000	95,396949
1169,000000	95,464998
1168,000000	95,537454
1167,000000	95,600793
1166,000000	95,646912
1165,000000	95,674468
1164,000000	95,688853
1163,000000	95,699344
1162,000000	95,713025
1161,000000	95,730753
1160,000000	95,750220
1159,000000	95,770583
1158,000000	95,792019
1157,000000	95,813244
1156,000000	95,833049
1155,000000	95,852752
1154,000000	95,874102
1153,000000	95,896374
1152,000000	95,918691
1151,000000	95,943867
1150,000000	95,976387
1149,000000	96,017505
1148,000000	96,064760
1147,000000	96,114811
1146,000000	96,164124
1145,000000	96,208200
1144,000000	96,242813
1143,000000	96,265203
1142,000000	96,272914
1141,000000	96,262891
1140,000000	96,234874
1139,000000	96,193168
1138,000000	96,140534
1137,000000	96,073016
1136,000000	95,982827
1135,000000	95,865546
1134,000000	95,720356
1133,000000	95,543483
1132,000000	95,328294
1131,000000	95,068714
1130,000000	94,760432
1129,000000	94,401290
1128,000000	93,993841
1127,000000	93,548260
1126,000000	93,075262
1125,000000	92,581175
1124,000000	92,075614
1123,000000	91,579147
1122,000000	91,116171
1121,000000	90,705630
1120,000000	90,366104
1119,000000	90,118692
1118,000000	89,979603
1117,000000	89,950745
1116,000000	90,025970
1115,000000	90,195822
1114,000000	90,438447
1113,000000	90,720751
1112,000000	91,008650
1111,000000	91,269633
1110,000000	91,459973
1109,000000	91,524458
1108,000000	91,419532
1107,000000	91,141888
1106,000000	90,736373
1105,000000	90,284754
1104,000000	89,889305
1103,000000	89,647755
1102,000000	89,618318
1101,000000	89,800322
1100,000000	90,154976
1099,000000	90,622964
1098,000000	91,140792
1097,000000	91,650951
1096,000000	92,115475
1095,000000	92,519729
1094,000000	92,861049
1093,000000	93,139343
1092,000000	93,357308
1091,000000	93,524105
1090,000000	93,651106
1089,000000	93,749645
1088,000000	93,831952
1087,000000	93,911633
1086,000000	93,999356
1085,000000	94,099766
1084,000000	94,214805
1083,000000	94,343836
1082,000000	94,478766
1081,000000	94,605750
1080,000000	94,715918
1079,000000	94,811018
1078,000000	94,896475
1077,000000	94,974339
1076,000000	95,046555
1075,000000	95,118191
1074,000000	95,192127
1073,000000	95,264100
1072,000000	95,328044
1071,000000	95,383222
1070,000000	95,431644
1069,000000	95,472759
1068,000000	95,505668
1067,000000	95,533419
1066,000000	95,560179
1065,000000	95,585889
1064,000000	95,608394
1063,000000	95,628529
1062,000000	95,648930
1061,000000	95,670356
1060,000000	95,692954
1059,000000	95,718806
1058,000000	95,749361
1057,000000	95,782801
1056,000000	95,817051
1055,000000	95,852192
1054,000000	95,886177
1053,000000	95,911717
1052,000000	95,921767
1051,000000	95,916296
1050,000000	95,899987
1049,000000	95,876969
1048,000000	95,852758
1047,000000	95,836696
1046,000000	95,835513
1045,000000	95,845658
1044,000000	95,856824
1043,000000	95,861576
1042,000000	95,859014
1041,000000	95,852029
1040,000000	95,844990
1039,000000	95,841979
1038,000000	95,843178
1037,000000	95,843800
1036,000000	95,839114
1035,000000	95,828884
1034,000000	95,815273
1033,000000	95,799471
1032,000000	95,782146
1031,000000	95,763978
1030,000000	95,743451
1029,000000	95,716874
1028,000000	95,682655
1027,000000	95,639204
1026,000000	95,573658
1025,000000	95,452983
1024,000000	95,224261
1023,000000	94,832990
1022,000000	94,260819
1021,000000	93,578826
1020,000000	92,966177
1019,000000	92,643882
1018,000000	92,737430
1017,000000	93,188485
1016,000000	93,802836
1015,000000	94,380751
1014,000000	94,816038
1013,000000	95,103186
1012,000000	95,287279
1011,000000	95,413824
1010,000000	95,509891
1009,000000	95,586215
1008,000000	95,647827
1007,000000	95,698712
1006,000000	95,739235
1005,000000	95,765952
1004,000000	95,777217
1003,000000	95,778185
1002,000000	95,775992
1001,000000	95,772211
1000,000000	95,764054
999,000000	95,749742
998,000000	95,729297
997,000000	95,702417
996,000000	95,670371
995,000000	95,638204
994,000000	95,610813
993,000000	95,588419
992,000000	95,569175
991,000000	95,553018
990,000000	95,538866
989,000000	95,520543
988,000000	95,490131
987,000000	95,444243
986,000000	95,383764
985,000000	95,310389
984,000000	95,226355
983,000000	95,135326
982,000000	95,040038
981,000000	94,941040
980,000000	94,840276
979,000000	94,741795
978,000000	94,646326
977,000000	94,549994
976,000000	94,451631
975,000000	94,356231
974,000000	94,267695
973,000000	94,184340
972,000000	94,105956
971,000000	94,038900
970,000000	93,987988
969,000000	93,948390
968,000000	93,911411
967,000000	93,873409
966,000000	93,835312
965,000000	93,798692
964,000000	93,767829
963,000000	93,750285
962,000000	93,749052
961,000000	93,758722
960,000000	93,774063
959,000000	93,798293
958,000000	93,838579
957,000000	93,897387
956,000000	93,972330
955,000000	94,058663
954,000000	94,147978
953,000000	94,230392
952,000000	94,302745
951,000000	94,370969
950,000000	94,440536
949,000000	94,509872
948,000000	94,576798
947,000000	94,644683
946,000000	94,716399
945,000000	94,787631
944,000000	94,853171
943,000000	94,915268
942,000000	94,979276
941,000000	95,043912
940,000000	95,102589
939,000000	95,152656
938,000000	95,197882
937,000000	95,243560
936,000000	95,293226
935,000000	95,347940
934,000000	95,404394
933,000000	95,455791
932,000000	95,498650
931,000000	95,536371
930,000000	95,572414
929,000000	95,603804
928,000000	95,625547
927,000000	95,638408
926,000000	95,647261
925,000000	95,655027
924,000000	95,663912
923,000000	95,679888
922,000000	95,709912
921,000000	95,755518
920,000000	95,813300
919,000000	95,878725
918,000000	95,945434
917,000000	96,004276
916,000000	96,049343
915,000000	96,083530
914,000000	96,113739
913,000000	96,142225
912,000000	96,167322
911,000000	96,190482
910,000000	96,216083
909,000000	96,245199
908,000000	96,274638
907,000000	96,302384
906,000000	96,329804
905,000000	96,358992
904,000000	96,391262
903,000000	96,426851
902,000000	96,462616
901,000000	96,492272
900,000000	96,513108
899,000000	96,530300
898,000000	96,551293
897,000000	96,576464
896,000000	96,600711
895,000000	96,621573
894,000000	96,641074
893,000000	96,660741
892,000000	96,679513
891,000000	96,695369
890,000000	96,702562
889,000000	96,686596
888,000000	96,626237
887,000000	96,501697
886,000000	96,302888
885,000000	96,031349
884,000000	95,695740
883,000000	95,297545
882,000000	94,812030
881,000000	94,195780
880,000000	93,430634
879,000000	92,572060
878,000000	91,744625
877,000000	91,089551
876,000000	90,712719
875,000000	90,663255
874,000000	90,930844
873,000000	91,453191
872,000000	92,137953
871,000000	92,882013
870,000000	93,591069
869,000000	94,199360
868,000000	94,681382
867,000000	95,046335
866,000000	95,319010
865,000000	95,523440
864,000000	95,678585
863,000000	95,801774
862,000000	95,906119
861,000000	95,997380
860,000000	96,077277
859,000000	96,149726
858,000000	96,219519
857,000000	96,284768
856,000000	96,336553
855,000000	96,368151
854,000000	96,381688
853,000000	96,383890
852,000000	96,376688
851,000000	96,355198
850,000000	96,317170
849,000000	96,274782
848,000000	96,253264
847,000000	96,271560
846,000000	96,321982
845,000000	96,374644
844,000000	96,404497
843,000000	96,410165
842,000000	96,406209
841,000000	96,403481
840,000000	96,402233
839,000000	96,398606
838,000000	96,390642
837,000000	96,379821
836,000000	96,371189
835,000000	96,369711
834,000000	96,373240
833,000000	96,372954
832,000000	96,365633
831,000000	96,362273
830,000000	96,379000
829,000000	96,422237
828,000000	96,486497
827,000000	96,562684
826,000000	96,642415
825,000000	96,717656
824,000000	96,784305
823,000000	96,845556
822,000000	96,906543
821,000000	96,966676
820,000000	97,021258
819,000000	97,067554
818,000000	97,105084
817,000000	97,132910
816,000000	97,151505
815,000000	97,165164
814,000000	97,177566
813,000000	97,187196
812,000000	97,191898
811,000000	97,195079
810,000000	97,201722
809,000000	97,210367
808,000000	97,215607
807,000000	97,217406
806,000000	97,221840
805,000000	97,232527
804,000000	97,246684
803,000000	97,260035
802,000000	97,270020
801,000000	97,273623
800,000000	97,266936
799,000000	97,248628
798,000000	97,221676
797,000000	97,192485
796,000000	97,170954
795,000000	97,167987
794,000000	97,186610
793,000000	97,216413
792,000000	97,241967
791,000000	97,256058
790,000000	97,260326
789,000000	97,255153
788,000000	97,236350
787,000000	97,202685
786,000000	97,160696
785,000000	97,119819
784,000000	97,086455
783,000000	97,063541
782,000000	97,050982
781,000000	97,045124
780,000000	97,041072
779,000000	97,036535
778,000000	97,031542
777,000000	97,025482
776,000000	97,017312
775,000000	97,006857
774,000000	96,992563
773,000000	96,970135
772,000000	96,938281
771,000000	96,904278
770,000000	96,878454
769,000000	96,864062
768,000000	96,857443
767,000000	96,856563
766,000000	96,863726
765,000000	96,880841
764,000000	96,908079
763,000000	96,946565
762,000000	96,996129
761,000000	97,050236
760,000000	97,099031
759,000000	97,138435
758,000000	97,170879
757,000000	97,196781
756,000000	97,212124
755,000000	97,215889
754,000000	97,213222
753,000000	97,208239
752,000000	97,199929
751,000000	97,186934
750,000000	97,169728
749,000000	97,146074
748,000000	97,110764
747,000000	97,062624
746,000000	97,005852
745,000000	96,940683
744,000000	96,857295
743,000000	96,741385
742,000000	96,578230
741,000000	96,345867
740,000000	96,009192
739,000000	95,527976
738,000000	94,869314
737,000000	94,015948
736,000000	92,979740
735,000000	91,824918
734,000000	90,680751
733,000000	89,722860
732,000000	89,129281
731,000000	89,024595
730,000000	89,429918
729,000000	90,239893
728,000000	91,257366
727,000000	92,275784
726,000000	93,152448
725,000000	93,832515
724,000000	94,325950
723,000000	94,673324
722,000000	94,918376
721,000000	95,091373
720,000000	95,205282
719,000000	95,258749
718,000000	95,238703
717,000000	95,122413
716,000000	94,891297
715,000000	94,565921
714,000000	94,229130
713,000000	93,994416
712,000000	93,936330
711,000000	94,041588
710,000000	94,223687
709,000000	94,381694
708,000000	94,453332
707,000000	94,435908
706,000000	94,361494
705,000000	94,261759
704,000000	94,156617
703,000000	94,057041
702,000000	93,971059
701,000000	93,903981
700,000000	93,850228
699,000000	93,802681
698,000000	93,760840
697,000000	93,727616
696,000000	93,703631
695,000000	93,681799
694,000000	93,662598
693,000000	93,658817
692,000000	93,672862
691,000000	93,693529
690,000000	93,710704
689,000000	93,727253
688,000000	93,748808
687,000000	93,765312
686,000000	93,769916
685,000000	93,774188
684,000000	93,783849
683,000000	93,789335
682,000000	93,790212
681,000000	93,806365
680,000000	93,845745
679,000000	93,892606
678,000000	93,942689
677,000000	94,001050
676,000000	94,065729
675,000000	94,131201
674,000000	94,209556
673,000000	94,327700
672,000000	94,505079
671,000000	94,754428
670,000000	95,096812
669,000000	95,512839
668,000000	95,795604
667,000000	95,722679
666,000000	95,533501
665,000000	95,360672
664,000000	95,217578
663,000000	95,132667
662,000000	95,101903
661,000000	95,078323
660,000000	95,026201
659,000000	94,954579
658,000000	94,880692
657,000000	94,778592
656,000000	94,633092
655,000000	94,479872
654,000000	94,342220
653,000000	94,186461
652,000000	93,993252
651,000000	93,797514
650,000000	93,627061
649,000000	93,456453
648,000000	93,268871
647,000000	93,096684
646,000000	92,955896
645,000000	92,815757
644,000000	92,658551
643,000000	92,509747
642,000000	92,388132
641,000000	92,269899
640,000000	92,138567
639,000000	92,024353
638,000000	91,949851
637,000000	91,889390
636,000000	91,820732
635,000000	91,762158
634,000000	91,731819
633,000000	91,716799
632,000000	91,707433
631,000000	91,716849
630,000000	91,742430
629,000000	91,749670
628,000000	91,722046
627,000000	91,683595
626,000000	91,644124
625,000000	91,577487
624,000000	91,471101
623,000000	91,352503
622,000000	91,244588
621,000000	91,134189
620,000000	91,010654
619,000000	90,895297
618,000000	90,807712
617,000000	90,737077
616,000000	90,668403
615,000000	90,606192
614,000000	90,554788
613,000000	90,510144
612,000000	90,488772
611,000000	90,524965
610,000000	90,623434
609,000000	90,753132
608,000000	90,900215
607,000000	91,090313
606,000000	91,335773
605,000000	91,615119
604,000000	91,910816
603,000000	92,224344
602,000000	92,549128
601,000000	92,866068
600,000000	93,170247
599,000000	93,470724
598,000000	93,754384
597,000000	93,987377
596,000000	94,162766
595,000000	94,310203
594,000000	94,451631
593,000000	94,579471
592,000000	94,690367
591,000000	94,801487
590,000000	94,915405
589,000000	95,008320
588,000000	95,073129
587,000000	95,137331
586,000000	95,217819
585,000000	95,294266
584,000000	95,345933
583,000000	95,387706
582,000000	95,440841
581,000000	95,498038
580,000000	95,538512
579,000000	95,558932
578,000000	95,565707
577,000000	95,564701
576,000000	95,576900
575,000000	95,627479
574,000000	95,704485
573,000000	95,763579
572,000000	95,788139
571,000000	95,803232
570,000000	95,828304
569,000000	95,850584
568,000000	95,864061
567,000000	95,889310
566,000000	95,932422
565,000000	95,970918
564,000000	95,995140
563,000000	96,024190
562,000000	96,059440
561,000000	96,071764
560,000000	96,052500
559,000000	96,032612
558,000000	96,030594
557,000000	96,028896
556,000000	96,016846
555,000000	96,007871
554,000000	95,998430
553,000000	95,961817
552,000000	95,906326
551,000000	95,885105
550,000000	95,920654
549,000000	95,964572
548,000000	95,968899
547,000000	95,945531
546,000000	95,925918
545,000000	95,911046
544,000000	95,898018
543,000000	95,906279
542,000000	95,939525
541,000000	95,967126
540,000000	95,973183
539,000000	95,981937
538,000000	96,004605
537,000000	96,012050
536,000000	95,986203
535,000000	95,957950
534,000000	95,955718
533,000000	95,972831
532,000000	96,000803
531,000000	96,048071
530,000000	96,100041
529,000000	96,111531
528,000000	96,067191
527,000000	96,014575
526,000000	96,003904
525,000000	96,019077
524,000000	96,023683
523,000000	96,020729
522,000000	96,023205
521,000000	96,023667
520,000000	96,022848
519,000000	96,042887
518,000000	96,078470
517,000000	96,081810
516,000000	96,039229
515,000000	95,998511
514,000000	95,990860
513,000000	95,991263
512,000000	95,971338
511,000000	95,945189
510,000000	95,933855
509,000000	95,932697
508,000000	95,930489
507,000000	95,929278
506,000000	95,912550
505,000000	95,842483
504,000000	95,726020
503,000000	95,627624
502,000000	95,588720
501,000000	95,570436
500,000000	95,527784
499,000000	95,487603
498,000000	95,491295
497,000000	95,526195
496,000000	95,555975
495,000000	95,573357
494,000000	95,586475
493,000000	95,588923
492,000000	95,583024
491,000000	95,604116
490,000000	95,659350
489,000000	95,700142
488,000000	95,693180
487,000000	95,674425
486,000000	95,692371
485,000000	95,734874
484,000000	95,761455
483,000000	95,774880
482,000000	95,798433
481,000000	95,824451
480,000000	95,849882
479,000000	95,910375
478,000000	96,008083
477,000000	96,071061
476,000000	96,052515
475,000000	96,011481
474,000000	96,025844
473,000000	96,081263
472,000000	96,106633
471,000000	96,095794
470,000000	96,075681
469,000000	96,038134
468,000000	95,987897
467,000000	95,976405
466,000000	96,019795
465,000000	96,061891
464,000000	96,070746
463,000000	96,078521
462,000000	96,090720
461,000000	96,037666
460,000000	95,896279
459,000000	95,766495
458,000000	95,753573
457,000000	95,823967
456,000000	95,894484
455,000000	95,962972
454,000000	96,024802
453,000000	96,021382
452,000000	95,672220
451,000000	95,739683
450,000000	95,891558
