# Supplementary material for: Machine learning-assisted non-destructive plasticizer identification and quantification in historical PVC objects based on IR spectroscopy
Source: Sci Rep. 2022 Mar 23;12:5017. doi: 10.1038/s41598-022-08862-1 (PMC8943100; doi:10.1038/s41598-022-08862-1)
Supplement: Supplementary file 1 — Supplementary Information 1. [file 41598_2022_8862_MOESM1_ESM.zip › Plasticizers_PVC_data/ATR_FTIR_all/P405.ASC]

PE IR       SUBTECH     SPECTRUM    ASCII       PEDS        4.00        
   -1
P405_001.ASC
21/06/21
14:18:42.00
21/06/21
14:18:42.00
Tja�a Rijavec
Sample 004 By tjasar Date Monday, June 21 2021
450,000000
#HDR
-1
-1
#GR
cm-1
%T
1.0
0.0
4000,000000
-1,000000
3551
8
99,684963
66,468010
#DATA
4000,000000	99,311721
3999,000000	99,311812
3998,000000	99,311903
3997,000000	99,311811
3996,000000	99,311678
3995,000000	99,311929
3994,000000	99,312750
3993,000000	99,314042
3992,000000	99,315513
3991,000000	99,316950
3990,000000	99,318343
3989,000000	99,319748
3988,000000	99,321070
3987,000000	99,321971
3986,000000	99,321984
3985,000000	99,320859
3984,000000	99,318875
3983,000000	99,316817
3982,000000	99,315592
3981,000000	99,315748
3980,000000	99,317268
3979,000000	99,319605
3978,000000	99,321898
3977,000000	99,323383
3976,000000	99,323686
3975,000000	99,322924
3974,000000	99,321560
3973,000000	99,320198
3972,000000	99,319428
3971,000000	99,319572
3970,000000	99,320587
3969,000000	99,322089
3968,000000	99,323536
3967,000000	99,324427
3966,000000	99,324442
3965,000000	99,323676
3964,000000	99,322808
3963,000000	99,322767
3962,000000	99,323894
3961,000000	99,325694
3960,000000	99,327459
3959,000000	99,328872
3958,000000	99,330061
3957,000000	99,330960
3956,000000	99,331137
3955,000000	99,330373
3954,000000	99,328977
3953,000000	99,327558
3952,000000	99,326355
3951,000000	99,325222
3950,000000	99,324177
3949,000000	99,323447
3948,000000	99,322931
3947,000000	99,322354
3946,000000	99,322270
3945,000000	99,324097
3944,000000	99,328730
3943,000000	99,335082
3942,000000	99,339974
3941,000000	99,341006
3940,000000	99,339198
3939,000000	99,337357
3938,000000	99,336894
3937,000000	99,336489
3936,000000	99,333901
3935,000000	99,328876
3934,000000	99,323963
3933,000000	99,323184
3932,000000	99,328491
3931,000000	99,337528
3930,000000	99,345292
3929,000000	99,347918
3928,000000	99,345372
3927,000000	99,340618
3926,000000	99,337065
3925,000000	99,336169
3924,000000	99,336918
3923,000000	99,337553
3922,000000	99,337448
3921,000000	99,336555
3920,000000	99,334806
3919,000000	99,333111
3918,000000	99,333680
3917,000000	99,337674
3916,000000	99,343254
3915,000000	99,347358
3914,000000	99,348718
3913,000000	99,348047
3912,000000	99,346544
3911,000000	99,344620
3910,000000	99,342361
3909,000000	99,340073
3908,000000	99,338447
3907,000000	99,338283
3906,000000	99,339565
3905,000000	99,341374
3904,000000	99,342229
3903,000000	99,341366
3902,000000	99,340288
3901,000000	99,341466
3900,000000	99,345340
3899,000000	99,349493
3898,000000	99,351068
3897,000000	99,349566
3896,000000	99,346396
3895,000000	99,342563
3894,000000	99,339421
3893,000000	99,339470
3892,000000	99,344947
3891,000000	99,352697
3890,000000	99,356027
3889,000000	99,353047
3888,000000	99,347321
3887,000000	99,343368
3886,000000	99,344437
3885,000000	99,349815
3884,000000	99,355520
3883,000000	99,359966
3882,000000	99,365105
3881,000000	99,371779
3880,000000	99,376870
3879,000000	99,375915
3878,000000	99,369758
3877,000000	99,363943
3876,000000	99,362726
3875,000000	99,366313
3874,000000	99,370416
3873,000000	99,369582
3872,000000	99,363867
3871,000000	99,359477
3870,000000	99,360960
3869,000000	99,364168
3868,000000	99,363193
3867,000000	99,359222
3866,000000	99,356135
3865,000000	99,355952
3864,000000	99,358878
3863,000000	99,362539
3862,000000	99,364625
3861,000000	99,365360
3860,000000	99,366565
3859,000000	99,369352
3858,000000	99,373048
3857,000000	99,375631
3856,000000	99,374592
3855,000000	99,368655
3854,000000	99,363052
3853,000000	99,365176
3852,000000	99,370313
3851,000000	99,372574
3850,000000	99,373785
3849,000000	99,374566
3848,000000	99,374821
3847,000000	99,375004
3846,000000	99,376048
3845,000000	99,378745
3844,000000	99,383054
3843,000000	99,386922
3842,000000	99,388553
3841,000000	99,388638
3840,000000	99,390049
3839,000000	99,394596
3838,000000	99,400651
3837,000000	99,404792
3836,000000	99,405371
3835,000000	99,403886
3834,000000	99,402715
3833,000000	99,402905
3832,000000	99,403638
3831,000000	99,403118
3830,000000	99,400653
3829,000000	99,398293
3828,000000	99,399647
3827,000000	99,405532
3826,000000	99,412291
3825,000000	99,414981
3824,000000	99,412285
3823,000000	99,407064
3822,000000	99,404997
3821,000000	99,409775
3820,000000	99,415060
3819,000000	99,414975
3818,000000	99,413481
3817,000000	99,415867
3816,000000	99,422391
3815,000000	99,427824
3814,000000	99,428580
3813,000000	99,427113
3812,000000	99,426494
3811,000000	99,426854
3810,000000	99,427244
3809,000000	99,427877
3808,000000	99,430139
3807,000000	99,434044
3806,000000	99,436434
3805,000000	99,434734
3804,000000	99,431311
3803,000000	99,430106
3802,000000	99,434558
3801,000000	99,442721
3800,000000	99,447133
3799,000000	99,447101
3798,000000	99,448206
3797,000000	99,453078
3796,000000	99,459340
3795,000000	99,463350
3794,000000	99,464128
3793,000000	99,463054
3792,000000	99,461212
3791,000000	99,459352
3790,000000	99,458209
3789,000000	99,457952
3788,000000	99,458226
3787,000000	99,458809
3786,000000	99,459946
3785,000000	99,461297
3784,000000	99,461475
3783,000000	99,459748
3782,000000	99,457875
3781,000000	99,458626
3780,000000	99,463389
3779,000000	99,469845
3778,000000	99,473656
3777,000000	99,473646
3776,000000	99,472394
3775,000000	99,471858
3774,000000	99,471661
3773,000000	99,471008
3772,000000	99,469951
3771,000000	99,469119
3770,000000	99,468961
3769,000000	99,468685
3768,000000	99,467600
3767,000000	99,467080
3766,000000	99,468573
3765,000000	99,471415
3764,000000	99,473668
3763,000000	99,474603
3762,000000	99,475575
3761,000000	99,477252
3760,000000	99,479971
3759,000000	99,483797
3758,000000	99,487673
3757,000000	99,490680
3756,000000	99,493515
3755,000000	99,497684
3754,000000	99,502703
3753,000000	99,505060
3752,000000	99,502080
3751,000000	99,496664
3750,000000	99,492962
3749,000000	99,490495
3748,000000	99,488627
3747,000000	99,488556
3746,000000	99,489953
3745,000000	99,491965
3744,000000	99,493801
3743,000000	99,494267
3742,000000	99,495892
3741,000000	99,500465
3740,000000	99,505001
3739,000000	99,506525
3738,000000	99,505056
3737,000000	99,504489
3736,000000	99,509985
3735,000000	99,522477
3734,000000	99,534008
3733,000000	99,537218
3732,000000	99,532992
3731,000000	99,525790
3730,000000	99,519010
3729,000000	99,513873
3728,000000	99,510509
3727,000000	99,508903
3726,000000	99,508702
3725,000000	99,508960
3724,000000	99,509421
3723,000000	99,511155
3722,000000	99,514979
3721,000000	99,519510
3720,000000	99,523185
3719,000000	99,525869
3718,000000	99,527817
3717,000000	99,528951
3716,000000	99,529277
3715,000000	99,528747
3714,000000	99,525882
3713,000000	99,519119
3712,000000	99,511612
3711,000000	99,508858
3710,000000	99,510517
3709,000000	99,512122
3708,000000	99,512006
3707,000000	99,511188
3706,000000	99,510520
3705,000000	99,510219
3704,000000	99,510316
3703,000000	99,510564
3702,000000	99,510224
3701,000000	99,507539
3700,000000	99,501281
3699,000000	99,493506
3698,000000	99,487247
3697,000000	99,483402
3696,000000	99,481051
3695,000000	99,479263
3694,000000	99,478097
3693,000000	99,478272
3692,000000	99,480428
3691,000000	99,483950
3690,000000	99,486286
3689,000000	99,483721
3688,000000	99,474227
3687,000000	99,461094
3686,000000	99,450225
3685,000000	99,444261
3684,000000	99,441977
3683,000000	99,441146
3682,000000	99,440955
3681,000000	99,441903
3680,000000	99,443149
3679,000000	99,442634
3678,000000	99,438752
3677,000000	99,431550
3676,000000	99,424986
3675,000000	99,421182
3674,000000	99,414264
3673,000000	99,404024
3672,000000	99,394836
3671,000000	99,387107
3670,000000	99,381979
3669,000000	99,378556
3668,000000	99,373667
3667,000000	99,368887
3666,000000	99,367090
3665,000000	99,368222
3664,000000	99,370532
3663,000000	99,372479
3662,000000	99,373090
3661,000000	99,371633
3660,000000	99,367218
3659,000000	99,359541
3658,000000	99,349541
3657,000000	99,340237
3656,000000	99,335006
3655,000000	99,334778
3654,000000	99,338674
3653,000000	99,345052
3652,000000	99,349531
3651,000000	99,346213
3650,000000	99,335631
3649,000000	99,326161
3648,000000	99,321793
3647,000000	99,318280
3646,000000	99,312676
3645,000000	99,305922
3644,000000	99,300088
3643,000000	99,295991
3642,000000	99,293217
3641,000000	99,290628
3640,000000	99,286972
3639,000000	99,281898
3638,000000	99,275444
3637,000000	99,267797
3636,000000	99,259991
3635,000000	99,253908
3634,000000	99,250699
3633,000000	99,248746
3632,000000	99,244236
3631,000000	99,233034
3630,000000	99,214497
3629,000000	99,196186
3628,000000	99,184402
3627,000000	99,176205
3626,000000	99,170456
3625,000000	99,167485
3624,000000	99,165979
3623,000000	99,165017
3622,000000	99,164095
3621,000000	99,161798
3620,000000	99,156529
3619,000000	99,147854
3618,000000	99,136169
3617,000000	99,123186
3616,000000	99,111562
3615,000000	99,102151
3614,000000	99,093866
3613,000000	99,085110
3612,000000	99,075042
3611,000000	99,064365
3610,000000	99,054619
3609,000000	99,047420
3608,000000	99,044050
3607,000000	99,043578
3606,000000	99,043073
3605,000000	99,040407
3604,000000	99,035075
3603,000000	99,027823
3602,000000	99,020179
3601,000000	99,013304
3600,000000	99,006841
3599,000000	98,999550
3598,000000	98,990664
3597,000000	98,980753
3596,000000	98,971250
3595,000000	98,963625
3594,000000	98,958066
3593,000000	98,953235
3592,000000	98,947667
3591,000000	98,940752
3590,000000	98,932446
3589,000000	98,923962
3588,000000	98,917943
3587,000000	98,914629
3586,000000	98,909727
3585,000000	98,901406
3584,000000	98,892379
3583,000000	98,885145
3582,000000	98,879804
3581,000000	98,875451
3580,000000	98,871028
3579,000000	98,865687
3578,000000	98,858945
3577,000000	98,851237
3576,000000	98,843996
3575,000000	98,838534
3574,000000	98,835176
3573,000000	98,833047
3572,000000	98,830553
3571,000000	98,825636
3570,000000	98,816118
3569,000000	98,801197
3568,000000	98,784715
3567,000000	98,773714
3566,000000	98,769383
3565,000000	98,765657
3564,000000	98,758473
3563,000000	98,748233
3562,000000	98,736886
3561,000000	98,726238
3560,000000	98,717369
3559,000000	98,710249
3558,000000	98,703802
3557,000000	98,696713
3556,000000	98,688368
3555,000000	98,679302
3554,000000	98,670788
3553,000000	98,663709
3552,000000	98,657361
3551,000000	98,649947
3550,000000	98,640529
3549,000000	98,629995
3548,000000	98,620371
3547,000000	98,613659
3546,000000	98,610290
3545,000000	98,608191
3544,000000	98,604421
3543,000000	98,597824
3542,000000	98,589484
3541,000000	98,581137
3540,000000	98,573800
3539,000000	98,567360
3538,000000	98,560748
3537,000000	98,552945
3536,000000	98,544060
3535,000000	98,535656
3534,000000	98,529426
3533,000000	98,525478
3532,000000	98,521815
3531,000000	98,515781
3530,000000	98,506448
3529,000000	98,495641
3528,000000	98,486429
3527,000000	98,480365
3526,000000	98,476274
3525,000000	98,471811
3524,000000	98,465637
3523,000000	98,457854
3522,000000	98,448939
3521,000000	98,439334
3520,000000	98,429988
3519,000000	98,422372
3518,000000	98,417234
3517,000000	98,413824
3516,000000	98,410327
3515,000000	98,405159
3514,000000	98,397771
3513,000000	98,388728
3512,000000	98,379275
3511,000000	98,370661
3510,000000	98,363560
3509,000000	98,358009
3508,000000	98,353909
3507,000000	98,351207
3506,000000	98,349330
3505,000000	98,346922
3504,000000	98,342843
3503,000000	98,337200
3502,000000	98,330870
3501,000000	98,324666
3500,000000	98,319043
3499,000000	98,313941
3498,000000	98,308652
3497,000000	98,302376
3496,000000	98,294975
3495,000000	98,286929
3494,000000	98,278716
3493,000000	98,270715
3492,000000	98,263537
3491,000000	98,257695
3490,000000	98,252765
3489,000000	98,247528
3488,000000	98,241331
3487,000000	98,234701
3486,000000	98,228327
3485,000000	98,222212
3484,000000	98,216190
3483,000000	98,210636
3482,000000	98,205969
3481,000000	98,201774
3480,000000	98,197265
3479,000000	98,192385
3478,000000	98,187669
3477,000000	98,183131
3476,000000	98,178066
3475,000000	98,172078
3474,000000	98,165893
3473,000000	98,161065
3472,000000	98,158811
3471,000000	98,158864
3470,000000	98,159181
3469,000000	98,156978
3468,000000	98,150643
3467,000000	98,140907
3466,000000	98,130124
3465,000000	98,120573
3464,000000	98,113351
3463,000000	98,108397
3462,000000	98,104929
3461,000000	98,101812
3460,000000	98,097951
3459,000000	98,092749
3458,000000	98,086439
3457,000000	98,079946
3456,000000	98,074158
3455,000000	98,069338
3454,000000	98,065096
3453,000000	98,061080
3452,000000	98,057426
3451,000000	98,054584
3450,000000	98,052913
3449,000000	98,052327
3448,000000	98,052041
3447,000000	98,050564
3446,000000	98,046465
3445,000000	98,039779
3444,000000	98,032436
3443,000000	98,026883
3442,000000	98,024514
3441,000000	98,025365
3440,000000	98,028815
3439,000000	98,033913
3438,000000	98,039040
3437,000000	98,042109
3436,000000	98,041695
3435,000000	98,038088
3434,000000	98,032922
3433,000000	98,027964
3432,000000	98,024201
3431,000000	98,021643
3430,000000	98,019676
3429,000000	98,017587
3428,000000	98,015216
3427,000000	98,013108
3426,000000	98,011924
3425,000000	98,011827
3424,000000	98,012618
3423,000000	98,014228
3422,000000	98,016571
3421,000000	98,019048
3420,000000	98,020695
3419,000000	98,021053
3418,000000	98,020584
3417,000000	98,020117
3416,000000	98,020161
3415,000000	98,020764
3414,000000	98,021724
3413,000000	98,022827
3412,000000	98,024063
3411,000000	98,025574
3410,000000	98,027199
3409,000000	98,028237
3408,000000	98,028113
3407,000000	98,027296
3406,000000	98,027267
3405,000000	98,029519
3404,000000	98,034562
3403,000000	98,041613
3402,000000	98,048784
3401,000000	98,053843
3400,000000	98,055431
3399,000000	98,053862
3398,000000	98,050758
3397,000000	98,048015
3396,000000	98,047086
3395,000000	98,048644
3394,000000	98,052163
3393,000000	98,055844
3392,000000	98,057712
3391,000000	98,057102
3390,000000	98,054879
3389,000000	98,052293
3388,000000	98,050147
3387,000000	98,049071
3386,000000	98,049840
3385,000000	98,052805
3384,000000	98,057111
3383,000000	98,061091
3382,000000	98,063661
3381,000000	98,065318
3380,000000	98,067568
3379,000000	98,071281
3378,000000	98,075746
3377,000000	98,079500
3376,000000	98,081997
3375,000000	98,084141
3374,000000	98,087184
3373,000000	98,091423
3372,000000	98,096107
3371,000000	98,100273
3370,000000	98,103384
3369,000000	98,105342
3368,000000	98,106177
3367,000000	98,105905
3366,000000	98,104781
3365,000000	98,103677
3364,000000	98,103836
3363,000000	98,105851
3362,000000	98,108939
3361,000000	98,111678
3360,000000	98,113497
3359,000000	98,115067
3358,000000	98,117117
3357,000000	98,119524
3356,000000	98,121921
3355,000000	98,124721
3354,000000	98,128823
3353,000000	98,134319
3352,000000	98,140010
3351,000000	98,144394
3350,000000	98,146970
3349,000000	98,148476
3348,000000	98,150028
3347,000000	98,152199
3346,000000	98,154819
3345,000000	98,157476
3344,000000	98,160004
3343,000000	98,162555
3342,000000	98,165430
3341,000000	98,168904
3340,000000	98,172969
3339,000000	98,176980
3338,000000	98,179814
3337,000000	98,180799
3336,000000	98,180476
3335,000000	98,180090
3334,000000	98,180383
3333,000000	98,181295
3332,000000	98,182783
3331,000000	98,185359
3330,000000	98,189649
3329,000000	98,195673
3328,000000	98,202604
3327,000000	98,208952
3326,000000	98,212938
3325,000000	98,213329
3324,000000	98,210389
3323,000000	98,205899
3322,000000	98,201946
3321,000000	98,199730
3320,000000	98,199361
3319,000000	98,200352
3318,000000	98,202010
3317,000000	98,203693
3316,000000	98,205050
3315,000000	98,206082
3314,000000	98,206922
3313,000000	98,207715
3312,000000	98,208658
3311,000000	98,209813
3310,000000	98,210695
3309,000000	98,210258
3308,000000	98,207493
3307,000000	98,202035
3306,000000	98,194351
3305,000000	98,185764
3304,000000	98,178250
3303,000000	98,173617
3302,000000	98,172465
3301,000000	98,174249
3300,000000	98,178457
3299,000000	98,185396
3298,000000	98,195485
3297,000000	98,208013
3296,000000	98,220975
3295,000000	98,232152
3294,000000	98,240337
3293,000000	98,245761
3292,000000	98,249579
3291,000000	98,252899
3290,000000	98,256135
3289,000000	98,259271
3288,000000	98,262443
3287,000000	98,265979
3286,000000	98,270058
3285,000000	98,274725
3284,000000	98,280122
3283,000000	98,286141
3282,000000	98,291904
3281,000000	98,296348
3280,000000	98,299577
3279,000000	98,303091
3278,000000	98,308361
3277,000000	98,315566
3276,000000	98,323976
3275,000000	98,332899
3274,000000	98,341753
3273,000000	98,349616
3272,000000	98,355295
3271,000000	98,357955
3270,000000	98,357601
3269,000000	98,355267
3268,000000	98,352878
3267,000000	98,352398
3266,000000	98,354538
3265,000000	98,358361
3264,000000	98,362273
3263,000000	98,365200
3262,000000	98,367042
3261,000000	98,368648
3260,000000	98,371628
3259,000000	98,377398
3258,000000	98,385775
3257,000000	98,394703
3256,000000	98,401736
3255,000000	98,405705
3254,000000	98,406981
3253,000000	98,406996
3252,000000	98,407864
3251,000000	98,411659
3250,000000	98,418933
3249,000000	98,427797
3248,000000	98,435045
3247,000000	98,438438
3246,000000	98,437981
3245,000000	98,435455
3244,000000	98,433213
3243,000000	98,433154
3242,000000	98,436045
3241,000000	98,441375
3240,000000	98,447866
3239,000000	98,454300
3238,000000	98,460174
3237,000000	98,465819
3236,000000	98,471868
3235,000000	98,478288
3234,000000	98,483809
3233,000000	98,486747
3232,000000	98,486721
3231,000000	98,485366
3230,000000	98,485143
3229,000000	98,487499
3228,000000	98,492059
3227,000000	98,497167
3226,000000	98,501004
3225,000000	98,502698
3224,000000	98,502923
3223,000000	98,503376
3222,000000	98,505485
3221,000000	98,509515
3220,000000	98,514795
3219,000000	98,520378
3218,000000	98,525421
3217,000000	98,529368
3216,000000	98,532155
3215,000000	98,534196
3214,000000	98,536060
3213,000000	98,538212
3212,000000	98,540892
3211,000000	98,543914
3210,000000	98,546556
3209,000000	98,548073
3208,000000	98,548613
3207,000000	98,549410
3206,000000	98,551812
3205,000000	98,556102
3204,000000	98,561252
3203,000000	98,565759
3202,000000	98,568818
3201,000000	98,570901
3200,000000	98,573237
3199,000000	98,576655
3198,000000	98,581039
3197,000000	98,585888
3196,000000	98,590976
3195,000000	98,596180
3194,000000	98,601004
3193,000000	98,604930
3192,000000	98,608123
3191,000000	98,611322
3190,000000	98,615037
3189,000000	98,619201
3188,000000	98,623500
3187,000000	98,627507
3186,000000	98,630662
3185,000000	98,632605
3184,000000	98,633680
3183,000000	98,634760
3182,000000	98,636565
3181,000000	98,639376
3180,000000	98,643118
3179,000000	98,647335
3178,000000	98,651282
3177,000000	98,654558
3176,000000	98,657572
3175,000000	98,660997
3174,000000	98,664909
3173,000000	98,668813
3172,000000	98,672305
3171,000000	98,675307
3170,000000	98,678005
3169,000000	98,681060
3168,000000	98,685541
3167,000000	98,691867
3166,000000	98,699000
3165,000000	98,705284
3164,000000	98,709959
3163,000000	98,713351
3162,000000	98,715926
3161,000000	98,717979
3160,000000	98,720009
3159,000000	98,722636
3158,000000	98,726173
3157,000000	98,730850
3156,000000	98,737114
3155,000000	98,744812
3154,000000	98,752301
3153,000000	98,757470
3152,000000	98,759666
3151,000000	98,759816
3150,000000	98,758727
3149,000000	98,756473
3148,000000	98,753642
3147,000000	98,751871
3146,000000	98,752499
3145,000000	98,755466
3144,000000	98,760102
3143,000000	98,766232
3142,000000	98,773848
3141,000000	98,782223
3140,000000	98,789967
3139,000000	98,795688
3138,000000	98,798437
3137,000000	98,798109
3136,000000	98,795923
3135,000000	98,794045
3134,000000	98,794231
3133,000000	98,796789
3132,000000	98,800632
3131,000000	98,803988
3130,000000	98,805287
3129,000000	98,804202
3128,000000	98,802158
3127,000000	98,801306
3126,000000	98,802790
3125,000000	98,806281
3124,000000	98,811045
3123,000000	98,816695
3122,000000	98,822870
3121,000000	98,828960
3120,000000	98,834429
3119,000000	98,838848
3118,000000	98,841485
3117,000000	98,841622
3116,000000	98,839602
3115,000000	98,836941
3114,000000	98,835083
3113,000000	98,834484
3112,000000	98,834858
3111,000000	98,835515
3110,000000	98,835368
3109,000000	98,833492
3108,000000	98,830203
3107,000000	98,827026
3106,000000	98,825198
3105,000000	98,824752
3104,000000	98,825434
3103,000000	98,827714
3102,000000	98,832018
3101,000000	98,837241
3100,000000	98,840895
3099,000000	98,840974
3098,000000	98,837424
3097,000000	98,832076
3096,000000	98,827580
3095,000000	98,825955
3094,000000	98,827375
3093,000000	98,830134
3092,000000	98,831990
3091,000000	98,831704
3090,000000	98,829526
3089,000000	98,826700
3088,000000	98,824561
3087,000000	98,823590
3086,000000	98,822970
3085,000000	98,821372
3084,000000	98,818566
3083,000000	98,815978
3082,000000	98,815255
3081,000000	98,816396
3080,000000	98,817603
3079,000000	98,816806
3078,000000	98,813118
3077,000000	98,807095
3076,000000	98,800133
3075,000000	98,793777
3074,000000	98,789233
3073,000000	98,787181
3072,000000	98,787778
3071,000000	98,790665
3070,000000	98,794953
3069,000000	98,799332
3068,000000	98,802433
3067,000000	98,803308
3066,000000	98,801829
3065,000000	98,798746
3064,000000	98,795209
3063,000000	98,792047
3062,000000	98,789663
3061,000000	98,788612
3060,000000	98,789768
3059,000000	98,793413
3058,000000	98,798506
3057,000000	98,803589
3056,000000	98,808355
3055,000000	98,813670
3054,000000	98,819941
3053,000000	98,826091
3052,000000	98,830425
3051,000000	98,832101
3050,000000	98,831758
3049,000000	98,831029
3048,000000	98,831436
3047,000000	98,833271
3046,000000	98,835367
3045,000000	98,836175
3044,000000	98,834995
3043,000000	98,831883
3042,000000	98,826930
3041,000000	98,820464
3040,000000	98,813798
3039,000000	98,808742
3038,000000	98,805915
3037,000000	98,804078
3036,000000	98,801206
3035,000000	98,795731
3034,000000	98,786962
3033,000000	98,775294
3032,000000	98,762420
3031,000000	98,750487
3030,000000	98,740634
3029,000000	98,732814
3028,000000	98,727131
3027,000000	98,724475
3026,000000	98,725396
3025,000000	98,729016
3024,000000	98,733551
3023,000000	98,737759
3022,000000	98,741561
3021,000000	98,745519
3020,000000	98,749912
3019,000000	98,754092
3018,000000	98,756673
3017,000000	98,756639
3016,000000	98,754279
3015,000000	98,750697
3014,000000	98,746539
3013,000000	98,741633
3012,000000	98,735634
3011,000000	98,728292
3010,000000	98,719098
3009,000000	98,707613
3008,000000	98,694400
3007,000000	98,680967
3006,000000	98,668436
3005,000000	98,656583
3004,000000	98,644392
3003,000000	98,631307
3002,000000	98,617862
3001,000000	98,605337
3000,000000	98,594490
2999,000000	98,584070
2998,000000	98,570990
2997,000000	98,552830
2996,000000	98,530112
2995,000000	98,505028
2994,000000	98,477848
2993,000000	98,445770
2992,000000	98,405585
2991,000000	98,356690
2990,000000	98,300752
2989,000000	98,239301
2988,000000	98,172465
2987,000000	98,099496
2986,000000	98,019982
2985,000000	97,934281
2984,000000	97,842963
2983,000000	97,745938
2982,000000	97,642299
2981,000000	97,531658
2980,000000	97,415372
2979,000000	97,296208
2978,000000	97,177045
2977,000000	97,060120
2976,000000	96,946938
2975,000000	96,837670
2974,000000	96,730977
2973,000000	96,625461
2972,000000	96,521672
2971,000000	96,421996
2970,000000	96,328508
2969,000000	96,241716
2968,000000	96,161247
2967,000000	96,087177
2966,000000	96,020558
2965,000000	95,963299
2964,000000	95,917645
2963,000000	95,884785
2962,000000	95,864147
2961,000000	95,854346
2960,000000	95,854588
2959,000000	95,864546
2958,000000	95,883154
2957,000000	95,909029
2956,000000	95,941857
2955,000000	95,982009
2954,000000	96,028355
2953,000000	96,077327
2952,000000	96,124709
2951,000000	96,167284
2950,000000	96,202524
2949,000000	96,227620
2948,000000	96,239753
2947,000000	96,236801
2946,000000	96,217248
2945,000000	96,180267
2944,000000	96,126215
2943,000000	96,056765
2942,000000	95,973877
2941,000000	95,879155
2940,000000	95,774649
2939,000000	95,663524
2938,000000	95,549538
2937,000000	95,435734
2936,000000	95,324062
2935,000000	95,215891
2934,000000	95,112698
2933,000000	95,016539
2932,000000	94,929589
2931,000000	94,853029
2930,000000	94,786352
2929,000000	94,728353
2928,000000	94,678593
2927,000000	94,637175
2926,000000	94,602995
2925,000000	94,572830
2924,000000	94,542631
2923,000000	94,509486
2922,000000	94,472600
2921,000000	94,433052
2920,000000	94,392789
2919,000000	94,353569
2918,000000	94,316945
2917,000000	94,285410
2916,000000	94,262965
2915,000000	94,253320
2914,000000	94,257438
2913,000000	94,273785
2912,000000	94,301002
2911,000000	94,339994
2910,000000	94,393207
2909,000000	94,462859
2908,000000	94,550358
2907,000000	94,656549
2906,000000	94,781862
2905,000000	94,925968
2904,000000	95,087396
2903,000000	95,263200
2902,000000	95,448943
2901,000000	95,639995
2900,000000	95,832774
2899,000000	96,024311
2898,000000	96,210977
2897,000000	96,387993
2896,000000	96,551247
2895,000000	96,698959
2894,000000	96,831617
2893,000000	96,950571
2892,000000	97,056934
2891,000000	97,150964
2890,000000	97,232022
2889,000000	97,299636
2888,000000	97,354826
2887,000000	97,399958
2886,000000	97,437039
2885,000000	97,466687
2884,000000	97,488518
2883,000000	97,501458
2882,000000	97,503753
2881,000000	97,494004
2880,000000	97,473238
2879,000000	97,445319
2878,000000	97,414964
2877,000000	97,385800
2876,000000	97,359884
2875,000000	97,337759
2874,000000	97,318470
2873,000000	97,300997
2872,000000	97,286650
2871,000000	97,278937
2870,000000	97,280004
2869,000000	97,287619
2868,000000	97,296047
2867,000000	97,299162
2866,000000	97,292356
2865,000000	97,273182
2864,000000	97,242172
2863,000000	97,202844
2862,000000	97,159598
2861,000000	97,115407
2860,000000	97,072013
2859,000000	97,031569
2858,000000	96,996856
2857,000000	96,969852
2856,000000	96,950623
2855,000000	96,937694
2854,000000	96,929281
2853,000000	96,925077
2852,000000	96,928287
2851,000000	96,945595
2850,000000	96,983791
2849,000000	97,045298
2848,000000	97,126452
2847,000000	97,219749
2846,000000	97,317474
2845,000000	97,413954
2844,000000	97,506245
2843,000000	97,594024
2842,000000	97,678517
2841,000000	97,760736
2840,000000	97,839878
2839,000000	97,913295
2838,000000	97,978406
2837,000000	98,034778
2836,000000	98,084318
2835,000000	98,129248
2834,000000	98,170031
2833,000000	98,205681
2832,000000	98,235719
2831,000000	98,261048
2830,000000	98,283002
2829,000000	98,302181
2828,000000	98,318343
2827,000000	98,330752
2826,000000	98,338439
2825,000000	98,340901
2824,000000	98,338849
2823,000000	98,333746
2822,000000	98,326566
2821,000000	98,317632
2820,000000	98,307894
2819,000000	98,299577
2818,000000	98,295066
2817,000000	98,295714
2816,000000	98,301995
2815,000000	98,314143
2814,000000	98,332170
2813,000000	98,355541
2812,000000	98,383111
2811,000000	98,413184
2810,000000	98,443592
2809,000000	98,472321
2808,000000	98,498363
2807,000000	98,521590
2806,000000	98,541969
2805,000000	98,559659
2804,000000	98,575760
2803,000000	98,591903
2802,000000	98,608560
2801,000000	98,624451
2800,000000	98,638001
2799,000000	98,648711
2798,000000	98,656867
2797,000000	98,662947
2796,000000	98,667899
2795,000000	98,673200
2794,000000	98,679769
2793,000000	98,687095
2792,000000	98,693925
2791,000000	98,699437
2790,000000	98,703483
2789,000000	98,706383
2788,000000	98,709040
2787,000000	98,712779
2786,000000	98,718383
2785,000000	98,725389
2784,000000	98,732480
2783,000000	98,738255
2782,000000	98,741719
2781,000000	98,742871
2780,000000	98,743223
2779,000000	98,745061
2778,000000	98,749544
2777,000000	98,755759
2776,000000	98,761832
2775,000000	98,766458
2774,000000	98,769257
2773,000000	98,770467
2772,000000	98,770822
2771,000000	98,771169
2770,000000	98,771640
2769,000000	98,771539
2768,000000	98,770364
2767,000000	98,768502
2766,000000	98,766630
2765,000000	98,764964
2764,000000	98,763457
2763,000000	98,762109
2762,000000	98,760698
2761,000000	98,758772
2760,000000	98,756489
2759,000000	98,755017
2758,000000	98,755450
2757,000000	98,757488
2756,000000	98,759623
2755,000000	98,760538
2754,000000	98,760124
2753,000000	98,759344
2752,000000	98,759297
2751,000000	98,760230
2750,000000	98,761268
2749,000000	98,761201
2748,000000	98,759470
2747,000000	98,756253
2746,000000	98,751957
2745,000000	98,747219
2744,000000	98,743157
2743,000000	98,740808
2742,000000	98,740193
2741,000000	98,740527
2740,000000	98,741290
2739,000000	98,742391
2738,000000	98,743355
2737,000000	98,743349
2736,000000	98,742338
2735,000000	98,741408
2734,000000	98,741576
2733,000000	98,742930
2732,000000	98,745270
2731,000000	98,748820
2730,000000	98,753761
2729,000000	98,759475
2728,000000	98,764703
2727,000000	98,768292
2726,000000	98,769779
2725,000000	98,769829
2724,000000	98,770191
2723,000000	98,772535
2722,000000	98,776926
2721,000000	98,781761
2720,000000	98,785367
2719,000000	98,787288
2718,000000	98,788069
2717,000000	98,788486
2716,000000	98,789227
2715,000000	98,790711
2714,000000	98,792900
2713,000000	98,795528
2712,000000	98,798444
2711,000000	98,801252
2710,000000	98,802856
2709,000000	98,802257
2708,000000	98,799970
2707,000000	98,797922
2706,000000	98,797666
2705,000000	98,799218
2704,000000	98,801644
2703,000000	98,804021
2702,000000	98,805656
2701,000000	98,806162
2700,000000	98,805758
2699,000000	98,805137
2698,000000	98,804882
2697,000000	98,805286
2696,000000	98,806488
2695,000000	98,808207
2694,000000	98,809579
2693,000000	98,810084
2692,000000	98,810462
2691,000000	98,811799
2690,000000	98,813751
2689,000000	98,814629
2688,000000	98,813303
2687,000000	98,810163
2686,000000	98,806306
2685,000000	98,802891
2684,000000	98,801308
2683,000000	98,802638
2682,000000	98,806348
2681,000000	98,810338
2680,000000	98,812669
2679,000000	98,812717
2678,000000	98,810773
2677,000000	98,807607
2676,000000	98,804560
2675,000000	98,802761
2674,000000	98,801740
2673,000000	98,799879
2672,000000	98,796760
2671,000000	98,794121
2670,000000	98,793832
2669,000000	98,795731
2668,000000	98,798046
2667,000000	98,799335
2666,000000	98,799524
2665,000000	98,799636
2664,000000	98,800960
2663,000000	98,803950
2662,000000	98,807725
2661,000000	98,811214
2660,000000	98,814729
2659,000000	98,819513
2658,000000	98,825628
2657,000000	98,831555
2656,000000	98,836380
2655,000000	98,841163
2654,000000	98,847328
2653,000000	98,854678
2652,000000	98,861907
2651,000000	98,868394
2650,000000	98,874580
2649,000000	98,881056
2648,000000	98,888049
2647,000000	98,895433
2646,000000	98,902684
2645,000000	98,909137
2644,000000	98,914667
2643,000000	98,919747
2642,000000	98,924682
2641,000000	98,929340
2640,000000	98,933790
2639,000000	98,938368
2638,000000	98,942860
2637,000000	98,946439
2636,000000	98,948681
2635,000000	98,949958
2634,000000	98,950698
2633,000000	98,951261
2632,000000	98,952733
2631,000000	98,956541
2630,000000	98,962683
2629,000000	98,969247
2628,000000	98,974204
2627,000000	98,976950
2626,000000	98,977919
2625,000000	98,977799
2624,000000	98,977525
2623,000000	98,978002
2622,000000	98,979401
2621,000000	98,981488
2620,000000	98,984652
2619,000000	98,989364
2618,000000	98,994545
2617,000000	98,997995
2616,000000	98,998804
2615,000000	98,998017
2614,000000	98,996768
2613,000000	98,995418
2612,000000	98,994898
2611,000000	98,996883
2610,000000	99,001685
2609,000000	99,007317
2608,000000	99,011463
2607,000000	99,013140
2606,000000	99,012129
2605,000000	99,008551
2604,000000	99,003819
2603,000000	99,000425
2602,000000	98,999844
2601,000000	99,001745
2600,000000	99,005457
2599,000000	99,010467
2598,000000	99,015108
2597,000000	99,017029
2596,000000	99,016060
2595,000000	99,014829
2594,000000	99,015428
2593,000000	99,017159
2592,000000	99,018488
2591,000000	99,019366
2590,000000	99,020456
2589,000000	99,021786
2588,000000	99,023471
2587,000000	99,026238
2586,000000	99,030020
2585,000000	99,033440
2584,000000	99,035798
2583,000000	99,038084
2582,000000	99,040970
2581,000000	99,043321
2580,000000	99,043923
2579,000000	99,043227
2578,000000	99,042120
2577,000000	99,040309
2576,000000	99,037234
2575,000000	99,033474
2574,000000	99,030065
2573,000000	99,027271
2572,000000	99,024930
2571,000000	99,023285
2570,000000	99,022857
2569,000000	99,024128
2568,000000	99,027333
2567,000000	99,031500
2566,000000	99,034059
2565,000000	99,033169
2564,000000	99,030299
2563,000000	99,028582
2562,000000	99,028698
2561,000000	99,028598
2560,000000	99,027181
2559,000000	99,025489
2558,000000	99,024068
2557,000000	99,022276
2556,000000	99,021070
2555,000000	99,023367
2554,000000	99,030051
2553,000000	99,038061
2552,000000	99,043797
2551,000000	99,046280
2550,000000	99,045982
2549,000000	99,043374
2548,000000	99,040108
2547,000000	99,038938
2546,000000	99,040469
2545,000000	99,042014
2544,000000	99,041309
2543,000000	99,039334
2542,000000	99,038133
2541,000000	99,038170
2540,000000	99,039466
2539,000000	99,042781
2538,000000	99,047593
2537,000000	99,051145
2536,000000	99,051702
2535,000000	99,050938
2534,000000	99,051068
2533,000000	99,051636
2532,000000	99,051405
2531,000000	99,051397
2530,000000	99,053328
2529,000000	99,056230
2528,000000	99,057339
2527,000000	99,055690
2526,000000	99,052811
2525,000000	99,050635
2524,000000	99,050497
2523,000000	99,053229
2522,000000	99,058082
2521,000000	99,061946
2520,000000	99,061620
2519,000000	99,057093
2518,000000	99,051549
2517,000000	99,048270
2516,000000	99,048245
2515,000000	99,050262
2514,000000	99,052529
2513,000000	99,054459
2512,000000	99,057219
2511,000000	99,062056
2510,000000	99,068126
2509,000000	99,073115
2508,000000	99,075982
2507,000000	99,077608
2506,000000	99,078568
2505,000000	99,078068
2504,000000	99,075786
2503,000000	99,073056
2502,000000	99,071293
2501,000000	99,070720
2500,000000	99,071333
2499,000000	99,073584
2498,000000	99,077089
2497,000000	99,080080
2496,000000	99,081202
2495,000000	99,080908
2494,000000	99,080470
2493,000000	99,080800
2492,000000	99,082721
2491,000000	99,086843
2490,000000	99,092293
2489,000000	99,096877
2488,000000	99,099342
2487,000000	99,100418
2486,000000	99,101088
2485,000000	99,101228
2484,000000	99,100767
2483,000000	99,100863
2482,000000	99,102775
2481,000000	99,106228
2480,000000	99,109616
2479,000000	99,111358
2478,000000	99,110928
2477,000000	99,109291
2476,000000	99,108315
2475,000000	99,108961
2474,000000	99,110137
2473,000000	99,110062
2472,000000	99,108384
2471,000000	99,106103
2470,000000	99,104354
2469,000000	99,104530
2468,000000	99,108301
2467,000000	99,115358
2466,000000	99,121930
2465,000000	99,124025
2464,000000	99,121849
2463,000000	99,118897
2462,000000	99,117160
2461,000000	99,115773
2460,000000	99,114142
2459,000000	99,113462
2458,000000	99,114664
2457,000000	99,117147
2456,000000	99,119974
2455,000000	99,122352
2454,000000	99,122905
2453,000000	99,120871
2452,000000	99,118173
2451,000000	99,117847
2450,000000	99,120145
2449,000000	99,122465
2448,000000	99,123268
2447,000000	99,123524
2446,000000	99,124053
2445,000000	99,124201
2444,000000	99,123857
2443,000000	99,124389
2442,000000	99,126809
2441,000000	99,130897
2440,000000	99,136170
2439,000000	99,141479
2438,000000	99,143902
2437,000000	99,141017
2436,000000	99,134606
2435,000000	99,129336
2434,000000	99,127420
2433,000000	99,127448
2432,000000	99,128565
2431,000000	99,132049
2430,000000	99,137617
2429,000000	99,141560
2428,000000	99,140626
2427,000000	99,135757
2426,000000	99,130639
2425,000000	99,128348
2424,000000	99,130006
2423,000000	99,134460
2422,000000	99,138322
2421,000000	99,138455
2420,000000	99,135440
2419,000000	99,132801
2418,000000	99,132325
2417,000000	99,132173
2416,000000	99,129978
2415,000000	99,125539
2414,000000	99,120001
2413,000000	99,114777
2412,000000	99,111991
2411,000000	99,113706
2410,000000	99,119723
2409,000000	99,127787
2408,000000	99,136280
2407,000000	99,144783
2406,000000	99,152017
2405,000000	99,155833
2404,000000	99,155902
2403,000000	99,154139
2402,000000	99,151962
2401,000000	99,149170
2400,000000	99,145874
2399,000000	99,143328
2398,000000	99,142320
2397,000000	99,142721
2396,000000	99,144750
2395,000000	99,148565
2394,000000	99,152563
2393,000000	99,154496
2392,000000	99,154564
2391,000000	99,155101
2390,000000	99,156850
2389,000000	99,158225
2388,000000	99,158474
2387,000000	99,159275
2386,000000	99,162625
2385,000000	99,168932
2384,000000	99,178124
2383,000000	99,189784
2382,000000	99,201845
2381,000000	99,211134
2380,000000	99,215492
2379,000000	99,214516
2378,000000	99,208126
2377,000000	99,197043
2376,000000	99,184384
2375,000000	99,174303
2374,000000	99,169063
2373,000000	99,169204
2372,000000	99,175223
2371,000000	99,185644
2370,000000	99,195566
2369,000000	99,200555
2368,000000	99,201154
2367,000000	99,200007
2366,000000	99,196375
2365,000000	99,188716
2364,000000	99,179428
2363,000000	99,172416
2362,000000	99,167960
2361,000000	99,164363
2360,000000	99,162726
2359,000000	99,165188
2358,000000	99,170703
2357,000000	99,175461
2356,000000	99,175534
2355,000000	99,169962
2354,000000	99,164470
2353,000000	99,166910
2352,000000	99,176098
2351,000000	99,182262
2350,000000	99,178346
2349,000000	99,165507
2348,000000	99,151023
2347,000000	99,145030
2346,000000	99,151112
2345,000000	99,159285
2344,000000	99,158332
2343,000000	99,149786
2342,000000	99,143840
2341,000000	99,145584
2340,000000	99,151528
2339,000000	99,156409
2338,000000	99,158462
2337,000000	99,158247
2336,000000	99,157176
2335,000000	99,158654
2334,000000	99,166358
2333,000000	99,178982
2332,000000	99,189420
2331,000000	99,192184
2330,000000	99,186983
2329,000000	99,175393
2328,000000	99,156695
2327,000000	99,132619
2326,000000	99,110996
2325,000000	99,101805
2324,000000	99,110289
2323,000000	99,132173
2322,000000	99,155952
2321,000000	99,169583
2320,000000	99,169216
2319,000000	99,160507
2318,000000	99,151457
2317,000000	99,146734
2316,000000	99,148001
2315,000000	99,156481
2314,000000	99,170720
2313,000000	99,185823
2312,000000	99,197330
2311,000000	99,205310
2310,000000	99,211546
2309,000000	99,215479
2308,000000	99,215845
2307,000000	99,213880
2306,000000	99,211560
2305,000000	99,208140
2304,000000	99,202004
2303,000000	99,194425
2302,000000	99,188544
2301,000000	99,185578
2300,000000	99,184555
2299,000000	99,184417
2298,000000	99,183780
2297,000000	99,180663
2296,000000	99,174569
2295,000000	99,168080
2294,000000	99,163458
2293,000000	99,159631
2292,000000	99,154590
2291,000000	99,149099
2290,000000	99,145437
2289,000000	99,143929
2288,000000	99,144024
2287,000000	99,146789
2286,000000	99,153166
2285,000000	99,160703
2284,000000	99,165758
2283,000000	99,168281
2282,000000	99,171423
2281,000000	99,176509
2280,000000	99,181078
2279,000000	99,181782
2278,000000	99,178029
2277,000000	99,173479
2276,000000	99,174234
2275,000000	99,183283
2274,000000	99,195664
2273,000000	99,202118
2272,000000	99,198983
2271,000000	99,191841
2270,000000	99,188228
2269,000000	99,190413
2268,000000	99,196594
2267,000000	99,204518
2266,000000	99,211298
2265,000000	99,213957
2264,000000	99,213386
2263,000000	99,214068
2262,000000	99,217349
2261,000000	99,219098
2260,000000	99,216772
2259,000000	99,214328
2258,000000	99,217152
2257,000000	99,226091
2256,000000	99,239095
2255,000000	99,253711
2254,000000	99,264822
2253,000000	99,265762
2252,000000	99,256384
2251,000000	99,245556
2250,000000	99,241227
2249,000000	99,242328
2248,000000	99,243634
2247,000000	99,243929
2246,000000	99,244843
2245,000000	99,245914
2244,000000	99,246051
2243,000000	99,246583
2242,000000	99,249133
2241,000000	99,253386
2240,000000	99,259563
2239,000000	99,268969
2238,000000	99,279589
2237,000000	99,286003
2236,000000	99,286722
2235,000000	99,286401
2234,000000	99,287847
2233,000000	99,287454
2232,000000	99,281792
2231,000000	99,273077
2230,000000	99,264905
2229,000000	99,258468
2228,000000	99,255686
2227,000000	99,259435
2226,000000	99,267413
2225,000000	99,272569
2224,000000	99,272722
2223,000000	99,272530
2222,000000	99,273049
2221,000000	99,268578
2220,000000	99,258672
2219,000000	99,254126
2218,000000	99,264423
2217,000000	99,286119
2216,000000	99,309030
2215,000000	99,326552
2214,000000	99,335050
2213,000000	99,332226
2212,000000	99,323610
2211,000000	99,322530
2210,000000	99,335661
2209,000000	99,354089
2208,000000	99,364465
2207,000000	99,363073
2206,000000	99,353793
2205,000000	99,340170
2204,000000	99,326158
2203,000000	99,318047
2202,000000	99,319093
2201,000000	99,326666
2200,000000	99,337890
2199,000000	99,351786
2198,000000	99,363421
2197,000000	99,365019
2196,000000	99,357323
2195,000000	99,350809
2194,000000	99,351154
2193,000000	99,353128
2192,000000	99,352890
2191,000000	99,355181
2190,000000	99,362468
2189,000000	99,367875
2188,000000	99,366513
2187,000000	99,363858
2186,000000	99,365611
2185,000000	99,368853
2184,000000	99,370384
2183,000000	99,373852
2182,000000	99,380909
2181,000000	99,385000
2180,000000	99,381471
2179,000000	99,374629
2178,000000	99,369353
2177,000000	99,365287
2176,000000	99,362835
2175,000000	99,363970
2174,000000	99,363865
2173,000000	99,354341
2172,000000	99,339093
2171,000000	99,332177
2170,000000	99,337616
2169,000000	99,344376
2168,000000	99,345964
2167,000000	99,350575
2166,000000	99,364652
2165,000000	99,380981
2164,000000	99,392683
2163,000000	99,404782
2162,000000	99,423017
2161,000000	99,445664
2160,000000	99,474025
2159,000000	99,511449
2158,000000	99,543820
2157,000000	99,548031
2156,000000	99,526056
2155,000000	99,502904
2154,000000	99,492209
2153,000000	99,486992
2152,000000	99,482411
2151,000000	99,485708
2150,000000	99,498289
2149,000000	99,507577
2148,000000	99,504681
2147,000000	99,495090
2146,000000	99,485491
2145,000000	99,475563
2144,000000	99,468417
2143,000000	99,473097
2142,000000	99,489231
2141,000000	99,502234
2140,000000	99,501194
2139,000000	99,490793
2138,000000	99,480779
2137,000000	99,474937
2136,000000	99,474126
2135,000000	99,477696
2134,000000	99,477337
2133,000000	99,462104
2132,000000	99,434922
2131,000000	99,412991
2130,000000	99,407731
2129,000000	99,413359
2128,000000	99,418111
2127,000000	99,417540
2126,000000	99,412554
2125,000000	99,404033
2124,000000	99,395372
2123,000000	99,392469
2122,000000	99,395080
2121,000000	99,394312
2120,000000	99,383992
2119,000000	99,368956
2118,000000	99,357581
2117,000000	99,352311
2116,000000	99,352017
2115,000000	99,356904
2114,000000	99,365411
2113,000000	99,371889
2112,000000	99,373335
2111,000000	99,373685
2110,000000	99,376318
2109,000000	99,377467
2108,000000	99,372490
2107,000000	99,363523
2106,000000	99,355622
2105,000000	99,350173
2104,000000	99,346958
2103,000000	99,347854
2102,000000	99,353574
2101,000000	99,361267
2100,000000	99,369565
2099,000000	99,381062
2098,000000	99,395951
2097,000000	99,409200
2096,000000	99,418058
2095,000000	99,425641
2094,000000	99,432604
2093,000000	99,433081
2092,000000	99,424356
2091,000000	99,413161
2090,000000	99,406221
2089,000000	99,400728
2088,000000	99,390781
2087,000000	99,377984
2086,000000	99,368831
2085,000000	99,365147
2084,000000	99,363541
2083,000000	99,362092
2082,000000	99,362279
2081,000000	99,365804
2080,000000	99,372817
2079,000000	99,381388
2078,000000	99,387091
2077,000000	99,387024
2076,000000	99,385581
2075,000000	99,390709
2074,000000	99,402925
2073,000000	99,414223
2072,000000	99,419825
2071,000000	99,423452
2070,000000	99,428245
2069,000000	99,431523
2068,000000	99,432325
2067,000000	99,435444
2066,000000	99,443072
2065,000000	99,449546
2064,000000	99,448594
2063,000000	99,439236
2062,000000	99,422859
2061,000000	99,403971
2060,000000	99,394839
2059,000000	99,407062
2058,000000	99,435331
2057,000000	99,460572
2056,000000	99,471922
2055,000000	99,472550
2054,000000	99,461452
2053,000000	99,428804
2052,000000	99,379008
2051,000000	99,341125
2050,000000	99,342219
2049,000000	99,377113
2048,000000	99,416705
2047,000000	99,441133
2046,000000	99,448462
2045,000000	99,441097
2044,000000	99,423589
2043,000000	99,405458
2042,000000	99,392495
2041,000000	99,382870
2040,000000	99,380623
2039,000000	99,400523
2038,000000	99,447374
2037,000000	99,501305
2036,000000	99,536778
2035,000000	99,548340
2034,000000	99,547607
2033,000000	99,548085
2032,000000	99,562242
2031,000000	99,596079
2030,000000	99,635520
2029,000000	99,655165
2028,000000	99,652041
2027,000000	99,651053
2026,000000	99,667294
2025,000000	99,684963
2024,000000	99,684261
2023,000000	99,666749
2022,000000	99,640543
2021,000000	99,604598
2020,000000	99,563000
2019,000000	99,533462
2018,000000	99,525852
2017,000000	99,526997
2016,000000	99,520693
2015,000000	99,509040
2014,000000	99,501324
2013,000000	99,497672
2012,000000	99,494812
2011,000000	99,493518
2010,000000	99,492198
2009,000000	99,486888
2008,000000	99,482981
2007,000000	99,490001
2006,000000	99,500865
2005,000000	99,497565
2004,000000	99,481764
2003,000000	99,475978
2002,000000	99,489795
2001,000000	99,506706
2000,000000	99,511086
1999,000000	99,509399
1998,000000	99,513846
1997,000000	99,522804
1996,000000	99,529475
1995,000000	99,533965
1994,000000	99,535144
1993,000000	99,525483
1992,000000	99,507398
1991,000000	99,498969
1990,000000	99,510131
1989,000000	99,529698
1988,000000	99,545422
1987,000000	99,558999
1986,000000	99,570892
1985,000000	99,568677
1984,000000	99,546568
1983,000000	99,521597
1982,000000	99,513986
1981,000000	99,523255
1980,000000	99,537978
1979,000000	99,557428
1978,000000	99,584492
1977,000000	99,607704
1976,000000	99,613806
1975,000000	99,608014
1974,000000	99,602566
1973,000000	99,598442
1972,000000	99,592251
1971,000000	99,587689
1970,000000	99,588769
1969,000000	99,592640
1968,000000	99,597703
1967,000000	99,607329
1966,000000	99,618808
1965,000000	99,622948
1964,000000	99,619755
1963,000000	99,619689
1962,000000	99,627178
1961,000000	99,636812
1960,000000	99,646894
1959,000000	99,660399
1958,000000	99,670278
1957,000000	99,662929
1956,000000	99,639763
1955,000000	99,617569
1954,000000	99,604130
1953,000000	99,590516
1952,000000	99,571730
1951,000000	99,556640
1950,000000	99,551477
1949,000000	99,550360
1948,000000	99,549304
1947,000000	99,555171
1946,000000	99,572237
1945,000000	99,592416
1944,000000	99,606742
1943,000000	99,615549
1942,000000	99,619712
1941,000000	99,614435
1940,000000	99,600081
1939,000000	99,585142
1938,000000	99,573684
1937,000000	99,562056
1936,000000	99,550380
1935,000000	99,546106
1934,000000	99,551422
1933,000000	99,558441
1932,000000	99,562659
1931,000000	99,569005
1930,000000	99,579282
1929,000000	99,585369
1928,000000	99,581350
1927,000000	99,573050
1926,000000	99,566995
1925,000000	99,559401
1924,000000	99,543797
1923,000000	99,523148
1922,000000	99,506440
1921,000000	99,497698
1920,000000	99,496425
1919,000000	99,502515
1918,000000	99,513581
1917,000000	99,522129
1916,000000	99,523697
1915,000000	99,522314
1914,000000	99,521701
1913,000000	99,519199
1912,000000	99,511581
1911,000000	99,500281
1910,000000	99,488647
1909,000000	99,478153
1908,000000	99,470187
1907,000000	99,467903
1906,000000	99,471351
1905,000000	99,475259
1904,000000	99,475263
1903,000000	99,472746
1902,000000	99,471588
1901,000000	99,472686
1900,000000	99,474888
1899,000000	99,478516
1898,000000	99,483869
1897,000000	99,489966
1896,000000	99,497498
1895,000000	99,508939
1894,000000	99,523710
1893,000000	99,536806
1892,000000	99,543920
1891,000000	99,543811
1890,000000	99,535915
1889,000000	99,520328
1888,000000	99,500686
1887,000000	99,482936
1886,000000	99,469026
1885,000000	99,455419
1884,000000	99,439026
1883,000000	99,420478
1882,000000	99,401828
1881,000000	99,384684
1880,000000	99,370966
1879,000000	99,362331
1878,000000	99,357323
1877,000000	99,353222
1876,000000	99,351541
1875,000000	99,356200
1874,000000	99,365695
1873,000000	99,372933
1872,000000	99,374001
1871,000000	99,372258
1870,000000	99,372520
1869,000000	99,375445
1868,000000	99,377755
1867,000000	99,376767
1866,000000	99,372805
1865,000000	99,366303
1864,000000	99,358622
1863,000000	99,354047
1862,000000	99,355035
1861,000000	99,357974
1860,000000	99,357650
1859,000000	99,353995
1858,000000	99,351127
1857,000000	99,351553
1856,000000	99,354379
1855,000000	99,357907
1854,000000	99,360732
1853,000000	99,361356
1852,000000	99,358884
1851,000000	99,354350
1850,000000	99,348809
1849,000000	99,342224
1848,000000	99,336159
1847,000000	99,333452
1846,000000	99,333928
1845,000000	99,332707
1844,000000	99,326916
1843,000000	99,320928
1842,000000	99,321205
1841,000000	99,327277
1840,000000	99,332913
1839,000000	99,335670
1838,000000	99,338459
1837,000000	99,343225
1836,000000	99,347670
1835,000000	99,349076
1834,000000	99,347877
1833,000000	99,345781
1832,000000	99,343293
1831,000000	99,339423
1830,000000	99,332214
1829,000000	99,319975
1828,000000	99,306045
1827,000000	99,297655
1826,000000	99,296000
1825,000000	99,295208
1824,000000	99,291397
1823,000000	99,287391
1822,000000	99,287011
1821,000000	99,288801
1820,000000	99,289583
1819,000000	99,289603
1818,000000	99,289919
1817,000000	99,288940
1816,000000	99,283751
1815,000000	99,273959
1814,000000	99,263176
1813,000000	99,256166
1812,000000	99,256200
1811,000000	99,261218
1810,000000	99,263958
1809,000000	99,260446
1808,000000	99,253017
1807,000000	99,244738
1806,000000	99,235957
1805,000000	99,226357
1804,000000	99,217466
1803,000000	99,211703
1802,000000	99,209809
1801,000000	99,208771
1800,000000	99,204117
1799,000000	99,194608
1798,000000	99,184550
1797,000000	99,179971
1796,000000	99,181286
1795,000000	99,182449
1794,000000	99,176670
1793,000000	99,163336
1792,000000	99,150719
1791,000000	99,144446
1790,000000	99,141927
1789,000000	99,139975
1788,000000	99,136012
1787,000000	99,128798
1786,000000	99,120162
1785,000000	99,113006
1784,000000	99,107490
1783,000000	99,101992
1782,000000	99,096900
1781,000000	99,092574
1780,000000	99,087960
1779,000000	99,081700
1778,000000	99,074796
1777,000000	99,069454
1776,000000	99,064600
1775,000000	99,058106
1774,000000	99,049246
1773,000000	99,037999
1772,000000	99,024022
1771,000000	99,004937
1770,000000	98,981892
1769,000000	98,961327
1768,000000	98,947319
1767,000000	98,939530
1766,000000	98,934792
1765,000000	98,928102
1764,000000	98,914346
1763,000000	98,891747
1762,000000	98,865300
1761,000000	98,839500
1760,000000	98,813228
1759,000000	98,783711
1758,000000	98,748609
1757,000000	98,707373
1756,000000	98,661063
1755,000000	98,611480
1754,000000	98,557709
1753,000000	98,492259
1752,000000	98,406857
1751,000000	98,306281
1750,000000	98,203375
1749,000000	98,098173
1748,000000	97,977124
1747,000000	97,832223
1746,000000	97,666716
1745,000000	97,482738
1744,000000	97,281081
1743,000000	97,067581
1742,000000	96,842684
1741,000000	96,588738
1740,000000	96,293450
1739,000000	95,990782
1738,000000	95,734792
1737,000000	95,525745
1736,000000	95,311676
1735,000000	95,023644
1734,000000	94,674808
1733,000000	94,383697
1732,000000	94,196107
1731,000000	94,059574
1730,000000	93,931139
1729,000000	93,802812
1728,000000	93,685329
1727,000000	93,586724
1726,000000	93,509377
1725,000000	93,458020
1724,000000	93,441371
1723,000000	93,461263
1722,000000	93,508089
1721,000000	93,572693
1720,000000	93,660229
1719,000000	93,792623
1718,000000	93,996974
1717,000000	94,264717
1716,000000	94,550970
1715,000000	94,834568
1714,000000	95,113495
1713,000000	95,379998
1712,000000	95,635187
1711,000000	95,888869
1710,000000	96,140164
1709,000000	96,373666
1708,000000	96,585329
1707,000000	96,795519
1706,000000	97,017136
1705,000000	97,218550
1704,000000	97,361248
1703,000000	97,456149
1702,000000	97,535792
1701,000000	97,621346
1700,000000	97,711767
1699,000000	97,782477
1698,000000	97,830075
1697,000000	97,868779
1696,000000	97,907690
1695,000000	97,942283
1694,000000	97,961543
1693,000000	97,969471
1692,000000	97,971859
1691,000000	97,972993
1690,000000	97,974343
1689,000000	97,970501
1688,000000	97,960046
1687,000000	97,948343
1686,000000	97,934499
1685,000000	97,909467
1684,000000	97,888252
1683,000000	97,878703
1682,000000	97,869049
1681,000000	97,857807
1680,000000	97,844502
1679,000000	97,834102
1678,000000	97,828270
1677,000000	97,817242
1676,000000	97,796092
1675,000000	97,776535
1674,000000	97,767112
1673,000000	97,759835
1672,000000	97,748680
1671,000000	97,736168
1670,000000	97,727937
1669,000000	97,720051
1668,000000	97,706996
1667,000000	97,697833
1666,000000	97,695720
1665,000000	97,690936
1664,000000	97,679125
1663,000000	97,669410
1662,000000	97,667778
1661,000000	97,664606
1660,000000	97,656363
1659,000000	97,650688
1658,000000	97,651764
1657,000000	97,653639
1656,000000	97,649402
1655,000000	97,639460
1654,000000	97,634491
1653,000000	97,644514
1652,000000	97,637847
1651,000000	97,626105
1650,000000	97,636979
1649,000000	97,646947
1648,000000	97,642282
1647,000000	97,636958
1646,000000	97,635743
1645,000000	97,621798
1644,000000	97,600345
1643,000000	97,582433
1642,000000	97,564689
1641,000000	97,542146
1640,000000	97,517626
1639,000000	97,499014
1638,000000	97,489642
1637,000000	97,488405
1636,000000	97,508631
1635,000000	97,553551
1634,000000	97,596544
1633,000000	97,628908
1632,000000	97,657669
1631,000000	97,685202
1630,000000	97,712903
1629,000000	97,737817
1628,000000	97,756901
1627,000000	97,770602
1626,000000	97,780571
1625,000000	97,787020
1624,000000	97,793449
1623,000000	97,807260
1622,000000	97,824685
1621,000000	97,834911
1620,000000	97,837231
1619,000000	97,837279
1618,000000	97,838101
1617,000000	97,840765
1616,000000	97,842701
1615,000000	97,842672
1614,000000	97,842889
1613,000000	97,839805
1612,000000	97,829538
1611,000000	97,816159
1610,000000	97,804349
1609,000000	97,790114
1608,000000	97,767791
1607,000000	97,739482
1606,000000	97,708214
1605,000000	97,670535
1604,000000	97,625697
1603,000000	97,583987
1602,000000	97,556090
1601,000000	97,542478
1600,000000	97,541411
1599,000000	97,557275
1598,000000	97,591518
1597,000000	97,635220
1596,000000	97,678769
1595,000000	97,719673
1594,000000	97,755704
1593,000000	97,780461
1592,000000	97,792210
1591,000000	97,797861
1590,000000	97,802567
1589,000000	97,802769
1588,000000	97,794219
1587,000000	97,779198
1586,000000	97,759767
1585,000000	97,732240
1584,000000	97,694657
1583,000000	97,654726
1582,000000	97,622909
1581,000000	97,602810
1580,000000	97,593948
1579,000000	97,599022
1578,000000	97,621919
1577,000000	97,662519
1576,000000	97,712481
1575,000000	97,753318
1574,000000	97,777497
1573,000000	97,788949
1572,000000	97,789559
1571,000000	97,784737
1570,000000	97,783674
1569,000000	97,782143
1568,000000	97,770053
1567,000000	97,756946
1566,000000	97,754541
1565,000000	97,760853
1564,000000	97,767976
1563,000000	97,777029
1562,000000	97,783353
1561,000000	97,786100
1560,000000	97,776052
1559,000000	97,803252
1558,000000	97,858192
1557,000000	97,864218
1556,000000	97,851747
1555,000000	97,850288
1554,000000	97,855238
1553,000000	97,858511
1552,000000	97,855359
1551,000000	97,857172
1550,000000	97,870413
1549,000000	97,887160
1548,000000	97,894357
1547,000000	97,892143
1546,000000	97,886869
1545,000000	97,883331
1544,000000	97,886060
1543,000000	97,897116
1542,000000	97,913528
1541,000000	97,932860
1540,000000	97,969792
1539,000000	98,008861
1538,000000	98,022536
1537,000000	98,023498
1536,000000	98,023474
1535,000000	98,028097
1534,000000	98,049966
1533,000000	98,084442
1532,000000	98,108919
1531,000000	98,118426
1530,000000	98,121631
1529,000000	98,119359
1528,000000	98,113350
1527,000000	98,111787
1526,000000	98,117791
1525,000000	98,122074
1524,000000	98,119317
1523,000000	98,115929
1522,000000	98,123616
1521,000000	98,140854
1520,000000	98,151873
1519,000000	98,159382
1518,000000	98,170942
1517,000000	98,181341
1516,000000	98,186105
1515,000000	98,185998
1514,000000	98,183720
1513,000000	98,177078
1512,000000	98,167906
1511,000000	98,165342
1510,000000	98,166407
1509,000000	98,161049
1508,000000	98,153483
1507,000000	98,193769
1506,000000	98,256884
1505,000000	98,266167
1504,000000	98,250245
1503,000000	98,243488
1502,000000	98,238479
1501,000000	98,224557
1500,000000	98,196324
1499,000000	98,159912
1498,000000	98,112001
1497,000000	98,042026
1496,000000	97,961044
1495,000000	97,895917
1494,000000	97,852496
1493,000000	97,817297
1492,000000	97,785367
1491,000000	97,769894
1490,000000	97,780660
1489,000000	97,802315
1488,000000	97,820227
1487,000000	97,837527
1486,000000	97,852730
1485,000000	97,856956
1484,000000	97,850086
1483,000000	97,841596
1482,000000	97,832873
1481,000000	97,814295
1480,000000	97,783085
1479,000000	97,746076
1478,000000	97,702094
1477,000000	97,641578
1476,000000	97,565374
1475,000000	97,482356
1474,000000	97,384618
1473,000000	97,255271
1472,000000	97,109415
1471,000000	96,974279
1470,000000	96,844555
1469,000000	96,704425
1468,000000	96,559106
1467,000000	96,428748
1466,000000	96,324496
1465,000000	96,244221
1464,000000	96,189815
1463,000000	96,163308
1462,000000	96,150981
1461,000000	96,133561
1460,000000	96,105475
1459,000000	96,077142
1458,000000	96,053091
1457,000000	96,019836
1456,000000	95,974737
1455,000000	95,939364
1454,000000	95,911765
1453,000000	95,868102
1452,000000	95,808055
1451,000000	95,745627
1450,000000	95,671727
1449,000000	95,558343
1448,000000	95,404340
1447,000000	95,233450
1446,000000	95,037574
1445,000000	94,774052
1444,000000	94,411940
1443,000000	93,938432
1442,000000	93,341174
1441,000000	92,634110
1440,000000	91,872768
1439,000000	91,089950
1438,000000	90,232428
1437,000000	89,282842
1436,000000	88,479065
1435,000000	88,074253
1434,000000	87,999997
1433,000000	88,073440
1432,000000	88,189815
1431,000000	88,256109
1430,000000	88,135105
1429,000000	87,747748
1428,000000	87,206788
1427,000000	86,736199
1426,000000	86,523002
1425,000000	86,697669
1424,000000	87,287894
1423,000000	88,102748
1422,000000	88,885019
1421,000000	89,570386
1420,000000	90,263273
1419,000000	91,005629
1418,000000	91,660677
1417,000000	92,143121
1416,000000	92,533731
1415,000000	92,915165
1414,000000	93,311798
1413,000000	93,728722
1412,000000	94,169241
1411,000000	94,616214
1410,000000	95,030620
1409,000000	95,385327
1408,000000	95,676499
1407,000000	95,908538
1406,000000	96,090786
1405,000000	96,236859
1404,000000	96,349849
1403,000000	96,422458
1402,000000	96,457725
1401,000000	96,471890
1400,000000	96,477446
1399,000000	96,473876
1398,000000	96,454308
1397,000000	96,415949
1396,000000	96,356738
1395,000000	96,274289
1394,000000	96,174779
1393,000000	96,068722
1392,000000	95,959826
1391,000000	95,844667
1390,000000	95,719867
1389,000000	95,584866
1388,000000	95,442089
1387,000000	95,300946
1386,000000	95,173037
1385,000000	95,059756
1384,000000	94,954609
1383,000000	94,856107
1382,000000	94,771060
1381,000000	94,707212
1380,000000	94,668582
1379,000000	94,657853
1378,000000	94,674454
1377,000000	94,711731
1376,000000	94,762924
1375,000000	94,826563
1374,000000	94,897537
1373,000000	94,957514
1372,000000	94,990004
1371,000000	94,994192
1370,000000	94,977425
1369,000000	94,945022
1368,000000	94,898333
1367,000000	94,837484
1366,000000	94,761838
1365,000000	94,669143
1364,000000	94,557644
1363,000000	94,430819
1362,000000	94,296448
1361,000000	94,159427
1360,000000	94,022101
1359,000000	93,888970
1358,000000	93,764813
1357,000000	93,651824
1356,000000	93,553046
1355,000000	93,476506
1354,000000	93,430246
1353,000000	93,414419
1352,000000	93,423083
1351,000000	93,449378
1350,000000	93,484053
1349,000000	93,510583
1348,000000	93,509838
1347,000000	93,467673
1346,000000	93,372917
1345,000000	93,215148
1344,000000	92,989613
1343,000000	92,698159
1342,000000	92,339079
1341,000000	91,903349
1340,000000	91,397117
1339,000000	90,863002
1338,000000	90,356357
1337,000000	89,907740
1336,000000	89,526780
1335,000000	89,220222
1334,000000	88,988109
1333,000000	88,817841
1332,000000	88,694718
1331,000000	88,613287
1330,000000	88,570556
1329,000000	88,559662
1328,000000	88,578144
1327,000000	88,630432
1326,000000	88,718190
1325,000000	88,835501
1324,000000	88,977882
1323,000000	89,146135
1322,000000	89,336167
1321,000000	89,537501
1320,000000	89,744320
1319,000000	89,956870
1318,000000	90,168843
1317,000000	90,365203
1316,000000	90,537058
1315,000000	90,687516
1314,000000	90,820568
1313,000000	90,933827
1312,000000	91,025485
1311,000000	91,098499
1310,000000	91,153984
1309,000000	91,188688
1308,000000	91,202370
1307,000000	91,201628
1306,000000	91,192399
1305,000000	91,175075
1304,000000	91,150941
1303,000000	91,125066
1302,000000	91,098984
1301,000000	91,067557
1300,000000	91,027318
1299,000000	90,981585
1298,000000	90,933344
1297,000000	90,880811
1296,000000	90,824061
1295,000000	90,769248
1294,000000	90,722346
1293,000000	90,685531
1292,000000	90,662401
1291,000000	90,658302
1290,000000	90,671483
1289,000000	90,690903
1288,000000	90,705551
1287,000000	90,708596
1286,000000	90,691167
1285,000000	90,641924
1284,000000	90,557318
1283,000000	90,443474
1282,000000	90,305410
1281,000000	90,142320
1280,000000	89,955699
1279,000000	89,753975
1278,000000	89,542536
1277,000000	89,318706
1276,000000	89,080981
1275,000000	88,831958
1274,000000	88,568261
1273,000000	88,277129
1272,000000	87,949940
1271,000000	87,589505
1270,000000	87,197286
1269,000000	86,767549
1268,000000	86,300921
1267,000000	85,811623
1266,000000	85,313713
1265,000000	84,811852
1264,000000	84,313843
1263,000000	83,835845
1262,000000	83,385169
1261,000000	82,952348
1260,000000	82,530649
1259,000000	82,128308
1258,000000	81,757158
1257,000000	81,430452
1256,000000	81,176918
1255,000000	81,034309
1254,000000	81,010754
1253,000000	81,070676
1252,000000	81,167962
1251,000000	81,273572
1250,000000	81,371655
1249,000000	81,451788
1248,000000	81,516754
1247,000000	81,581020
1246,000000	81,650384
1245,000000	81,718045
1244,000000	81,784176
1243,000000	81,862268
1242,000000	81,961861
1241,000000	82,082085
1240,000000	82,228098
1239,000000	82,414483
1238,000000	82,645989
1237,000000	82,912393
1236,000000	83,204982
1235,000000	83,522577
1234,000000	83,857843
1233,000000	84,196125
1232,000000	84,536402
1231,000000	84,897872
1230,000000	85,304437
1229,000000	85,774405
1228,000000	86,322967
1227,000000	86,956950
1226,000000	87,658013
1225,000000	88,383732
1224,000000	89,088321
1223,000000	89,735740
1222,000000	90,297711
1221,000000	90,755543
1220,000000	91,106827
1219,000000	91,362772
1218,000000	91,538902
1217,000000	91,647293
1216,000000	91,700610
1215,000000	91,713999
1214,000000	91,698083
1213,000000	91,658123
1212,000000	91,598284
1211,000000	91,523903
1210,000000	91,437056
1209,000000	91,335640
1208,000000	91,220952
1207,000000	91,098498
1206,000000	90,970642
1205,000000	90,835673
1204,000000	90,696234
1203,000000	90,561095
1202,000000	90,435902
1201,000000	90,320600
1200,000000	90,218454
1199,000000	90,139265
1198,000000	90,089376
1197,000000	90,068439
1196,000000	90,078103
1195,000000	90,123494
1194,000000	90,205248
1193,000000	90,317969
1192,000000	90,460423
1191,000000	90,636892
1190,000000	90,845602
1189,000000	91,077113
1188,000000	91,323469
1187,000000	91,579949
1186,000000	91,836869
1185,000000	92,080042
1184,000000	92,301476
1183,000000	92,501100
1182,000000	92,677513
1181,000000	92,826047
1180,000000	92,948296
1179,000000	93,053017
1178,000000	93,145550
1177,000000	93,223560
1176,000000	93,285033
1175,000000	93,333583
1174,000000	93,371746
1173,000000	93,397481
1172,000000	93,410678
1171,000000	93,416677
1170,000000	93,421158
1169,000000	93,427957
1168,000000	93,444665
1167,000000	93,482752
1166,000000	93,548689
1165,000000	93,640585
1164,000000	93,755919
1163,000000	93,893871
1162,000000	94,047136
1161,000000	94,200146
1160,000000	94,338896
1159,000000	94,456903
1158,000000	94,550153
1157,000000	94,614448
1156,000000	94,650708
1155,000000	94,667070
1154,000000	94,671155
1153,000000	94,665758
1152,000000	94,655234
1151,000000	94,647882
1150,000000	94,648006
1149,000000	94,651076
1148,000000	94,650977
1147,000000	94,646404
1146,000000	94,636181
1145,000000	94,615451
1144,000000	94,581073
1143,000000	94,535112
1142,000000	94,479418
1141,000000	94,412569
1140,000000	94,336889
1139,000000	94,261496
1138,000000	94,192406
1137,000000	94,125251
1136,000000	94,051320
1135,000000	93,965236
1134,000000	93,862907
1133,000000	93,739184
1132,000000	93,593986
1131,000000	93,434517
1130,000000	93,267068
1129,000000	93,092439
1128,000000	92,913125
1127,000000	92,737418
1126,000000	92,571039
1125,000000	92,412890
1124,000000	92,264301
1123,000000	92,134717
1122,000000	92,031978
1121,000000	91,956078
1120,000000	91,906867
1119,000000	91,887348
1118,000000	91,894713
1117,000000	91,916306
1116,000000	91,940097
1115,000000	91,959855
1114,000000	91,966539
1113,000000	91,945242
1112,000000	91,886334
1111,000000	91,790327
1110,000000	91,657325
1109,000000	91,483300
1108,000000	91,272330
1107,000000	91,043848
1106,000000	90,819850
1105,000000	90,613429
1104,000000	90,434837
1103,000000	90,295883
1102,000000	90,199267
1101,000000	90,133347
1100,000000	90,086165
1099,000000	90,053671
1098,000000	90,033172
1097,000000	90,019898
1096,000000	90,015259
1095,000000	90,027696
1094,000000	90,058928
1093,000000	90,101623
1092,000000	90,153354
1091,000000	90,219749
1090,000000	90,300216
1089,000000	90,383425
1088,000000	90,461772
1087,000000	90,537199
1086,000000	90,608587
1085,000000	90,666256
1084,000000	90,703679
1083,000000	90,721615
1082,000000	90,716699
1081,000000	90,680207
1080,000000	90,613294
1079,000000	90,532315
1078,000000	90,453668
1077,000000	90,386134
1076,000000	90,341619
1075,000000	90,337569
1074,000000	90,380733
1073,000000	90,462411
1072,000000	90,575471
1071,000000	90,720328
1070,000000	90,891354
1069,000000	91,072070
1068,000000	91,250881
1067,000000	91,428239
1066,000000	91,602941
1065,000000	91,765289
1064,000000	91,908939
1063,000000	92,037326
1062,000000	92,152669
1061,000000	92,250728
1060,000000	92,330881
1059,000000	92,401143
1058,000000	92,468192
1057,000000	92,531472
1056,000000	92,590725
1055,000000	92,647872
1054,000000	92,698800
1053,000000	92,735415
1052,000000	92,759511
1051,000000	92,782967
1050,000000	92,809138
1049,000000	92,827305
1048,000000	92,830529
1047,000000	92,823988
1046,000000	92,811341
1045,000000	92,786567
1044,000000	92,745894
1043,000000	92,696336
1042,000000	92,647276
1041,000000	92,604413
1040,000000	92,576014
1039,000000	92,572850
1038,000000	92,595543
1037,000000	92,632303
1036,000000	92,672772
1035,000000	92,713806
1034,000000	92,749924
1033,000000	92,771947
1032,000000	92,779893
1031,000000	92,784909
1030,000000	92,793629
1029,000000	92,802288
1028,000000	92,809764
1027,000000	92,822634
1026,000000	92,841884
1025,000000	92,857610
1024,000000	92,863179
1023,000000	92,863252
1022,000000	92,862912
1021,000000	92,860699
1020,000000	92,857515
1019,000000	92,859460
1018,000000	92,865927
1017,000000	92,866580
1016,000000	92,856318
1015,000000	92,841886
1014,000000	92,828508
1013,000000	92,812000
1012,000000	92,789530
1011,000000	92,766112
1010,000000	92,744247
1009,000000	92,718491
1008,000000	92,686315
1007,000000	92,653039
1006,000000	92,620031
1005,000000	92,579591
1004,000000	92,527036
1003,000000	92,467500
1002,000000	92,404852
1001,000000	92,334405
1000,000000	92,252259
999,000000	92,160830
998,000000	92,060905
997,000000	91,949273
996,000000	91,829099
995,000000	91,711310
994,000000	91,599969
993,000000	91,487274
992,000000	91,367008
991,000000	91,239690
990,000000	91,101048
989,000000	90,939040
988,000000	90,749011
987,000000	90,538797
986,000000	90,312015
985,000000	90,060391
984,000000	89,777686
983,000000	89,468761
982,000000	89,138664
981,000000	88,785494
980,000000	88,411048
979,000000	88,023404
978,000000	87,623257
977,000000	87,203245
976,000000	86,766103
975,000000	86,328197
974,000000	85,899060
973,000000	85,476371
972,000000	85,067203
971,000000	84,693999
970,000000	84,370009
969,000000	84,089135
968,000000	83,849401
967,000000	83,663626
966,000000	83,540085
965,000000	83,471033
964,000000	83,450435
963,000000	83,482891
962,000000	83,564830
961,000000	83,679635
960,000000	83,817849
959,000000	83,984223
958,000000	84,179356
957,000000	84,393181
956,000000	84,623512
955,000000	84,879259
954,000000	85,158577
953,000000	85,443921
952,000000	85,723830
951,000000	86,001121
950,000000	86,274043
949,000000	86,529939
948,000000	86,764218
947,000000	86,986922
946,000000	87,203502
945,000000	87,406968
944,000000	87,596014
943,000000	87,781525
942,000000	87,967867
941,000000	88,144054
940,000000	88,301941
939,000000	88,447293
938,000000	88,585168
937,000000	88,710661
936,000000	88,821474
935,000000	88,924432
934,000000	89,022095
933,000000	89,107061
932,000000	89,176926
931,000000	89,240187
930,000000	89,300369
929,000000	89,350084
928,000000	89,387655
927,000000	89,425028
926,000000	89,470908
925,000000	89,520609
924,000000	89,569825
923,000000	89,623607
922,000000	89,684655
921,000000	89,747740
920,000000	89,813712
919,000000	89,893709
918,000000	89,991579
917,000000	90,095940
916,000000	90,197980
915,000000	90,303409
914,000000	90,419690
913,000000	90,545820
912,000000	90,682185
911,000000	90,836183
910,000000	91,009423
909,000000	91,191127
908,000000	91,371158
907,000000	91,547648
906,000000	91,716722
905,000000	91,868532
904,000000	91,999889
903,000000	92,118272
902,000000	92,227421
901,000000	92,322132
900,000000	92,401889
899,000000	92,475977
898,000000	92,548603
897,000000	92,612683
896,000000	92,665250
895,000000	92,714628
894,000000	92,765710
893,000000	92,811518
892,000000	92,846850
891,000000	92,876644
890,000000	92,903639
889,000000	92,921970
888,000000	92,931269
887,000000	92,942757
886,000000	92,962329
885,000000	92,980243
884,000000	92,986667
883,000000	92,985138
882,000000	92,982311
881,000000	92,977972
880,000000	92,973844
879,000000	92,978804
878,000000	92,995471
877,000000	93,014356
876,000000	93,029503
875,000000	93,047108
874,000000	93,071131
873,000000	93,095156
872,000000	93,116550
871,000000	93,143278
870,000000	93,177960
869,000000	93,209830
868,000000	93,231559
867,000000	93,249447
866,000000	93,268618
865,000000	93,282283
864,000000	93,285466
863,000000	93,285732
862,000000	93,290317
861,000000	93,294574
860,000000	93,292121
859,000000	93,285057
858,000000	93,276212
857,000000	93,263390
856,000000	93,248635
855,000000	93,240540
854,000000	93,239766
853,000000	93,235231
852,000000	93,221176
851,000000	93,204465
850,000000	93,188191
849,000000	93,163593
848,000000	93,126377
847,000000	93,085546
846,000000	93,046635
845,000000	93,000619
844,000000	92,938925
843,000000	92,865864
842,000000	92,787792
841,000000	92,703853
840,000000	92,615732
839,000000	92,531803
838,000000	92,453454
837,000000	92,372661
836,000000	92,292049
835,000000	92,231152
834,000000	92,204659
833,000000	92,210940
832,000000	92,252348
831,000000	92,349224
830,000000	92,519741
829,000000	92,760952
828,000000	93,058755
827,000000	93,401199
826,000000	93,771138
825,000000	94,142636
824,000000	94,498579
823,000000	94,837959
822,000000	95,157046
821,000000	95,439532
820,000000	95,674983
819,000000	95,870542
818,000000	96,035902
817,000000	96,171068
816,000000	96,277090
815,000000	96,364363
814,000000	96,439615
813,000000	96,498106
812,000000	96,538750
811,000000	96,573549
810,000000	96,611756
809,000000	96,647117
808,000000	96,671814
807,000000	96,690871
806,000000	96,711575
805,000000	96,730097
804,000000	96,738778
803,000000	96,736398
802,000000	96,722761
801,000000	96,695500
800,000000	96,661646
799,000000	96,639557
798,000000	96,638749
797,000000	96,648939
796,000000	96,656863
795,000000	96,660739
794,000000	96,660242
793,000000	96,647717
792,000000	96,620547
791,000000	96,589293
790,000000	96,563354
789,000000	96,540482
788,000000	96,518426
787,000000	96,502430
786,000000	96,491938
785,000000	96,474914
784,000000	96,445847
783,000000	96,415353
782,000000	96,391855
781,000000	96,367846
780,000000	96,334315
779,000000	96,294218
778,000000	96,251061
777,000000	96,198840
776,000000	96,134897
775,000000	96,068951
774,000000	96,007862
773,000000	95,944221
772,000000	95,870523
771,000000	95,791358
770,000000	95,711850
769,000000	95,628287
768,000000	95,540324
767,000000	95,457871
766,000000	95,385481
765,000000	95,314693
764,000000	95,241716
763,000000	95,177435
762,000000	95,129691
761,000000	95,091448
760,000000	95,056470
759,000000	95,030281
758,000000	95,014681
757,000000	94,997482
756,000000	94,969057
755,000000	94,933466
754,000000	94,892935
753,000000	94,837629
752,000000	94,762105
751,000000	94,675501
750,000000	94,584964
749,000000	94,486272
748,000000	94,382013
747,000000	94,290775
746,000000	94,225780
745,000000	94,181716
744,000000	94,154206
743,000000	94,154036
742,000000	94,188403
741,000000	94,245202
740,000000	94,308775
739,000000	94,375528
738,000000	94,442255
737,000000	94,495522
736,000000	94,524804
735,000000	94,530995
734,000000	94,511845
733,000000	94,455987
732,000000	94,362209
731,000000	94,247172
730,000000	94,123186
729,000000	93,985844
728,000000	93,834705
727,000000	93,684264
726,000000	93,541140
725,000000	93,392482
724,000000	93,230133
723,000000	93,063571
722,000000	92,896247
721,000000	92,712628
720,000000	92,502876
719,000000	92,275546
718,000000	92,030618
717,000000	91,746314
716,000000	91,408285
715,000000	91,027790
714,000000	90,614770
713,000000	90,158641
712,000000	89,652997
711,000000	89,113104
710,000000	88,549349
709,000000	87,949143
708,000000	87,305088
707,000000	86,636885
706,000000	85,965258
705,000000	85,289413
704,000000	84,609660
703,000000	83,946165
702,000000	83,322439
701,000000	82,757154
700,000000	82,283678
699,000000	81,947305
698,000000	81,762671
697,000000	81,694650
696,000000	81,693911
695,000000	81,728650
694,000000	81,777396
693,000000	81,820452
692,000000	81,853346
691,000000	81,890587
690,000000	81,940633
689,000000	81,994167
688,000000	82,043990
687,000000	82,095728
686,000000	82,153524
685,000000	82,215076
684,000000	82,284632
683,000000	82,372060
682,000000	82,475038
681,000000	82,581874
680,000000	82,694400
679,000000	82,831487
678,000000	83,008403
677,000000	83,225135
676,000000	83,480082
675,000000	83,777962
674,000000	84,115440
673,000000	84,472848
672,000000	84,830384
671,000000	85,191693
670,000000	85,584443
669,000000	86,035879
668,000000	86,497181
667,000000	86,842856
666,000000	87,049107
665,000000	87,157923
664,000000	87,201138
663,000000	87,193610
662,000000	87,120325
661,000000	86,948175
660,000000	86,663280
659,000000	86,288859
658,000000	85,848775
657,000000	85,332960
656,000000	84,733510
655,000000	84,084934
654,000000	83,425635
653,000000	82,751524
652,000000	82,057431
651,000000	81,380488
650,000000	80,752136
649,000000	80,149099
648,000000	79,545477
647,000000	78,961779
646,000000	78,411743
645,000000	77,859679
644,000000	77,280369
643,000000	76,703701
642,000000	76,152121
641,000000	75,596288
640,000000	75,026516
639,000000	74,504985
638,000000	74,086478
637,000000	73,753391
636,000000	73,482966
635,000000	73,305908
634,000000	73,235266
633,000000	73,209855
632,000000	73,169210
631,000000	73,115959
630,000000	73,057578
629,000000	72,955626
628,000000	72,784476
627,000000	72,572087
626,000000	72,332980
625,000000	72,024234
624,000000	71,621546
623,000000	71,171010
622,000000	70,714853
621,000000	70,233008
620,000000	69,709588
619,000000	69,187625
618,000000	68,701273
617,000000	68,223076
616,000000	67,738969
615,000000	67,306768
614,000000	66,975816
613,000000	66,725315
612,000000	66,540032
611,000000	66,468010
610,000000	66,546412
609,000000	66,748751
608,000000	67,062761
607,000000	67,547340
606,000000	68,250845
605,000000	69,147000
604,000000	70,199455
603,000000	71,408627
602,000000	72,755659
601,000000	74,167461
600,000000	75,572807
599,000000	76,933079
598,000000	78,202852
597,000000	79,322537
596,000000	80,274565
595,000000	81,098015
594,000000	81,829022
593,000000	82,467283
592,000000	83,013806
591,000000	83,498011
590,000000	83,940456
589,000000	84,331764
588,000000	84,674837
587,000000	85,004178
586,000000	85,339915
585,000000	85,661765
584,000000	85,952300
583,000000	86,229726
582,000000	86,510363
581,000000	86,777606
580,000000	87,015492
579,000000	87,236544
578,000000	87,450822
577,000000	87,643575
576,000000	87,810332
575,000000	87,976508
574,000000	88,154989
573,000000	88,321918
572,000000	88,461010
571,000000	88,592170
570,000000	88,734933
569,000000	88,877849
568,000000	89,010738
567,000000	89,149912
566,000000	89,303650
565,000000	89,452115
564,000000	89,584800
563,000000	89,718721
562,000000	89,855441
561,000000	89,961922
560,000000	90,020009
559,000000	90,055720
558,000000	90,093030
557,000000	90,119290
556,000000	90,124848
555,000000	90,134806
554,000000	90,167458
553,000000	90,200417
552,000000	90,213909
551,000000	90,226842
550,000000	90,257138
549,000000	90,283755
548,000000	90,285455
547,000000	90,278992
546,000000	90,284637
545,000000	90,290947
544,000000	90,289943
543,000000	90,305775
542,000000	90,353088
541,000000	90,407623
540,000000	90,450417
539,000000	90,501738
538,000000	90,578491
537,000000	90,659913
536,000000	90,726610
535,000000	90,793724
534,000000	90,874383
533,000000	90,955035
532,000000	91,032960
531,000000	91,130869
530,000000	91,246220
529,000000	91,335571
528,000000	91,377447
527,000000	91,403998
526,000000	91,441390
525,000000	91,462492
524,000000	91,442580
523,000000	91,405319
522,000000	91,377057
521,000000	91,351221
520,000000	91,326232
519,000000	91,327249
518,000000	91,353710
517,000000	91,359844
516,000000	91,334087
515,000000	91,330715
514,000000	91,383095
513,000000	91,454268
512,000000	91,500316
511,000000	91,524475
510,000000	91,537345
509,000000	91,521237
508,000000	91,474358
507,000000	91,438654
506,000000	91,433483
505,000000	91,416486
504,000000	91,357586
503,000000	91,287239
502,000000	91,231803
501,000000	91,157334
500,000000	91,035862
499,000000	90,900555
498,000000	90,783033
497,000000	90,662935
496,000000	90,523073
495,000000	90,395467
494,000000	90,303823
493,000000	90,217674
492,000000	90,119293
491,000000	90,056350
490,000000	90,059922
489,000000	90,078134
488,000000	90,058691
487,000000	90,032530
486,000000	90,057471
485,000000	90,133429
484,000000	90,231547
483,000000	90,353936
482,000000	90,497951
481,000000	90,624437
480,000000	90,718711
479,000000	90,818928
478,000000	90,938916
477,000000	91,035763
476,000000	91,105914
475,000000	91,223959
474,000000	91,422975
473,000000	91,608904
472,000000	91,684636
471,000000	91,699827
470,000000	91,743851
469,000000	91,804688
468,000000	91,844141
467,000000	91,890368
466,000000	91,975004
465,000000	92,059650
464,000000	92,104472
463,000000	92,124501
462,000000	92,118562
461,000000	92,033295
460,000000	91,871238
459,000000	91,754524
458,000000	91,793723
457,000000	91,923131
456,000000	92,015864
455,000000	92,067045
454,000000	92,100837
453,000000	92,077534
452,000000	91,991764
451,000000	91,944284
450,000000	91,986869
