# Supplementary material for: Machine learning-assisted non-destructive plasticizer identification and quantification in historical PVC objects based on IR spectroscopy
Source: Sci Rep. 2022 Mar 23;12:5017. doi: 10.1038/s41598-022-08862-1 (PMC8943100; doi:10.1038/s41598-022-08862-1)
Supplement: Supplementary file 1 — Supplementary Information 1. [file 41598_2022_8862_MOESM1_ESM.zip › Plasticizers_PVC_data/ATR_FTIR_all/P406.ASC]

PE IR       SUBTECH     SPECTRUM    ASCII       PEDS        4.00        
   -1
P406_001.ASC
21/06/21
15:35:05.00
21/06/21
15:35:05.00
Tja�a Rijavec
Sample 033 By tjasar Date Monday, June 21 2021
450,000000
#HDR
-1
-1
#GR
cm-1
%T
1.0
0.0
4000,000000
-1,000000
3551
8
100,084079
62,486055
#DATA
4000,000000	99,299534
3999,000000	99,299155
3998,000000	99,301359
3997,000000	99,302750
3996,000000	99,303875
3995,000000	99,304530
3994,000000	99,305111
3993,000000	99,306275
3992,000000	99,308486
3991,000000	99,311558
3990,000000	99,314551
3989,000000	99,316295
3988,000000	99,316249
3987,000000	99,314945
3986,000000	99,313638
3985,000000	99,313451
3984,000000	99,314743
3983,000000	99,316980
3982,000000	99,319164
3981,000000	99,320633
3980,000000	99,321571
3979,000000	99,322724
3978,000000	99,324530
3977,000000	99,326605
3976,000000	99,328178
3975,000000	99,328954
3974,000000	99,329355
3973,000000	99,330034
3972,000000	99,331286
3971,000000	99,332849
3970,000000	99,334071
3969,000000	99,334303
3968,000000	99,333477
3967,000000	99,332333
3966,000000	99,332007
3965,000000	99,333239
3964,000000	99,335718
3963,000000	99,338111
3962,000000	99,338982
3961,000000	99,338031
3960,000000	99,336451
3959,000000	99,335849
3958,000000	99,336807
3957,000000	99,338598
3956,000000	99,340259
3955,000000	99,341390
3954,000000	99,342023
3953,000000	99,342171
3952,000000	99,341923
3951,000000	99,341926
3950,000000	99,343120
3949,000000	99,345841
3948,000000	99,349220
3947,000000	99,351758
3946,000000	99,352729
3945,000000	99,352671
3944,000000	99,352784
3943,000000	99,353869
3942,000000	99,355392
3941,000000	99,356154
3940,000000	99,355727
3939,000000	99,354685
3938,000000	99,353807
3937,000000	99,353491
3936,000000	99,353839
3935,000000	99,354723
3934,000000	99,355903
3933,000000	99,357403
3932,000000	99,359496
3931,000000	99,361960
3930,000000	99,363601
3929,000000	99,363500
3928,000000	99,362290
3927,000000	99,361618
3926,000000	99,362528
3925,000000	99,364411
3924,000000	99,365988
3923,000000	99,366762
3922,000000	99,366885
3921,000000	99,366379
3920,000000	99,365421
3919,000000	99,364918
3918,000000	99,365895
3917,000000	99,368155
3916,000000	99,370645
3915,000000	99,373007
3914,000000	99,375666
3913,000000	99,378628
3912,000000	99,380904
3911,000000	99,381224
3910,000000	99,379022
3909,000000	99,374784
3908,000000	99,369909
3907,000000	99,365804
3906,000000	99,363419
3905,000000	99,363617
3904,000000	99,367479
3903,000000	99,375599
3902,000000	99,386487
3901,000000	99,396401
3900,000000	99,401531
3899,000000	99,400513
3898,000000	99,395256
3897,000000	99,389088
3896,000000	99,384180
3895,000000	99,381322
3894,000000	99,381068
3893,000000	99,384134
3892,000000	99,390154
3891,000000	99,395943
3890,000000	99,398067
3889,000000	99,396588
3888,000000	99,393916
3887,000000	99,392566
3886,000000	99,394162
3885,000000	99,398017
3884,000000	99,402057
3883,000000	99,405131
3882,000000	99,406984
3881,000000	99,408035
3880,000000	99,408986
3879,000000	99,410158
3878,000000	99,411884
3877,000000	99,414270
3876,000000	99,416933
3875,000000	99,419176
3874,000000	99,419857
3873,000000	99,418148
3872,000000	99,415203
3871,000000	99,413648
3870,000000	99,414694
3869,000000	99,416592
3868,000000	99,417824
3867,000000	99,418238
3866,000000	99,417330
3865,000000	99,415328
3864,000000	99,414741
3863,000000	99,417508
3862,000000	99,421714
3861,000000	99,423967
3860,000000	99,423281
3859,000000	99,421099
3858,000000	99,419298
3857,000000	99,418365
3856,000000	99,418163
3855,000000	99,419860
3854,000000	99,425298
3853,000000	99,432518
3852,000000	99,437182
3851,000000	99,439934
3850,000000	99,441940
3849,000000	99,442467
3848,000000	99,441266
3847,000000	99,439484
3846,000000	99,438025
3845,000000	99,436794
3844,000000	99,435790
3843,000000	99,435711
3842,000000	99,437368
3841,000000	99,441175
3840,000000	99,446805
3839,000000	99,452907
3838,000000	99,457756
3837,000000	99,460326
3836,000000	99,461537
3835,000000	99,462807
3834,000000	99,464019
3833,000000	99,464214
3832,000000	99,463356
3831,000000	99,462595
3830,000000	99,462928
3829,000000	99,464128
3828,000000	99,465469
3827,000000	99,466469
3826,000000	99,466733
3825,000000	99,466052
3824,000000	99,464743
3823,000000	99,463652
3822,000000	99,464333
3821,000000	99,467857
3820,000000	99,473374
3819,000000	99,480122
3818,000000	99,486890
3817,000000	99,490904
3816,000000	99,490965
3815,000000	99,489271
3814,000000	99,488887
3813,000000	99,490162
3812,000000	99,491003
3811,000000	99,490508
3810,000000	99,490141
3809,000000	99,491996
3808,000000	99,496887
3807,000000	99,503607
3806,000000	99,510183
3805,000000	99,516183
3804,000000	99,521554
3803,000000	99,524521
3802,000000	99,523151
3801,000000	99,518347
3800,000000	99,514890
3799,000000	99,516993
3798,000000	99,522705
3797,000000	99,526482
3796,000000	99,525423
3795,000000	99,521862
3794,000000	99,519477
3793,000000	99,519162
3792,000000	99,519506
3791,000000	99,519650
3790,000000	99,519828
3789,000000	99,520481
3788,000000	99,522032
3787,000000	99,524574
3786,000000	99,527372
3785,000000	99,529386
3784,000000	99,530785
3783,000000	99,533000
3782,000000	99,536540
3781,000000	99,539766
3780,000000	99,540746
3779,000000	99,539507
3778,000000	99,537700
3777,000000	99,536758
3776,000000	99,537040
3775,000000	99,538012
3774,000000	99,538845
3773,000000	99,539018
3772,000000	99,538692
3771,000000	99,538588
3770,000000	99,539337
3769,000000	99,541154
3768,000000	99,544515
3767,000000	99,549277
3766,000000	99,553616
3765,000000	99,555347
3764,000000	99,554825
3763,000000	99,554614
3762,000000	99,556023
3761,000000	99,557937
3760,000000	99,559156
3759,000000	99,560112
3758,000000	99,561386
3757,000000	99,562727
3756,000000	99,564746
3755,000000	99,568616
3754,000000	99,574040
3753,000000	99,578860
3752,000000	99,581516
3751,000000	99,582354
3750,000000	99,580979
3749,000000	99,577379
3748,000000	99,574550
3747,000000	99,574828
3746,000000	99,576578
3745,000000	99,575586
3744,000000	99,571238
3743,000000	99,569135
3742,000000	99,573257
3741,000000	99,580231
3740,000000	99,585384
3739,000000	99,588401
3738,000000	99,592428
3737,000000	99,599503
3736,000000	99,609112
3735,000000	99,618797
3734,000000	99,624510
3733,000000	99,623814
3732,000000	99,618438
3731,000000	99,612931
3730,000000	99,610442
3729,000000	99,610606
3728,000000	99,611571
3727,000000	99,612280
3726,000000	99,612773
3725,000000	99,613094
3724,000000	99,613140
3723,000000	99,612893
3722,000000	99,612010
3721,000000	99,610256
3720,000000	99,607925
3719,000000	99,605450
3718,000000	99,602511
3717,000000	99,598738
3716,000000	99,595399
3715,000000	99,594463
3714,000000	99,596028
3713,000000	99,597848
3712,000000	99,597337
3711,000000	99,593342
3710,000000	99,585787
3709,000000	99,575780
3708,000000	99,565748
3707,000000	99,557385
3706,000000	99,550208
3705,000000	99,542382
3704,000000	99,532672
3703,000000	99,521249
3702,000000	99,508887
3701,000000	99,496362
3700,000000	99,485178
3699,000000	99,476912
3698,000000	99,471153
3697,000000	99,465821
3696,000000	99,459921
3695,000000	99,454468
3694,000000	99,450163
3693,000000	99,446349
3692,000000	99,442874
3691,000000	99,441430
3690,000000	99,443076
3689,000000	99,445427
3688,000000	99,445846
3687,000000	99,445247
3686,000000	99,444804
3685,000000	99,442944
3684,000000	99,437786
3683,000000	99,429957
3682,000000	99,421554
3681,000000	99,413719
3680,000000	99,406772
3679,000000	99,401744
3678,000000	99,399437
3677,000000	99,398721
3676,000000	99,396737
3675,000000	99,392059
3674,000000	99,386238
3673,000000	99,381777
3672,000000	99,376828
3671,000000	99,367558
3670,000000	99,354176
3669,000000	99,341512
3668,000000	99,334548
3667,000000	99,333930
3666,000000	99,335632
3665,000000	99,335168
3664,000000	99,331113
3663,000000	99,325236
3662,000000	99,319566
3661,000000	99,314616
3660,000000	99,310418
3659,000000	99,306755
3658,000000	99,301922
3657,000000	99,293677
3656,000000	99,283122
3655,000000	99,275351
3654,000000	99,273319
3653,000000	99,274288
3652,000000	99,272598
3651,000000	99,264806
3650,000000	99,253097
3649,000000	99,242448
3648,000000	99,234463
3647,000000	99,227727
3646,000000	99,221254
3645,000000	99,215075
3644,000000	99,209429
3643,000000	99,204169
3642,000000	99,198373
3641,000000	99,191037
3640,000000	99,182832
3639,000000	99,175524
3638,000000	99,169455
3637,000000	99,162887
3636,000000	99,154305
3635,000000	99,144270
3634,000000	99,134780
3633,000000	99,127668
3632,000000	99,123085
3631,000000	99,117931
3630,000000	99,105715
3629,000000	99,082675
3628,000000	99,056056
3627,000000	99,037297
3626,000000	99,028863
3625,000000	99,025048
3624,000000	99,020814
3623,000000	99,015258
3622,000000	99,008962
3621,000000	99,000860
3620,000000	98,989358
3619,000000	98,975162
3618,000000	98,960779
3617,000000	98,947918
3616,000000	98,937169
3615,000000	98,928268
3614,000000	98,919976
3613,000000	98,910800
3612,000000	98,900397
3611,000000	98,889379
3610,000000	98,877404
3609,000000	98,863771
3608,000000	98,849855
3607,000000	98,838148
3606,000000	98,828770
3605,000000	98,819810
3604,000000	98,810455
3603,000000	98,801516
3602,000000	98,793451
3601,000000	98,785200
3600,000000	98,775725
3599,000000	98,765299
3598,000000	98,754232
3597,000000	98,741965
3596,000000	98,728470
3595,000000	98,714807
3594,000000	98,701323
3593,000000	98,687791
3592,000000	98,674926
3591,000000	98,663755
3590,000000	98,653217
3589,000000	98,640514
3588,000000	98,625129
3587,000000	98,610542
3586,000000	98,599144
3585,000000	98,589886
3584,000000	98,581029
3583,000000	98,571693
3582,000000	98,561282
3581,000000	98,549517
3580,000000	98,537226
3579,000000	98,525932
3578,000000	98,515875
3577,000000	98,505922
3576,000000	98,495472
3575,000000	98,484991
3574,000000	98,474467
3573,000000	98,463314
3572,000000	98,452164
3571,000000	98,442514
3570,000000	98,433857
3569,000000	98,422561
3568,000000	98,405642
3567,000000	98,385090
3566,000000	98,365318
3565,000000	98,348109
3564,000000	98,333613
3563,000000	98,321755
3562,000000	98,311472
3561,000000	98,301162
3560,000000	98,290527
3559,000000	98,280719
3558,000000	98,272137
3557,000000	98,263603
3556,000000	98,254048
3555,000000	98,243319
3554,000000	98,231040
3553,000000	98,216461
3552,000000	98,200407
3551,000000	98,185420
3550,000000	98,172984
3549,000000	98,162238
3548,000000	98,151868
3547,000000	98,141560
3546,000000	98,130899
3545,000000	98,118752
3544,000000	98,105294
3543,000000	98,092669
3542,000000	98,082413
3541,000000	98,073908
3540,000000	98,065886
3539,000000	98,057616
3538,000000	98,048399
3537,000000	98,037714
3536,000000	98,026765
3535,000000	98,017913
3534,000000	98,011731
3533,000000	98,006184
3532,000000	97,999132
3531,000000	97,990039
3530,000000	97,978790
3529,000000	97,964968
3528,000000	97,949534
3527,000000	97,935414
3526,000000	97,924689
3525,000000	97,916581
3524,000000	97,909166
3523,000000	97,901546
3522,000000	97,893581
3521,000000	97,885125
3520,000000	97,876442
3519,000000	97,868098
3518,000000	97,859944
3517,000000	97,851332
3516,000000	97,842665
3515,000000	97,835313
3514,000000	97,829466
3513,000000	97,823508
3512,000000	97,815902
3511,000000	97,806404
3510,000000	97,795264
3509,000000	97,782934
3508,000000	97,771036
3507,000000	97,761705
3506,000000	97,755240
3505,000000	97,749871
3504,000000	97,744405
3503,000000	97,739511
3502,000000	97,735535
3501,000000	97,731180
3500,000000	97,725227
3499,000000	97,717686
3498,000000	97,708725
3497,000000	97,698305
3496,000000	97,687238
3495,000000	97,676768
3494,000000	97,666605
3493,000000	97,655205
3492,000000	97,642638
3491,000000	97,631290
3490,000000	97,622977
3489,000000	97,616787
3488,000000	97,610509
3487,000000	97,602587
3486,000000	97,592215
3485,000000	97,579493
3484,000000	97,566518
3483,000000	97,556674
3482,000000	97,551288
3481,000000	97,548056
3480,000000	97,543763
3479,000000	97,537182
3478,000000	97,528563
3477,000000	97,518237
3476,000000	97,506974
3475,000000	97,496513
3474,000000	97,488761
3473,000000	97,485248
3472,000000	97,487139
3471,000000	97,493806
3470,000000	97,500917
3469,000000	97,502063
3468,000000	97,493462
3467,000000	97,476231
3466,000000	97,454184
3465,000000	97,431557
3464,000000	97,413051
3463,000000	97,402608
3462,000000	97,399509
3461,000000	97,397296
3460,000000	97,388836
3459,000000	97,372239
3458,000000	97,351291
3457,000000	97,331619
3456,000000	97,317201
3455,000000	97,308575
3454,000000	97,302837
3453,000000	97,296353
3452,000000	97,288427
3451,000000	97,281751
3450,000000	97,278631
3449,000000	97,277886
3448,000000	97,276046
3447,000000	97,270678
3446,000000	97,261926
3445,000000	97,251725
3444,000000	97,242567
3443,000000	97,236583
3442,000000	97,235149
3441,000000	97,239542
3440,000000	97,251312
3439,000000	97,270221
3438,000000	97,291560
3437,000000	97,307542
3436,000000	97,312867
3435,000000	97,308336
3434,000000	97,299068
3433,000000	97,290393
3432,000000	97,285201
3431,000000	97,283017
3430,000000	97,280507
3429,000000	97,274296
3428,000000	97,264194
3427,000000	97,253046
3426,000000	97,243813
3425,000000	97,238190
3424,000000	97,237533
3423,000000	97,242536
3422,000000	97,251141
3421,000000	97,259081
3420,000000	97,263898
3419,000000	97,267154
3418,000000	97,272043
3417,000000	97,280418
3416,000000	97,292304
3415,000000	97,306015
3414,000000	97,318094
3413,000000	97,325475
3412,000000	97,328810
3411,000000	97,331934
3410,000000	97,337300
3409,000000	97,343617
3408,000000	97,348676
3407,000000	97,352470
3406,000000	97,356562
3405,000000	97,362160
3404,000000	97,369985
3403,000000	97,380289
3402,000000	97,391846
3401,000000	97,402302
3400,000000	97,410406
3399,000000	97,416693
3398,000000	97,421586
3397,000000	97,424597
3396,000000	97,426176
3395,000000	97,428402
3394,000000	97,432668
3393,000000	97,438129
3392,000000	97,443243
3391,000000	97,447438
3390,000000	97,450531
3389,000000	97,452258
3388,000000	97,453368
3387,000000	97,455697
3386,000000	97,460099
3385,000000	97,465510
3384,000000	97,470752
3383,000000	97,475852
3382,000000	97,481063
3381,000000	97,486230
3380,000000	97,491722
3379,000000	97,498268
3378,000000	97,505177
3377,000000	97,510465
3376,000000	97,513603
3375,000000	97,516556
3374,000000	97,521242
3373,000000	97,527496
3372,000000	97,534365
3371,000000	97,541635
3370,000000	97,548988
3369,000000	97,555287
3368,000000	97,559813
3367,000000	97,563025
3366,000000	97,565315
3365,000000	97,566488
3364,000000	97,567209
3363,000000	97,569387
3362,000000	97,574056
3361,000000	97,580055
3360,000000	97,585499
3359,000000	97,589430
3358,000000	97,591651
3357,000000	97,592580
3356,000000	97,593999
3355,000000	97,598223
3354,000000	97,605520
3353,000000	97,613706
3352,000000	97,620919
3351,000000	97,627311
3350,000000	97,633619
3349,000000	97,639805
3348,000000	97,645799
3347,000000	97,651911
3346,000000	97,657623
3345,000000	97,661661
3344,000000	97,664230
3343,000000	97,667499
3342,000000	97,672804
3341,000000	97,678921
3340,000000	97,683880
3339,000000	97,686983
3338,000000	97,688302
3337,000000	97,687935
3336,000000	97,686930
3335,000000	97,687493
3334,000000	97,691009
3333,000000	97,696886
3332,000000	97,703918
3331,000000	97,711304
3330,000000	97,717990
3329,000000	97,722834
3328,000000	97,726297
3327,000000	97,730350
3326,000000	97,735723
3325,000000	97,740837
3324,000000	97,744347
3323,000000	97,746965
3322,000000	97,749791
3321,000000	97,752606
3320,000000	97,754971
3319,000000	97,757520
3318,000000	97,760956
3317,000000	97,765029
3316,000000	97,769468
3315,000000	97,774570
3314,000000	97,780088
3313,000000	97,784980
3312,000000	97,789082
3311,000000	97,793621
3310,000000	97,799170
3309,000000	97,804707
3308,000000	97,809566
3307,000000	97,814595
3306,000000	97,820493
3305,000000	97,826621
3304,000000	97,832345
3303,000000	97,837916
3302,000000	97,843075
3301,000000	97,846597
3300,000000	97,848416
3299,000000	97,850527
3298,000000	97,854648
3297,000000	97,860425
3296,000000	97,866923
3295,000000	97,874199
3294,000000	97,882086
3293,000000	97,889118
3292,000000	97,894025
3291,000000	97,897090
3290,000000	97,898998
3289,000000	97,899830
3288,000000	97,900250
3287,000000	97,902003
3286,000000	97,905953
3285,000000	97,911050
3284,000000	97,916302
3283,000000	97,922312
3282,000000	97,929646
3281,000000	97,937356
3280,000000	97,944404
3279,000000	97,951118
3278,000000	97,957982
3277,000000	97,964357
3276,000000	97,969882
3275,000000	97,975701
3274,000000	97,982946
3273,000000	97,991139
3272,000000	97,999282
3271,000000	98,007209
3270,000000	98,014626
3269,000000	98,020355
3268,000000	98,023886
3267,000000	98,026612
3266,000000	98,030226
3265,000000	98,034948
3264,000000	98,040279
3263,000000	98,046165
3262,000000	98,052511
3261,000000	98,058914
3260,000000	98,065910
3259,000000	98,074829
3258,000000	98,085199
3257,000000	98,093871
3256,000000	98,098386
3255,000000	98,100081
3254,000000	98,102393
3253,000000	98,107213
3252,000000	98,114172
3251,000000	98,122412
3250,000000	98,131348
3249,000000	98,140380
3248,000000	98,149045
3247,000000	98,156840
3246,000000	98,162410
3245,000000	98,164257
3244,000000	98,163147
3243,000000	98,162429
3242,000000	98,164861
3241,000000	98,170300
3240,000000	98,177317
3239,000000	98,185452
3238,000000	98,194836
3237,000000	98,204896
3236,000000	98,214805
3235,000000	98,224182
3234,000000	98,232295
3233,000000	98,237777
3232,000000	98,240299
3231,000000	98,241504
3230,000000	98,243329
3229,000000	98,246390
3228,000000	98,250778
3227,000000	98,256931
3226,000000	98,264576
3225,000000	98,272053
3224,000000	98,277898
3223,000000	98,282186
3222,000000	98,285554
3221,000000	98,288129
3220,000000	98,290219
3219,000000	98,292818
3218,000000	98,296481
3217,000000	98,300870
3216,000000	98,306042
3215,000000	98,312666
3214,000000	98,320118
3213,000000	98,326090
3212,000000	98,329259
3211,000000	98,330989
3210,000000	98,333300
3209,000000	98,336625
3208,000000	98,340488
3207,000000	98,344862
3206,000000	98,349591
3205,000000	98,353876
3204,000000	98,357509
3203,000000	98,361343
3202,000000	98,365610
3201,000000	98,369333
3200,000000	98,372562
3199,000000	98,377424
3198,000000	98,385536
3197,000000	98,395693
3196,000000	98,405570
3195,000000	98,414275
3194,000000	98,421849
3193,000000	98,427947
3192,000000	98,432724
3191,000000	98,437681
3190,000000	98,443823
3189,000000	98,449979
3188,000000	98,454516
3187,000000	98,457625
3186,000000	98,460486
3185,000000	98,463251
3184,000000	98,465630
3183,000000	98,468468
3182,000000	98,472977
3181,000000	98,478925
3180,000000	98,484978
3179,000000	98,490326
3178,000000	98,494898
3177,000000	98,498820
3176,000000	98,502852
3175,000000	98,508465
3174,000000	98,516180
3173,000000	98,524494
3172,000000	98,531626
3171,000000	98,537528
3170,000000	98,543134
3169,000000	98,548605
3168,000000	98,553632
3167,000000	98,558672
3166,000000	98,564395
3165,000000	98,570413
3164,000000	98,575736
3163,000000	98,580066
3162,000000	98,583754
3161,000000	98,587097
3160,000000	98,590642
3159,000000	98,595560
3158,000000	98,602734
3157,000000	98,611910
3156,000000	98,622273
3155,000000	98,633099
3154,000000	98,643286
3153,000000	98,651375
3152,000000	98,656800
3151,000000	98,660295
3150,000000	98,662588
3149,000000	98,663982
3148,000000	98,665750
3147,000000	98,670042
3146,000000	98,677190
3145,000000	98,684686
3144,000000	98,690386
3143,000000	98,695476
3142,000000	98,702618
3141,000000	98,711978
3140,000000	98,720706
3139,000000	98,725786
3138,000000	98,726345
3137,000000	98,723835
3136,000000	98,721162
3135,000000	98,721026
3134,000000	98,724030
3133,000000	98,728655
3132,000000	98,733506
3131,000000	98,738552
3130,000000	98,743727
3129,000000	98,747858
3128,000000	98,750133
3127,000000	98,751487
3126,000000	98,753366
3125,000000	98,756159
3124,000000	98,759958
3123,000000	98,765457
3122,000000	98,772509
3121,000000	98,778844
3120,000000	98,782008
3119,000000	98,782064
3118,000000	98,781092
3117,000000	98,780595
3116,000000	98,780511
3115,000000	98,780202
3114,000000	98,779252
3113,000000	98,777763
3112,000000	98,776695
3111,000000	98,777154
3110,000000	98,778517
3109,000000	98,778086
3108,000000	98,773786
3107,000000	98,766636
3106,000000	98,759732
3105,000000	98,755558
3104,000000	98,755088
3103,000000	98,758269
3102,000000	98,763852
3101,000000	98,769292
3100,000000	98,772219
3099,000000	98,772039
3098,000000	98,769690
3097,000000	98,766525
3096,000000	98,763950
3095,000000	98,763063
3094,000000	98,763649
3093,000000	98,764265
3092,000000	98,763903
3091,000000	98,762620
3090,000000	98,760216
3089,000000	98,755738
3088,000000	98,749200
3087,000000	98,742407
3086,000000	98,736644
3085,000000	98,730625
3084,000000	98,721976
3083,000000	98,709942
3082,000000	98,695690
3081,000000	98,680930
3080,000000	98,667410
3079,000000	98,656623
3078,000000	98,648583
3077,000000	98,641486
3076,000000	98,633695
3075,000000	98,625545
3074,000000	98,618483
3073,000000	98,613330
3072,000000	98,610196
3071,000000	98,609198
3070,000000	98,610080
3069,000000	98,611841
3068,000000	98,613769
3067,000000	98,616224
3066,000000	98,619760
3065,000000	98,624143
3064,000000	98,628868
3063,000000	98,633733
3062,000000	98,638279
3061,000000	98,641950
3060,000000	98,645474
3059,000000	98,650687
3058,000000	98,657985
3057,000000	98,665205
3056,000000	98,670333
3055,000000	98,674159
3054,000000	98,678858
3053,000000	98,684881
3052,000000	98,690638
3051,000000	98,694432
3050,000000	98,695615
3049,000000	98,694732
3048,000000	98,693550
3047,000000	98,694109
3046,000000	98,696595
3045,000000	98,698850
3044,000000	98,698788
3043,000000	98,696261
3042,000000	98,691868
3041,000000	98,685370
3040,000000	98,676728
3039,000000	98,667620
3038,000000	98,660290
3037,000000	98,655387
3036,000000	98,651985
3035,000000	98,648950
3034,000000	98,645289
3033,000000	98,640043
3032,000000	98,633127
3031,000000	98,625821
3030,000000	98,619489
3029,000000	98,614380
3028,000000	98,610212
3027,000000	98,606833
3026,000000	98,603498
3025,000000	98,598757
3024,000000	98,592150
3023,000000	98,584953
3022,000000	98,578143
3021,000000	98,570759
3020,000000	98,561494
3019,000000	98,550783
3018,000000	98,539813
3017,000000	98,528367
3016,000000	98,515219
3015,000000	98,499931
3014,000000	98,482863
3013,000000	98,463856
3012,000000	98,442197
3011,000000	98,417576
3010,000000	98,390106
3009,000000	98,359936
3008,000000	98,327572
3007,000000	98,293860
3006,000000	98,258961
3005,000000	98,222032
3004,000000	98,182642
3003,000000	98,141528
3002,000000	98,099121
3001,000000	98,054394
3000,000000	98,005838
2999,000000	97,952439
2998,000000	97,892772
2997,000000	97,824309
2996,000000	97,745136
2995,000000	97,655260
2994,000000	97,555038
2993,000000	97,443275
2992,000000	97,317626
2991,000000	97,176233
2990,000000	97,017457
2989,000000	96,839191
2988,000000	96,640074
2987,000000	96,420310
2986,000000	96,180739
2985,000000	95,921393
2984,000000	95,642056
2983,000000	95,343429
2982,000000	95,026151
2981,000000	94,690284
2980,000000	94,336768
2979,000000	93,968838
2978,000000	93,590776
2977,000000	93,205253
2976,000000	92,813126
2975,000000	92,414430
2974,000000	92,008506
2973,000000	91,594163
2972,000000	91,171332
2971,000000	90,742964
2970,000000	90,314317
2969,000000	89,891266
2968,000000	89,479984
2967,000000	89,087853
2966,000000	88,723239
2965,000000	88,393756
2964,000000	88,105890
2963,000000	87,865205
2962,000000	87,676923
2961,000000	87,545787
2960,000000	87,475487
2959,000000	87,468634
2958,000000	87,525206
2957,000000	87,642190
2956,000000	87,814343
2955,000000	88,035078
2954,000000	88,296086
2953,000000	88,585384
2952,000000	88,887528
2951,000000	89,184886
2950,000000	89,459125
2949,000000	89,692001
2948,000000	89,867352
2947,000000	89,973856
2946,000000	90,005720
2945,000000	89,962316
2944,000000	89,846819
2943,000000	89,665635
2942,000000	89,427151
2941,000000	89,140894
2940,000000	88,818088
2939,000000	88,471036
2938,000000	88,111808
2937,000000	87,750666
2936,000000	87,397221
2935,000000	87,062005
2934,000000	86,755821
2933,000000	86,488224
2932,000000	86,266535
2931,000000	86,096504
2930,000000	85,981469
2929,000000	85,920882
2928,000000	85,910128
2927,000000	85,942156
2926,000000	86,009099
2925,000000	86,102029
2924,000000	86,211134
2923,000000	86,326744
2922,000000	86,440881
2921,000000	86,547824
2920,000000	86,643789
2919,000000	86,726720
2918,000000	86,796357
2917,000000	86,855157
2916,000000	86,909359
2915,000000	86,968309
2914,000000	87,041387
2913,000000	87,135500
2912,000000	87,255091
2911,000000	87,403813
2910,000000	87,584924
2909,000000	87,800300
2908,000000	88,050365
2907,000000	88,334519
2906,000000	88,651100
2905,000000	88,996602
2904,000000	89,366027
2903,000000	89,753665
2902,000000	90,153186
2901,000000	90,557331
2900,000000	90,958671
2899,000000	91,350987
2898,000000	91,728563
2897,000000	92,085366
2896,000000	92,416519
2895,000000	92,720431
2894,000000	92,998406
2893,000000	93,251767
2892,000000	93,480644
2891,000000	93,684969
2890,000000	93,864954
2889,000000	94,020314
2888,000000	94,149573
2887,000000	94,250107
2886,000000	94,317725
2885,000000	94,346757
2884,000000	94,332203
2883,000000	94,271989
2882,000000	94,167069
2881,000000	94,020124
2880,000000	93,836056
2879,000000	93,623493
2878,000000	93,394855
2877,000000	93,164926
2876,000000	92,949215
2875,000000	92,763023
2874,000000	92,619230
2873,000000	92,526064
2872,000000	92,486222
2871,000000	92,496218
2870,000000	92,544798
2869,000000	92,612361
2868,000000	92,674502
2867,000000	92,708809
2866,000000	92,700609
2865,000000	92,645444
2864,000000	92,549627
2863,000000	92,428743
2862,000000	92,303542
2861,000000	92,194845
2860,000000	92,120990
2859,000000	92,096696
2858,000000	92,131226
2857,000000	92,226829
2856,000000	92,379288
2855,000000	92,580590
2854,000000	92,820751
2853,000000	93,088838
2852,000000	93,375428
2851,000000	93,674960
2850,000000	93,983819
2849,000000	94,295880
2848,000000	94,601669
2847,000000	94,892270
2846,000000	95,163255
2845,000000	95,414510
2844,000000	95,648282
2843,000000	95,868081
2842,000000	96,077037
2841,000000	96,275573
2840,000000	96,461013
2839,000000	96,630200
2838,000000	96,782281
2837,000000	96,918748
2836,000000	97,041751
2835,000000	97,152874
2834,000000	97,252574
2833,000000	97,340349
2832,000000	97,415817
2831,000000	97,479746
2830,000000	97,533849
2829,000000	97,579619
2828,000000	97,617812
2827,000000	97,648720
2826,000000	97,672103
2825,000000	97,687255
2824,000000	97,693837
2823,000000	97,692533
2822,000000	97,684562
2821,000000	97,671211
2820,000000	97,654891
2819,000000	97,640142
2818,000000	97,632306
2817,000000	97,635439
2816,000000	97,652020
2815,000000	97,683691
2814,000000	97,730698
2813,000000	97,790518
2812,000000	97,858206
2811,000000	97,928469
2810,000000	97,996998
2809,000000	98,060776
2808,000000	98,118684
2807,000000	98,171496
2806,000000	98,220099
2805,000000	98,263930
2804,000000	98,302013
2803,000000	98,334947
2802,000000	98,364468
2801,000000	98,391371
2800,000000	98,415444
2799,000000	98,437259
2798,000000	98,458310
2797,000000	98,479234
2796,000000	98,499259
2795,000000	98,517794
2794,000000	98,535602
2793,000000	98,554040
2792,000000	98,573754
2791,000000	98,593945
2790,000000	98,612319
2789,000000	98,626325
2788,000000	98,635528
2787,000000	98,642548
2786,000000	98,650672
2785,000000	98,660922
2784,000000	98,672282
2783,000000	98,683918
2782,000000	98,695644
2781,000000	98,706699
2780,000000	98,715857
2779,000000	98,722978
2778,000000	98,729172
2777,000000	98,735277
2776,000000	98,741266
2775,000000	98,747024
2774,000000	98,752511
2773,000000	98,757196
2772,000000	98,760463
2771,000000	98,762534
2770,000000	98,763977
2769,000000	98,764594
2768,000000	98,763968
2767,000000	98,762848
2766,000000	98,762625
2765,000000	98,763516
2764,000000	98,764552
2763,000000	98,765278
2762,000000	98,766105
2761,000000	98,766951
2760,000000	98,766945
2759,000000	98,765772
2758,000000	98,764121
2757,000000	98,762570
2756,000000	98,761120
2755,000000	98,759978
2754,000000	98,759599
2753,000000	98,759597
2752,000000	98,758657
2751,000000	98,755969
2750,000000	98,751993
2749,000000	98,747654
2748,000000	98,743495
2747,000000	98,739673
2746,000000	98,735960
2745,000000	98,731699
2744,000000	98,726624
2743,000000	98,721836
2742,000000	98,719094
2741,000000	98,718918
2740,000000	98,719962
2739,000000	98,720326
2738,000000	98,718924
2737,000000	98,715828
2736,000000	98,712122
2735,000000	98,709399
2734,000000	98,708663
2733,000000	98,709769
2732,000000	98,712499
2731,000000	98,717740
2730,000000	98,726695
2729,000000	98,739079
2728,000000	98,752998
2727,000000	98,766489
2726,000000	98,778328
2725,000000	98,787772
2724,000000	98,794743
2723,000000	98,800303
2722,000000	98,805956
2721,000000	98,812312
2720,000000	98,819051
2719,000000	98,825953
2718,000000	98,833073
2717,000000	98,840071
2716,000000	98,846377
2715,000000	98,852038
2714,000000	98,857620
2713,000000	98,863275
2712,000000	98,868590
2711,000000	98,873247
2710,000000	98,877200
2709,000000	98,880454
2708,000000	98,883317
2707,000000	98,886420
2706,000000	98,889759
2705,000000	98,892242
2704,000000	98,893132
2703,000000	98,893505
2702,000000	98,895163
2701,000000	98,898405
2700,000000	98,901971
2699,000000	98,904968
2698,000000	98,907746
2697,000000	98,910931
2696,000000	98,914611
2695,000000	98,918433
2694,000000	98,921645
2693,000000	98,923113
2692,000000	98,922202
2691,000000	98,919678
2690,000000	98,917122
2689,000000	98,915545
2688,000000	98,915043
2687,000000	98,915313
2686,000000	98,915822
2685,000000	98,915907
2684,000000	98,915472
2683,000000	98,915206
2682,000000	98,915408
2681,000000	98,915206
2680,000000	98,913670
2679,000000	98,911045
2678,000000	98,908059
2677,000000	98,904824
2676,000000	98,901400
2675,000000	98,898558
2674,000000	98,896758
2673,000000	98,895139
2672,000000	98,892897
2671,000000	98,891002
2670,000000	98,891126
2669,000000	98,893375
2668,000000	98,896445
2667,000000	98,899465
2666,000000	98,902236
2665,000000	98,904184
2664,000000	98,904896
2663,000000	98,905474
2662,000000	98,907757
2661,000000	98,912155
2660,000000	98,917597
2659,000000	98,923512
2658,000000	98,930410
2657,000000	98,938526
2656,000000	98,947367
2655,000000	98,956660
2654,000000	98,966419
2653,000000	98,976062
2652,000000	98,984791
2651,000000	98,992896
2650,000000	99,001369
2649,000000	99,010287
2648,000000	99,018874
2647,000000	99,026996
2646,000000	99,035075
2645,000000	99,042708
2644,000000	99,049041
2643,000000	99,054484
2642,000000	99,060270
2641,000000	99,066160
2640,000000	99,070467
2639,000000	99,072695
2638,000000	99,074461
2637,000000	99,077218
2636,000000	99,080472
2635,000000	99,082804
2634,000000	99,083426
2633,000000	99,082447
2632,000000	99,080853
2631,000000	99,080419
2630,000000	99,082336
2629,000000	99,085717
2628,000000	99,088598
2627,000000	99,090480
2626,000000	99,092619
2625,000000	99,095934
2624,000000	99,100026
2623,000000	99,104136
2622,000000	99,107552
2621,000000	99,109076
2620,000000	99,107684
2619,000000	99,103986
2618,000000	99,099890
2617,000000	99,096973
2616,000000	99,096080
2615,000000	99,097626
2614,000000	99,100599
2613,000000	99,102075
2612,000000	99,100018
2611,000000	99,096264
2610,000000	99,094706
2609,000000	99,096768
2608,000000	99,100668
2607,000000	99,104499
2606,000000	99,107547
2605,000000	99,108913
2604,000000	99,107762
2603,000000	99,105495
2602,000000	99,105172
2601,000000	99,108112
2600,000000	99,112697
2599,000000	99,116707
2598,000000	99,119039
2597,000000	99,119271
2596,000000	99,117706
2595,000000	99,115942
2594,000000	99,115425
2593,000000	99,115407
2592,000000	99,114169
2591,000000	99,111848
2590,000000	99,109946
2589,000000	99,108608
2588,000000	99,106975
2587,000000	99,105834
2586,000000	99,107065
2585,000000	99,110353
2584,000000	99,113138
2583,000000	99,114050
2582,000000	99,113965
2581,000000	99,113691
2580,000000	99,113151
2579,000000	99,112928
2578,000000	99,113997
2577,000000	99,115835
2576,000000	99,117247
2575,000000	99,118917
2574,000000	99,122349
2573,000000	99,126427
2572,000000	99,128203
2571,000000	99,127383
2570,000000	99,126795
2569,000000	99,127813
2568,000000	99,128482
2567,000000	99,127232
2566,000000	99,125647
2565,000000	99,126154
2564,000000	99,129075
2563,000000	99,133002
2562,000000	99,136274
2561,000000	99,137448
2560,000000	99,136139
2559,000000	99,134051
2558,000000	99,133619
2557,000000	99,135355
2556,000000	99,137900
2555,000000	99,140236
2554,000000	99,142061
2553,000000	99,142726
2552,000000	99,142210
2551,000000	99,142621
2550,000000	99,146163
2549,000000	99,151993
2548,000000	99,157625
2547,000000	99,162921
2546,000000	99,169684
2545,000000	99,177698
2544,000000	99,184347
2543,000000	99,188185
2542,000000	99,189965
2541,000000	99,190214
2540,000000	99,188864
2539,000000	99,187299
2538,000000	99,187656
2537,000000	99,189730
2536,000000	99,191345
2535,000000	99,191855
2534,000000	99,192506
2533,000000	99,193469
2532,000000	99,193490
2531,000000	99,192505
2530,000000	99,191710
2529,000000	99,191257
2528,000000	99,190977
2527,000000	99,192903
2526,000000	99,199267
2525,000000	99,207964
2524,000000	99,213820
2523,000000	99,215042
2522,000000	99,214725
2521,000000	99,215458
2520,000000	99,216214
2519,000000	99,215605
2518,000000	99,214690
2517,000000	99,215034
2516,000000	99,216861
2515,000000	99,220260
2514,000000	99,225533
2513,000000	99,231379
2512,000000	99,235414
2511,000000	99,237423
2510,000000	99,239802
2509,000000	99,244136
2508,000000	99,249763
2507,000000	99,255964
2506,000000	99,262711
2505,000000	99,268840
2504,000000	99,272440
2503,000000	99,273772
2502,000000	99,275168
2501,000000	99,277576
2500,000000	99,279880
2499,000000	99,281976
2498,000000	99,285361
2497,000000	99,289890
2496,000000	99,293047
2495,000000	99,293537
2494,000000	99,293087
2493,000000	99,293834
2492,000000	99,296184
2491,000000	99,299758
2490,000000	99,303927
2489,000000	99,306889
2488,000000	99,306836
2487,000000	99,304681
2486,000000	99,303342
2485,000000	99,304000
2484,000000	99,305414
2483,000000	99,306813
2482,000000	99,308588
2481,000000	99,310136
2480,000000	99,310260
2479,000000	99,310030
2478,000000	99,312059
2477,000000	99,316448
2476,000000	99,320612
2475,000000	99,323713
2474,000000	99,327951
2473,000000	99,334504
2472,000000	99,341150
2471,000000	99,345097
2470,000000	99,345746
2469,000000	99,343948
2468,000000	99,341157
2467,000000	99,339688
2466,000000	99,341088
2465,000000	99,343711
2464,000000	99,344470
2463,000000	99,343254
2462,000000	99,342811
2461,000000	99,344118
2460,000000	99,345208
2459,000000	99,344860
2458,000000	99,344014
2457,000000	99,342973
2456,000000	99,340725
2455,000000	99,337880
2454,000000	99,336733
2453,000000	99,337357
2452,000000	99,337074
2451,000000	99,335015
2450,000000	99,333721
2449,000000	99,334884
2448,000000	99,336854
2447,000000	99,337878
2446,000000	99,338588
2445,000000	99,339688
2444,000000	99,340376
2443,000000	99,340732
2442,000000	99,342589
2441,000000	99,346223
2440,000000	99,348950
2439,000000	99,348720
2438,000000	99,346557
2437,000000	99,344113
2436,000000	99,341621
2435,000000	99,339593
2434,000000	99,339439
2433,000000	99,340702
2432,000000	99,340704
2431,000000	99,338746
2430,000000	99,337858
2429,000000	99,340312
2428,000000	99,343903
2427,000000	99,344828
2426,000000	99,342071
2425,000000	99,337168
2424,000000	99,331741
2423,000000	99,327042
2422,000000	99,324080
2421,000000	99,322454
2420,000000	99,320579
2419,000000	99,318183
2418,000000	99,316752
2417,000000	99,316624
2416,000000	99,315896
2415,000000	99,313476
2414,000000	99,311149
2413,000000	99,311211
2412,000000	99,313868
2411,000000	99,318102
2410,000000	99,323121
2409,000000	99,327709
2408,000000	99,330057
2407,000000	99,329723
2406,000000	99,328506
2405,000000	99,328419
2404,000000	99,330057
2403,000000	99,333320
2402,000000	99,337769
2401,000000	99,341566
2400,000000	99,342083
2399,000000	99,338783
2398,000000	99,334332
2397,000000	99,332256
2396,000000	99,334340
2395,000000	99,340067
2394,000000	99,346954
2393,000000	99,351645
2392,000000	99,352738
2391,000000	99,352631
2390,000000	99,354657
2389,000000	99,358624
2388,000000	99,361280
2387,000000	99,361086
2386,000000	99,360016
2385,000000	99,360288
2384,000000	99,361839
2383,000000	99,363427
2382,000000	99,364257
2381,000000	99,364070
2380,000000	99,363546
2379,000000	99,365039
2378,000000	99,370531
2377,000000	99,378234
2376,000000	99,383588
2375,000000	99,384551
2374,000000	99,383365
2373,000000	99,382352
2372,000000	99,381323
2371,000000	99,380241
2370,000000	99,380489
2369,000000	99,381343
2368,000000	99,379485
2367,000000	99,374516
2366,000000	99,370504
2365,000000	99,369648
2364,000000	99,368763
2363,000000	99,364866
2362,000000	99,359702
2361,000000	99,355923
2360,000000	99,353593
2359,000000	99,353754
2358,000000	99,358121
2357,000000	99,363673
2356,000000	99,364150
2355,000000	99,358844
2354,000000	99,354520
2353,000000	99,355179
2352,000000	99,357371
2351,000000	99,357047
2350,000000	99,354466
2349,000000	99,351498
2348,000000	99,348438
2347,000000	99,345563
2346,000000	99,343521
2345,000000	99,342079
2344,000000	99,339956
2343,000000	99,337331
2342,000000	99,337381
2341,000000	99,340647
2340,000000	99,343344
2339,000000	99,343187
2338,000000	99,342000
2337,000000	99,340206
2336,000000	99,335458
2335,000000	99,328651
2334,000000	99,325721
2333,000000	99,329204
2332,000000	99,334285
2331,000000	99,335469
2330,000000	99,331709
2329,000000	99,322118
2328,000000	99,302551
2327,000000	99,273796
2326,000000	99,246526
2325,000000	99,234148
2324,000000	99,242009
2323,000000	99,264672
2322,000000	99,292282
2321,000000	99,315591
2320,000000	99,329663
2319,000000	99,336016
2318,000000	99,340790
2317,000000	99,348142
2316,000000	99,356709
2315,000000	99,363522
2314,000000	99,367951
2313,000000	99,370707
2312,000000	99,371844
2311,000000	99,372266
2310,000000	99,374110
2309,000000	99,377801
2308,000000	99,381085
2307,000000	99,382566
2306,000000	99,383338
2305,000000	99,383654
2304,000000	99,381648
2303,000000	99,376787
2302,000000	99,371666
2301,000000	99,367916
2300,000000	99,363710
2299,000000	99,357596
2298,000000	99,352001
2297,000000	99,350432
2296,000000	99,353145
2295,000000	99,357922
2294,000000	99,362297
2293,000000	99,363508
2292,000000	99,358899
2291,000000	99,349171
2290,000000	99,339029
2289,000000	99,332664
2288,000000	99,330304
2287,000000	99,330204
2286,000000	99,331411
2285,000000	99,333406
2284,000000	99,336354
2283,000000	99,342662
2282,000000	99,354594
2281,000000	99,369163
2280,000000	99,380065
2279,000000	99,385971
2278,000000	99,391718
2277,000000	99,399617
2276,000000	99,405830
2275,000000	99,408001
2274,000000	99,410022
2273,000000	99,415666
2272,000000	99,423458
2271,000000	99,431622
2270,000000	99,441869
2269,000000	99,453854
2268,000000	99,461983
2267,000000	99,462747
2266,000000	99,460204
2265,000000	99,459779
2264,000000	99,461403
2263,000000	99,462410
2262,000000	99,461627
2261,000000	99,457372
2260,000000	99,448200
2259,000000	99,439682
2258,000000	99,443566
2257,000000	99,464730
2256,000000	99,494162
2255,000000	99,518838
2254,000000	99,532361
2253,000000	99,532814
2252,000000	99,519585
2251,000000	99,498585
2250,000000	99,482894
2249,000000	99,481154
2248,000000	99,490350
2247,000000	99,504103
2246,000000	99,520365
2245,000000	99,535894
2244,000000	99,542576
2243,000000	99,537543
2242,000000	99,530071
2241,000000	99,530650
2240,000000	99,538722
2239,000000	99,547575
2238,000000	99,554780
2237,000000	99,561112
2236,000000	99,565620
2235,000000	99,568511
2234,000000	99,572764
2233,000000	99,577046
2232,000000	99,574327
2231,000000	99,563670
2230,000000	99,555284
2229,000000	99,557079
2228,000000	99,564192
2227,000000	99,568799
2226,000000	99,571592
2225,000000	99,575783
2224,000000	99,578783
2223,000000	99,578427
2222,000000	99,579043
2221,000000	99,582962
2220,000000	99,584687
2219,000000	99,581726
2218,000000	99,581595
2217,000000	99,588917
2216,000000	99,595939
2215,000000	99,595811
2214,000000	99,594716
2213,000000	99,599455
2212,000000	99,603388
2211,000000	99,597660
2210,000000	99,587425
2209,000000	99,584198
2208,000000	99,589451
2207,000000	99,597505
2206,000000	99,606839
2205,000000	99,616631
2204,000000	99,620044
2203,000000	99,613357
2202,000000	99,605141
2201,000000	99,605630
2200,000000	99,613874
2199,000000	99,624663
2198,000000	99,638736
2197,000000	99,655317
2196,000000	99,664827
2195,000000	99,661277
2194,000000	99,652568
2193,000000	99,646792
2192,000000	99,638668
2191,000000	99,621343
2190,000000	99,601011
2189,000000	99,587178
2188,000000	99,579639
2187,000000	99,578597
2186,000000	99,594441
2185,000000	99,630630
2184,000000	99,669077
2183,000000	99,690796
2182,000000	99,699173
2181,000000	99,705098
2180,000000	99,704276
2179,000000	99,691222
2178,000000	99,681464
2177,000000	99,696305
2176,000000	99,733326
2175,000000	99,772089
2174,000000	99,800445
2173,000000	99,814848
2172,000000	99,806812
2171,000000	99,772240
2170,000000	99,727384
2169,000000	99,695956
2168,000000	99,684492
2167,000000	99,685027
2166,000000	99,692931
2165,000000	99,702775
2164,000000	99,699060
2163,000000	99,678348
2162,000000	99,673987
2161,000000	99,729120
2160,000000	99,840431
2159,000000	99,956085
2158,000000	100,034169
2157,000000	100,072586
2156,000000	100,084079
2155,000000	100,076500
2154,000000	100,055942
2153,000000	100,027034
2152,000000	99,991770
2151,000000	99,956979
2150,000000	99,935352
2149,000000	99,930983
2148,000000	99,933515
2147,000000	99,934718
2146,000000	99,938289
2145,000000	99,944921
2144,000000	99,943555
2143,000000	99,928212
2142,000000	99,909074
2141,000000	99,895570
2140,000000	99,882404
2139,000000	99,864354
2138,000000	99,851591
2137,000000	99,856059
2136,000000	99,872530
2135,000000	99,886329
2134,000000	99,890109
2133,000000	99,881938
2132,000000	99,858516
2131,000000	99,822834
2130,000000	99,788865
2129,000000	99,767031
2128,000000	99,752161
2127,000000	99,735449
2126,000000	99,719962
2125,000000	99,713130
2124,000000	99,711581
2123,000000	99,705595
2122,000000	99,693369
2121,000000	99,679414
2120,000000	99,663792
2119,000000	99,644776
2118,000000	99,628516
2117,000000	99,623942
2116,000000	99,629381
2115,000000	99,634352
2114,000000	99,633630
2113,000000	99,630477
2112,000000	99,627523
2111,000000	99,623798
2110,000000	99,619975
2109,000000	99,617966
2108,000000	99,615746
2107,000000	99,610111
2106,000000	99,603404
2105,000000	99,600582
2104,000000	99,601339
2103,000000	99,601495
2102,000000	99,599673
2101,000000	99,596700
2100,000000	99,592151
2099,000000	99,587662
2098,000000	99,589269
2097,000000	99,599605
2096,000000	99,612095
2095,000000	99,619875
2094,000000	99,624812
2093,000000	99,630317
2092,000000	99,632286
2091,000000	99,625692
2090,000000	99,614816
2089,000000	99,608434
2088,000000	99,608737
2087,000000	99,612335
2086,000000	99,617488
2085,000000	99,622929
2084,000000	99,624798
2083,000000	99,622362
2082,000000	99,621882
2081,000000	99,627741
2080,000000	99,635401
2079,000000	99,640177
2078,000000	99,645568
2077,000000	99,654662
2076,000000	99,661229
2075,000000	99,659236
2074,000000	99,653367
2073,000000	99,649948
2072,000000	99,645537
2071,000000	99,635481
2070,000000	99,625694
2069,000000	99,624032
2068,000000	99,627876
2067,000000	99,631787
2066,000000	99,638668
2065,000000	99,650414
2064,000000	99,657656
2063,000000	99,654238
2062,000000	99,651705
2061,000000	99,662711
2060,000000	99,679227
2059,000000	99,684411
2058,000000	99,678803
2057,000000	99,676664
2056,000000	99,680649
2055,000000	99,677050
2054,000000	99,654119
2053,000000	99,613238
2052,000000	99,567464
2051,000000	99,540274
2050,000000	99,556753
2049,000000	99,616083
2048,000000	99,679568
2047,000000	99,709894
2046,000000	99,709756
2045,000000	99,700556
2044,000000	99,685080
2043,000000	99,658117
2042,000000	99,636266
2041,000000	99,643091
2040,000000	99,672277
2039,000000	99,697746
2038,000000	99,713213
2037,000000	99,731431
2036,000000	99,753949
2035,000000	99,771619
2034,000000	99,786368
2033,000000	99,802392
2032,000000	99,806828
2031,000000	99,790453
2030,000000	99,773506
2029,000000	99,779884
2028,000000	99,800217
2027,000000	99,811036
2026,000000	99,812239
2025,000000	99,813492
2024,000000	99,804928
2023,000000	99,777209
2022,000000	99,751994
2021,000000	99,755523
2020,000000	99,777771
2019,000000	99,793130
2018,000000	99,804144
2017,000000	99,826349
2016,000000	99,847447
2015,000000	99,845042
2014,000000	99,828692
2013,000000	99,823504
2012,000000	99,828545
2011,000000	99,827861
2010,000000	99,828162
2009,000000	99,847303
2008,000000	99,875502
2007,000000	99,886842
2006,000000	99,879519
2005,000000	99,868076
2004,000000	99,850445
2003,000000	99,818186
2002,000000	99,784183
2001,000000	99,767316
2000,000000	99,761622
1999,000000	99,750892
1998,000000	99,741726
1997,000000	99,750701
1996,000000	99,769280
1995,000000	99,773102
1994,000000	99,758344
1993,000000	99,742631
1992,000000	99,736794
1991,000000	99,740801
1990,000000	99,759574
1989,000000	99,791252
1988,000000	99,809790
1987,000000	99,791878
1986,000000	99,751473
1985,000000	99,718423
1984,000000	99,695398
1983,000000	99,668776
1982,000000	99,649890
1981,000000	99,666784
1980,000000	99,719054
1979,000000	99,777969
1978,000000	99,830129
1977,000000	99,882232
1976,000000	99,926082
1975,000000	99,944027
1974,000000	99,943408
1973,000000	99,944329
1972,000000	99,944549
1971,000000	99,932465
1970,000000	99,919390
1969,000000	99,922614
1968,000000	99,929529
1967,000000	99,916246
1966,000000	99,891573
1965,000000	99,881778
1964,000000	99,886103
1963,000000	99,887225
1962,000000	99,888169
1961,000000	99,902488
1960,000000	99,920730
1959,000000	99,922051
1958,000000	99,908421
1957,000000	99,894447
1956,000000	99,875797
1955,000000	99,838872
1954,000000	99,791811
1953,000000	99,756601
1952,000000	99,737470
1951,000000	99,722965
1950,000000	99,710607
1949,000000	99,704116
1948,000000	99,696636
1947,000000	99,682810
1946,000000	99,677958
1945,000000	99,699202
1944,000000	99,734211
1943,000000	99,752623
1942,000000	99,745249
1941,000000	99,727195
1940,000000	99,708244
1939,000000	99,689371
1938,000000	99,678434
1937,000000	99,682223
1936,000000	99,690263
1935,000000	99,688647
1934,000000	99,682965
1933,000000	99,686570
1932,000000	99,695044
1931,000000	99,694558
1930,000000	99,687019
1929,000000	99,684101
1928,000000	99,685650
1927,000000	99,685709
1926,000000	99,689855
1925,000000	99,704455
1924,000000	99,716255
1923,000000	99,707685
1922,000000	99,688327
1921,000000	99,681552
1920,000000	99,686992
1919,000000	99,683266
1918,000000	99,662027
1917,000000	99,637515
1916,000000	99,620868
1915,000000	99,611191
1914,000000	99,611231
1913,000000	99,625335
1912,000000	99,644055
1911,000000	99,650565
1910,000000	99,642979
1909,000000	99,633293
1908,000000	99,625937
1907,000000	99,616480
1906,000000	99,607569
1905,000000	99,606073
1904,000000	99,608408
1903,000000	99,606952
1902,000000	99,605819
1901,000000	99,612256
1900,000000	99,619222
1899,000000	99,614882
1898,000000	99,603014
1897,000000	99,596374
1896,000000	99,595063
1895,000000	99,590427
1894,000000	99,585749
1893,000000	99,590546
1892,000000	99,599860
1891,000000	99,599511
1890,000000	99,588205
1889,000000	99,576524
1888,000000	99,565521
1887,000000	99,549439
1886,000000	99,534073
1885,000000	99,529957
1884,000000	99,532916
1883,000000	99,529970
1882,000000	99,521373
1881,000000	99,516892
1880,000000	99,514999
1879,000000	99,506223
1878,000000	99,493322
1877,000000	99,487970
1876,000000	99,489304
1875,000000	99,485884
1874,000000	99,477834
1873,000000	99,476669
1872,000000	99,484801
1871,000000	99,492841
1870,000000	99,496045
1869,000000	99,497081
1868,000000	99,491493
1867,000000	99,474723
1866,000000	99,459115
1865,000000	99,458071
1864,000000	99,465410
1863,000000	99,466625
1862,000000	99,461362
1861,000000	99,460506
1860,000000	99,465047
1859,000000	99,466628
1858,000000	99,465596
1857,000000	99,468124
1856,000000	99,469419
1855,000000	99,459809
1854,000000	99,443950
1853,000000	99,434867
1852,000000	99,432644
1851,000000	99,426991
1850,000000	99,417020
1849,000000	99,410707
1848,000000	99,407118
1847,000000	99,397808
1846,000000	99,384289
1845,000000	99,376607
1844,000000	99,371781
1843,000000	99,359647
1842,000000	99,348928
1841,000000	99,352120
1840,000000	99,361327
1839,000000	99,361194
1838,000000	99,352841
1837,000000	99,350447
1836,000000	99,355017
1835,000000	99,354870
1834,000000	99,349718
1833,000000	99,349737
1832,000000	99,355073
1831,000000	99,354689
1830,000000	99,349011
1829,000000	99,351708
1828,000000	99,362229
1827,000000	99,366948
1826,000000	99,363525
1825,000000	99,360739
1824,000000	99,358120
1823,000000	99,347086
1822,000000	99,332176
1821,000000	99,326177
1820,000000	99,329044
1819,000000	99,329220
1818,000000	99,324002
1817,000000	99,320720
1816,000000	99,317240
1815,000000	99,304702
1814,000000	99,286211
1813,000000	99,273036
1812,000000	99,264679
1811,000000	99,249980
1810,000000	99,230650
1809,000000	99,219984
1808,000000	99,217112
1807,000000	99,209870
1806,000000	99,198586
1805,000000	99,193540
1804,000000	99,192526
1803,000000	99,182084
1802,000000	99,161324
1801,000000	99,144042
1800,000000	99,132122
1799,000000	99,113406
1798,000000	99,090680
1797,000000	99,079012
1796,000000	99,077630
1795,000000	99,071578
1794,000000	99,056661
1793,000000	99,044424
1792,000000	99,035130
1791,000000	99,015064
1790,000000	98,989995
1789,000000	98,976230
1788,000000	98,969424
1787,000000	98,953698
1786,000000	98,928341
1785,000000	98,907914
1784,000000	98,893912
1783,000000	98,873672
1782,000000	98,847682
1781,000000	98,829217
1780,000000	98,816639
1779,000000	98,794471
1778,000000	98,765639
1777,000000	98,747250
1776,000000	98,737409
1775,000000	98,715615
1774,000000	98,673060
1773,000000	98,624551
1772,000000	98,579338
1771,000000	98,530286
1770,000000	98,484991
1769,000000	98,456857
1768,000000	98,432430
1767,000000	98,390786
1766,000000	98,342115
1765,000000	98,309323
1764,000000	98,284548
1763,000000	98,235404
1762,000000	98,156177
1761,000000	98,080545
1760,000000	98,018962
1759,000000	97,942847
1758,000000	97,837109
1757,000000	97,716467
1756,000000	97,592032
1755,000000	97,456782
1754,000000	97,309101
1753,000000	97,148029
1752,000000	96,942236
1751,000000	96,646821
1750,000000	96,274945
1749,000000	95,884372
1748,000000	95,480013
1747,000000	95,025937
1746,000000	94,514864
1745,000000	93,951358
1744,000000	93,319588
1743,000000	92,612358
1742,000000	91,844466
1741,000000	90,991561
1740,000000	89,995701
1739,000000	88,924645
1738,000000	87,985511
1737,000000	87,229888
1736,000000	86,464737
1735,000000	85,323107
1734,000000	83,732659
1733,000000	82,272558
1732,000000	81,249362
1731,000000	80,372689
1730,000000	79,432222
1729,000000	78,465778
1728,000000	77,577070
1727,000000	76,776800
1726,000000	76,027813
1725,000000	75,334759
1724,000000	74,722294
1723,000000	74,207183
1722,000000	73,823278
1721,000000	73,611927
1720,000000	73,580044
1719,000000	73,702710
1718,000000	74,011911
1717,000000	74,613012
1716,000000	75,487038
1715,000000	76,502506
1714,000000	77,597088
1713,000000	78,769352
1712,000000	80,023261
1711,000000	81,353443
1710,000000	82,729008
1709,000000	84,091011
1708,000000	85,412473
1707,000000	86,753267
1706,000000	88,154525
1705,000000	89,454773
1704,000000	90,442138
1703,000000	91,155619
1702,000000	91,787617
1701,000000	92,521287
1700,000000	93,313246
1699,000000	93,912121
1698,000000	94,286350
1697,000000	94,573614
1696,000000	94,861925
1695,000000	95,143164
1694,000000	95,352366
1693,000000	95,486086
1692,000000	95,585875
1691,000000	95,692880
1690,000000	95,810049
1689,000000	95,901511
1688,000000	95,957224
1687,000000	96,005712
1686,000000	96,065773
1685,000000	96,123601
1684,000000	96,169780
1683,000000	96,220327
1682,000000	96,273617
1681,000000	96,311281
1680,000000	96,338540
1679,000000	96,374832
1678,000000	96,420992
1677,000000	96,459368
1676,000000	96,488903
1675,000000	96,529960
1674,000000	96,579963
1673,000000	96,616541
1672,000000	96,639678
1671,000000	96,669387
1670,000000	96,711245
1669,000000	96,743012
1668,000000	96,760362
1667,000000	96,783833
1666,000000	96,813377
1665,000000	96,833739
1664,000000	96,843559
1663,000000	96,858133
1662,000000	96,878612
1661,000000	96,887494
1660,000000	96,886238
1659,000000	96,890979
1658,000000	96,904719
1657,000000	96,915021
1656,000000	96,916858
1655,000000	96,917764
1654,000000	96,930555
1653,000000	96,939568
1652,000000	96,932572
1651,000000	96,945681
1650,000000	96,977998
1649,000000	96,998265
1648,000000	97,001801
1647,000000	97,010669
1646,000000	97,028625
1645,000000	97,034074
1644,000000	97,033353
1643,000000	97,040794
1642,000000	97,051930
1641,000000	97,055489
1640,000000	97,052726
1639,000000	97,056040
1638,000000	97,067913
1637,000000	97,076362
1636,000000	97,079173
1635,000000	97,088704
1634,000000	97,102459
1633,000000	97,110859
1632,000000	97,114633
1631,000000	97,119988
1630,000000	97,128363
1629,000000	97,132989
1628,000000	97,133852
1627,000000	97,140538
1626,000000	97,153233
1625,000000	97,160826
1624,000000	97,162401
1623,000000	97,170764
1622,000000	97,185926
1621,000000	97,193788
1620,000000	97,191716
1619,000000	97,186664
1618,000000	97,180446
1617,000000	97,166762
1616,000000	97,148467
1615,000000	97,140285
1614,000000	97,140244
1613,000000	97,132031
1612,000000	97,111080
1611,000000	97,086227
1610,000000	97,058824
1609,000000	97,013834
1608,000000	96,939388
1607,000000	96,836936
1606,000000	96,703297
1605,000000	96,525199
1604,000000	96,301551
1603,000000	96,058502
1602,000000	95,836075
1601,000000	95,668448
1600,000000	95,584073
1599,000000	95,604427
1598,000000	95,723779
1597,000000	95,904866
1596,000000	96,108713
1595,000000	96,312121
1594,000000	96,493115
1593,000000	96,629089
1592,000000	96,716509
1591,000000	96,769834
1590,000000	96,796057
1589,000000	96,787178
1588,000000	96,736562
1587,000000	96,644932
1586,000000	96,506735
1585,000000	96,310042
1584,000000	96,060650
1583,000000	95,796099
1582,000000	95,570842
1581,000000	95,428503
1580,000000	95,385718
1579,000000	95,446549
1578,000000	95,622128
1577,000000	95,930833
1576,000000	96,322287
1575,000000	96,656390
1574,000000	96,864539
1573,000000	96,984769
1572,000000	97,062661
1571,000000	97,130455
1570,000000	97,203448
1569,000000	97,267993
1568,000000	97,309690
1567,000000	97,338445
1566,000000	97,365288
1565,000000	97,387893
1564,000000	97,405815
1563,000000	97,421371
1562,000000	97,433759
1561,000000	97,436584
1560,000000	97,437350
1559,000000	97,478826
1558,000000	97,535409
1557,000000	97,549691
1556,000000	97,548468
1555,000000	97,555466
1554,000000	97,566735
1553,000000	97,575378
1552,000000	97,579735
1551,000000	97,588616
1550,000000	97,601653
1549,000000	97,611132
1548,000000	97,614964
1547,000000	97,622226
1546,000000	97,636372
1545,000000	97,650264
1544,000000	97,658273
1543,000000	97,664867
1542,000000	97,673458
1541,000000	97,681423
1540,000000	97,696814
1539,000000	97,721776
1538,000000	97,742297
1537,000000	97,753764
1536,000000	97,758852
1535,000000	97,765307
1534,000000	97,782469
1533,000000	97,803662
1532,000000	97,817011
1531,000000	97,825099
1530,000000	97,831810
1529,000000	97,833109
1528,000000	97,829928
1527,000000	97,832088
1526,000000	97,841322
1525,000000	97,846131
1524,000000	97,843293
1523,000000	97,842392
1522,000000	97,845709
1521,000000	97,838246
1520,000000	97,817138
1519,000000	97,798918
1518,000000	97,782919
1517,000000	97,756854
1516,000000	97,726754
1515,000000	97,707778
1514,000000	97,699294
1513,000000	97,691229
1512,000000	97,686305
1511,000000	97,693645
1510,000000	97,708556
1509,000000	97,712901
1508,000000	97,704672
1507,000000	97,716404
1506,000000	97,735116
1505,000000	97,722493
1504,000000	97,703804
1503,000000	97,697697
1502,000000	97,691621
1501,000000	97,672073
1500,000000	97,637917
1499,000000	97,601515
1498,000000	97,558238
1497,000000	97,484586
1496,000000	97,377940
1495,000000	97,262686
1494,000000	97,143295
1493,000000	96,999949
1492,000000	96,821094
1491,000000	96,618998
1490,000000	96,430089
1489,000000	96,302046
1488,000000	96,264576
1487,000000	96,307654
1486,000000	96,387358
1485,000000	96,458460
1484,000000	96,507048
1483,000000	96,537718
1482,000000	96,537498
1481,000000	96,484455
1480,000000	96,386794
1479,000000	96,268845
1478,000000	96,122781
1477,000000	95,922202
1476,000000	95,676383
1475,000000	95,410137
1474,000000	95,071507
1473,000000	94,545991
1472,000000	93,859297
1471,000000	93,173604
1470,000000	92,538492
1469,000000	91,914970
1468,000000	91,313261
1467,000000	90,778330
1466,000000	90,333973
1465,000000	89,986453
1464,000000	89,763708
1463,000000	89,669662
1462,000000	89,657447
1461,000000	89,685991
1460,000000	89,760959
1459,000000	89,923564
1458,000000	90,230518
1457,000000	90,666941
1456,000000	91,091403
1455,000000	91,417591
1454,000000	91,667137
1453,000000	91,854848
1452,000000	91,977603
1451,000000	92,023652
1450,000000	91,973957
1449,000000	91,822590
1448,000000	91,616677
1447,000000	91,434941
1446,000000	91,288721
1445,000000	91,112963
1444,000000	90,836145
1443,000000	90,397165
1442,000000	89,742808
1441,000000	88,883081
1440,000000	87,905432
1439,000000	86,865346
1438,000000	85,691396
1437,000000	84,359643
1436,000000	83,229444
1435,000000	82,692474
1434,000000	82,655611
1433,000000	82,846943
1432,000000	83,090569
1431,000000	83,197303
1430,000000	82,906147
1429,000000	82,083259
1428,000000	80,950216
1427,000000	79,949889
1426,000000	79,487492
1425,000000	79,867476
1424,000000	81,126900
1423,000000	82,795411
1422,000000	84,309658
1421,000000	85,558633
1420,000000	86,751926
1419,000000	87,955157
1418,000000	88,946536
1417,000000	89,631176
1416,000000	90,163868
1415,000000	90,670212
1414,000000	91,190699
1413,000000	91,744177
1412,000000	92,334898
1411,000000	92,926019
1410,000000	93,465676
1409,000000	93,935667
1408,000000	94,335410
1407,000000	94,656328
1406,000000	94,901848
1405,000000	95,093807
1404,000000	95,232648
1403,000000	95,297917
1402,000000	95,297603
1401,000000	95,261899
1400,000000	95,195121
1399,000000	95,076871
1398,000000	94,911000
1397,000000	94,718460
1396,000000	94,480886
1395,000000	94,162784
1394,000000	93,789609
1393,000000	93,428204
1392,000000	93,099853
1391,000000	92,783219
1390,000000	92,462906
1389,000000	92,131343
1388,000000	91,771025
1387,000000	91,376095
1386,000000	90,980337
1385,000000	90,619060
1384,000000	90,294896
1383,000000	90,006764
1382,000000	89,777806
1381,000000	89,639623
1380,000000	89,607376
1379,000000	89,680565
1378,000000	89,850582
1377,000000	90,105222
1376,000000	90,435874
1375,000000	90,829422
1374,000000	91,240105
1373,000000	91,597237
1372,000000	91,862185
1371,000000	92,044983
1370,000000	92,169900
1369,000000	92,250179
1368,000000	92,284692
1367,000000	92,268696
1366,000000	92,205042
1365,000000	92,099933
1364,000000	91,950097
1363,000000	91,748596
1362,000000	91,508552
1361,000000	91,259598
1360,000000	91,017854
1359,000000	90,783150
1358,000000	90,559453
1357,000000	90,361115
1356,000000	90,203208
1355,000000	90,095919
1354,000000	90,048364
1353,000000	90,066763
1352,000000	90,146136
1351,000000	90,269491
1350,000000	90,412066
1349,000000	90,541533
1348,000000	90,619305
1347,000000	90,607213
1346,000000	90,475994
1345,000000	90,212452
1344,000000	89,818648
1343,000000	89,299626
1342,000000	88,646723
1341,000000	87,838197
1340,000000	86,884134
1339,000000	85,877210
1338,000000	84,956965
1337,000000	84,218642
1336,000000	83,690814
1335,000000	83,366118
1334,000000	83,214638
1333,000000	83,188404
1332,000000	83,236890
1331,000000	83,324760
1330,000000	83,431780
1329,000000	83,546687
1328,000000	83,667646
1327,000000	83,799758
1326,000000	83,948650
1325,000000	84,114698
1324,000000	84,292370
1323,000000	84,471827
1322,000000	84,641048
1321,000000	84,790184
1320,000000	84,914835
1319,000000	85,015013
1318,000000	85,091612
1317,000000	85,144679
1316,000000	85,171650
1315,000000	85,166383
1314,000000	85,120924
1313,000000	85,028075
1312,000000	84,883427
1311,000000	84,681698
1310,000000	84,413647
1309,000000	84,070196
1308,000000	83,648695
1307,000000	83,157560
1306,000000	82,610985
1305,000000	82,021772
1304,000000	81,402232
1303,000000	80,761786
1302,000000	80,099602
1301,000000	79,402425
1300,000000	78,655798
1299,000000	77,854728
1298,000000	76,999245
1297,000000	76,093156
1296,000000	75,156120
1295,000000	74,227523
1294,000000	73,349136
1293,000000	72,555137
1292,000000	71,881626
1291,000000	71,366137
1290,000000	71,024403
1289,000000	70,836471
1288,000000	70,765133
1287,000000	70,767199
1286,000000	70,787551
1285,000000	70,770032
1284,000000	70,682210
1283,000000	70,521195
1282,000000	70,294763
1281,000000	70,012541
1280,000000	69,697169
1279,000000	69,384398
1278,000000	69,102675
1277,000000	68,865140
1276,000000	68,683100
1275,000000	68,566825
1274,000000	68,506779
1273,000000	68,474085
1272,000000	68,444973
1271,000000	68,408204
1270,000000	68,347288
1269,000000	68,236934
1268,000000	68,063142
1267,000000	67,829597
1266,000000	67,541041
1265,000000	67,196103
1264,000000	66,802843
1263,000000	66,380046
1262,000000	65,935390
1261,000000	65,459232
1260,000000	64,944791
1259,000000	64,400548
1258,000000	63,845709
1257,000000	63,324755
1256,000000	62,932546
1255,000000	62,792623
1254,000000	62,975023
1253,000000	63,445851
1252,000000	64,100896
1251,000000	64,822586
1250,000000	65,520036
1249,000000	66,149094
1248,000000	66,714105
1247,000000	67,243524
1246,000000	67,756115
1245,000000	68,256257
1244,000000	68,749111
1243,000000	69,243383
1242,000000	69,743402
1241,000000	70,253761
1240,000000	70,788579
1239,000000	71,362653
1238,000000	71,975791
1237,000000	72,615603
1236,000000	73,269047
1235,000000	73,921359
1234,000000	74,552175
1233,000000	75,147531
1232,000000	75,718496
1231,000000	76,304203
1230,000000	76,964042
1229,000000	77,763819
1228,000000	78,749174
1227,000000	79,916916
1226,000000	81,207662
1225,000000	82,530175
1224,000000	83,790114
1223,000000	84,909150
1222,000000	85,841647
1221,000000	86,581703
1220,000000	87,144166
1219,000000	87,543639
1218,000000	87,802481
1217,000000	87,954508
1216,000000	88,031664
1215,000000	88,052422
1214,000000	88,029992
1213,000000	87,985051
1212,000000	87,933261
1211,000000	87,874386
1210,000000	87,803353
1209,000000	87,722496
1208,000000	87,635938
1207,000000	87,540399
1206,000000	87,433270
1205,000000	87,321545
1204,000000	87,213952
1203,000000	87,112306
1202,000000	87,019219
1201,000000	86,946024
1200,000000	86,904055
1199,000000	86,896055
1198,000000	86,922231
1197,000000	86,988500
1196,000000	87,099593
1195,000000	87,250615
1194,000000	87,436166
1193,000000	87,657892
1192,000000	87,916292
1191,000000	88,203152
1190,000000	88,511026
1189,000000	88,842534
1188,000000	89,197071
1187,000000	89,558608
1186,000000	89,908530
1185,000000	90,241394
1184,000000	90,556419
1183,000000	90,845212
1182,000000	91,100777
1181,000000	91,327079
1180,000000	91,528221
1179,000000	91,697815
1178,000000	91,832180
1177,000000	91,939678
1176,000000	92,024482
1175,000000	92,077072
1174,000000	92,089071
1173,000000	92,064800
1172,000000	92,006946
1171,000000	91,906388
1170,000000	91,760674
1169,000000	91,586635
1168,000000	91,405850
1167,000000	91,233704
1166,000000	91,093390
1165,000000	91,021714
1164,000000	91,044588
1163,000000	91,154252
1162,000000	91,319143
1161,000000	91,504734
1160,000000	91,674675
1159,000000	91,791614
1158,000000	91,836676
1157,000000	91,819247
1156,000000	91,754417
1155,000000	91,644245
1154,000000	91,487915
1153,000000	91,292094
1152,000000	91,059420
1151,000000	90,777304
1150,000000	90,433485
1149,000000	90,027007
1148,000000	89,554641
1147,000000	89,004434
1146,000000	88,369449
1145,000000	87,659647
1144,000000	86,892257
1143,000000	86,084999
1142,000000	85,266991
1141,000000	84,480847
1140,000000	83,764478
1139,000000	83,135315
1138,000000	82,594049
1137,000000	82,130841
1136,000000	81,722754
1135,000000	81,332743
1134,000000	80,924540
1133,000000	80,481112
1132,000000	80,004050
1131,000000	79,504164
1130,000000	78,998783
1129,000000	78,511990
1128,000000	78,069087
1127,000000	77,687238
1126,000000	77,377322
1125,000000	77,152245
1124,000000	77,027181
1123,000000	77,017681
1122,000000	77,137578
1121,000000	77,403256
1120,000000	77,827760
1119,000000	78,404030
1118,000000	79,106640
1117,000000	79,902411
1116,000000	80,753337
1115,000000	81,611026
1114,000000	82,424445
1113,000000	83,155024
1112,000000	83,774334
1111,000000	84,257202
1110,000000	84,592796
1109,000000	84,797655
1108,000000	84,899430
1107,000000	84,922392
1106,000000	84,896180
1105,000000	84,860773
1104,000000	84,849100
1103,000000	84,869593
1102,000000	84,917618
1101,000000	84,991000
1100,000000	85,082877
1099,000000	85,173830
1098,000000	85,247485
1097,000000	85,305202
1096,000000	85,353972
1095,000000	85,391651
1094,000000	85,415992
1093,000000	85,434146
1092,000000	85,449605
1091,000000	85,452056
1090,000000	85,430849
1089,000000	85,386523
1088,000000	85,314027
1087,000000	85,187722
1086,000000	84,976482
1085,000000	84,656554
1084,000000	84,205429
1083,000000	83,597042
1082,000000	82,819746
1081,000000	81,891207
1080,000000	80,847168
1079,000000	79,736375
1078,000000	78,627930
1077,000000	77,607449
1076,000000	76,753881
1075,000000	76,129058
1074,000000	75,780849
1073,000000	75,745351
1072,000000	76,037544
1071,000000	76,632830
1070,000000	77,479890
1069,000000	78,517716
1068,000000	79,674384
1067,000000	80,864700
1066,000000	82,011368
1065,000000	83,074614
1064,000000	84,039973
1063,000000	84,893659
1062,000000	85,630470
1061,000000	86,269331
1060,000000	86,831103
1059,000000	87,316532
1058,000000	87,725892
1057,000000	88,076458
1056,000000	88,384201
1055,000000	88,643416
1054,000000	88,848092
1053,000000	89,013758
1052,000000	89,153306
1051,000000	89,255060
1050,000000	89,302693
1049,000000	89,296487
1048,000000	89,234750
1047,000000	89,095831
1046,000000	88,863638
1045,000000	88,547493
1044,000000	88,165055
1043,000000	87,734580
1042,000000	87,300812
1041,000000	86,943946
1040,000000	86,740174
1039,000000	86,723219
1038,000000	86,886874
1037,000000	87,203346
1036,000000	87,618901
1035,000000	88,056816
1034,000000	88,455282
1033,000000	88,793143
1032,000000	89,069355
1031,000000	89,278037
1030,000000	89,422507
1029,000000	89,527678
1028,000000	89,616283
1027,000000	89,688867
1026,000000	89,744071
1025,000000	89,796082
1024,000000	89,853510
1023,000000	89,904901
1022,000000	89,941835
1021,000000	89,975429
1020,000000	90,012788
1019,000000	90,040609
1018,000000	90,049862
1017,000000	90,053055
1016,000000	90,059286
1015,000000	90,056315
1014,000000	90,034991
1013,000000	90,008040
1012,000000	89,985851
1011,000000	89,956675
1010,000000	89,909593
1009,000000	89,853874
1008,000000	89,798732
1007,000000	89,735550
1006,000000	89,657454
1005,000000	89,574308
1004,000000	89,491296
1003,000000	89,394894
1002,000000	89,276033
1001,000000	89,145341
1000,000000	89,010799
999,000000	88,862629
998,000000	88,696026
997,000000	88,525883
996,000000	88,362903
995,000000	88,198429
994,000000	88,027805
993,000000	87,866105
992,000000	87,723145
991,000000	87,584004
990,000000	87,430494
989,000000	87,260503
988,000000	87,070873
987,000000	86,843668
986,000000	86,566580
985,000000	86,248423
984,000000	85,898241
983,000000	85,510083
982,000000	85,083458
981,000000	84,635790
980,000000	84,180654
979,000000	83,712063
978,000000	83,226020
977,000000	82,737684
976,000000	82,261489
975,000000	81,793620
974,000000	81,329942
973,000000	80,883811
972,000000	80,467809
971,000000	80,073245
970,000000	79,683714
969,000000	79,296489
968,000000	78,914572
967,000000	78,531311
966,000000	78,141820
965,000000	77,759260
964,000000	77,403528
963,000000	77,081973
962,000000	76,793479
961,000000	76,543621
960,000000	76,341486
959,000000	76,191516
958,000000	76,105526
957,000000	76,111553
956,000000	76,237839
955,000000	76,488820
954,000000	76,848048
953,000000	77,296562
952,000000	77,809761
951,000000	78,350174
950,000000	78,883026
949,000000	79,395074
948,000000	79,884818
947,000000	80,345462
946,000000	80,774739
945,000000	81,187116
944,000000	81,596589
943,000000	81,997758
942,000000	82,380058
941,000000	82,745836
940,000000	83,097142
939,000000	83,421272
938,000000	83,707582
937,000000	83,965560
936,000000	84,208388
935,000000	84,433708
934,000000	84,637470
933,000000	84,828498
932,000000	85,013789
931,000000	85,185532
930,000000	85,338537
929,000000	85,482552
928,000000	85,621884
927,000000	85,743173
926,000000	85,840071
925,000000	85,930617
924,000000	86,035001
923,000000	86,156587
922,000000	86,298851
921,000000	86,477367
920,000000	86,696300
919,000000	86,933714
918,000000	87,167779
917,000000	87,397576
916,000000	87,622329
915,000000	87,825634
914,000000	87,999461
913,000000	88,160798
912,000000	88,325221
911,000000	88,487022
910,000000	88,642253
909,000000	88,805538
908,000000	88,984713
907,000000	89,164166
906,000000	89,333265
905,000000	89,504973
904,000000	89,687542
903,000000	89,864027
902,000000	90,020234
901,000000	90,165748
900,000000	90,307362
899,000000	90,429948
898,000000	90,524396
897,000000	90,606713
896,000000	90,689405
895,000000	90,762041
894,000000	90,819442
893,000000	90,879131
892,000000	90,949177
891,000000	91,009046
890,000000	91,043023
889,000000	91,064832
888,000000	91,088616
887,000000	91,106497
886,000000	91,115624
885,000000	91,135270
884,000000	91,173820
883,000000	91,208669
882,000000	91,221731
881,000000	91,224727
880,000000	91,228313
879,000000	91,218927
878,000000	91,190629
877,000000	91,166342
876,000000	91,163365
875,000000	91,169377
874,000000	91,174938
873,000000	91,195010
872,000000	91,235610
871,000000	91,274708
870,000000	91,299554
869,000000	91,327974
868,000000	91,369410
867,000000	91,401611
866,000000	91,409207
865,000000	91,410581
864,000000	91,421544
863,000000	91,427715
862,000000	91,416825
861,000000	91,404171
860,000000	91,401059
859,000000	91,392162
858,000000	91,369640
857,000000	91,356092
856,000000	91,368425
855,000000	91,390616
854,000000	91,406677
853,000000	91,426613
852,000000	91,455959
851,000000	91,474027
850,000000	91,468486
849,000000	91,457030
848,000000	91,449859
847,000000	91,424688
846,000000	91,364337
845,000000	91,285049
844,000000	91,202036
843,000000	91,102743
842,000000	90,978282
841,000000	90,846321
840,000000	90,716710
839,000000	90,569757
838,000000	90,394581
837,000000	90,215697
836,000000	90,057634
835,000000	89,918487
834,000000	89,804200
833,000000	89,752457
832,000000	89,795313
831,000000	89,930270
830,000000	90,152868
829,000000	90,482034
828,000000	90,920076
827,000000	91,421753
826,000000	91,936662
825,000000	92,448705
824,000000	92,944932
823,000000	93,387959
822,000000	93,756506
821,000000	94,071252
820,000000	94,349588
819,000000	94,577296
818,000000	94,750761
817,000000	94,900229
816,000000	95,041682
815,000000	95,150608
814,000000	95,212018
813,000000	95,254610
812,000000	95,304244
811,000000	95,345655
810,000000	95,361672
809,000000	95,367700
808,000000	95,374068
807,000000	95,353803
806,000000	95,280911
805,000000	95,164039
804,000000	95,012397
803,000000	94,809191
802,000000	94,552027
801,000000	94,281635
800,000000	94,039022
799,000000	93,828326
798,000000	93,648281
797,000000	93,519885
796,000000	93,450782
795,000000	93,407666
794,000000	93,354680
793,000000	93,286984
792,000000	93,202684
791,000000	93,082525
790,000000	92,926617
789,000000	92,773109
788,000000	92,650456
787,000000	92,546036
786,000000	92,446576
785,000000	92,370190
784,000000	92,330252
783,000000	92,306158
782,000000	92,279385
781,000000	92,262172
780,000000	92,261914
779,000000	92,254348
778,000000	92,220723
777,000000	92,175425
776,000000	92,129082
775,000000	92,062678
774,000000	91,967604
773,000000	91,874009
772,000000	91,809212
771,000000	91,763305
770,000000	91,723887
769,000000	91,707843
768,000000	91,729931
767,000000	91,776087
766,000000	91,837215
765,000000	91,931777
764,000000	92,064527
763,000000	92,197802
762,000000	92,292581
761,000000	92,342481
760,000000	92,341223
759,000000	92,257816
758,000000	92,074051
757,000000	91,807914
756,000000	91,468737
755,000000	91,026738
754,000000	90,457312
753,000000	89,777575
752,000000	89,009993
751,000000	88,149136
750,000000	87,197841
749,000000	86,202650
748,000000	85,222172
747,000000	84,294460
746,000000	83,465519
745,000000	82,816754
744,000000	82,426672
743,000000	82,329017
742,000000	82,532366
741,000000	83,041969
740,000000	83,825956
739,000000	84,790569
738,000000	85,828779
737,000000	86,867207
736,000000	87,844101
735,000000	88,687184
734,000000	89,352791
733,000000	89,853270
732,000000	90,214249
731,000000	90,441682
730,000000	90,556403
729,000000	90,618302
728,000000	90,679593
727,000000	90,747390
726,000000	90,816712
725,000000	90,899832
724,000000	90,992177
723,000000	91,049818
722,000000	91,034762
721,000000	90,950779
720,000000	90,808646
719,000000	90,592304
718,000000	90,289323
717,000000	89,914991
716,000000	89,476715
715,000000	88,949047
714,000000	88,310000
713,000000	87,567043
712,000000	86,723492
711,000000	85,758560
710,000000	84,674578
709,000000	83,534647
708,000000	82,427092
707,000000	81,423142
706,000000	80,587779
705,000000	79,984096
704,000000	79,619051
703,000000	79,412756
702,000000	79,261266
701,000000	79,107195
700,000000	78,924821
699,000000	78,686873
698,000000	78,392192
697,000000	78,088932
696,000000	77,823807
695,000000	77,597426
694,000000	77,406788
693,000000	77,287891
692,000000	77,271196
691,000000	77,335638
690,000000	77,454091
689,000000	77,639017
688,000000	77,894007
687,000000	78,167854
686,000000	78,415243
685,000000	78,650106
684,000000	78,888204
683,000000	79,098390
682,000000	79,263494
681,000000	79,431132
680,000000	79,647142
679,000000	79,895526
678,000000	80,156629
677,000000	80,462663
676,000000	80,838596
675,000000	81,254090
674,000000	81,687045
673,000000	82,162526
672,000000	82,675652
671,000000	83,174271
670,000000	83,665459
669,000000	84,286266
668,000000	85,081620
667,000000	85,747050
666,000000	86,115634
665,000000	86,340290
664,000000	86,528324
663,000000	86,649014
662,000000	86,643201
661,000000	86,513684
660,000000	86,276204
659,000000	85,893154
658,000000	85,327479
657,000000	84,593921
656,000000	83,715592
655,000000	82,702610
654,000000	81,608032
653,000000	80,534124
652,000000	79,555813
651,000000	78,682295
650,000000	77,889585
649,000000	77,149875
648,000000	76,424711
647,000000	75,665166
646,000000	74,837557
645,000000	73,934906
644,000000	72,960175
643,000000	71,917458
642,000000	70,820335
641,000000	69,693833
640,000000	68,577502
639,000000	67,537787
638,000000	66,661309
637,000000	66,024460
636,000000	65,672874
635,000000	65,613187
634,000000	65,801577
633,000000	66,156670
632,000000	66,591823
631,000000	67,028888
630,000000	67,406508
629,000000	67,694424
628,000000	67,885842
627,000000	67,973833
626,000000	67,951708
625,000000	67,827553
624,000000	67,615190
623,000000	67,319557
622,000000	66,949731
621,000000	66,533529
620,000000	66,097262
619,000000	65,643572
618,000000	65,168717
617,000000	64,690815
616,000000	64,241645
615,000000	63,837615
614,000000	63,478939
613,000000	63,169247
612,000000	62,916183
611,000000	62,717073
610,000000	62,567978
609,000000	62,486055
608,000000	62,503033
607,000000	62,643658
606,000000	62,930295
605,000000	63,406560
604,000000	64,126566
603,000000	65,121127
602,000000	66,404167
601,000000	67,984742
600,000000	69,817650
599,000000	71,763461
598,000000	73,668374
597,000000	75,463061
596,000000	77,115803
595,000000	78,557111
594,000000	79,742340
593,000000	80,726096
592,000000	81,577967
591,000000	82,287225
590,000000	82,838177
589,000000	83,294166
588,000000	83,721418
587,000000	84,107715
586,000000	84,433685
585,000000	84,744030
584,000000	85,071043
583,000000	85,367834
582,000000	85,596617
581,000000	85,803375
580,000000	86,027612
579,000000	86,228844
578,000000	86,383182
577,000000	86,556846
576,000000	86,797908
575,000000	87,049702
574,000000	87,260315
573,000000	87,477479
572,000000	87,738150
571,000000	87,979020
570,000000	88,148151
569,000000	88,308522
568,000000	88,526417
567,000000	88,755834
566,000000	88,938270
565,000000	89,106034
564,000000	89,286219
563,000000	89,417877
562,000000	89,465928
561,000000	89,501450
560,000000	89,571514
559,000000	89,608130
558,000000	89,567927
557,000000	89,534590
556,000000	89,578627
555,000000	89,641382
554,000000	89,659714
553,000000	89,680372
552,000000	89,738779
551,000000	89,760945
550,000000	89,699583
549,000000	89,641453
548,000000	89,656216
547,000000	89,675922
546,000000	89,639057
545,000000	89,619142
544,000000	89,681755
543,000000	89,757796
542,000000	89,779753
541,000000	89,804274
540,000000	89,885625
539,000000	89,962462
538,000000	89,989946
537,000000	90,044862
536,000000	90,178449
535,000000	90,301517
534,000000	90,346065
533,000000	90,395732
532,000000	90,525937
531,000000	90,662856
530,000000	90,729109
529,000000	90,784638
528,000000	90,889101
527,000000	90,968701
526,000000	90,953472
525,000000	90,921934
524,000000	90,943726
523,000000	90,948198
522,000000	90,889161
521,000000	90,859911
520,000000	90,926521
519,000000	90,994013
518,000000	90,975800
517,000000	90,951496
516,000000	90,987128
515,000000	90,994341
514,000000	90,924752
513,000000	90,885728
512,000000	90,940462
511,000000	90,976630
510,000000	90,909275
509,000000	90,838431
508,000000	90,855578
507,000000	90,870999
506,000000	90,798430
505,000000	90,727524
504,000000	90,732870
503,000000	90,709117
502,000000	90,561274
501,000000	90,390425
500,000000	90,286445
499,000000	90,155969
498,000000	89,928733
497,000000	89,714124
496,000000	89,604620
495,000000	89,510684
494,000000	89,350129
493,000000	89,220998
492,000000	89,207763
491,000000	89,200893
490,000000	89,106954
489,000000	89,035702
488,000000	89,089830
487,000000	89,179592
486,000000	89,214737
485,000000	89,288654
484,000000	89,481128
483,000000	89,668302
482,000000	89,757250
481,000000	89,874782
480,000000	90,111852
479,000000	90,328954
478,000000	90,405699
477,000000	90,463766
476,000000	90,622913
475,000000	90,768331
474,000000	90,780767
473,000000	90,790421
472,000000	90,937729
471,000000	91,085071
470,000000	91,104726
469,000000	91,121650
468,000000	91,218419
467,000000	91,254374
466,000000	91,172578
465,000000	91,172642
464,000000	91,336611
463,000000	91,423055
462,000000	91,271785
461,000000	91,108097
460,000000	91,161259
459,000000	91,307356
458,000000	91,348252
457,000000	91,392814
456,000000	91,555322
455,000000	91,646025
454,000000	91,554188
453,000000	91,468115
452,000000	91,531059
451,000000	91,572080
450,000000	91,464963
