# Supplementary material for: Machine learning-assisted non-destructive plasticizer identification and quantification in historical PVC objects based on IR spectroscopy
Source: Sci Rep. 2022 Mar 23;12:5017. doi: 10.1038/s41598-022-08862-1 (PMC8943100; doi:10.1038/s41598-022-08862-1)
Supplement: Supplementary file 1 — Supplementary Information 1. [file 41598_2022_8862_MOESM1_ESM.zip › Plasticizers_PVC_data/ATR_FTIR_all/P408.ASC]

PE IR       SUBTECH     SPECTRUM    ASCII       PEDS        4.00        
   -1
P408_3.ASC
21/06/21
15:33:07.00
21/06/21
15:33:07.00
Tja�a Rijavec
Sample 032 By tjasar Date Monday, June 21 2021
450,000000
#HDR
-1
-1
#GR
cm-1
%T
1.0
0.0
4000,000000
-1,000000
3551
8
100,097710
92,936536
#DATA
4000,000000	99,757604
3999,000000	99,756817
3998,000000	99,756328
3997,000000	99,755794
3996,000000	99,755048
3995,000000	99,754339
3994,000000	99,754234
3993,000000	99,755073
3992,000000	99,756640
3991,000000	99,758348
3990,000000	99,759735
3989,000000	99,760735
3988,000000	99,761468
3987,000000	99,761847
3986,000000	99,761558
3985,000000	99,760493
3984,000000	99,759114
3983,000000	99,758145
3982,000000	99,757889
3981,000000	99,758029
3980,000000	99,758202
3979,000000	99,758529
3978,000000	99,759327
3977,000000	99,760450
3976,000000	99,761245
3975,000000	99,761194
3974,000000	99,760400
3973,000000	99,759409
3972,000000	99,758658
3971,000000	99,758225
3970,000000	99,757989
3969,000000	99,757934
3968,000000	99,758224
3967,000000	99,758958
3966,000000	99,759960
3965,000000	99,760831
3964,000000	99,761171
3963,000000	99,760727
3962,000000	99,759490
3961,000000	99,757842
3960,000000	99,756405
3959,000000	99,755525
3958,000000	99,754965
3957,000000	99,754350
3956,000000	99,753899
3955,000000	99,754305
3954,000000	99,755916
3953,000000	99,758244
3952,000000	99,760490
3951,000000	99,762277
3950,000000	99,763632
3949,000000	99,764482
3948,000000	99,764549
3947,000000	99,763814
3946,000000	99,762866
3945,000000	99,762468
3944,000000	99,762842
3943,000000	99,763496
3942,000000	99,763635
3941,000000	99,762859
3940,000000	99,761489
3939,000000	99,760305
3938,000000	99,759974
3937,000000	99,760735
3936,000000	99,762373
3935,000000	99,764219
3934,000000	99,765539
3933,000000	99,766243
3932,000000	99,767070
3931,000000	99,768489
3930,000000	99,769604
3929,000000	99,769246
3928,000000	99,767740
3927,000000	99,766630
3926,000000	99,766756
3925,000000	99,767418
3924,000000	99,767659
3923,000000	99,767255
3922,000000	99,766190
3921,000000	99,764325
3920,000000	99,761997
3919,000000	99,760195
3918,000000	99,759597
3917,000000	99,759890
3916,000000	99,760530
3915,000000	99,761570
3914,000000	99,763083
3913,000000	99,764718
3912,000000	99,766022
3911,000000	99,766902
3910,000000	99,767420
3909,000000	99,767597
3908,000000	99,767577
3907,000000	99,767395
3906,000000	99,766364
3905,000000	99,763399
3904,000000	99,759126
3903,000000	99,756440
3902,000000	99,757328
3901,000000	99,760484
3900,000000	99,763173
3899,000000	99,764273
3898,000000	99,764429
3897,000000	99,764214
3896,000000	99,763461
3895,000000	99,762414
3894,000000	99,762062
3893,000000	99,763073
3892,000000	99,764653
3891,000000	99,765433
3890,000000	99,765204
3889,000000	99,765231
3888,000000	99,766836
3887,000000	99,769574
3886,000000	99,771191
3885,000000	99,770530
3884,000000	99,769207
3883,000000	99,769299
3882,000000	99,770779
3881,000000	99,771879
3880,000000	99,771832
3879,000000	99,771962
3878,000000	99,773549
3877,000000	99,776513
3876,000000	99,779602
3875,000000	99,780770
3874,000000	99,779004
3873,000000	99,775903
3872,000000	99,773937
3871,000000	99,773306
3870,000000	99,772149
3869,000000	99,769977
3868,000000	99,768483
3867,000000	99,768474
3866,000000	99,768231
3865,000000	99,766039
3864,000000	99,763122
3863,000000	99,762387
3862,000000	99,764532
3861,000000	99,768028
3860,000000	99,771264
3859,000000	99,773391
3858,000000	99,774116
3857,000000	99,773796
3856,000000	99,773907
3855,000000	99,775988
3854,000000	99,777603
3853,000000	99,776515
3852,000000	99,775448
3851,000000	99,776424
3850,000000	99,778387
3849,000000	99,780181
3848,000000	99,781775
3847,000000	99,783727
3846,000000	99,785658
3845,000000	99,786343
3844,000000	99,785059
3843,000000	99,783009
3842,000000	99,782574
3841,000000	99,784824
3840,000000	99,788116
3839,000000	99,789610
3838,000000	99,788172
3837,000000	99,785308
3836,000000	99,783515
3835,000000	99,783907
3834,000000	99,785287
3833,000000	99,785400
3832,000000	99,783443
3831,000000	99,781037
3830,000000	99,780079
3829,000000	99,780996
3828,000000	99,782730
3827,000000	99,783442
3826,000000	99,781778
3825,000000	99,778234
3824,000000	99,775077
3823,000000	99,774564
3822,000000	99,776114
3821,000000	99,777599
3820,000000	99,779812
3819,000000	99,784656
3818,000000	99,791076
3817,000000	99,794981
3816,000000	99,793841
3815,000000	99,790380
3814,000000	99,788317
3813,000000	99,787555
3812,000000	99,786035
3811,000000	99,783392
3810,000000	99,781501
3809,000000	99,782188
3808,000000	99,784793
3807,000000	99,787274
3806,000000	99,789179
3805,000000	99,791843
3804,000000	99,795952
3803,000000	99,799207
3802,000000	99,797352
3801,000000	99,790648
3800,000000	99,784791
3799,000000	99,783286
3798,000000	99,784564
3797,000000	99,785510
3796,000000	99,785541
3795,000000	99,786625
3794,000000	99,789397
3793,000000	99,792017
3792,000000	99,792857
3791,000000	99,792428
3790,000000	99,792242
3789,000000	99,793103
3788,000000	99,794968
3787,000000	99,797241
3786,000000	99,798643
3785,000000	99,798075
3784,000000	99,796261
3783,000000	99,795209
3782,000000	99,795424
3781,000000	99,794931
3780,000000	99,791755
3779,000000	99,787235
3778,000000	99,784888
3777,000000	99,786094
3776,000000	99,789145
3775,000000	99,791493
3774,000000	99,791704
3773,000000	99,789965
3772,000000	99,787214
3771,000000	99,784366
3770,000000	99,782619
3769,000000	99,783515
3768,000000	99,787700
3767,000000	99,793506
3766,000000	99,797419
3765,000000	99,797095
3764,000000	99,794092
3763,000000	99,792093
3762,000000	99,792907
3761,000000	99,795727
3760,000000	99,799216
3759,000000	99,802562
3758,000000	99,804405
3757,000000	99,803357
3756,000000	99,800301
3755,000000	99,797605
3754,000000	99,796043
3753,000000	99,793832
3752,000000	99,789495
3751,000000	99,784918
3750,000000	99,782677
3749,000000	99,781770
3748,000000	99,781111
3747,000000	99,781875
3746,000000	99,784236
3745,000000	99,785811
3744,000000	99,787128
3743,000000	99,791594
3742,000000	99,798229
3741,000000	99,802537
3740,000000	99,802435
3739,000000	99,800361
3738,000000	99,800359
3737,000000	99,803325
3736,000000	99,806997
3735,000000	99,810351
3734,000000	99,813985
3733,000000	99,817478
3732,000000	99,819809
3731,000000	99,820952
3730,000000	99,821469
3729,000000	99,821457
3728,000000	99,820544
3727,000000	99,818468
3726,000000	99,815773
3725,000000	99,813484
3724,000000	99,812417
3723,000000	99,812747
3722,000000	99,813502
3721,000000	99,813314
3720,000000	99,812000
3719,000000	99,810390
3718,000000	99,808567
3717,000000	99,806219
3716,000000	99,804407
3715,000000	99,805260
3714,000000	99,809505
3713,000000	99,815095
3712,000000	99,818695
3711,000000	99,819147
3710,000000	99,817510
3709,000000	99,814920
3708,000000	99,812259
3707,000000	99,810037
3706,000000	99,808202
3705,000000	99,806498
3704,000000	99,805208
3703,000000	99,804644
3702,000000	99,804314
3701,000000	99,803651
3700,000000	99,803590
3699,000000	99,805375
3698,000000	99,808282
3697,000000	99,810297
3696,000000	99,810973
3695,000000	99,811814
3694,000000	99,813548
3693,000000	99,815315
3692,000000	99,816290
3691,000000	99,816520
3690,000000	99,815435
3689,000000	99,812522
3688,000000	99,809466
3687,000000	99,808379
3686,000000	99,808683
3685,000000	99,807675
3684,000000	99,803793
3683,000000	99,798585
3682,000000	99,794782
3681,000000	99,792817
3680,000000	99,791219
3679,000000	99,790097
3678,000000	99,791237
3677,000000	99,794304
3676,000000	99,795159
3675,000000	99,792751
3674,000000	99,790557
3673,000000	99,790692
3672,000000	99,791873
3671,000000	99,791429
3670,000000	99,787921
3669,000000	99,783546
3668,000000	99,781690
3667,000000	99,782875
3666,000000	99,784644
3665,000000	99,784451
3664,000000	99,782108
3663,000000	99,779479
3662,000000	99,777716
3661,000000	99,776221
3660,000000	99,774707
3659,000000	99,774178
3658,000000	99,774837
3657,000000	99,774424
3656,000000	99,771278
3655,000000	99,767216
3654,000000	99,764511
3653,000000	99,763322
3652,000000	99,762659
3651,000000	99,761866
3650,000000	99,761288
3649,000000	99,762167
3648,000000	99,764566
3647,000000	99,767045
3646,000000	99,768396
3645,000000	99,768437
3644,000000	99,767784
3643,000000	99,767311
3642,000000	99,767317
3641,000000	99,767440
3640,000000	99,767442
3639,000000	99,767088
3638,000000	99,765709
3637,000000	99,762960
3636,000000	99,759869
3635,000000	99,757879
3634,000000	99,757030
3633,000000	99,756400
3632,000000	99,756164
3631,000000	99,757372
3630,000000	99,758138
3629,000000	99,753828
3628,000000	99,745867
3627,000000	99,740328
3626,000000	99,738809
3625,000000	99,739122
3624,000000	99,740002
3623,000000	99,742081
3622,000000	99,745604
3621,000000	99,748485
3620,000000	99,747924
3619,000000	99,743977
3618,000000	99,739332
3617,000000	99,735560
3616,000000	99,732657
3615,000000	99,730309
3614,000000	99,727915
3613,000000	99,724933
3612,000000	99,721774
3611,000000	99,719166
3610,000000	99,716513
3609,000000	99,712716
3608,000000	99,708900
3607,000000	99,707875
3606,000000	99,710248
3605,000000	99,714083
3604,000000	99,717953
3603,000000	99,721683
3602,000000	99,724843
3601,000000	99,726229
3600,000000	99,725630
3599,000000	99,723853
3598,000000	99,720639
3597,000000	99,714730
3596,000000	99,706451
3595,000000	99,698330
3594,000000	99,692388
3593,000000	99,688551
3592,000000	99,686210
3591,000000	99,685647
3590,000000	99,686718
3589,000000	99,687649
3588,000000	99,686842
3587,000000	99,685636
3586,000000	99,685734
3585,000000	99,686366
3584,000000	99,686388
3583,000000	99,685908
3582,000000	99,685139
3581,000000	99,683643
3580,000000	99,681451
3579,000000	99,679523
3578,000000	99,678122
3577,000000	99,676308
3576,000000	99,673627
3575,000000	99,670967
3574,000000	99,668950
3573,000000	99,667120
3572,000000	99,665314
3571,000000	99,664527
3570,000000	99,665236
3569,000000	99,665464
3568,000000	99,661919
3567,000000	99,654143
3566,000000	99,645354
3565,000000	99,638437
3564,000000	99,634464
3563,000000	99,633218
3562,000000	99,632936
3561,000000	99,631425
3560,000000	99,628555
3559,000000	99,626491
3558,000000	99,626526
3557,000000	99,627332
3556,000000	99,627001
3555,000000	99,625084
3554,000000	99,621913
3553,000000	99,617665
3552,000000	99,613159
3551,000000	99,609902
3550,000000	99,608297
3549,000000	99,607247
3548,000000	99,606000
3547,000000	99,604988
3546,000000	99,604135
3545,000000	99,601959
3544,000000	99,597802
3543,000000	99,593384
3542,000000	99,590889
3541,000000	99,590899
3540,000000	99,592784
3539,000000	99,595531
3538,000000	99,597698
3537,000000	99,597918
3536,000000	99,596409
3535,000000	99,594705
3534,000000	99,593436
3533,000000	99,591648
3532,000000	99,588606
3531,000000	99,584665
3530,000000	99,580010
3529,000000	99,574326
3528,000000	99,568659
3527,000000	99,565748
3526,000000	99,566902
3525,000000	99,570000
3524,000000	99,571651
3523,000000	99,570334
3522,000000	99,566843
3521,000000	99,562829
3520,000000	99,559689
3519,000000	99,557727
3518,000000	99,555814
3517,000000	99,552726
3516,000000	99,549118
3515,000000	99,546957
3514,000000	99,546938
3513,000000	99,547810
3512,000000	99,548337
3511,000000	99,548241
3510,000000	99,547036
3509,000000	99,543945
3508,000000	99,539763
3507,000000	99,536849
3506,000000	99,536473
3505,000000	99,537614
3504,000000	99,538960
3503,000000	99,540627
3502,000000	99,542865
3501,000000	99,544770
3500,000000	99,545438
3499,000000	99,544932
3498,000000	99,543363
3497,000000	99,540489
3496,000000	99,536781
3495,000000	99,533450
3494,000000	99,530859
3493,000000	99,528340
3492,000000	99,526106
3491,000000	99,525639
3490,000000	99,527421
3489,000000	99,529651
3488,000000	99,530229
3487,000000	99,528830
3486,000000	99,526283
3485,000000	99,523191
3484,000000	99,519948
3483,000000	99,516940
3482,000000	99,514023
3481,000000	99,510863
3480,000000	99,508126
3479,000000	99,506971
3478,000000	99,507160
3477,000000	99,507143
3476,000000	99,506301
3475,000000	99,505696
3474,000000	99,506097
3473,000000	99,506858
3472,000000	99,507275
3471,000000	99,507421
3470,000000	99,507053
3469,000000	99,505332
3468,000000	99,502240
3467,000000	99,498807
3466,000000	99,495423
3465,000000	99,491621
3464,000000	99,488107
3463,000000	99,487072
3462,000000	99,489292
3461,000000	99,492393
3460,000000	99,493092
3459,000000	99,490107
3458,000000	99,484413
3457,000000	99,478107
3456,000000	99,473672
3455,000000	99,472616
3454,000000	99,473800
3453,000000	99,474406
3452,000000	99,473317
3451,000000	99,472296
3450,000000	99,473103
3449,000000	99,474903
3448,000000	99,475427
3447,000000	99,473631
3446,000000	99,470189
3445,000000	99,466272
3444,000000	99,462956
3443,000000	99,461068
3442,000000	99,460752
3441,000000	99,461747
3440,000000	99,464143
3439,000000	99,467712
3438,000000	99,470598
3437,000000	99,470475
3436,000000	99,467487
3435,000000	99,464371
3434,000000	99,463195
3433,000000	99,463474
3432,000000	99,463999
3431,000000	99,464595
3430,000000	99,465165
3429,000000	99,464782
3428,000000	99,462876
3427,000000	99,460137
3426,000000	99,457530
3425,000000	99,455628
3424,000000	99,455270
3423,000000	99,457239
3422,000000	99,460579
3421,000000	99,462908
3420,000000	99,463272
3419,000000	99,463236
3418,000000	99,464476
3417,000000	99,466944
3416,000000	99,469810
3415,000000	99,472356
3414,000000	99,473379
3413,000000	99,471725
3412,000000	99,468336
3411,000000	99,466040
3410,000000	99,466374
3409,000000	99,468023
3408,000000	99,469150
3407,000000	99,469526
3406,000000	99,469572
3405,000000	99,469105
3404,000000	99,468245
3403,000000	99,468080
3402,000000	99,469334
3401,000000	99,471522
3400,000000	99,474115
3399,000000	99,477120
3398,000000	99,479913
3397,000000	99,481093
3396,000000	99,480407
3395,000000	99,479353
3394,000000	99,479028
3393,000000	99,478834
3392,000000	99,477973
3391,000000	99,476711
3390,000000	99,475427
3389,000000	99,474083
3388,000000	99,473383
3387,000000	99,474780
3386,000000	99,478277
3385,000000	99,481599
3384,000000	99,482587
3383,000000	99,481242
3382,000000	99,478948
3381,000000	99,477200
3380,000000	99,477523
3379,000000	99,480712
3378,000000	99,485211
3377,000000	99,487890
3376,000000	99,487454
3375,000000	99,485799
3374,000000	99,485250
3373,000000	99,485917
3372,000000	99,486598
3371,000000	99,486619
3370,000000	99,485700
3369,000000	99,483561
3368,000000	99,480807
3367,000000	99,479064
3366,000000	99,479261
3365,000000	99,480769
3364,000000	99,482778
3363,000000	99,485209
3362,000000	99,487757
3361,000000	99,489501
3360,000000	99,490140
3359,000000	99,490271
3358,000000	99,489966
3357,000000	99,488576
3356,000000	99,486538
3355,000000	99,485601
3354,000000	99,486473
3353,000000	99,487896
3352,000000	99,488887
3351,000000	99,490262
3350,000000	99,493139
3349,000000	99,497256
3348,000000	99,501538
3347,000000	99,505087
3346,000000	99,506971
3345,000000	99,506585
3344,000000	99,504972
3343,000000	99,504278
3342,000000	99,505169
3341,000000	99,506206
3340,000000	99,506081
3339,000000	99,504911
3338,000000	99,502985
3337,000000	99,500218
3336,000000	99,497538
3335,000000	99,496863
3334,000000	99,498667
3333,000000	99,501306
3332,000000	99,503475
3331,000000	99,505415
3330,000000	99,507137
3329,000000	99,507608
3328,000000	99,506792
3327,000000	99,506509
3326,000000	99,507833
3325,000000	99,509351
3324,000000	99,509454
3323,000000	99,508689
3322,000000	99,508501
3321,000000	99,509093
3320,000000	99,509820
3319,000000	99,510412
3318,000000	99,510623
3317,000000	99,509851
3316,000000	99,508123
3315,000000	99,506277
3314,000000	99,504446
3313,000000	99,501810
3312,000000	99,498516
3311,000000	99,496229
3310,000000	99,495755
3309,000000	99,495823
3308,000000	99,495329
3307,000000	99,495045
3306,000000	99,496017
3305,000000	99,497851
3304,000000	99,499722
3303,000000	99,501583
3302,000000	99,503181
3301,000000	99,503404
3300,000000	99,501923
3299,000000	99,500124
3298,000000	99,499343
3297,000000	99,499342
3296,000000	99,499487
3295,000000	99,500058
3294,000000	99,501354
3293,000000	99,502894
3292,000000	99,504433
3291,000000	99,506425
3290,000000	99,508698
3289,000000	99,510180
3288,000000	99,510805
3287,000000	99,511988
3286,000000	99,514306
3285,000000	99,516450
3284,000000	99,517426
3283,000000	99,518088
3282,000000	99,519255
3281,000000	99,520138
3280,000000	99,520002
3279,000000	99,519806
3278,000000	99,520800
3277,000000	99,522718
3276,000000	99,524734
3275,000000	99,526770
3274,000000	99,528728
3273,000000	99,529864
3272,000000	99,530217
3271,000000	99,531238
3270,000000	99,533700
3269,000000	99,536361
3268,000000	99,537738
3267,000000	99,537975
3266,000000	99,537922
3265,000000	99,537877
3264,000000	99,538296
3263,000000	99,540067
3262,000000	99,542923
3261,000000	99,545057
3260,000000	99,545593
3259,000000	99,545844
3258,000000	99,546893
3257,000000	99,547581
3256,000000	99,546515
3255,000000	99,544632
3254,000000	99,544002
3253,000000	99,545209
3252,000000	99,547443
3251,000000	99,550207
3250,000000	99,553365
3249,000000	99,556330
3248,000000	99,558435
3247,000000	99,559352
3246,000000	99,558519
3245,000000	99,555491
3244,000000	99,551747
3243,000000	99,550534
3242,000000	99,553523
3241,000000	99,558747
3240,000000	99,562964
3239,000000	99,564860
3238,000000	99,565188
3237,000000	99,565203
3236,000000	99,566244
3235,000000	99,569397
3234,000000	99,573999
3233,000000	99,577453
3232,000000	99,577883
3231,000000	99,576168
3230,000000	99,574493
3229,000000	99,574025
3228,000000	99,574880
3227,000000	99,576953
3226,000000	99,579496
3225,000000	99,581063
3224,000000	99,581034
3223,000000	99,580243
3222,000000	99,579365
3221,000000	99,578002
3220,000000	99,576192
3219,000000	99,575297
3218,000000	99,576186
3217,000000	99,577966
3216,000000	99,579599
3215,000000	99,581353
3214,000000	99,583417
3213,000000	99,584643
3212,000000	99,584110
3211,000000	99,582786
3210,000000	99,582160
3209,000000	99,582276
3208,000000	99,582264
3207,000000	99,581832
3206,000000	99,581148
3205,000000	99,580407
3204,000000	99,580458
3203,000000	99,582573
3202,000000	99,586561
3201,000000	99,590428
3200,000000	99,593021
3199,000000	99,595490
3198,000000	99,598919
3197,000000	99,601986
3196,000000	99,602637
3195,000000	99,600900
3194,000000	99,598585
3193,000000	99,597310
3192,000000	99,598011
3191,000000	99,601043
3190,000000	99,605210
3189,000000	99,607885
3188,000000	99,607624
3187,000000	99,605848
3186,000000	99,604799
3185,000000	99,604901
3184,000000	99,605377
3183,000000	99,606113
3182,000000	99,607309
3181,000000	99,608324
3180,000000	99,608440
3179,000000	99,608042
3178,000000	99,607736
3177,000000	99,607272
3176,000000	99,606685
3175,000000	99,607365
3174,000000	99,610292
3173,000000	99,614051
3172,000000	99,616252
3171,000000	99,616389
3170,000000	99,615920
3169,000000	99,616088
3168,000000	99,617034
3167,000000	99,618564
3166,000000	99,620362
3165,000000	99,621716
3164,000000	99,622122
3163,000000	99,621933
3162,000000	99,621654
3161,000000	99,621170
3160,000000	99,620521
3159,000000	99,620715
3158,000000	99,622784
3157,000000	99,626505
3156,000000	99,630814
3155,000000	99,634866
3154,000000	99,638013
3153,000000	99,639598
3152,000000	99,639601
3151,000000	99,638843
3150,000000	99,638040
3149,000000	99,637468
3148,000000	99,637803
3147,000000	99,639795
3146,000000	99,642470
3145,000000	99,643361
3144,000000	99,641818
3143,000000	99,640631
3142,000000	99,642918
3141,000000	99,648323
3140,000000	99,653634
3139,000000	99,656151
3138,000000	99,655315
3137,000000	99,652075
3136,000000	99,648277
3135,000000	99,646029
3134,000000	99,646214
3133,000000	99,647765
3132,000000	99,649195
3131,000000	99,650196
3130,000000	99,651105
3129,000000	99,651821
3128,000000	99,652260
3127,000000	99,652977
3126,000000	99,654283
3125,000000	99,655547
3124,000000	99,656345
3123,000000	99,657342
3122,000000	99,658932
3121,000000	99,659982
3120,000000	99,659270
3119,000000	99,657461
3118,000000	99,656471
3117,000000	99,657367
3116,000000	99,659685
3115,000000	99,662175
3114,000000	99,663419
3113,000000	99,662600
3112,000000	99,660549
3111,000000	99,659254
3110,000000	99,659530
3109,000000	99,659974
3108,000000	99,658995
3107,000000	99,656858
3106,000000	99,654887
3105,000000	99,653737
3104,000000	99,653527
3103,000000	99,654559
3102,000000	99,656547
3101,000000	99,657984
3100,000000	99,657604
3099,000000	99,655937
3098,000000	99,654436
3097,000000	99,653757
3096,000000	99,653804
3095,000000	99,654578
3094,000000	99,655907
3093,000000	99,657037
3092,000000	99,657479
3091,000000	99,657624
3090,000000	99,657798
3089,000000	99,657553
3088,000000	99,656711
3087,000000	99,656244
3086,000000	99,657054
3085,000000	99,658591
3084,000000	99,659487
3083,000000	99,658795
3082,000000	99,656058
3081,000000	99,651333
3080,000000	99,646090
3079,000000	99,642872
3078,000000	99,642825
3077,000000	99,644395
3076,000000	99,645330
3075,000000	99,645041
3074,000000	99,644165
3073,000000	99,643030
3072,000000	99,641788
3071,000000	99,641166
3070,000000	99,641781
3069,000000	99,643279
3068,000000	99,645020
3067,000000	99,646901
3066,000000	99,648737
3065,000000	99,649759
3064,000000	99,649655
3063,000000	99,649184
3062,000000	99,648933
3061,000000	99,648573
3060,000000	99,648188
3059,000000	99,649021
3058,000000	99,651710
3057,000000	99,654831
3056,000000	99,656549
3055,000000	99,656764
3054,000000	99,656361
3053,000000	99,655352
3052,000000	99,653319
3051,000000	99,650914
3050,000000	99,649388
3049,000000	99,649098
3048,000000	99,649702
3047,000000	99,651333
3046,000000	99,654275
3045,000000	99,657875
3044,000000	99,660841
3043,000000	99,662344
3042,000000	99,662192
3041,000000	99,660562
3040,000000	99,658355
3039,000000	99,657006
3038,000000	99,656973
3037,000000	99,657031
3036,000000	99,655974
3035,000000	99,654258
3034,000000	99,653070
3033,000000	99,652531
3032,000000	99,651882
3031,000000	99,650866
3030,000000	99,649877
3029,000000	99,649165
3028,000000	99,648726
3027,000000	99,648469
3026,000000	99,647873
3025,000000	99,646273
3024,000000	99,644125
3023,000000	99,643069
3022,000000	99,643844
3021,000000	99,645026
3020,000000	99,644789
3019,000000	99,643119
3018,000000	99,641315
3017,000000	99,640172
3016,000000	99,639695
3015,000000	99,639831
3014,000000	99,640283
3013,000000	99,640077
3012,000000	99,638328
3011,000000	99,635045
3010,000000	99,630638
3009,000000	99,625367
3008,000000	99,619816
3007,000000	99,614899
3006,000000	99,610623
3005,000000	99,605742
3004,000000	99,599501
3003,000000	99,592789
3002,000000	99,586755
3001,000000	99,581235
3000,000000	99,575499
2999,000000	99,569521
2998,000000	99,563335
2997,000000	99,556005
2996,000000	99,546442
2995,000000	99,534712
2994,000000	99,521533
2993,000000	99,507097
2992,000000	99,491214
2991,000000	99,473869
2990,000000	99,454647
2989,000000	99,432338
2988,000000	99,406097
2987,000000	99,376436
2986,000000	99,344405
2985,000000	99,310492
2984,000000	99,274972
2983,000000	99,238372
2982,000000	99,200545
2981,000000	99,160247
2980,000000	99,116707
2979,000000	99,070939
2978,000000	99,024659
2977,000000	98,978540
2976,000000	98,932418
2975,000000	98,886198
2974,000000	98,839562
2973,000000	98,791639
2972,000000	98,742097
2971,000000	98,692029
2970,000000	98,642865
2969,000000	98,595195
2968,000000	98,549486
2967,000000	98,507102
2966,000000	98,469427
2965,000000	98,436472
2964,000000	98,407412
2963,000000	98,381966
2962,000000	98,360597
2961,000000	98,343943
2960,000000	98,332863
2959,000000	98,328540
2958,000000	98,331538
2957,000000	98,341360
2956,000000	98,357399
2955,000000	98,379500
2954,000000	98,406830
2953,000000	98,436971
2952,000000	98,467204
2951,000000	98,495934
2950,000000	98,522113
2949,000000	98,544063
2948,000000	98,559984
2947,000000	98,568976
2946,000000	98,570498
2945,000000	98,563615
2944,000000	98,547586
2943,000000	98,522774
2942,000000	98,490111
2941,000000	98,450515
2940,000000	98,405709
2939,000000	98,358571
2938,000000	98,311661
2937,000000	98,265771
2936,000000	98,220886
2935,000000	98,177748
2934,000000	98,137681
2933,000000	98,101686
2932,000000	98,070620
2931,000000	98,045486
2930,000000	98,026416
2929,000000	98,012193
2928,000000	98,001851
2927,000000	97,995944
2926,000000	97,995102
2925,000000	97,997976
2924,000000	98,002022
2923,000000	98,005868
2922,000000	98,009903
2921,000000	98,015024
2920,000000	98,021798
2919,000000	98,030443
2918,000000	98,040625
2917,000000	98,051683
2916,000000	98,063905
2915,000000	98,078936
2914,000000	98,097992
2913,000000	98,120142
2912,000000	98,143204
2911,000000	98,165934
2910,000000	98,188694
2909,000000	98,212847
2908,000000	98,240374
2907,000000	98,273241
2906,000000	98,312002
2905,000000	98,355254
2904,000000	98,401279
2903,000000	98,449581
2902,000000	98,500271
2901,000000	98,552576
2900,000000	98,605077
2899,000000	98,656746
2898,000000	98,706641
2897,000000	98,753446
2896,000000	98,796440
2895,000000	98,836354
2894,000000	98,874199
2893,000000	98,909588
2892,000000	98,941211
2891,000000	98,968416
2890,000000	98,991434
2889,000000	99,010652
2888,000000	99,026607
2887,000000	99,040077
2886,000000	99,051066
2885,000000	99,058177
2884,000000	99,059915
2883,000000	99,056056
2882,000000	99,047025
2881,000000	99,032778
2880,000000	99,013525
2879,000000	98,990838
2878,000000	98,966814
2877,000000	98,942665
2876,000000	98,919170
2875,000000	98,897957
2874,000000	98,880860
2873,000000	98,868406
2872,000000	98,860116
2871,000000	98,855953
2870,000000	98,856182
2869,000000	98,859826
2868,000000	98,864277
2867,000000	98,866506
2866,000000	98,864187
2865,000000	98,856213
2864,000000	98,843180
2863,000000	98,827184
2862,000000	98,810481
2861,000000	98,794551
2860,000000	98,780816
2859,000000	98,771181
2858,000000	98,766919
2857,000000	98,767874
2856,000000	98,773656
2855,000000	98,784809
2854,000000	98,801706
2853,000000	98,823285
2852,000000	98,848429
2851,000000	98,877940
2850,000000	98,913517
2849,000000	98,955045
2848,000000	99,000213
2847,000000	99,046515
2846,000000	99,092235
2845,000000	99,135588
2844,000000	99,174629
2843,000000	99,208595
2842,000000	99,238364
2841,000000	99,265302
2840,000000	99,290231
2839,000000	99,313416
2838,000000	99,334795
2837,000000	99,354068
2836,000000	99,371095
2835,000000	99,386203
2834,000000	99,399734
2833,000000	99,411654
2832,000000	99,422036
2831,000000	99,431398
2830,000000	99,440064
2829,000000	99,447633
2828,000000	99,453656
2827,000000	99,458312
2826,000000	99,461909
2825,000000	99,464349
2824,000000	99,465647
2823,000000	99,466209
2822,000000	99,465975
2821,000000	99,464161
2820,000000	99,460726
2819,000000	99,457284
2818,000000	99,455522
2817,000000	99,455491
2816,000000	99,456514
2815,000000	99,459073
2814,000000	99,464535
2813,000000	99,473265
2812,000000	99,483997
2811,000000	99,494870
2810,000000	99,504426
2809,000000	99,512253
2808,000000	99,519431
2807,000000	99,527658
2806,000000	99,537021
2805,000000	99,545353
2804,000000	99,550668
2803,000000	99,553417
2802,000000	99,555379
2801,000000	99,557261
2800,000000	99,558810
2799,000000	99,560475
2798,000000	99,563214
2797,000000	99,566900
2796,000000	99,570343
2795,000000	99,572905
2794,000000	99,575130
2793,000000	99,577925
2792,000000	99,581926
2791,000000	99,587156
2790,000000	99,592397
2789,000000	99,595539
2788,000000	99,595731
2787,000000	99,594716
2786,000000	99,594912
2785,000000	99,596656
2784,000000	99,598454
2783,000000	99,599366
2782,000000	99,599817
2781,000000	99,600433
2780,000000	99,601372
2779,000000	99,602660
2778,000000	99,604035
2777,000000	99,604634
2776,000000	99,603970
2775,000000	99,602991
2774,000000	99,603123
2773,000000	99,604471
2772,000000	99,605967
2771,000000	99,606976
2770,000000	99,607690
2769,000000	99,608251
2768,000000	99,608569
2767,000000	99,608808
2766,000000	99,609033
2765,000000	99,608650
2764,000000	99,607222
2763,000000	99,605519
2762,000000	99,604692
2761,000000	99,604651
2760,000000	99,604377
2759,000000	99,603631
2758,000000	99,603267
2757,000000	99,603927
2756,000000	99,605473
2755,000000	99,607607
2754,000000	99,610083
2753,000000	99,612364
2752,000000	99,613910
2751,000000	99,614690
2750,000000	99,614734
2749,000000	99,613607
2748,000000	99,611203
2747,000000	99,608596
2746,000000	99,607081
2745,000000	99,606702
2744,000000	99,606722
2743,000000	99,607135
2742,000000	99,608486
2741,000000	99,610443
2740,000000	99,611771
2739,000000	99,611794
2738,000000	99,610971
2737,000000	99,610025
2736,000000	99,609327
2735,000000	99,608924
2734,000000	99,608395
2733,000000	99,606922
2732,000000	99,604407
2731,000000	99,602268
2730,000000	99,602236
2729,000000	99,604559
2728,000000	99,608172
2727,000000	99,612195
2726,000000	99,616210
2725,000000	99,619422
2724,000000	99,620842
2723,000000	99,620383
2722,000000	99,618916
2721,000000	99,617265
2720,000000	99,615917
2719,000000	99,615446
2718,000000	99,616268
2717,000000	99,617919
2716,000000	99,619293
2715,000000	99,619635
2714,000000	99,618918
2713,000000	99,617655
2712,000000	99,616897
2711,000000	99,617788
2710,000000	99,620295
2709,000000	99,622816
2708,000000	99,623825
2707,000000	99,623476
2706,000000	99,622872
2705,000000	99,622455
2704,000000	99,622060
2703,000000	99,621868
2702,000000	99,622080
2701,000000	99,622142
2700,000000	99,621550
2699,000000	99,621128
2698,000000	99,622301
2697,000000	99,625233
2696,000000	99,628657
2695,000000	99,631310
2694,000000	99,632580
2693,000000	99,632146
2692,000000	99,630212
2691,000000	99,628004
2690,000000	99,626959
2689,000000	99,627320
2688,000000	99,628220
2687,000000	99,628922
2686,000000	99,629285
2685,000000	99,629426
2684,000000	99,629731
2683,000000	99,630754
2682,000000	99,632249
2681,000000	99,632791
2680,000000	99,631302
2679,000000	99,628471
2678,000000	99,625783
2677,000000	99,623757
2676,000000	99,622195
2675,000000	99,621383
2674,000000	99,621682
2673,000000	99,622390
2672,000000	99,622456
2671,000000	99,622074
2670,000000	99,622294
2669,000000	99,623224
2668,000000	99,623810
2667,000000	99,623167
2666,000000	99,621018
2665,000000	99,617129
2664,000000	99,611609
2663,000000	99,605629
2662,000000	99,600603
2661,000000	99,596658
2660,000000	99,592979
2659,000000	99,589484
2658,000000	99,586975
2657,000000	99,585806
2656,000000	99,585643
2655,000000	99,586466
2654,000000	99,588569
2653,000000	99,591558
2652,000000	99,594524
2651,000000	99,597243
2650,000000	99,600054
2649,000000	99,602680
2648,000000	99,604378
2647,000000	99,605241
2646,000000	99,606148
2645,000000	99,607523
2644,000000	99,609292
2643,000000	99,611822
2642,000000	99,615413
2641,000000	99,618919
2640,000000	99,620482
2639,000000	99,619861
2638,000000	99,618739
2637,000000	99,618606
2636,000000	99,619575
2635,000000	99,621214
2634,000000	99,623106
2633,000000	99,624492
2632,000000	99,624804
2631,000000	99,624740
2630,000000	99,625554
2629,000000	99,627262
2628,000000	99,628794
2627,000000	99,629776
2626,000000	99,630638
2625,000000	99,631087
2624,000000	99,630327
2623,000000	99,629003
2622,000000	99,629259
2621,000000	99,632273
2620,000000	99,636965
2619,000000	99,641413
2618,000000	99,644355
2617,000000	99,645252
2616,000000	99,644257
2615,000000	99,642375
2614,000000	99,640464
2613,000000	99,638120
2612,000000	99,634787
2611,000000	99,631749
2610,000000	99,631475
2609,000000	99,634949
2608,000000	99,640964
2607,000000	99,647756
2606,000000	99,653774
2605,000000	99,657301
2604,000000	99,657465
2603,000000	99,655914
2602,000000	99,655637
2601,000000	99,657785
2600,000000	99,660943
2599,000000	99,663416
2598,000000	99,664519
2597,000000	99,663839
2596,000000	99,661288
2595,000000	99,658197
2594,000000	99,656608
2593,000000	99,657085
2592,000000	99,658638
2591,000000	99,660670
2590,000000	99,663325
2589,000000	99,665971
2588,000000	99,667376
2587,000000	99,667710
2586,000000	99,668604
2585,000000	99,670772
2584,000000	99,672952
2583,000000	99,673478
2582,000000	99,671690
2581,000000	99,667917
2580,000000	99,663367
2579,000000	99,659885
2578,000000	99,658528
2577,000000	99,658702
2576,000000	99,659855
2575,000000	99,662975
2574,000000	99,668566
2573,000000	99,674282
2572,000000	99,677102
2571,000000	99,677387
2570,000000	99,678211
2569,000000	99,680863
2568,000000	99,683503
2567,000000	99,684275
2566,000000	99,683293
2565,000000	99,681364
2564,000000	99,679116
2563,000000	99,677686
2562,000000	99,678100
2561,000000	99,679524
2560,000000	99,679978
2559,000000	99,678957
2558,000000	99,677612
2557,000000	99,676421
2556,000000	99,674762
2555,000000	99,672826
2554,000000	99,671844
2553,000000	99,672228
2552,000000	99,673244
2551,000000	99,674579
2550,000000	99,676405
2549,000000	99,678016
2548,000000	99,678332
2547,000000	99,677794
2546,000000	99,677976
2545,000000	99,679430
2544,000000	99,681563
2543,000000	99,684138
2542,000000	99,686999
2541,000000	99,688895
2540,000000	99,688803
2539,000000	99,687965
2538,000000	99,688340
2537,000000	99,689372
2536,000000	99,688720
2535,000000	99,686016
2534,000000	99,683630
2533,000000	99,683838
2532,000000	99,687142
2531,000000	99,692800
2530,000000	99,698785
2529,000000	99,701950
2528,000000	99,701088
2527,000000	99,699446
2526,000000	99,701389
2525,000000	99,706737
2524,000000	99,710910
2523,000000	99,710567
2522,000000	99,706213
2521,000000	99,699624
2520,000000	99,692029
2519,000000	99,685350
2518,000000	99,682191
2517,000000	99,683299
2516,000000	99,686796
2515,000000	99,690410
2514,000000	99,692827
2513,000000	99,693130
2512,000000	99,691235
2511,000000	99,688965
2510,000000	99,688551
2509,000000	99,689951
2508,000000	99,691565
2507,000000	99,693264
2506,000000	99,696311
2505,000000	99,700564
2504,000000	99,704276
2503,000000	99,706728
2502,000000	99,708775
2501,000000	99,710846
2500,000000	99,712633
2499,000000	99,714512
2498,000000	99,716866
2497,000000	99,718253
2496,000000	99,716873
2495,000000	99,713790
2494,000000	99,712034
2493,000000	99,712579
2492,000000	99,713666
2491,000000	99,713961
2490,000000	99,713782
2489,000000	99,713323
2488,000000	99,712517
2487,000000	99,712657
2486,000000	99,715224
2485,000000	99,718803
2484,000000	99,719971
2483,000000	99,717703
2482,000000	99,714445
2481,000000	99,712634
2480,000000	99,712643
2479,000000	99,714153
2478,000000	99,716647
2477,000000	99,718141
2476,000000	99,716419
2475,000000	99,712313
2474,000000	99,709271
2473,000000	99,709025
2472,000000	99,709901
2471,000000	99,709932
2470,000000	99,709316
2469,000000	99,709255
2468,000000	99,710528
2467,000000	99,713581
2466,000000	99,717952
2465,000000	99,721407
2464,000000	99,721830
2463,000000	99,720209
2462,000000	99,719560
2461,000000	99,720724
2460,000000	99,721433
2459,000000	99,719579
2458,000000	99,715225
2457,000000	99,709598
2456,000000	99,704582
2455,000000	99,702955
2454,000000	99,706132
2453,000000	99,711279
2452,000000	99,713403
2451,000000	99,710885
2450,000000	99,706565
2449,000000	99,703408
2448,000000	99,701991
2447,000000	99,702479
2446,000000	99,705763
2445,000000	99,711466
2444,000000	99,717309
2443,000000	99,721485
2442,000000	99,723761
2441,000000	99,724053
2440,000000	99,722310
2439,000000	99,720019
2438,000000	99,719200
2437,000000	99,719633
2436,000000	99,719543
2435,000000	99,719062
2434,000000	99,720051
2433,000000	99,722194
2432,000000	99,722578
2431,000000	99,720037
2430,000000	99,717070
2429,000000	99,716387
2428,000000	99,717995
2427,000000	99,720556
2426,000000	99,723146
2425,000000	99,724806
2424,000000	99,724746
2423,000000	99,723874
2422,000000	99,724028
2421,000000	99,725158
2420,000000	99,725476
2419,000000	99,724643
2418,000000	99,724152
2417,000000	99,724053
2416,000000	99,722205
2415,000000	99,717827
2414,000000	99,713301
2413,000000	99,711196
2412,000000	99,711674
2411,000000	99,713834
2410,000000	99,717481
2409,000000	99,722265
2408,000000	99,726825
2407,000000	99,729972
2406,000000	99,731573
2405,000000	99,731772
2404,000000	99,730840
2403,000000	99,730087
2402,000000	99,731159
2401,000000	99,733910
2400,000000	99,736435
2399,000000	99,737472
2398,000000	99,737385
2397,000000	99,736879
2396,000000	99,736385
2395,000000	99,736516
2394,000000	99,737436
2393,000000	99,738018
2392,000000	99,737515
2391,000000	99,737594
2390,000000	99,740488
2389,000000	99,745503
2388,000000	99,749753
2387,000000	99,752302
2386,000000	99,755042
2385,000000	99,759249
2384,000000	99,763831
2383,000000	99,767467
2382,000000	99,770326
2381,000000	99,773043
2380,000000	99,775834
2379,000000	99,779128
2378,000000	99,782954
2377,000000	99,785167
2376,000000	99,782805
2375,000000	99,776518
2374,000000	99,771411
2373,000000	99,772136
2372,000000	99,779012
2371,000000	99,789360
2370,000000	99,799515
2369,000000	99,804613
2368,000000	99,801087
2367,000000	99,791873
2366,000000	99,784871
2365,000000	99,783762
2364,000000	99,784429
2363,000000	99,782760
2362,000000	99,780004
2361,000000	99,777902
2360,000000	99,775723
2359,000000	99,773186
2358,000000	99,772140
2357,000000	99,772229
2356,000000	99,769682
2355,000000	99,765199
2354,000000	99,764677
2353,000000	99,770005
2352,000000	99,775303
2351,000000	99,775182
2350,000000	99,770473
2349,000000	99,763925
2348,000000	99,757772
2347,000000	99,753890
2346,000000	99,753102
2345,000000	99,752413
2344,000000	99,747286
2343,000000	99,739404
2342,000000	99,734535
2341,000000	99,735123
2340,000000	99,738201
2339,000000	99,740184
2338,000000	99,740093
2337,000000	99,737436
2336,000000	99,731565
2335,000000	99,725136
2334,000000	99,723366
2333,000000	99,727956
2332,000000	99,734906
2331,000000	99,740057
2330,000000	99,742262
2329,000000	99,737600
2328,000000	99,719555
2327,000000	99,687062
2326,000000	99,649901
2325,000000	99,622098
2324,000000	99,611540
2323,000000	99,617543
2322,000000	99,633257
2321,000000	99,650103
2320,000000	99,661506
2319,000000	99,666962
2318,000000	99,671167
2317,000000	99,677768
2316,000000	99,686123
2315,000000	99,693972
2314,000000	99,700726
2313,000000	99,705748
2312,000000	99,706937
2311,000000	99,703425
2310,000000	99,698119
2309,000000	99,694973
2308,000000	99,695519
2307,000000	99,699078
2306,000000	99,704032
2305,000000	99,707577
2304,000000	99,706348
2303,000000	99,699833
2302,000000	99,691379
2301,000000	99,684560
2300,000000	99,679989
2299,000000	99,676604
2298,000000	99,674220
2297,000000	99,672640
2296,000000	99,670183
2295,000000	99,664682
2294,000000	99,655513
2293,000000	99,643727
2292,000000	99,631536
2291,000000	99,622082
2290,000000	99,617523
2289,000000	99,616465
2288,000000	99,615130
2287,000000	99,612139
2286,000000	99,610050
2285,000000	99,611607
2284,000000	99,616830
2283,000000	99,624492
2282,000000	99,633349
2281,000000	99,640940
2280,000000	99,644533
2279,000000	99,645085
2278,000000	99,647154
2277,000000	99,653276
2276,000000	99,661283
2275,000000	99,668368
2274,000000	99,674400
2273,000000	99,679720
2272,000000	99,683618
2271,000000	99,686697
2270,000000	99,691060
2269,000000	99,696249
2268,000000	99,698497
2267,000000	99,695573
2266,000000	99,689016
2265,000000	99,680998
2264,000000	99,673459
2263,000000	99,670280
2262,000000	99,674209
2261,000000	99,680434
2260,000000	99,680126
2259,000000	99,673086
2258,000000	99,670119
2257,000000	99,679669
2256,000000	99,697896
2255,000000	99,715125
2254,000000	99,725620
2253,000000	99,727208
2252,000000	99,718888
2251,000000	99,704450
2250,000000	99,693099
2249,000000	99,691111
2248,000000	99,696650
2247,000000	99,705505
2246,000000	99,715836
2245,000000	99,723899
2244,000000	99,722887
2243,000000	99,712067
2242,000000	99,701250
2241,000000	99,700365
2240,000000	99,709143
2239,000000	99,721281
2238,000000	99,732537
2237,000000	99,739741
2236,000000	99,738789
2235,000000	99,730351
2234,000000	99,722240
2233,000000	99,720294
2232,000000	99,721929
2231,000000	99,723544
2230,000000	99,727312
2229,000000	99,734350
2228,000000	99,738388
2227,000000	99,734215
2226,000000	99,726836
2225,000000	99,724694
2224,000000	99,728709
2223,000000	99,734489
2222,000000	99,739781
2221,000000	99,742823
2220,000000	99,739340
2219,000000	99,728653
2218,000000	99,717359
2217,000000	99,710166
2216,000000	99,703327
2215,000000	99,694432
2214,000000	99,691590
2213,000000	99,703174
2212,000000	99,723503
2211,000000	99,738565
2210,000000	99,742248
2209,000000	99,739193
2208,000000	99,735913
2207,000000	99,736641
2206,000000	99,743716
2205,000000	99,754194
2204,000000	99,759523
2203,000000	99,754887
2202,000000	99,744533
2201,000000	99,733069
2200,000000	99,718313
2199,000000	99,699183
2198,000000	99,683477
2197,000000	99,679637
2196,000000	99,686303
2195,000000	99,697068
2194,000000	99,708683
2193,000000	99,717029
2192,000000	99,713735
2191,000000	99,696296
2190,000000	99,674824
2189,000000	99,660187
2188,000000	99,652288
2187,000000	99,648506
2186,000000	99,654886
2185,000000	99,677575
2184,000000	99,709751
2183,000000	99,737833
2182,000000	99,754295
2181,000000	99,756121
2180,000000	99,741618
2179,000000	99,719468
2178,000000	99,710094
2177,000000	99,726006
2176,000000	99,758556
2175,000000	99,793864
2174,000000	99,828821
2173,000000	99,858400
2172,000000	99,863408
2171,000000	99,829579
2170,000000	99,769828
2169,000000	99,712195
2168,000000	99,672615
2167,000000	99,652172
2166,000000	99,650907
2165,000000	99,663695
2164,000000	99,670849
2163,000000	99,659763
2162,000000	99,655927
2161,000000	99,707701
2160,000000	99,828399
2159,000000	99,970373
2158,000000	100,069269
2157,000000	100,097710
2156,000000	100,070514
2155,000000	100,020080
2154,000000	99,974948
2153,000000	99,947474
2152,000000	99,934754
2151,000000	99,932045
2150,000000	99,938840
2149,000000	99,950934
2148,000000	99,958982
2147,000000	99,960310
2146,000000	99,960525
2145,000000	99,959028
2144,000000	99,946381
2143,000000	99,921303
2142,000000	99,896462
2141,000000	99,880695
2140,000000	99,869260
2139,000000	99,859422
2138,000000	99,861504
2137,000000	99,883284
2136,000000	99,914772
2135,000000	99,940130
2134,000000	99,954523
2133,000000	99,959218
2132,000000	99,951349
2131,000000	99,929969
2130,000000	99,903500
2129,000000	99,880918
2128,000000	99,861523
2127,000000	99,841732
2126,000000	99,825813
2125,000000	99,820168
2124,000000	99,821320
2123,000000	99,818808
2122,000000	99,807488
2121,000000	99,789698
2120,000000	99,768885
2119,000000	99,748767
2118,000000	99,735674
2117,000000	99,733315
2116,000000	99,736602
2115,000000	99,737694
2114,000000	99,736715
2113,000000	99,739629
2112,000000	99,747221
2111,000000	99,753650
2110,000000	99,755295
2109,000000	99,754503
2108,000000	99,754580
2107,000000	99,756443
2106,000000	99,759508
2105,000000	99,761177
2104,000000	99,756964
2103,000000	99,745707
2102,000000	99,732834
2101,000000	99,724451
2100,000000	99,720656
2099,000000	99,718950
2098,000000	99,720649
2097,000000	99,728301
2096,000000	99,740052
2095,000000	99,752296
2094,000000	99,764596
2093,000000	99,776087
2092,000000	99,780914
2091,000000	99,773812
2090,000000	99,758150
2089,000000	99,743094
2088,000000	99,734282
2087,000000	99,731332
2086,000000	99,731332
2085,000000	99,729740
2084,000000	99,721387
2083,000000	99,706644
2082,000000	99,694258
2081,000000	99,692628
2080,000000	99,700218
2079,000000	99,709095
2078,000000	99,714461
2077,000000	99,715919
2076,000000	99,713903
2075,000000	99,710830
2074,000000	99,711687
2073,000000	99,717044
2072,000000	99,719492
2071,000000	99,713359
2070,000000	99,703667
2069,000000	99,699352
2068,000000	99,702593
2067,000000	99,710956
2066,000000	99,723614
2065,000000	99,737153
2064,000000	99,742353
2063,000000	99,735538
2062,000000	99,727304
2061,000000	99,729924
2060,000000	99,740781
2059,000000	99,747844
2058,000000	99,747314
2057,000000	99,745347
2056,000000	99,744569
2055,000000	99,738217
2054,000000	99,717180
2053,000000	99,678452
2052,000000	99,631092
2051,000000	99,597796
2050,000000	99,602458
2049,000000	99,644097
2048,000000	99,690424
2047,000000	99,713534
2046,000000	99,718458
2045,000000	99,720662
2044,000000	99,716069
2043,000000	99,695368
2042,000000	99,672621
2041,000000	99,671551
2040,000000	99,689950
2039,000000	99,706066
2038,000000	99,716708
2037,000000	99,740272
2036,000000	99,782070
2035,000000	99,822451
2034,000000	99,843276
2033,000000	99,845948
2032,000000	99,840658
2031,000000	99,835603
2030,000000	99,836710
2029,000000	99,842088
2028,000000	99,840886
2027,000000	99,830972
2026,000000	99,827190
2025,000000	99,836615
2024,000000	99,840105
2023,000000	99,819737
2022,000000	99,789470
2021,000000	99,774377
2020,000000	99,772938
2019,000000	99,766568
2018,000000	99,756352
2017,000000	99,760371
2016,000000	99,779713
2015,000000	99,797287
2014,000000	99,806441
2013,000000	99,812925
2012,000000	99,814928
2011,000000	99,806031
2010,000000	99,793931
2009,000000	99,793979
2008,000000	99,805235
2007,000000	99,813844
2006,000000	99,817173
2005,000000	99,822963
2004,000000	99,829744
2003,000000	99,828592
2002,000000	99,818888
2001,000000	99,806267
2000,000000	99,790952
1999,000000	99,772014
1998,000000	99,757185
1997,000000	99,754235
1996,000000	99,757839
1995,000000	99,757926
1994,000000	99,754180
1993,000000	99,750503
1992,000000	99,744158
1991,000000	99,735078
1990,000000	99,734842
1989,000000	99,747731
1988,000000	99,755142
1987,000000	99,738545
1986,000000	99,707553
1985,000000	99,685036
1984,000000	99,673968
1983,000000	99,662149
1982,000000	99,652471
1981,000000	99,663361
1980,000000	99,699787
1979,000000	99,745557
1978,000000	99,785044
1977,000000	99,811523
1976,000000	99,817602
1975,000000	99,803248
1974,000000	99,789434
1973,000000	99,798766
1972,000000	99,826205
1971,000000	99,849593
1970,000000	99,860150
1969,000000	99,862101
1968,000000	99,854357
1967,000000	99,836274
1966,000000	99,822678
1965,000000	99,827969
1964,000000	99,843557
1963,000000	99,852479
1962,000000	99,855462
1961,000000	99,863992
1960,000000	99,877042
1959,000000	99,884660
1958,000000	99,887037
1957,000000	99,890159
1956,000000	99,890000
1955,000000	99,879034
1954,000000	99,862876
1953,000000	99,854120
1952,000000	99,853794
1951,000000	99,852966
1950,000000	99,848061
1949,000000	99,842104
1948,000000	99,835981
1947,000000	99,830086
1946,000000	99,828843
1945,000000	99,832691
1944,000000	99,832071
1943,000000	99,820703
1942,000000	99,807994
1941,000000	99,803915
1940,000000	99,802592
1939,000000	99,795923
1938,000000	99,788997
1937,000000	99,789324
1936,000000	99,791746
1935,000000	99,787726
1934,000000	99,781774
1933,000000	99,783362
1932,000000	99,789537
1931,000000	99,790909
1930,000000	99,788741
1929,000000	99,791057
1928,000000	99,797277
1927,000000	99,801269
1926,000000	99,804545
1925,000000	99,812292
1924,000000	99,819911
1923,000000	99,817421
1922,000000	99,806412
1921,000000	99,796945
1920,000000	99,790269
1919,000000	99,779702
1918,000000	99,765832
1917,000000	99,756766
1916,000000	99,752935
1915,000000	99,748104
1914,000000	99,743412
1913,000000	99,745846
1912,000000	99,755341
1911,000000	99,763509
1910,000000	99,765281
1909,000000	99,762987
1908,000000	99,759210
1907,000000	99,754990
1906,000000	99,753781
1905,000000	99,757601
1904,000000	99,761199
1903,000000	99,758809
1902,000000	99,754304
1901,000000	99,755905
1900,000000	99,763319
1899,000000	99,769224
1898,000000	99,770598
1897,000000	99,769438
1896,000000	99,765304
1895,000000	99,756801
1894,000000	99,748410
1893,000000	99,745286
1892,000000	99,744078
1891,000000	99,738129
1890,000000	99,729726
1889,000000	99,727896
1888,000000	99,733371
1887,000000	99,738786
1886,000000	99,741577
1885,000000	99,744059
1884,000000	99,745214
1883,000000	99,742258
1882,000000	99,738251
1881,000000	99,738752
1880,000000	99,742103
1879,000000	99,742172
1878,000000	99,739408
1877,000000	99,739877
1876,000000	99,744345
1875,000000	99,747631
1874,000000	99,748403
1873,000000	99,750775
1872,000000	99,756340
1871,000000	99,761748
1870,000000	99,763620
1869,000000	99,760465
1868,000000	99,751107
1867,000000	99,737846
1866,000000	99,728398
1865,000000	99,727402
1864,000000	99,729632
1863,000000	99,727314
1862,000000	99,721409
1861,000000	99,719576
1860,000000	99,723911
1859,000000	99,728923
1858,000000	99,731082
1857,000000	99,731556
1856,000000	99,730371
1855,000000	99,726116
1854,000000	99,720990
1853,000000	99,718976
1852,000000	99,719410
1851,000000	99,719000
1850,000000	99,718841
1849,000000	99,721942
1848,000000	99,725466
1847,000000	99,723739
1846,000000	99,717932
1845,000000	99,715234
1844,000000	99,717055
1843,000000	99,717782
1842,000000	99,716663
1841,000000	99,717361
1840,000000	99,718930
1839,000000	99,717195
1838,000000	99,712422
1837,000000	99,709500
1836,000000	99,709430
1835,000000	99,708163
1834,000000	99,704660
1833,000000	99,702416
1832,000000	99,703398
1831,000000	99,706156
1830,000000	99,710765
1829,000000	99,718080
1828,000000	99,723525
1827,000000	99,721889
1826,000000	99,715626
1825,000000	99,711827
1824,000000	99,712024
1823,000000	99,711115
1822,000000	99,707956
1821,000000	99,707331
1820,000000	99,711790
1819,000000	99,718469
1818,000000	99,723794
1817,000000	99,726339
1816,000000	99,724955
1815,000000	99,719623
1814,000000	99,713420
1813,000000	99,709309
1812,000000	99,705741
1811,000000	99,699683
1810,000000	99,693138
1809,000000	99,690023
1808,000000	99,688717
1807,000000	99,685312
1806,000000	99,680804
1805,000000	99,678498
1804,000000	99,677196
1803,000000	99,673223
1802,000000	99,668110
1801,000000	99,666955
1800,000000	99,668124
1799,000000	99,664727
1798,000000	99,656978
1797,000000	99,651481
1796,000000	99,650358
1795,000000	99,649952
1794,000000	99,648483
1793,000000	99,648487
1792,000000	99,650276
1791,000000	99,650909
1790,000000	99,651146
1789,000000	99,653508
1788,000000	99,655815
1787,000000	99,653756
1786,000000	99,647559
1785,000000	99,641935
1784,000000	99,638760
1783,000000	99,635908
1782,000000	99,633988
1781,000000	99,636105
1780,000000	99,640198
1779,000000	99,640545
1778,000000	99,637357
1777,000000	99,635720
1776,000000	99,636536
1775,000000	99,636109
1774,000000	99,633111
1773,000000	99,629416
1772,000000	99,623705
1771,000000	99,613197
1770,000000	99,600961
1769,000000	99,592098
1768,000000	99,586437
1767,000000	99,581136
1766,000000	99,577202
1765,000000	99,576894
1764,000000	99,577614
1763,000000	99,573634
1762,000000	99,564897
1761,000000	99,557679
1760,000000	99,551924
1759,000000	99,541045
1758,000000	99,523583
1757,000000	99,504475
1756,000000	99,486165
1755,000000	99,465715
1754,000000	99,441959
1753,000000	99,416263
1752,000000	99,385437
1751,000000	99,343478
1750,000000	99,294579
1749,000000	99,249773
1748,000000	99,208109
1747,000000	99,159196
1746,000000	99,098900
1745,000000	99,029006
1744,000000	98,949923
1743,000000	98,862814
1742,000000	98,771410
1741,000000	98,674054
1740,000000	98,564087
1739,000000	98,449272
1738,000000	98,353263
1737,000000	98,279622
1736,000000	98,202643
1735,000000	98,074066
1734,000000	97,884624
1733,000000	97,713820
1732,000000	97,601323
1731,000000	97,505923
1730,000000	97,401920
1729,000000	97,296835
1728,000000	97,202625
1727,000000	97,116515
1726,000000	97,032099
1725,000000	96,950520
1724,000000	96,875595
1723,000000	96,811032
1722,000000	96,763897
1721,000000	96,739830
1720,000000	96,735421
1719,000000	96,739770
1718,000000	96,754163
1717,000000	96,804289
1716,000000	96,896787
1715,000000	97,007996
1714,000000	97,126269
1713,000000	97,254433
1712,000000	97,393004
1711,000000	97,538791
1710,000000	97,689152
1709,000000	97,841580
1708,000000	97,992889
1707,000000	98,144339
1706,000000	98,298708
1705,000000	98,444112
1704,000000	98,558931
1703,000000	98,641521
1702,000000	98,711485
1701,000000	98,793700
1700,000000	98,886717
1699,000000	98,960311
1698,000000	99,006589
1697,000000	99,040597
1696,000000	99,071919
1695,000000	99,099098
1694,000000	99,118672
1693,000000	99,132591
1692,000000	99,144157
1691,000000	99,155884
1690,000000	99,167629
1689,000000	99,176876
1688,000000	99,182072
1687,000000	99,184371
1686,000000	99,187095
1685,000000	99,190447
1684,000000	99,192539
1683,000000	99,195339
1682,000000	99,198939
1681,000000	99,201788
1680,000000	99,204699
1679,000000	99,207747
1678,000000	99,210552
1677,000000	99,212833
1676,000000	99,215155
1675,000000	99,218217
1674,000000	99,223163
1673,000000	99,229645
1672,000000	99,235658
1671,000000	99,239195
1670,000000	99,239234
1669,000000	99,237711
1668,000000	99,237454
1667,000000	99,239080
1666,000000	99,242377
1665,000000	99,247292
1664,000000	99,252249
1663,000000	99,253706
1662,000000	99,251073
1661,000000	99,247753
1660,000000	99,245581
1659,000000	99,244254
1658,000000	99,244188
1657,000000	99,245555
1656,000000	99,248099
1655,000000	99,252765
1654,000000	99,257373
1653,000000	99,255877
1652,000000	99,252338
1651,000000	99,252108
1650,000000	99,251866
1649,000000	99,249821
1648,000000	99,244252
1647,000000	99,234208
1646,000000	99,223669
1645,000000	99,217874
1644,000000	99,214839
1643,000000	99,210177
1642,000000	99,202487
1641,000000	99,194079
1640,000000	99,186663
1639,000000	99,179573
1638,000000	99,172897
1637,000000	99,169633
1636,000000	99,173395
1635,000000	99,183490
1634,000000	99,195455
1633,000000	99,206599
1632,000000	99,215515
1631,000000	99,221205
1630,000000	99,224755
1629,000000	99,227883
1628,000000	99,230729
1627,000000	99,231973
1626,000000	99,232328
1625,000000	99,234540
1624,000000	99,239166
1623,000000	99,243527
1622,000000	99,246181
1621,000000	99,247902
1620,000000	99,248349
1619,000000	99,246881
1618,000000	99,245387
1617,000000	99,247152
1616,000000	99,251202
1615,000000	99,252463
1614,000000	99,249503
1613,000000	99,245158
1612,000000	99,241558
1611,000000	99,238457
1610,000000	99,234823
1609,000000	99,230119
1608,000000	99,222622
1607,000000	99,210046
1606,000000	99,192751
1605,000000	99,172902
1604,000000	99,150399
1603,000000	99,123996
1602,000000	99,096860
1601,000000	99,076518
1600,000000	99,068363
1599,000000	99,072507
1598,000000	99,086370
1597,000000	99,106828
1596,000000	99,130166
1595,000000	99,152527
1594,000000	99,171559
1593,000000	99,186399
1592,000000	99,196032
1591,000000	99,199839
1590,000000	99,199539
1589,000000	99,197662
1588,000000	99,193732
1587,000000	99,184930
1586,000000	99,170052
1585,000000	99,149921
1584,000000	99,124769
1583,000000	99,095777
1582,000000	99,069525
1581,000000	99,054569
1580,000000	99,052348
1579,000000	99,058514
1578,000000	99,072195
1577,000000	99,098760
1576,000000	99,137123
1575,000000	99,172287
1574,000000	99,194601
1573,000000	99,207150
1572,000000	99,214038
1571,000000	99,216360
1570,000000	99,215996
1569,000000	99,218290
1568,000000	99,223846
1567,000000	99,227087
1566,000000	99,226746
1565,000000	99,226811
1564,000000	99,229223
1563,000000	99,230735
1562,000000	99,228569
1561,000000	99,227633
1560,000000	99,230301
1559,000000	99,230894
1558,000000	99,234423
1557,000000	99,241489
1556,000000	99,245961
1555,000000	99,248058
1554,000000	99,248890
1553,000000	99,251863
1552,000000	99,255053
1551,000000	99,256022
1550,000000	99,255404
1549,000000	99,256280
1548,000000	99,258240
1547,000000	99,258742
1546,000000	99,258236
1545,000000	99,260092
1544,000000	99,264459
1543,000000	99,266889
1542,000000	99,265445
1541,000000	99,266718
1540,000000	99,276703
1539,000000	99,288308
1538,000000	99,295575
1537,000000	99,300927
1536,000000	99,304689
1535,000000	99,305466
1534,000000	99,304684
1533,000000	99,306664
1532,000000	99,311600
1531,000000	99,314325
1530,000000	99,314064
1529,000000	99,313601
1528,000000	99,314076
1527,000000	99,314352
1526,000000	99,315330
1525,000000	99,320091
1524,000000	99,327863
1523,000000	99,334282
1522,000000	99,337435
1521,000000	99,339952
1520,000000	99,341778
1519,000000	99,338997
1518,000000	99,331834
1517,000000	99,326205
1516,000000	99,325673
1515,000000	99,326325
1514,000000	99,325616
1513,000000	99,326739
1512,000000	99,331085
1511,000000	99,334572
1510,000000	99,332918
1509,000000	99,327498
1508,000000	99,321789
1507,000000	99,318593
1506,000000	99,320987
1505,000000	99,327095
1504,000000	99,331916
1503,000000	99,332056
1502,000000	99,327307
1501,000000	99,321179
1500,000000	99,314498
1499,000000	99,304580
1498,000000	99,290907
1497,000000	99,279775
1496,000000	99,274583
1495,000000	99,268853
1494,000000	99,256932
1493,000000	99,239715
1492,000000	99,219398
1491,000000	99,196534
1490,000000	99,175262
1489,000000	99,165406
1488,000000	99,168315
1487,000000	99,175154
1486,000000	99,180897
1485,000000	99,186438
1484,000000	99,192395
1483,000000	99,196102
1482,000000	99,194234
1481,000000	99,186510
1480,000000	99,174988
1479,000000	99,160379
1478,000000	99,141749
1477,000000	99,119027
1476,000000	99,092696
1475,000000	99,059890
1474,000000	99,012082
1473,000000	98,942351
1472,000000	98,859210
1471,000000	98,777387
1470,000000	98,699123
1469,000000	98,622153
1468,000000	98,548649
1467,000000	98,481844
1466,000000	98,424260
1465,000000	98,381125
1464,000000	98,357641
1463,000000	98,349195
1462,000000	98,347415
1461,000000	98,349311
1460,000000	98,355189
1459,000000	98,365076
1458,000000	98,383271
1457,000000	98,421507
1456,000000	98,473961
1455,000000	98,517940
1454,000000	98,547130
1453,000000	98,567829
1452,000000	98,583077
1451,000000	98,589819
1450,000000	98,583477
1449,000000	98,565286
1448,000000	98,541294
1447,000000	98,517217
1446,000000	98,493692
1445,000000	98,466626
1444,000000	98,427263
1443,000000	98,363439
1442,000000	98,267364
1441,000000	98,145140
1440,000000	98,010400
1439,000000	97,866547
1438,000000	97,700727
1437,000000	97,512727
1436,000000	97,355644
1435,000000	97,280094
1434,000000	97,269619
1433,000000	97,288479
1432,000000	97,313936
1431,000000	97,318598
1430,000000	97,267866
1429,000000	97,149454
1428,000000	96,995723
1427,000000	96,860942
1426,000000	96,793971
1425,000000	96,835007
1424,000000	96,990855
1423,000000	97,200535
1422,000000	97,391273
1421,000000	97,551835
1420,000000	97,710869
1419,000000	97,871681
1418,000000	98,002533
1417,000000	98,095415
1416,000000	98,171170
1415,000000	98,241834
1414,000000	98,311065
1413,000000	98,384292
1412,000000	98,464236
1411,000000	98,544538
1410,000000	98,618032
1409,000000	98,685309
1408,000000	98,747313
1407,000000	98,799989
1406,000000	98,842522
1405,000000	98,880199
1404,000000	98,911792
1403,000000	98,928446
1402,000000	98,930303
1401,000000	98,927554
1400,000000	98,924616
1399,000000	98,915300
1398,000000	98,897201
1397,000000	98,876817
1396,000000	98,854261
1395,000000	98,820739
1394,000000	98,776468
1393,000000	98,733099
1392,000000	98,694494
1391,000000	98,654733
1390,000000	98,611853
1389,000000	98,570066
1388,000000	98,529992
1387,000000	98,486591
1386,000000	98,440367
1385,000000	98,397435
1384,000000	98,358528
1383,000000	98,321007
1382,000000	98,288604
1381,000000	98,269505
1380,000000	98,265349
1379,000000	98,270573
1378,000000	98,283184
1377,000000	98,307502
1376,000000	98,345351
1375,000000	98,391109
1374,000000	98,437466
1373,000000	98,480501
1372,000000	98,516529
1371,000000	98,541573
1370,000000	98,556396
1369,000000	98,565647
1368,000000	98,569848
1367,000000	98,564601
1366,000000	98,549979
1365,000000	98,532121
1364,000000	98,513459
1363,000000	98,489631
1362,000000	98,459790
1361,000000	98,429560
1360,000000	98,399991
1359,000000	98,367226
1358,000000	98,333182
1357,000000	98,305292
1356,000000	98,285605
1355,000000	98,269406
1354,000000	98,257070
1353,000000	98,256127
1352,000000	98,268401
1351,000000	98,285962
1350,000000	98,302345
1349,000000	98,317489
1348,000000	98,328725
1347,000000	98,327069
1346,000000	98,306951
1345,000000	98,271027
1344,000000	98,221173
1343,000000	98,153065
1342,000000	98,062940
1341,000000	97,952716
1340,000000	97,827517
1339,000000	97,695765
1338,000000	97,572333
1337,000000	97,472366
1336,000000	97,400735
1335,000000	97,352933
1334,000000	97,324532
1333,000000	97,314041
1332,000000	97,317000
1331,000000	97,325533
1330,000000	97,336158
1329,000000	97,351380
1328,000000	97,371395
1327,000000	97,391486
1326,000000	97,410592
1325,000000	97,433727
1324,000000	97,462532
1323,000000	97,491408
1322,000000	97,516438
1321,000000	97,540284
1320,000000	97,564562
1319,000000	97,585473
1318,000000	97,601136
1317,000000	97,614947
1316,000000	97,627337
1315,000000	97,633370
1314,000000	97,631723
1313,000000	97,627041
1312,000000	97,620118
1311,000000	97,604724
1310,000000	97,577789
1309,000000	97,543242
1308,000000	97,502409
1307,000000	97,450591
1306,000000	97,386697
1305,000000	97,317254
1304,000000	97,247188
1303,000000	97,174454
1302,000000	97,097230
1301,000000	97,017569
1300,000000	96,934774
1299,000000	96,843726
1298,000000	96,743046
1297,000000	96,637631
1296,000000	96,530908
1295,000000	96,422959
1294,000000	96,318462
1293,000000	96,227594
1292,000000	96,155663
1291,000000	96,099718
1290,000000	96,057742
1289,000000	96,032413
1288,000000	96,022699
1287,000000	96,019758
1286,000000	96,015699
1285,000000	96,009013
1284,000000	95,997528
1283,000000	95,975146
1282,000000	95,940126
1281,000000	95,898735
1280,000000	95,856571
1279,000000	95,813808
1278,000000	95,772289
1277,000000	95,738549
1276,000000	95,715383
1275,000000	95,697749
1274,000000	95,680794
1273,000000	95,664561
1272,000000	95,647475
1271,000000	95,623681
1270,000000	95,591203
1269,000000	95,554620
1268,000000	95,515391
1267,000000	95,468015
1266,000000	95,409591
1265,000000	95,344529
1264,000000	95,276341
1263,000000	95,203204
1262,000000	95,125433
1261,000000	95,048451
1260,000000	94,973555
1259,000000	94,894506
1258,000000	94,808921
1257,000000	94,726382
1256,000000	94,661617
1255,000000	94,626886
1254,000000	94,631171
1253,000000	94,676965
1252,000000	94,752993
1251,000000	94,837237
1250,000000	94,914449
1249,000000	94,984523
1248,000000	95,051187
1247,000000	95,112482
1246,000000	95,167041
1245,000000	95,220003
1244,000000	95,275300
1243,000000	95,330361
1242,000000	95,384516
1241,000000	95,443991
1240,000000	95,512456
1239,000000	95,585096
1238,000000	95,657909
1237,000000	95,734313
1236,000000	95,816326
1235,000000	95,898391
1234,000000	95,976296
1233,000000	96,053631
1232,000000	96,134050
1231,000000	96,216422
1230,000000	96,303948
1229,000000	96,407967
1228,000000	96,535682
1227,000000	96,682657
1226,000000	96,841495
1225,000000	97,007504
1224,000000	97,170725
1223,000000	97,315204
1222,000000	97,433658
1221,000000	97,531827
1220,000000	97,612474
1219,000000	97,668423
1218,000000	97,698580
1217,000000	97,715241
1216,000000	97,728238
1215,000000	97,735037
1214,000000	97,733455
1213,000000	97,730637
1212,000000	97,730127
1211,000000	97,724290
1210,000000	97,708492
1209,000000	97,690169
1208,000000	97,675822
1207,000000	97,661272
1206,000000	97,642730
1205,000000	97,625028
1204,000000	97,611117
1203,000000	97,595628
1202,000000	97,576357
1201,000000	97,560152
1200,000000	97,550611
1199,000000	97,542423
1198,000000	97,534255
1197,000000	97,534443
1196,000000	97,547028
1195,000000	97,565137
1194,000000	97,585100
1193,000000	97,613121
1192,000000	97,651205
1191,000000	97,690564
1190,000000	97,726619
1189,000000	97,766664
1188,000000	97,814172
1187,000000	97,860010
1186,000000	97,898137
1185,000000	97,935784
1184,000000	97,978791
1183,000000	98,020776
1182,000000	98,055934
1181,000000	98,088607
1180,000000	98,121058
1179,000000	98,145703
1178,000000	98,159389
1177,000000	98,171288
1176,000000	98,187418
1175,000000	98,201257
1174,000000	98,207364
1173,000000	98,210201
1172,000000	98,211310
1171,000000	98,202953
1170,000000	98,183616
1169,000000	98,164631
1168,000000	98,152739
1167,000000	98,141047
1166,000000	98,126073
1165,000000	98,118298
1164,000000	98,126275
1163,000000	98,144661
1162,000000	98,166783
1161,000000	98,194099
1160,000000	98,224244
1159,000000	98,245633
1158,000000	98,253840
1157,000000	98,258431
1156,000000	98,264489
1155,000000	98,263144
1154,000000	98,248881
1153,000000	98,229745
1152,000000	98,211195
1151,000000	98,185678
1150,000000	98,147883
1149,000000	98,103967
1148,000000	98,056626
1147,000000	97,997723
1146,000000	97,924136
1145,000000	97,845362
1144,000000	97,766996
1143,000000	97,683140
1142,000000	97,593026
1141,000000	97,507854
1140,000000	97,433351
1139,000000	97,362666
1138,000000	97,293901
1137,000000	97,236220
1136,000000	97,190537
1135,000000	97,142272
1134,000000	97,082565
1133,000000	97,019230
1132,000000	96,958128
1131,000000	96,892578
1130,000000	96,820663
1129,000000	96,754438
1128,000000	96,701652
1127,000000	96,655255
1126,000000	96,610801
1125,000000	96,576819
1124,000000	96,558415
1123,000000	96,549242
1122,000000	96,548836
1121,000000	96,570591
1120,000000	96,621273
1119,000000	96,689170
1118,000000	96,763099
1117,000000	96,845063
1116,000000	96,934813
1115,000000	97,020470
1114,000000	97,095323
1113,000000	97,165466
1112,000000	97,230442
1111,000000	97,275603
1110,000000	97,294355
1109,000000	97,298803
1108,000000	97,298157
1107,000000	97,287840
1106,000000	97,269284
1105,000000	97,257605
1104,000000	97,258766
1103,000000	97,260715
1102,000000	97,258203
1101,000000	97,263882
1100,000000	97,283194
1099,000000	97,301239
1098,000000	97,307484
1097,000000	97,311524
1096,000000	97,321723
1095,000000	97,330362
1094,000000	97,332141
1093,000000	97,335282
1092,000000	97,342181
1091,000000	97,341910
1090,000000	97,333435
1089,000000	97,332400
1088,000000	97,342359
1087,000000	97,343390
1086,000000	97,322069
1085,000000	97,287414
1084,000000	97,245366
1083,000000	97,183429
1082,000000	97,095605
1081,000000	96,996888
1080,000000	96,897432
1079,000000	96,787743
1078,000000	96,664288
1077,000000	96,545919
1076,000000	96,450298
1075,000000	96,378115
1074,000000	96,332159
1073,000000	96,327100
1072,000000	96,366480
1071,000000	96,433063
1070,000000	96,516192
1069,000000	96,623305
1068,000000	96,752232
1067,000000	96,879866
1066,000000	96,992451
1065,000000	97,100921
1064,000000	97,210854
1063,000000	97,306180
1062,000000	97,378694
1061,000000	97,444210
1060,000000	97,511784
1059,000000	97,566070
1058,000000	97,598633
1057,000000	97,626972
1056,000000	97,664106
1055,000000	97,696089
1054,000000	97,709518
1053,000000	97,715163
1052,000000	97,724220
1051,000000	97,727686
1050,000000	97,718667
1049,000000	97,708480
1048,000000	97,701272
1047,000000	97,681109
1046,000000	97,641887
1045,000000	97,601530
1044,000000	97,571252
1043,000000	97,539544
1042,000000	97,501076
1041,000000	97,473537
1040,000000	97,469557
1039,000000	97,478850
1038,000000	97,493952
1037,000000	97,526572
1036,000000	97,580650
1035,000000	97,635690
1034,000000	97,675661
1033,000000	97,709224
1032,000000	97,745003
1031,000000	97,772065
1030,000000	97,782594
1029,000000	97,788553
1028,000000	97,798894
1027,000000	97,804005
1026,000000	97,798379
1025,000000	97,794147
1024,000000	97,797230
1023,000000	97,795600
1022,000000	97,784837
1021,000000	97,779691
1020,000000	97,786171
1019,000000	97,789449
1018,000000	97,782798
1017,000000	97,780995
1016,000000	97,790876
1015,000000	97,797512
1014,000000	97,793972
1013,000000	97,795605
1012,000000	97,809596
1011,000000	97,819557
1010,000000	97,816587
1009,000000	97,816180
1008,000000	97,828097
1007,000000	97,837498
1006,000000	97,833168
1005,000000	97,826552
1004,000000	97,826451
1003,000000	97,821856
1002,000000	97,806130
1001,000000	97,791288
1000,000000	97,782754
999,000000	97,766787
998,000000	97,738179
997,000000	97,713244
996,000000	97,699856
995,000000	97,682835
994,000000	97,653949
993,000000	97,628793
992,000000	97,617190
991,000000	97,604832
990,000000	97,580536
989,000000	97,554729
988,000000	97,534346
987,000000	97,506206
986,000000	97,461939
985,000000	97,413482
984,000000	97,368287
983,000000	97,315145
982,000000	97,249474
981,000000	97,185011
980,000000	97,126470
979,000000	97,057876
978,000000	96,973685
977,000000	96,892971
976,000000	96,827324
975,000000	96,762719
974,000000	96,689061
973,000000	96,619342
972,000000	96,562107
971,000000	96,503583
970,000000	96,434824
969,000000	96,370049
968,000000	96,319257
967,000000	96,269251
966,000000	96,209883
965,000000	96,154078
964,000000	96,113574
963,000000	96,079440
962,000000	96,043624
961,000000	96,015362
960,000000	95,999365
959,000000	95,982628
958,000000	95,960865
957,000000	95,952953
956,000000	95,972778
955,000000	96,009539
954,000000	96,052044
953,000000	96,107271
952,000000	96,178419
951,000000	96,250344
950,000000	96,313777
949,000000	96,379133
948,000000	96,450476
947,000000	96,512284
946,000000	96,558283
945,000000	96,606215
944,000000	96,666570
943,000000	96,724654
942,000000	96,770246
941,000000	96,817112
940,000000	96,874080
939,000000	96,925303
938,000000	96,958608
937,000000	96,987028
936,000000	97,022755
935,000000	97,055691
934,000000	97,076896
933,000000	97,096933
932,000000	97,123283
931,000000	97,144971
930,000000	97,157343
929,000000	97,175341
928,000000	97,205403
927,000000	97,230571
926,000000	97,240672
925,000000	97,249947
924,000000	97,268711
923,000000	97,285772
922,000000	97,295290
921,000000	97,312320
920,000000	97,344138
919,000000	97,375087
918,000000	97,396526
917,000000	97,423062
916,000000	97,461444
915,000000	97,494184
914,000000	97,511759
913,000000	97,531441
912,000000	97,564975
911,000000	97,597425
910,000000	97,617028
909,000000	97,636238
908,000000	97,664492
907,000000	97,689749
906,000000	97,706067
905,000000	97,728446
904,000000	97,762174
903,000000	97,787942
902,000000	97,796499
901,000000	97,806358
900,000000	97,829058
899,000000	97,848713
898,000000	97,854682
897,000000	97,861868
896,000000	97,879390
895,000000	97,892133
894,000000	97,892206
893,000000	97,896183
892,000000	97,911535
891,000000	97,920010
890,000000	97,912892
889,000000	97,909273
888,000000	97,919397
887,000000	97,925315
886,000000	97,917867
885,000000	97,917218
884,000000	97,934755
883,000000	97,949812
882,000000	97,947094
881,000000	97,941671
880,000000	97,945004
879,000000	97,942158
878,000000	97,926478
877,000000	97,918928
876,000000	97,929423
875,000000	97,935933
874,000000	97,925857
873,000000	97,919568
872,000000	97,930261
871,000000	97,940115
870,000000	97,938785
869,000000	97,945287
868,000000	97,967619
867,000000	97,981576
866,000000	97,973765
865,000000	97,967320
864,000000	97,979285
863,000000	97,991355
862,000000	97,987426
861,000000	97,982546
860,000000	97,988779
859,000000	97,989501
858,000000	97,974148
857,000000	97,962244
856,000000	97,967351
855,000000	97,971877
854,000000	97,962847
853,000000	97,956340
852,000000	97,962369
851,000000	97,961977
850,000000	97,944701
849,000000	97,931619
848,000000	97,936201
847,000000	97,938789
846,000000	97,924639
845,000000	97,910558
844,000000	97,908768
843,000000	97,902130
842,000000	97,879312
841,000000	97,857400
840,000000	97,845020
839,000000	97,821895
838,000000	97,779232
837,000000	97,741962
836,000000	97,725838
835,000000	97,711927
834,000000	97,688576
833,000000	97,678193
832,000000	97,695717
831,000000	97,720633
830,000000	97,739530
829,000000	97,776131
828,000000	97,847563
827,000000	97,929705
826,000000	97,999134
825,000000	98,068601
824,000000	98,147672
823,000000	98,211937
822,000000	98,246437
821,000000	98,275425
820,000000	98,317839
819,000000	98,357610
818,000000	98,383645
817,000000	98,414045
816,000000	98,454101
815,000000	98,475291
814,000000	98,464281
813,000000	98,450988
812,000000	98,459022
811,000000	98,470422
810,000000	98,467871
809,000000	98,468739
808,000000	98,486384
807,000000	98,498947
806,000000	98,488656
805,000000	98,473008
804,000000	98,466801
803,000000	98,452262
802,000000	98,417036
801,000000	98,382479
800,000000	98,364622
799,000000	98,345506
798,000000	98,311952
797,000000	98,284000
796,000000	98,276593
795,000000	98,271754
794,000000	98,255423
793,000000	98,242675
792,000000	98,240932
791,000000	98,229297
790,000000	98,199925
789,000000	98,178369
788,000000	98,177493
787,000000	98,173731
786,000000	98,153751
785,000000	98,140372
784,000000	98,145997
783,000000	98,145682
782,000000	98,124541
781,000000	98,107076
780,000000	98,110326
779,000000	98,112456
778,000000	98,097768
777,000000	98,088724
776,000000	98,101536
775,000000	98,112903
774,000000	98,102819
773,000000	98,089094
772,000000	98,088151
771,000000	98,083162
770,000000	98,062321
769,000000	98,047489
768,000000	98,053793
767,000000	98,061197
766,000000	98,056482
765,000000	98,061669
764,000000	98,090494
763,000000	98,118005
762,000000	98,124042
761,000000	98,125161
760,000000	98,133596
759,000000	98,127512
758,000000	98,093112
757,000000	98,053696
756,000000	98,024910
755,000000	97,983164
754,000000	97,909475
753,000000	97,823013
752,000000	97,739688
751,000000	97,640767
750,000000	97,514198
749,000000	97,385059
748,000000	97,272917
747,000000	97,161568
746,000000	97,043184
745,000000	96,949890
744,000000	96,907858
743,000000	96,900820
742,000000	96,911996
741,000000	96,959066
740,000000	97,054142
739,000000	97,170046
738,000000	97,281252
737,000000	97,397299
736,000000	97,523791
735,000000	97,632291
734,000000	97,702360
733,000000	97,753013
732,000000	97,800853
731,000000	97,829162
730,000000	97,828572
729,000000	97,825219
728,000000	97,836085
727,000000	97,840154
726,000000	97,823949
725,000000	97,812378
724,000000	97,822470
723,000000	97,831061
722,000000	97,819215
721,000000	97,804667
720,000000	97,798620
719,000000	97,775328
718,000000	97,719644
717,000000	97,656876
716,000000	97,604025
715,000000	97,537413
714,000000	97,439896
713,000000	97,333583
712,000000	97,233797
711,000000	97,116326
710,000000	96,965049
709,000000	96,806268
708,000000	96,662768
707,000000	96,520822
706,000000	96,375880
705,000000	96,263375
704,000000	96,204927
703,000000	96,169978
702,000000	96,127189
701,000000	96,088841
700,000000	96,067471
699,000000	96,038346
698,000000	95,983619
697,000000	95,928512
696,000000	95,894484
695,000000	95,861464
694,000000	95,814878
693,000000	95,781046
692,000000	95,778326
691,000000	95,781693
690,000000	95,775284
689,000000	95,787551
688,000000	95,833423
687,000000	95,875032
686,000000	95,887344
685,000000	95,901711
684,000000	95,940785
683,000000	95,974018
682,000000	95,981300
681,000000	95,998178
680,000000	96,050531
679,000000	96,106236
678,000000	96,137956
677,000000	96,173517
676,000000	96,235496
675,000000	96,294094
674,000000	96,328931
673,000000	96,375332
672,000000	96,458821
671,000000	96,548984
670,000000	96,618841
669,000000	96,699245
668,000000	96,810163
667,000000	96,891338
666,000000	96,927936
665,000000	96,970425
664,000000	97,033582
663,000000	97,077587
662,000000	97,073854
661,000000	97,049675
660,000000	97,026745
659,000000	96,971642
658,000000	96,861392
657,000000	96,733164
656,000000	96,617602
655,000000	96,488128
654,000000	96,323849
653,000000	96,160489
652,000000	96,028653
651,000000	95,903998
650,000000	95,762132
649,000000	95,625820
648,000000	95,511866
647,000000	95,390577
646,000000	95,242084
645,000000	95,094986
644,000000	94,966739
643,000000	94,823202
642,000000	94,639907
641,000000	94,447915
640,000000	94,280618
639,000000	94,128946
638,000000	93,987187
637,000000	93,885766
636,000000	93,839907
635,000000	93,818023
634,000000	93,800672
633,000000	93,816048
632,000000	93,876362
631,000000	93,937666
630,000000	93,964581
629,000000	93,979020
628,000000	94,001133
627,000000	94,003878
626,000000	93,969796
625,000000	93,933000
624,000000	93,912817
623,000000	93,870861
622,000000	93,782841
621,000000	93,688495
620,000000	93,620533
619,000000	93,548901
618,000000	93,446442
617,000000	93,346571
616,000000	93,280459
615,000000	93,219561
614,000000	93,139715
613,000000	93,072974
612,000000	93,043742
611,000000	93,018107
610,000000	92,970705
609,000000	92,936536
608,000000	92,943363
607,000000	92,960899
606,000000	92,972854
605,000000	93,029656
604,000000	93,166696
603,000000	93,344432
602,000000	93,530702
601,000000	93,764646
600,000000	94,068957
599,000000	94,380033
598,000000	94,638577
597,000000	94,873584
596,000000	95,121639
595,000000	95,347317
594,000000	95,515243
593,000000	95,660231
592,000000	95,810036
591,000000	95,918400
590,000000	95,958058
589,000000	95,989108
588,000000	96,059559
587,000000	96,130108
586,000000	96,166009
585,000000	96,212298
584,000000	96,302929
583,000000	96,383949
582,000000	96,409853
581,000000	96,427835
580,000000	96,483742
579,000000	96,536842
578,000000	96,550022
577,000000	96,569237
576,000000	96,628963
575,000000	96,676707
574,000000	96,677577
573,000000	96,691720
572,000000	96,758341
571,000000	96,814129
570,000000	96,806046
569,000000	96,788941
568,000000	96,819300
567,000000	96,856264
566,000000	96,863177
565,000000	96,891035
564,000000	96,968209
563,000000	97,022099
562,000000	97,005009
561,000000	96,983645
560,000000	97,009920
559,000000	97,021127
558,000000	96,969709
557,000000	96,929365
556,000000	96,966110
555,000000	97,022164
554,000000	97,031565
553,000000	97,036102
552,000000	97,075618
551,000000	97,089389
550,000000	97,036107
549,000000	96,993763
548,000000	97,021106
547,000000	97,047039
546,000000	97,008582
545,000000	96,974672
544,000000	97,010158
543,000000	97,052328
542,000000	97,037456
541,000000	97,017083
540,000000	97,040503
539,000000	97,050043
538,000000	97,006755
537,000000	96,986420
536,000000	97,037304
535,000000	97,075184
534,000000	97,039764
533,000000	97,013652
532,000000	97,067013
531,000000	97,128030
530,000000	97,125798
529,000000	97,120513
528,000000	97,167399
527,000000	97,193009
526,000000	97,134522
525,000000	97,077871
524,000000	97,096124
523,000000	97,115810
522,000000	97,078214
521,000000	97,059937
520,000000	97,119983
519,000000	97,169843
518,000000	97,131358
517,000000	97,086703
516,000000	97,105333
515,000000	97,103933
514,000000	97,031059
513,000000	96,987554
512,000000	97,043159
511,000000	97,101387
510,000000	97,076030
509,000000	97,044812
508,000000	97,086628
507,000000	97,125468
506,000000	97,090670
505,000000	97,066332
504,000000	97,116504
503,000000	97,139712
502,000000	97,048662
501,000000	96,943946
500,000000	96,922317
499,000000	96,913556
498,000000	96,860633
497,000000	96,849218
496,000000	96,925558
495,000000	96,968672
494,000000	96,891773
493,000000	96,800723
492,000000	96,792268
491,000000	96,776356
490,000000	96,676741
489,000000	96,602691
488,000000	96,643965
487,000000	96,704480
486,000000	96,697362
485,000000	96,714987
484,000000	96,826912
483,000000	96,901987
482,000000	96,849521
481,000000	96,802091
480,000000	96,862676
479,000000	96,918918
478,000000	96,877405
477,000000	96,854318
476,000000	96,936115
475,000000	96,990147
474,000000	96,913846
473,000000	96,856055
472,000000	96,939868
471,000000	96,996293
470,000000	96,904285
469,000000	96,830631
468,000000	96,893482
467,000000	96,944786
466,000000	96,874382
465,000000	96,834792
464,000000	96,916089
463,000000	96,934537
462,000000	96,783159
461,000000	96,683388
460,000000	96,814932
459,000000	97,001173
458,000000	97,021965
457,000000	97,017778
456,000000	97,150332
455,000000	97,232399
454,000000	97,118790
453,000000	96,975519
452,000000	96,963856
451,000000	96,954882
450,000000	96,840220
