# Supplementary material for: Machine learning-assisted non-destructive plasticizer identification and quantification in historical PVC objects based on IR spectroscopy
Source: Sci Rep. 2022 Mar 23;12:5017. doi: 10.1038/s41598-022-08862-1 (PMC8943100; doi:10.1038/s41598-022-08862-1)
Supplement: Supplementary file 1 — Supplementary Information 1. [file 41598_2022_8862_MOESM1_ESM.zip › Plasticizers_PVC_data/ATR_FTIR_all/P409.ASC]

PE IR       SUBTECH     SPECTRUM    ASCII       PEDS        4.00        
   -1
P409_001.ASC
21/06/21
14:17:01.00
21/06/21
14:17:01.00
Tja�a Rijavec
Sample 003 By tjasar Date Monday, June 21 2021
450,000000
#HDR
-1
-1
#GR
cm-1
%T
1.0
0.0
4000,000000
-1,000000
3551
8
99,761976
59,985779
#DATA
4000,000000	99,301916
3999,000000	99,300562
3998,000000	99,299207
3997,000000	99,298202
3996,000000	99,298454
3995,000000	99,300245
3994,000000	99,302883
3993,000000	99,305507
3992,000000	99,307655
3991,000000	99,309305
3990,000000	99,310541
3989,000000	99,311401
3988,000000	99,311948
3987,000000	99,312258
3986,000000	99,312285
3985,000000	99,312010
3984,000000	99,311745
3983,000000	99,312044
3982,000000	99,313210
3981,000000	99,315047
3980,000000	99,317301
3979,000000	99,320043
3978,000000	99,323312
3977,000000	99,326587
3976,000000	99,328924
3975,000000	99,329763
3974,000000	99,329424
3973,000000	99,328753
3972,000000	99,328461
3971,000000	99,328660
3970,000000	99,329051
3969,000000	99,329440
3968,000000	99,329973
3967,000000	99,330784
3966,000000	99,331457
3965,000000	99,331264
3964,000000	99,330162
3963,000000	99,329248
3962,000000	99,329804
3961,000000	99,332073
3960,000000	99,335195
3959,000000	99,338062
3958,000000	99,340058
3957,000000	99,341030
3956,000000	99,340963
3955,000000	99,339898
3954,000000	99,337850
3953,000000	99,335075
3952,000000	99,332285
3951,000000	99,330528
3950,000000	99,330713
3949,000000	99,332756
3948,000000	99,335124
3947,000000	99,335883
3946,000000	99,334831
3945,000000	99,334071
3944,000000	99,336291
3943,000000	99,342039
3942,000000	99,348190
3941,000000	99,350737
3940,000000	99,349334
3939,000000	99,346834
3938,000000	99,345222
3937,000000	99,343622
3936,000000	99,340227
3935,000000	99,335394
3934,000000	99,331876
3933,000000	99,332876
3932,000000	99,339239
3931,000000	99,348167
3930,000000	99,355191
3929,000000	99,357308
3928,000000	99,354930
3927,000000	99,351188
3926,000000	99,349602
3925,000000	99,351398
3924,000000	99,354586
3923,000000	99,356361
3922,000000	99,356092
3921,000000	99,354577
3920,000000	99,352394
3919,000000	99,350642
3918,000000	99,351461
3917,000000	99,355691
3916,000000	99,361006
3915,000000	99,364169
3914,000000	99,364399
3913,000000	99,363153
3912,000000	99,361874
3911,000000	99,360790
3910,000000	99,359406
3909,000000	99,357575
3908,000000	99,355880
3907,000000	99,355571
3906,000000	99,357421
3905,000000	99,361331
3904,000000	99,365696
3903,000000	99,367901
3902,000000	99,367388
3901,000000	99,366867
3900,000000	99,368693
3899,000000	99,371309
3898,000000	99,371144
3897,000000	99,367434
3896,000000	99,362813
3895,000000	99,359419
3894,000000	99,358263
3893,000000	99,361195
3892,000000	99,370433
3891,000000	99,382210
3890,000000	99,387054
3889,000000	99,381894
3888,000000	99,372197
3887,000000	99,364522
3886,000000	99,363017
3885,000000	99,366849
3884,000000	99,371346
3883,000000	99,375883
3882,000000	99,383645
3881,000000	99,394550
3880,000000	99,403015
3879,000000	99,401838
3878,000000	99,391447
3877,000000	99,380096
3876,000000	99,374490
3875,000000	99,376039
3874,000000	99,380883
3873,000000	99,382811
3872,000000	99,381322
3871,000000	99,383174
3870,000000	99,391885
3869,000000	99,399239
3868,000000	99,396781
3867,000000	99,389071
3866,000000	99,383942
3865,000000	99,383079
3864,000000	99,385160
3863,000000	99,388375
3862,000000	99,391031
3861,000000	99,392452
3860,000000	99,393174
3859,000000	99,394913
3858,000000	99,398574
3857,000000	99,402745
3856,000000	99,403609
3855,000000	99,398175
3854,000000	99,392831
3853,000000	99,396870
3852,000000	99,400753
3851,000000	99,397859
3850,000000	99,396350
3849,000000	99,397946
3848,000000	99,399379
3847,000000	99,399266
3846,000000	99,399058
3845,000000	99,400502
3844,000000	99,404452
3843,000000	99,409384
3842,000000	99,412434
3841,000000	99,413034
3840,000000	99,414371
3839,000000	99,419975
3838,000000	99,428681
3837,000000	99,435226
3836,000000	99,436545
3835,000000	99,435099
3834,000000	99,434494
3833,000000	99,435973
3832,000000	99,438319
3831,000000	99,439047
3830,000000	99,436638
3829,000000	99,432598
3828,000000	99,430765
3827,000000	99,433580
3826,000000	99,439086
3825,000000	99,442894
3824,000000	99,443616
3823,000000	99,443286
3822,000000	99,445910
3821,000000	99,454434
3820,000000	99,461318
3819,000000	99,459857
3818,000000	99,456098
3817,000000	99,455775
3816,000000	99,457922
3815,000000	99,457352
3814,000000	99,452377
3813,000000	99,448853
3812,000000	99,451176
3811,000000	99,456950
3810,000000	99,461802
3809,000000	99,463801
3808,000000	99,464563
3807,000000	99,466253
3806,000000	99,466872
3805,000000	99,464055
3804,000000	99,461549
3803,000000	99,463806
3802,000000	99,472499
3801,000000	99,482923
3800,000000	99,485209
3799,000000	99,480774
3798,000000	99,479204
3797,000000	99,483013
3796,000000	99,488162
3795,000000	99,490825
3794,000000	99,491336
3793,000000	99,492081
3792,000000	99,493303
3791,000000	99,493787
3790,000000	99,493367
3789,000000	99,492742
3788,000000	99,492604
3787,000000	99,493373
3786,000000	99,495212
3785,000000	99,497434
3784,000000	99,498441
3783,000000	99,497450
3782,000000	99,496136
3781,000000	99,497156
3780,000000	99,502199
3779,000000	99,509638
3778,000000	99,514559
3777,000000	99,514664
3776,000000	99,512840
3775,000000	99,511831
3774,000000	99,510875
3773,000000	99,508580
3772,000000	99,505991
3771,000000	99,506050
3770,000000	99,510012
3769,000000	99,515187
3768,000000	99,518872
3767,000000	99,522268
3766,000000	99,526213
3765,000000	99,528118
3764,000000	99,525753
3763,000000	99,521456
3762,000000	99,520028
3761,000000	99,522641
3760,000000	99,527157
3759,000000	99,531661
3758,000000	99,534970
3757,000000	99,536751
3756,000000	99,538667
3755,000000	99,543512
3754,000000	99,551438
3753,000000	99,558224
3752,000000	99,559465
3751,000000	99,556805
3750,000000	99,553279
3749,000000	99,547997
3748,000000	99,543528
3747,000000	99,544739
3746,000000	99,550128
3745,000000	99,553423
3744,000000	99,549873
3743,000000	99,538575
3742,000000	99,528954
3741,000000	99,530242
3740,000000	99,538378
3739,000000	99,545280
3738,000000	99,547611
3737,000000	99,548661
3736,000000	99,554584
3735,000000	99,567452
3734,000000	99,578938
3733,000000	99,580600
3732,000000	99,573485
3731,000000	99,563212
3730,000000	99,554570
3729,000000	99,549635
3728,000000	99,548371
3727,000000	99,549697
3726,000000	99,551927
3725,000000	99,553107
3724,000000	99,553418
3723,000000	99,554689
3722,000000	99,557356
3721,000000	99,559593
3720,000000	99,560682
3719,000000	99,561834
3718,000000	99,563101
3717,000000	99,562829
3716,000000	99,560546
3715,000000	99,557909
3714,000000	99,554847
3713,000000	99,549087
3712,000000	99,542312
3711,000000	99,539514
3710,000000	99,539378
3709,000000	99,536726
3708,000000	99,531559
3707,000000	99,527235
3706,000000	99,524973
3705,000000	99,523262
3704,000000	99,520738
3703,000000	99,517636
3702,000000	99,514541
3701,000000	99,509438
3700,000000	99,499611
3699,000000	99,486823
3698,000000	99,475076
3697,000000	99,465456
3696,000000	99,456851
3695,000000	99,449419
3694,000000	99,444820
3693,000000	99,443608
3692,000000	99,444088
3691,000000	99,443225
3690,000000	99,437428
3689,000000	99,423725
3688,000000	99,401670
3687,000000	99,376644
3686,000000	99,356766
3685,000000	99,344698
3684,000000	99,336673
3683,000000	99,327436
3682,000000	99,314336
3681,000000	99,298021
3680,000000	99,279979
3679,000000	99,260704
3678,000000	99,240108
3677,000000	99,220268
3676,000000	99,209612
3675,000000	99,211186
3674,000000	99,210046
3673,000000	99,200315
3672,000000	99,189626
3671,000000	99,180342
3670,000000	99,172470
3669,000000	99,163622
3668,000000	99,150029
3667,000000	99,135242
3666,000000	99,123647
3665,000000	99,114294
3664,000000	99,104987
3663,000000	99,095747
3662,000000	99,087356
3661,000000	99,079218
3660,000000	99,069534
3659,000000	99,056813
3658,000000	99,040528
3657,000000	99,022657
3656,000000	99,007514
3655,000000	98,997780
3654,000000	98,993798
3653,000000	98,993782
3652,000000	98,990640
3651,000000	98,974958
3650,000000	98,947327
3649,000000	98,920509
3648,000000	98,901675
3647,000000	98,885713
3646,000000	98,867320
3645,000000	98,846624
3644,000000	98,826833
3643,000000	98,810231
3642,000000	98,796069
3641,000000	98,781635
3640,000000	98,765360
3639,000000	98,748464
3638,000000	98,732054
3637,000000	98,715441
3636,000000	98,698696
3635,000000	98,684038
3634,000000	98,672937
3633,000000	98,662955
3632,000000	98,649380
3631,000000	98,627148
3630,000000	98,593978
3629,000000	98,557775
3628,000000	98,527569
3627,000000	98,501455
3626,000000	98,480018
3625,000000	98,464704
3624,000000	98,452541
3623,000000	98,441014
3622,000000	98,429165
3621,000000	98,415355
3620,000000	98,398195
3619,000000	98,378129
3618,000000	98,354794
3617,000000	98,328044
3616,000000	98,301378
3615,000000	98,278064
3614,000000	98,257594
3613,000000	98,236763
3612,000000	98,213213
3611,000000	98,187629
3610,000000	98,162008
3609,000000	98,137828
3608,000000	98,116938
3607,000000	98,099877
3606,000000	98,084205
3605,000000	98,067401
3604,000000	98,048819
3603,000000	98,029046
3602,000000	98,008761
3601,000000	97,988186
3600,000000	97,967385
3599,000000	97,946320
3598,000000	97,924107
3597,000000	97,899404
3596,000000	97,872776
3595,000000	97,847176
3594,000000	97,824577
3593,000000	97,803954
3592,000000	97,784095
3591,000000	97,764728
3590,000000	97,744432
3589,000000	97,721433
3588,000000	97,697995
3587,000000	97,677933
3586,000000	97,658781
3585,000000	97,636966
3584,000000	97,614196
3583,000000	97,593213
3582,000000	97,573807
3581,000000	97,554317
3580,000000	97,534212
3579,000000	97,514255
3578,000000	97,494565
3577,000000	97,474267
3576,000000	97,453358
3575,000000	97,432951
3574,000000	97,413605
3573,000000	97,394947
3572,000000	97,376902
3571,000000	97,359397
3570,000000	97,340362
3569,000000	97,316615
3568,000000	97,289252
3567,000000	97,264686
3566,000000	97,244618
3565,000000	97,223535
3564,000000	97,199283
3563,000000	97,174468
3562,000000	97,150982
3561,000000	97,128790
3560,000000	97,107733
3559,000000	97,087943
3558,000000	97,068517
3557,000000	97,047809
3556,000000	97,025286
3555,000000	97,002057
3554,000000	96,979323
3553,000000	96,957457
3552,000000	96,936254
3551,000000	96,915132
3550,000000	96,893115
3549,000000	96,869605
3548,000000	96,845338
3547,000000	96,822313
3546,000000	96,801757
3545,000000	96,782745
3544,000000	96,763955
3543,000000	96,745353
3542,000000	96,726998
3541,000000	96,708261
3540,000000	96,689002
3539,000000	96,669997
3538,000000	96,651374
3537,000000	96,632285
3536,000000	96,612352
3535,000000	96,592189
3534,000000	96,572173
3533,000000	96,552039
3532,000000	96,532016
3531,000000	96,512743
3530,000000	96,494147
3529,000000	96,475419
3528,000000	96,456474
3527,000000	96,437734
3526,000000	96,418505
3525,000000	96,397652
3524,000000	96,376069
3523,000000	96,356122
3522,000000	96,338081
3521,000000	96,319798
3520,000000	96,300187
3519,000000	96,280662
3518,000000	96,262531
3517,000000	96,245356
3516,000000	96,228380
3515,000000	96,211608
3514,000000	96,194616
3513,000000	96,176166
3512,000000	96,156193
3511,000000	96,136649
3510,000000	96,119563
3509,000000	96,105171
3508,000000	96,092632
3507,000000	96,080994
3506,000000	96,068649
3505,000000	96,053460
3504,000000	96,035069
3503,000000	96,015686
3502,000000	95,997363
3501,000000	95,980453
3500,000000	95,965002
3499,000000	95,951091
3498,000000	95,937426
3497,000000	95,921983
3496,000000	95,904616
3495,000000	95,887132
3494,000000	95,870451
3493,000000	95,853734
3492,000000	95,836760
3491,000000	95,820884
3490,000000	95,806863
3489,000000	95,793625
3488,000000	95,780041
3487,000000	95,766127
3486,000000	95,751883
3485,000000	95,737009
3484,000000	95,722377
3483,000000	95,709755
3482,000000	95,699131
3481,000000	95,688034
3480,000000	95,674791
3479,000000	95,660539
3478,000000	95,647025
3477,000000	95,634300
3476,000000	95,621739
3475,000000	95,609678
3474,000000	95,598844
3473,000000	95,589526
3472,000000	95,581982
3471,000000	95,576154
3470,000000	95,570311
3469,000000	95,561693
3468,000000	95,549299
3467,000000	95,534714
3466,000000	95,519724
3465,000000	95,504930
3464,000000	95,491125
3463,000000	95,479960
3462,000000	95,472013
3461,000000	95,465701
3460,000000	95,459011
3459,000000	95,451086
3458,000000	95,441795
3457,000000	95,431454
3456,000000	95,421494
3455,000000	95,413789
3454,000000	95,408452
3453,000000	95,403672
3452,000000	95,398222
3451,000000	95,392752
3450,000000	95,388278
3449,000000	95,384688
3448,000000	95,381239
3447,000000	95,377149
3446,000000	95,371352
3445,000000	95,363442
3444,000000	95,355180
3443,000000	95,349310
3442,000000	95,346696
3441,000000	95,345952
3440,000000	95,345890
3439,000000	95,346566
3438,000000	95,347619
3437,000000	95,347642
3436,000000	95,345879
3435,000000	95,343016
3434,000000	95,339699
3433,000000	95,335761
3432,000000	95,331554
3431,000000	95,328344
3430,000000	95,326719
3429,000000	95,325867
3428,000000	95,325119
3427,000000	95,324781
3426,000000	95,324888
3425,000000	95,324648
3424,000000	95,323889
3423,000000	95,323745
3422,000000	95,325009
3421,000000	95,326994
3420,000000	95,328672
3419,000000	95,329853
3418,000000	95,330709
3417,000000	95,331382
3416,000000	95,332666
3415,000000	95,335777
3414,000000	95,340749
3413,000000	95,346174
3412,000000	95,351019
3411,000000	95,355538
3410,000000	95,360060
3409,000000	95,364281
3408,000000	95,368309
3407,000000	95,372916
3406,000000	95,378156
3405,000000	95,383143
3404,000000	95,387751
3403,000000	95,393089
3402,000000	95,399512
3401,000000	95,405669
3400,000000	95,410320
3399,000000	95,413748
3398,000000	95,416818
3397,000000	95,419997
3396,000000	95,423985
3395,000000	95,429731
3394,000000	95,436897
3393,000000	95,443710
3392,000000	95,449165
3391,000000	95,454086
3390,000000	95,459325
3389,000000	95,464505
3388,000000	95,469353
3387,000000	95,474916
3386,000000	95,482342
3385,000000	95,491417
3384,000000	95,501023
3383,000000	95,510170
3382,000000	95,518207
3381,000000	95,525187
3380,000000	95,532405
3379,000000	95,541281
3378,000000	95,551423
3377,000000	95,561086
3376,000000	95,569774
3375,000000	95,578814
3374,000000	95,589054
3373,000000	95,599732
3372,000000	95,610161
3371,000000	95,620700
3370,000000	95,631320
3369,000000	95,640967
3368,000000	95,649140
3367,000000	95,656684
3366,000000	95,664366
3365,000000	95,672188
3364,000000	95,680580
3363,000000	95,690488
3362,000000	95,701556
3361,000000	95,711907
3360,000000	95,720569
3359,000000	95,728641
3358,000000	95,737330
3357,000000	95,746447
3356,000000	95,755776
3355,000000	95,766236
3354,000000	95,778492
3353,000000	95,791628
3352,000000	95,804215
3351,000000	95,815693
3350,000000	95,826148
3349,000000	95,835849
3348,000000	95,845536
3347,000000	95,856039
3346,000000	95,866945
3345,000000	95,876876
3344,000000	95,885623
3343,000000	95,894744
3342,000000	95,905572
3341,000000	95,917911
3340,000000	95,930995
3339,000000	95,944197
3338,000000	95,956350
3337,000000	95,966066
3336,000000	95,973569
3335,000000	95,980909
3334,000000	95,989576
3333,000000	95,999137
3332,000000	96,008653
3331,000000	96,018020
3330,000000	96,027612
3329,000000	96,037914
3328,000000	96,049725
3327,000000	96,063120
3326,000000	96,075883
3325,000000	96,084952
3324,000000	96,090195
3323,000000	96,094943
3322,000000	96,102163
3321,000000	96,111773
3320,000000	96,122203
3319,000000	96,132618
3318,000000	96,142525
3317,000000	96,151096
3316,000000	96,158362
3315,000000	96,165834
3314,000000	96,174850
3313,000000	96,185258
3312,000000	96,196357
3311,000000	96,207908
3310,000000	96,219482
3309,000000	96,230146
3308,000000	96,239595
3307,000000	96,248304
3306,000000	96,256120
3305,000000	96,262157
3304,000000	96,266647
3303,000000	96,271359
3302,000000	96,277479
3301,000000	96,284620
3300,000000	96,292583
3299,000000	96,302229
3298,000000	96,313755
3297,000000	96,325646
3296,000000	96,336493
3295,000000	96,346530
3294,000000	96,356540
3293,000000	96,366594
3292,000000	96,376507
3291,000000	96,386094
3290,000000	96,394333
3289,000000	96,399937
3288,000000	96,403606
3287,000000	96,408070
3286,000000	96,415038
3285,000000	96,423544
3284,000000	96,432080
3283,000000	96,440683
3282,000000	96,449818
3281,000000	96,459012
3280,000000	96,467949
3279,000000	96,477621
3278,000000	96,489080
3277,000000	96,502017
3276,000000	96,515668
3275,000000	96,529864
3274,000000	96,544263
3273,000000	96,557691
3272,000000	96,569264
3271,000000	96,579180
3270,000000	96,587624
3269,000000	96,594167
3268,000000	96,599014
3267,000000	96,603778
3266,000000	96,610111
3265,000000	96,618511
3264,000000	96,628866
3263,000000	96,640772
3262,000000	96,652876
3261,000000	96,663479
3260,000000	96,672647
3259,000000	96,682364
3258,000000	96,693972
3257,000000	96,706752
3256,000000	96,719456
3255,000000	96,731595
3254,000000	96,742619
3253,000000	96,751832
3252,000000	96,760093
3251,000000	96,769936
3250,000000	96,782775
3249,000000	96,797247
3248,000000	96,811067
3247,000000	96,823070
3246,000000	96,832779
3245,000000	96,839793
3244,000000	96,844843
3243,000000	96,850098
3242,000000	96,857282
3241,000000	96,866566
3240,000000	96,877774
3239,000000	96,891006
3238,000000	96,905401
3237,000000	96,919006
3236,000000	96,930923
3235,000000	96,942111
3234,000000	96,953215
3233,000000	96,963274
3232,000000	96,971627
3231,000000	96,979485
3230,000000	96,988521
3229,000000	96,999117
3228,000000	97,010786
3227,000000	97,022782
3226,000000	97,033587
3225,000000	97,041723
3224,000000	97,048236
3223,000000	97,056565
3222,000000	97,068686
3221,000000	97,082773
3220,000000	97,095899
3219,000000	97,107520
3218,000000	97,118796
3217,000000	97,130044
3216,000000	97,140488
3215,000000	97,149700
3214,000000	97,157964
3213,000000	97,166013
3212,000000	97,175200
3211,000000	97,186814
3210,000000	97,200274
3209,000000	97,213046
3208,000000	97,223392
3207,000000	97,232245
3206,000000	97,241560
3205,000000	97,251957
3204,000000	97,262763
3203,000000	97,273320
3202,000000	97,283415
3201,000000	97,293329
3200,000000	97,304050
3199,000000	97,316457
3198,000000	97,329976
3197,000000	97,343245
3196,000000	97,356324
3195,000000	97,370623
3194,000000	97,386193
3193,000000	97,400891
3192,000000	97,412981
3191,000000	97,422895
3190,000000	97,431755
3189,000000	97,439896
3188,000000	97,447839
3187,000000	97,456915
3186,000000	97,467674
3185,000000	97,478951
3184,000000	97,489597
3183,000000	97,499916
3182,000000	97,510559
3181,000000	97,521333
3180,000000	97,531930
3179,000000	97,542538
3178,000000	97,552930
3177,000000	97,562348
3176,000000	97,571144
3175,000000	97,581063
3174,000000	97,592909
3173,000000	97,605203
3172,000000	97,616063
3171,000000	97,625260
3170,000000	97,633758
3169,000000	97,642490
3168,000000	97,652354
3167,000000	97,664010
3166,000000	97,676812
3165,000000	97,689115
3164,000000	97,700232
3163,000000	97,710867
3162,000000	97,721166
3161,000000	97,729985
3160,000000	97,736872
3159,000000	97,743380
3158,000000	97,751604
3157,000000	97,762540
3156,000000	97,776141
3155,000000	97,791341
3154,000000	97,805540
3153,000000	97,816092
3152,000000	97,823191
3151,000000	97,829693
3150,000000	97,837342
3149,000000	97,845011
3148,000000	97,851425
3147,000000	97,857411
3146,000000	97,864205
3145,000000	97,871586
3144,000000	97,879286
3143,000000	97,888609
3142,000000	97,900828
3141,000000	97,914995
3140,000000	97,928760
3139,000000	97,940421
3138,000000	97,949251
3137,000000	97,955141
3136,000000	97,959225
3135,000000	97,963754
3134,000000	97,970107
3133,000000	97,977673
3132,000000	97,985244
3131,000000	97,992311
3130,000000	97,998423
3129,000000	98,002909
3128,000000	98,006235
3127,000000	98,010278
3126,000000	98,016333
3125,000000	98,024047
3124,000000	98,032907
3123,000000	98,043094
3122,000000	98,053867
3121,000000	98,062903
3120,000000	98,068739
3119,000000	98,072617
3118,000000	98,076618
3117,000000	98,081066
3116,000000	98,084793
3115,000000	98,086876
3114,000000	98,087084
3113,000000	98,085818
3112,000000	98,084478
3111,000000	98,084685
3110,000000	98,086320
3109,000000	98,087440
3108,000000	98,086896
3107,000000	98,085732
3106,000000	98,085366
3105,000000	98,085923
3104,000000	98,087372
3103,000000	98,090721
3102,000000	98,096647
3101,000000	98,104023
3100,000000	98,111021
3099,000000	98,116786
3098,000000	98,121029
3097,000000	98,123167
3096,000000	98,123163
3095,000000	98,122179
3094,000000	98,121035
3093,000000	98,118789
3092,000000	98,113862
3091,000000	98,105803
3090,000000	98,095332
3089,000000	98,083580
3088,000000	98,071933
3087,000000	98,061567
3086,000000	98,052365
3085,000000	98,043511
3084,000000	98,035839
3083,000000	98,032150
3082,000000	98,034135
3081,000000	98,040327
3080,000000	98,048016
3079,000000	98,055829
3078,000000	98,063185
3077,000000	98,068706
3076,000000	98,070977
3075,000000	98,070234
3074,000000	98,068106
3073,000000	98,066107
3072,000000	98,065077
3071,000000	98,065173
3070,000000	98,065467
3069,000000	98,064236
3068,000000	98,060335
3067,000000	98,053739
3066,000000	98,044417
3065,000000	98,032105
3064,000000	98,017934
3063,000000	98,005082
3062,000000	97,996840
3061,000000	97,994859
3060,000000	97,999599
3059,000000	98,010813
3058,000000	98,026767
3057,000000	98,044384
3056,000000	98,061581
3055,000000	98,078487
3054,000000	98,095470
3053,000000	98,111244
3052,000000	98,124060
3051,000000	98,133648
3050,000000	98,140810
3049,000000	98,146057
3048,000000	98,149632
3047,000000	98,152039
3046,000000	98,153389
3045,000000	98,152911
3044,000000	98,149895
3043,000000	98,144085
3042,000000	98,134716
3041,000000	98,120571
3040,000000	98,101917
3039,000000	98,081174
3038,000000	98,060341
3037,000000	98,038787
3036,000000	98,014446
3035,000000	97,985970
3034,000000	97,952884
3033,000000	97,914832
3032,000000	97,872282
3031,000000	97,827433
3030,000000	97,783644
3029,000000	97,744649
3028,000000	97,714737
3027,000000	97,698080
3026,000000	97,696472
3025,000000	97,708446
3024,000000	97,731015
3023,000000	97,761461
3022,000000	97,796799
3021,000000	97,833063
3020,000000	97,866615
3019,000000	97,895342
3018,000000	97,918015
3017,000000	97,933613
3016,000000	97,942273
3015,000000	97,945663
3014,000000	97,945347
3013,000000	97,941420
3012,000000	97,933240
3011,000000	97,920420
3010,000000	97,902462
3009,000000	97,879141
3008,000000	97,852084
3007,000000	97,824606
3006,000000	97,798828
3005,000000	97,773856
3004,000000	97,747754
3003,000000	97,720326
3002,000000	97,693023
3001,000000	97,667030
3000,000000	97,642220
2999,000000	97,617096
2998,000000	97,589079
2997,000000	97,555789
2996,000000	97,516689
2995,000000	97,472386
2994,000000	97,421905
2993,000000	97,362147
2992,000000	97,290420
2991,000000	97,206285
2990,000000	97,110008
2989,000000	97,001021
2988,000000	96,879096
2987,000000	96,745370
2986,000000	96,601227
2985,000000	96,446930
2984,000000	96,282434
2983,000000	96,108644
2982,000000	95,926985
2981,000000	95,739282
2980,000000	95,548708
2979,000000	95,359927
2978,000000	95,177257
2977,000000	95,003384
2976,000000	94,840141
2975,000000	94,688822
2974,000000	94,549300
2973,000000	94,420141
2972,000000	94,300892
2971,000000	94,193033
2970,000000	94,098128
2969,000000	94,016587
2968,000000	93,948648
2967,000000	93,895321
2966,000000	93,856902
2965,000000	93,831783
2964,000000	93,817750
2963,000000	93,813142
2962,000000	93,816258
2961,000000	93,824684
2960,000000	93,836301
2959,000000	93,849794
2958,000000	93,863349
2957,000000	93,874471
2956,000000	93,882067
2955,000000	93,887389
2954,000000	93,891485
2953,000000	93,892788
2952,000000	93,888362
2951,000000	93,876234
2950,000000	93,855270
2949,000000	93,823679
2948,000000	93,779417
2947,000000	93,721352
2946,000000	93,648779
2945,000000	93,560600
2944,000000	93,455969
2943,000000	93,335522
2942,000000	93,200844
2941,000000	93,053409
2940,000000	92,895025
2939,000000	92,728512
2938,000000	92,557184
2937,000000	92,383780
2936,000000	92,210667
2935,000000	92,040398
2934,000000	91,875321
2933,000000	91,717236
2932,000000	91,567747
2931,000000	91,428540
2930,000000	91,300604
2929,000000	91,183866
2928,000000	91,077976
2927,000000	90,982688
2926,000000	90,896853
2925,000000	90,817485
2924,000000	90,740531
2923,000000	90,662306
2922,000000	90,580283
2921,000000	90,493287
2920,000000	90,401494
2919,000000	90,306118
2918,000000	90,209376
2917,000000	90,115309
2916,000000	90,030372
2915,000000	89,961793
2914,000000	89,914852
2913,000000	89,892755
2912,000000	89,898602
2911,000000	89,936595
2910,000000	90,010778
2909,000000	90,123813
2908,000000	90,277603
2907,000000	90,473497
2906,000000	90,711511
2905,000000	90,989571
2904,000000	91,304078
2903,000000	91,649978
2902,000000	92,019698
2901,000000	92,403634
2900,000000	92,792148
2899,000000	93,176885
2898,000000	93,549917
2897,000000	93,903222
2896,000000	94,230689
2895,000000	94,529263
2894,000000	94,797721
2893,000000	95,035170
2892,000000	95,242160
2891,000000	95,421655
2890,000000	95,577337
2889,000000	95,711707
2888,000000	95,826741
2887,000000	95,925267
2886,000000	96,010086
2885,000000	96,082663
2884,000000	96,143524
2883,000000	96,193021
2882,000000	96,230798
2881,000000	96,255655
2880,000000	96,267609
2879,000000	96,269429
2878,000000	96,265345
2877,000000	96,258878
2876,000000	96,252018
2875,000000	96,244984
2874,000000	96,235866
2873,000000	96,222407
2872,000000	96,205838
2871,000000	96,191649
2870,000000	96,184924
2869,000000	96,185301
2868,000000	96,187041
2867,000000	96,182875
2866,000000	96,167043
2865,000000	96,136761
2864,000000	96,093109
2863,000000	96,039733
2862,000000	95,979016
2861,000000	95,910108
2860,000000	95,831849
2859,000000	95,746624
2858,000000	95,660017
2857,000000	95,577822
2856,000000	95,504424
2855,000000	95,443056
2854,000000	95,395872
2853,000000	95,364622
2852,000000	95,352950
2851,000000	95,366761
2850,000000	95,410374
2849,000000	95,482301
2848,000000	95,575857
2847,000000	95,683662
2846,000000	95,800601
2845,000000	95,923553
2844,000000	96,050787
2843,000000	96,182013
2842,000000	96,317262
2841,000000	96,455033
2840,000000	96,591783
2839,000000	96,723365
2838,000000	96,846820
2837,000000	96,961164
2836,000000	97,067331
2835,000000	97,166774
2834,000000	97,259213
2833,000000	97,342261
2832,000000	97,413675
2831,000000	97,473433
2830,000000	97,523179
2829,000000	97,564406
2828,000000	97,597872
2827,000000	97,623823
2826,000000	97,641774
2825,000000	97,650862
2824,000000	97,651227
2823,000000	97,644492
2822,000000	97,632578
2821,000000	97,616977
2820,000000	97,599963
2819,000000	97,585491
2818,000000	97,577738
2817,000000	97,579506
2816,000000	97,592430
2815,000000	97,617492
2814,000000	97,654357
2813,000000	97,700917
2812,000000	97,754328
2811,000000	97,811859
2810,000000	97,870282
2809,000000	97,925939
2808,000000	97,976604
2807,000000	98,022240
2806,000000	98,063195
2805,000000	98,099053
2804,000000	98,130228
2803,000000	98,159128
2802,000000	98,187987
2801,000000	98,216235
2800,000000	98,241402
2799,000000	98,261918
2798,000000	98,277999
2797,000000	98,290920
2796,000000	98,302667
2795,000000	98,315362
2794,000000	98,329580
2793,000000	98,343719
2792,000000	98,356050
2791,000000	98,366590
2790,000000	98,376114
2789,000000	98,384648
2788,000000	98,392234
2787,000000	98,400143
2786,000000	98,409683
2785,000000	98,420428
2784,000000	98,430906
2783,000000	98,440398
2782,000000	98,448937
2781,000000	98,456356
2780,000000	98,462723
2779,000000	98,469165
2778,000000	98,476897
2777,000000	98,485707
2776,000000	98,494275
2775,000000	98,501475
2774,000000	98,506589
2773,000000	98,509140
2772,000000	98,509599
2771,000000	98,509552
2770,000000	98,510122
2769,000000	98,510876
2768,000000	98,511105
2767,000000	98,511251
2766,000000	98,512048
2765,000000	98,513145
2764,000000	98,513759
2763,000000	98,513863
2762,000000	98,513625
2761,000000	98,512529
2760,000000	98,510359
2759,000000	98,508374
2758,000000	98,508115
2757,000000	98,509423
2756,000000	98,510687
2755,000000	98,510655
2754,000000	98,509208
2753,000000	98,506968
2752,000000	98,505064
2751,000000	98,504536
2750,000000	98,504938
2749,000000	98,504135
2748,000000	98,500441
2747,000000	98,494455
2746,000000	98,488113
2745,000000	98,482784
2744,000000	98,479132
2743,000000	98,477768
2742,000000	98,478743
2741,000000	98,481011
2740,000000	98,483526
2739,000000	98,486248
2738,000000	98,489231
2737,000000	98,491579
2736,000000	98,492548
2735,000000	98,493032
2734,000000	98,494684
2733,000000	98,498033
2732,000000	98,502536
2731,000000	98,508022
2730,000000	98,514913
2729,000000	98,523184
2728,000000	98,531926
2727,000000	98,539852
2726,000000	98,545807
2725,000000	98,549392
2724,000000	98,551674
2723,000000	98,554560
2722,000000	98,558823
2721,000000	98,563410
2720,000000	98,567216
2719,000000	98,570588
2718,000000	98,574346
2717,000000	98,578332
2716,000000	98,581907
2715,000000	98,585124
2714,000000	98,588460
2713,000000	98,592024
2712,000000	98,595786
2711,000000	98,599824
2710,000000	98,603553
2709,000000	98,605559
2708,000000	98,605187
2707,000000	98,603687
2706,000000	98,603003
2705,000000	98,603928
2704,000000	98,605983
2703,000000	98,608309
2702,000000	98,610038
2701,000000	98,610646
2700,000000	98,610643
2699,000000	98,611202
2698,000000	98,612610
2697,000000	98,613988
2696,000000	98,614922
2695,000000	98,616165
2694,000000	98,618123
2693,000000	98,619961
2692,000000	98,620980
2691,000000	98,621645
2690,000000	98,622287
2689,000000	98,622058
2688,000000	98,620274
2687,000000	98,617762
2686,000000	98,615841
2685,000000	98,614952
2684,000000	98,615183
2683,000000	98,617001
2682,000000	98,620328
2681,000000	98,623808
2680,000000	98,626003
2679,000000	98,626556
2678,000000	98,625532
2677,000000	98,622889
2676,000000	98,619482
2675,000000	98,617223
2674,000000	98,616995
2673,000000	98,617521
2672,000000	98,617430
2671,000000	98,617253
2670,000000	98,618094
2669,000000	98,619547
2668,000000	98,620434
2667,000000	98,620759
2666,000000	98,621469
2665,000000	98,622979
2664,000000	98,625213
2663,000000	98,628390
2662,000000	98,632609
2661,000000	98,637316
2660,000000	98,642184
2659,000000	98,647754
2658,000000	98,654189
2657,000000	98,660495
2656,000000	98,666218
2655,000000	98,672744
2654,000000	98,681286
2653,000000	98,690475
2652,000000	98,697779
2651,000000	98,702843
2650,000000	98,707761
2649,000000	98,714291
2648,000000	98,722249
2647,000000	98,730417
2646,000000	98,737745
2645,000000	98,743827
2644,000000	98,749204
2643,000000	98,755026
2642,000000	98,761763
2641,000000	98,768701
2640,000000	98,775161
2639,000000	98,781132
2638,000000	98,786054
2637,000000	98,788446
2636,000000	98,787989
2635,000000	98,786741
2634,000000	98,787002
2633,000000	98,789082
2632,000000	98,792406
2631,000000	98,797288
2630,000000	98,803941
2629,000000	98,811059
2628,000000	98,817171
2627,000000	98,822437
2626,000000	98,827381
2625,000000	98,831021
2624,000000	98,832188
2623,000000	98,831867
2622,000000	98,832359
2621,000000	98,834693
2620,000000	98,838330
2619,000000	98,842582
2618,000000	98,846725
2617,000000	98,849587
2616,000000	98,850665
2615,000000	98,851035
2614,000000	98,851889
2613,000000	98,853019
2612,000000	98,853941
2611,000000	98,855258
2610,000000	98,857530
2609,000000	98,859975
2608,000000	98,861793
2607,000000	98,863592
2606,000000	98,866020
2605,000000	98,868206
2604,000000	98,869093
2603,000000	98,869176
2602,000000	98,869578
2601,000000	98,870775
2600,000000	98,873401
2599,000000	98,878448
2598,000000	98,884974
2597,000000	98,889496
2596,000000	98,889826
2595,000000	98,888170
2594,000000	98,888390
2593,000000	98,891440
2592,000000	98,895393
2591,000000	98,898632
2590,000000	98,901062
2589,000000	98,903136
2588,000000	98,905390
2587,000000	98,908097
2586,000000	98,910402
2585,000000	98,911230
2584,000000	98,911850
2583,000000	98,915251
2582,000000	98,921615
2581,000000	98,926791
2580,000000	98,927183
2579,000000	98,923879
2578,000000	98,919936
2577,000000	98,915996
2576,000000	98,911067
2575,000000	98,905594
2574,000000	98,901051
2573,000000	98,897951
2572,000000	98,896478
2571,000000	98,897524
2570,000000	98,900848
2569,000000	98,903752
2568,000000	98,903840
2567,000000	98,901795
2566,000000	98,899637
2565,000000	98,897871
2564,000000	98,896291
2563,000000	98,895785
2562,000000	98,897184
2561,000000	98,899516
2560,000000	98,901134
2559,000000	98,901306
2558,000000	98,899709
2557,000000	98,896411
2556,000000	98,893469
2555,000000	98,893984
2554,000000	98,897979
2553,000000	98,901716
2552,000000	98,902642
2551,000000	98,902392
2550,000000	98,903335
2549,000000	98,905344
2548,000000	98,907858
2547,000000	98,911850
2546,000000	98,917144
2545,000000	98,920860
2544,000000	98,921310
2543,000000	98,920762
2542,000000	98,921898
2541,000000	98,924299
2540,000000	98,926749
2539,000000	98,929696
2538,000000	98,932652
2537,000000	98,932667
2536,000000	98,928858
2535,000000	98,925509
2534,000000	98,927092
2533,000000	98,932684
2532,000000	98,938403
2531,000000	98,942365
2530,000000	98,943954
2529,000000	98,941518
2528,000000	98,935212
2527,000000	98,929613
2526,000000	98,929034
2525,000000	98,932157
2524,000000	98,935028
2523,000000	98,937236
2522,000000	98,940706
2521,000000	98,944376
2520,000000	98,945000
2519,000000	98,942490
2518,000000	98,940291
2517,000000	98,940616
2516,000000	98,942655
2515,000000	98,945002
2514,000000	98,946951
2513,000000	98,947975
2512,000000	98,948514
2511,000000	98,950389
2510,000000	98,954098
2509,000000	98,956997
2508,000000	98,956725
2507,000000	98,955113
2506,000000	98,955983
2505,000000	98,960254
2504,000000	98,965660
2503,000000	98,969980
2502,000000	98,972130
2501,000000	98,971553
2500,000000	98,969193
2499,000000	98,967900
2498,000000	98,969510
2497,000000	98,972666
2496,000000	98,975397
2495,000000	98,978179
2494,000000	98,982357
2493,000000	98,987497
2492,000000	98,992630
2491,000000	98,998172
2490,000000	99,004172
2489,000000	99,008615
2488,000000	99,010037
2487,000000	99,009818
2486,000000	99,009310
2485,000000	99,006927
2484,000000	99,001288
2483,000000	98,995422
2482,000000	98,994313
2481,000000	98,999186
2480,000000	99,007012
2479,000000	99,014620
2478,000000	99,020614
2477,000000	99,024290
2476,000000	99,025481
2475,000000	99,025166
2474,000000	99,024353
2473,000000	99,022994
2472,000000	99,021306
2471,000000	99,020826
2470,000000	99,022670
2469,000000	99,026158
2468,000000	99,030327
2467,000000	99,035053
2466,000000	99,039466
2465,000000	99,041613
2464,000000	99,041271
2463,000000	99,040774
2462,000000	99,041384
2461,000000	99,041427
2460,000000	99,039867
2459,000000	99,038916
2458,000000	99,040779
2457,000000	99,044296
2456,000000	99,047277
2455,000000	99,049699
2454,000000	99,052023
2453,000000	99,052864
2452,000000	99,051300
2451,000000	99,049410
2450,000000	99,049618
2449,000000	99,051319
2448,000000	99,052682
2447,000000	99,053916
2446,000000	99,056105
2445,000000	99,058637
2444,000000	99,060358
2443,000000	99,061635
2442,000000	99,063076
2441,000000	99,064052
2440,000000	99,064545
2439,000000	99,066214
2438,000000	99,069379
2437,000000	99,071323
2436,000000	99,069989
2435,000000	99,067147
2434,000000	99,065632
2433,000000	99,065893
2432,000000	99,067602
2431,000000	99,071757
2430,000000	99,078149
2429,000000	99,083210
2428,000000	99,083735
2427,000000	99,081068
2426,000000	99,078942
2425,000000	99,079031
2424,000000	99,081019
2423,000000	99,084673
2422,000000	99,088858
2421,000000	99,090419
2420,000000	99,087169
2419,000000	99,080781
2418,000000	99,074561
2417,000000	99,070086
2416,000000	99,067792
2415,000000	99,068347
2414,000000	99,070999
2413,000000	99,072900
2412,000000	99,072705
2411,000000	99,072884
2410,000000	99,076033
2409,000000	99,081019
2408,000000	99,085391
2407,000000	99,089359
2406,000000	99,094610
2405,000000	99,100999
2404,000000	99,107004
2403,000000	99,111707
2402,000000	99,114123
2401,000000	99,112714
2400,000000	99,108172
2399,000000	99,104680
2398,000000	99,105775
2397,000000	99,110432
2396,000000	99,115235
2395,000000	99,118476
2394,000000	99,120118
2393,000000	99,119911
2392,000000	99,118227
2391,000000	99,116943
2390,000000	99,116968
2389,000000	99,116615
2388,000000	99,114399
2387,000000	99,111994
2386,000000	99,112472
2385,000000	99,117049
2384,000000	99,125669
2383,000000	99,138218
2382,000000	99,153028
2381,000000	99,165846
2380,000000	99,172435
2379,000000	99,171766
2378,000000	99,165075
2377,000000	99,153929
2376,000000	99,140831
2375,000000	99,129659
2374,000000	99,123276
2373,000000	99,121782
2372,000000	99,124391
2371,000000	99,130530
2370,000000	99,138180
2369,000000	99,143663
2368,000000	99,145589
2367,000000	99,146603
2366,000000	99,148839
2365,000000	99,150405
2364,000000	99,147710
2363,000000	99,140080
2362,000000	99,130077
2361,000000	99,120626
2360,000000	99,114725
2359,000000	99,113891
2358,000000	99,117013
2357,000000	99,121225
2356,000000	99,122954
2355,000000	99,122462
2354,000000	99,125494
2353,000000	99,136033
2352,000000	99,147567
2351,000000	99,149271
2350,000000	99,138286
2349,000000	99,119460
2348,000000	99,101628
2347,000000	99,094931
2346,000000	99,102064
2345,000000	99,111354
2344,000000	99,110060
2343,000000	99,100909
2342,000000	99,094679
2341,000000	99,095428
2340,000000	99,099149
2339,000000	99,102225
2338,000000	99,105220
2337,000000	99,108475
2336,000000	99,110332
2335,000000	99,111516
2334,000000	99,115882
2333,000000	99,124489
2332,000000	99,132588
2331,000000	99,135001
2330,000000	99,130250
2329,000000	99,117064
2328,000000	99,094074
2327,000000	99,065109
2326,000000	99,040808
2325,000000	99,031590
2324,000000	99,040189
2323,000000	99,061481
2322,000000	99,085786
2321,000000	99,103554
2320,000000	99,110380
2319,000000	99,108934
2318,000000	99,104970
2317,000000	99,102395
2316,000000	99,103475
2315,000000	99,110228
2314,000000	99,122096
2313,000000	99,134333
2312,000000	99,142496
2311,000000	99,147290
2310,000000	99,151943
2309,000000	99,156813
2308,000000	99,160458
2307,000000	99,163298
2306,000000	99,166027
2305,000000	99,166636
2304,000000	99,163195
2303,000000	99,158157
2302,000000	99,155395
2301,000000	99,154773
2300,000000	99,153840
2299,000000	99,152617
2298,000000	99,152378
2297,000000	99,151366
2296,000000	99,146682
2295,000000	99,139210
2294,000000	99,132161
2293,000000	99,126187
2292,000000	99,120241
2291,000000	99,115677
2290,000000	99,114340
2289,000000	99,113901
2288,000000	99,110723
2287,000000	99,106512
2286,000000	99,106587
2285,000000	99,112013
2284,000000	99,118951
2283,000000	99,125477
2282,000000	99,133227
2281,000000	99,142201
2280,000000	99,149569
2279,000000	99,154215
2278,000000	99,157667
2277,000000	99,160459
2276,000000	99,161989
2275,000000	99,163430
2274,000000	99,166343
2273,000000	99,169392
2272,000000	99,171031
2271,000000	99,173844
2270,000000	99,180948
2269,000000	99,189756
2268,000000	99,194880
2267,000000	99,195772
2266,000000	99,195853
2265,000000	99,195849
2264,000000	99,194211
2263,000000	99,192253
2262,000000	99,192495
2261,000000	99,193309
2260,000000	99,191489
2259,000000	99,189084
2258,000000	99,191662
2257,000000	99,200872
2256,000000	99,213740
2255,000000	99,227205
2254,000000	99,237982
2253,000000	99,241203
2252,000000	99,236168
2251,000000	99,230502
2250,000000	99,231457
2249,000000	99,235930
2248,000000	99,236069
2247,000000	99,231982
2246,000000	99,230844
2245,000000	99,235542
2244,000000	99,242497
2243,000000	99,248906
2242,000000	99,254517
2241,000000	99,257866
2240,000000	99,258450
2239,000000	99,260815
2238,000000	99,268996
2237,000000	99,278743
2236,000000	99,282869
2235,000000	99,282174
2234,000000	99,283323
2233,000000	99,288319
2232,000000	99,294055
2231,000000	99,300115
2230,000000	99,308505
2229,000000	99,317108
2228,000000	99,320989
2227,000000	99,318773
2226,000000	99,311537
2225,000000	99,299019
2224,000000	99,283898
2223,000000	99,275242
2222,000000	99,279334
2221,000000	99,290862
2220,000000	99,301416
2219,000000	99,312114
2218,000000	99,328366
2217,000000	99,346717
2216,000000	99,357962
2215,000000	99,360138
2214,000000	99,358506
2213,000000	99,356261
2212,000000	99,355134
2211,000000	99,360902
2210,000000	99,377424
2209,000000	99,397933
2208,000000	99,411755
2207,000000	99,416460
2206,000000	99,414807
2205,000000	99,405893
2204,000000	99,390111
2203,000000	99,376559
2202,000000	99,372979
2201,000000	99,373457
2200,000000	99,368168
2199,000000	99,360268
2198,000000	99,359786
2197,000000	99,365644
2196,000000	99,368619
2195,000000	99,369233
2194,000000	99,377314
2193,000000	99,394242
2192,000000	99,409909
2191,000000	99,417652
2190,000000	99,420008
2189,000000	99,419750
2188,000000	99,416716
2187,000000	99,413313
2186,000000	99,413134
2185,000000	99,415369
2184,000000	99,418973
2183,000000	99,427834
2182,000000	99,441589
2181,000000	99,447864
2180,000000	99,437511
2179,000000	99,421487
2178,000000	99,418518
2177,000000	99,431060
2176,000000	99,445625
2175,000000	99,452188
2174,000000	99,449451
2173,000000	99,436080
2172,000000	99,412535
2171,000000	99,388355
2170,000000	99,374711
2169,000000	99,373161
2168,000000	99,381977
2167,000000	99,405999
2166,000000	99,444453
2165,000000	99,475156
2164,000000	99,473397
2163,000000	99,446371
2162,000000	99,430974
2161,000000	99,456583
2160,000000	99,520850
2159,000000	99,598907
2158,000000	99,661533
2157,000000	99,687839
2156,000000	99,678310
2155,000000	99,653741
2154,000000	99,632224
2153,000000	99,613438
2152,000000	99,591732
2151,000000	99,573549
2150,000000	99,568416
2149,000000	99,571501
2148,000000	99,570094
2147,000000	99,562243
2146,000000	99,555435
2145,000000	99,551863
2144,000000	99,548013
2143,000000	99,544384
2142,000000	99,544024
2141,000000	99,545049
2140,000000	99,544338
2139,000000	99,544053
2138,000000	99,546115
2137,000000	99,546327
2136,000000	99,542397
2135,000000	99,540150
2134,000000	99,542277
2133,000000	99,539242
2132,000000	99,522510
2131,000000	99,499255
2130,000000	99,483287
2129,000000	99,477187
2128,000000	99,472813
2127,000000	99,465216
2126,000000	99,456350
2125,000000	99,447987
2124,000000	99,440089
2123,000000	99,434416
2122,000000	99,431987
2121,000000	99,428516
2120,000000	99,419281
2119,000000	99,406714
2118,000000	99,396798
2117,000000	99,390486
2116,000000	99,385051
2115,000000	99,380737
2114,000000	99,379162
2113,000000	99,378126
2112,000000	99,375545
2111,000000	99,375604
2110,000000	99,382718
2109,000000	99,391847
2108,000000	99,393856
2107,000000	99,388577
2106,000000	99,383779
2105,000000	99,383078
2104,000000	99,383780
2103,000000	99,384943
2102,000000	99,387866
2101,000000	99,389462
2100,000000	99,385339
2099,000000	99,380323
2098,000000	99,386778
2097,000000	99,410368
2096,000000	99,443390
2095,000000	99,472649
2094,000000	99,488051
2093,000000	99,485037
2092,000000	99,466974
2091,000000	99,445204
2090,000000	99,429889
2089,000000	99,420521
2088,000000	99,410410
2087,000000	99,398477
2086,000000	99,389970
2085,000000	99,386984
2084,000000	99,386122
2083,000000	99,385667
2082,000000	99,387827
2081,000000	99,393242
2080,000000	99,399489
2079,000000	99,405593
2078,000000	99,412419
2077,000000	99,418857
2076,000000	99,422960
2075,000000	99,425992
2074,000000	99,429942
2073,000000	99,432486
2072,000000	99,430621
2071,000000	99,427684
2070,000000	99,429896
2069,000000	99,437326
2068,000000	99,444507
2067,000000	99,448629
2066,000000	99,451236
2065,000000	99,453291
2064,000000	99,454095
2063,000000	99,453415
2062,000000	99,450667
2061,000000	99,445545
2060,000000	99,442993
2059,000000	99,451442
2058,000000	99,470809
2057,000000	99,488730
2056,000000	99,494958
2055,000000	99,491675
2054,000000	99,482687
2053,000000	99,463773
2052,000000	99,435638
2051,000000	99,416024
2050,000000	99,422686
2049,000000	99,447030
2048,000000	99,462006
2047,000000	99,457988
2046,000000	99,450560
2045,000000	99,453197
2044,000000	99,462919
2043,000000	99,473001
2042,000000	99,482361
2041,000000	99,490463
2040,000000	99,497456
2039,000000	99,509113
2038,000000	99,528211
2037,000000	99,543329
2036,000000	99,541507
2035,000000	99,529622
2034,000000	99,526109
2033,000000	99,533777
2032,000000	99,539089
2031,000000	99,535890
2030,000000	99,531275
2029,000000	99,531029
2028,000000	99,537258
2027,000000	99,557123
2026,000000	99,595943
2025,000000	99,642160
2024,000000	99,675824
2023,000000	99,690954
2022,000000	99,694035
2021,000000	99,687037
2020,000000	99,668903
2019,000000	99,647046
2018,000000	99,630628
2017,000000	99,616278
2016,000000	99,595917
2015,000000	99,575098
2014,000000	99,567544
2013,000000	99,575057
2012,000000	99,587133
2011,000000	99,596722
2010,000000	99,603567
2009,000000	99,607277
2008,000000	99,610817
2007,000000	99,624645
2006,000000	99,652726
2005,000000	99,679744
2004,000000	99,686384
2003,000000	99,671075
2002,000000	99,645557
2001,000000	99,619425
2000,000000	99,599160
1999,000000	99,592342
1998,000000	99,599836
1997,000000	99,609147
1996,000000	99,607917
1995,000000	99,598163
1994,000000	99,586759
1993,000000	99,571852
1992,000000	99,552284
1991,000000	99,539910
1990,000000	99,545894
1989,000000	99,563756
1988,000000	99,580299
1987,000000	99,593351
1986,000000	99,604135
1985,000000	99,603064
1984,000000	99,582862
1983,000000	99,557629
1982,000000	99,547988
1981,000000	99,553267
1980,000000	99,559078
1979,000000	99,568163
1978,000000	99,597269
1977,000000	99,641132
1976,000000	99,672000
1975,000000	99,680798
1974,000000	99,687416
1973,000000	99,707442
1972,000000	99,733996
1971,000000	99,753947
1970,000000	99,761976
1969,000000	99,757283
1968,000000	99,743709
1967,000000	99,732397
1966,000000	99,729902
1965,000000	99,728158
1964,000000	99,718768
1963,000000	99,708127
1962,000000	99,706122
1961,000000	99,709218
1960,000000	99,708302
1959,000000	99,704846
1958,000000	99,703462
1957,000000	99,697422
1956,000000	99,678003
1955,000000	99,650709
1954,000000	99,627462
1953,000000	99,608479
1952,000000	99,586291
1951,000000	99,561856
1950,000000	99,542552
1949,000000	99,529014
1948,000000	99,516716
1947,000000	99,507457
1946,000000	99,506559
1945,000000	99,511178
1944,000000	99,513454
1943,000000	99,513358
1942,000000	99,515974
1941,000000	99,517919
1940,000000	99,511460
1939,000000	99,497438
1938,000000	99,481481
1937,000000	99,464447
1936,000000	99,446182
1935,000000	99,433758
1934,000000	99,435678
1933,000000	99,450038
1932,000000	99,468052
1931,000000	99,485622
1930,000000	99,502068
1929,000000	99,512580
1928,000000	99,512578
1927,000000	99,507406
1926,000000	99,505868
1925,000000	99,506666
1924,000000	99,501204
1923,000000	99,488614
1922,000000	99,477775
1921,000000	99,472915
1920,000000	99,469149
1919,000000	99,462105
1918,000000	99,453972
1917,000000	99,448126
1916,000000	99,444522
1915,000000	99,444249
1914,000000	99,448590
1913,000000	99,452950
1912,000000	99,450411
1911,000000	99,440299
1910,000000	99,428443
1909,000000	99,419385
1908,000000	99,413218
1907,000000	99,410825
1906,000000	99,413772
1905,000000	99,418749
1904,000000	99,419553
1903,000000	99,414985
1902,000000	99,410510
1901,000000	99,410654
1900,000000	99,414507
1899,000000	99,419768
1898,000000	99,424933
1897,000000	99,427852
1896,000000	99,428373
1895,000000	99,431586
1894,000000	99,442806
1893,000000	99,459429
1892,000000	99,473340
1891,000000	99,478936
1890,000000	99,474996
1889,000000	99,461361
1888,000000	99,438777
1887,000000	99,413040
1886,000000	99,392287
1885,000000	99,378621
1884,000000	99,367624
1883,000000	99,355619
1882,000000	99,343494
1881,000000	99,332770
1880,000000	99,322421
1879,000000	99,311883
1878,000000	99,302544
1877,000000	99,295199
1876,000000	99,289909
1875,000000	99,287265
1874,000000	99,286574
1873,000000	99,284496
1872,000000	99,278850
1871,000000	99,272500
1870,000000	99,270970
1869,000000	99,276370
1868,000000	99,283843
1867,000000	99,288553
1866,000000	99,292803
1865,000000	99,299071
1864,000000	99,305287
1863,000000	99,310431
1862,000000	99,316323
1861,000000	99,322673
1860,000000	99,326429
1859,000000	99,327767
1858,000000	99,330914
1857,000000	99,337378
1856,000000	99,343791
1855,000000	99,348061
1854,000000	99,351670
1853,000000	99,354784
1852,000000	99,353977
1851,000000	99,347821
1850,000000	99,338846
1849,000000	99,329007
1848,000000	99,319765
1847,000000	99,314800
1846,000000	99,317214
1845,000000	99,323148
1844,000000	99,324045
1843,000000	99,317434
1842,000000	99,311322
1841,000000	99,312603
1840,000000	99,317236
1839,000000	99,318598
1838,000000	99,316382
1837,000000	99,313300
1836,000000	99,309008
1835,000000	99,302198
1834,000000	99,294787
1833,000000	99,288476
1832,000000	99,280681
1831,000000	99,268241
1830,000000	99,254266
1829,000000	99,243381
1828,000000	99,235264
1827,000000	99,230304
1826,000000	99,228730
1825,000000	99,226360
1824,000000	99,219717
1823,000000	99,211276
1822,000000	99,206815
1821,000000	99,207018
1820,000000	99,207361
1819,000000	99,205822
1818,000000	99,203435
1817,000000	99,199174
1816,000000	99,189452
1815,000000	99,173499
1814,000000	99,155726
1813,000000	99,140071
1812,000000	99,126772
1811,000000	99,114351
1810,000000	99,101681
1809,000000	99,089222
1808,000000	99,077705
1807,000000	99,066946
1806,000000	99,056445
1805,000000	99,045512
1804,000000	99,033735
1803,000000	99,021887
1802,000000	99,011667
1801,000000	99,001557
1800,000000	98,986338
1799,000000	98,964482
1798,000000	98,942752
1797,000000	98,929615
1796,000000	98,925616
1795,000000	98,923732
1794,000000	98,916032
1793,000000	98,898439
1792,000000	98,874185
1791,000000	98,848761
1790,000000	98,824678
1789,000000	98,803547
1788,000000	98,784384
1787,000000	98,764613
1786,000000	98,743970
1785,000000	98,723014
1784,000000	98,699643
1783,000000	98,672438
1782,000000	98,645938
1781,000000	98,624453
1780,000000	98,606281
1779,000000	98,586939
1778,000000	98,566053
1777,000000	98,547489
1776,000000	98,531862
1775,000000	98,516455
1774,000000	98,497578
1773,000000	98,471437
1772,000000	98,439839
1771,000000	98,409218
1770,000000	98,384585
1769,000000	98,366891
1768,000000	98,350774
1767,000000	98,331058
1766,000000	98,309844
1765,000000	98,289996
1764,000000	98,266745
1763,000000	98,231211
1762,000000	98,184612
1761,000000	98,135182
1760,000000	98,084776
1759,000000	98,031101
1758,000000	97,971045
1757,000000	97,900379
1756,000000	97,816963
1755,000000	97,725744
1754,000000	97,633160
1753,000000	97,531660
1752,000000	97,399143
1751,000000	97,225229
1750,000000	97,025048
1749,000000	96,814240
1748,000000	96,590234
1747,000000	96,346754
1746,000000	96,082607
1745,000000	95,791143
1744,000000	95,468115
1743,000000	95,126418
1742,000000	94,776708
1741,000000	94,397997
1740,000000	93,968943
1739,000000	93,536185
1738,000000	93,181632
1737,000000	92,917786
1736,000000	92,684634
1735,000000	92,398210
1734,000000	92,059238
1733,000000	91,782767
1732,000000	91,624697
1731,000000	91,552412
1730,000000	91,532136
1729,000000	91,545641
1728,000000	91,589208
1727,000000	91,666475
1726,000000	91,782877
1725,000000	91,942788
1724,000000	92,146975
1723,000000	92,382002
1722,000000	92,620998
1721,000000	92,849498
1720,000000	93,082002
1719,000000	93,352843
1718,000000	93,682068
1717,000000	94,025102
1716,000000	94,322189
1715,000000	94,578690
1714,000000	94,813703
1713,000000	95,021989
1712,000000	95,205446
1711,000000	95,378467
1710,000000	95,545559
1709,000000	95,695180
1708,000000	95,824190
1707,000000	95,948577
1706,000000	96,079156
1705,000000	96,199313
1704,000000	96,291135
1703,000000	96,368049
1702,000000	96,447722
1701,000000	96,522585
1700,000000	96,572549
1699,000000	96,590466
1698,000000	96,599558
1697,000000	96,621436
1696,000000	96,653960
1695,000000	96,679279
1694,000000	96,682613
1693,000000	96,675000
1692,000000	96,667110
1691,000000	96,656332
1690,000000	96,640864
1689,000000	96,622884
1688,000000	96,608499
1687,000000	96,600496
1686,000000	96,587042
1685,000000	96,541833
1684,000000	96,482810
1683,000000	96,446596
1682,000000	96,423427
1681,000000	96,401786
1680,000000	96,380161
1679,000000	96,361912
1678,000000	96,351485
1677,000000	96,338652
1676,000000	96,310063
1675,000000	96,269352
1674,000000	96,230981
1673,000000	96,199001
1672,000000	96,172081
1671,000000	96,147159
1670,000000	96,124710
1669,000000	96,106563
1668,000000	96,089571
1667,000000	96,077402
1666,000000	96,074026
1665,000000	96,072697
1664,000000	96,066006
1663,000000	96,057947
1662,000000	96,055955
1661,000000	96,054856
1660,000000	96,050540
1659,000000	96,046984
1658,000000	96,047384
1657,000000	96,050271
1656,000000	96,053396
1655,000000	96,051332
1654,000000	96,038252
1653,000000	96,037299
1652,000000	96,032487
1651,000000	96,013072
1650,000000	96,018582
1649,000000	96,039266
1648,000000	96,047610
1647,000000	96,051672
1646,000000	96,061367
1645,000000	96,060177
1644,000000	96,046664
1643,000000	96,036919
1642,000000	96,033366
1641,000000	96,031893
1640,000000	96,032115
1639,000000	96,038891
1638,000000	96,054254
1637,000000	96,074166
1636,000000	96,104668
1635,000000	96,147117
1634,000000	96,178576
1633,000000	96,196293
1632,000000	96,214677
1631,000000	96,235273
1630,000000	96,255620
1629,000000	96,274154
1628,000000	96,292430
1627,000000	96,312718
1626,000000	96,334868
1625,000000	96,356733
1624,000000	96,378614
1623,000000	96,405364
1622,000000	96,434332
1621,000000	96,457231
1620,000000	96,474213
1619,000000	96,487626
1618,000000	96,493372
1617,000000	96,491159
1616,000000	96,487681
1615,000000	96,487344
1614,000000	96,491567
1613,000000	96,495814
1612,000000	96,491408
1611,000000	96,476519
1610,000000	96,455183
1609,000000	96,426831
1608,000000	96,386806
1607,000000	96,335554
1606,000000	96,277501
1605,000000	96,213888
1604,000000	96,148444
1603,000000	96,096940
1602,000000	96,077479
1601,000000	96,094023
1600,000000	96,138559
1599,000000	96,203024
1598,000000	96,279632
1597,000000	96,357140
1596,000000	96,426999
1595,000000	96,488284
1594,000000	96,541716
1593,000000	96,584121
1592,000000	96,613605
1591,000000	96,634480
1590,000000	96,651649
1589,000000	96,663883
1588,000000	96,666986
1587,000000	96,660967
1586,000000	96,649011
1585,000000	96,633179
1584,000000	96,615969
1583,000000	96,605052
1582,000000	96,607631
1581,000000	96,621870
1580,000000	96,641158
1579,000000	96,663065
1578,000000	96,687218
1577,000000	96,711982
1576,000000	96,738911
1575,000000	96,764893
1574,000000	96,787277
1573,000000	96,809726
1572,000000	96,830023
1571,000000	96,843904
1570,000000	96,857211
1569,000000	96,874042
1568,000000	96,885180
1567,000000	96,889921
1566,000000	96,895904
1565,000000	96,903878
1564,000000	96,910480
1563,000000	96,922133
1562,000000	96,936927
1561,000000	96,947186
1560,000000	96,918008
1559,000000	96,892785
1558,000000	96,925981
1557,000000	96,944398
1556,000000	96,945232
1555,000000	96,960471
1554,000000	96,980143
1553,000000	96,994019
1552,000000	96,998660
1551,000000	97,008132
1550,000000	97,028359
1549,000000	97,052445
1548,000000	97,069140
1547,000000	97,078558
1546,000000	97,085181
1545,000000	97,090736
1544,000000	97,099860
1543,000000	97,117204
1542,000000	97,139739
1541,000000	97,164846
1540,000000	97,214184
1539,000000	97,277044
1538,000000	97,311955
1537,000000	97,329636
1536,000000	97,352884
1535,000000	97,384422
1534,000000	97,428806
1533,000000	97,481054
1532,000000	97,521415
1531,000000	97,544155
1530,000000	97,559518
1529,000000	97,571381
1528,000000	97,582107
1527,000000	97,599031
1526,000000	97,624069
1525,000000	97,645918
1524,000000	97,657731
1523,000000	97,665152
1522,000000	97,678347
1521,000000	97,698745
1520,000000	97,711820
1519,000000	97,717398
1518,000000	97,725886
1517,000000	97,736214
1516,000000	97,746630
1515,000000	97,756173
1514,000000	97,763877
1513,000000	97,766337
1512,000000	97,761847
1511,000000	97,757739
1510,000000	97,755067
1509,000000	97,745551
1508,000000	97,724731
1507,000000	97,738982
1506,000000	97,787744
1505,000000	97,788673
1504,000000	97,751886
1503,000000	97,722393
1502,000000	97,693654
1501,000000	97,645717
1500,000000	97,564533
1499,000000	97,446017
1498,000000	97,269973
1497,000000	97,015916
1496,000000	96,731240
1495,000000	96,509378
1494,000000	96,392929
1493,000000	96,371159
1492,000000	96,430708
1491,000000	96,566199
1490,000000	96,746674
1489,000000	96,904909
1488,000000	97,004480
1487,000000	97,061803
1486,000000	97,092585
1485,000000	97,098293
1484,000000	97,085066
1483,000000	97,065100
1482,000000	97,039730
1481,000000	97,000591
1480,000000	96,949884
1479,000000	96,898403
1478,000000	96,844443
1477,000000	96,775462
1476,000000	96,691751
1475,000000	96,603361
1474,000000	96,499831
1473,000000	96,359042
1472,000000	96,198403
1471,000000	96,051323
1470,000000	95,914137
1469,000000	95,773496
1468,000000	95,636372
1467,000000	95,519397
1466,000000	95,425050
1465,000000	95,340821
1464,000000	95,264820
1463,000000	95,202723
1462,000000	95,142973
1461,000000	95,067941
1460,000000	94,968864
1459,000000	94,838674
1458,000000	94,627200
1457,000000	94,288962
1456,000000	93,916688
1455,000000	93,626392
1454,000000	93,414216
1453,000000	93,241609
1452,000000	93,108982
1451,000000	93,025695
1450,000000	92,954965
1449,000000	92,833109
1448,000000	92,638947
1447,000000	92,390716
1446,000000	92,075970
1445,000000	91,644914
1444,000000	91,060831
1443,000000	90,302161
1442,000000	89,348560
1441,000000	88,233610
1440,000000	87,059945
1439,000000	85,885167
1438,000000	84,624960
1437,000000	83,241040
1436,000000	82,069075
1435,000000	81,470233
1434,000000	81,349472
1433,000000	81,454921
1432,000000	81,640934
1431,000000	81,767336
1430,000000	81,632590
1429,000000	81,130271
1428,000000	80,424698
1427,000000	79,824756
1426,000000	79,585178
1425,000000	79,886427
1424,000000	80,762846
1423,000000	81,940553
1422,000000	83,064755
1421,000000	84,061128
1420,000000	85,082838
1419,000000	86,172845
1418,000000	87,124940
1417,000000	87,830368
1416,000000	88,416322
1415,000000	88,998453
1414,000000	89,606046
1413,000000	90,246854
1412,000000	90,926397
1411,000000	91,613302
1410,000000	92,246543
1409,000000	92,791261
1408,000000	93,244271
1407,000000	93,605323
1406,000000	93,882965
1405,000000	94,102393
1404,000000	94,274068
1403,000000	94,385660
1402,000000	94,442796
1401,000000	94,476419
1400,000000	94,504146
1399,000000	94,513507
1398,000000	94,492877
1397,000000	94,453583
1396,000000	94,400775
1395,000000	94,317809
1394,000000	94,198137
1393,000000	94,058057
1392,000000	93,908934
1391,000000	93,746761
1390,000000	93,568854
1389,000000	93,380398
1388,000000	93,186043
1387,000000	92,992444
1386,000000	92,816586
1385,000000	92,672229
1384,000000	92,555046
1383,000000	92,452975
1382,000000	92,364101
1381,000000	92,296892
1380,000000	92,255282
1379,000000	92,234645
1378,000000	92,231450
1377,000000	92,245964
1376,000000	92,275444
1375,000000	92,312359
1374,000000	92,349499
1373,000000	92,377692
1372,000000	92,383978
1371,000000	92,360015
1370,000000	92,308616
1369,000000	92,238244
1368,000000	92,151844
1367,000000	92,045900
1366,000000	91,919959
1365,000000	91,777406
1364,000000	91,616065
1363,000000	91,431421
1362,000000	91,231353
1361,000000	91,031929
1360,000000	90,839604
1359,000000	90,652213
1358,000000	90,471482
1357,000000	90,304520
1356,000000	90,157084
1355,000000	90,033813
1354,000000	89,944255
1353,000000	89,898373
1352,000000	89,895277
1351,000000	89,921605
1350,000000	89,959744
1349,000000	89,989806
1348,000000	89,987486
1347,000000	89,928165
1346,000000	89,793988
1345,000000	89,576621
1344,000000	89,273141
1343,000000	88,880712
1342,000000	88,392315
1341,000000	87,797810
1340,000000	87,105287
1339,000000	86,365119
1338,000000	85,650629
1337,000000	85,012292
1336,000000	84,467881
1335,000000	84,021086
1334,000000	83,669352
1333,000000	83,402412
1332,000000	83,205923
1331,000000	83,069654
1330,000000	82,987318
1329,000000	82,953848
1328,000000	82,967713
1327,000000	83,029962
1326,000000	83,142062
1325,000000	83,304179
1324,000000	83,514941
1323,000000	83,770398
1322,000000	84,062354
1321,000000	84,383240
1320,000000	84,727970
1319,000000	85,086788
1318,000000	85,441687
1317,000000	85,775118
1316,000000	86,079551
1315,000000	86,355849
1314,000000	86,607371
1313,000000	86,836742
1312,000000	87,044392
1311,000000	87,228990
1310,000000	87,392058
1309,000000	87,540324
1308,000000	87,680017
1307,000000	87,812275
1306,000000	87,937147
1305,000000	88,058287
1304,000000	88,179948
1303,000000	88,302369
1302,000000	88,424861
1301,000000	88,549964
1300,000000	88,679984
1299,000000	88,813081
1298,000000	88,947133
1297,000000	89,083608
1296,000000	89,222526
1295,000000	89,357920
1294,000000	89,483698
1293,000000	89,599073
1292,000000	89,703307
1291,000000	89,789604
1290,000000	89,849487
1289,000000	89,879592
1288,000000	89,877753
1287,000000	89,838705
1286,000000	89,758804
1285,000000	89,639622
1284,000000	89,484429
1283,000000	89,293603
1282,000000	89,068211
1281,000000	88,813312
1280,000000	88,532672
1279,000000	88,225612
1278,000000	87,889271
1277,000000	87,522159
1276,000000	87,123640
1275,000000	86,690229
1274,000000	86,216110
1273,000000	85,694783
1272,000000	85,122032
1271,000000	84,499144
1270,000000	83,830901
1269,000000	83,123394
1268,000000	82,384246
1267,000000	81,624003
1266,000000	80,855207
1265,000000	80,091738
1264,000000	79,351076
1263,000000	78,649291
1262,000000	77,988628
1261,000000	77,355670
1260,000000	76,737282
1259,000000	76,131050
1258,000000	75,543796
1257,000000	74,997323
1256,000000	74,537064
1255,000000	74,218013
1254,000000	74,062210
1253,000000	74,038889
1252,000000	74,090774
1251,000000	74,165555
1250,000000	74,229314
1249,000000	74,268121
1248,000000	74,287607
1247,000000	74,303342
1246,000000	74,323675
1245,000000	74,348710
1244,000000	74,382909
1243,000000	74,437976
1242,000000	74,523773
1241,000000	74,645673
1240,000000	74,813071
1239,000000	75,038451
1238,000000	75,325988
1237,000000	75,670639
1236,000000	76,064210
1235,000000	76,496177
1234,000000	76,951215
1233,000000	77,416396
1232,000000	77,894646
1231,000000	78,404034
1230,000000	78,970243
1229,000000	79,621058
1228,000000	80,376838
1227,000000	81,237195
1226,000000	82,173741
1225,000000	83,138516
1224,000000	84,075262
1223,000000	84,928634
1222,000000	85,657655
1221,000000	86,247150
1220,000000	86,700669
1219,000000	87,027019
1218,000000	87,242793
1217,000000	87,371462
1216,000000	87,433949
1215,000000	87,441907
1214,000000	87,403421
1213,000000	87,331807
1212,000000	87,237106
1211,000000	87,119990
1210,000000	86,979896
1209,000000	86,821715
1208,000000	86,650693
1207,000000	86,465498
1206,000000	86,264501
1205,000000	86,053156
1204,000000	85,838832
1203,000000	85,624154
1202,000000	85,411757
1201,000000	85,211673
1200,000000	85,037568
1199,000000	84,899528
1198,000000	84,803889
1197,000000	84,758095
1196,000000	84,768378
1195,000000	84,833402
1194,000000	84,949068
1193,000000	85,114996
1192,000000	85,332412
1191,000000	85,596942
1190,000000	85,899341
1189,000000	86,233375
1188,000000	86,592100
1187,000000	86,960283
1186,000000	87,319269
1185,000000	87,657078
1184,000000	87,966467
1183,000000	88,238758
1182,000000	88,469796
1181,000000	88,667194
1180,000000	88,843014
1179,000000	89,001237
1178,000000	89,140815
1177,000000	89,263291
1176,000000	89,368575
1175,000000	89,451879
1174,000000	89,511830
1173,000000	89,556617
1172,000000	89,594963
1171,000000	89,628685
1170,000000	89,661491
1169,000000	89,705989
1168,000000	89,774082
1167,000000	89,868277
1166,000000	89,990205
1165,000000	90,147344
1164,000000	90,342210
1163,000000	90,561995
1162,000000	90,788120
1161,000000	91,008800
1160,000000	91,213720
1159,000000	91,387373
1158,000000	91,519487
1157,000000	91,614401
1156,000000	91,680062
1155,000000	91,718261
1154,000000	91,732702
1153,000000	91,735606
1152,000000	91,737186
1151,000000	91,737034
1150,000000	91,734880
1149,000000	91,739335
1148,000000	91,758270
1147,000000	91,790695
1146,000000	91,835100
1145,000000	91,894415
1144,000000	91,964824
1143,000000	92,031257
1142,000000	92,082709
1141,000000	92,121416
1140,000000	92,150113
1139,000000	92,163153
1138,000000	92,157287
1137,000000	92,137930
1136,000000	92,105300
1135,000000	92,048497
1134,000000	91,961876
1133,000000	91,853400
1132,000000	91,730120
1131,000000	91,587594
1130,000000	91,422257
1129,000000	91,240418
1128,000000	91,046225
1127,000000	90,835598
1126,000000	90,609582
1125,000000	90,381166
1124,000000	90,160611
1123,000000	89,946486
1122,000000	89,738680
1121,000000	89,547438
1120,000000	89,380686
1119,000000	89,233776
1118,000000	89,100738
1117,000000	88,983250
1116,000000	88,879188
1115,000000	88,772697
1114,000000	88,645801
1113,000000	88,490714
1112,000000	88,303457
1111,000000	88,076387
1110,000000	87,806893
1109,000000	87,504954
1108,000000	87,183954
1107,000000	86,853981
1106,000000	86,529710
1105,000000	86,233990
1104,000000	85,984840
1103,000000	85,786571
1102,000000	85,637141
1101,000000	85,534287
1100,000000	85,469485
1099,000000	85,424974
1098,000000	85,389868
1097,000000	85,369969
1096,000000	85,373354
1095,000000	85,397501
1094,000000	85,438059
1093,000000	85,501028
1092,000000	85,592607
1091,000000	85,705539
1090,000000	85,828541
1089,000000	85,959990
1088,000000	86,101173
1087,000000	86,244276
1086,000000	86,379962
1085,000000	86,508611
1084,000000	86,632065
1083,000000	86,743253
1082,000000	86,836056
1081,000000	86,916075
1080,000000	86,989355
1079,000000	87,051541
1078,000000	87,099890
1077,000000	87,144985
1076,000000	87,198355
1075,000000	87,259321
1074,000000	87,325565
1073,000000	87,404337
1072,000000	87,500086
1071,000000	87,602780
1070,000000	87,701840
1069,000000	87,800710
1068,000000	87,905400
1067,000000	88,010617
1066,000000	88,109610
1065,000000	88,205676
1064,000000	88,301957
1063,000000	88,392513
1062,000000	88,474801
1061,000000	88,557007
1060,000000	88,641210
1059,000000	88,714405
1058,000000	88,768788
1057,000000	88,814917
1056,000000	88,862555
1055,000000	88,903300
1054,000000	88,925798
1053,000000	88,933020
1052,000000	88,929940
1051,000000	88,910591
1050,000000	88,872380
1049,000000	88,828640
1048,000000	88,792213
1047,000000	88,762114
1046,000000	88,738320
1045,000000	88,731719
1044,000000	88,746243
1043,000000	88,767842
1042,000000	88,784611
1041,000000	88,802826
1040,000000	88,830519
1039,000000	88,860687
1038,000000	88,884172
1037,000000	88,903357
1036,000000	88,919110
1035,000000	88,919315
1034,000000	88,895677
1033,000000	88,858595
1032,000000	88,822191
1031,000000	88,788252
1030,000000	88,756648
1029,000000	88,735847
1028,000000	88,729454
1027,000000	88,725912
1026,000000	88,714703
1025,000000	88,699645
1024,000000	88,685013
1023,000000	88,664297
1022,000000	88,635437
1021,000000	88,611958
1020,000000	88,605518
1019,000000	88,612256
1018,000000	88,627564
1017,000000	88,658905
1016,000000	88,710463
1015,000000	88,770671
1014,000000	88,828680
1013,000000	88,887511
1012,000000	88,947875
1011,000000	88,995170
1010,000000	89,017800
1009,000000	89,022753
1008,000000	89,019425
1007,000000	89,002350
1006,000000	88,963686
1005,000000	88,908308
1004,000000	88,842461
1003,000000	88,762491
1002,000000	88,666695
1001,000000	88,563382
1000,000000	88,455558
999,000000	88,331895
998,000000	88,185986
997,000000	88,030032
996,000000	87,877137
995,000000	87,725354
994,000000	87,569809
993,000000	87,415371
992,000000	87,263529
991,000000	87,100423
990,000000	86,912080
989,000000	86,698778
988,000000	86,463264
987,000000	86,198184
986,000000	85,896263
985,000000	85,561129
984,000000	85,195552
983,000000	84,792645
982,000000	84,350417
981,000000	83,879992
980,000000	83,389283
979,000000	82,869003
978,000000	82,308303
977,000000	81,713995
976,000000	81,101434
975,000000	80,477754
974,000000	79,846385
973,000000	79,221936
972,000000	78,627012
971,000000	78,079158
970,000000	77,589728
969,000000	77,172708
968,000000	76,843990
967,000000	76,610263
966,000000	76,470807
965,000000	76,425676
964,000000	76,473984
963,000000	76,606185
962,000000	76,805667
961,000000	77,060811
960,000000	77,362837
959,000000	77,696597
958,000000	78,047599
957,000000	78,414004
956,000000	78,801631
955,000000	79,208175
954,000000	79,624316
953,000000	80,045123
952,000000	80,466650
951,000000	80,876832
950,000000	81,263305
949,000000	81,625908
948,000000	81,969213
947,000000	82,290578
946,000000	82,586902
945,000000	82,865229
944,000000	83,134014
943,000000	83,391219
942,000000	83,632866
941,000000	83,863197
940,000000	84,084808
939,000000	84,289804
938,000000	84,472101
937,000000	84,638570
936,000000	84,795783
935,000000	84,937387
934,000000	85,057034
933,000000	85,160622
932,000000	85,254504
931,000000	85,333643
930,000000	85,394231
929,000000	85,445793
928,000000	85,498228
927,000000	85,549139
926,000000	85,595087
925,000000	85,642049
924,000000	85,693224
923,000000	85,739935
922,000000	85,777110
921,000000	85,814989
920,000000	85,864032
919,000000	85,921643
918,000000	85,984255
917,000000	86,058246
916,000000	86,147562
915,000000	86,246550
914,000000	86,356305
913,000000	86,493366
912,000000	86,669148
911,000000	86,875580
910,000000	87,102740
909,000000	87,352395
908,000000	87,621754
907,000000	87,892230
906,000000	88,150207
905,000000	88,401081
904,000000	88,648153
903,000000	88,876547
902,000000	89,074317
901,000000	89,250386
900,000000	89,415050
899,000000	89,562209
898,000000	89,686181
897,000000	89,796124
896,000000	89,898250
895,000000	89,983611
894,000000	90,049669
893,000000	90,112869
892,000000	90,182693
891,000000	90,244760
890,000000	90,285627
889,000000	90,314671
888,000000	90,344357
887,000000	90,370155
886,000000	90,387389
885,000000	90,406401
884,000000	90,432789
883,000000	90,452764
882,000000	90,456759
881,000000	90,457729
880,000000	90,468899
879,000000	90,483726
878,000000	90,495890
877,000000	90,516902
876,000000	90,555048
875,000000	90,597814
874,000000	90,633734
873,000000	90,670617
872,000000	90,715206
871,000000	90,757260
870,000000	90,790381
869,000000	90,825576
868,000000	90,867214
867,000000	90,899234
866,000000	90,911869
865,000000	90,919235
864,000000	90,933245
863,000000	90,943941
862,000000	90,942140
861,000000	90,938053
860,000000	90,939565
859,000000	90,935435
858,000000	90,918504
857,000000	90,902432
856,000000	90,897315
855,000000	90,890662
854,000000	90,871046
853,000000	90,848036
852,000000	90,830809
851,000000	90,809187
850,000000	90,773710
849,000000	90,731754
848,000000	90,687087
847,000000	90,626731
846,000000	90,545433
845,000000	90,459687
844,000000	90,380499
843,000000	90,297086
842,000000	90,203920
841,000000	90,118065
840,000000	90,049942
839,000000	89,982765
838,000000	89,901621
837,000000	89,820600
836,000000	89,761375
835,000000	89,727603
834,000000	89,721258
833,000000	89,761028
832,000000	89,864070
831,000000	90,029609
830,000000	90,258504
829,000000	90,566109
828,000000	90,952738
827,000000	91,384892
826,000000	91,829354
825,000000	92,281068
824,000000	92,735047
823,000000	93,160660
822,000000	93,532648
821,000000	93,858378
820,000000	94,149434
819,000000	94,395827
818,000000	94,590955
817,000000	94,752197
816,000000	94,893253
815,000000	95,003890
814,000000	95,077814
813,000000	95,135025
812,000000	95,194741
811,000000	95,251041
810,000000	95,295288
809,000000	95,336650
808,000000	95,381514
807,000000	95,418817
806,000000	95,444980
805,000000	95,476527
804,000000	95,518863
803,000000	95,550199
802,000000	95,556307
801,000000	95,553454
800,000000	95,557892
799,000000	95,561045
798,000000	95,554746
797,000000	95,551932
796,000000	95,560692
795,000000	95,565497
794,000000	95,555107
793,000000	95,542304
792,000000	95,536321
791,000000	95,523527
790,000000	95,495259
789,000000	95,467176
788,000000	95,450907
787,000000	95,433303
786,000000	95,402837
785,000000	95,369513
784,000000	95,339698
783,000000	95,298496
782,000000	95,236421
781,000000	95,166800
780,000000	95,098066
779,000000	95,015367
778,000000	94,907511
777,000000	94,785644
776,000000	94,657622
775,000000	94,512270
774,000000	94,346999
773,000000	94,181699
772,000000	94,025378
771,000000	93,856920
770,000000	93,659308
769,000000	93,445741
768,000000	93,232173
767,000000	93,012370
766,000000	92,781943
765,000000	92,559587
764,000000	92,361397
763,000000	92,179186
762,000000	92,007434
761,000000	91,868628
760,000000	91,789170
759,000000	91,770072
758,000000	91,800429
757,000000	91,876489
756,000000	91,987109
755,000000	92,103666
754,000000	92,205987
753,000000	92,299058
752,000000	92,387396
751,000000	92,457741
750,000000	92,504142
749,000000	92,544822
748,000000	92,594960
747,000000	92,646858
746,000000	92,693883
745,000000	92,747510
744,000000	92,812309
743,000000	92,870061
742,000000	92,907718
741,000000	92,935129
740,000000	92,958200
739,000000	92,962009
738,000000	92,939087
737,000000	92,905681
736,000000	92,870656
735,000000	92,815297
734,000000	92,723917
733,000000	92,607847
732,000000	92,479508
731,000000	92,329969
730,000000	92,151896
729,000000	91,958868
728,000000	91,762173
727,000000	91,553793
726,000000	91,330145
725,000000	91,108050
724,000000	90,896846
723,000000	90,678861
722,000000	90,437133
721,000000	90,179578
720,000000	89,915954
719,000000	89,632377
718,000000	89,310097
717,000000	88,947237
716,000000	88,542572
715,000000	88,079910
714,000000	87,548138
713,000000	86,956355
712,000000	86,311523
711,000000	85,599888
710,000000	84,806590
709,000000	83,932384
708,000000	82,974546
707,000000	81,913811
706,000000	80,739692
705,000000	79,473896
704,000000	78,154949
703,000000	76,824051
702,000000	75,552488
701,000000	74,463085
700,000000	73,686743
699,000000	73,298938
698,000000	73,305283
697,000000	73,653702
696,000000	74,225634
695,000000	74,849883
694,000000	75,384938
693,000000	75,786747
692,000000	76,078788
691,000000	76,287536
690,000000	76,435724
689,000000	76,560978
688,000000	76,690921
687,000000	76,814012
686,000000	76,914154
685,000000	77,008632
684,000000	77,116818
683,000000	77,225651
682,000000	77,323508
681,000000	77,436378
680,000000	77,590830
679,000000	77,776128
678,000000	77,982088
677,000000	78,235200
676,000000	78,556979
675,000000	78,924462
674,000000	79,308737
673,000000	79,711865
672,000000	80,130119
671,000000	80,538955
670,000000	80,950658
669,000000	81,442016
668,000000	82,010627
667,000000	82,472203
666,000000	82,748384
665,000000	82,917245
664,000000	83,032058
663,000000	83,071697
662,000000	82,992407
661,000000	82,787793
660,000000	82,471200
659,000000	82,043767
658,000000	81,515013
657,000000	80,912529
656,000000	80,254598
655,000000	79,544825
654,000000	78,797864
653,000000	78,040645
652,000000	77,288816
651,000000	76,546427
650,000000	75,825048
649,000000	75,140622
648,000000	74,492347
647,000000	73,859996
646,000000	73,222464
645,000000	72,573590
644,000000	71,919780
643,000000	71,267634
642,000000	70,616155
641,000000	69,960526
640,000000	69,308497
639,000000	68,690726
638,000000	68,146525
637,000000	67,702658
636,000000	67,371100
635,000000	67,154155
634,000000	67,037610
633,000000	66,988350
632,000000	66,967004
631,000000	66,939401
630,000000	66,881642
629,000000	66,781927
628,000000	66,634047
627,000000	66,425832
626,000000	66,140149
625,000000	65,771143
624,000000	65,331858
623,000000	64,842450
622,000000	64,317477
621,000000	63,766854
620,000000	63,202378
619,000000	62,637856
618,000000	62,085751
617,000000	61,559928
616,000000	61,080494
615,000000	60,669304
614,000000	60,341306
613,000000	60,107776
612,000000	59,985779
611,000000	59,991437
610,000000	60,129931
609,000000	60,403076
608,000000	60,819465
607,000000	61,392959
606,000000	62,141043
605,000000	63,092306
604,000000	64,268087
603,000000	65,644834
602,000000	67,162658
601,000000	68,766874
600,000000	70,403784
599,000000	71,990574
598,000000	73,447575
597,000000	74,750454
596,000000	75,903852
595,000000	76,894899
594,000000	77,723337
593,000000	78,441097
592,000000	79,101268
591,000000	79,700013
590,000000	80,219700
589,000000	80,684356
588,000000	81,124491
587,000000	81,534244
586,000000	81,911613
585,000000	82,289255
584,000000	82,676861
583,000000	83,028386
582,000000	83,317545
581,000000	83,587533
580,000000	83,872225
579,000000	84,134361
578,000000	84,341952
577,000000	84,535894
576,000000	84,755201
575,000000	84,963182
574,000000	85,117879
573,000000	85,251891
572,000000	85,408904
571,000000	85,571223
570,000000	85,712478
569,000000	85,859837
568,000000	86,037073
567,000000	86,208135
566,000000	86,345563
565,000000	86,484522
564,000000	86,644544
563,000000	86,774447
562,000000	86,841390
561,000000	86,895710
560,000000	86,979693
559,000000	87,051997
558,000000	87,075586
557,000000	87,096182
556,000000	87,156241
555,000000	87,213490
554,000000	87,222489
553,000000	87,219687
552,000000	87,247517
551,000000	87,277166
550,000000	87,278719
549,000000	87,287003
548,000000	87,321119
547,000000	87,327964
546,000000	87,282076
545,000000	87,251709
544,000000	87,283298
543,000000	87,319946
542,000000	87,310821
541,000000	87,301858
540,000000	87,341496
539,000000	87,393745
538,000000	87,428128
537,000000	87,496938
536,000000	87,636095
535,000000	87,781964
534,000000	87,879640
533,000000	87,978882
532,000000	88,131333
531,000000	88,292908
530,000000	88,418076
529,000000	88,549933
528,000000	88,720054
527,000000	88,858532
526,000000	88,903029
525,000000	88,911120
524,000000	88,942216
523,000000	88,948265
522,000000	88,892734
521,000000	88,849829
520,000000	88,885736
519,000000	88,941971
518,000000	88,945916
517,000000	88,944029
516,000000	88,994628
515,000000	89,047148
514,000000	89,054269
513,000000	89,069397
512,000000	89,131891
511,000000	89,174192
510,000000	89,148514
509,000000	89,132086
508,000000	89,190271
507,000000	89,244579
506,000000	89,203301
505,000000	89,116245
504,000000	89,064415
503,000000	89,018565
502,000000	88,924120
501,000000	88,819081
500,000000	88,737681
499,000000	88,622607
498,000000	88,445086
497,000000	88,285395
496,000000	88,196259
495,000000	88,103657
494,000000	87,948074
493,000000	87,806673
492,000000	87,756084
491,000000	87,735240
490,000000	87,672752
489,000000	87,618552
488,000000	87,624867
487,000000	87,637283
486,000000	87,622830
485,000000	87,673494
484,000000	87,849081
483,000000	88,042563
482,000000	88,157571
481,000000	88,264771
480,000000	88,437468
479,000000	88,603847
478,000000	88,691307
477,000000	88,768122
476,000000	88,898649
475,000000	89,013125
474,000000	89,062027
473,000000	89,143570
472,000000	89,300980
471,000000	89,371716
470,000000	89,272748
469,000000	89,167597
468,000000	89,183587
467,000000	89,221030
466,000000	89,175399
465,000000	89,152378
464,000000	89,263687
463,000000	89,412668
462,000000	89,467404
461,000000	89,473648
460,000000	89,504414
459,000000	89,476715
458,000000	89,326562
457,000000	89,209027
456,000000	89,228920
455,000000	89,240403
454,000000	89,151261
453,000000	89,088606
452,000000	89,162005
451,000000	89,264841
450,000000	89,296336
