# Supplementary material for: Machine learning-assisted non-destructive plasticizer identification and quantification in historical PVC objects based on IR spectroscopy
Source: Sci Rep. 2022 Mar 23;12:5017. doi: 10.1038/s41598-022-08862-1 (PMC8943100; doi:10.1038/s41598-022-08862-1)
Supplement: Supplementary file 1 — Supplementary Information 1. [file 41598_2022_8862_MOESM1_ESM.zip › Plasticizers_PVC_data/ATR_FTIR_all/P412.ASC]

PE IR       SUBTECH     SPECTRUM    ASCII       PEDS        4.00        
   -1
P412_001.ASC
21/06/21
15:25:00.00
21/06/21
15:25:00.00
Tja�a Rijavec
Sample 029 By tjasar Date Monday, June 21 2021
450,000000
#HDR
-1
-1
#GR
cm-1
%T
1.0
0.0
4000,000000
-1,000000
3551
8
99,764947
81,526626
#DATA
4000,000000	99,427162
3999,000000	99,425274
3998,000000	99,423478
3997,000000	99,421889
3996,000000	99,420815
3995,000000	99,420088
3994,000000	99,419623
3993,000000	99,419344
3992,000000	99,419201
3991,000000	99,419095
3990,000000	99,419104
3989,000000	99,419611
3988,000000	99,420998
3987,000000	99,423168
3986,000000	99,425440
3985,000000	99,427127
3984,000000	99,428262
3983,000000	99,429515
3982,000000	99,431330
3981,000000	99,433235
3980,000000	99,434036
3979,000000	99,432927
3978,000000	99,430459
3977,000000	99,428235
3976,000000	99,427675
3975,000000	99,428975
3974,000000	99,431316
3973,000000	99,433650
3972,000000	99,435016
3971,000000	99,434748
3970,000000	99,432874
3969,000000	99,430380
3968,000000	99,428829
3967,000000	99,429100
3966,000000	99,430707
3965,000000	99,432396
3964,000000	99,433406
3963,000000	99,434134
3962,000000	99,435493
3961,000000	99,437706
3960,000000	99,439569
3959,000000	99,439526
3958,000000	99,437330
3957,000000	99,434334
3956,000000	99,432551
3955,000000	99,433149
3954,000000	99,435749
3953,000000	99,438580
3952,000000	99,439258
3951,000000	99,436363
3950,000000	99,430530
3949,000000	99,424350
3948,000000	99,420637
3947,000000	99,420598
3946,000000	99,424080
3945,000000	99,429670
3944,000000	99,434715
3943,000000	99,436898
3942,000000	99,435989
3941,000000	99,434299
3940,000000	99,434300
3939,000000	99,436215
3938,000000	99,438295
3937,000000	99,438552
3936,000000	99,436595
3935,000000	99,433412
3934,000000	99,430385
3933,000000	99,429007
3932,000000	99,430036
3931,000000	99,432973
3930,000000	99,436194
3929,000000	99,438930
3928,000000	99,442102
3927,000000	99,446049
3926,000000	99,449221
3925,000000	99,449135
3924,000000	99,445100
3923,000000	99,438690
3922,000000	99,431823
3921,000000	99,425370
3920,000000	99,419750
3919,000000	99,416113
3918,000000	99,416601
3917,000000	99,421861
3916,000000	99,429679
3915,000000	99,437300
3914,000000	99,443482
3913,000000	99,448175
3912,000000	99,451028
3911,000000	99,451622
3910,000000	99,450431
3909,000000	99,448135
3908,000000	99,444857
3907,000000	99,439514
3906,000000	99,430410
3905,000000	99,417619
3904,000000	99,404598
3903,000000	99,397435
3902,000000	99,400230
3901,000000	99,411174
3900,000000	99,424030
3899,000000	99,432458
3898,000000	99,434726
3897,000000	99,433767
3896,000000	99,432344
3895,000000	99,431630
3894,000000	99,432547
3893,000000	99,435199
3892,000000	99,437786
3891,000000	99,436964
3890,000000	99,432280
3889,000000	99,427892
3888,000000	99,427435
3887,000000	99,430099
3886,000000	99,432113
3885,000000	99,432045
3884,000000	99,432869
3883,000000	99,438181
3882,000000	99,448042
3881,000000	99,457670
3880,000000	99,461047
3879,000000	99,457435
3878,000000	99,452540
3877,000000	99,451837
3876,000000	99,455421
3875,000000	99,458198
3874,000000	99,455813
3873,000000	99,449991
3872,000000	99,445937
3871,000000	99,445219
3870,000000	99,444118
3869,000000	99,439928
3868,000000	99,436216
3867,000000	99,437386
3866,000000	99,442763
3865,000000	99,448151
3864,000000	99,450530
3863,000000	99,450472
3862,000000	99,449791
3861,000000	99,449512
3860,000000	99,449744
3859,000000	99,449426
3858,000000	99,447585
3857,000000	99,444245
3856,000000	99,440624
3855,000000	99,439486
3854,000000	99,439884
3853,000000	99,443589
3852,000000	99,452316
3851,000000	99,461578
3850,000000	99,466708
3849,000000	99,467603
3848,000000	99,465961
3847,000000	99,464407
3846,000000	99,465073
3845,000000	99,468445
3844,000000	99,472449
3843,000000	99,473795
3842,000000	99,471531
3841,000000	99,468355
3840,000000	99,467690
3839,000000	99,469922
3838,000000	99,473086
3837,000000	99,474704
3836,000000	99,473775
3835,000000	99,471950
3834,000000	99,471570
3833,000000	99,473755
3832,000000	99,477582
3831,000000	99,481184
3830,000000	99,484415
3829,000000	99,488451
3828,000000	99,492805
3827,000000	99,493985
3826,000000	99,489423
3825,000000	99,481537
3824,000000	99,476277
3823,000000	99,478078
3822,000000	99,483821
3821,000000	99,485927
3820,000000	99,483235
3819,000000	99,482422
3818,000000	99,487840
3817,000000	99,496490
3816,000000	99,501827
3815,000000	99,501480
3814,000000	99,500282
3813,000000	99,502557
3812,000000	99,506619
3811,000000	99,508950
3810,000000	99,508937
3809,000000	99,508360
3808,000000	99,506602
3807,000000	99,500893
3806,000000	99,493120
3805,000000	99,490621
3804,000000	99,498453
3803,000000	99,513372
3802,000000	99,525324
3801,000000	99,526435
3800,000000	99,519389
3799,000000	99,513434
3798,000000	99,512599
3797,000000	99,514784
3796,000000	99,515754
3795,000000	99,514974
3794,000000	99,515400
3793,000000	99,519062
3792,000000	99,524708
3791,000000	99,529808
3790,000000	99,532627
3789,000000	99,533001
3788,000000	99,532159
3787,000000	99,531579
3786,000000	99,532117
3785,000000	99,533114
3784,000000	99,533040
3783,000000	99,531806
3782,000000	99,531975
3781,000000	99,535506
3780,000000	99,540392
3779,000000	99,542585
3778,000000	99,541301
3777,000000	99,539523
3776,000000	99,538833
3775,000000	99,537557
3774,000000	99,534247
3773,000000	99,530597
3772,000000	99,529307
3771,000000	99,530650
3770,000000	99,533002
3769,000000	99,535507
3768,000000	99,538575
3767,000000	99,541030
3766,000000	99,540522
3765,000000	99,536693
3764,000000	99,532274
3763,000000	99,530360
3762,000000	99,531857
3761,000000	99,534432
3760,000000	99,535202
3759,000000	99,533488
3758,000000	99,530821
3757,000000	99,528478
3756,000000	99,527016
3755,000000	99,526664
3754,000000	99,525743
3753,000000	99,520307
3752,000000	99,507650
3751,000000	99,491264
3750,000000	99,479039
3749,000000	99,474418
3748,000000	99,477427
3747,000000	99,487617
3746,000000	99,502326
3745,000000	99,513455
3744,000000	99,514069
3743,000000	99,509031
3742,000000	99,507402
3741,000000	99,509811
3740,000000	99,513261
3739,000000	99,516110
3738,000000	99,519295
3737,000000	99,522718
3736,000000	99,525542
3735,000000	99,529087
3734,000000	99,532636
3733,000000	99,534387
3732,000000	99,534081
3731,000000	99,532179
3730,000000	99,529408
3729,000000	99,525625
3728,000000	99,520312
3727,000000	99,514031
3726,000000	99,510062
3725,000000	99,512320
3724,000000	99,520626
3723,000000	99,530885
3722,000000	99,539172
3721,000000	99,545363
3720,000000	99,551242
3719,000000	99,556765
3718,000000	99,560037
3717,000000	99,559777
3716,000000	99,556900
3715,000000	99,553014
3714,000000	99,548369
3713,000000	99,541907
3712,000000	99,533959
3711,000000	99,528513
3710,000000	99,529405
3709,000000	99,535919
3708,000000	99,544455
3707,000000	99,551387
3706,000000	99,555483
3705,000000	99,559467
3704,000000	99,566170
3703,000000	99,574142
3702,000000	99,577920
3701,000000	99,574152
3700,000000	99,565092
3699,000000	99,555877
3698,000000	99,549380
3697,000000	99,545103
3696,000000	99,540996
3695,000000	99,536304
3694,000000	99,533162
3693,000000	99,535352
3692,000000	99,544704
3691,000000	99,557701
3690,000000	99,567183
3689,000000	99,567385
3688,000000	99,557863
3687,000000	99,543610
3686,000000	99,531408
3685,000000	99,524249
3684,000000	99,520031
3683,000000	99,515769
3682,000000	99,511567
3681,000000	99,508706
3680,000000	99,506012
3679,000000	99,502294
3678,000000	99,499452
3677,000000	99,501305
3676,000000	99,505558
3675,000000	99,504358
3674,000000	99,495244
3673,000000	99,487217
3672,000000	99,485384
3671,000000	99,487554
3670,000000	99,490995
3669,000000	99,494334
3668,000000	99,497241
3667,000000	99,499907
3666,000000	99,501372
3665,000000	99,500993
3664,000000	99,498939
3663,000000	99,496047
3662,000000	99,493061
3661,000000	99,489976
3660,000000	99,486388
3659,000000	99,482420
3658,000000	99,478953
3657,000000	99,476201
3656,000000	99,472854
3655,000000	99,468815
3654,000000	99,466835
3653,000000	99,469524
3652,000000	99,473967
3651,000000	99,470000
3650,000000	99,453156
3649,000000	99,439146
3648,000000	99,441338
3647,000000	99,449664
3646,000000	99,452886
3645,000000	99,452047
3644,000000	99,451365
3643,000000	99,451656
3642,000000	99,452076
3641,000000	99,452468
3640,000000	99,452978
3639,000000	99,452383
3638,000000	99,449108
3637,000000	99,443452
3636,000000	99,436570
3635,000000	99,428180
3634,000000	99,417349
3633,000000	99,405102
3632,000000	99,393494
3631,000000	99,382920
3630,000000	99,371419
3629,000000	99,359998
3628,000000	99,353939
3627,000000	99,353866
3626,000000	99,357073
3625,000000	99,360045
3624,000000	99,361287
3623,000000	99,362591
3622,000000	99,367998
3621,000000	99,378836
3620,000000	99,389240
3619,000000	99,389149
3618,000000	99,376447
3617,000000	99,359340
3616,000000	99,346053
3615,000000	99,337743
3614,000000	99,330388
3613,000000	99,320128
3612,000000	99,306521
3611,000000	99,292900
3610,000000	99,284163
3609,000000	99,283989
3608,000000	99,291483
3607,000000	99,301135
3606,000000	99,308396
3605,000000	99,312940
3604,000000	99,315981
3603,000000	99,317088
3602,000000	99,315449
3601,000000	99,311995
3600,000000	99,308169
3599,000000	99,303902
3598,000000	99,298657
3597,000000	99,292397
3596,000000	99,284877
3595,000000	99,275834
3594,000000	99,265869
3593,000000	99,256848
3592,000000	99,249832
3591,000000	99,244775
3590,000000	99,241047
3589,000000	99,238043
3588,000000	99,235159
3587,000000	99,232839
3586,000000	99,230818
3585,000000	99,229310
3584,000000	99,228593
3583,000000	99,227865
3582,000000	99,226344
3581,000000	99,224633
3580,000000	99,222672
3579,000000	99,219265
3578,000000	99,213841
3577,000000	99,207854
3576,000000	99,202482
3575,000000	99,196991
3574,000000	99,190357
3573,000000	99,182630
3572,000000	99,174894
3571,000000	99,168216
3570,000000	99,163285
3569,000000	99,158996
3568,000000	99,153757
3567,000000	99,148994
3566,000000	99,147019
3565,000000	99,145841
3564,000000	99,142710
3563,000000	99,136923
3562,000000	99,129614
3561,000000	99,122784
3560,000000	99,117579
3559,000000	99,113663
3558,000000	99,110656
3557,000000	99,108589
3556,000000	99,106609
3555,000000	99,103176
3554,000000	99,098484
3553,000000	99,094442
3552,000000	99,091671
3551,000000	99,088164
3550,000000	99,082361
3549,000000	99,074857
3548,000000	99,066726
3547,000000	99,058918
3546,000000	99,053655
3545,000000	99,052726
3544,000000	99,054300
3543,000000	99,054626
3542,000000	99,052195
3541,000000	99,048107
3540,000000	99,043289
3539,000000	99,037300
3538,000000	99,030418
3537,000000	99,024481
3536,000000	99,020760
3535,000000	99,018099
3534,000000	99,014614
3533,000000	99,009895
3532,000000	99,004198
3531,000000	98,997736
3530,000000	98,991274
3529,000000	98,985968
3528,000000	98,981619
3527,000000	98,976730
3526,000000	98,970827
3525,000000	98,965595
3524,000000	98,962614
3523,000000	98,961621
3522,000000	98,961661
3521,000000	98,962336
3520,000000	98,962892
3519,000000	98,961567
3518,000000	98,957428
3517,000000	98,951838
3516,000000	98,946669
3515,000000	98,942419
3514,000000	98,938547
3513,000000	98,934623
3512,000000	98,930176
3511,000000	98,924950
3510,000000	98,919977
3509,000000	98,916910
3508,000000	98,915540
3507,000000	98,913721
3506,000000	98,910068
3505,000000	98,905104
3504,000000	98,899859
3503,000000	98,894604
3502,000000	98,889264
3501,000000	98,884349
3500,000000	98,880337
3499,000000	98,877071
3498,000000	98,874460
3497,000000	98,873219
3496,000000	98,873791
3495,000000	98,875262
3494,000000	98,876120
3493,000000	98,875075
3492,000000	98,870900
3491,000000	98,862957
3490,000000	98,852807
3489,000000	98,843870
3488,000000	98,838320
3487,000000	98,835292
3486,000000	98,832861
3485,000000	98,830363
3484,000000	98,827892
3483,000000	98,825429
3482,000000	98,823468
3481,000000	98,822935
3480,000000	98,823315
3479,000000	98,822516
3478,000000	98,819366
3477,000000	98,814930
3476,000000	98,810728
3475,000000	98,807025
3474,000000	98,803550
3473,000000	98,800609
3472,000000	98,798434
3471,000000	98,796677
3470,000000	98,795266
3469,000000	98,794507
3468,000000	98,793731
3467,000000	98,791135
3466,000000	98,785938
3465,000000	98,779425
3464,000000	98,773281
3463,000000	98,768217
3462,000000	98,764616
3461,000000	98,762743
3460,000000	98,761438
3459,000000	98,758510
3458,000000	98,753501
3457,000000	98,748466
3456,000000	98,745382
3455,000000	98,744071
3454,000000	98,742969
3453,000000	98,740837
3452,000000	98,736832
3451,000000	98,731096
3450,000000	98,725510
3449,000000	98,722244
3448,000000	98,720796
3447,000000	98,718232
3446,000000	98,713134
3445,000000	98,707594
3444,000000	98,704434
3443,000000	98,704399
3442,000000	98,706906
3441,000000	98,711398
3440,000000	98,716930
3439,000000	98,721959
3438,000000	98,725632
3437,000000	98,728045
3436,000000	98,728884
3435,000000	98,727488
3434,000000	98,724498
3433,000000	98,721923
3432,000000	98,720589
3431,000000	98,719450
3430,000000	98,717625
3429,000000	98,715419
3428,000000	98,712865
3427,000000	98,709165
3426,000000	98,704340
3425,000000	98,699741
3424,000000	98,696406
3423,000000	98,694381
3422,000000	98,694011
3421,000000	98,696043
3420,000000	98,699761
3419,000000	98,702872
3418,000000	98,704126
3417,000000	98,704435
3416,000000	98,704960
3415,000000	98,705808
3414,000000	98,707065
3413,000000	98,709369
3412,000000	98,712794
3411,000000	98,716387
3410,000000	98,719332
3409,000000	98,721471
3408,000000	98,722483
3407,000000	98,721998
3406,000000	98,720816
3405,000000	98,720517
3404,000000	98,721575
3403,000000	98,723135
3402,000000	98,724673
3401,000000	98,726354
3400,000000	98,727537
3399,000000	98,726905
3398,000000	98,724483
3397,000000	98,721969
3396,000000	98,720540
3395,000000	98,720028
3394,000000	98,720560
3393,000000	98,722959
3392,000000	98,726819
3391,000000	98,730028
3390,000000	98,731345
3389,000000	98,731667
3388,000000	98,732140
3387,000000	98,732711
3386,000000	98,733312
3385,000000	98,734632
3384,000000	98,736701
3383,000000	98,738360
3382,000000	98,738992
3381,000000	98,739576
3380,000000	98,741084
3379,000000	98,743201
3378,000000	98,745094
3377,000000	98,746246
3376,000000	98,746102
3375,000000	98,744504
3374,000000	98,743020
3373,000000	98,744034
3372,000000	98,747705
3371,000000	98,751553
3370,000000	98,753865
3369,000000	98,755628
3368,000000	98,758298
3367,000000	98,761433
3366,000000	98,763702
3365,000000	98,764600
3364,000000	98,764148
3363,000000	98,762469
3362,000000	98,760694
3361,000000	98,760691
3360,000000	98,762906
3359,000000	98,765786
3358,000000	98,768009
3357,000000	98,769807
3356,000000	98,771420
3355,000000	98,772218
3354,000000	98,772257
3353,000000	98,772889
3352,000000	98,774779
3351,000000	98,776944
3350,000000	98,778532
3349,000000	98,779904
3348,000000	98,781276
3347,000000	98,781940
3346,000000	98,781884
3345,000000	98,782470
3344,000000	98,784391
3343,000000	98,786724
3342,000000	98,788799
3341,000000	98,791235
3340,000000	98,794194
3339,000000	98,796404
3338,000000	98,797088
3337,000000	98,797233
3336,000000	98,797899
3335,000000	98,798849
3334,000000	98,799977
3333,000000	98,802223
3332,000000	98,805791
3331,000000	98,809218
3330,000000	98,811317
3329,000000	98,812563
3328,000000	98,813603
3327,000000	98,814052
3326,000000	98,813940
3325,000000	98,814700
3324,000000	98,817258
3323,000000	98,820661
3322,000000	98,823636
3321,000000	98,826130
3320,000000	98,828250
3319,000000	98,829203
3318,000000	98,828551
3317,000000	98,827221
3316,000000	98,826210
3315,000000	98,825675
3314,000000	98,826145
3313,000000	98,829002
3312,000000	98,834748
3311,000000	98,842165
3310,000000	98,850172
3309,000000	98,858896
3308,000000	98,867875
3307,000000	98,875235
3306,000000	98,879866
3305,000000	98,882746
3304,000000	98,884925
3303,000000	98,885779
3302,000000	98,884622
3301,000000	98,882576
3300,000000	98,881305
3299,000000	98,881135
3298,000000	98,881538
3297,000000	98,882434
3296,000000	98,883810
3295,000000	98,885155
3294,000000	98,886154
3293,000000	98,886862
3292,000000	98,886752
3291,000000	98,884947
3290,000000	98,881945
3289,000000	98,879546
3288,000000	98,878379
3287,000000	98,877292
3286,000000	98,875742
3285,000000	98,874845
3284,000000	98,875213
3283,000000	98,875709
3282,000000	98,875571
3281,000000	98,875809
3280,000000	98,877313
3279,000000	98,879408
3278,000000	98,881608
3277,000000	98,885140
3276,000000	98,890975
3275,000000	98,897913
3274,000000	98,903991
3273,000000	98,908437
3272,000000	98,910980
3271,000000	98,910929
3270,000000	98,908611
3269,000000	98,906249
3268,000000	98,905839
3267,000000	98,907038
3266,000000	98,908365
3265,000000	98,909359
3264,000000	98,910325
3263,000000	98,911251
3262,000000	98,912326
3261,000000	98,914441
3260,000000	98,918013
3259,000000	98,922150
3258,000000	98,925967
3257,000000	98,929538
3256,000000	98,932745
3255,000000	98,934662
3254,000000	98,935280
3253,000000	98,936503
3252,000000	98,940115
3251,000000	98,945818
3250,000000	98,952079
3249,000000	98,957584
3248,000000	98,961099
3247,000000	98,961590
3246,000000	98,959737
3245,000000	98,957927
3244,000000	98,957597
3243,000000	98,957928
3242,000000	98,958116
3241,000000	98,959154
3240,000000	98,962069
3239,000000	98,966101
3238,000000	98,970065
3237,000000	98,974081
3236,000000	98,978566
3235,000000	98,982836
3234,000000	98,986126
3233,000000	98,988816
3232,000000	98,991394
3231,000000	98,993491
3230,000000	98,995003
3229,000000	98,996835
3228,000000	98,999367
3227,000000	99,001541
3226,000000	99,002606
3225,000000	99,003351
3224,000000	99,004594
3223,000000	99,005951
3222,000000	99,007223
3221,000000	99,009342
3220,000000	99,012588
3219,000000	99,015365
3218,000000	99,016397
3217,000000	99,016577
3216,000000	99,017335
3215,000000	99,018542
3214,000000	99,019613
3213,000000	99,021156
3212,000000	99,023898
3211,000000	99,027282
3210,000000	99,030675
3209,000000	99,034723
3208,000000	99,040030
3207,000000	99,045589
3206,000000	99,050019
3205,000000	99,053229
3204,000000	99,055662
3203,000000	99,056932
3202,000000	99,056615
3201,000000	99,055357
3200,000000	99,054184
3199,000000	99,053638
3198,000000	99,054511
3197,000000	99,057913
3196,000000	99,063481
3195,000000	99,068943
3194,000000	99,072554
3193,000000	99,074794
3192,000000	99,076660
3191,000000	99,077949
3190,000000	99,078403
3189,000000	99,079055
3188,000000	99,080936
3187,000000	99,083647
3186,000000	99,086503
3185,000000	99,089709
3184,000000	99,093277
3183,000000	99,096099
3182,000000	99,097576
3181,000000	99,098831
3180,000000	99,101146
3179,000000	99,104370
3178,000000	99,107863
3177,000000	99,111586
3176,000000	99,115097
3175,000000	99,117136
3174,000000	99,117498
3173,000000	99,118043
3172,000000	99,120557
3171,000000	99,124859
3170,000000	99,129927
3169,000000	99,135313
3168,000000	99,140214
3167,000000	99,142909
3166,000000	99,142824
3165,000000	99,141797
3164,000000	99,141946
3163,000000	99,143430
3162,000000	99,145460
3161,000000	99,147913
3160,000000	99,150596
3159,000000	99,152535
3158,000000	99,153544
3157,000000	99,155291
3156,000000	99,159363
3155,000000	99,165355
3154,000000	99,171847
3153,000000	99,177861
3152,000000	99,182360
3151,000000	99,184142
3150,000000	99,183664
3149,000000	99,183450
3148,000000	99,185181
3147,000000	99,187620
3146,000000	99,188729
3145,000000	99,188426
3144,000000	99,188092
3143,000000	99,188669
3142,000000	99,190611
3141,000000	99,194351
3140,000000	99,199349
3139,000000	99,203764
3138,000000	99,206202
3137,000000	99,206702
3136,000000	99,205437
3135,000000	99,202289
3134,000000	99,198812
3133,000000	99,198356
3132,000000	99,202345
3131,000000	99,208215
3130,000000	99,212758
3129,000000	99,215620
3128,000000	99,217824
3127,000000	99,218950
3126,000000	99,218150
3125,000000	99,216631
3124,000000	99,216827
3123,000000	99,219751
3122,000000	99,224695
3121,000000	99,230498
3120,000000	99,235653
3119,000000	99,238471
3118,000000	99,238719
3117,000000	99,238223
3116,000000	99,238323
3115,000000	99,237948
3114,000000	99,235734
3113,000000	99,232724
3112,000000	99,231221
3111,000000	99,232076
3110,000000	99,234509
3109,000000	99,237557
3108,000000	99,240218
3107,000000	99,241298
3106,000000	99,240422
3105,000000	99,238625
3104,000000	99,237099
3103,000000	99,236113
3102,000000	99,235704
3101,000000	99,236017
3100,000000	99,236558
3099,000000	99,236511
3098,000000	99,236509
3097,000000	99,238318
3096,000000	99,242006
3095,000000	99,245098
3094,000000	99,245674
3093,000000	99,244593
3092,000000	99,243494
3091,000000	99,242461
3090,000000	99,240942
3089,000000	99,239459
3088,000000	99,238929
3087,000000	99,239496
3086,000000	99,240994
3085,000000	99,243175
3084,000000	99,244597
3083,000000	99,243137
3082,000000	99,238921
3081,000000	99,234980
3080,000000	99,233701
3079,000000	99,234159
3078,000000	99,234260
3077,000000	99,233575
3076,000000	99,232574
3075,000000	99,230992
3074,000000	99,228732
3073,000000	99,226927
3072,000000	99,226354
3071,000000	99,226159
3070,000000	99,225537
3069,000000	99,225215
3068,000000	99,225821
3067,000000	99,226363
3066,000000	99,226033
3065,000000	99,226084
3064,000000	99,228038
3063,000000	99,231187
3062,000000	99,233602
3061,000000	99,234534
3060,000000	99,234322
3059,000000	99,233119
3058,000000	99,231403
3057,000000	99,230734
3056,000000	99,232236
3055,000000	99,235140
3054,000000	99,238121
3053,000000	99,241077
3052,000000	99,244104
3051,000000	99,246009
3050,000000	99,245811
3049,000000	99,244870
3048,000000	99,245767
3047,000000	99,249353
3046,000000	99,254207
3045,000000	99,258318
3044,000000	99,260229
3043,000000	99,259359
3042,000000	99,256595
3041,000000	99,253807
3040,000000	99,251856
3039,000000	99,249899
3038,000000	99,247433
3037,000000	99,245629
3036,000000	99,245322
3035,000000	99,245148
3034,000000	99,243323
3033,000000	99,240260
3032,000000	99,237820
3031,000000	99,236787
3030,000000	99,236759
3029,000000	99,237548
3028,000000	99,238926
3027,000000	99,239672
3026,000000	99,238535
3025,000000	99,235913
3024,000000	99,233416
3023,000000	99,232201
3022,000000	99,232474
3021,000000	99,233634
3020,000000	99,234054
3019,000000	99,231925
3018,000000	99,227550
3017,000000	99,223735
3016,000000	99,222711
3015,000000	99,223595
3014,000000	99,223879
3013,000000	99,222141
3012,000000	99,218050
3011,000000	99,211187
3010,000000	99,201565
3009,000000	99,190504
3008,000000	99,179552
3007,000000	99,169185
3006,000000	99,159404
3005,000000	99,150421
3004,000000	99,141742
3003,000000	99,131927
3002,000000	99,120558
3001,000000	99,109243
3000,000000	99,099185
2999,000000	99,088876
2998,000000	99,075707
2997,000000	99,058832
2996,000000	99,039199
2995,000000	99,017691
2994,000000	98,994755
2993,000000	98,970795
2992,000000	98,945214
2991,000000	98,916005
2990,000000	98,881519
2989,000000	98,842046
2988,000000	98,798591
2987,000000	98,751247
2986,000000	98,700025
2985,000000	98,645753
2984,000000	98,588443
2983,000000	98,526164
2982,000000	98,457337
2981,000000	98,383379
2980,000000	98,307193
2979,000000	98,230029
2978,000000	98,151562
2977,000000	98,071897
2976,000000	97,991516
2975,000000	97,909883
2974,000000	97,826211
2973,000000	97,741191
2972,000000	97,656333
2971,000000	97,572056
2970,000000	97,487882
2969,000000	97,404060
2968,000000	97,321742
2967,000000	97,242467
2966,000000	97,168808
2965,000000	97,104162
2964,000000	97,050100
2963,000000	97,004643
2962,000000	96,965307
2961,000000	96,933128
2960,000000	96,911668
2959,000000	96,903071
2958,000000	96,906828
2957,000000	96,922090
2956,000000	96,948526
2955,000000	96,984776
2954,000000	97,027896
2953,000000	97,074426
2952,000000	97,121199
2951,000000	97,165242
2950,000000	97,204237
2949,000000	97,236486
2948,000000	97,259282
2947,000000	97,268203
2946,000000	97,259558
2945,000000	97,233458
2944,000000	97,192933
2943,000000	97,140748
2942,000000	97,078135
2941,000000	97,005954
2940,000000	96,925502
2939,000000	96,838267
2938,000000	96,746639
2937,000000	96,654344
2936,000000	96,565198
2935,000000	96,481519
2934,000000	96,404586
2933,000000	96,335986
2932,000000	96,277069
2931,000000	96,228113
2930,000000	96,189148
2929,000000	96,161055
2928,000000	96,144446
2927,000000	96,138271
2926,000000	96,141038
2925,000000	96,152527
2924,000000	96,173075
2923,000000	96,201777
2922,000000	96,236940
2921,000000	96,277233
2920,000000	96,320337
2919,000000	96,360863
2918,000000	96,391623
2917,000000	96,407970
2916,000000	96,410840
2915,000000	96,406556
2914,000000	96,404398
2913,000000	96,413097
2912,000000	96,437177
2911,000000	96,475799
2910,000000	96,525367
2909,000000	96,582846
2908,000000	96,646742
2907,000000	96,716398
2906,000000	96,791737
2905,000000	96,872913
2904,000000	96,959281
2903,000000	97,049277
2902,000000	97,141825
2901,000000	97,237429
2900,000000	97,335217
2899,000000	97,432197
2898,000000	97,524914
2897,000000	97,611704
2896,000000	97,692254
2895,000000	97,766106
2894,000000	97,833115
2893,000000	97,894264
2892,000000	97,950612
2891,000000	98,001986
2890,000000	98,047725
2889,000000	98,087804
2888,000000	98,122051
2887,000000	98,149382
2886,000000	98,169094
2885,000000	98,181839
2884,000000	98,187845
2883,000000	98,185186
2882,000000	98,171680
2881,000000	98,147778
2880,000000	98,116062
2879,000000	98,078723
2878,000000	98,037393
2877,000000	97,994829
2876,000000	97,954370
2875,000000	97,917817
2874,000000	97,885451
2873,000000	97,858213
2872,000000	97,838261
2871,000000	97,827043
2870,000000	97,823873
2869,000000	97,826049
2868,000000	97,829113
2867,000000	97,827423
2866,000000	97,816249
2865,000000	97,794001
2864,000000	97,762147
2863,000000	97,723385
2862,000000	97,680811
2861,000000	97,638195
2860,000000	97,599620
2859,000000	97,568499
2858,000000	97,547491
2857,000000	97,538913
2856,000000	97,544094
2855,000000	97,562952
2854,000000	97,595189
2853,000000	97,641846
2852,000000	97,705192
2851,000000	97,786918
2850,000000	97,885782
2849,000000	97,995454
2848,000000	98,104474
2847,000000	98,200728
2846,000000	98,278491
2845,000000	98,340980
2844,000000	98,395759
2843,000000	98,448581
2842,000000	98,501660
2841,000000	98,555065
2840,000000	98,607051
2839,000000	98,654219
2838,000000	98,694045
2837,000000	98,727494
2836,000000	98,757590
2835,000000	98,785801
2834,000000	98,811161
2833,000000	98,832682
2832,000000	98,850865
2831,000000	98,866736
2830,000000	98,880770
2829,000000	98,893028
2828,000000	98,903535
2827,000000	98,912309
2826,000000	98,919507
2825,000000	98,925323
2824,000000	98,929369
2823,000000	98,930804
2822,000000	98,929712
2821,000000	98,927610
2820,000000	98,925956
2819,000000	98,925006
2818,000000	98,924902
2817,000000	98,926814
2816,000000	98,931837
2815,000000	98,939670
2814,000000	98,949588
2813,000000	98,961822
2812,000000	98,976675
2811,000000	98,993069
2810,000000	99,009424
2809,000000	99,025299
2808,000000	99,040897
2807,000000	99,055545
2806,000000	99,068115
2805,000000	99,078522
2804,000000	99,087532
2803,000000	99,095564
2802,000000	99,102794
2801,000000	99,109838
2800,000000	99,117031
2799,000000	99,123561
2798,000000	99,128625
2797,000000	99,132952
2796,000000	99,137897
2795,000000	99,143529
2794,000000	99,148947
2793,000000	99,153953
2792,000000	99,159027
2791,000000	99,164025
2790,000000	99,168307
2789,000000	99,171877
2788,000000	99,175145
2787,000000	99,177836
2786,000000	99,179351
2785,000000	99,179962
2784,000000	99,180544
2783,000000	99,181359
2782,000000	99,182186
2781,000000	99,183398
2780,000000	99,185846
2779,000000	99,189830
2778,000000	99,194941
2777,000000	99,200551
2776,000000	99,205691
2775,000000	99,209081
2774,000000	99,210278
2773,000000	99,210219
2772,000000	99,209822
2771,000000	99,208837
2770,000000	99,207078
2769,000000	99,205775
2768,000000	99,206213
2767,000000	99,207715
2766,000000	99,208532
2765,000000	99,208286
2764,000000	99,208102
2763,000000	99,208697
2762,000000	99,209751
2761,000000	99,210922
2760,000000	99,212144
2759,000000	99,213081
2758,000000	99,213434
2757,000000	99,213586
2756,000000	99,213867
2755,000000	99,213600
2754,000000	99,212072
2753,000000	99,210070
2752,000000	99,209172
2751,000000	99,209671
2750,000000	99,210393
2749,000000	99,210361
2748,000000	99,209590
2747,000000	99,208458
2746,000000	99,207380
2745,000000	99,206905
2744,000000	99,207201
2743,000000	99,207653
2742,000000	99,207738
2741,000000	99,207835
2740,000000	99,208213
2739,000000	99,207795
2738,000000	99,205142
2737,000000	99,200468
2736,000000	99,195672
2735,000000	99,192561
2734,000000	99,191740
2733,000000	99,192783
2732,000000	99,194659
2731,000000	99,196425
2730,000000	99,198298
2729,000000	99,201512
2728,000000	99,206425
2727,000000	99,211544
2726,000000	99,215197
2725,000000	99,217276
2724,000000	99,218473
2723,000000	99,218918
2722,000000	99,218855
2721,000000	99,219554
2720,000000	99,221982
2719,000000	99,225237
2718,000000	99,227680
2717,000000	99,229005
2716,000000	99,229925
2715,000000	99,230640
2714,000000	99,231127
2713,000000	99,232184
2712,000000	99,234494
2711,000000	99,237144
2710,000000	99,238714
2709,000000	99,239402
2708,000000	99,240433
2707,000000	99,241763
2706,000000	99,242203
2705,000000	99,241746
2704,000000	99,242041
2703,000000	99,244250
2702,000000	99,247623
2701,000000	99,250391
2700,000000	99,251118
2699,000000	99,249331
2698,000000	99,245909
2697,000000	99,242806
2696,000000	99,241557
2695,000000	99,242160
2694,000000	99,243954
2693,000000	99,246764
2692,000000	99,250266
2691,000000	99,253120
2690,000000	99,254078
2689,000000	99,253394
2688,000000	99,251943
2687,000000	99,249725
2686,000000	99,246628
2685,000000	99,243940
2684,000000	99,243361
2683,000000	99,244843
2682,000000	99,246821
2681,000000	99,248169
2680,000000	99,248593
2679,000000	99,247751
2678,000000	99,245715
2677,000000	99,243802
2676,000000	99,243188
2675,000000	99,242889
2674,000000	99,240894
2673,000000	99,237225
2672,000000	99,234269
2671,000000	99,233959
2670,000000	99,236015
2669,000000	99,238974
2668,000000	99,241492
2667,000000	99,242588
2666,000000	99,242017
2665,000000	99,240741
2664,000000	99,240090
2663,000000	99,240468
2662,000000	99,241676
2661,000000	99,244039
2660,000000	99,247889
2659,000000	99,252362
2658,000000	99,256205
2657,000000	99,259689
2656,000000	99,264180
2655,000000	99,269785
2654,000000	99,274933
2653,000000	99,278489
2652,000000	99,281068
2651,000000	99,284065
2650,000000	99,288488
2649,000000	99,294661
2648,000000	99,301834
2647,000000	99,308089
2646,000000	99,311886
2645,000000	99,313793
2644,000000	99,315748
2643,000000	99,318888
2642,000000	99,323119
2641,000000	99,328209
2640,000000	99,333731
2639,000000	99,338362
2638,000000	99,340932
2637,000000	99,342011
2636,000000	99,342968
2635,000000	99,343916
2634,000000	99,344230
2633,000000	99,344579
2632,000000	99,346340
2631,000000	99,349120
2630,000000	99,350999
2629,000000	99,351299
2628,000000	99,351265
2627,000000	99,351887
2626,000000	99,352919
2625,000000	99,354130
2624,000000	99,355636
2623,000000	99,356886
2622,000000	99,357206
2621,000000	99,357501
2620,000000	99,359580
2619,000000	99,363497
2618,000000	99,367263
2617,000000	99,369420
2616,000000	99,370290
2615,000000	99,370714
2614,000000	99,371206
2613,000000	99,372376
2612,000000	99,374361
2611,000000	99,375850
2610,000000	99,375359
2609,000000	99,373420
2608,000000	99,371839
2607,000000	99,371156
2606,000000	99,370807
2605,000000	99,371351
2604,000000	99,374130
2603,000000	99,378608
2602,000000	99,382304
2601,000000	99,383517
2600,000000	99,382387
2599,000000	99,379584
2598,000000	99,376311
2597,000000	99,375236
2596,000000	99,378592
2595,000000	99,384865
2594,000000	99,389793
2593,000000	99,391264
2592,000000	99,391033
2591,000000	99,391338
2590,000000	99,392067
2589,000000	99,392058
2588,000000	99,391035
2587,000000	99,389387
2586,000000	99,387492
2585,000000	99,385924
2584,000000	99,385189
2583,000000	99,385001
2582,000000	99,384775
2581,000000	99,384423
2580,000000	99,383617
2579,000000	99,381386
2578,000000	99,378176
2577,000000	99,377110
2576,000000	99,380845
2575,000000	99,388007
2574,000000	99,394972
2573,000000	99,400108
2572,000000	99,403718
2571,000000	99,405103
2570,000000	99,403129
2569,000000	99,399220
2568,000000	99,396325
2567,000000	99,395071
2566,000000	99,393950
2565,000000	99,393054
2564,000000	99,393943
2563,000000	99,395867
2562,000000	99,395816
2561,000000	99,393300
2560,000000	99,391593
2559,000000	99,393067
2558,000000	99,396023
2557,000000	99,397530
2556,000000	99,397116
2555,000000	99,396548
2554,000000	99,397672
2553,000000	99,401220
2552,000000	99,406124
2551,000000	99,409708
2550,000000	99,410132
2549,000000	99,408605
2548,000000	99,407737
2547,000000	99,408234
2546,000000	99,409151
2545,000000	99,410363
2544,000000	99,412262
2543,000000	99,413834
2542,000000	99,413882
2541,000000	99,413548
2540,000000	99,414532
2539,000000	99,415570
2538,000000	99,414067
2537,000000	99,410888
2536,000000	99,409703
2535,000000	99,411395
2534,000000	99,412979
2533,000000	99,412700
2532,000000	99,412604
2531,000000	99,414778
2530,000000	99,418238
2529,000000	99,420889
2528,000000	99,421967
2527,000000	99,421258
2526,000000	99,418289
2525,000000	99,413657
2524,000000	99,409426
2523,000000	99,407205
2522,000000	99,407296
2521,000000	99,409858
2520,000000	99,415013
2519,000000	99,421649
2518,000000	99,428086
2517,000000	99,434066
2516,000000	99,440089
2515,000000	99,444901
2514,000000	99,445961
2513,000000	99,442776
2512,000000	99,437678
2511,000000	99,433186
2510,000000	99,430328
2509,000000	99,429472
2508,000000	99,430644
2507,000000	99,432874
2506,000000	99,435004
2505,000000	99,436941
2504,000000	99,438505
2503,000000	99,437984
2502,000000	99,434234
2501,000000	99,429501
2500,000000	99,427621
2499,000000	99,429625
2498,000000	99,433327
2497,000000	99,436616
2496,000000	99,438684
2495,000000	99,439056
2494,000000	99,438311
2493,000000	99,439077
2492,000000	99,443144
2491,000000	99,447955
2490,000000	99,449111
2489,000000	99,446260
2488,000000	99,443500
2487,000000	99,444098
2486,000000	99,447618
2485,000000	99,452032
2484,000000	99,455456
2483,000000	99,456027
2482,000000	99,453308
2481,000000	99,450115
2480,000000	99,449933
2479,000000	99,452238
2478,000000	99,453179
2477,000000	99,450945
2476,000000	99,447793
2475,000000	99,446555
2474,000000	99,447943
2473,000000	99,451403
2472,000000	99,455855
2471,000000	99,459339
2470,000000	99,460489
2469,000000	99,460493
2468,000000	99,461418
2467,000000	99,462912
2466,000000	99,463083
2465,000000	99,462056
2464,000000	99,461721
2463,000000	99,462494
2462,000000	99,463401
2461,000000	99,464955
2460,000000	99,468504
2459,000000	99,472820
2458,000000	99,474692
2457,000000	99,473172
2456,000000	99,470167
2455,000000	99,466894
2454,000000	99,463037
2453,000000	99,459375
2452,000000	99,457707
2451,000000	99,457718
2450,000000	99,457298
2449,000000	99,456347
2448,000000	99,456945
2447,000000	99,459287
2446,000000	99,461035
2445,000000	99,461358
2444,000000	99,462276
2443,000000	99,464953
2442,000000	99,467667
2441,000000	99,468480
2440,000000	99,467357
2439,000000	99,465031
2438,000000	99,462281
2437,000000	99,460751
2436,000000	99,461843
2435,000000	99,464482
2434,000000	99,466487
2433,000000	99,468194
2432,000000	99,471892
2431,000000	99,477773
2430,000000	99,483337
2429,000000	99,486867
2428,000000	99,488521
2427,000000	99,488180
2426,000000	99,485550
2425,000000	99,482478
2424,000000	99,481645
2423,000000	99,482467
2422,000000	99,481589
2421,000000	99,477786
2420,000000	99,473314
2419,000000	99,470121
2418,000000	99,468094
2417,000000	99,467313
2416,000000	99,468443
2415,000000	99,470226
2414,000000	99,469986
2413,000000	99,467566
2412,000000	99,465698
2411,000000	99,465828
2410,000000	99,466647
2409,000000	99,467359
2408,000000	99,469096
2407,000000	99,472204
2406,000000	99,475260
2405,000000	99,477799
2404,000000	99,481145
2403,000000	99,485623
2402,000000	99,489631
2401,000000	99,492117
2400,000000	99,493244
2399,000000	99,492243
2398,000000	99,487734
2397,000000	99,480962
2396,000000	99,475707
2395,000000	99,473951
2394,000000	99,474315
2393,000000	99,475305
2392,000000	99,477044
2391,000000	99,479156
2390,000000	99,480101
2389,000000	99,480251
2388,000000	99,482540
2387,000000	99,488590
2386,000000	99,496639
2385,000000	99,503884
2384,000000	99,509351
2383,000000	99,512495
2382,000000	99,512165
2381,000000	99,508740
2380,000000	99,504876
2379,000000	99,502975
2378,000000	99,502925
2377,000000	99,504170
2376,000000	99,507154
2375,000000	99,511625
2374,000000	99,516254
2373,000000	99,521819
2372,000000	99,531254
2371,000000	99,543954
2370,000000	99,555174
2369,000000	99,561818
2368,000000	99,564247
2367,000000	99,560522
2366,000000	99,546071
2365,000000	99,524210
2364,000000	99,506618
2363,000000	99,498578
2362,000000	99,494573
2361,000000	99,490974
2360,000000	99,489820
2359,000000	99,492552
2358,000000	99,497960
2357,000000	99,505246
2356,000000	99,515359
2355,000000	99,519397
2354,000000	99,511538
2353,000000	99,498395
2352,000000	99,493376
2351,000000	99,499003
2350,000000	99,504437
2349,000000	99,501448
2348,000000	99,488881
2347,000000	99,473768
2346,000000	99,466222
2345,000000	99,469796
2344,000000	99,479020
2343,000000	99,481785
2342,000000	99,478150
2341,000000	99,474603
2340,000000	99,474402
2339,000000	99,474469
2338,000000	99,470865
2337,000000	99,465964
2336,000000	99,462535
2335,000000	99,461953
2334,000000	99,462176
2333,000000	99,464718
2332,000000	99,467065
2331,000000	99,468357
2330,000000	99,462955
2329,000000	99,455237
2328,000000	99,444531
2327,000000	99,432704
2326,000000	99,418798
2325,000000	99,407024
2324,000000	99,402492
2323,000000	99,406564
2322,000000	99,416089
2321,000000	99,427427
2320,000000	99,436871
2319,000000	99,443545
2318,000000	99,444215
2317,000000	99,441943
2316,000000	99,438274
2315,000000	99,437461
2314,000000	99,437588
2313,000000	99,440347
2312,000000	99,445101
2311,000000	99,453137
2310,000000	99,460544
2309,000000	99,465910
2308,000000	99,467662
2307,000000	99,467379
2306,000000	99,465651
2305,000000	99,464824
2304,000000	99,466044
2303,000000	99,469640
2302,000000	99,473085
2301,000000	99,475933
2300,000000	99,477262
2299,000000	99,477224
2298,000000	99,473973
2297,000000	99,469678
2296,000000	99,466418
2295,000000	99,465596
2294,000000	99,464273
2293,000000	99,460734
2292,000000	99,454708
2291,000000	99,446674
2290,000000	99,436971
2289,000000	99,428170
2288,000000	99,424590
2287,000000	99,427398
2286,000000	99,433869
2285,000000	99,440968
2284,000000	99,448621
2283,000000	99,456248
2282,000000	99,461505
2281,000000	99,462478
2280,000000	99,460402
2279,000000	99,457205
2278,000000	99,454412
2277,000000	99,454638
2276,000000	99,460086
2275,000000	99,468720
2274,000000	99,475065
2273,000000	99,477636
2272,000000	99,480050
2271,000000	99,484426
2270,000000	99,487664
2269,000000	99,487360
2268,000000	99,485898
2267,000000	99,485859
2266,000000	99,485177
2265,000000	99,480948
2264,000000	99,474435
2263,000000	99,469755
2262,000000	99,470025
2261,000000	99,476152
2260,000000	99,486704
2259,000000	99,497273
2258,000000	99,504736
2257,000000	99,511509
2256,000000	99,521533
2255,000000	99,531311
2254,000000	99,531791
2253,000000	99,521171
2252,000000	99,508319
2251,000000	99,501569
2250,000000	99,500317
2249,000000	99,501858
2248,000000	99,507649
2247,000000	99,519240
2246,000000	99,531260
2245,000000	99,535486
2244,000000	99,528902
2243,000000	99,515637
2242,000000	99,504011
2241,000000	99,502333
2240,000000	99,511560
2239,000000	99,520773
2238,000000	99,516654
2237,000000	99,499719
2236,000000	99,484723
2235,000000	99,482736
2234,000000	99,490528
2233,000000	99,499527
2232,000000	99,506684
2231,000000	99,512413
2230,000000	99,516414
2229,000000	99,520464
2228,000000	99,528072
2227,000000	99,536605
2226,000000	99,536822
2225,000000	99,524833
2224,000000	99,507795
2223,000000	99,494282
2222,000000	99,486784
2221,000000	99,487158
2220,000000	99,499230
2219,000000	99,520485
2218,000000	99,539330
2217,000000	99,546493
2216,000000	99,542475
2215,000000	99,530973
2214,000000	99,514347
2213,000000	99,499481
2212,000000	99,496378
2211,000000	99,504691
2210,000000	99,512003
2209,000000	99,510963
2208,000000	99,507812
2207,000000	99,508421
2206,000000	99,508508
2205,000000	99,505157
2204,000000	99,505664
2203,000000	99,515378
2202,000000	99,528331
2201,000000	99,539245
2200,000000	99,553153
2199,000000	99,572687
2198,000000	99,587023
2197,000000	99,585753
2196,000000	99,574484
2195,000000	99,565202
2194,000000	99,559939
2193,000000	99,555601
2192,000000	99,554538
2191,000000	99,557878
2190,000000	99,557037
2189,000000	99,545104
2188,000000	99,529615
2187,000000	99,522047
2186,000000	99,522483
2185,000000	99,526034
2184,000000	99,535715
2183,000000	99,555515
2182,000000	99,577940
2181,000000	99,591572
2180,000000	99,595303
2179,000000	99,593800
2178,000000	99,587494
2177,000000	99,577829
2176,000000	99,573094
2175,000000	99,577702
2174,000000	99,584613
2173,000000	99,587448
2172,000000	99,588300
2171,000000	99,585477
2170,000000	99,568541
2169,000000	99,538330
2168,000000	99,517056
2167,000000	99,522901
2166,000000	99,545505
2165,000000	99,561770
2164,000000	99,564898
2163,000000	99,561436
2162,000000	99,554724
2161,000000	99,553653
2160,000000	99,583521
2159,000000	99,654334
2158,000000	99,729950
2157,000000	99,764947
2156,000000	99,757502
2155,000000	99,734220
2154,000000	99,709033
2153,000000	99,681368
2152,000000	99,655172
2151,000000	99,638607
2150,000000	99,633639
2149,000000	99,639551
2148,000000	99,658067
2147,000000	99,684908
2146,000000	99,705951
2145,000000	99,712097
2144,000000	99,708853
2143,000000	99,703073
2142,000000	99,691919
2141,000000	99,674406
2140,000000	99,661299
2139,000000	99,662138
2138,000000	99,672006
2137,000000	99,680353
2136,000000	99,684323
2135,000000	99,685020
2134,000000	99,680641
2133,000000	99,671837
2132,000000	99,664654
2131,000000	99,660388
2130,000000	99,651656
2129,000000	99,634671
2128,000000	99,616707
2127,000000	99,604833
2126,000000	99,596063
2125,000000	99,585668
2124,000000	99,577121
2123,000000	99,575985
2122,000000	99,580377
2121,000000	99,584881
2120,000000	99,587879
2119,000000	99,588234
2118,000000	99,581189
2117,000000	99,565918
2116,000000	99,551536
2115,000000	99,547231
2114,000000	99,550400
2113,000000	99,552377
2112,000000	99,551458
2111,000000	99,552004
2110,000000	99,554598
2109,000000	99,555715
2108,000000	99,554685
2107,000000	99,552983
2106,000000	99,549137
2105,000000	99,541704
2104,000000	99,534932
2103,000000	99,534707
2102,000000	99,541435
2101,000000	99,552029
2100,000000	99,565026
2099,000000	99,578007
2098,000000	99,584770
2097,000000	99,582043
2096,000000	99,574795
2095,000000	99,568372
2094,000000	99,560624
2093,000000	99,549102
2092,000000	99,539746
2091,000000	99,540327
2090,000000	99,549489
2089,000000	99,559517
2088,000000	99,566197
2087,000000	99,569321
2086,000000	99,567938
2085,000000	99,562724
2084,000000	99,559260
2083,000000	99,561384
2082,000000	99,564880
2081,000000	99,564336
2080,000000	99,561728
2079,000000	99,560862
2078,000000	99,559352
2077,000000	99,554908
2076,000000	99,553636
2075,000000	99,561377
2074,000000	99,571453
2073,000000	99,572386
2072,000000	99,564888
2071,000000	99,560164
2070,000000	99,564058
2069,000000	99,573585
2068,000000	99,585290
2067,000000	99,596212
2066,000000	99,600133
2065,000000	99,594854
2064,000000	99,590131
2063,000000	99,595956
2062,000000	99,605962
2061,000000	99,604260
2060,000000	99,586611
2059,000000	99,564610
2058,000000	99,551774
2057,000000	99,555170
2056,000000	99,575279
2055,000000	99,601188
2054,000000	99,610419
2053,000000	99,588739
2052,000000	99,549492
2051,000000	99,520773
2050,000000	99,516285
2049,000000	99,528805
2048,000000	99,547990
2047,000000	99,569122
2046,000000	99,583880
2045,000000	99,582700
2044,000000	99,569376
2043,000000	99,556508
2042,000000	99,546560
2041,000000	99,534491
2040,000000	99,526318
2039,000000	99,535360
2038,000000	99,560450
2037,000000	99,586912
2036,000000	99,609758
2035,000000	99,637187
2034,000000	99,669146
2033,000000	99,693151
2032,000000	99,705181
2031,000000	99,713833
2030,000000	99,720920
2029,000000	99,717410
2028,000000	99,700565
2027,000000	99,679107
2026,000000	99,663017
2025,000000	99,660887
2024,000000	99,678840
2023,000000	99,707401
2022,000000	99,721203
2021,000000	99,708272
2020,000000	99,688662
2019,000000	99,685097
2018,000000	99,690114
2017,000000	99,685492
2016,000000	99,678334
2015,000000	99,687036
2014,000000	99,703721
2013,000000	99,702678
2012,000000	99,679480
2011,000000	99,654555
2010,000000	99,641309
2009,000000	99,636412
2008,000000	99,638515
2007,000000	99,651042
2006,000000	99,666867
2005,000000	99,673017
2004,000000	99,670240
2003,000000	99,668358
2002,000000	99,667773
2001,000000	99,662722
2000,000000	99,656861
1999,000000	99,658592
1998,000000	99,663519
1997,000000	99,658797
1996,000000	99,642790
1995,000000	99,625149
1994,000000	99,611012
1993,000000	99,601021
1992,000000	99,600777
1991,000000	99,611576
1990,000000	99,618941
1989,000000	99,609432
1988,000000	99,591891
1987,000000	99,585201
1986,000000	99,590460
1985,000000	99,592648
1984,000000	99,584725
1983,000000	99,571494
1982,000000	99,555656
1981,000000	99,542165
1980,000000	99,551905
1979,000000	99,603660
1978,000000	99,677285
1977,000000	99,724657
1976,000000	99,728197
1975,000000	99,714841
1974,000000	99,709276
1973,000000	99,711360
1972,000000	99,716905
1971,000000	99,726914
1970,000000	99,733658
1969,000000	99,723503
1968,000000	99,698182
1967,000000	99,674185
1966,000000	99,660437
1965,000000	99,656267
1964,000000	99,666275
1963,000000	99,694207
1962,000000	99,726459
1961,000000	99,742052
1960,000000	99,737917
1959,000000	99,726336
1958,000000	99,712353
1957,000000	99,693295
1956,000000	99,673602
1955,000000	99,661328
1954,000000	99,654592
1953,000000	99,646992
1952,000000	99,641353
1951,000000	99,642962
1950,000000	99,645967
1949,000000	99,640537
1948,000000	99,629245
1947,000000	99,623456
1946,000000	99,627138
1945,000000	99,636210
1944,000000	99,648917
1943,000000	99,663555
1942,000000	99,670251
1941,000000	99,661099
1940,000000	99,645397
1939,000000	99,638535
1938,000000	99,642514
1937,000000	99,648948
1936,000000	99,654633
1935,000000	99,661792
1934,000000	99,667196
1933,000000	99,665501
1932,000000	99,660512
1931,000000	99,660273
1930,000000	99,665011
1929,000000	99,668184
1928,000000	99,667156
1927,000000	99,664732
1926,000000	99,660859
1925,000000	99,652492
1924,000000	99,638884
1923,000000	99,622743
1922,000000	99,606892
1921,000000	99,594920
1920,000000	99,593075
1919,000000	99,603268
1918,000000	99,616134
1917,000000	99,619800
1916,000000	99,614060
1915,000000	99,607176
1914,000000	99,602122
1913,000000	99,596935
1912,000000	99,593741
1911,000000	99,597904
1910,000000	99,609554
1909,000000	99,621255
1908,000000	99,625851
1907,000000	99,622733
1906,000000	99,614691
1905,000000	99,605465
1904,000000	99,598044
1903,000000	99,592898
1902,000000	99,588193
1901,000000	99,583119
1900,000000	99,580523
1899,000000	99,583091
1898,000000	99,588131
1897,000000	99,591865
1896,000000	99,594757
1895,000000	99,598872
1894,000000	99,602909
1893,000000	99,604417
1892,000000	99,604512
1891,000000	99,604709
1890,000000	99,602344
1889,000000	99,594814
1888,000000	99,584898
1887,000000	99,578457
1886,000000	99,577392
1885,000000	99,578635
1884,000000	99,578981
1883,000000	99,576785
1882,000000	99,571119
1881,000000	99,562458
1880,000000	99,554490
1879,000000	99,550535
1878,000000	99,548367
1877,000000	99,544417
1876,000000	99,540650
1875,000000	99,541278
1874,000000	99,545664
1873,000000	99,549901
1872,000000	99,552868
1871,000000	99,555640
1870,000000	99,556007
1869,000000	99,550797
1868,000000	99,541287
1867,000000	99,530595
1866,000000	99,521710
1865,000000	99,516982
1864,000000	99,517587
1863,000000	99,522202
1862,000000	99,526678
1861,000000	99,527734
1860,000000	99,526426
1859,000000	99,525335
1858,000000	99,524321
1857,000000	99,521546
1856,000000	99,517642
1855,000000	99,515563
1854,000000	99,515574
1853,000000	99,514849
1852,000000	99,512804
1851,000000	99,513264
1850,000000	99,516707
1849,000000	99,518239
1848,000000	99,514691
1847,000000	99,509151
1846,000000	99,505982
1845,000000	99,504707
1844,000000	99,501693
1843,000000	99,495584
1842,000000	99,488617
1841,000000	99,482812
1840,000000	99,479833
1839,000000	99,480957
1838,000000	99,484333
1837,000000	99,486248
1836,000000	99,484385
1835,000000	99,480107
1834,000000	99,476295
1833,000000	99,475742
1832,000000	99,481324
1831,000000	99,491478
1830,000000	99,496506
1829,000000	99,490956
1828,000000	99,482625
1827,000000	99,480965
1826,000000	99,483685
1825,000000	99,482091
1824,000000	99,474866
1823,000000	99,467623
1822,000000	99,463882
1821,000000	99,463007
1820,000000	99,464492
1819,000000	99,468026
1818,000000	99,471105
1817,000000	99,471803
1816,000000	99,469805
1815,000000	99,465750
1814,000000	99,460152
1813,000000	99,453807
1812,000000	99,449327
1811,000000	99,446060
1810,000000	99,440796
1809,000000	99,434425
1808,000000	99,429372
1807,000000	99,425231
1806,000000	99,421489
1805,000000	99,420497
1804,000000	99,423760
1803,000000	99,427403
1802,000000	99,424835
1801,000000	99,414799
1800,000000	99,402776
1799,000000	99,391198
1798,000000	99,380540
1797,000000	99,371905
1796,000000	99,365012
1795,000000	99,358069
1794,000000	99,349068
1793,000000	99,338678
1792,000000	99,333683
1791,000000	99,336463
1790,000000	99,340425
1789,000000	99,341165
1788,000000	99,339387
1787,000000	99,336449
1786,000000	99,332052
1785,000000	99,325347
1784,000000	99,316353
1783,000000	99,308106
1782,000000	99,304005
1781,000000	99,301657
1780,000000	99,297361
1779,000000	99,289013
1778,000000	99,278931
1777,000000	99,268405
1776,000000	99,255177
1775,000000	99,239042
1774,000000	99,222065
1773,000000	99,206194
1772,000000	99,196076
1771,000000	99,192735
1770,000000	99,189915
1769,000000	99,183065
1768,000000	99,169788
1767,000000	99,150385
1766,000000	99,129788
1765,000000	99,113601
1764,000000	99,102339
1763,000000	99,088931
1762,000000	99,064831
1761,000000	99,029924
1760,000000	98,992510
1759,000000	98,956006
1758,000000	98,915032
1757,000000	98,860789
1756,000000	98,794299
1755,000000	98,726123
1754,000000	98,660908
1753,000000	98,589956
1752,000000	98,499889
1751,000000	98,389337
1750,000000	98,268961
1749,000000	98,145172
1748,000000	98,018306
1747,000000	97,892049
1746,000000	97,766595
1745,000000	97,632821
1744,000000	97,481995
1743,000000	97,315079
1742,000000	97,135931
1741,000000	96,937997
1740,000000	96,712504
1739,000000	96,477824
1738,000000	96,271797
1737,000000	96,101820
1736,000000	95,932919
1735,000000	95,702959
1734,000000	95,399213
1733,000000	95,122887
1732,000000	94,922084
1731,000000	94,747354
1730,000000	94,558154
1729,000000	94,353627
1728,000000	94,152945
1727,000000	93,967458
1726,000000	93,794975
1725,000000	93,633275
1724,000000	93,488253
1723,000000	93,367461
1722,000000	93,277543
1721,000000	93,225458
1720,000000	93,215477
1719,000000	93,244260
1718,000000	93,309705
1717,000000	93,436958
1716,000000	93,632545
1715,000000	93,868739
1714,000000	94,126650
1713,000000	94,398581
1712,000000	94,682835
1711,000000	94,981333
1710,000000	95,288032
1709,000000	95,587348
1708,000000	95,876157
1707,000000	96,174777
1706,000000	96,490876
1705,000000	96,779258
1704,000000	96,987790
1703,000000	97,130422
1702,000000	97,258628
1701,000000	97,414763
1700,000000	97,586228
1699,000000	97,713538
1698,000000	97,799107
1697,000000	97,878269
1696,000000	97,968406
1695,000000	98,048584
1694,000000	98,096789
1693,000000	98,124362
1692,000000	98,148352
1691,000000	98,177179
1690,000000	98,205594
1689,000000	98,221109
1688,000000	98,225502
1687,000000	98,233404
1686,000000	98,249530
1685,000000	98,259367
1684,000000	98,255524
1683,000000	98,252815
1682,000000	98,257596
1681,000000	98,262958
1680,000000	98,264232
1679,000000	98,263705
1678,000000	98,263511
1677,000000	98,260555
1676,000000	98,254944
1675,000000	98,256291
1674,000000	98,265564
1673,000000	98,271269
1672,000000	98,269656
1671,000000	98,266819
1670,000000	98,269199
1669,000000	98,272460
1668,000000	98,272500
1667,000000	98,274691
1666,000000	98,276287
1665,000000	98,269954
1664,000000	98,257614
1663,000000	98,250589
1662,000000	98,254316
1661,000000	98,256496
1660,000000	98,251845
1659,000000	98,248069
1658,000000	98,247867
1657,000000	98,246327
1656,000000	98,241441
1655,000000	98,241803
1654,000000	98,248168
1653,000000	98,248919
1652,000000	98,230940
1651,000000	98,227362
1650,000000	98,238911
1649,000000	98,249066
1648,000000	98,244625
1647,000000	98,237111
1646,000000	98,242244
1645,000000	98,248521
1644,000000	98,254469
1643,000000	98,265718
1642,000000	98,280686
1641,000000	98,291346
1640,000000	98,295167
1639,000000	98,298018
1638,000000	98,303110
1637,000000	98,306005
1636,000000	98,305221
1635,000000	98,308433
1634,000000	98,310663
1633,000000	98,309887
1632,000000	98,306682
1631,000000	98,305200
1630,000000	98,308377
1629,000000	98,313113
1628,000000	98,315437
1627,000000	98,318005
1626,000000	98,322114
1625,000000	98,323216
1624,000000	98,321328
1623,000000	98,325368
1622,000000	98,336375
1621,000000	98,342230
1620,000000	98,340556
1619,000000	98,339287
1618,000000	98,343189
1617,000000	98,347970
1616,000000	98,350083
1615,000000	98,354503
1614,000000	98,361544
1613,000000	98,363442
1612,000000	98,358081
1611,000000	98,352600
1610,000000	98,351736
1609,000000	98,347254
1608,000000	98,331019
1607,000000	98,306882
1606,000000	98,278328
1605,000000	98,238898
1604,000000	98,186941
1603,000000	98,133787
1602,000000	98,090294
1601,000000	98,056983
1600,000000	98,035135
1599,000000	98,033540
1598,000000	98,054376
1597,000000	98,087317
1596,000000	98,124159
1595,000000	98,165842
1594,000000	98,209359
1593,000000	98,241703
1592,000000	98,256346
1591,000000	98,261121
1590,000000	98,263519
1589,000000	98,259766
1588,000000	98,245527
1587,000000	98,224483
1586,000000	98,198076
1585,000000	98,158408
1584,000000	98,101623
1583,000000	98,039326
1582,000000	97,985842
1581,000000	97,945034
1580,000000	97,917575
1579,000000	97,911673
1578,000000	97,937384
1577,000000	97,996632
1576,000000	98,076841
1575,000000	98,151338
1574,000000	98,203567
1573,000000	98,234760
1572,000000	98,254845
1571,000000	98,277117
1570,000000	98,309651
1569,000000	98,341258
1568,000000	98,359626
1567,000000	98,374115
1566,000000	98,390845
1565,000000	98,402220
1564,000000	98,401758
1563,000000	98,397103
1562,000000	98,396855
1561,000000	98,399933
1560,000000	98,397924
1559,000000	98,394181
1558,000000	98,412720
1557,000000	98,409017
1556,000000	98,402605
1555,000000	98,412658
1554,000000	98,433835
1553,000000	98,452629
1552,000000	98,469386
1551,000000	98,490306
1550,000000	98,511142
1549,000000	98,520974
1548,000000	98,521553
1547,000000	98,528081
1546,000000	98,545019
1545,000000	98,561344
1544,000000	98,572450
1543,000000	98,589738
1542,000000	98,622828
1541,000000	98,677727
1540,000000	98,759239
1539,000000	98,826972
1538,000000	98,841080
1537,000000	98,822129
1536,000000	98,791606
1535,000000	98,758968
1534,000000	98,725269
1533,000000	98,693529
1532,000000	98,671068
1531,000000	98,659288
1530,000000	98,653992
1529,000000	98,647978
1528,000000	98,636365
1527,000000	98,621434
1526,000000	98,605789
1525,000000	98,589611
1524,000000	98,577994
1523,000000	98,578041
1522,000000	98,588231
1521,000000	98,600439
1520,000000	98,605666
1519,000000	98,609196
1518,000000	98,613168
1517,000000	98,609543
1516,000000	98,599416
1515,000000	98,591746
1514,000000	98,588771
1513,000000	98,586272
1512,000000	98,584834
1511,000000	98,589021
1510,000000	98,595303
1509,000000	98,588965
1508,000000	98,567959
1507,000000	98,576043
1506,000000	98,611020
1505,000000	98,605473
1504,000000	98,590520
1503,000000	98,588164
1502,000000	98,591871
1501,000000	98,590228
1500,000000	98,583837
1499,000000	98,582471
1498,000000	98,582121
1497,000000	98,568358
1496,000000	98,543094
1495,000000	98,516607
1494,000000	98,487716
1493,000000	98,449782
1492,000000	98,403709
1491,000000	98,357051
1490,000000	98,317421
1489,000000	98,293474
1488,000000	98,289022
1487,000000	98,299639
1486,000000	98,315876
1485,000000	98,325140
1484,000000	98,325219
1483,000000	98,324012
1482,000000	98,317683
1481,000000	98,294827
1480,000000	98,258762
1479,000000	98,223847
1478,000000	98,189192
1477,000000	98,137792
1476,000000	98,063427
1475,000000	97,974207
1474,000000	97,862957
1473,000000	97,708982
1472,000000	97,531541
1471,000000	97,366078
1470,000000	97,210875
1469,000000	97,053071
1468,000000	96,899441
1467,000000	96,766733
1466,000000	96,662131
1465,000000	96,582706
1464,000000	96,532635
1463,000000	96,513296
1462,000000	96,510542
1461,000000	96,511644
1460,000000	96,518355
1459,000000	96,545135
1458,000000	96,602293
1457,000000	96,689426
1456,000000	96,783245
1455,000000	96,864081
1454,000000	96,930495
1453,000000	96,980007
1452,000000	97,012847
1451,000000	97,031447
1450,000000	97,030008
1449,000000	96,999561
1448,000000	96,948321
1447,000000	96,897267
1446,000000	96,846258
1445,000000	96,773755
1444,000000	96,666172
1443,000000	96,515899
1442,000000	96,309721
1441,000000	96,043512
1440,000000	95,741144
1439,000000	95,425549
1438,000000	95,076706
1437,000000	94,677877
1436,000000	94,330113
1435,000000	94,156488
1434,000000	94,129291
1433,000000	94,167810
1432,000000	94,223942
1431,000000	94,253102
1430,000000	94,179009
1429,000000	93,949439
1428,000000	93,619360
1427,000000	93,318003
1426,000000	93,161524
1425,000000	93,230405
1424,000000	93,542949
1423,000000	93,986960
1422,000000	94,406769
1421,000000	94,761109
1420,000000	95,104705
1419,000000	95,462176
1418,000000	95,761446
1417,000000	95,959767
1416,000000	96,107205
1415,000000	96,253256
1414,000000	96,408888
1413,000000	96,570350
1412,000000	96,740334
1411,000000	96,918651
1410,000000	97,089085
1409,000000	97,235357
1408,000000	97,357839
1407,000000	97,464299
1406,000000	97,556719
1405,000000	97,629609
1404,000000	97,680127
1403,000000	97,711416
1402,000000	97,728675
1401,000000	97,735573
1400,000000	97,731019
1399,000000	97,713268
1398,000000	97,680790
1397,000000	97,630626
1396,000000	97,561333
1395,000000	97,477014
1394,000000	97,384074
1393,000000	97,285501
1392,000000	97,188580
1391,000000	97,099903
1390,000000	97,016886
1389,000000	96,928237
1388,000000	96,826789
1387,000000	96,721675
1386,000000	96,625119
1385,000000	96,535731
1384,000000	96,450405
1383,000000	96,374096
1382,000000	96,313135
1381,000000	96,271091
1380,000000	96,252374
1379,000000	96,263476
1378,000000	96,303154
1377,000000	96,361956
1376,000000	96,436664
1375,000000	96,531903
1374,000000	96,639116
1373,000000	96,729280
1372,000000	96,787032
1371,000000	96,823733
1370,000000	96,851440
1369,000000	96,867022
1368,000000	96,866993
1367,000000	96,857364
1366,000000	96,842279
1365,000000	96,816225
1364,000000	96,771779
1363,000000	96,710427
1362,000000	96,641208
1361,000000	96,567794
1360,000000	96,492149
1359,000000	96,421300
1358,000000	96,358724
1357,000000	96,302003
1356,000000	96,253536
1355,000000	96,223081
1354,000000	96,214986
1353,000000	96,223422
1352,000000	96,243132
1351,000000	96,274392
1350,000000	96,314828
1349,000000	96,351342
1348,000000	96,371775
1347,000000	96,371203
1346,000000	96,342359
1345,000000	96,273256
1344,000000	96,161097
1343,000000	96,013817
1342,000000	95,831383
1341,000000	95,599104
1340,000000	95,316534
1339,000000	95,020828
1338,000000	94,755623
1337,000000	94,535446
1336,000000	94,361887
1335,000000	94,240911
1334,000000	94,171236
1333,000000	94,137803
1332,000000	94,126394
1331,000000	94,134208
1330,000000	94,158269
1329,000000	94,188320
1328,000000	94,220162
1327,000000	94,261400
1326,000000	94,316442
1325,000000	94,376659
1324,000000	94,435069
1323,000000	94,495226
1322,000000	94,558517
1321,000000	94,617262
1320,000000	94,668082
1319,000000	94,717995
1318,000000	94,768818
1317,000000	94,809744
1316,000000	94,833861
1315,000000	94,846461
1314,000000	94,851402
1313,000000	94,843398
1312,000000	94,819443
1311,000000	94,783545
1310,000000	94,734552
1309,000000	94,663359
1308,000000	94,567429
1307,000000	94,456023
1306,000000	94,335464
1305,000000	94,201764
1304,000000	94,055207
1303,000000	93,904683
1302,000000	93,752062
1301,000000	93,586965
1300,000000	93,403854
1299,000000	93,209517
1298,000000	93,006963
1297,000000	92,789734
1296,000000	92,559294
1295,000000	92,332029
1294,000000	92,120975
1293,000000	91,927930
1292,000000	91,759782
1291,000000	91,632692
1290,000000	91,551818
1289,000000	91,503095
1288,000000	91,473662
1287,000000	91,460637
1286,000000	91,454253
1285,000000	91,434008
1284,000000	91,389541
1283,000000	91,327706
1282,000000	91,252905
1281,000000	91,159306
1280,000000	91,048590
1279,000000	90,937033
1278,000000	90,835509
1277,000000	90,740946
1276,000000	90,653378
1275,000000	90,582014
1274,000000	90,526428
1273,000000	90,471475
1272,000000	90,408348
1271,000000	90,341950
1270,000000	90,270608
1269,000000	90,179936
1268,000000	90,065159
1267,000000	89,938206
1266,000000	89,805314
1265,000000	89,657800
1264,000000	89,493363
1263,000000	89,323399
1262,000000	89,150976
1261,000000	88,963729
1260,000000	88,757620
1259,000000	88,547536
1258,000000	88,346831
1257,000000	88,162748
1256,000000	88,018811
1255,000000	87,954898
1254,000000	87,988223
1253,000000	88,095867
1252,000000	88,244168
1251,000000	88,410986
1250,000000	88,576849
1249,000000	88,721819
1248,000000	88,844572
1247,000000	88,964047
1246,000000	89,090806
1245,000000	89,216657
1244,000000	89,337406
1243,000000	89,463204
1242,000000	89,598955
1241,000000	89,736653
1240,000000	89,875625
1239,000000	90,029042
1238,000000	90,202473
1237,000000	90,385411
1236,000000	90,570187
1235,000000	90,759544
1234,000000	90,950120
1233,000000	91,129575
1232,000000	91,298524
1231,000000	91,476525
1230,000000	91,681459
1229,000000	91,920552
1228,000000	92,203075
1227,000000	92,539735
1226,000000	92,920330
1225,000000	93,311748
1224,000000	93,684109
1223,000000	94,023566
1222,000000	94,318430
1221,000000	94,554757
1220,000000	94,731486
1219,000000	94,862028
1218,000000	94,956450
1217,000000	95,014112
1216,000000	95,040102
1215,000000	95,049825
1214,000000	95,051018
1213,000000	95,039622
1212,000000	95,016885
1211,000000	94,994138
1210,000000	94,974235
1209,000000	94,946277
1208,000000	94,906192
1207,000000	94,864238
1206,000000	94,826292
1205,000000	94,785428
1204,000000	94,738671
1203,000000	94,694803
1202,000000	94,658803
1201,000000	94,625976
1200,000000	94,597458
1199,000000	94,583968
1198,000000	94,587322
1197,000000	94,596915
1196,000000	94,610199
1195,000000	94,637758
1194,000000	94,683631
1193,000000	94,738819
1192,000000	94,800521
1191,000000	94,877603
1190,000000	94,970540
1189,000000	95,066377
1188,000000	95,159376
1187,000000	95,257767
1186,000000	95,363566
1185,000000	95,465031
1184,000000	95,555203
1183,000000	95,638602
1182,000000	95,713997
1181,000000	95,770376
1180,000000	95,807383
1179,000000	95,839386
1178,000000	95,872636
1177,000000	95,897931
1176,000000	95,911709
1175,000000	95,923879
1174,000000	95,936688
1173,000000	95,937159
1172,000000	95,919379
1171,000000	95,894227
1170,000000	95,868919
1169,000000	95,836498
1168,000000	95,795402
1167,000000	95,760123
1166,000000	95,743098
1165,000000	95,743578
1164,000000	95,762230
1163,000000	95,806097
1162,000000	95,870308
1161,000000	95,935349
1160,000000	95,990289
1159,000000	96,040200
1158,000000	96,084150
1157,000000	96,107981
1156,000000	96,106557
1155,000000	96,092130
1154,000000	96,071567
1153,000000	96,036309
1152,000000	95,983899
1151,000000	95,926005
1150,000000	95,866216
1149,000000	95,790222
1148,000000	95,688051
1147,000000	95,566155
1146,000000	95,428042
1145,000000	95,266341
1144,000000	95,083255
1143,000000	94,896584
1142,000000	94,715872
1141,000000	94,534410
1140,000000	94,354405
1139,000000	94,195001
1138,000000	94,064960
1137,000000	93,951036
1136,000000	93,843073
1135,000000	93,744659
1134,000000	93,649607
1133,000000	93,536214
1132,000000	93,396997
1131,000000	93,249449
1130,000000	93,106509
1129,000000	92,962452
1128,000000	92,818516
1127,000000	92,693199
1126,000000	92,594666
1125,000000	92,510710
1124,000000	92,438443
1123,000000	92,396928
1122,000000	92,396475
1121,000000	92,425595
1120,000000	92,481265
1119,000000	92,581073
1118,000000	92,732685
1117,000000	92,916086
1116,000000	93,110242
1115,000000	93,309389
1114,000000	93,502298
1113,000000	93,665339
1112,000000	93,788840
1111,000000	93,884417
1110,000000	93,954016
1109,000000	93,980885
1108,000000	93,961381
1107,000000	93,919214
1106,000000	93,874742
1105,000000	93,827900
1104,000000	93,783811
1103,000000	93,763920
1102,000000	93,776913
1101,000000	93,805232
1100,000000	93,835594
1099,000000	93,872216
1098,000000	93,913658
1097,000000	93,943847
1096,000000	93,960213
1095,000000	93,980504
1094,000000	94,009903
1093,000000	94,031107
1092,000000	94,038647
1091,000000	94,050774
1090,000000	94,074121
1089,000000	94,089439
1088,000000	94,085144
1087,000000	94,072019
1086,000000	94,050528
1085,000000	93,996368
1084,000000	93,895246
1083,000000	93,758793
1082,000000	93,590787
1081,000000	93,373839
1080,000000	93,106550
1079,000000	92,822837
1078,000000	92,553956
1077,000000	92,304765
1076,000000	92,084354
1075,000000	91,924548
1074,000000	91,845816
1073,000000	91,838390
1072,000000	91,897159
1071,000000	92,036000
1070,000000	92,254218
1069,000000	92,519471
1068,000000	92,803380
1067,000000	93,101211
1066,000000	93,402288
1065,000000	93,679354
1064,000000	93,921435
1063,000000	94,144478
1062,000000	94,353878
1061,000000	94,531224
1060,000000	94,670007
1059,000000	94,790764
1058,000000	94,905325
1057,000000	94,999884
1056,000000	95,069500
1055,000000	95,133833
1054,000000	95,202220
1053,000000	95,256753
1052,000000	95,287126
1051,000000	95,309890
1050,000000	95,333779
1049,000000	95,340832
1048,000000	95,321660
1047,000000	95,290932
1046,000000	95,252511
1045,000000	95,184941
1044,000000	95,080320
1043,000000	94,964015
1042,000000	94,861248
1041,000000	94,775888
1040,000000	94,716114
1039,000000	94,705396
1038,000000	94,748700
1037,000000	94,820873
1036,000000	94,903240
1035,000000	95,000872
1034,000000	95,110235
1033,000000	95,205318
1032,000000	95,272248
1031,000000	95,325017
1030,000000	95,371817
1029,000000	95,399342
1028,000000	95,405464
1027,000000	95,412429
1026,000000	95,430912
1025,000000	95,443800
1024,000000	95,441697
1023,000000	95,440943
1022,000000	95,450999
1021,000000	95,457599
1020,000000	95,455340
1019,000000	95,462006
1018,000000	95,484422
1017,000000	95,503231
1016,000000	95,508691
1015,000000	95,516974
1014,000000	95,535075
1013,000000	95,544245
1012,000000	95,535208
1011,000000	95,525791
1010,000000	95,526085
1009,000000	95,520308
1008,000000	95,499751
1007,000000	95,480405
1006,000000	95,469834
1005,000000	95,450892
1004,000000	95,415076
1003,000000	95,380104
1002,000000	95,356620
1001,000000	95,329688
1000,000000	95,289986
999,000000	95,250425
998,000000	95,216130
997,000000	95,170400
996,000000	95,107727
995,000000	95,047375
994,000000	94,998632
993,000000	94,944993
992,000000	94,879453
991,000000	94,819956
990,000000	94,773436
989,000000	94,717958
988,000000	94,638888
987,000000	94,549430
986,000000	94,457591
985,000000	94,347924
984,000000	94,213206
983,000000	94,071176
982,000000	93,930606
981,000000	93,774483
980,000000	93,594933
979,000000	93,411488
978,000000	93,235994
977,000000	93,053853
976,000000	92,857829
975,000000	92,666775
974,000000	92,492065
973,000000	92,319205
972,000000	92,141083
971,000000	91,974311
970,000000	91,825377
969,000000	91,675377
968,000000	91,517668
967,000000	91,373499
966,000000	91,253183
965,000000	91,136689
964,000000	91,012886
963,000000	90,901687
962,000000	90,817433
961,000000	90,746961
960,000000	90,682714
959,000000	90,642780
958,000000	90,639180
957,000000	90,661250
956,000000	90,708336
955,000000	90,801181
954,000000	90,941168
953,000000	91,097158
952,000000	91,249620
951,000000	91,412608
950,000000	91,592588
949,000000	91,765330
948,000000	91,915407
947,000000	92,060611
946,000000	92,215609
945,000000	92,365209
944,000000	92,496593
943,000000	92,622402
942,000000	92,751822
941,000000	92,870718
940,000000	92,971848
939,000000	93,071570
938,000000	93,177262
937,000000	93,270980
936,000000	93,344272
935,000000	93,415752
934,000000	93,495420
933,000000	93,565815
932,000000	93,616789
931,000000	93,665024
930,000000	93,719537
929,000000	93,764419
928,000000	93,793992
927,000000	93,829964
926,000000	93,882324
925,000000	93,929856
924,000000	93,960324
923,000000	93,994693
922,000000	94,050063
921,000000	94,112773
920,000000	94,170422
919,000000	94,234664
918,000000	94,311554
917,000000	94,382871
916,000000	94,439813
915,000000	94,500796
914,000000	94,575698
913,000000	94,645627
912,000000	94,699420
911,000000	94,755318
910,000000	94,825115
909,000000	94,891969
908,000000	94,945244
907,000000	95,002886
906,000000	95,075886
905,000000	95,145824
904,000000	95,198988
903,000000	95,249736
902,000000	95,307907
901,000000	95,358294
900,000000	95,392911
899,000000	95,429323
898,000000	95,476042
897,000000	95,514258
896,000000	95,534625
895,000000	95,555869
894,000000	95,587862
893,000000	95,612214
892,000000	95,620594
891,000000	95,633332
890,000000	95,659417
889,000000	95,675542
888,000000	95,668297
887,000000	95,658660
886,000000	95,662532
885,000000	95,665230
884,000000	95,658106
883,000000	95,660992
882,000000	95,682456
881,000000	95,697660
880,000000	95,690643
879,000000	95,680954
878,000000	95,682202
877,000000	95,676027
876,000000	95,652944
875,000000	95,638145
874,000000	95,648323
873,000000	95,663556
872,000000	95,668220
871,000000	95,678566
870,000000	95,704773
869,000000	95,725994
868,000000	95,729261
867,000000	95,732544
866,000000	95,746334
865,000000	95,751194
864,000000	95,737532
863,000000	95,726858
862,000000	95,731131
861,000000	95,730744
860,000000	95,715833
859,000000	95,708120
858,000000	95,718473
857,000000	95,724999
856,000000	95,716361
855,000000	95,714827
854,000000	95,731034
853,000000	95,740427
852,000000	95,729442
851,000000	95,721750
850,000000	95,730726
849,000000	95,730863
848,000000	95,704631
847,000000	95,674472
846,000000	95,659193
845,000000	95,640458
844,000000	95,602114
843,000000	95,560394
842,000000	95,526675
841,000000	95,481020
840,000000	95,412666
839,000000	95,345349
838,000000	95,294929
837,000000	95,241938
836,000000	95,174572
835,000000	95,117451
834,000000	95,090282
833,000000	95,079265
832,000000	95,077776
831,000000	95,113962
830,000000	95,206459
829,000000	95,333870
828,000000	95,475942
827,000000	95,643669
826,000000	95,837968
825,000000	96,024793
824,000000	96,183959
823,000000	96,335497
822,000000	96,487708
821,000000	96,611434
820,000000	96,695050
819,000000	96,770613
818,000000	96,857993
817,000000	96,933379
816,000000	96,980882
815,000000	97,024899
814,000000	97,081503
813,000000	97,125448
812,000000	97,138193
811,000000	97,142969
810,000000	97,160525
809,000000	97,174235
808,000000	97,169965
807,000000	97,165651
806,000000	97,169280
805,000000	97,152665
804,000000	97,099077
803,000000	97,034440
802,000000	96,980098
801,000000	96,919453
800,000000	96,841849
799,000000	96,773595
798,000000	96,733165
797,000000	96,700437
796,000000	96,661613
795,000000	96,638289
794,000000	96,639898
793,000000	96,633375
792,000000	96,593561
791,000000	96,540286
790,000000	96,495234
789,000000	96,446941
788,000000	96,389198
787,000000	96,347890
786,000000	96,336974
785,000000	96,330644
784,000000	96,309575
783,000000	96,292111
782,000000	96,291167
781,000000	96,285820
780,000000	96,264878
779,000000	96,252100
778,000000	96,257594
777,000000	96,250335
776,000000	96,210975
775,000000	96,166822
774,000000	96,143066
773,000000	96,124669
772,000000	96,097633
771,000000	96,081452
770,000000	96,087759
769,000000	96,091939
768,000000	96,078720
767,000000	96,072651
766,000000	96,092051
765,000000	96,117150
764,000000	96,133031
763,000000	96,157831
762,000000	96,197357
761,000000	96,219036
760,000000	96,202438
759,000000	96,169776
758,000000	96,135289
757,000000	96,071800
756,000000	95,959459
755,000000	95,819436
754,000000	95,667452
753,000000	95,480659
752,000000	95,244038
751,000000	94,980817
750,000000	94,706231
749,000000	94,401502
748,000000	94,067579
747,000000	93,755000
746,000000	93,506538
745,000000	93,318869
744,000000	93,190306
743,000000	93,154887
742,000000	93,232660
741,000000	93,394130
740,000000	93,606493
739,000000	93,868654
738,000000	94,168591
737,000000	94,456232
736,000000	94,694628
735,000000	94,894416
734,000000	95,066186
733,000000	95,187170
732,000000	95,249195
731,000000	95,289195
730,000000	95,335743
729,000000	95,371253
728,000000	95,383124
727,000000	95,399556
726,000000	95,437660
725,000000	95,467769
724,000000	95,467128
723,000000	95,457027
722,000000	95,451166
721,000000	95,419988
720,000000	95,344565
719,000000	95,253369
718,000000	95,163859
717,000000	95,044424
716,000000	94,871414
715,000000	94,669126
714,000000	94,453986
713,000000	94,194580
712,000000	93,866738
711,000000	93,496522
710,000000	93,110354
709,000000	92,699302
708,000000	92,272305
707,000000	91,887517
706,000000	91,585976
705,000000	91,346260
704,000000	91,142544
703,000000	90,986981
702,000000	90,879839
701,000000	90,776198
700,000000	90,644385
699,000000	90,506800
698,000000	90,385290
697,000000	90,260288
696,000000	90,122949
695,000000	90,008590
694,000000	89,939934
693,000000	89,891798
692,000000	89,847812
691,000000	89,840691
690,000000	89,891787
689,000000	89,966835
688,000000	90,032098
687,000000	90,102544
686,000000	90,192328
685,000000	90,274564
684,000000	90,332219
683,000000	90,394433
682,000000	90,480496
681,000000	90,561348
680,000000	90,617004
679,000000	90,679871
678,000000	90,781175
677,000000	90,902077
676,000000	91,027404
675,000000	91,183748
674,000000	91,388262
673,000000	91,606612
672,000000	91,808327
671,000000	92,023469
670,000000	92,310364
669,000000	92,686501
668,000000	93,056682
667,000000	93,277411
666,000000	93,361946
665,000000	93,372748
664,000000	93,359523
663,000000	93,366277
662,000000	93,387506
661,000000	93,357400
660,000000	93,238338
659,000000	93,067897
658,000000	92,874531
657,000000	92,613656
656,000000	92,252940
655,000000	91,837277
654,000000	91,417492
653,000000	90,984393
652,000000	90,537445
651,000000	90,131304
650,000000	89,787926
649,000000	89,441632
648,000000	89,045521
647,000000	88,642371
646,000000	88,264907
645,000000	87,864986
644,000000	87,406544
643,000000	86,933402
642,000000	86,479067
641,000000	86,004985
640,000000	85,500360
639,000000	85,049459
638,000000	84,719748
637,000000	84,482638
636,000000	84,314130
635,000000	84,266207
634,000000	84,356280
633,000000	84,495448
632,000000	84,607810
631,000000	84,715586
630,000000	84,841697
629,000000	84,930468
628,000000	84,940038
627,000000	84,912143
626,000000	84,880217
625,000000	84,799753
624,000000	84,643131
623,000000	84,464907
622,000000	84,302650
621,000000	84,108520
620,000000	83,848297
619,000000	83,572341
618,000000	83,319870
617,000000	83,051087
616,000000	82,748230
615,000000	82,480589
614,000000	82,287013
613,000000	82,107053
612,000000	81,899117
611,000000	81,721799
610,000000	81,624758
609,000000	81,568051
608,000000	81,526626
607,000000	81,569816
606,000000	81,752460
605,000000	82,035682
604,000000	82,393811
603,000000	82,883247
602,000000	83,533766
601,000000	84,276062
600,000000	85,048257
599,000000	85,863865
598,000000	86,711281
597,000000	87,498528
596,000000	88,167200
595,000000	88,756286
594,000000	89,295124
593,000000	89,735181
592,000000	90,054812
591,000000	90,329535
590,000000	90,611837
589,000000	90,851839
588,000000	91,016023
587,000000	91,169311
586,000000	91,362687
585,000000	91,546107
584,000000	91,672513
583,000000	91,788324
582,000000	91,931859
581,000000	92,051332
580,000000	92,111878
579,000000	92,176800
578,000000	92,292193
577,000000	92,403457
576,000000	92,475553
575,000000	92,574551
574,000000	92,735319
573,000000	92,871668
572,000000	92,922296
571,000000	92,956587
570,000000	93,050290
569,000000	93,161782
568,000000	93,235643
567,000000	93,313377
566,000000	93,428781
565,000000	93,517213
564,000000	93,533198
563,000000	93,544911
562,000000	93,609803
561,000000	93,673197
560,000000	93,686331
559,000000	93,705540
558,000000	93,770910
557,000000	93,812763
556,000000	93,783014
555,000000	93,756862
554,000000	93,798919
553,000000	93,848897
552,000000	93,849510
551,000000	93,851908
550,000000	93,894026
549,000000	93,903808
548,000000	93,841169
547,000000	93,795854
546,000000	93,832635
545,000000	93,874316
544,000000	93,857631
543,000000	93,848392
542,000000	93,890838
541,000000	93,904912
540,000000	93,846908
539,000000	93,818411
538,000000	93,887038
537,000000	93,957064
536,000000	93,944105
535,000000	93,926993
534,000000	93,984572
533,000000	94,047991
532,000000	94,050555
531,000000	94,067656
530,000000	94,166079
529,000000	94,261420
528,000000	94,267063
527,000000	94,244822
526,000000	94,274947
525,000000	94,297275
524,000000	94,253867
523,000000	94,222479
522,000000	94,259623
521,000000	94,281386
520,000000	94,221894
519,000000	94,171652
518,000000	94,217823
517,000000	94,280599
516,000000	94,278811
515,000000	94,280263
514,000000	94,332067
513,000000	94,346170
512,000000	94,271229
511,000000	94,210380
510,000000	94,238361
509,000000	94,266021
508,000000	94,216616
507,000000	94,176367
506,000000	94,217388
505,000000	94,246591
504,000000	94,191241
503,000000	94,134918
502,000000	94,133470
501,000000	94,071442
500,000000	93,884751
499,000000	93,705075
498,000000	93,635000
497,000000	93,599359
496,000000	93,534805
495,000000	93,527457
494,000000	93,615630
493,000000	93,649832
492,000000	93,531574
491,000000	93,404780
490,000000	93,404265
489,000000	93,438792
488,000000	93,408740
487,000000	93,401075
486,000000	93,486255
485,000000	93,535079
484,000000	93,448774
483,000000	93,375802
482,000000	93,450786
481,000000	93,562789
480,000000	93,602311
479,000000	93,670701
478,000000	93,843921
477,000000	93,975401
476,000000	93,960142
475,000000	93,951172
474,000000	94,087069
473,000000	94,223294
472,000000	94,197146
471,000000	94,150102
470,000000	94,217632
469,000000	94,268559
468,000000	94,220816
467,000000	94,244777
466,000000	94,432609
465,000000	94,570942
464,000000	94,504566
463,000000	94,395283
462,000000	94,406924
461,000000	94,428825
460,000000	94,372933
459,000000	94,415834
458,000000	94,641704
457,000000	94,732819
456,000000	94,520462
455,000000	94,325863
454,000000	94,369758
453,000000	94,471175
452,000000	94,438133
451,000000	94,402956
450,000000	94,483279
