# Supplementary material for: Machine learning-assisted non-destructive plasticizer identification and quantification in historical PVC objects based on IR spectroscopy
Source: Sci Rep. 2022 Mar 23;12:5017. doi: 10.1038/s41598-022-08862-1 (PMC8943100; doi:10.1038/s41598-022-08862-1)
Supplement: Supplementary file 1 — Supplementary Information 1. [file 41598_2022_8862_MOESM1_ESM.zip › Plasticizers_PVC_data/ATR_FTIR_all/P413.ASC]

PE IR       SUBTECH     SPECTRUM    ASCII       PEDS        4.00        
   -1
P413_001.ASC
21/06/21
15:41:09.00
21/06/21
15:41:09.00
Tja�a Rijavec
Sample 037 By tjasar Date Monday, June 21 2021
450,000000
#HDR
-1
-1
#GR
cm-1
%T
1.0
0.0
4000,000000
-1,000000
3551
8
99,617199
60,637440
#DATA
4000,000000	98,666700
3999,000000	98,664021
3998,000000	98,665448
3997,000000	98,665890
3996,000000	98,667689
3995,000000	98,669972
3994,000000	98,671932
3993,000000	98,673381
3992,000000	98,674685
3991,000000	98,676142
3990,000000	98,677571
3989,000000	98,678493
3988,000000	98,678606
3987,000000	98,678084
3986,000000	98,677548
3985,000000	98,677762
3984,000000	98,679221
3983,000000	98,681721
3982,000000	98,684368
3981,000000	98,686264
3980,000000	98,687198
3979,000000	98,687666
3978,000000	98,688270
3977,000000	98,689255
3976,000000	98,690596
3975,000000	98,692211
3974,000000	98,693861
3973,000000	98,695040
3972,000000	98,695296
3971,000000	98,694824
3970,000000	98,694472
3969,000000	98,694887
3968,000000	98,695876
3967,000000	98,696642
3966,000000	98,696729
3965,000000	98,696473
3964,000000	98,696480
3963,000000	98,696909
3962,000000	98,697445
3961,000000	98,697975
3960,000000	98,698807
3959,000000	98,700168
3958,000000	98,701847
3957,000000	98,703365
3956,000000	98,704595
3955,000000	98,705752
3954,000000	98,706914
3953,000000	98,707818
3952,000000	98,708135
3951,000000	98,708042
3950,000000	98,708073
3949,000000	98,708462
3948,000000	98,708858
3947,000000	98,709091
3946,000000	98,710214
3945,000000	98,713626
3944,000000	98,719125
3943,000000	98,724331
3942,000000	98,726317
3941,000000	98,724527
3940,000000	98,721178
3939,000000	98,718583
3938,000000	98,717161
3937,000000	98,715761
3936,000000	98,713620
3935,000000	98,711318
3934,000000	98,710264
3933,000000	98,711891
3932,000000	98,716337
3931,000000	98,721859
3930,000000	98,725687
3929,000000	98,726484
3928,000000	98,725839
3927,000000	98,726608
3926,000000	98,730167
3925,000000	98,734897
3924,000000	98,737896
3923,000000	98,737741
3922,000000	98,734968
3921,000000	98,730618
3920,000000	98,725858
3919,000000	98,722335
3918,000000	98,721634
3917,000000	98,723476
3916,000000	98,725905
3915,000000	98,727777
3914,000000	98,729699
3913,000000	98,732532
3912,000000	98,736017
3911,000000	98,738868
3910,000000	98,739994
3909,000000	98,738923
3908,000000	98,736068
3907,000000	98,732245
3906,000000	98,728140
3905,000000	98,724399
3904,000000	98,722015
3903,000000	98,722854
3902,000000	98,728445
3901,000000	98,737457
3900,000000	98,745604
3899,000000	98,748621
3898,000000	98,745679
3897,000000	98,739134
3896,000000	98,731231
3895,000000	98,723447
3894,000000	98,718497
3893,000000	98,719761
3892,000000	98,727517
3891,000000	98,735803
3890,000000	98,738609
3889,000000	98,736662
3888,000000	98,734460
3887,000000	98,734896
3886,000000	98,737417
3885,000000	98,739563
3884,000000	98,740826
3883,000000	98,743276
3882,000000	98,748478
3881,000000	98,755108
3880,000000	98,759482
3879,000000	98,759622
3878,000000	98,758196
3877,000000	98,758929
3876,000000	98,762619
3875,000000	98,766210
3874,000000	98,765451
3873,000000	98,760115
3872,000000	98,755281
3871,000000	98,755353
3870,000000	98,758293
3869,000000	98,758646
3868,000000	98,756345
3867,000000	98,755362
3866,000000	98,756982
3865,000000	98,760023
3864,000000	98,764054
3863,000000	98,769133
3862,000000	98,774182
3861,000000	98,777414
3860,000000	98,778086
3859,000000	98,775867
3858,000000	98,770538
3857,000000	98,762376
3856,000000	98,753765
3855,000000	98,749500
3854,000000	98,751371
3853,000000	98,755948
3852,000000	98,761426
3851,000000	98,769087
3850,000000	98,777090
3849,000000	98,782387
3848,000000	98,784329
3847,000000	98,784890
3846,000000	98,786354
3845,000000	98,789593
3844,000000	98,793563
3843,000000	98,796153
3842,000000	98,796804
3841,000000	98,797023
3840,000000	98,798184
3839,000000	98,799300
3838,000000	98,798780
3837,000000	98,796879
3836,000000	98,795645
3835,000000	98,796743
3834,000000	98,800101
3833,000000	98,804402
3832,000000	98,808029
3831,000000	98,810224
3830,000000	98,811969
3829,000000	98,815127
3828,000000	98,820394
3827,000000	98,825199
3826,000000	98,825446
3825,000000	98,820088
3824,000000	98,812993
3823,000000	98,809812
3822,000000	98,812604
3821,000000	98,817142
3820,000000	98,819395
3819,000000	98,822746
3818,000000	98,831455
3817,000000	98,843529
3816,000000	98,852310
3815,000000	98,854263
3814,000000	98,853361
3813,000000	98,853656
3812,000000	98,853590
3811,000000	98,850518
3810,000000	98,845701
3809,000000	98,843976
3808,000000	98,848245
3807,000000	98,855091
3806,000000	98,859110
3805,000000	98,860212
3804,000000	98,862133
3803,000000	98,866289
3802,000000	98,870124
3801,000000	98,870199
3800,000000	98,868471
3799,000000	98,870574
3798,000000	98,877136
3797,000000	98,884166
3796,000000	98,888212
3795,000000	98,890252
3794,000000	98,893173
3793,000000	98,897373
3792,000000	98,900669
3791,000000	98,901781
3790,000000	98,901308
3789,000000	98,900433
3788,000000	98,900123
3787,000000	98,901156
3786,000000	98,904014
3785,000000	98,908143
3784,000000	98,912289
3783,000000	98,915902
3782,000000	98,919431
3781,000000	98,922524
3780,000000	98,923545
3779,000000	98,921467
3778,000000	98,918100
3777,000000	98,916564
3776,000000	98,917708
3775,000000	98,919470
3774,000000	98,919822
3773,000000	98,919101
3772,000000	98,918731
3771,000000	98,918584
3770,000000	98,917501
3769,000000	98,916273
3768,000000	98,918050
3767,000000	98,923966
3766,000000	98,930716
3765,000000	98,933760
3764,000000	98,932524
3763,000000	98,930705
3762,000000	98,931808
3761,000000	98,935770
3760,000000	98,940582
3759,000000	98,944341
3758,000000	98,945769
3757,000000	98,944356
3756,000000	98,941363
3755,000000	98,939060
3754,000000	98,937994
3753,000000	98,935929
3752,000000	98,930648
3751,000000	98,923048
3750,000000	98,915613
3749,000000	98,909602
3748,000000	98,906596
3747,000000	98,909500
3746,000000	98,919982
3745,000000	98,933652
3744,000000	98,941857
3743,000000	98,944783
3742,000000	98,949431
3741,000000	98,955765
3740,000000	98,960194
3739,000000	98,962552
3738,000000	98,965929
3737,000000	98,971100
3736,000000	98,975348
3735,000000	98,977520
3734,000000	98,978300
3733,000000	98,978299
3732,000000	98,977429
3731,000000	98,976000
3730,000000	98,975307
3729,000000	98,976240
3728,000000	98,978695
3727,000000	98,981850
3726,000000	98,985003
3725,000000	98,988115
3724,000000	98,990982
3723,000000	98,992949
3722,000000	98,993462
3721,000000	98,992879
3720,000000	98,992169
3719,000000	98,991639
3718,000000	98,990557
3717,000000	98,988201
3716,000000	98,985172
3715,000000	98,982482
3714,000000	98,980067
3713,000000	98,977235
3712,000000	98,974329
3711,000000	98,972248
3710,000000	98,970708
3709,000000	98,969085
3708,000000	98,967859
3707,000000	98,967243
3706,000000	98,966363
3705,000000	98,964758
3704,000000	98,962858
3703,000000	98,960960
3702,000000	98,958023
3701,000000	98,952777
3700,000000	98,946223
3699,000000	98,941344
3698,000000	98,939406
3697,000000	98,938704
3696,000000	98,936875
3695,000000	98,933154
3694,000000	98,928020
3693,000000	98,922085
3692,000000	98,916208
3691,000000	98,910960
3690,000000	98,905263
3689,000000	98,896531
3688,000000	98,884733
3687,000000	98,873778
3686,000000	98,866291
3685,000000	98,860503
3684,000000	98,853034
3683,000000	98,843106
3682,000000	98,832834
3681,000000	98,823226
3680,000000	98,811660
3679,000000	98,796337
3678,000000	98,780415
3677,000000	98,770130
3676,000000	98,766996
3675,000000	98,764499
3674,000000	98,757944
3673,000000	98,751955
3672,000000	98,749309
3671,000000	98,747698
3670,000000	98,744990
3669,000000	98,741588
3668,000000	98,740494
3667,000000	98,743453
3666,000000	98,748189
3665,000000	98,751642
3664,000000	98,752635
3663,000000	98,751454
3662,000000	98,747892
3661,000000	98,741062
3660,000000	98,731264
3659,000000	98,720888
3658,000000	98,712315
3657,000000	98,705551
3656,000000	98,698548
3655,000000	98,691095
3654,000000	98,685097
3653,000000	98,681404
3652,000000	98,678357
3651,000000	98,673160
3650,000000	98,665762
3649,000000	98,660079
3648,000000	98,657039
3647,000000	98,652601
3646,000000	98,645372
3645,000000	98,637730
3644,000000	98,631642
3643,000000	98,626756
3642,000000	98,621709
3641,000000	98,615679
3640,000000	98,608894
3639,000000	98,601480
3638,000000	98,592720
3637,000000	98,582309
3636,000000	98,571045
3635,000000	98,559597
3634,000000	98,547565
3633,000000	98,534732
3632,000000	98,522017
3631,000000	98,510053
3630,000000	98,496889
3629,000000	98,480078
3628,000000	98,462489
3627,000000	98,450501
3626,000000	98,446107
3625,000000	98,444986
3624,000000	98,442881
3623,000000	98,439140
3622,000000	98,435090
3621,000000	98,430493
3620,000000	98,422893
3619,000000	98,410337
3618,000000	98,394381
3617,000000	98,378509
3616,000000	98,364529
3615,000000	98,351466
3614,000000	98,337189
3613,000000	98,320637
3612,000000	98,302790
3611,000000	98,285836
3610,000000	98,271100
3609,000000	98,258687
3608,000000	98,248429
3607,000000	98,239945
3606,000000	98,232437
3605,000000	98,225166
3604,000000	98,217704
3603,000000	98,209608
3602,000000	98,200246
3601,000000	98,189206
3600,000000	98,176809
3599,000000	98,163877
3598,000000	98,150662
3597,000000	98,136691
3596,000000	98,121681
3595,000000	98,106386
3594,000000	98,091588
3593,000000	98,077568
3592,000000	98,064178
3591,000000	98,051419
3590,000000	98,039197
3589,000000	98,027483
3588,000000	98,016786
3587,000000	98,007771
3586,000000	97,999441
3585,000000	97,991048
3584,000000	97,982803
3583,000000	97,974668
3582,000000	97,966064
3581,000000	97,956861
3580,000000	97,947261
3579,000000	97,937491
3578,000000	97,927444
3577,000000	97,917334
3576,000000	97,907919
3575,000000	97,899565
3574,000000	97,891435
3573,000000	97,881822
3572,000000	97,869947
3571,000000	97,856590
3570,000000	97,843134
3569,000000	97,829759
3568,000000	97,816007
3567,000000	97,802305
3566,000000	97,788881
3565,000000	97,774950
3564,000000	97,761168
3563,000000	97,748839
3562,000000	97,737995
3561,000000	97,727553
3560,000000	97,716548
3559,000000	97,704641
3558,000000	97,691807
3557,000000	97,678174
3556,000000	97,664421
3555,000000	97,651600
3554,000000	97,640338
3553,000000	97,630111
3552,000000	97,619875
3551,000000	97,609270
3550,000000	97,598710
3549,000000	97,588140
3548,000000	97,576667
3547,000000	97,563853
3546,000000	97,550673
3545,000000	97,538248
3544,000000	97,526520
3543,000000	97,515001
3542,000000	97,503840
3541,000000	97,493477
3540,000000	97,483947
3539,000000	97,474617
3538,000000	97,464722
3537,000000	97,454022
3536,000000	97,442842
3535,000000	97,431360
3534,000000	97,419113
3533,000000	97,405697
3532,000000	97,391369
3531,000000	97,377019
3530,000000	97,363345
3529,000000	97,350438
3528,000000	97,338327
3527,000000	97,327619
3526,000000	97,318874
3525,000000	97,311650
3524,000000	97,304454
3523,000000	97,295790
3522,000000	97,285399
3521,000000	97,274509
3520,000000	97,264696
3519,000000	97,256435
3518,000000	97,248957
3517,000000	97,241555
3516,000000	97,234276
3515,000000	97,227225
3514,000000	97,219566
3513,000000	97,210111
3512,000000	97,198554
3511,000000	97,185820
3510,000000	97,173234
3509,000000	97,161746
3508,000000	97,151832
3507,000000	97,143574
3506,000000	97,136444
3505,000000	97,129443
3504,000000	97,121946
3503,000000	97,114134
3502,000000	97,106214
3501,000000	97,098144
3500,000000	97,090162
3499,000000	97,082762
3498,000000	97,075849
3497,000000	97,068662
3496,000000	97,060570
3495,000000	97,051521
3494,000000	97,041635
3493,000000	97,030912
3492,000000	97,019636
3491,000000	97,008679
3490,000000	96,999052
3489,000000	96,991104
3488,000000	96,984143
3487,000000	96,976784
3486,000000	96,967892
3485,000000	96,957560
3484,000000	96,947100
3483,000000	96,938135
3482,000000	96,931552
3481,000000	96,927153
3480,000000	96,923907
3479,000000	96,920347
3478,000000	96,915111
3477,000000	96,907762
3476,000000	96,899199
3475,000000	96,890894
3474,000000	96,883696
3473,000000	96,877756
3472,000000	96,873159
3471,000000	96,869844
3470,000000	96,866928
3469,000000	96,862860
3468,000000	96,856447
3467,000000	96,847383
3466,000000	96,836056
3465,000000	96,823549
3464,000000	96,811794
3463,000000	96,802756
3462,000000	96,796756
3461,000000	96,792040
3460,000000	96,786391
3459,000000	96,779081
3458,000000	96,771129
3457,000000	96,764031
3456,000000	96,758544
3455,000000	96,754380
3454,000000	96,750470
3453,000000	96,745807
3452,000000	96,740246
3451,000000	96,734859
3450,000000	96,731099
3449,000000	96,729350
3448,000000	96,728220
3447,000000	96,725533
3446,000000	96,720225
3445,000000	96,713268
3444,000000	96,706623
3443,000000	96,701582
3442,000000	96,698330
3441,000000	96,696652
3440,000000	96,696483
3439,000000	96,697550
3438,000000	96,698934
3437,000000	96,699519
3436,000000	96,698902
3435,000000	96,697664
3434,000000	96,696533
3433,000000	96,695543
3432,000000	96,693864
3431,000000	96,690572
3430,000000	96,685565
3429,000000	96,679906
3428,000000	96,675183
3427,000000	96,672260
3426,000000	96,670746
3425,000000	96,669759
3424,000000	96,669015
3423,000000	96,668719
3422,000000	96,668579
3421,000000	96,667752
3420,000000	96,666068
3419,000000	96,664750
3418,000000	96,665371
3417,000000	96,668303
3416,000000	96,672341
3415,000000	96,675582
3414,000000	96,676615
3413,000000	96,675392
3412,000000	96,673320
3411,000000	96,672215
3410,000000	96,672745
3409,000000	96,673896
3408,000000	96,674077
3407,000000	96,672564
3406,000000	96,669998
3405,000000	96,667889
3404,000000	96,667782
3403,000000	96,670344
3402,000000	96,674828
3401,000000	96,679784
3400,000000	96,684384
3399,000000	96,688659
3398,000000	96,692352
3397,000000	96,694354
3396,000000	96,693938
3395,000000	96,692127
3394,000000	96,691059
3393,000000	96,691885
3392,000000	96,693640
3391,000000	96,694395
3390,000000	96,693439
3389,000000	96,692075
3388,000000	96,692274
3387,000000	96,694683
3386,000000	96,698069
3385,000000	96,700731
3384,000000	96,702089
3383,000000	96,702752
3382,000000	96,703535
3381,000000	96,705144
3380,000000	96,708338
3379,000000	96,713423
3378,000000	96,719434
3377,000000	96,724663
3376,000000	96,728366
3375,000000	96,731423
3374,000000	96,735071
3373,000000	96,739514
3372,000000	96,744170
3371,000000	96,748709
3370,000000	96,753199
3369,000000	96,757321
3368,000000	96,760098
3367,000000	96,760747
3366,000000	96,759777
3365,000000	96,758995
3364,000000	96,760194
3363,000000	96,763786
3362,000000	96,768771
3361,000000	96,773927
3360,000000	96,778693
3359,000000	96,782883
3358,000000	96,786109
3357,000000	96,788182
3356,000000	96,789896
3355,000000	96,792761
3354,000000	96,797737
3353,000000	96,804457
3352,000000	96,811675
3351,000000	96,818156
3350,000000	96,823248
3349,000000	96,826976
3348,000000	96,829791
3347,000000	96,832113
3346,000000	96,834162
3345,000000	96,836343
3344,000000	96,839428
3343,000000	96,844008
3342,000000	96,849785
3341,000000	96,855766
3340,000000	96,860970
3339,000000	96,864747
3338,000000	96,866823
3337,000000	96,867612
3336,000000	96,868334
3335,000000	96,870244
3334,000000	96,873720
3333,000000	96,878342
3332,000000	96,883488
3331,000000	96,888410
3330,000000	96,892309
3329,000000	96,895199
3328,000000	96,898508
3327,000000	96,903809
3326,000000	96,910775
3325,000000	96,917247
3324,000000	96,921554
3323,000000	96,923981
3322,000000	96,925718
3321,000000	96,927290
3320,000000	96,928492
3319,000000	96,929233
3318,000000	96,929810
3317,000000	96,930587
3316,000000	96,931747
3315,000000	96,933179
3314,000000	96,934477
3313,000000	96,935437
3312,000000	96,936699
3311,000000	96,939400
3310,000000	96,943910
3309,000000	96,949188
3308,000000	96,953540
3307,000000	96,955743
3306,000000	96,955494
3305,000000	96,953397
3304,000000	96,950844
3303,000000	96,949436
3302,000000	96,950090
3301,000000	96,952901
3300,000000	96,957747
3299,000000	96,964459
3298,000000	96,972332
3297,000000	96,980299
3296,000000	96,988098
3295,000000	96,996695
3294,000000	97,006940
3293,000000	97,018066
3292,000000	97,027971
3291,000000	97,034887
3290,000000	97,038632
3289,000000	97,040585
3288,000000	97,042793
3287,000000	97,046824
3286,000000	97,053011
3285,000000	97,060764
3284,000000	97,069496
3283,000000	97,078824
3282,000000	97,087932
3281,000000	97,095679
3280,000000	97,101889
3279,000000	97,107992
3278,000000	97,115705
3277,000000	97,125264
3276,000000	97,135520
3275,000000	97,145515
3274,000000	97,155364
3273,000000	97,165547
3272,000000	97,175785
3271,000000	97,184960
3270,000000	97,192017
3269,000000	97,196882
3268,000000	97,200464
3267,000000	97,203774
3266,000000	97,207190
3265,000000	97,210837
3264,000000	97,215267
3263,000000	97,221085
3262,000000	97,228070
3261,000000	97,235453
3260,000000	97,243237
3259,000000	97,252264
3258,000000	97,262627
3257,000000	97,272756
3256,000000	97,280848
3255,000000	97,286768
3254,000000	97,291838
3253,000000	97,297226
3252,000000	97,303272
3251,000000	97,310270
3250,000000	97,318847
3249,000000	97,329124
3248,000000	97,339856
3247,000000	97,348805
3246,000000	97,354239
3245,000000	97,356408
3244,000000	97,357677
3243,000000	97,360986
3242,000000	97,367772
3241,000000	97,377148
3240,000000	97,386836
3239,000000	97,394824
3238,000000	97,400623
3237,000000	97,405505
3236,000000	97,411626
3235,000000	97,420265
3234,000000	97,430395
3233,000000	97,439161
3232,000000	97,444253
3231,000000	97,445990
3230,000000	97,447076
3229,000000	97,450470
3228,000000	97,457371
3227,000000	97,466827
3226,000000	97,476784
3225,000000	97,485543
3224,000000	97,492558
3223,000000	97,498271
3222,000000	97,503571
3221,000000	97,509433
3220,000000	97,516586
3219,000000	97,524979
3218,000000	97,533670
3217,000000	97,541501
3216,000000	97,547875
3215,000000	97,552757
3214,000000	97,556380
3213,000000	97,559439
3212,000000	97,563202
3211,000000	97,568728
3210,000000	97,575874
3209,000000	97,583511
3208,000000	97,590778
3207,000000	97,597653
3206,000000	97,604370
3205,000000	97,610917
3204,000000	97,617284
3203,000000	97,623589
3202,000000	97,629860
3201,000000	97,636178
3200,000000	97,643226
3199,000000	97,651940
3198,000000	97,662259
3197,000000	97,672632
3196,000000	97,681276
3195,000000	97,687676
3194,000000	97,692739
3193,000000	97,698043
3192,000000	97,705052
3191,000000	97,714307
3190,000000	97,724605
3189,000000	97,733481
3188,000000	97,739315
3187,000000	97,743015
3186,000000	97,747259
3185,000000	97,753843
3184,000000	97,762141
3183,000000	97,769987
3182,000000	97,775918
3181,000000	97,780355
3180,000000	97,784832
3179,000000	97,790313
3178,000000	97,796386
3177,000000	97,802211
3176,000000	97,807915
3175,000000	97,814514
3174,000000	97,822471
3173,000000	97,830995
3172,000000	97,839122
3171,000000	97,846957
3170,000000	97,855308
3169,000000	97,864351
3168,000000	97,873301
3167,000000	97,881371
3166,000000	97,888495
3165,000000	97,894848
3164,000000	97,900176
3163,000000	97,904111
3162,000000	97,907041
3161,000000	97,910188
3160,000000	97,914691
3159,000000	97,920902
3158,000000	97,928739
3157,000000	97,938341
3156,000000	97,949873
3155,000000	97,962679
3154,000000	97,975086
3153,000000	97,985295
3152,000000	97,992364
3151,000000	97,996468
3150,000000	97,998671
3149,000000	98,000565
3148,000000	98,003541
3147,000000	98,007760
3146,000000	98,012117
3145,000000	98,015740
3144,000000	98,019479
3143,000000	98,025330
3142,000000	98,034202
3141,000000	98,044528
3140,000000	98,053160
3139,000000	98,057585
3138,000000	98,057673
3137,000000	98,055743
3136,000000	98,054951
3135,000000	98,057112
3134,000000	98,062009
3133,000000	98,068589
3132,000000	98,076222
3131,000000	98,084348
3130,000000	98,091645
3129,000000	98,096627
3128,000000	98,099106
3127,000000	98,100426
3126,000000	98,102214
3125,000000	98,105532
3124,000000	98,111163
3123,000000	98,119578
3122,000000	98,129940
3121,000000	98,139815
3120,000000	98,146697
3119,000000	98,149816
3118,000000	98,150169
3117,000000	98,149217
3116,000000	98,147873
3115,000000	98,146604
3114,000000	98,145992
3113,000000	98,146987
3112,000000	98,150350
3111,000000	98,155592
3110,000000	98,160506
3109,000000	98,162337
3108,000000	98,159987
3107,000000	98,155108
3106,000000	98,150835
3105,000000	98,149478
3104,000000	98,151412
3103,000000	98,155527
3102,000000	98,160145
3101,000000	98,163620
3100,000000	98,164893
3099,000000	98,163987
3098,000000	98,162015
3097,000000	98,160579
3096,000000	98,160957
3095,000000	98,163446
3094,000000	98,167192
3093,000000	98,170696
3092,000000	98,172563
3091,000000	98,171934
3090,000000	98,168567
3089,000000	98,163094
3088,000000	98,157253
3087,000000	98,153369
3086,000000	98,152899
3085,000000	98,155367
3084,000000	98,158805
3083,000000	98,161368
3082,000000	98,162622
3081,000000	98,163479
3080,000000	98,165011
3079,000000	98,167180
3078,000000	98,168710
3077,000000	98,168286
3076,000000	98,165876
3075,000000	98,162805
3074,000000	98,160599
3073,000000	98,159919
3072,000000	98,160492
3071,000000	98,161780
3070,000000	98,163483
3069,000000	98,165440
3068,000000	98,167151
3067,000000	98,167593
3066,000000	98,165828
3065,000000	98,162007
3064,000000	98,157502
3063,000000	98,153770
3062,000000	98,151423
3061,000000	98,150803
3060,000000	98,152979
3059,000000	98,159048
3058,000000	98,168265
3057,000000	98,177656
3056,000000	98,184283
3055,000000	98,187711
3054,000000	98,189834
3053,000000	98,192560
3052,000000	98,196080
3051,000000	98,199256
3050,000000	98,201170
3049,000000	98,202118
3048,000000	98,203168
3047,000000	98,204979
3046,000000	98,207286
3045,000000	98,209438
3044,000000	98,210914
3043,000000	98,210914
3042,000000	98,208065
3041,000000	98,201419
3040,000000	98,191815
3039,000000	98,181642
3038,000000	98,172911
3037,000000	98,165848
3036,000000	98,159283
3035,000000	98,151825
3034,000000	98,142543
3033,000000	98,131012
3032,000000	98,117273
3031,000000	98,101852
3030,000000	98,085916
3029,000000	98,071364
3028,000000	98,060326
3027,000000	98,053979
3026,000000	98,051882
3025,000000	98,052945
3024,000000	98,056853
3023,000000	98,063926
3022,000000	98,073518
3021,000000	98,083324
3020,000000	98,090874
3019,000000	98,095387
3018,000000	98,097885
3017,000000	98,099623
3016,000000	98,100641
3015,000000	98,099576
3014,000000	98,094786
3013,000000	98,085722
3012,000000	98,073315
3011,000000	98,059086
3010,000000	98,043999
3009,000000	98,028379
3008,000000	98,012389
3007,000000	97,996014
3006,000000	97,978830
3005,000000	97,960406
3004,000000	97,941051
3003,000000	97,921695
3002,000000	97,902975
3001,000000	97,884805
3000,000000	97,866580
2999,000000	97,847169
2998,000000	97,824820
2997,000000	97,797680
2996,000000	97,764744
2995,000000	97,725864
2994,000000	97,680767
2993,000000	97,628595
2992,000000	97,568122
2991,000000	97,498223
2990,000000	97,417914
2989,000000	97,326551
2988,000000	97,224103
2987,000000	97,110653
2986,000000	96,986146
2985,000000	96,850982
2984,000000	96,706816
2983,000000	96,556087
2982,000000	96,400554
2981,000000	96,241297
2980,000000	96,080019
2979,000000	95,919935
2978,000000	95,764937
2977,000000	95,618111
2976,000000	95,480992
2975,000000	95,353395
2974,000000	95,234172
2973,000000	95,122496
2972,000000	95,019138
2971,000000	94,926215
2970,000000	94,845790
2969,000000	94,779017
2968,000000	94,725995
2967,000000	94,686207
2966,000000	94,658800
2965,000000	94,642912
2964,000000	94,637608
2963,000000	94,640926
2962,000000	94,649629
2961,000000	94,660385
2960,000000	94,671371
2959,000000	94,682351
2958,000000	94,693441
2957,000000	94,704595
2956,000000	94,715879
2955,000000	94,727265
2954,000000	94,737776
2953,000000	94,745499
2952,000000	94,748624
2951,000000	94,745714
2950,000000	94,734931
2949,000000	94,713520
2948,000000	94,678725
2947,000000	94,628757
2946,000000	94,562601
2945,000000	94,479648
2944,000000	94,379775
2943,000000	94,263996
2942,000000	94,134518
2941,000000	93,994224
2940,000000	93,846048
2939,000000	93,692214
2938,000000	93,534233
2937,000000	93,373458
2936,000000	93,211768
2935,000000	93,051383
2934,000000	92,894119
2933,000000	92,741198
2932,000000	92,593354
2931,000000	92,450792
2930,000000	92,313007
2929,000000	92,179158
2928,000000	92,048594
2927,000000	91,920664
2926,000000	91,793826
2925,000000	91,665208
2924,000000	91,531323
2923,000000	91,389556
2922,000000	91,239578
2921,000000	91,084141
2920,000000	90,929003
2919,000000	90,782503
2918,000000	90,655626
2917,000000	90,561107
2916,000000	90,510542
2915,000000	90,509481
2914,000000	90,554222
2913,000000	90,633540
2912,000000	90,734122
2911,000000	90,846873
2910,000000	90,969674
2909,000000	91,106719
2908,000000	91,265395
2907,000000	91,452610
2906,000000	91,672205
2905,000000	91,923802
2904,000000	92,203700
2903,000000	92,506701
2902,000000	92,827415
2901,000000	93,160876
2900,000000	93,501174
2899,000000	93,841125
2898,000000	94,172043
2897,000000	94,485030
2896,000000	94,773282
2895,000000	95,033557
2894,000000	95,266012
2893,000000	95,472272
2892,000000	95,653894
2891,000000	95,812053
2890,000000	95,948270
2889,000000	96,065233
2888,000000	96,166626
2887,000000	96,255867
2886,000000	96,334468
2885,000000	96,401955
2884,000000	96,457256
2883,000000	96,500183
2882,000000	96,531867
2881,000000	96,554137
2880,000000	96,568770
2879,000000	96,576939
2878,000000	96,579342
2877,000000	96,576927
2876,000000	96,570956
2875,000000	96,561909
2874,000000	96,548813
2873,000000	96,530893
2872,000000	96,510122
2871,000000	96,491002
2870,000000	96,477192
2869,000000	96,468618
2868,000000	96,461724
2867,000000	96,451562
2866,000000	96,433265
2865,000000	96,402917
2864,000000	96,358617
2863,000000	96,300725
2862,000000	96,230211
2861,000000	96,147093
2860,000000	96,051063
2859,000000	95,943520
2858,000000	95,828106
2857,000000	95,709083
2856,000000	95,589198
2855,000000	95,469131
2854,000000	95,349113
2853,000000	95,232654
2852,000000	95,131507
2851,000000	95,066657
2850,000000	95,061958
2849,000000	95,132308
2848,000000	95,274165
2847,000000	95,466434
2846,000000	95,680821
2845,000000	95,893529
2844,000000	96,091432
2843,000000	96,272036
2842,000000	96,438863
2841,000000	96,596008
2840,000000	96,743923
2839,000000	96,879242
2838,000000	96,998735
2837,000000	97,102856
2836,000000	97,195211
2835,000000	97,278999
2834,000000	97,354680
2833,000000	97,421169
2832,000000	97,477998
2831,000000	97,525556
2830,000000	97,564310
2829,000000	97,594839
2828,000000	97,618343
2827,000000	97,636096
2826,000000	97,648243
2825,000000	97,653924
2824,000000	97,652538
2823,000000	97,644411
2822,000000	97,630636
2821,000000	97,613155
2820,000000	97,595130
2819,000000	97,580356
2818,000000	97,571736
2817,000000	97,570758
2816,000000	97,578429
2815,000000	97,596017
2814,000000	97,624555
2813,000000	97,663714
2812,000000	97,711230
2811,000000	97,763308
2810,000000	97,815785
2809,000000	97,865578
2808,000000	97,911443
2807,000000	97,953127
2806,000000	97,990120
2805,000000	98,021807
2804,000000	98,048541
2803,000000	98,071761
2802,000000	98,092846
2801,000000	98,112383
2800,000000	98,130651
2799,000000	98,147947
2798,000000	98,164057
2797,000000	98,178159
2796,000000	98,189809
2795,000000	98,199832
2794,000000	98,209972
2793,000000	98,221805
2792,000000	98,235840
2791,000000	98,251012
2790,000000	98,264904
2789,000000	98,275265
2788,000000	98,281841
2787,000000	98,286587
2786,000000	98,291791
2785,000000	98,298332
2784,000000	98,305730
2783,000000	98,313238
2782,000000	98,320401
2781,000000	98,327005
2780,000000	98,333068
2779,000000	98,338991
2778,000000	98,345407
2777,000000	98,352719
2776,000000	98,360620
2775,000000	98,368014
2774,000000	98,373641
2773,000000	98,377064
2772,000000	98,378938
2771,000000	98,380030
2770,000000	98,380357
2769,000000	98,379739
2768,000000	98,378821
2767,000000	98,378695
2766,000000	98,379570
2765,000000	98,380572
2764,000000	98,381018
2763,000000	98,381142
2762,000000	98,381383
2761,000000	98,381590
2760,000000	98,381297
2759,000000	98,380356
2758,000000	98,378995
2757,000000	98,377566
2756,000000	98,376455
2755,000000	98,375951
2754,000000	98,376023
2753,000000	98,376370
2752,000000	98,376670
2751,000000	98,376534
2750,000000	98,375396
2749,000000	98,372878
2748,000000	98,369277
2747,000000	98,365322
2746,000000	98,361552
2745,000000	98,358309
2744,000000	98,356192
2743,000000	98,355907
2742,000000	98,357568
2741,000000	98,360473
2740,000000	98,363590
2739,000000	98,365996
2738,000000	98,367117
2737,000000	98,367080
2736,000000	98,366761
2735,000000	98,367004
2734,000000	98,367865
2733,000000	98,369045
2732,000000	98,370888
2731,000000	98,374366
2730,000000	98,380144
2729,000000	98,387995
2728,000000	98,396900
2727,000000	98,405241
2726,000000	98,411270
2725,000000	98,414299
2724,000000	98,415478
2723,000000	98,416737
2722,000000	98,418945
2721,000000	98,421602
2720,000000	98,424118
2719,000000	98,426609
2718,000000	98,429415
2717,000000	98,432598
2716,000000	98,436081
2715,000000	98,439778
2714,000000	98,443480
2713,000000	98,447035
2712,000000	98,450554
2711,000000	98,454004
2710,000000	98,456849
2709,000000	98,458702
2708,000000	98,460065
2707,000000	98,461702
2706,000000	98,463503
2705,000000	98,464805
2704,000000	98,465696
2703,000000	98,467100
2702,000000	98,469469
2701,000000	98,472143
2700,000000	98,474125
2699,000000	98,474958
2698,000000	98,474899
2697,000000	98,474774
2696,000000	98,475490
2695,000000	98,477063
2694,000000	98,478382
2693,000000	98,478607
2692,000000	98,478419
2691,000000	98,479071
2690,000000	98,480579
2689,000000	98,481914
2688,000000	98,482614
2687,000000	98,483002
2686,000000	98,483053
2685,000000	98,482376
2684,000000	98,481380
2683,000000	98,481074
2682,000000	98,481491
2681,000000	98,481529
2680,000000	98,480618
2679,000000	98,479402
2678,000000	98,478491
2677,000000	98,477729
2676,000000	98,477122
2675,000000	98,477278
2674,000000	98,478313
2673,000000	98,479296
2672,000000	98,479447
2671,000000	98,479142
2670,000000	98,479220
2669,000000	98,480026
2668,000000	98,481532
2667,000000	98,483579
2666,000000	98,485579
2665,000000	98,486744
2664,000000	98,487154
2663,000000	98,487896
2662,000000	98,489742
2661,000000	98,492346
2660,000000	98,495148
2659,000000	98,498308
2658,000000	98,502273
2657,000000	98,507112
2656,000000	98,512847
2655,000000	98,519793
2654,000000	98,528049
2653,000000	98,537147
2652,000000	98,546614
2651,000000	98,556413
2650,000000	98,566451
2649,000000	98,576236
2648,000000	98,585341
2647,000000	98,593610
2646,000000	98,600699
2645,000000	98,606257
2644,000000	98,610902
2643,000000	98,616166
2642,000000	98,622809
2641,000000	98,629747
2640,000000	98,635202
2639,000000	98,638492
2638,000000	98,640440
2637,000000	98,642566
2636,000000	98,646012
2635,000000	98,650622
2634,000000	98,654873
2633,000000	98,657401
2632,000000	98,658726
2631,000000	98,660658
2630,000000	98,664071
2629,000000	98,668215
2628,000000	98,672174
2627,000000	98,675744
2626,000000	98,678718
2625,000000	98,680763
2624,000000	98,682504
2623,000000	98,685502
2622,000000	98,690525
2621,000000	98,696746
2620,000000	98,702884
2619,000000	98,708027
2618,000000	98,711231
2617,000000	98,711932
2616,000000	98,711152
2615,000000	98,710770
2614,000000	98,711017
2613,000000	98,710356
2612,000000	98,708555
2611,000000	98,708020
2610,000000	98,710993
2609,000000	98,716904
2608,000000	98,723717
2607,000000	98,730359
2606,000000	98,736414
2605,000000	98,740783
2604,000000	98,742509
2603,000000	98,742365
2602,000000	98,742121
2601,000000	98,742608
2600,000000	98,743498
2599,000000	98,744530
2598,000000	98,745870
2597,000000	98,747577
2596,000000	98,749517
2595,000000	98,751613
2594,000000	98,753755
2593,000000	98,755825
2592,000000	98,758031
2591,000000	98,760591
2590,000000	98,762938
2589,000000	98,764063
2588,000000	98,763963
2587,000000	98,763930
2586,000000	98,765208
2585,000000	98,768109
2584,000000	98,772386
2583,000000	98,777207
2582,000000	98,780658
2581,000000	98,780657
2580,000000	98,777000
2579,000000	98,771624
2578,000000	98,766749
2577,000000	98,763829
2576,000000	98,764097
2575,000000	98,768219
2574,000000	98,774752
2573,000000	98,780425
2572,000000	98,782934
2571,000000	98,782589
2570,000000	98,780887
2569,000000	98,778677
2568,000000	98,776227
2567,000000	98,773899
2566,000000	98,772005
2565,000000	98,770598
2564,000000	98,769674
2563,000000	98,768931
2562,000000	98,767582
2561,000000	98,765378
2560,000000	98,763437
2559,000000	98,762848
2558,000000	98,762935
2557,000000	98,762412
2556,000000	98,761724
2555,000000	98,762477
2554,000000	98,764867
2553,000000	98,767764
2552,000000	98,771085
2551,000000	98,775819
2550,000000	98,781548
2549,000000	98,786164
2548,000000	98,788458
2547,000000	98,789202
2546,000000	98,789441
2545,000000	98,789655
2544,000000	98,790670
2543,000000	98,793223
2542,000000	98,796344
2541,000000	98,798251
2540,000000	98,798955
2539,000000	98,799929
2538,000000	98,801158
2537,000000	98,801051
2536,000000	98,799514
2535,000000	98,798472
2534,000000	98,798809
2533,000000	98,799323
2532,000000	98,799372
2531,000000	98,799872
2530,000000	98,800984
2529,000000	98,801466
2528,000000	98,801406
2527,000000	98,802913
2526,000000	98,806614
2525,000000	98,809923
2524,000000	98,810405
2523,000000	98,809126
2522,000000	98,808977
2521,000000	98,811168
2520,000000	98,814527
2519,000000	98,816965
2518,000000	98,816843
2517,000000	98,814414
2516,000000	98,812609
2515,000000	98,814632
2514,000000	98,820007
2513,000000	98,824705
2512,000000	98,825969
2511,000000	98,825127
2510,000000	98,825027
2509,000000	98,826717
2508,000000	98,829751
2507,000000	98,833768
2506,000000	98,838277
2505,000000	98,842247
2504,000000	98,845224
2503,000000	98,847950
2502,000000	98,851156
2501,000000	98,854722
2500,000000	98,858256
2499,000000	98,861233
2498,000000	98,862438
2497,000000	98,860905
2496,000000	98,857690
2495,000000	98,855192
2494,000000	98,854455
2493,000000	98,854738
2492,000000	98,855574
2491,000000	98,857252
2490,000000	98,859243
2489,000000	98,860420
2488,000000	98,861159
2487,000000	98,863046
2486,000000	98,866132
2485,000000	98,868599
2484,000000	98,869504
2483,000000	98,869655
2482,000000	98,869553
2481,000000	98,868915
2480,000000	98,868645
2479,000000	98,870512
2478,000000	98,874057
2477,000000	98,876402
2476,000000	98,876391
2475,000000	98,876600
2474,000000	98,879947
2473,000000	98,886168
2472,000000	98,892657
2471,000000	98,897179
2470,000000	98,898933
2469,000000	98,898652
2468,000000	98,898441
2467,000000	98,899930
2466,000000	98,902247
2465,000000	98,903517
2464,000000	98,904173
2463,000000	98,906397
2462,000000	98,910169
2461,000000	98,912779
2460,000000	98,912923
2459,000000	98,912311
2458,000000	98,912263
2457,000000	98,911600
2456,000000	98,909484
2455,000000	98,907578
2454,000000	98,907409
2453,000000	98,907725
2452,000000	98,906561
2451,000000	98,904427
2450,000000	98,903664
2449,000000	98,905908
2448,000000	98,911409
2447,000000	98,919417
2446,000000	98,927984
2445,000000	98,934681
2444,000000	98,938686
2443,000000	98,941070
2442,000000	98,942376
2441,000000	98,941564
2440,000000	98,938193
2439,000000	98,933956
2438,000000	98,931004
2437,000000	98,930108
2436,000000	98,931179
2435,000000	98,934029
2434,000000	98,937705
2433,000000	98,940514
2432,000000	98,941682
2431,000000	98,942063
2430,000000	98,942819
2429,000000	98,944450
2428,000000	98,947044
2427,000000	98,949951
2426,000000	98,951260
2425,000000	98,949427
2424,000000	98,945501
2423,000000	98,941973
2422,000000	98,939653
2421,000000	98,937800
2420,000000	98,937035
2419,000000	98,939229
2418,000000	98,943944
2417,000000	98,947700
2416,000000	98,947920
2415,000000	98,945633
2414,000000	98,943422
2413,000000	98,942604
2412,000000	98,943225
2411,000000	98,944953
2410,000000	98,946992
2409,000000	98,948476
2408,000000	98,949599
2407,000000	98,951218
2406,000000	98,953352
2405,000000	98,955482
2404,000000	98,958027
2403,000000	98,961686
2402,000000	98,965618
2401,000000	98,968303
2400,000000	98,969976
2399,000000	98,972058
2398,000000	98,974423
2397,000000	98,975625
2396,000000	98,975676
2395,000000	98,976086
2394,000000	98,977235
2393,000000	98,978321
2392,000000	98,979807
2391,000000	98,983086
2390,000000	98,987320
2389,000000	98,989740
2388,000000	98,989637
2387,000000	98,989465
2386,000000	98,991151
2385,000000	98,993486
2384,000000	98,994365
2383,000000	98,993077
2382,000000	98,989958
2381,000000	98,986054
2380,000000	98,983793
2379,000000	98,985721
2378,000000	98,991026
2377,000000	98,995589
2376,000000	98,996554
2375,000000	98,995039
2374,000000	98,993524
2373,000000	98,993409
2372,000000	98,995767
2371,000000	99,000489
2370,000000	99,003983
2369,000000	99,001895
2368,000000	98,995933
2367,000000	98,992796
2366,000000	98,994338
2365,000000	98,995476
2364,000000	98,992793
2363,000000	98,988572
2362,000000	98,985323
2361,000000	98,982968
2360,000000	98,981803
2359,000000	98,983691
2358,000000	98,988203
2357,000000	98,991264
2356,000000	98,992093
2355,000000	98,991062
2354,000000	98,988165
2353,000000	98,983020
2352,000000	98,978684
2351,000000	98,978552
2350,000000	98,980510
2349,000000	98,980419
2348,000000	98,976571
2347,000000	98,972167
2346,000000	98,971203
2345,000000	98,971891
2344,000000	98,970278
2343,000000	98,965435
2342,000000	98,961924
2341,000000	98,961270
2340,000000	98,961936
2339,000000	98,963736
2338,000000	98,966168
2337,000000	98,966768
2336,000000	98,962941
2335,000000	98,957337
2334,000000	98,953317
2333,000000	98,952438
2332,000000	98,952749
2331,000000	98,955507
2330,000000	98,958222
2329,000000	98,956352
2328,000000	98,941912
2327,000000	98,916063
2326,000000	98,887359
2325,000000	98,867619
2324,000000	98,864483
2323,000000	98,878096
2322,000000	98,901449
2321,000000	98,925205
2320,000000	98,942720
2319,000000	98,953941
2318,000000	98,959516
2317,000000	98,961621
2316,000000	98,961494
2315,000000	98,962880
2314,000000	98,965888
2313,000000	98,969701
2312,000000	98,972505
2311,000000	98,975858
2310,000000	98,979815
2309,000000	98,984187
2308,000000	98,988543
2307,000000	98,994155
2306,000000	98,999806
2305,000000	99,002728
2304,000000	99,001409
2303,000000	98,997812
2302,000000	98,992885
2301,000000	98,986544
2300,000000	98,979571
2299,000000	98,975938
2298,000000	98,976642
2297,000000	98,978927
2296,000000	98,978943
2295,000000	98,976918
2294,000000	98,973989
2293,000000	98,970605
2292,000000	98,967495
2291,000000	98,966813
2290,000000	98,968774
2289,000000	98,970587
2288,000000	98,970934
2287,000000	98,971875
2286,000000	98,974598
2285,000000	98,976174
2284,000000	98,974514
2283,000000	98,972256
2282,000000	98,973263
2281,000000	98,977445
2280,000000	98,982981
2279,000000	98,989843
2278,000000	98,998015
2277,000000	99,005229
2276,000000	99,010050
2275,000000	99,014644
2274,000000	99,020720
2273,000000	99,026294
2272,000000	99,029143
2271,000000	99,030910
2270,000000	99,034383
2269,000000	99,039773
2268,000000	99,045728
2267,000000	99,050656
2266,000000	99,051501
2265,000000	99,046519
2264,000000	99,040974
2263,000000	99,043566
2262,000000	99,054084
2261,000000	99,061260
2260,000000	99,057843
2259,000000	99,051173
2258,000000	99,053831
2257,000000	99,068873
2256,000000	99,089747
2255,000000	99,109100
2254,000000	99,121212
2253,000000	99,121261
2252,000000	99,109758
2251,000000	99,095586
2250,000000	99,088158
2249,000000	99,088974
2248,000000	99,093660
2247,000000	99,099077
2246,000000	99,103786
2245,000000	99,106173
2244,000000	99,106907
2243,000000	99,110010
2242,000000	99,117428
2241,000000	99,125993
2240,000000	99,132827
2239,000000	99,139039
2238,000000	99,145083
2237,000000	99,148019
2236,000000	99,147372
2235,000000	99,147704
2234,000000	99,151415
2233,000000	99,154886
2232,000000	99,155798
2231,000000	99,157775
2230,000000	99,163463
2229,000000	99,170061
2228,000000	99,176146
2227,000000	99,185445
2226,000000	99,198593
2225,000000	99,209343
2224,000000	99,214718
2223,000000	99,220635
2222,000000	99,230457
2221,000000	99,236505
2220,000000	99,230894
2219,000000	99,217477
2218,000000	99,205122
2217,000000	99,196674
2216,000000	99,193031
2215,000000	99,200406
2214,000000	99,223030
2213,000000	99,252279
2212,000000	99,272117
2211,000000	99,273337
2210,000000	99,258065
2209,000000	99,236092
2208,000000	99,221661
2207,000000	99,225915
2206,000000	99,245691
2205,000000	99,265038
2204,000000	99,273215
2203,000000	99,274370
2202,000000	99,274927
2201,000000	99,272259
2200,000000	99,262973
2199,000000	99,252381
2198,000000	99,246234
2197,000000	99,241629
2196,000000	99,235070
2195,000000	99,230796
2194,000000	99,230711
2193,000000	99,224299
2192,000000	99,201329
2191,000000	99,169245
2190,000000	99,147585
2189,000000	99,148805
2188,000000	99,172408
2187,000000	99,211443
2186,000000	99,254712
2185,000000	99,288073
2184,000000	99,305786
2183,000000	99,317282
2182,000000	99,332780
2181,000000	99,347178
2180,000000	99,347925
2179,000000	99,333629
2178,000000	99,314744
2177,000000	99,301393
2176,000000	99,298268
2175,000000	99,306813
2174,000000	99,323601
2173,000000	99,338514
2172,000000	99,340984
2171,000000	99,327614
2170,000000	99,302583
2169,000000	99,275876
2168,000000	99,261421
2167,000000	99,267420
2166,000000	99,284791
2165,000000	99,293312
2164,000000	99,285412
2163,000000	99,276664
2162,000000	99,290493
2161,000000	99,340191
2160,000000	99,423014
2159,000000	99,515466
2158,000000	99,576971
2157,000000	99,581357
2156,000000	99,545422
2155,000000	99,507249
2154,000000	99,484853
2153,000000	99,471387
2152,000000	99,461458
2151,000000	99,461036
2150,000000	99,469282
2149,000000	99,472169
2148,000000	99,462307
2147,000000	99,450126
2146,000000	99,446037
2145,000000	99,445513
2144,000000	99,439581
2143,000000	99,428248
2142,000000	99,415787
2141,000000	99,403492
2140,000000	99,394135
2139,000000	99,394354
2138,000000	99,406162
2137,000000	99,423223
2136,000000	99,440216
2135,000000	99,457482
2134,000000	99,472240
2133,000000	99,475089
2132,000000	99,461430
2131,000000	99,437966
2130,000000	99,413446
2129,000000	99,390379
2128,000000	99,369511
2127,000000	99,354998
2126,000000	99,349177
2125,000000	99,346936
2124,000000	99,340446
2123,000000	99,327104
2122,000000	99,309589
2121,000000	99,292018
2120,000000	99,278932
2119,000000	99,273999
2118,000000	99,275996
2117,000000	99,278639
2116,000000	99,277186
2115,000000	99,273098
2114,000000	99,270787
2113,000000	99,272680
2112,000000	99,278445
2111,000000	99,285198
2110,000000	99,287597
2109,000000	99,282336
2108,000000	99,273741
2107,000000	99,269727
2106,000000	99,271423
2105,000000	99,272791
2104,000000	99,271706
2103,000000	99,274027
2102,000000	99,283448
2101,000000	99,294017
2100,000000	99,297196
2099,000000	99,291782
2098,000000	99,283142
2097,000000	99,277218
2096,000000	99,278012
2095,000000	99,286257
2094,000000	99,297577
2093,000000	99,305403
2092,000000	99,307083
2091,000000	99,304162
2090,000000	99,297644
2089,000000	99,288457
2088,000000	99,281410
2087,000000	99,281340
2086,000000	99,284958
2085,000000	99,283853
2084,000000	99,276620
2083,000000	99,270226
2082,000000	99,268334
2081,000000	99,266762
2080,000000	99,263097
2079,000000	99,262170
2078,000000	99,268419
2077,000000	99,280186
2076,000000	99,294389
2075,000000	99,309106
2074,000000	99,318915
2073,000000	99,317067
2072,000000	99,305900
2071,000000	99,295868
2070,000000	99,290952
2069,000000	99,285355
2068,000000	99,277530
2067,000000	99,275790
2066,000000	99,284210
2065,000000	99,293798
2064,000000	99,295403
2063,000000	99,292674
2062,000000	99,294837
2061,000000	99,304742
2060,000000	99,319467
2059,000000	99,334632
2058,000000	99,344172
2057,000000	99,344336
2056,000000	99,340908
2055,000000	99,341804
2054,000000	99,340483
2053,000000	99,321152
2052,000000	99,285897
2051,000000	99,261129
2050,000000	99,268431
2049,000000	99,299338
2048,000000	99,329440
2047,000000	99,348837
2046,000000	99,361345
2045,000000	99,365714
2044,000000	99,357509
2043,000000	99,342147
2042,000000	99,330964
2041,000000	99,329165
2040,000000	99,336422
2039,000000	99,352786
2038,000000	99,376645
2037,000000	99,403645
2036,000000	99,432233
2035,000000	99,460429
2034,000000	99,475176
2033,000000	99,462893
2032,000000	99,435681
2031,000000	99,424425
2030,000000	99,440089
2029,000000	99,462660
2028,000000	99,473483
2027,000000	99,476087
2026,000000	99,476210
2025,000000	99,466391
2024,000000	99,443020
2023,000000	99,418277
2022,000000	99,403029
2021,000000	99,395799
2020,000000	99,396567
2019,000000	99,413144
2018,000000	99,443723
2017,000000	99,469720
2016,000000	99,477880
2015,000000	99,474870
2014,000000	99,471077
2013,000000	99,468293
2012,000000	99,468545
2011,000000	99,476182
2010,000000	99,486171
2009,000000	99,488279
2008,000000	99,488018
2007,000000	99,503240
2006,000000	99,534357
2005,000000	99,559485
2004,000000	99,563790
2003,000000	99,551677
2002,000000	99,527809
2001,000000	99,490054
2000,000000	99,446255
1999,000000	99,416464
1998,000000	99,410733
1997,000000	99,420168
1996,000000	99,433890
1995,000000	99,449059
1994,000000	99,459786
1993,000000	99,455395
1992,000000	99,439356
1991,000000	99,431619
1990,000000	99,441259
1989,000000	99,455245
1988,000000	99,459224
1987,000000	99,451489
1986,000000	99,433404
1985,000000	99,405416
1984,000000	99,378156
1983,000000	99,368387
1982,000000	99,378144
1981,000000	99,395863
1980,000000	99,421992
1979,000000	99,469780
1978,000000	99,531609
1977,000000	99,574592
1976,000000	99,586960
1975,000000	99,593130
1974,000000	99,608304
1973,000000	99,617199
1972,000000	99,609470
1971,000000	99,601058
1970,000000	99,605389
1969,000000	99,612249
1968,000000	99,609289
1967,000000	99,601505
1966,000000	99,595290
1965,000000	99,586459
1964,000000	99,576455
1963,000000	99,576608
1962,000000	99,587450
1961,000000	99,594145
1960,000000	99,590430
1959,000000	99,587089
1958,000000	99,589522
1957,000000	99,588704
1956,000000	99,579547
1955,000000	99,567565
1954,000000	99,552963
1953,000000	99,529262
1952,000000	99,502993
1951,000000	99,493450
1950,000000	99,505609
1949,000000	99,521599
1948,000000	99,526667
1947,000000	99,525757
1946,000000	99,526084
1945,000000	99,521933
1944,000000	99,507953
1943,000000	99,492027
1942,000000	99,482114
1941,000000	99,473781
1940,000000	99,463698
1939,000000	99,457841
1938,000000	99,457583
1937,000000	99,453672
1936,000000	99,441859
1935,000000	99,431955
1934,000000	99,431906
1933,000000	99,434657
1932,000000	99,430148
1931,000000	99,420477
1930,000000	99,413694
1929,000000	99,411479
1928,000000	99,411779
1927,000000	99,415434
1926,000000	99,421541
1925,000000	99,422781
1924,000000	99,413877
1923,000000	99,401031
1922,000000	99,394377
1921,000000	99,394605
1920,000000	99,394710
1919,000000	99,388373
1918,000000	99,372933
1917,000000	99,350879
1916,000000	99,331282
1915,000000	99,323210
1914,000000	99,325831
1913,000000	99,329330
1912,000000	99,326525
1911,000000	99,320030
1910,000000	99,315837
1909,000000	99,315280
1908,000000	99,316896
1907,000000	99,320095
1906,000000	99,322399
1905,000000	99,319665
1904,000000	99,313361
1903,000000	99,311794
1902,000000	99,319161
1901,000000	99,328964
1900,000000	99,332952
1899,000000	99,330354
1898,000000	99,324079
1897,000000	99,315284
1896,000000	99,306290
1895,000000	99,302434
1894,000000	99,305287
1893,000000	99,309099
1892,000000	99,308418
1891,000000	99,303377
1890,000000	99,296071
1889,000000	99,287026
1888,000000	99,278228
1887,000000	99,274485
1886,000000	99,276385
1885,000000	99,277784
1884,000000	99,273953
1883,000000	99,267530
1882,000000	99,262970
1881,000000	99,260473
1880,000000	99,259120
1879,000000	99,259985
1878,000000	99,262473
1877,000000	99,263213
1876,000000	99,261288
1875,000000	99,259668
1874,000000	99,259614
1873,000000	99,259050
1872,000000	99,257685
1871,000000	99,257368
1870,000000	99,255152
1869,000000	99,243621
1868,000000	99,224606
1867,000000	99,212849
1866,000000	99,217649
1865,000000	99,232282
1864,000000	99,244644
1863,000000	99,249822
1862,000000	99,250380
1861,000000	99,250269
1860,000000	99,252500
1859,000000	99,258488
1858,000000	99,265172
1857,000000	99,266156
1856,000000	99,259939
1855,000000	99,253430
1854,000000	99,253183
1853,000000	99,257653
1852,000000	99,261477
1851,000000	99,262088
1850,000000	99,258629
1849,000000	99,250753
1848,000000	99,241729
1847,000000	99,236514
1846,000000	99,233939
1845,000000	99,226545
1844,000000	99,213208
1843,000000	99,205096
1842,000000	99,210122
1841,000000	99,221692
1840,000000	99,229080
1839,000000	99,228682
1838,000000	99,222933
1837,000000	99,214127
1836,000000	99,203991
1835,000000	99,196786
1834,000000	99,196339
1833,000000	99,201424
1832,000000	99,207127
1831,000000	99,208646
1830,000000	99,204187
1829,000000	99,196036
1828,000000	99,188836
1827,000000	99,185494
1826,000000	99,183403
1825,000000	99,179019
1824,000000	99,173966
1823,000000	99,171951
1822,000000	99,171830
1821,000000	99,168869
1820,000000	99,162297
1819,000000	99,156494
1818,000000	99,154460
1817,000000	99,154382
1816,000000	99,153211
1815,000000	99,150073
1814,000000	99,144136
1813,000000	99,133693
1812,000000	99,119448
1811,000000	99,104539
1810,000000	99,090495
1809,000000	99,076887
1808,000000	99,065343
1807,000000	99,059389
1806,000000	99,058526
1805,000000	99,056371
1804,000000	99,047430
1803,000000	99,033768
1802,000000	99,021954
1801,000000	99,015532
1800,000000	99,011037
1799,000000	99,002318
1798,000000	98,988724
1797,000000	98,975763
1796,000000	98,969583
1795,000000	98,970473
1794,000000	98,969732
1793,000000	98,956940
1792,000000	98,935853
1791,000000	98,923261
1790,000000	98,925742
1789,000000	98,933574
1788,000000	98,934907
1787,000000	98,925999
1786,000000	98,910470
1785,000000	98,893681
1784,000000	98,879212
1783,000000	98,868548
1782,000000	98,859654
1781,000000	98,849163
1780,000000	98,837505
1779,000000	98,827604
1778,000000	98,820183
1777,000000	98,812934
1776,000000	98,805372
1775,000000	98,799499
1774,000000	98,792238
1773,000000	98,773261
1772,000000	98,739822
1771,000000	98,704582
1770,000000	98,676295
1769,000000	98,651283
1768,000000	98,626984
1767,000000	98,609476
1766,000000	98,602888
1765,000000	98,599480
1764,000000	98,585492
1763,000000	98,553102
1762,000000	98,507551
1761,000000	98,461063
1760,000000	98,418685
1759,000000	98,375459
1758,000000	98,322106
1757,000000	98,254565
1756,000000	98,181512
1755,000000	98,112714
1754,000000	98,041078
1753,000000	97,944314
1752,000000	97,805211
1751,000000	97,634754
1750,000000	97,463616
1749,000000	97,302834
1748,000000	97,142233
1747,000000	96,975383
1746,000000	96,796449
1745,000000	96,593688
1744,000000	96,366383
1743,000000	96,135480
1742,000000	95,913602
1741,000000	95,676771
1740,000000	95,401393
1739,000000	95,125343
1738,000000	94,910563
1737,000000	94,756537
1736,000000	94,610261
1735,000000	94,419990
1734,000000	94,202847
1733,000000	94,050283
1732,000000	93,993116
1731,000000	93,994381
1730,000000	94,022795
1729,000000	94,067076
1728,000000	94,127988
1727,000000	94,209080
1726,000000	94,308300
1725,000000	94,422420
1724,000000	94,553179
1723,000000	94,700790
1722,000000	94,853924
1721,000000	94,998066
1720,000000	95,132169
1719,000000	95,273467
1718,000000	95,441811
1717,000000	95,627858
1716,000000	95,805502
1715,000000	95,975012
1714,000000	96,136339
1713,000000	96,276720
1712,000000	96,395371
1711,000000	96,506520
1710,000000	96,617580
1709,000000	96,721811
1708,000000	96,813884
1707,000000	96,898969
1706,000000	96,982229
1705,000000	97,057671
1704,000000	97,119697
1703,000000	97,174563
1702,000000	97,223412
1701,000000	97,252238
1700,000000	97,253607
1699,000000	97,250050
1698,000000	97,258311
1697,000000	97,263117
1696,000000	97,256168
1695,000000	97,249036
1694,000000	97,250743
1693,000000	97,255051
1692,000000	97,248174
1691,000000	97,227199
1690,000000	97,198097
1689,000000	97,167326
1688,000000	97,142419
1687,000000	97,126206
1686,000000	97,105298
1685,000000	97,048657
1684,000000	96,959853
1683,000000	96,893806
1682,000000	96,859312
1681,000000	96,829203
1680,000000	96,795525
1679,000000	96,770650
1678,000000	96,756962
1677,000000	96,736327
1676,000000	96,693388
1675,000000	96,641288
1674,000000	96,603140
1673,000000	96,578861
1672,000000	96,554274
1671,000000	96,521507
1670,000000	96,482599
1669,000000	96,442386
1668,000000	96,409943
1667,000000	96,396445
1666,000000	96,398058
1665,000000	96,398826
1664,000000	96,388195
1663,000000	96,372140
1662,000000	96,362115
1661,000000	96,356802
1660,000000	96,353750
1659,000000	96,356628
1658,000000	96,366470
1657,000000	96,378471
1656,000000	96,387127
1655,000000	96,393294
1654,000000	96,402682
1653,000000	96,416153
1652,000000	96,409192
1651,000000	96,414999
1650,000000	96,444153
1649,000000	96,464777
1648,000000	96,460318
1647,000000	96,449659
1646,000000	96,449136
1645,000000	96,444258
1644,000000	96,434205
1643,000000	96,424775
1642,000000	96,412650
1641,000000	96,393422
1640,000000	96,371079
1639,000000	96,354242
1638,000000	96,346523
1637,000000	96,349948
1636,000000	96,379032
1635,000000	96,435637
1634,000000	96,489417
1633,000000	96,532209
1632,000000	96,570035
1631,000000	96,606768
1630,000000	96,641486
1629,000000	96,668891
1628,000000	96,688957
1627,000000	96,710617
1626,000000	96,737144
1625,000000	96,761310
1624,000000	96,778110
1623,000000	96,793155
1622,000000	96,809631
1621,000000	96,822707
1620,000000	96,831051
1619,000000	96,835555
1618,000000	96,835953
1617,000000	96,831426
1616,000000	96,825682
1615,000000	96,826590
1614,000000	96,833663
1613,000000	96,836007
1612,000000	96,828860
1611,000000	96,818527
1610,000000	96,809529
1609,000000	96,796426
1608,000000	96,775352
1607,000000	96,752013
1606,000000	96,730218
1605,000000	96,706459
1604,000000	96,681058
1603,000000	96,663110
1602,000000	96,659780
1601,000000	96,669624
1600,000000	96,691104
1599,000000	96,725866
1598,000000	96,768764
1597,000000	96,806992
1596,000000	96,833898
1595,000000	96,854034
1594,000000	96,870905
1593,000000	96,880269
1592,000000	96,880718
1591,000000	96,878468
1590,000000	96,876287
1589,000000	96,867827
1588,000000	96,848148
1587,000000	96,820578
1586,000000	96,788177
1585,000000	96,748271
1584,000000	96,701886
1583,000000	96,657462
1582,000000	96,621044
1581,000000	96,590904
1580,000000	96,565186
1579,000000	96,545559
1578,000000	96,532993
1577,000000	96,529073
1576,000000	96,542552
1575,000000	96,576959
1574,000000	96,620025
1573,000000	96,656620
1572,000000	96,680287
1571,000000	96,697961
1570,000000	96,721897
1569,000000	96,748813
1568,000000	96,766224
1567,000000	96,777958
1566,000000	96,790498
1565,000000	96,803068
1564,000000	96,816689
1563,000000	96,835718
1562,000000	96,858780
1561,000000	96,876460
1560,000000	96,874554
1559,000000	96,877114
1558,000000	96,906182
1557,000000	96,905974
1556,000000	96,894130
1555,000000	96,890868
1554,000000	96,897044
1553,000000	96,901158
1552,000000	96,895965
1551,000000	96,886133
1550,000000	96,881573
1549,000000	96,882355
1548,000000	96,878791
1547,000000	96,864614
1546,000000	96,837470
1545,000000	96,799850
1544,000000	96,764605
1543,000000	96,744778
1542,000000	96,739009
1541,000000	96,748695
1540,000000	96,804996
1539,000000	96,896862
1538,000000	96,971942
1537,000000	97,029123
1536,000000	97,078168
1535,000000	97,129964
1534,000000	97,197486
1533,000000	97,273995
1532,000000	97,333849
1531,000000	97,374230
1530,000000	97,403886
1529,000000	97,421001
1528,000000	97,425048
1527,000000	97,430295
1526,000000	97,449581
1525,000000	97,475374
1524,000000	97,493952
1523,000000	97,503216
1522,000000	97,510895
1521,000000	97,522107
1520,000000	97,533341
1519,000000	97,546972
1518,000000	97,558531
1517,000000	97,562366
1516,000000	97,568106
1515,000000	97,585216
1514,000000	97,606323
1513,000000	97,617605
1512,000000	97,617891
1511,000000	97,619252
1510,000000	97,624257
1509,000000	97,618109
1508,000000	97,601637
1507,000000	97,632259
1506,000000	97,708164
1505,000000	97,737776
1504,000000	97,738357
1503,000000	97,740697
1502,000000	97,742235
1501,000000	97,729890
1500,000000	97,697536
1499,000000	97,647328
1498,000000	97,574825
1497,000000	97,472975
1496,000000	97,366639
1495,000000	97,297831
1494,000000	97,270731
1493,000000	97,259314
1492,000000	97,248635
1491,000000	97,248239
1490,000000	97,269163
1489,000000	97,296047
1488,000000	97,308784
1487,000000	97,308456
1486,000000	97,295890
1485,000000	97,263745
1484,000000	97,214170
1483,000000	97,156754
1482,000000	97,091332
1481,000000	97,012124
1480,000000	96,925569
1479,000000	96,842986
1478,000000	96,759297
1477,000000	96,660409
1476,000000	96,549218
1475,000000	96,440431
1474,000000	96,326786
1473,000000	96,191909
1472,000000	96,060945
1471,000000	95,962216
1470,000000	95,875048
1469,000000	95,773362
1468,000000	95,662097
1467,000000	95,564348
1466,000000	95,491800
1465,000000	95,440547
1464,000000	95,413071
1463,000000	95,411846
1462,000000	95,419052
1461,000000	95,409089
1460,000000	95,369959
1459,000000	95,302033
1458,000000	95,190762
1457,000000	95,024129
1456,000000	94,864028
1455,000000	94,767094
1454,000000	94,698864
1453,000000	94,611755
1452,000000	94,506788
1451,000000	94,406799
1450,000000	94,295370
1449,000000	94,124476
1448,000000	93,882225
1447,000000	93,600854
1446,000000	93,274311
1445,000000	92,847068
1444,000000	92,276320
1443,000000	91,540660
1442,000000	90,625815
1441,000000	89,563313
1440,000000	88,447690
1439,000000	87,328206
1438,000000	86,115903
1437,000000	84,761649
1436,000000	83,602356
1435,000000	83,021535
1434,000000	82,913162
1433,000000	83,012483
1432,000000	83,172575
1431,000000	83,272503
1430,000000	83,127467
1429,000000	82,636080
1428,000000	81,953467
1427,000000	81,368878
1426,000000	81,108537
1425,000000	81,335867
1424,000000	82,103920
1423,000000	83,177090
1422,000000	84,215010
1421,000000	85,138086
1420,000000	86,095163
1419,000000	87,143076
1418,000000	88,070769
1417,000000	88,756465
1416,000000	89,322494
1415,000000	89,884533
1414,000000	90,470253
1413,000000	91,082667
1412,000000	91,727945
1411,000000	92,381204
1410,000000	92,987014
1409,000000	93,509589
1408,000000	93,944749
1407,000000	94,294210
1406,000000	94,566484
1405,000000	94,783334
1404,000000	94,955849
1403,000000	95,073519
1402,000000	95,137304
1401,000000	95,168767
1400,000000	95,184921
1399,000000	95,185421
1398,000000	95,168184
1397,000000	95,140069
1396,000000	95,098904
1395,000000	95,029629
1394,000000	94,928425
1393,000000	94,810809
1392,000000	94,686416
1391,000000	94,549145
1390,000000	94,392056
1389,000000	94,214736
1388,000000	94,022845
1387,000000	93,835045
1386,000000	93,676845
1385,000000	93,553404
1384,000000	93,447698
1383,000000	93,345012
1382,000000	93,247907
1381,000000	93,167951
1380,000000	93,111006
1379,000000	93,076676
1378,000000	93,063837
1377,000000	93,069744
1376,000000	93,088855
1375,000000	93,116059
1374,000000	93,146293
1373,000000	93,169039
1372,000000	93,172547
1371,000000	93,151974
1370,000000	93,108126
1369,000000	93,043231
1368,000000	92,959844
1367,000000	92,860289
1366,000000	92,744610
1365,000000	92,608402
1364,000000	92,445969
1363,000000	92,262268
1362,000000	92,077233
1361,000000	91,905030
1360,000000	91,741780
1359,000000	91,580429
1358,000000	91,421758
1357,000000	91,271422
1356,000000	91,135825
1355,000000	91,023438
1354,000000	90,944686
1353,000000	90,905308
1352,000000	90,901762
1351,000000	90,924082
1350,000000	90,957695
1349,000000	90,982073
1348,000000	90,974573
1347,000000	90,915351
1346,000000	90,787181
1345,000000	90,577180
1344,000000	90,281379
1343,000000	89,900300
1342,000000	89,426037
1341,000000	88,842876
1340,000000	88,161918
1339,000000	87,447987
1338,000000	86,778752
1337,000000	86,188097
1336,000000	85,678083
1335,000000	85,252255
1334,000000	84,912891
1333,000000	84,649510
1332,000000	84,448293
1331,000000	84,306493
1330,000000	84,224093
1329,000000	84,193873
1328,000000	84,210906
1327,000000	84,278559
1326,000000	84,399417
1325,000000	84,567672
1324,000000	84,776542
1323,000000	85,023942
1322,000000	85,305091
1321,000000	85,611960
1320,000000	85,940477
1319,000000	86,286998
1318,000000	86,636770
1317,000000	86,967379
1316,000000	87,266652
1315,000000	87,536884
1314,000000	87,783450
1313,000000	88,007361
1312,000000	88,208812
1311,000000	88,389693
1310,000000	88,551872
1309,000000	88,698398
1308,000000	88,835198
1307,000000	88,967632
1306,000000	89,095161
1305,000000	89,214468
1304,000000	89,327645
1303,000000	89,441706
1302,000000	89,561175
1301,000000	89,685990
1300,000000	89,815831
1299,000000	89,951073
1298,000000	90,089665
1297,000000	90,228046
1296,000000	90,365036
1295,000000	90,500795
1294,000000	90,632398
1293,000000	90,753816
1292,000000	90,859779
1291,000000	90,945991
1290,000000	91,006471
1289,000000	91,035719
1288,000000	91,032178
1287,000000	90,997486
1286,000000	90,931767
1285,000000	90,831656
1284,000000	90,695406
1283,000000	90,524513
1282,000000	90,321053
1281,000000	90,086745
1280,000000	89,824357
1279,000000	89,537872
1278,000000	89,226628
1277,000000	88,885222
1276,000000	88,511256
1275,000000	88,104812
1274,000000	87,659529
1273,000000	87,160612
1272,000000	86,599071
1271,000000	85,982065
1270,000000	85,320560
1269,000000	84,618495
1268,000000	83,880628
1267,000000	83,121254
1266,000000	82,356206
1265,000000	81,595663
1264,000000	80,854460
1263,000000	80,154356
1262,000000	79,505007
1261,000000	78,894773
1260,000000	78,311708
1259,000000	77,757171
1258,000000	77,234987
1257,000000	76,752533
1256,000000	76,339381
1255,000000	76,043435
1254,000000	75,886077
1253,000000	75,839278
1252,000000	75,855607
1251,000000	75,897547
1250,000000	75,938538
1249,000000	75,960484
1248,000000	75,964778
1247,000000	75,969154
1246,000000	75,982640
1245,000000	76,000272
1244,000000	76,023947
1243,000000	76,068702
1242,000000	76,144965
1241,000000	76,253388
1240,000000	76,403172
1239,000000	76,612994
1238,000000	76,887748
1237,000000	77,215108
1236,000000	77,585076
1235,000000	77,995509
1234,000000	78,436046
1233,000000	78,887865
1232,000000	79,348162
1231,000000	79,836431
1230,000000	80,378473
1229,000000	80,997309
1228,000000	81,713495
1227,000000	82,534989
1226,000000	83,437642
1225,000000	84,370063
1224,000000	85,276944
1223,000000	86,111702
1222,000000	86,836370
1221,000000	87,427855
1220,000000	87,884494
1219,000000	88,218718
1218,000000	88,448853
1217,000000	88,592759
1216,000000	88,669477
1215,000000	88,696228
1214,000000	88,681717
1213,000000	88,631221
1212,000000	88,551691
1211,000000	88,451339
1210,000000	88,333870
1209,000000	88,198324
1208,000000	88,046746
1207,000000	87,884055
1206,000000	87,712026
1205,000000	87,530035
1204,000000	87,342506
1203,000000	87,159202
1202,000000	86,986738
1201,000000	86,827490
1200,000000	86,687756
1199,000000	86,579895
1198,000000	86,512411
1197,000000	86,487123
1196,000000	86,506950
1195,000000	86,576791
1194,000000	86,697911
1193,000000	86,865852
1192,000000	87,076704
1191,000000	87,327267
1190,000000	87,609293
1189,000000	87,913867
1188,000000	88,236258
1187,000000	88,570668
1186,000000	88,903275
1185,000000	89,218732
1184,000000	89,510064
1183,000000	89,775265
1182,000000	90,009383
1181,000000	90,207891
1180,000000	90,375798
1179,000000	90,523091
1178,000000	90,654355
1177,000000	90,768913
1176,000000	90,868045
1175,000000	90,955740
1174,000000	91,031569
1173,000000	91,091697
1172,000000	91,137341
1171,000000	91,176561
1170,000000	91,217761
1169,000000	91,266385
1168,000000	91,328981
1167,000000	91,414873
1166,000000	91,532686
1165,000000	91,686844
1164,000000	91,877373
1163,000000	92,097510
1162,000000	92,331905
1161,000000	92,562250
1160,000000	92,774302
1159,000000	92,958759
1158,000000	93,109086
1157,000000	93,223619
1156,000000	93,306970
1155,000000	93,367179
1154,000000	93,410650
1153,000000	93,441493
1152,000000	93,464478
1151,000000	93,484077
1150,000000	93,502552
1149,000000	93,521088
1148,000000	93,542757
1147,000000	93,571351
1146,000000	93,606981
1145,000000	93,645610
1144,000000	93,683022
1143,000000	93,716714
1142,000000	93,744033
1141,000000	93,760834
1140,000000	93,763455
1139,000000	93,750865
1138,000000	93,723845
1137,000000	93,683430
1136,000000	93,628708
1135,000000	93,555702
1134,000000	93,458435
1133,000000	93,331910
1132,000000	93,176489
1131,000000	92,997243
1130,000000	92,799783
1129,000000	92,587780
1128,000000	92,363914
1127,000000	92,131801
1126,000000	91,894600
1125,000000	91,655152
1124,000000	91,418891
1123,000000	91,193635
1122,000000	90,984405
1121,000000	90,792006
1120,000000	90,617832
1119,000000	90,464338
1118,000000	90,329483
1117,000000	90,204787
1116,000000	90,081519
1115,000000	89,953265
1114,000000	89,811406
1113,000000	89,643953
1112,000000	89,442077
1111,000000	89,203538
1110,000000	88,928808
1109,000000	88,621297
1108,000000	88,292893
1107,000000	87,963629
1106,000000	87,651108
1105,000000	87,365949
1104,000000	87,117793
1103,000000	86,916935
1102,000000	86,765296
1101,000000	86,654532
1100,000000	86,577310
1099,000000	86,528806
1098,000000	86,500883
1097,000000	86,484698
1096,000000	86,481707
1095,000000	86,501751
1094,000000	86,547103
1093,000000	86,611371
1092,000000	86,693405
1091,000000	86,798868
1090,000000	86,926872
1089,000000	87,066400
1088,000000	87,209354
1087,000000	87,355431
1086,000000	87,502659
1085,000000	87,644712
1084,000000	87,779151
1083,000000	87,908643
1082,000000	88,032070
1081,000000	88,144005
1080,000000	88,243317
1079,000000	88,334159
1078,000000	88,417897
1077,000000	88,493601
1076,000000	88,566879
1075,000000	88,648068
1074,000000	88,740546
1073,000000	88,839007
1072,000000	88,939651
1071,000000	89,043049
1070,000000	89,147190
1069,000000	89,246783
1068,000000	89,340311
1067,000000	89,429893
1066,000000	89,514764
1065,000000	89,592320
1064,000000	89,664953
1063,000000	89,737841
1062,000000	89,810390
1061,000000	89,877700
1060,000000	89,938858
1059,000000	89,996475
1058,000000	90,049781
1057,000000	90,096433
1056,000000	90,139587
1055,000000	90,183969
1054,000000	90,225893
1053,000000	90,256730
1052,000000	90,275892
1051,000000	90,291619
1050,000000	90,308037
1049,000000	90,321132
1048,000000	90,328679
1047,000000	90,334187
1046,000000	90,340484
1045,000000	90,347645
1044,000000	90,357465
1043,000000	90,371477
1042,000000	90,384802
1041,000000	90,390563
1040,000000	90,390616
1039,000000	90,393234
1038,000000	90,400071
1037,000000	90,404200
1036,000000	90,401870
1035,000000	90,397265
1034,000000	90,394054
1033,000000	90,391028
1032,000000	90,387712
1031,000000	90,386459
1030,000000	90,386968
1029,000000	90,386110
1028,000000	90,384324
1027,000000	90,384886
1026,000000	90,386212
1025,000000	90,382970
1024,000000	90,375549
1023,000000	90,370111
1022,000000	90,368083
1021,000000	90,363824
1020,000000	90,354435
1019,000000	90,343677
1018,000000	90,334914
1017,000000	90,328048
1016,000000	90,324834
1015,000000	90,328411
1014,000000	90,335651
1013,000000	90,338273
1012,000000	90,333766
1011,000000	90,327468
1010,000000	90,322065
1009,000000	90,312966
1008,000000	90,296068
1007,000000	90,272236
1006,000000	90,241527
1005,000000	90,201058
1004,000000	90,150501
1003,000000	90,092982
1002,000000	90,027720
1001,000000	89,948841
1000,000000	89,854390
999,000000	89,748951
998,000000	89,635746
997,000000	89,513157
996,000000	89,381485
995,000000	89,245643
994,000000	89,107340
993,000000	88,961886
992,000000	88,805459
991,000000	88,637353
990,000000	88,453497
989,000000	88,244882
988,000000	88,006256
987,000000	87,738900
986,000000	87,441501
985,000000	87,108879
984,000000	86,741603
983,000000	86,347979
982,000000	85,931786
981,000000	85,486237
980,000000	85,006737
979,000000	84,499206
978,000000	83,971519
977,000000	83,427071
976,000000	82,871259
975,000000	82,314890
974,000000	81,765719
973,000000	81,228911
972,000000	80,718902
971,000000	80,258407
970,000000	79,860139
969,000000	79,524257
968,000000	79,257047
967,000000	79,070920
966,000000	78,966430
965,000000	78,930219
964,000000	78,956404
963,000000	79,050229
962,000000	79,204843
961,000000	79,398779
960,000000	79,618390
959,000000	79,865238
958,000000	80,138888
957,000000	80,430728
956,000000	80,739573
955,000000	81,072570
954,000000	81,426101
953,000000	81,783524
952,000000	82,134336
951,000000	82,479836
950,000000	82,816700
949,000000	83,132454
948,000000	83,421331
947,000000	83,690937
946,000000	83,949435
945,000000	84,198489
944,000000	84,441158
943,000000	84,682074
942,000000	84,917713
941,000000	85,137760
940,000000	85,338812
939,000000	85,525656
938,000000	85,698437
937,000000	85,851653
936,000000	85,986247
935,000000	86,109413
934,000000	86,221457
933,000000	86,315415
932,000000	86,392381
931,000000	86,463631
930,000000	86,534297
929,000000	86,598667
928,000000	86,654372
927,000000	86,708895
926,000000	86,767200
925,000000	86,825653
924,000000	86,882952
923,000000	86,945402
922,000000	87,016487
921,000000	87,092184
920,000000	87,171934
919,000000	87,263221
918,000000	87,371258
917,000000	87,493592
916,000000	87,629042
915,000000	87,782055
914,000000	87,954024
913,000000	88,140451
912,000000	88,339972
911,000000	88,556329
910,000000	88,788139
909,000000	89,025038
908,000000	89,256903
907,000000	89,478614
906,000000	89,684830
905,000000	89,869782
904,000000	90,034764
903,000000	90,186921
902,000000	90,327601
901,000000	90,450793
900,000000	90,554643
899,000000	90,646601
898,000000	90,733374
897,000000	90,813476
896,000000	90,883932
895,000000	90,946284
894,000000	91,002722
893,000000	91,052707
892,000000	91,097232
891,000000	91,140109
890,000000	91,181319
889,000000	91,215290
888,000000	91,239170
887,000000	91,257088
886,000000	91,274171
885,000000	91,292265
884,000000	91,313191
883,000000	91,338320
882,000000	91,361961
881,000000	91,373787
880,000000	91,372065
879,000000	91,367893
878,000000	91,372182
877,000000	91,385762
876,000000	91,405417
875,000000	91,431141
874,000000	91,462414
873,000000	91,494963
872,000000	91,526899
871,000000	91,561851
870,000000	91,601744
869,000000	91,641852
868,000000	91,676541
867,000000	91,703879
866,000000	91,722564
865,000000	91,731095
864,000000	91,733205
863,000000	91,737349
862,000000	91,746765
861,000000	91,755656
860,000000	91,758321
859,000000	91,755920
858,000000	91,751122
857,000000	91,742918
856,000000	91,730825
855,000000	91,718329
854,000000	91,707564
853,000000	91,695409
852,000000	91,677730
851,000000	91,653078
850,000000	91,620511
849,000000	91,579701
848,000000	91,534809
847,000000	91,490967
846,000000	91,444536
845,000000	91,384605
844,000000	91,306969
843,000000	91,219418
842,000000	91,130303
841,000000	91,039565
840,000000	90,944780
839,000000	90,847685
838,000000	90,750674
837,000000	90,654713
836,000000	90,566160
835,000000	90,498888
834,000000	90,466906
833,000000	90,481102
832,000000	90,555441
831,000000	90,706223
830,000000	90,939372
829,000000	91,247649
828,000000	91,621054
827,000000	92,050228
826,000000	92,516208
825,000000	92,988653
824,000000	93,441166
823,000000	93,860298
822,000000	94,238199
821,000000	94,566454
820,000000	94,842933
819,000000	95,075803
818,000000	95,275287
817,000000	95,445081
816,000000	95,584953
815,000000	95,697833
814,000000	95,789579
813,000000	95,865290
812,000000	95,928846
811,000000	95,983141
810,000000	96,028862
809,000000	96,066050
808,000000	96,098746
807,000000	96,133731
806,000000	96,172718
805,000000	96,210441
804,000000	96,241719
803,000000	96,265409
802,000000	96,280647
801,000000	96,286424
800,000000	96,287249
799,000000	96,291412
798,000000	96,299685
797,000000	96,303167
796,000000	96,296402
795,000000	96,285225
794,000000	96,276725
793,000000	96,269048
792,000000	96,257528
791,000000	96,244199
790,000000	96,234265
789,000000	96,227873
788,000000	96,221256
787,000000	96,211630
786,000000	96,196072
785,000000	96,170710
784,000000	96,136005
783,000000	96,097831
782,000000	96,058930
781,000000	96,014496
780,000000	95,960705
779,000000	95,901609
778,000000	95,842474
777,000000	95,781966
776,000000	95,715698
775,000000	95,641723
774,000000	95,557880
773,000000	95,460173
772,000000	95,349303
771,000000	95,232788
770,000000	95,115709
769,000000	94,995519
768,000000	94,870300
767,000000	94,744905
766,000000	94,624042
765,000000	94,507223
764,000000	94,395650
763,000000	94,296309
762,000000	94,213915
761,000000	94,147119
760,000000	94,097582
759,000000	94,073421
758,000000	94,077723
757,000000	94,101796
756,000000	94,135254
755,000000	94,173774
754,000000	94,212237
753,000000	94,240773
752,000000	94,254827
751,000000	94,260352
750,000000	94,262755
749,000000	94,259547
748,000000	94,249702
747,000000	94,239996
746,000000	94,234982
745,000000	94,229926
744,000000	94,219903
743,000000	94,206424
742,000000	94,189385
741,000000	94,163669
740,000000	94,129901
739,000000	94,096514
738,000000	94,063333
737,000000	94,015706
736,000000	93,942966
735,000000	93,850306
734,000000	93,743382
733,000000	93,614104
732,000000	93,453269
731,000000	93,266027
730,000000	93,064061
729,000000	92,852326
728,000000	92,633790
727,000000	92,415014
726,000000	92,196166
725,000000	91,967371
724,000000	91,724651
723,000000	91,476914
722,000000	91,229295
721,000000	90,973745
720,000000	90,704284
719,000000	90,424709
718,000000	90,129970
717,000000	89,797952
716,000000	89,411821
715,000000	88,975648
714,000000	88,497277
713,000000	87,972365
712,000000	87,396607
711,000000	86,776682
710,000000	86,116041
709,000000	85,406242
708,000000	84,643988
707,000000	83,841059
706,000000	83,008362
705,000000	82,150265
704,000000	81,284593
703,000000	80,446753
702,000000	79,669375
701,000000	78,980659
700,000000	78,424169
699,000000	78,048459
698,000000	77,862670
697,000000	77,820420
696,000000	77,856176
695,000000	77,921357
694,000000	77,985618
693,000000	78,030362
692,000000	78,054270
691,000000	78,071521
690,000000	78,093273
689,000000	78,120426
688,000000	78,154867
687,000000	78,201868
686,000000	78,259563
685,000000	78,321029
684,000000	78,387868
683,000000	78,470047
682,000000	78,572484
681,000000	78,693590
680,000000	78,835752
679,000000	79,007643
678,000000	79,217468
677,000000	79,469018
676,000000	79,764751
675,000000	80,104175
674,000000	80,480845
673,000000	80,877318
672,000000	81,268419
671,000000	81,646940
670,000000	82,053489
669,000000	82,569656
668,000000	83,178806
667,000000	83,657253
666,000000	83,913861
665,000000	84,043163
664,000000	84,112501
663,000000	84,123573
662,000000	84,044713
661,000000	83,847052
660,000000	83,523612
659,000000	83,087053
658,000000	82,553952
657,000000	81,931740
656,000000	81,234639
655,000000	80,495742
654,000000	79,740505
653,000000	78,965156
652,000000	78,175030
651,000000	77,411197
650,000000	76,700984
649,000000	76,018594
648,000000	75,340740
647,000000	74,691038
646,000000	74,084084
645,000000	73,483268
644,000000	72,860299
643,000000	72,239856
642,000000	71,640875
641,000000	71,035107
640,000000	70,413427
639,000000	69,832444
638,000000	69,340815
637,000000	68,924509
636,000000	68,572863
635,000000	68,326091
634,000000	68,197789
633,000000	68,124558
632,000000	68,047479
631,000000	67,969519
630,000000	67,891240
629,000000	67,763138
628,000000	67,551654
627,000000	67,283942
626,000000	66,984071
625,000000	66,623913
624,000000	66,185099
623,000000	65,703516
622,000000	65,206325
621,000000	64,669456
620,000000	64,083012
619,000000	63,493311
618,000000	62,934436
617,000000	62,386397
616,000000	61,850926
615,000000	61,393776
614,000000	61,056386
613,000000	60,811538
612,000000	60,652396
611,000000	60,637440
610,000000	60,799144
609,000000	61,097336
608,000000	61,512257
607,000000	62,102339
606,000000	62,917217
605,000000	63,936348
604,000000	65,133440
603,000000	66,512405
602,000000	68,049162
601,000000	69,665837
600,000000	71,286061
599,000000	72,857190
598,000000	74,321563
597,000000	75,625182
596,000000	76,760969
595,000000	77,760473
594,000000	78,640969
593,000000	79,394413
592,000000	80,026138
591,000000	80,571534
590,000000	81,061787
589,000000	81,503746
588,000000	81,907200
587,000000	82,298981
586,000000	82,696284
585,000000	83,089411
584,000000	83,463929
583,000000	83,820188
582,000000	84,158397
581,000000	84,467470
580,000000	84,742893
579,000000	84,998604
578,000000	85,248997
577,000000	85,492034
576,000000	85,719045
575,000000	85,927334
574,000000	86,116800
573,000000	86,287492
572,000000	86,447553
571,000000	86,611055
570,000000	86,781841
569,000000	86,951288
568,000000	87,119051
567,000000	87,298093
566,000000	87,490006
565,000000	87,673115
564,000000	87,824932
563,000000	87,944634
562,000000	88,044970
561,000000	88,131328
560,000000	88,198624
559,000000	88,243837
558,000000	88,273605
557,000000	88,300639
556,000000	88,337897
555,000000	88,392049
554,000000	88,455402
553,000000	88,510856
552,000000	88,549309
551,000000	88,574185
550,000000	88,589321
549,000000	88,593372
548,000000	88,590280
547,000000	88,591873
546,000000	88,603130
545,000000	88,617601
544,000000	88,636208
543,000000	88,673465
542,000000	88,733394
541,000000	88,796207
540,000000	88,844354
539,000000	88,889285
538,000000	88,956307
537,000000	89,053053
536,000000	89,166781
535,000000	89,282957
534,000000	89,393637
533,000000	89,494729
532,000000	89,584922
531,000000	89,666490
530,000000	89,741481
529,000000	89,808413
528,000000	89,864116
527,000000	89,904414
526,000000	89,923163
525,000000	89,919107
524,000000	89,903839
523,000000	89,893195
522,000000	89,892280
521,000000	89,896560
520,000000	89,905548
519,000000	89,924434
518,000000	89,949364
517,000000	89,965746
516,000000	89,970984
515,000000	89,981188
514,000000	90,007975
513,000000	90,044115
512,000000	90,075503
511,000000	90,095020
510,000000	90,102047
509,000000	90,100779
508,000000	90,101976
507,000000	90,113871
506,000000	90,122775
505,000000	90,099533
504,000000	90,030695
503,000000	89,927015
502,000000	89,804483
501,000000	89,668790
500,000000	89,525878
499,000000	89,390559
498,000000	89,270754
497,000000	89,158739
496,000000	89,050339
495,000000	88,957015
494,000000	88,882841
493,000000	88,806592
492,000000	88,708997
491,000000	88,603929
490,000000	88,519626
489,000000	88,468516
488,000000	88,461142
487,000000	88,521799
486,000000	88,659158
485,000000	88,838535
484,000000	89,008582
483,000000	89,143714
482,000000	89,240827
481,000000	89,305411
480,000000	89,366806
479,000000	89,472906
478,000000	89,633652
477,000000	89,792344
476,000000	89,892634
475,000000	89,946961
474,000000	90,007227
473,000000	90,092834
472,000000	90,182256
471,000000	90,265529
470,000000	90,347956
469,000000	90,412960
468,000000	90,440529
467,000000	90,455707
466,000000	90,510064
465,000000	90,603454
464,000000	90,673846
463,000000	90,668740
462,000000	90,604000
461,000000	90,541878
460,000000	90,531145
459,000000	90,587159
458,000000	90,687161
457,000000	90,771869
456,000000	90,803011
455,000000	90,795627
454,000000	90,771585
453,000000	90,732156
452,000000	90,682890
451,000000	90,652736
450,000000	90,656352
