# Supplementary material for: Machine learning-assisted non-destructive plasticizer identification and quantification in historical PVC objects based on IR spectroscopy
Source: Sci Rep. 2022 Mar 23;12:5017. doi: 10.1038/s41598-022-08862-1 (PMC8943100; doi:10.1038/s41598-022-08862-1)
Supplement: Supplementary file 1 — Supplementary Information 1. [file 41598_2022_8862_MOESM1_ESM.zip › Plasticizers_PVC_data/ATR_FTIR_all/P414.ASC]

PE IR       SUBTECH     SPECTRUM    ASCII       PEDS        4.00        
   -1
P414_001.ASC
21/06/21
15:39:50.00
21/06/21
15:39:50.00
Tja�a Rijavec
Sample 036 By tjasar Date Monday, June 21 2021
450,000000
#HDR
-1
-1
#GR
cm-1
%T
1.0
0.0
4000,000000
-1,000000
3551
8
99,448059
64,211719
#DATA
4000,000000	98,391052
3999,000000	98,391834
3998,000000	98,393134
3997,000000	98,394720
3996,000000	98,395902
3995,000000	98,395914
3994,000000	98,394604
3993,000000	98,392710
3992,000000	98,391485
3991,000000	98,391799
3990,000000	98,393415
3989,000000	98,395233
3988,000000	98,396296
3987,000000	98,396595
3986,000000	98,396918
3985,000000	98,398063
3984,000000	98,400257
3983,000000	98,403030
3982,000000	98,405506
3981,000000	98,407014
3980,000000	98,407613
3979,000000	98,408039
3978,000000	98,409079
3977,000000	98,410966
3976,000000	98,413394
3975,000000	98,415892
3974,000000	98,417991
3973,000000	98,419207
3972,000000	98,419202
3971,000000	98,418188
3970,000000	98,417006
3969,000000	98,416554
3968,000000	98,417177
3967,000000	98,418465
3966,000000	98,419672
3965,000000	98,420277
3964,000000	98,420210
3963,000000	98,419709
3962,000000	98,419088
3961,000000	98,418755
3960,000000	98,419045
3959,000000	98,419884
3958,000000	98,420784
3957,000000	98,421303
3956,000000	98,421693
3955,000000	98,422637
3954,000000	98,424351
3953,000000	98,426264
3952,000000	98,427616
3951,000000	98,428268
3950,000000	98,428613
3949,000000	98,428914
3948,000000	98,428985
3947,000000	98,428579
3946,000000	98,428129
3945,000000	98,428608
3944,000000	98,430725
3943,000000	98,434088
3942,000000	98,436855
3941,000000	98,437366
3940,000000	98,435784
3939,000000	98,433453
3938,000000	98,431466
3937,000000	98,430068
3936,000000	98,429285
3935,000000	98,429403
3934,000000	98,430855
3933,000000	98,434216
3932,000000	98,439699
3931,000000	98,446356
3930,000000	98,451829
3929,000000	98,454088
3928,000000	98,453447
3927,000000	98,452200
3926,000000	98,452732
3925,000000	98,455421
3924,000000	98,458571
3923,000000	98,460200
3922,000000	98,459453
3921,000000	98,456506
3920,000000	98,452441
3919,000000	98,449162
3918,000000	98,448585
3917,000000	98,450969
3916,000000	98,454860
3915,000000	98,458813
3914,000000	98,462215
3913,000000	98,464724
3912,000000	98,465748
3911,000000	98,464827
3910,000000	98,462242
3909,000000	98,458754
3908,000000	98,455349
3907,000000	98,452677
3906,000000	98,450866
3905,000000	98,450160
3904,000000	98,451252
3903,000000	98,455118
3902,000000	98,461946
3901,000000	98,470167
3900,000000	98,477207
3899,000000	98,480819
3898,000000	98,480356
3897,000000	98,476940
3896,000000	98,471863
3895,000000	98,466149
3894,000000	98,461716
3893,000000	98,461421
3892,000000	98,466886
3891,000000	98,474928
3890,000000	98,480337
3889,000000	98,481609
3888,000000	98,480476
3887,000000	98,479465
3886,000000	98,480473
3885,000000	98,483106
3884,000000	98,486019
3883,000000	98,489367
3882,000000	98,494073
3881,000000	98,499853
3880,000000	98,504377
3879,000000	98,505709
3878,000000	98,505092
3877,000000	98,504729
3876,000000	98,505495
3875,000000	98,506652
3874,000000	98,505885
3873,000000	98,501599
3872,000000	98,496326
3871,000000	98,495222
3870,000000	98,499617
3869,000000	98,504084
3868,000000	98,504345
3867,000000	98,501518
3866,000000	98,498443
3865,000000	98,497853
3864,000000	98,501447
3863,000000	98,507828
3862,000000	98,513310
3861,000000	98,515491
3860,000000	98,515173
3859,000000	98,514524
3858,000000	98,514879
3857,000000	98,515510
3856,000000	98,515052
3855,000000	98,514580
3854,000000	98,517258
3853,000000	98,522314
3852,000000	98,526560
3851,000000	98,530893
3850,000000	98,535439
3849,000000	98,538596
3848,000000	98,539760
3847,000000	98,539991
3846,000000	98,540511
3845,000000	98,541566
3844,000000	98,542776
3843,000000	98,543792
3842,000000	98,544774
3841,000000	98,546399
3840,000000	98,549385
3839,000000	98,553294
3838,000000	98,556581
3837,000000	98,557875
3836,000000	98,557529
3835,000000	98,556850
3834,000000	98,556256
3833,000000	98,555714
3832,000000	98,555914
3831,000000	98,557908
3830,000000	98,562077
3829,000000	98,567766
3828,000000	98,573865
3827,000000	98,578673
3826,000000	98,580233
3825,000000	98,578028
3824,000000	98,574253
3823,000000	98,572756
3822,000000	98,576185
3821,000000	98,581991
3820,000000	98,585405
3819,000000	98,587668
3818,000000	98,591828
3817,000000	98,596884
3816,000000	98,599743
3815,000000	98,599018
3814,000000	98,596935
3813,000000	98,595971
3812,000000	98,595822
3811,000000	98,595464
3810,000000	98,595112
3809,000000	98,596192
3808,000000	98,600187
3807,000000	98,606874
3806,000000	98,614269
3805,000000	98,621270
3804,000000	98,627948
3803,000000	98,633458
3802,000000	98,636323
3801,000000	98,635120
3800,000000	98,631533
3799,000000	98,629925
3798,000000	98,630808
3797,000000	98,631260
3796,000000	98,629406
3795,000000	98,626880
3794,000000	98,626312
3793,000000	98,628264
3792,000000	98,631392
3791,000000	98,634543
3790,000000	98,636973
3789,000000	98,638171
3788,000000	98,638731
3787,000000	98,640166
3786,000000	98,643367
3785,000000	98,647509
3784,000000	98,651267
3783,000000	98,654434
3782,000000	98,657434
3781,000000	98,659830
3780,000000	98,660677
3779,000000	98,659554
3778,000000	98,657140
3777,000000	98,654951
3776,000000	98,654299
3775,000000	98,655496
3774,000000	98,658003
3773,000000	98,661071
3772,000000	98,664120
3771,000000	98,666553
3770,000000	98,667576
3769,000000	98,667158
3768,000000	98,667247
3767,000000	98,669402
3766,000000	98,672385
3765,000000	98,673642
3764,000000	98,672815
3763,000000	98,671941
3762,000000	98,672459
3761,000000	98,673952
3760,000000	98,676308
3759,000000	98,680300
3758,000000	98,685442
3757,000000	98,689703
3756,000000	98,692534
3755,000000	98,695409
3754,000000	98,699177
3753,000000	98,702349
3752,000000	98,702545
3751,000000	98,698381
3750,000000	98,689984
3749,000000	98,680674
3748,000000	98,675759
3747,000000	98,677929
3746,000000	98,685559
3745,000000	98,693262
3744,000000	98,695902
3743,000000	98,696162
3742,000000	98,699964
3741,000000	98,706422
3740,000000	98,711830
3739,000000	98,715141
3738,000000	98,718184
3737,000000	98,722825
3736,000000	98,729804
3735,000000	98,738106
3734,000000	98,742952
3733,000000	98,740494
3732,000000	98,732336
3731,000000	98,723588
3730,000000	98,718106
3729,000000	98,716395
3728,000000	98,717699
3727,000000	98,721286
3726,000000	98,725696
3725,000000	98,728948
3724,000000	98,730732
3723,000000	98,732753
3722,000000	98,736062
3721,000000	98,740058
3720,000000	98,743743
3719,000000	98,746325
3718,000000	98,746772
3717,000000	98,744518
3716,000000	98,740762
3715,000000	98,737415
3714,000000	98,734780
3713,000000	98,731851
3712,000000	98,728790
3711,000000	98,726566
3710,000000	98,724175
3709,000000	98,719985
3708,000000	98,714874
3707,000000	98,710750
3706,000000	98,708034
3705,000000	98,706048
3704,000000	98,704323
3703,000000	98,702504
3702,000000	98,699086
3701,000000	98,692478
3700,000000	98,684200
3699,000000	98,677998
3698,000000	98,675296
3697,000000	98,674262
3696,000000	98,672672
3695,000000	98,669918
3694,000000	98,666184
3693,000000	98,661721
3692,000000	98,657817
3691,000000	98,656450
3690,000000	98,657135
3689,000000	98,655531
3688,000000	98,649540
3687,000000	98,643067
3686,000000	98,639381
3685,000000	98,637165
3684,000000	98,633673
3683,000000	98,628037
3682,000000	98,620655
3681,000000	98,610987
3680,000000	98,597669
3679,000000	98,581244
3678,000000	98,564606
3677,000000	98,552238
3676,000000	98,547731
3675,000000	98,548303
3674,000000	98,547881
3673,000000	98,546971
3672,000000	98,547007
3671,000000	98,548154
3670,000000	98,550907
3669,000000	98,553275
3668,000000	98,554480
3667,000000	98,556244
3666,000000	98,557764
3665,000000	98,556855
3664,000000	98,553387
3663,000000	98,549560
3662,000000	98,546837
3661,000000	98,544269
3660,000000	98,540300
3659,000000	98,534435
3658,000000	98,526462
3657,000000	98,516265
3656,000000	98,505220
3655,000000	98,496809
3654,000000	98,493070
3653,000000	98,492310
3652,000000	98,490995
3651,000000	98,486891
3650,000000	98,480932
3649,000000	98,475175
3648,000000	98,469223
3647,000000	98,461534
3646,000000	98,452627
3645,000000	98,444485
3644,000000	98,438689
3643,000000	98,435455
3642,000000	98,433466
3641,000000	98,430564
3640,000000	98,425806
3639,000000	98,419727
3638,000000	98,412521
3637,000000	98,403780
3636,000000	98,394114
3635,000000	98,385353
3634,000000	98,378449
3633,000000	98,372211
3632,000000	98,364115
3631,000000	98,351162
3630,000000	98,331068
3629,000000	98,306353
3628,000000	98,285207
3627,000000	98,274179
3626,000000	98,272256
3625,000000	98,273031
3624,000000	98,272004
3623,000000	98,268929
3622,000000	98,264728
3621,000000	98,258528
3620,000000	98,248938
3619,000000	98,236441
3618,000000	98,223149
3617,000000	98,210871
3616,000000	98,200408
3615,000000	98,191491
3614,000000	98,182761
3613,000000	98,172280
3612,000000	98,159310
3611,000000	98,145141
3610,000000	98,131152
3609,000000	98,118250
3608,000000	98,107768
3607,000000	98,100481
3606,000000	98,095380
3605,000000	98,090968
3604,000000	98,086766
3603,000000	98,082576
3602,000000	98,077065
3601,000000	98,068536
3600,000000	98,057242
3599,000000	98,045261
3598,000000	98,033493
3597,000000	98,020787
3596,000000	98,006479
3595,000000	97,992068
3594,000000	97,978847
3593,000000	97,966746
3592,000000	97,955581
3591,000000	97,945350
3590,000000	97,934827
3589,000000	97,922339
3588,000000	97,908664
3587,000000	97,896717
3586,000000	97,886639
3585,000000	97,876726
3584,000000	97,866639
3583,000000	97,857252
3582,000000	97,848908
3581,000000	97,841313
3580,000000	97,834348
3579,000000	97,828400
3578,000000	97,823043
3577,000000	97,817014
3576,000000	97,809609
3575,000000	97,801056
3574,000000	97,791577
3573,000000	97,781257
3572,000000	97,771142
3571,000000	97,762143
3570,000000	97,752646
3569,000000	97,738804
3568,000000	97,719915
3567,000000	97,701549
3566,000000	97,688392
3565,000000	97,678336
3564,000000	97,668478
3563,000000	97,658689
3562,000000	97,649403
3561,000000	97,640189
3560,000000	97,630819
3559,000000	97,621832
3558,000000	97,613238
3557,000000	97,603995
3556,000000	97,593521
3555,000000	97,582424
3554,000000	97,571348
3553,000000	97,560101
3552,000000	97,548716
3551,000000	97,538079
3550,000000	97,528560
3549,000000	97,519117
3548,000000	97,508742
3547,000000	97,497992
3546,000000	97,488104
3545,000000	97,479238
3544,000000	97,470854
3543,000000	97,462796
3542,000000	97,454844
3541,000000	97,446433
3540,000000	97,437703
3539,000000	97,429460
3538,000000	97,421767
3537,000000	97,413764
3536,000000	97,405220
3535,000000	97,396821
3534,000000	97,388441
3533,000000	97,379042
3532,000000	97,368505
3531,000000	97,358116
3530,000000	97,348406
3529,000000	97,338160
3528,000000	97,326656
3527,000000	97,315383
3526,000000	97,306054
3525,000000	97,298548
3524,000000	97,291797
3523,000000	97,285140
3522,000000	97,278041
3521,000000	97,270072
3520,000000	97,261798
3519,000000	97,254360
3518,000000	97,247814
3517,000000	97,241218
3516,000000	97,234453
3515,000000	97,228495
3514,000000	97,223264
3513,000000	97,217051
3512,000000	97,208772
3511,000000	97,199413
3510,000000	97,190428
3509,000000	97,182111
3508,000000	97,174457
3507,000000	97,168053
3506,000000	97,162963
3505,000000	97,158053
3504,000000	97,152463
3503,000000	97,146559
3502,000000	97,140514
3501,000000	97,133783
3500,000000	97,126509
3499,000000	97,119743
3498,000000	97,113731
3497,000000	97,107560
3496,000000	97,100757
3495,000000	97,093689
3494,000000	97,086129
3493,000000	97,077229
3492,000000	97,067516
3491,000000	97,059033
3490,000000	97,052679
3489,000000	97,046934
3488,000000	97,040062
3487,000000	97,031955
3486,000000	97,023093
3485,000000	97,013532
3484,000000	97,003956
3483,000000	96,996226
3482,000000	96,991442
3481,000000	96,988439
3480,000000	96,985156
3479,000000	96,980381
3478,000000	96,973572
3477,000000	96,964580
3476,000000	96,954523
3475,000000	96,945640
3474,000000	96,939293
3473,000000	96,935240
3472,000000	96,933016
3471,000000	96,932316
3470,000000	96,931499
3469,000000	96,927707
3468,000000	96,919456
3467,000000	96,907821
3466,000000	96,894598
3465,000000	96,881098
3464,000000	96,869301
3463,000000	96,861798
3462,000000	96,858698
3461,000000	96,856096
3460,000000	96,849259
3459,000000	96,836740
3458,000000	96,820776
3457,000000	96,804983
3456,000000	96,792407
3455,000000	96,784167
3454,000000	96,778508
3453,000000	96,772397
3452,000000	96,764860
3451,000000	96,758135
3450,000000	96,754679
3449,000000	96,754076
3448,000000	96,753520
3447,000000	96,750453
3446,000000	96,744090
3445,000000	96,735443
3444,000000	96,726909
3443,000000	96,721309
3442,000000	96,720507
3441,000000	96,724969
3440,000000	96,734404
3439,000000	96,747407
3438,000000	96,760203
3437,000000	96,767637
3436,000000	96,766871
3435,000000	96,759588
3434,000000	96,750131
3433,000000	96,742374
3432,000000	96,738098
3431,000000	96,736568
3430,000000	96,734699
3429,000000	96,729171
3428,000000	96,719631
3427,000000	96,709099
3426,000000	96,700984
3425,000000	96,696743
3424,000000	96,696507
3423,000000	96,700025
3422,000000	96,705877
3421,000000	96,711419
3420,000000	96,714943
3419,000000	96,717165
3418,000000	96,719823
3417,000000	96,723919
3416,000000	96,729704
3415,000000	96,736802
3414,000000	96,743536
3413,000000	96,747697
3412,000000	96,749044
3411,000000	96,749822
3410,000000	96,752021
3409,000000	96,755267
3408,000000	96,758196
3407,000000	96,760541
3406,000000	96,763085
3405,000000	96,766711
3404,000000	96,772291
3403,000000	96,780176
3402,000000	96,788953
3401,000000	96,796083
3400,000000	96,800547
3399,000000	96,803724
3398,000000	96,807129
3397,000000	96,810715
3396,000000	96,814204
3395,000000	96,818396
3394,000000	96,823793
3393,000000	96,829191
3392,000000	96,832861
3391,000000	96,834370
3390,000000	96,834433
3389,000000	96,833955
3388,000000	96,833972
3387,000000	96,835500
3386,000000	96,838485
3385,000000	96,841731
3384,000000	96,844410
3383,000000	96,846845
3382,000000	96,849570
3381,000000	96,852849
3380,000000	96,857265
3379,000000	96,863304
3378,000000	96,869889
3377,000000	96,874848
3376,000000	96,877510
3375,000000	96,879580
3374,000000	96,882866
3373,000000	96,887398
3372,000000	96,892360
3371,000000	96,897435
3370,000000	96,902400
3369,000000	96,906621
3368,000000	96,909662
3367,000000	96,911537
3366,000000	96,912224
3365,000000	96,912208
3364,000000	96,913457
3363,000000	96,918071
3362,000000	96,925428
3361,000000	96,932259
3360,000000	96,936094
3359,000000	96,937201
3358,000000	96,936905
3357,000000	96,936035
3356,000000	96,935901
3355,000000	96,938663
3354,000000	96,945208
3353,000000	96,953816
3352,000000	96,962018
3351,000000	96,968729
3350,000000	96,974119
3349,000000	96,978736
3348,000000	96,983429
3347,000000	96,988883
3346,000000	96,994406
3345,000000	96,998455
3344,000000	97,000961
3343,000000	97,003807
3342,000000	97,008332
3341,000000	97,013834
3340,000000	97,018948
3339,000000	97,022949
3338,000000	97,025145
3337,000000	97,024852
3336,000000	97,023015
3335,000000	97,022355
3334,000000	97,024703
3333,000000	97,029363
3332,000000	97,034712
3331,000000	97,039841
3330,000000	97,044149
3329,000000	97,047093
3328,000000	97,049326
3327,000000	97,052505
3326,000000	97,056795
3325,000000	97,060042
3324,000000	97,060558
3323,000000	97,059331
3322,000000	97,058396
3321,000000	97,058465
3320,000000	97,059156
3319,000000	97,060202
3318,000000	97,061176
3317,000000	97,061133
3316,000000	97,059632
3315,000000	97,057208
3314,000000	97,054144
3313,000000	97,050063
3312,000000	97,045354
3311,000000	97,041531
3310,000000	97,039122
3309,000000	97,036567
3308,000000	97,032320
3307,000000	97,026673
3306,000000	97,020623
3305,000000	97,014447
3304,000000	97,008590
3303,000000	97,004663
3302,000000	97,004163
3301,000000	97,007208
3300,000000	97,013447
3299,000000	97,023071
3298,000000	97,035810
3297,000000	97,050076
3296,000000	97,064291
3295,000000	97,078100
3294,000000	97,091447
3293,000000	97,103582
3292,000000	97,113980
3291,000000	97,123234
3290,000000	97,132065
3289,000000	97,140391
3288,000000	97,148227
3287,000000	97,156344
3286,000000	97,165201
3285,000000	97,174330
3284,000000	97,183532
3283,000000	97,193472
3282,000000	97,204217
3281,000000	97,214423
3280,000000	97,222982
3279,000000	97,230385
3278,000000	97,237680
3277,000000	97,245161
3276,000000	97,253025
3275,000000	97,261967
3274,000000	97,272144
3273,000000	97,282515
3272,000000	97,292061
3271,000000	97,300603
3270,000000	97,307834
3269,000000	97,313136
3268,000000	97,317069
3267,000000	97,321624
3266,000000	97,327835
3265,000000	97,334517
3264,000000	97,340228
3263,000000	97,344971
3262,000000	97,349167
3261,000000	97,352572
3260,000000	97,355656
3259,000000	97,360400
3258,000000	97,368060
3257,000000	97,377107
3256,000000	97,384932
3255,000000	97,390873
3254,000000	97,396286
3253,000000	97,402538
3252,000000	97,410089
3251,000000	97,418918
3250,000000	97,428444
3249,000000	97,437417
3248,000000	97,444638
3247,000000	97,449432
3246,000000	97,451379
3245,000000	97,450831
3244,000000	97,450052
3243,000000	97,452214
3242,000000	97,458216
3241,000000	97,465680
3240,000000	97,471973
3239,000000	97,477035
3238,000000	97,482665
3237,000000	97,490209
3236,000000	97,499961
3235,000000	97,511414
3234,000000	97,522733
3233,000000	97,531025
3232,000000	97,534539
3231,000000	97,534226
3230,000000	97,532597
3229,000000	97,531875
3228,000000	97,533697
3227,000000	97,539096
3226,000000	97,547507
3225,000000	97,556644
3224,000000	97,564312
3223,000000	97,569880
3222,000000	97,573742
3221,000000	97,576552
3220,000000	97,579468
3219,000000	97,583748
3218,000000	97,589352
3217,000000	97,594936
3216,000000	97,599746
3215,000000	97,604267
3214,000000	97,608614
3213,000000	97,611989
3212,000000	97,614463
3211,000000	97,617749
3210,000000	97,623091
3209,000000	97,629628
3208,000000	97,635694
3207,000000	97,640492
3206,000000	97,643747
3205,000000	97,645360
3204,000000	97,646493
3203,000000	97,649496
3202,000000	97,655526
3201,000000	97,663218
3200,000000	97,670663
3199,000000	97,677365
3198,000000	97,683449
3197,000000	97,688573
3196,000000	97,692958
3195,000000	97,698167
3194,000000	97,705373
3193,000000	97,713866
3192,000000	97,722312
3191,000000	97,730306
3190,000000	97,737531
3189,000000	97,742741
3188,000000	97,745162
3187,000000	97,746068
3186,000000	97,747718
3185,000000	97,751198
3184,000000	97,756285
3183,000000	97,762365
3182,000000	97,768574
3181,000000	97,773928
3180,000000	97,778372
3179,000000	97,783009
3178,000000	97,788449
3177,000000	97,794023
3176,000000	97,799367
3175,000000	97,805448
3174,000000	97,812872
3173,000000	97,820486
3172,000000	97,826902
3171,000000	97,832331
3170,000000	97,837697
3169,000000	97,843033
3168,000000	97,848141
3167,000000	97,853818
3166,000000	97,860893
3165,000000	97,868605
3164,000000	97,875293
3163,000000	97,880171
3162,000000	97,883435
3161,000000	97,885371
3160,000000	97,886655
3159,000000	97,889015
3158,000000	97,894346
3157,000000	97,903239
3156,000000	97,914883
3155,000000	97,927801
3154,000000	97,939997
3153,000000	97,949363
3152,000000	97,954922
3151,000000	97,957339
3150,000000	97,957826
3149,000000	97,957395
3148,000000	97,957525
3147,000000	97,959923
3146,000000	97,964661
3145,000000	97,969850
3144,000000	97,974417
3143,000000	97,979996
3142,000000	97,988655
3141,000000	97,999556
3140,000000	98,009342
3139,000000	98,015276
3138,000000	98,017031
3137,000000	98,016024
3136,000000	98,014239
3135,000000	98,013324
3134,000000	98,013897
3133,000000	98,015863
3132,000000	98,019538
3131,000000	98,025514
3130,000000	98,032995
3129,000000	98,039578
3128,000000	98,043540
3127,000000	98,045560
3126,000000	98,047475
3125,000000	98,050474
3124,000000	98,055308
3123,000000	98,062736
3122,000000	98,072144
3121,000000	98,080785
3120,000000	98,086044
3119,000000	98,088023
3118,000000	98,088684
3117,000000	98,089121
3116,000000	98,088817
3115,000000	98,087198
3114,000000	98,084726
3113,000000	98,082744
3112,000000	98,082841
3111,000000	98,085725
3110,000000	98,089977
3109,000000	98,092542
3108,000000	98,091393
3107,000000	98,087291
3106,000000	98,082618
3105,000000	98,079356
3104,000000	98,078806
3103,000000	98,081690
3102,000000	98,087137
3101,000000	98,092403
3100,000000	98,095139
3099,000000	98,095517
3098,000000	98,095266
3097,000000	98,095423
3096,000000	98,096145
3095,000000	98,097719
3094,000000	98,100228
3093,000000	98,102690
3092,000000	98,103714
3091,000000	98,102815
3090,000000	98,100354
3089,000000	98,096888
3088,000000	98,093406
3087,000000	98,091475
3086,000000	98,091826
3085,000000	98,093183
3084,000000	98,093419
3083,000000	98,091491
3082,000000	98,087637
3081,000000	98,082389
3080,000000	98,076343
3079,000000	98,070227
3078,000000	98,064247
3077,000000	98,057929
3076,000000	98,051302
3075,000000	98,045605
3074,000000	98,042019
3073,000000	98,040537
3072,000000	98,040823
3071,000000	98,043378
3070,000000	98,048617
3069,000000	98,055313
3068,000000	98,061076
3067,000000	98,064186
3066,000000	98,064605
3065,000000	98,063794
3064,000000	98,064104
3063,000000	98,067364
3062,000000	98,073116
3061,000000	98,078879
3060,000000	98,082910
3059,000000	98,085930
3058,000000	98,089617
3057,000000	98,094482
3056,000000	98,100220
3055,000000	98,107003
3054,000000	98,114908
3053,000000	98,122676
3052,000000	98,128428
3051,000000	98,131361
3050,000000	98,132072
3049,000000	98,131771
3048,000000	98,131908
3047,000000	98,133730
3046,000000	98,137077
3045,000000	98,140168
3044,000000	98,141458
3043,000000	98,141040
3042,000000	98,139629
3041,000000	98,137153
3040,000000	98,133536
3039,000000	98,129993
3038,000000	98,128210
3037,000000	98,128539
3036,000000	98,129883
3035,000000	98,130776
3034,000000	98,129869
3033,000000	98,126181
3032,000000	98,120077
3031,000000	98,113587
3030,000000	98,108852
3029,000000	98,106532
3028,000000	98,106127
3027,000000	98,106879
3026,000000	98,107703
3025,000000	98,107406
3024,000000	98,106044
3023,000000	98,105225
3022,000000	98,105942
3021,000000	98,106896
3020,000000	98,106077
3019,000000	98,103290
3018,000000	98,099913
3017,000000	98,096755
3016,000000	98,093402
3015,000000	98,089062
3014,000000	98,082870
3013,000000	98,073739
3012,000000	98,061082
3011,000000	98,045582
3010,000000	98,028454
3009,000000	98,010405
3008,000000	97,991842
3007,000000	97,973312
3006,000000	97,954883
3005,000000	97,935627
3004,000000	97,914603
3003,000000	97,891947
3002,000000	97,868346
3001,000000	97,844032
3000,000000	97,818749
2999,000000	97,791854
2998,000000	97,761761
2997,000000	97,726144
2996,000000	97,683645
2995,000000	97,634569
2994,000000	97,579150
2993,000000	97,516218
2992,000000	97,444167
2991,000000	97,362398
2990,000000	97,270457
2989,000000	97,166785
2988,000000	97,049737
2987,000000	96,918986
2986,000000	96,775398
2985,000000	96,619935
2984,000000	96,453507
2983,000000	96,277002
2982,000000	96,090058
2981,000000	95,891280
2980,000000	95,680830
2979,000000	95,462212
2978,000000	95,240253
2977,000000	95,017446
2976,000000	94,793563
2975,000000	94,567619
2974,000000	94,338965
2973,000000	94,107119
2972,000000	93,872282
2971,000000	93,636444
2970,000000	93,402938
2969,000000	93,175287
2968,000000	92,957056
2967,000000	92,752493
2966,000000	92,565986
2965,000000	92,400505
2964,000000	92,257726
2963,000000	92,139151
2962,000000	92,046941
2961,000000	91,983437
2960,000000	91,950426
2959,000000	91,949388
2958,000000	91,980970
2957,000000	92,044729
2956,000000	92,139043
2955,000000	92,260894
2954,000000	92,405238
2953,000000	92,564235
2952,000000	92,728596
2951,000000	92,889171
2950,000000	93,037427
2949,000000	93,164693
2948,000000	93,262520
2947,000000	93,324342
2946,000000	93,346126
2945,000000	93,326466
2944,000000	93,266052
2943,000000	93,167678
2942,000000	93,035666
2941,000000	92,875434
2940,000000	92,693851
2939,000000	92,498475
2938,000000	92,296221
2937,000000	92,092234
2936,000000	91,891263
2935,000000	91,699310
2934,000000	91,523151
2933,000000	91,368639
2932,000000	91,239290
2931,000000	91,136486
2930,000000	91,059601
2929,000000	91,006522
2928,000000	90,974465
2927,000000	90,960276
2926,000000	90,959576
2925,000000	90,965971
2924,000000	90,972546
2923,000000	90,974239
2922,000000	90,968986
2921,000000	90,957275
2920,000000	90,941453
2919,000000	90,925243
2918,000000	90,912731
2917,000000	90,907410
2916,000000	90,912282
2915,000000	90,930138
2914,000000	90,962850
2913,000000	91,010899
2912,000000	91,074218
2911,000000	91,153862
2910,000000	91,252231
2909,000000	91,372164
2908,000000	91,516364
2907,000000	91,686744
2906,000000	91,883243
2905,000000	92,102889
2904,000000	92,340961
2903,000000	92,592864
2902,000000	92,854343
2901,000000	93,120981
2900,000000	93,387802
2899,000000	93,650472
2898,000000	93,904698
2897,000000	94,145434
2896,000000	94,368087
2895,000000	94,570641
2894,000000	94,753818
2893,000000	94,918880
2892,000000	95,066493
2891,000000	95,197449
2890,000000	95,313042
2889,000000	95,414161
2888,000000	95,500414
2887,000000	95,570239
2886,000000	95,621143
2885,000000	95,650097
2884,000000	95,654754
2883,000000	95,634372
2882,000000	95,589459
2881,000000	95,520999
2880,000000	95,431285
2879,000000	95,325276
2878,000000	95,210384
2877,000000	95,094923
2876,000000	94,986573
2875,000000	94,891952
2874,000000	94,816118
2873,000000	94,762654
2872,000000	94,734241
2871,000000	94,731968
2870,000000	94,752801
2869,000000	94,787884
2868,000000	94,824405
2867,000000	94,849741
2866,000000	94,854576
2865,000000	94,834389
2864,000000	94,790831
2863,000000	94,731758
2862,000000	94,668239
2861,000000	94,610450
2860,000000	94,566428
2859,000000	94,542955
2858,000000	94,545219
2857,000000	94,574945
2856,000000	94,629407
2855,000000	94,702744
2854,000000	94,788050
2853,000000	94,879923
2852,000000	94,977980
2851,000000	95,088252
2850,000000	95,218873
2849,000000	95,372788
2848,000000	95,544507
2847,000000	95,723581
2846,000000	95,900118
2845,000000	96,067311
2844,000000	96,221711
2843,000000	96,363436
2842,000000	96,495158
2841,000000	96,619400
2840,000000	96,736181
2839,000000	96,843419
2838,000000	96,939248
2837,000000	97,023471
2836,000000	97,097351
2835,000000	97,162700
2834,000000	97,221001
2833,000000	97,273139
2832,000000	97,319646
2831,000000	97,360729
2830,000000	97,396022
2829,000000	97,424803
2828,000000	97,446925
2827,000000	97,463182
2826,000000	97,474291
2825,000000	97,480124
2824,000000	97,480457
2823,000000	97,475906
2822,000000	97,467484
2821,000000	97,455877
2820,000000	97,442193
2819,000000	97,429145
2818,000000	97,420432
2817,000000	97,419233
2816,000000	97,427785
2815,000000	97,447616
2814,000000	97,478814
2813,000000	97,519030
2812,000000	97,564184
2811,000000	97,610515
2810,000000	97,655551
2809,000000	97,697863
2808,000000	97,737071
2807,000000	97,773672
2806,000000	97,807771
2805,000000	97,838170
2804,000000	97,863649
2803,000000	97,884854
2802,000000	97,903848
2801,000000	97,921939
2800,000000	97,939076
2799,000000	97,955153
2798,000000	97,970503
2797,000000	97,985089
2796,000000	97,998390
2795,000000	98,010445
2794,000000	98,022214
2793,000000	98,034664
2792,000000	98,048070
2791,000000	98,061985
2790,000000	98,075128
2789,000000	98,085651
2788,000000	98,092590
2787,000000	98,097150
2786,000000	98,101721
2785,000000	98,107771
2784,000000	98,115335
2783,000000	98,124007
2782,000000	98,133162
2781,000000	98,141434
2780,000000	98,147438
2779,000000	98,151401
2778,000000	98,155136
2777,000000	98,160093
2776,000000	98,166151
2775,000000	98,172279
2774,000000	98,177489
2773,000000	98,181125
2772,000000	98,183156
2771,000000	98,184345
2770,000000	98,185449
2769,000000	98,186357
2768,000000	98,186722
2767,000000	98,187124
2766,000000	98,188467
2765,000000	98,190308
2764,000000	98,191006
2763,000000	98,189745
2762,000000	98,187451
2761,000000	98,185509
2760,000000	98,184551
2759,000000	98,184724
2758,000000	98,186047
2757,000000	98,187980
2756,000000	98,189400
2755,000000	98,189598
2754,000000	98,188902
2753,000000	98,188105
2752,000000	98,187742
2751,000000	98,187985
2750,000000	98,188570
2749,000000	98,188626
2748,000000	98,187173
2747,000000	98,184080
2746,000000	98,180231
2745,000000	98,176724
2744,000000	98,174314
2743,000000	98,173448
2742,000000	98,174119
2741,000000	98,175526
2740,000000	98,176467
2739,000000	98,176283
2738,000000	98,175126
2737,000000	98,173402
2736,000000	98,171455
2735,000000	98,169748
2734,000000	98,168817
2733,000000	98,168998
2732,000000	98,170556
2731,000000	98,173980
2730,000000	98,179682
2729,000000	98,187410
2728,000000	98,196332
2727,000000	98,205585
2726,000000	98,214339
2725,000000	98,221698
2724,000000	98,227194
2723,000000	98,231264
2722,000000	98,234762
2721,000000	98,238148
2720,000000	98,241562
2719,000000	98,245268
2718,000000	98,249423
2717,000000	98,253640
2716,000000	98,257499
2715,000000	98,261307
2714,000000	98,265725
2713,000000	98,270747
2712,000000	98,275630
2711,000000	98,279714
2710,000000	98,282849
2709,000000	98,285196
2708,000000	98,287102
2707,000000	98,288927
2706,000000	98,290523
2705,000000	98,291235
2704,000000	98,291012
2703,000000	98,291189
2702,000000	98,293405
2701,000000	98,297812
2700,000000	98,302964
2699,000000	98,307391
2698,000000	98,310775
2697,000000	98,313647
2696,000000	98,316426
2695,000000	98,318791
2694,000000	98,319864
2693,000000	98,319185
2692,000000	98,317575
2691,000000	98,316562
2690,000000	98,316780
2689,000000	98,317503
2688,000000	98,317915
2687,000000	98,318023
2686,000000	98,318041
2685,000000	98,317864
2684,000000	98,317738
2683,000000	98,318486
2682,000000	98,320179
2681,000000	98,321404
2680,000000	98,320719
2679,000000	98,318268
2678,000000	98,315209
2677,000000	98,312328
2676,000000	98,310059
2675,000000	98,308981
2674,000000	98,309148
2673,000000	98,309543
2672,000000	98,309286
2671,000000	98,308942
2670,000000	98,309666
2669,000000	98,311614
2668,000000	98,314120
2667,000000	98,316819
2666,000000	98,319523
2665,000000	98,321608
2664,000000	98,322732
2663,000000	98,323732
2662,000000	98,325683
2661,000000	98,328482
2660,000000	98,331452
2659,000000	98,334929
2658,000000	98,340001
2657,000000	98,347026
2656,000000	98,355598
2655,000000	98,365555
2654,000000	98,376694
2653,000000	98,387766
2652,000000	98,397193
2651,000000	98,404844
2650,000000	98,411918
2649,000000	98,419209
2648,000000	98,426607
2647,000000	98,434057
2646,000000	98,441685
2645,000000	98,449164
2644,000000	98,456178
2643,000000	98,463334
2642,000000	98,471284
2641,000000	98,479111
2640,000000	98,485036
2639,000000	98,488686
2638,000000	98,491400
2637,000000	98,494380
2636,000000	98,497772
2635,000000	98,501367
2634,000000	98,504867
2633,000000	98,507615
2632,000000	98,509429
2631,000000	98,511524
2630,000000	98,515241
2629,000000	98,520079
2628,000000	98,524266
2627,000000	98,526926
2626,000000	98,528207
2625,000000	98,527949
2624,000000	98,526239
2623,000000	98,525057
2622,000000	98,527133
2621,000000	98,532701
2620,000000	98,538997
2619,000000	98,543262
2618,000000	98,544905
2617,000000	98,544845
2616,000000	98,544402
2615,000000	98,544844
2614,000000	98,546339
2613,000000	98,547248
2612,000000	98,546094
2611,000000	98,544201
2610,000000	98,544729
2609,000000	98,548930
2608,000000	98,554935
2607,000000	98,560161
2606,000000	98,563238
2605,000000	98,563802
2604,000000	98,562445
2603,000000	98,561212
2602,000000	98,562294
2601,000000	98,565701
2600,000000	98,569412
2599,000000	98,571801
2598,000000	98,572556
2597,000000	98,571659
2596,000000	98,569319
2595,000000	98,566838
2594,000000	98,565772
2593,000000	98,566103
2592,000000	98,566719
2591,000000	98,567275
2590,000000	98,568039
2589,000000	98,568451
2588,000000	98,567959
2587,000000	98,567745
2586,000000	98,569459
2585,000000	98,572386
2584,000000	98,574103
2583,000000	98,573707
2582,000000	98,572354
2581,000000	98,570956
2580,000000	98,569682
2579,000000	98,569444
2578,000000	98,571276
2577,000000	98,574243
2576,000000	98,576443
2575,000000	98,578110
2574,000000	98,581113
2573,000000	98,585300
2572,000000	98,588095
2571,000000	98,588256
2570,000000	98,587440
2569,000000	98,587337
2568,000000	98,587649
2567,000000	98,587720
2566,000000	98,588086
2565,000000	98,589500
2564,000000	98,592142
2563,000000	98,596294
2562,000000	98,602058
2561,000000	98,607862
2560,000000	98,611074
2559,000000	98,610720
2558,000000	98,608301
2557,000000	98,605695
2556,000000	98,603706
2555,000000	98,602574
2554,000000	98,602319
2553,000000	98,602516
2552,000000	98,603148
2551,000000	98,605395
2550,000000	98,610015
2549,000000	98,615479
2548,000000	98,619569
2547,000000	98,622504
2546,000000	98,626480
2545,000000	98,632486
2544,000000	98,639291
2543,000000	98,644983
2542,000000	98,647698
2541,000000	98,645885
2540,000000	98,640260
2539,000000	98,634789
2538,000000	98,633267
2537,000000	98,635505
2536,000000	98,639033
2535,000000	98,643359
2534,000000	98,649621
2533,000000	98,657041
2532,000000	98,663049
2531,000000	98,666415
2530,000000	98,667234
2529,000000	98,664716
2528,000000	98,658709
2527,000000	98,652753
2526,000000	98,651300
2525,000000	98,653709
2524,000000	98,654853
2523,000000	98,652447
2522,000000	98,649676
2521,000000	98,649796
2520,000000	98,652126
2519,000000	98,654919
2518,000000	98,658577
2517,000000	98,663732
2516,000000	98,668895
2515,000000	98,672211
2514,000000	98,673821
2513,000000	98,675004
2512,000000	98,676601
2511,000000	98,679261
2510,000000	98,683526
2509,000000	98,688725
2508,000000	98,693327
2507,000000	98,696876
2506,000000	98,700003
2505,000000	98,702549
2504,000000	98,703816
2503,000000	98,704757
2502,000000	98,707380
2501,000000	98,711533
2500,000000	98,714666
2499,000000	98,715539
2498,000000	98,715796
2497,000000	98,717076
2496,000000	98,718802
2495,000000	98,719810
2494,000000	98,720305
2493,000000	98,721177
2492,000000	98,722799
2491,000000	98,725080
2490,000000	98,727439
2489,000000	98,728689
2488,000000	98,728501
2487,000000	98,728751
2486,000000	98,731535
2485,000000	98,736035
2484,000000	98,739433
2483,000000	98,740676
2482,000000	98,741049
2481,000000	98,741388
2480,000000	98,741431
2479,000000	98,741918
2478,000000	98,744383
2477,000000	98,748365
2476,000000	98,751495
2475,000000	98,753091
2474,000000	98,755228
2473,000000	98,759457
2472,000000	98,764593
2471,000000	98,768571
2470,000000	98,770664
2469,000000	98,771336
2468,000000	98,771723
2467,000000	98,773459
2466,000000	98,777122
2465,000000	98,780676
2464,000000	98,781309
2463,000000	98,778907
2462,000000	98,775893
2461,000000	98,773921
2460,000000	98,772920
2459,000000	98,772858
2458,000000	98,773715
2457,000000	98,773970
2456,000000	98,772081
2455,000000	98,769609
2454,000000	98,769844
2453,000000	98,772863
2452,000000	98,774969
2451,000000	98,773716
2450,000000	98,770567
2449,000000	98,767892
2448,000000	98,766434
2447,000000	98,766790
2446,000000	98,770449
2445,000000	98,777552
2444,000000	98,785611
2443,000000	98,791743
2442,000000	98,794586
2441,000000	98,793622
2440,000000	98,789021
2439,000000	98,782841
2438,000000	98,778086
2437,000000	98,775700
2436,000000	98,774401
2435,000000	98,773779
2434,000000	98,775001
2433,000000	98,777726
2432,000000	98,779106
2431,000000	98,777230
2430,000000	98,773662
2429,000000	98,771514
2428,000000	98,772494
2427,000000	98,776334
2426,000000	98,781255
2425,000000	98,784516
2424,000000	98,784324
2423,000000	98,781601
2422,000000	98,778377
2421,000000	98,774911
2420,000000	98,770613
2419,000000	98,767145
2418,000000	98,767278
2417,000000	98,770431
2416,000000	98,772519
2415,000000	98,771037
2414,000000	98,767540
2413,000000	98,764312
2412,000000	98,761595
2411,000000	98,759392
2410,000000	98,759291
2409,000000	98,762674
2408,000000	98,768788
2407,000000	98,775791
2406,000000	98,782255
2405,000000	98,786943
2404,000000	98,788946
2403,000000	98,788883
2402,000000	98,788455
2401,000000	98,788350
2400,000000	98,788138
2399,000000	98,788320
2398,000000	98,790352
2397,000000	98,794217
2396,000000	98,797932
2395,000000	98,800155
2394,000000	98,801579
2393,000000	98,803341
2392,000000	98,805623
2391,000000	98,808047
2390,000000	98,809764
2389,000000	98,809353
2388,000000	98,806398
2387,000000	98,803246
2386,000000	98,803158
2385,000000	98,806236
2384,000000	98,809308
2383,000000	98,809658
2382,000000	98,807466
2381,000000	98,804723
2380,000000	98,803749
2379,000000	98,806870
2378,000000	98,814513
2377,000000	98,822912
2376,000000	98,826193
2375,000000	98,822526
2374,000000	98,816296
2373,000000	98,813073
2372,000000	98,814555
2371,000000	98,819143
2370,000000	98,824627
2369,000000	98,828146
2368,000000	98,827142
2367,000000	98,822871
2366,000000	98,819669
2365,000000	98,818980
2364,000000	98,816706
2363,000000	98,809219
2362,000000	98,799620
2361,000000	98,794585
2360,000000	98,796636
2359,000000	98,803883
2358,000000	98,812963
2357,000000	98,819219
2356,000000	98,819540
2355,000000	98,814264
2354,000000	98,808711
2353,000000	98,806427
2352,000000	98,806437
2351,000000	98,806520
2350,000000	98,805801
2349,000000	98,804318
2348,000000	98,800838
2347,000000	98,795575
2346,000000	98,791465
2345,000000	98,791170
2344,000000	98,794463
2343,000000	98,798628
2342,000000	98,804623
2341,000000	98,811830
2340,000000	98,815444
2339,000000	98,812412
2338,000000	98,805002
2337,000000	98,796582
2336,000000	98,787382
2335,000000	98,779314
2334,000000	98,776347
2333,000000	98,780119
2332,000000	98,785341
2331,000000	98,788327
2330,000000	98,787574
2329,000000	98,782789
2328,000000	98,768426
2327,000000	98,744766
2326,000000	98,720081
2325,000000	98,705819
2324,000000	98,706949
2323,000000	98,721014
2322,000000	98,742145
2321,000000	98,763107
2320,000000	98,777023
2319,000000	98,783659
2318,000000	98,788030
2317,000000	98,795281
2316,000000	98,803016
2315,000000	98,807892
2314,000000	98,808703
2313,000000	98,808208
2312,000000	98,807334
2311,000000	98,807663
2310,000000	98,810472
2309,000000	98,816549
2308,000000	98,823300
2307,000000	98,829072
2306,000000	98,834122
2305,000000	98,838934
2304,000000	98,841389
2303,000000	98,840221
2302,000000	98,836843
2301,000000	98,834139
2300,000000	98,832610
2299,000000	98,832188
2298,000000	98,832285
2297,000000	98,831804
2296,000000	98,828102
2295,000000	98,821512
2294,000000	98,815322
2293,000000	98,812043
2292,000000	98,809725
2291,000000	98,805859
2290,000000	98,801460
2289,000000	98,799465
2288,000000	98,800891
2287,000000	98,804808
2286,000000	98,810661
2285,000000	98,817772
2284,000000	98,824724
2283,000000	98,830425
2282,000000	98,834940
2281,000000	98,837794
2280,000000	98,838696
2279,000000	98,840614
2278,000000	98,849035
2277,000000	98,865772
2276,000000	98,885942
2275,000000	98,902681
2274,000000	98,911587
2273,000000	98,910830
2272,000000	98,901619
2271,000000	98,890672
2270,000000	98,886675
2269,000000	98,891469
2268,000000	98,898565
2267,000000	98,902460
2266,000000	98,904526
2265,000000	98,907770
2264,000000	98,911433
2263,000000	98,913754
2262,000000	98,914379
2261,000000	98,911362
2260,000000	98,902433
2259,000000	98,892539
2258,000000	98,893581
2257,000000	98,911326
2256,000000	98,937759
2255,000000	98,960608
2254,000000	98,974692
2253,000000	98,979978
2252,000000	98,975991
2251,000000	98,965221
2250,000000	98,956088
2249,000000	98,955714
2248,000000	98,962475
2247,000000	98,971143
2246,000000	98,980172
2245,000000	98,989247
2244,000000	98,994521
2243,000000	98,992857
2242,000000	98,987726
2241,000000	98,985845
2240,000000	98,990334
2239,000000	99,000276
2238,000000	99,012759
2237,000000	99,022295
2236,000000	99,023616
2235,000000	99,018791
2234,000000	99,016000
2233,000000	99,018248
2232,000000	99,019680
2231,000000	99,016666
2230,000000	99,014316
2229,000000	99,017135
2228,000000	99,021461
2227,000000	99,023621
2226,000000	99,027667
2225,000000	99,037561
2224,000000	99,048688
2223,000000	99,054433
2222,000000	99,054732
2221,000000	99,051340
2220,000000	99,042258
2219,000000	99,028250
2218,000000	99,017492
2217,000000	99,015197
2216,000000	99,015504
2215,000000	99,012365
2214,000000	99,011435
2213,000000	99,021220
2212,000000	99,037794
2211,000000	99,048675
2210,000000	99,048220
2209,000000	99,041702
2208,000000	99,038063
2207,000000	99,044405
2206,000000	99,062057
2205,000000	99,081530
2204,000000	99,087589
2203,000000	99,075723
2202,000000	99,056930
2201,000000	99,041699
2200,000000	99,028832
2199,000000	99,016819
2198,000000	99,014991
2197,000000	99,031517
2196,000000	99,058186
2195,000000	99,078573
2194,000000	99,085765
2193,000000	99,082785
2192,000000	99,073403
2191,000000	99,062036
2190,000000	99,055876
2189,000000	99,057490
2188,000000	99,061654
2187,000000	99,067552
2186,000000	99,084573
2185,000000	99,115922
2184,000000	99,146303
2183,000000	99,158604
2182,000000	99,153909
2181,000000	99,143911
2180,000000	99,134179
2179,000000	99,127662
2178,000000	99,132950
2177,000000	99,153957
2176,000000	99,179599
2175,000000	99,197122
2174,000000	99,206487
2173,000000	99,208905
2172,000000	99,194211
2171,000000	99,155399
2170,000000	99,106920
2169,000000	99,073161
2168,000000	99,064898
2167,000000	99,078317
2166,000000	99,107792
2165,000000	99,142099
2164,000000	99,158300
2163,000000	99,143066
2162,000000	99,118252
2161,000000	99,126584
2160,000000	99,187531
2159,000000	99,279295
2158,000000	99,364568
2157,000000	99,417593
2156,000000	99,430765
2155,000000	99,414622
2154,000000	99,391122
2153,000000	99,377252
2152,000000	99,375781
2151,000000	99,383323
2150,000000	99,397240
2149,000000	99,410279
2148,000000	99,410929
2147,000000	99,396510
2146,000000	99,376118
2145,000000	99,356378
2144,000000	99,334920
2143,000000	99,311235
2142,000000	99,291388
2141,000000	99,277322
2140,000000	99,264260
2139,000000	99,253804
2138,000000	99,255996
2137,000000	99,271541
2136,000000	99,285378
2135,000000	99,286301
2134,000000	99,279915
2133,000000	99,274417
2132,000000	99,266811
2131,000000	99,252300
2130,000000	99,235017
2129,000000	99,220383
2128,000000	99,205935
2127,000000	99,188256
2126,000000	99,171317
2125,000000	99,160000
2124,000000	99,152107
2123,000000	99,143905
2122,000000	99,136769
2121,000000	99,131065
2120,000000	99,120915
2119,000000	99,103372
2118,000000	99,086624
2117,000000	99,080316
2116,000000	99,083107
2115,000000	99,087549
2114,000000	99,092066
2113,000000	99,099159
2112,000000	99,106474
2111,000000	99,109153
2110,000000	99,107984
2109,000000	99,107433
2108,000000	99,108438
2107,000000	99,110123
2106,000000	99,114335
2105,000000	99,121434
2104,000000	99,125947
2103,000000	99,123732
2102,000000	99,118736
2101,000000	99,116200
2100,000000	99,114587
2099,000000	99,111502
2098,000000	99,111423
2097,000000	99,118889
2096,000000	99,129386
2095,000000	99,136074
2094,000000	99,140445
2093,000000	99,147111
2092,000000	99,153498
2091,000000	99,153563
2090,000000	99,147631
2089,000000	99,140609
2088,000000	99,134060
2087,000000	99,127034
2086,000000	99,120600
2085,000000	99,114980
2084,000000	99,107220
2083,000000	99,098635
2082,000000	99,098573
2081,000000	99,112645
2080,000000	99,132468
2079,000000	99,145616
2078,000000	99,149584
2077,000000	99,148017
2076,000000	99,140668
2075,000000	99,127767
2074,000000	99,117416
2073,000000	99,116589
2072,000000	99,120038
2071,000000	99,119243
2070,000000	99,116987
2069,000000	99,121210
2068,000000	99,130322
2067,000000	99,136673
2066,000000	99,139584
2065,000000	99,142883
2064,000000	99,145147
2063,000000	99,145198
2062,000000	99,151208
2061,000000	99,169978
2060,000000	99,191731
2059,000000	99,199357
2058,000000	99,189633
2057,000000	99,173781
2056,000000	99,160536
2055,000000	99,149234
2054,000000	99,135633
2053,000000	99,115669
2052,000000	99,089911
2051,000000	99,072869
2050,000000	99,087854
2049,000000	99,137355
2048,000000	99,188044
2047,000000	99,208362
2046,000000	99,206665
2045,000000	99,208297
2044,000000	99,214182
2043,000000	99,210099
2042,000000	99,202309
2041,000000	99,209603
2040,000000	99,226972
2039,000000	99,232261
2038,000000	99,227253
2037,000000	99,238414
2036,000000	99,274694
2035,000000	99,313028
2034,000000	99,330388
2033,000000	99,325882
2032,000000	99,309131
2031,000000	99,290371
2030,000000	99,282949
2029,000000	99,294242
2028,000000	99,314574
2027,000000	99,331946
2026,000000	99,347969
2025,000000	99,361739
2024,000000	99,355203
2023,000000	99,319166
2022,000000	99,277694
2021,000000	99,261310
2020,000000	99,268688
2019,000000	99,279581
2018,000000	99,290349
2017,000000	99,307041
2016,000000	99,318845
2015,000000	99,313331
2014,000000	99,304480
2013,000000	99,312463
2012,000000	99,328814
2011,000000	99,331445
2010,000000	99,323095
2009,000000	99,324304
2008,000000	99,336494
2007,000000	99,343414
2006,000000	99,342087
2005,000000	99,340926
2004,000000	99,336535
2003,000000	99,321304
2002,000000	99,303851
2001,000000	99,296900
2000,000000	99,294252
1999,000000	99,283899
1998,000000	99,273375
1997,000000	99,277656
1996,000000	99,290648
1995,000000	99,293523
1994,000000	99,283673
1993,000000	99,273218
1992,000000	99,265982
1991,000000	99,259157
1990,000000	99,261637
1989,000000	99,281256
1988,000000	99,301043
1987,000000	99,296440
1986,000000	99,270304
1985,000000	99,244941
1984,000000	99,226314
1983,000000	99,205013
1982,000000	99,188421
1981,000000	99,200520
1980,000000	99,246006
1979,000000	99,301165
1978,000000	99,344450
1977,000000	99,372759
1976,000000	99,387511
1975,000000	99,392351
1974,000000	99,402123
1973,000000	99,426155
1972,000000	99,448059
1971,000000	99,447538
1970,000000	99,432108
1969,000000	99,423400
1968,000000	99,423178
1967,000000	99,417682
1966,000000	99,406754
1965,000000	99,399304
1964,000000	99,389958
1963,000000	99,369973
1962,000000	99,350840
1961,000000	99,351044
1960,000000	99,366385
1959,000000	99,378207
1958,000000	99,382274
1957,000000	99,384929
1956,000000	99,381241
1955,000000	99,361629
1954,000000	99,333240
1953,000000	99,312815
1952,000000	99,303328
1951,000000	99,296357
1950,000000	99,291159
1949,000000	99,291522
1948,000000	99,290855
1947,000000	99,280588
1946,000000	99,267579
1945,000000	99,264693
1944,000000	99,269418
1943,000000	99,269436
1942,000000	99,264516
1941,000000	99,262670
1940,000000	99,261249
1939,000000	99,253922
1938,000000	99,246711
1937,000000	99,249762
1936,000000	99,259354
1935,000000	99,264310
1934,000000	99,264822
1933,000000	99,268416
1932,000000	99,272570
1931,000000	99,268391
1930,000000	99,257649
1929,000000	99,248844
1928,000000	99,241978
1927,000000	99,233485
1926,000000	99,229612
1925,000000	99,238734
1924,000000	99,253742
1923,000000	99,259892
1922,000000	99,258138
1921,000000	99,260228
1920,000000	99,264286
1919,000000	99,256140
1918,000000	99,232806
1917,000000	99,209037
1916,000000	99,194628
1915,000000	99,186765
1914,000000	99,184595
1913,000000	99,190970
1912,000000	99,201091
1911,000000	99,204674
1910,000000	99,200501
1909,000000	99,195917
1908,000000	99,192514
1907,000000	99,186572
1906,000000	99,180620
1905,000000	99,180508
1904,000000	99,183330
1903,000000	99,182330
1902,000000	99,180027
1901,000000	99,182609
1900,000000	99,186322
1899,000000	99,183307
1898,000000	99,176320
1897,000000	99,174705
1896,000000	99,178216
1895,000000	99,179095
1894,000000	99,177659
1893,000000	99,179566
1892,000000	99,181111
1891,000000	99,173235
1890,000000	99,158079
1889,000000	99,148410
1888,000000	99,147473
1887,000000	99,147853
1886,000000	99,147397
1885,000000	99,148734
1884,000000	99,148337
1883,000000	99,140490
1882,000000	99,129728
1881,000000	99,124775
1880,000000	99,123523
1879,000000	99,117333
1878,000000	99,106971
1877,000000	99,100537
1876,000000	99,097980
1875,000000	99,092060
1874,000000	99,083706
1873,000000	99,081667
1872,000000	99,087706
1871,000000	99,094758
1870,000000	99,097911
1869,000000	99,096421
1868,000000	99,086626
1867,000000	99,069084
1866,000000	99,057413
1865,000000	99,062258
1864,000000	99,075830
1863,000000	99,082848
1862,000000	99,080762
1861,000000	99,079050
1860,000000	99,081517
1859,000000	99,083367
1858,000000	99,084093
1857,000000	99,087281
1856,000000	99,089500
1855,000000	99,084320
1854,000000	99,075141
1853,000000	99,070659
1852,000000	99,070259
1851,000000	99,067181
1850,000000	99,061691
1849,000000	99,058967
1848,000000	99,056314
1847,000000	99,046456
1846,000000	99,032401
1845,000000	99,025329
1844,000000	99,025745
1843,000000	99,023730
1842,000000	99,020480
1841,000000	99,022334
1840,000000	99,024990
1839,000000	99,020314
1838,000000	99,011425
1837,000000	99,009434
1836,000000	99,014078
1835,000000	99,015014
1834,000000	99,010470
1833,000000	99,008215
1832,000000	99,010714
1831,000000	99,011931
1830,000000	99,009882
1829,000000	99,011885
1828,000000	99,018534
1827,000000	99,021733
1826,000000	99,019855
1825,000000	99,018677
1824,000000	99,017928
1823,000000	99,010963
1822,000000	98,999971
1821,000000	98,994591
1820,000000	98,997478
1819,000000	99,001705
1818,000000	99,002993
1817,000000	99,003505
1816,000000	99,001670
1815,000000	98,993465
1814,000000	98,982161
1813,000000	98,974405
1812,000000	98,968353
1811,000000	98,955636
1810,000000	98,938517
1809,000000	98,928295
1808,000000	98,924648
1807,000000	98,917741
1806,000000	98,907437
1805,000000	98,902495
1804,000000	98,903084
1803,000000	98,899898
1802,000000	98,891315
1801,000000	98,885637
1800,000000	98,882721
1799,000000	98,871881
1798,000000	98,854443
1797,000000	98,841615
1796,000000	98,833939
1795,000000	98,821999
1794,000000	98,805050
1793,000000	98,794098
1792,000000	98,791469
1791,000000	98,785249
1790,000000	98,775591
1789,000000	98,772468
1788,000000	98,773733
1787,000000	98,768638
1786,000000	98,755466
1785,000000	98,743133
1784,000000	98,733424
1783,000000	98,719945
1782,000000	98,705111
1781,000000	98,697451
1780,000000	98,694224
1779,000000	98,683135
1778,000000	98,666089
1777,000000	98,654735
1776,000000	98,648029
1775,000000	98,632762
1774,000000	98,604578
1773,000000	98,573904
1772,000000	98,545921
1771,000000	98,513646
1770,000000	98,482647
1769,000000	98,464068
1768,000000	98,450920
1767,000000	98,428204
1766,000000	98,399445
1765,000000	98,378132
1764,000000	98,360527
1763,000000	98,328456
1762,000000	98,280024
1761,000000	98,237009
1760,000000	98,204473
1759,000000	98,162744
1758,000000	98,103861
1757,000000	98,039165
1756,000000	97,974312
1755,000000	97,900605
1754,000000	97,816092
1753,000000	97,723159
1752,000000	97,606698
1751,000000	97,441439
1750,000000	97,235064
1749,000000	97,022206
1748,000000	96,803245
1747,000000	96,550708
1746,000000	96,256068
1745,000000	95,922614
1744,000000	95,542065
1743,000000	95,108486
1742,000000	94,630630
1741,000000	94,097919
1740,000000	93,477219
1739,000000	92,808195
1738,000000	92,210227
1737,000000	91,717256
1736,000000	91,207281
1735,000000	90,458357
1734,000000	89,423741
1733,000000	88,474498
1732,000000	87,791291
1731,000000	87,188847
1730,000000	86,538239
1729,000000	85,869366
1728,000000	85,248466
1727,000000	84,679176
1726,000000	84,137745
1725,000000	83,627586
1724,000000	83,167930
1723,000000	82,770942
1722,000000	82,458262
1721,000000	82,258264
1720,000000	82,178292
1719,000000	82,209146
1718,000000	82,376445
1717,000000	82,751221
1716,000000	83,310092
1715,000000	83,959752
1714,000000	84,663947
1713,000000	85,424320
1712,000000	86,240628
1711,000000	87,107974
1710,000000	88,008944
1709,000000	88,904532
1708,000000	89,772788
1707,000000	90,653510
1706,000000	91,579107
1705,000000	92,443069
1704,000000	93,094779
1703,000000	93,551471
1702,000000	93,945894
1701,000000	94,412879
1700,000000	94,940628
1699,000000	95,347749
1698,000000	95,603118
1697,000000	95,793404
1696,000000	95,979240
1695,000000	96,153321
1694,000000	96,277009
1693,000000	96,350769
1692,000000	96,404408
1691,000000	96,464792
1690,000000	96,531510
1689,000000	96,580913
1688,000000	96,607008
1687,000000	96,628203
1686,000000	96,653509
1685,000000	96,671993
1684,000000	96,678415
1683,000000	96,691924
1682,000000	96,716287
1681,000000	96,734245
1680,000000	96,743455
1679,000000	96,754294
1678,000000	96,767871
1677,000000	96,774088
1676,000000	96,773969
1675,000000	96,786014
1674,000000	96,812408
1673,000000	96,832718
1672,000000	96,839712
1671,000000	96,845039
1670,000000	96,856989
1669,000000	96,866492
1668,000000	96,871924
1667,000000	96,883258
1666,000000	96,896395
1665,000000	96,899968
1664,000000	96,894058
1663,000000	96,890991
1662,000000	96,895340
1661,000000	96,895751
1660,000000	96,889192
1659,000000	96,883646
1658,000000	96,880946
1657,000000	96,875074
1656,000000	96,863409
1655,000000	96,853418
1654,000000	96,851273
1653,000000	96,847705
1652,000000	96,838382
1651,000000	96,843399
1650,000000	96,850190
1649,000000	96,846565
1648,000000	96,825174
1647,000000	96,793765
1646,000000	96,765622
1645,000000	96,739052
1644,000000	96,709538
1643,000000	96,675463
1642,000000	96,633481
1641,000000	96,579825
1640,000000	96,521059
1639,000000	96,471695
1638,000000	96,440702
1637,000000	96,433802
1636,000000	96,466496
1635,000000	96,539923
1634,000000	96,617412
1633,000000	96,676969
1632,000000	96,720765
1631,000000	96,758124
1630,000000	96,793527
1629,000000	96,825145
1628,000000	96,851518
1627,000000	96,875742
1626,000000	96,897798
1625,000000	96,913822
1624,000000	96,927034
1623,000000	96,946898
1622,000000	96,971670
1621,000000	96,988652
1620,000000	96,994562
1619,000000	96,995699
1618,000000	96,996578
1617,000000	96,995667
1616,000000	96,992620
1615,000000	96,991759
1614,000000	96,990616
1613,000000	96,981178
1612,000000	96,961762
1611,000000	96,938348
1610,000000	96,913430
1609,000000	96,877944
1608,000000	96,822408
1607,000000	96,747102
1606,000000	96,652118
1605,000000	96,529603
1604,000000	96,377020
1603,000000	96,209898
1602,000000	96,055388
1601,000000	95,937070
1600,000000	95,873037
1599,000000	95,876962
1598,000000	95,946588
1597,000000	96,059430
1596,000000	96,190679
1595,000000	96,325292
1594,000000	96,448998
1593,000000	96,545571
1592,000000	96,609821
1591,000000	96,649918
1590,000000	96,671630
1589,000000	96,670642
1588,000000	96,642048
1587,000000	96,586950
1586,000000	96,504706
1585,000000	96,389030
1584,000000	96,240940
1583,000000	96,081094
1582,000000	95,942861
1581,000000	95,852999
1580,000000	95,822305
1579,000000	95,854889
1578,000000	95,960786
1577,000000	96,151349
1576,000000	96,395035
1575,000000	96,601435
1574,000000	96,725701
1573,000000	96,790071
1572,000000	96,823584
1571,000000	96,846152
1570,000000	96,868773
1569,000000	96,886942
1568,000000	96,894951
1567,000000	96,899791
1566,000000	96,907835
1565,000000	96,920164
1564,000000	96,935478
1563,000000	96,952790
1562,000000	96,967771
1561,000000	96,976209
1560,000000	96,996543
1559,000000	97,059901
1558,000000	97,127602
1557,000000	97,154825
1556,000000	97,166769
1555,000000	97,180409
1554,000000	97,197721
1553,000000	97,213688
1552,000000	97,228704
1551,000000	97,248542
1550,000000	97,273380
1549,000000	97,294040
1548,000000	97,305625
1547,000000	97,314857
1546,000000	97,327736
1545,000000	97,340998
1544,000000	97,348036
1543,000000	97,350520
1542,000000	97,358420
1541,000000	97,385378
1540,000000	97,439822
1539,000000	97,499091
1538,000000	97,534935
1537,000000	97,546920
1536,000000	97,545995
1535,000000	97,547793
1534,000000	97,565739
1533,000000	97,596681
1532,000000	97,624178
1531,000000	97,642277
1530,000000	97,652052
1529,000000	97,653743
1528,000000	97,650452
1527,000000	97,650092
1526,000000	97,656123
1525,000000	97,662817
1524,000000	97,667507
1523,000000	97,676611
1522,000000	97,693843
1521,000000	97,708957
1520,000000	97,710633
1519,000000	97,706122
1518,000000	97,702468
1517,000000	97,698171
1516,000000	97,693305
1515,000000	97,691197
1514,000000	97,689956
1513,000000	97,685142
1512,000000	97,679060
1511,000000	97,677485
1510,000000	97,678563
1509,000000	97,673461
1508,000000	97,665914
1507,000000	97,681464
1506,000000	97,706819
1505,000000	97,706031
1504,000000	97,695753
1503,000000	97,686541
1502,000000	97,674745
1501,000000	97,651558
1500,000000	97,617224
1499,000000	97,581831
1498,000000	97,545301
1497,000000	97,493250
1496,000000	97,422845
1495,000000	97,345121
1494,000000	97,259408
1493,000000	97,154268
1492,000000	97,025144
1491,000000	96,881560
1490,000000	96,747592
1489,000000	96,657690
1488,000000	96,633738
1487,000000	96,667867
1486,000000	96,730626
1485,000000	96,790123
1484,000000	96,833826
1483,000000	96,864478
1482,000000	96,874873
1481,000000	96,849651
1480,000000	96,791115
1479,000000	96,714242
1478,000000	96,616506
1477,000000	96,483257
1476,000000	96,319203
1475,000000	96,138180
1474,000000	95,908997
1473,000000	95,569346
1472,000000	95,143686
1471,000000	94,727345
1470,000000	94,335022
1469,000000	93,935677
1468,000000	93,536058
1467,000000	93,169741
1466,000000	92,859337
1465,000000	92,617322
1464,000000	92,466361
1463,000000	92,406149
1462,000000	92,398556
1461,000000	92,413918
1460,000000	92,455659
1459,000000	92,553354
1458,000000	92,742284
1457,000000	93,017079
1456,000000	93,288431
1455,000000	93,494050
1454,000000	93,639629
1453,000000	93,736544
1452,000000	93,787945
1451,000000	93,790138
1450,000000	93,729822
1449,000000	93,598734
1448,000000	93,425406
1447,000000	93,261404
1446,000000	93,110152
1445,000000	92,920265
1444,000000	92,639420
1443,000000	92,224222
1442,000000	91,637809
1441,000000	90,888855
1440,000000	90,046432
1439,000000	89,153676
1438,000000	88,152387
1437,000000	87,024225
1436,000000	86,063540
1435,000000	85,592547
1434,000000	85,526801
1433,000000	85,648702
1432,000000	85,820529
1431,000000	85,895920
1430,000000	85,656446
1429,000000	84,977435
1428,000000	84,024672
1427,000000	83,154019
1426,000000	82,700861
1425,000000	82,927559
1424,000000	83,888510
1423,000000	85,213175
1422,000000	86,430740
1421,000000	87,443006
1420,000000	88,424052
1419,000000	89,435555
1418,000000	90,275801
1417,000000	90,851685
1416,000000	91,294203
1415,000000	91,714303
1414,000000	92,146199
1413,000000	92,605188
1412,000000	93,098483
1411,000000	93,597074
1410,000000	94,053929
1409,000000	94,449242
1408,000000	94,784592
1407,000000	95,056624
1406,000000	95,269365
1405,000000	95,440344
1404,000000	95,570450
1403,000000	95,640568
1402,000000	95,654258
1401,000000	95,638543
1400,000000	95,604360
1399,000000	95,537487
1398,000000	95,434970
1397,000000	95,311432
1396,000000	95,159073
1395,000000	94,954141
1394,000000	94,709029
1393,000000	94,466433
1392,000000	94,240945
1391,000000	94,018219
1390,000000	93,789083
1389,000000	93,552581
1388,000000	93,300524
1387,000000	93,028055
1386,000000	92,755085
1385,000000	92,504639
1384,000000	92,278627
1383,000000	92,075592
1382,000000	91,911744
1381,000000	91,811720
1380,000000	91,787237
1379,000000	91,835017
1378,000000	91,946039
1377,000000	92,112666
1376,000000	92,331431
1375,000000	92,593678
1374,000000	92,867354
1373,000000	93,103653
1372,000000	93,275396
1371,000000	93,387530
1370,000000	93,456292
1369,000000	93,491911
1368,000000	93,494338
1367,000000	93,459995
1366,000000	93,391472
1365,000000	93,295002
1364,000000	93,168434
1363,000000	93,004327
1362,000000	92,811005
1361,000000	92,611110
1360,000000	92,415912
1359,000000	92,223812
1358,000000	92,038237
1357,000000	91,871949
1356,000000	91,737305
1355,000000	91,641949
1354,000000	91,594276
1353,000000	91,601656
1352,000000	91,660501
1351,000000	91,755341
1350,000000	91,866426
1349,000000	91,969980
1348,000000	92,036200
1347,000000	92,033648
1346,000000	91,938386
1345,000000	91,739472
1344,000000	91,435557
1343,000000	91,025685
1342,000000	90,500572
1341,000000	89,843785
1340,000000	89,064085
1339,000000	88,233998
1338,000000	87,464035
1337,000000	86,831808
1336,000000	86,363704
1335,000000	86,057888
1334,000000	85,894705
1333,000000	85,839698
1332,000000	85,854135
1331,000000	85,909391
1330,000000	85,988578
1329,000000	86,082191
1328,000000	86,187480
1327,000000	86,306442
1326,000000	86,443030
1325,000000	86,598343
1324,000000	86,768188
1323,000000	86,943846
1322,000000	87,115949
1321,000000	87,279008
1320,000000	87,430887
1319,000000	87,568563
1318,000000	87,686987
1317,000000	87,782675
1316,000000	87,854166
1315,000000	87,899231
1314,000000	87,914351
1313,000000	87,895347
1312,000000	87,837914
1311,000000	87,736426
1310,000000	87,584748
1309,000000	87,378820
1308,000000	87,116986
1307,000000	86,802452
1306,000000	86,443622
1305,000000	86,050625
1304,000000	85,633235
1303,000000	85,197388
1302,000000	84,742948
1301,000000	84,263244
1300,000000	83,749423
1299,000000	83,196463
1298,000000	82,603507
1297,000000	81,975445
1296,000000	81,328154
1295,000000	80,688924
1294,000000	80,086800
1293,000000	79,547690
1292,000000	79,098361
1291,000000	78,763471
1290,000000	78,551871
1289,000000	78,448677
1288,000000	78,425893
1287,000000	78,448434
1286,000000	78,473846
1285,000000	78,463404
1284,000000	78,396832
1283,000000	78,272893
1282,000000	78,097568
1281,000000	77,880666
1280,000000	77,641643
1279,000000	77,406780
1278,000000	77,194559
1277,000000	77,011875
1276,000000	76,864209
1275,000000	76,756933
1274,000000	76,682751
1273,000000	76,619973
1272,000000	76,546977
1271,000000	76,449858
1270,000000	76,315456
1269,000000	76,129710
1268,000000	75,886503
1267,000000	75,589058
1266,000000	75,241319
1265,000000	74,844931
1264,000000	74,409334
1263,000000	73,950783
1262,000000	73,476178
1261,000000	72,978651
1260,000000	72,451438
1259,000000	71,898754
1258,000000	71,335031
1257,000000	70,798199
1256,000000	70,368133
1255,000000	70,149509
1254,000000	70,205068
1253,000000	70,510730
1252,000000	70,978956
1251,000000	71,506523
1250,000000	72,014988
1249,000000	72,469895
1248,000000	72,877542
1247,000000	73,260210
1246,000000	73,629430
1245,000000	73,986313
1244,000000	74,335039
1243,000000	74,684242
1242,000000	75,039946
1241,000000	75,408697
1240,000000	75,803518
1239,000000	76,236417
1238,000000	76,707302
1237,000000	77,207821
1236,000000	77,729239
1235,000000	78,259581
1234,000000	78,780703
1233,000000	79,279252
1232,000000	79,762226
1231,000000	80,258755
1230,000000	80,813835
1229,000000	81,477746
1228,000000	82,284375
1227,000000	83,229753
1226,000000	84,268258
1225,000000	85,331949
1224,000000	86,349302
1223,000000	87,257754
1222,000000	88,019094
1221,000000	88,627590
1220,000000	89,094570
1219,000000	89,430135
1218,000000	89,651695
1217,000000	89,787388
1216,000000	89,863317
1215,000000	89,892346
1214,000000	89,882529
1213,000000	89,850089
1212,000000	89,808257
1211,000000	89,757099
1210,000000	89,692912
1209,000000	89,618730
1208,000000	89,538497
1207,000000	89,449000
1206,000000	89,348179
1205,000000	89,243143
1204,000000	89,141674
1203,000000	89,044001
1202,000000	88,950889
1201,000000	88,871877
1200,000000	88,817189
1199,000000	88,789687
1198,000000	88,790439
1197,000000	88,825753
1196,000000	88,900294
1195,000000	89,009565
1194,000000	89,149194
1193,000000	89,321845
1192,000000	89,529220
1191,000000	89,764932
1190,000000	90,022845
1189,000000	90,305237
1188,000000	90,610741
1187,000000	90,924836
1186,000000	91,232520
1185,000000	91,530969
1184,000000	91,818991
1183,000000	92,085343
1182,000000	92,319815
1181,000000	92,524725
1180,000000	92,705126
1179,000000	92,857337
1178,000000	92,979866
1177,000000	93,082026
1176,000000	93,169178
1175,000000	93,233482
1174,000000	93,266518
1173,000000	93,269967
1172,000000	93,244473
1171,000000	93,182655
1170,000000	93,085663
1169,000000	92,970672
1168,000000	92,854236
1167,000000	92,743287
1166,000000	92,652322
1165,000000	92,611123
1164,000000	92,641866
1163,000000	92,738748
1162,000000	92,878794
1161,000000	93,039711
1160,000000	93,195664
1159,000000	93,314543
1158,000000	93,377201
1157,000000	93,390116
1156,000000	93,366450
1155,000000	93,308301
1154,000000	93,215457
1153,000000	93,094301
1152,000000	92,946730
1151,000000	92,760700
1150,000000	92,526116
1149,000000	92,245247
1148,000000	91,918573
1147,000000	91,537316
1146,000000	91,095760
1145,000000	90,601430
1144,000000	90,065015
1143,000000	89,495387
1142,000000	88,912413
1141,000000	88,348878
1140,000000	87,832214
1139,000000	87,372472
1138,000000	86,971213
1137,000000	86,626586
1136,000000	86,324167
1135,000000	86,033481
1134,000000	85,725447
1133,000000	85,389449
1132,000000	85,028033
1131,000000	84,647569
1130,000000	84,260909
1129,000000	83,889256
1128,000000	83,552582
1127,000000	83,261030
1126,000000	83,021434
1125,000000	82,845154
1124,000000	82,741924
1123,000000	82,717266
1122,000000	82,778089
1121,000000	82,939405
1120,000000	83,214205
1119,000000	83,597037
1118,000000	84,069299
1117,000000	84,607803
1116,000000	85,181944
1115,000000	85,749435
1114,000000	86,271166
1113,000000	86,725600
1112,000000	87,098455
1111,000000	87,371113
1110,000000	87,532852
1109,000000	87,596797
1108,000000	87,586481
1107,000000	87,522883
1106,000000	87,431598
1105,000000	87,345377
1104,000000	87,287097
1103,000000	87,258078
1102,000000	87,253632
1101,000000	87,275513
1100,000000	87,320207
1099,000000	87,369257
1098,000000	87,407468
1097,000000	87,437911
1096,000000	87,467902
1095,000000	87,493898
1094,000000	87,511650
1093,000000	87,526984
1092,000000	87,543486
1091,000000	87,553124
1090,000000	87,549679
1089,000000	87,537201
1088,000000	87,511960
1087,000000	87,450319
1086,000000	87,327712
1085,000000	87,131014
1084,000000	86,846380
1083,000000	86,451005
1082,000000	85,932690
1081,000000	85,306001
1080,000000	84,597601
1079,000000	83,838349
1078,000000	83,074512
1077,000000	82,370126
1076,000000	81,783713
1075,000000	81,355625
1074,000000	81,116578
1073,000000	81,094316
1072,000000	81,302054
1071,000000	81,719668
1070,000000	82,308669
1069,000000	83,028741
1068,000000	83,832163
1067,000000	84,657821
1066,000000	85,450637
1065,000000	86,186134
1064,000000	86,855797
1063,000000	87,446568
1062,000000	87,951760
1061,000000	88,385608
1060,000000	88,761789
1059,000000	89,075853
1058,000000	89,327037
1057,000000	89,532922
1056,000000	89,707566
1055,000000	89,841110
1054,000000	89,923091
1053,000000	89,966675
1052,000000	89,988903
1051,000000	89,989950
1050,000000	89,967163
1049,000000	89,927959
1048,000000	89,870126
1047,000000	89,771157
1046,000000	89,617428
1045,000000	89,420590
1044,000000	89,193704
1043,000000	88,939116
1042,000000	88,676205
1041,000000	88,457134
1040,000000	88,334903
1039,000000	88,331193
1038,000000	88,442788
1037,000000	88,657232
1036,000000	88,941093
1035,000000	89,236228
1034,000000	89,494874
1033,000000	89,705625
1032,000000	89,873018
1031,000000	89,991520
1030,000000	90,059528
1029,000000	90,094836
1028,000000	90,115704
1027,000000	90,121793
1026,000000	90,111607
1025,000000	90,098657
1024,000000	90,092225
1023,000000	90,082540
1022,000000	90,060355
1021,000000	90,034205
1020,000000	90,013180
1019,000000	89,994009
1018,000000	89,979034
1017,000000	89,985761
1016,000000	90,021851
1015,000000	90,070891
1014,000000	90,117238
1013,000000	90,163439
1012,000000	90,209443
1011,000000	90,238650
1010,000000	90,242435
1009,000000	90,235659
1008,000000	90,231757
1007,000000	90,223001
1006,000000	90,200562
1005,000000	90,171195
1004,000000	90,137749
1003,000000	90,086332
1002,000000	90,009113
1001,000000	89,918413
1000,000000	89,823709
999,000000	89,716351
998,000000	89,591965
997,000000	89,465056
996,000000	89,345273
995,000000	89,222615
994,000000	89,090587
993,000000	88,962347
992,000000	88,846868
991,000000	88,730876
990,000000	88,600260
989,000000	88,457506
988,000000	88,301838
987,000000	88,114267
986,000000	87,879821
985,000000	87,606680
984,000000	87,306788
983,000000	86,976868
982,000000	86,614024
981,000000	86,228713
980,000000	85,829617
979,000000	85,412439
978,000000	84,978320
977,000000	84,544362
976,000000	84,122092
975,000000	83,703841
974,000000	83,283182
973,000000	82,871526
972,000000	82,479705
971,000000	82,101300
970,000000	81,727962
969,000000	81,366089
968,000000	81,022802
967,000000	80,690437
966,000000	80,361427
965,000000	80,045297
964,000000	79,755676
963,000000	79,492417
962,000000	79,250058
961,000000	79,034094
960,000000	78,854703
959,000000	78,716280
958,000000	78,630568
957,000000	78,625760
956,000000	78,728981
955,000000	78,942685
954,000000	79,250612
953,000000	79,637574
952,000000	80,084684
951,000000	80,560508
950,000000	81,035194
949,000000	81,497047
948,000000	81,941293
947,000000	82,356027
946,000000	82,737054
945,000000	83,100880
944,000000	83,463353
943,000000	83,818289
942,000000	84,153860
941,000000	84,473218
940,000000	84,780109
939,000000	85,062248
938,000000	85,308847
937,000000	85,530558
936,000000	85,742184
935,000000	85,940672
934,000000	86,119088
933,000000	86,284423
932,000000	86,444780
931,000000	86,593975
930,000000	86,726418
929,000000	86,850592
928,000000	86,971758
927,000000	87,079642
926,000000	87,169548
925,000000	87,257064
924,000000	87,356756
923,000000	87,466088
922,000000	87,584863
921,000000	87,728431
920,000000	87,903790
919,000000	88,093524
918,000000	88,280419
917,000000	88,467928
916,000000	88,659342
915,000000	88,841085
914,000000	89,004877
913,000000	89,164496
912,000000	89,331283
911,000000	89,495532
910,000000	89,649522
909,000000	89,804810
908,000000	89,968355
907,000000	90,126307
906,000000	90,271208
905,000000	90,418505
904,000000	90,577054
903,000000	90,728460
902,000000	90,856879
901,000000	90,972870
900,000000	91,087382
899,000000	91,188970
898,000000	91,267755
897,000000	91,335804
896,000000	91,403265
895,000000	91,460802
894,000000	91,504943
893,000000	91,553513
892,000000	91,614849
891,000000	91,670177
890,000000	91,705203
889,000000	91,732215
888,000000	91,761054
887,000000	91,779368
886,000000	91,782570
885,000000	91,792017
884,000000	91,819894
883,000000	91,845360
882,000000	91,849511
881,000000	91,844284
880,000000	91,844148
879,000000	91,839280
878,000000	91,822525
877,000000	91,811643
876,000000	91,819783
875,000000	91,832701
874,000000	91,839322
873,000000	91,854278
872,000000	91,887535
871,000000	91,923416
870,000000	91,951770
869,000000	91,987614
868,000000	92,036654
867,000000	92,075041
866,000000	92,085998
865,000000	92,085993
864,000000	92,091443
863,000000	92,092595
862,000000	92,082061
861,000000	92,076408
860,000000	92,085003
859,000000	92,089157
858,000000	92,076469
857,000000	92,064700
856,000000	92,069164
855,000000	92,077472
854,000000	92,080022
853,000000	92,091559
852,000000	92,118605
851,000000	92,137699
850,000000	92,131790
849,000000	92,115694
848,000000	92,101862
847,000000	92,073911
846,000000	92,018778
845,000000	91,952337
844,000000	91,887145
843,000000	91,808392
842,000000	91,705404
841,000000	91,594790
840,000000	91,487183
839,000000	91,365275
838,000000	91,219961
837,000000	91,075883
836,000000	90,956330
835,000000	90,855959
834,000000	90,774010
833,000000	90,740623
832,000000	90,783756
831,000000	90,901058
830,000000	91,089666
829,000000	91,370053
828,000000	91,747394
827,000000	92,180867
826,000000	92,624755
825,000000	93,068199
824,000000	93,504485
823,000000	93,899473
822,000000	94,228491
821,000000	94,507278
820,000000	94,754698
819,000000	94,961914
818,000000	95,124097
817,000000	95,262322
816,000000	95,386803
815,000000	95,477997
814,000000	95,529400
813,000000	95,571557
812,000000	95,625837
811,000000	95,672931
810,000000	95,694372
809,000000	95,705611
808,000000	95,719197
807,000000	95,713542
806,000000	95,667966
805,000000	95,592178
804,000000	95,492751
803,000000	95,349805
802,000000	95,158360
801,000000	94,955886
800,000000	94,779007
799,000000	94,626863
798,000000	94,493727
797,000000	94,398942
796,000000	94,352355
795,000000	94,323971
794,000000	94,279114
793,000000	94,214553
792,000000	94,135685
791,000000	94,033968
790,000000	93,913341
789,000000	93,803796
788,000000	93,721282
787,000000	93,646616
786,000000	93,567082
785,000000	93,503322
784,000000	93,470712
783,000000	93,450864
782,000000	93,426626
781,000000	93,408953
780,000000	93,403218
779,000000	93,386471
778,000000	93,345313
777,000000	93,300182
776,000000	93,264467
775,000000	93,216398
774,000000	93,140113
773,000000	93,058905
772,000000	92,998482
771,000000	92,951528
770,000000	92,906750
769,000000	92,878437
768,000000	92,878354
767,000000	92,890820
766,000000	92,904111
765,000000	92,934004
764,000000	92,989863
763,000000	93,049644
762,000000	93,093314
761,000000	93,125820
760,000000	93,141463
759,000000	93,102969
758,000000	92,983943
757,000000	92,797785
756,000000	92,557610
755,000000	92,242908
754,000000	91,832819
753,000000	91,337077
752,000000	90,768045
751,000000	90,118451
750,000000	89,395082
749,000000	88,642531
748,000000	87,907490
747,000000	87,213448
746,000000	86,594471
745,000000	86,118624
744,000000	85,846354
743,000000	85,794839
742,000000	85,966500
741,000000	86,371740
740,000000	86,990055
739,000000	87,741617
738,000000	88,535440
737,000000	89,316362
736,000000	90,042461
735,000000	90,659832
734,000000	91,135987
733,000000	91,483571
732,000000	91,720174
731,000000	91,841719
730,000000	91,862252
729,000000	91,840425
728,000000	91,830925
727,000000	91,841159
726,000000	91,858822
725,000000	91,884679
724,000000	91,908905
723,000000	91,894077
722,000000	91,815622
721,000000	91,689906
720,000000	91,535571
719,000000	91,337259
718,000000	91,075476
717,000000	90,754968
716,000000	90,376102
715,000000	89,912956
714,000000	89,348122
713,000000	88,696957
712,000000	87,972548
711,000000	87,159985
710,000000	86,255617
709,000000	85,304056
708,000000	84,370760
707,000000	83,506949
706,000000	82,760732
705,000000	82,183414
704,000000	81,783574
703,000000	81,500148
702,000000	81,255895
701,000000	81,016490
700,000000	80,773016
699,000000	80,508456
698,000000	80,219057
697,000000	79,936279
696,000000	79,689449
695,000000	79,473786
694,000000	79,287947
693,000000	79,164077
692,000000	79,124236
691,000000	79,145955
690,000000	79,209757
689,000000	79,335715
688,000000	79,530873
687,000000	79,745911
686,000000	79,936496
685,000000	80,114827
684,000000	80,295869
683,000000	80,453363
682,000000	80,575597
681,000000	80,707270
680,000000	80,884766
679,000000	81,087336
678,000000	81,299494
677,000000	81,558667
676,000000	81,888484
675,000000	82,249437
674,000000	82,608124
673,000000	82,986279
672,000000	83,395069
671,000000	83,805354
670,000000	84,238218
669,000000	84,824683
668,000000	85,599880
667,000000	86,240454
666,000000	86,586717
665,000000	86,807228
664,000000	87,012495
663,000000	87,168856
662,000000	87,208331
661,000000	87,126868
660,000000	86,940428
659,000000	86,618698
658,000000	86,133587
657,000000	85,506498
656,000000	84,760975
655,000000	83,897836
654,000000	82,952564
653,000000	82,009983
652,000000	81,132552
651,000000	80,322517
650,000000	79,559327
649,000000	78,832407
648,000000	78,124406
647,000000	77,397602
646,000000	76,617511
645,000000	75,773479
644,000000	74,867673
643,000000	73,903398
642,000000	72,891524
641,000000	71,854262
640,000000	70,826986
639,000000	69,866171
638,000000	69,044561
637,000000	68,429359
636,000000	68,065800
635,000000	67,965508
634,000000	68,091116
633,000000	68,368716
632,000000	68,721147
631,000000	69,080846
630,000000	69,393358
629,000000	69,627355
628,000000	69,770600
627,000000	69,815266
626,000000	69,761947
625,000000	69,628201
624,000000	69,429370
623,000000	69,160103
622,000000	68,813571
621,000000	68,408237
620,000000	67,974725
619,000000	67,527689
618,000000	67,069418
617,000000	66,610629
616,000000	66,169196
615,000000	65,753235
614,000000	65,364433
613,000000	65,013113
612,000000	64,715434
611,000000	64,478577
610,000000	64,305671
609,000000	64,211719
608,000000	64,216343
607,000000	64,328544
606,000000	64,558625
605,000000	64,946373
604,000000	65,550585
603,000000	66,412251
602,000000	67,555573
601,000000	68,996384
600,000000	70,694112
599,000000	72,513344
598,000000	74,301915
597,000000	75,991555
596,000000	77,555504
595,000000	78,930084
594,000000	80,067583
593,000000	81,011360
592,000000	81,826689
591,000000	82,511662
590,000000	83,058583
589,000000	83,525608
588,000000	83,967569
587,000000	84,365666
586,000000	84,699368
585,000000	85,014956
584,000000	85,348789
583,000000	85,657754
582,000000	85,902392
581,000000	86,124335
580,000000	86,364094
579,000000	86,585273
578,000000	86,759154
577,000000	86,938524
576,000000	87,164867
575,000000	87,390328
574,000000	87,576546
573,000000	87,778283
572,000000	88,036409
571,000000	88,290438
570,000000	88,480804
569,000000	88,652801
568,000000	88,862407
567,000000	89,071159
566,000000	89,234803
565,000000	89,392610
564,000000	89,571823
563,000000	89,709186
562,000000	89,763164
561,000000	89,797963
560,000000	89,862658
559,000000	89,897251
558,000000	89,858475
557,000000	89,822119
556,000000	89,857679
555,000000	89,915471
554,000000	89,935721
553,000000	89,958063
552,000000	90,014756
551,000000	90,037762
550,000000	89,979401
549,000000	89,915592
548,000000	89,912263
547,000000	89,911142
546,000000	89,854156
545,000000	89,803455
544,000000	89,819147
543,000000	89,844053
542,000000	89,818049
541,000000	89,784716
540,000000	89,787069
539,000000	89,778559
538,000000	89,739581
537,000000	89,753648
536,000000	89,863802
535,000000	89,977501
534,000000	90,026009
533,000000	90,084934
532,000000	90,223705
531,000000	90,374695
530,000000	90,463669
529,000000	90,537063
528,000000	90,639358
527,000000	90,702312
526,000000	90,676922
525,000000	90,653466
524,000000	90,697197
523,000000	90,730036
522,000000	90,698553
521,000000	90,686115
520,000000	90,753882
519,000000	90,813940
518,000000	90,791263
517,000000	90,774194
516,000000	90,837455
515,000000	90,894794
514,000000	90,878584
513,000000	90,864994
512,000000	90,908856
511,000000	90,925948
510,000000	90,861457
509,000000	90,811325
508,000000	90,841163
507,000000	90,849647
506,000000	90,758165
505,000000	90,661637
504,000000	90,631419
503,000000	90,564334
502,000000	90,375761
501,000000	90,178053
500,000000	90,071321
499,000000	89,972411
498,000000	89,806467
497,000000	89,653529
496,000000	89,575596
495,000000	89,481047
494,000000	89,307268
493,000000	89,167554
492,000000	89,151648
491,000000	89,156924
490,000000	89,094462
489,000000	89,063946
488,000000	89,150567
487,000000	89,254774
486,000000	89,282886
485,000000	89,324385
484,000000	89,461674
483,000000	89,584596
482,000000	89,608706
481,000000	89,652274
480,000000	89,800621
479,000000	89,931152
478,000000	89,941344
477,000000	89,942468
476,000000	90,030080
475,000000	90,085603
474,000000	90,004661
473,000000	89,921843
472,000000	89,966308
471,000000	89,996882
470,000000	89,896252
469,000000	89,801337
468,000000	89,811997
467,000000	89,805795
466,000000	89,716331
465,000000	89,719095
464,000000	89,909350
463,000000	90,095461
462,000000	90,123555
461,000000	90,146149
460,000000	90,311944
459,000000	90,472003
458,000000	90,447822
457,000000	90,384339
456,000000	90,427141
455,000000	90,406371
454,000000	90,220114
453,000000	90,055054
452,000000	90,050208
451,000000	90,044997
450,000000	89,923877
