# Supplementary material for: Machine learning-assisted non-destructive plasticizer identification and quantification in historical PVC objects based on IR spectroscopy
Source: Sci Rep. 2022 Mar 23;12:5017. doi: 10.1038/s41598-022-08862-1 (PMC8943100; doi:10.1038/s41598-022-08862-1)
Supplement: Supplementary file 1 — Supplementary Information 1. [file 41598_2022_8862_MOESM1_ESM.zip › Plasticizers_PVC_data/ATR_FTIR_all/P415.ASC]

PE IR       SUBTECH     SPECTRUM    ASCII       PEDS        4.00        
   -1
P415_001.ASC
21/06/21
15:38:03.00
21/06/21
15:38:03.00
Tja�a Rijavec
Sample 035 By tjasar Date Monday, June 21 2021
450,000000
#HDR
-1
-1
#GR
cm-1
%T
1.0
0.0
4000,000000
-1,000000
3551
8
99,615219
77,300917
#DATA
4000,000000	99,284786
3999,000000	99,285085
3998,000000	99,284905
3997,000000	99,285254
3996,000000	99,285576
3995,000000	99,285457
3994,000000	99,285059
3993,000000	99,284953
3992,000000	99,285537
3991,000000	99,286593
3990,000000	99,287485
3989,000000	99,287821
3988,000000	99,287835
3987,000000	99,288068
3986,000000	99,288769
3985,000000	99,289758
3984,000000	99,290777
3983,000000	99,291709
3982,000000	99,292373
3981,000000	99,292456
3980,000000	99,291823
3979,000000	99,290804
3978,000000	99,289973
3977,000000	99,289729
3976,000000	99,290194
3975,000000	99,291334
3974,000000	99,292927
3973,000000	99,294518
3972,000000	99,295689
3971,000000	99,296512
3970,000000	99,297498
3969,000000	99,298937
3968,000000	99,300460
3967,000000	99,301272
3966,000000	99,300890
3965,000000	99,299555
3964,000000	99,297910
3963,000000	99,296342
3962,000000	99,294751
3961,000000	99,293106
3960,000000	99,291879
3959,000000	99,291658
3958,000000	99,292440
3957,000000	99,293503
3956,000000	99,294216
3955,000000	99,294542
3954,000000	99,294777
3953,000000	99,295116
3952,000000	99,295590
3951,000000	99,296328
3950,000000	99,297422
3949,000000	99,298653
3948,000000	99,299593
3947,000000	99,300079
3946,000000	99,300699
3945,000000	99,302444
3944,000000	99,305826
3943,000000	99,310074
3942,000000	99,313021
3941,000000	99,312894
3940,000000	99,310051
3939,000000	99,306286
3938,000000	99,303023
3937,000000	99,300431
3936,000000	99,298159
3935,000000	99,296283
3934,000000	99,295503
3933,000000	99,296885
3932,000000	99,300897
3931,000000	99,306512
3930,000000	99,311380
3929,000000	99,313750
3928,000000	99,314036
3927,000000	99,314020
3926,000000	99,315116
3925,000000	99,317096
3924,000000	99,318646
3923,000000	99,318784
3922,000000	99,317344
3921,000000	99,314490
3920,000000	99,310834
3919,000000	99,307879
3918,000000	99,307545
3917,000000	99,310338
3916,000000	99,314733
3915,000000	99,318781
3914,000000	99,321535
3913,000000	99,323002
3912,000000	99,323393
3911,000000	99,322758
3910,000000	99,321131
3909,000000	99,318589
3908,000000	99,315536
3907,000000	99,312363
3906,000000	99,309117
3905,000000	99,306140
3904,000000	99,304617
3903,000000	99,306101
3902,000000	99,310909
3901,000000	99,317369
3900,000000	99,322964
3899,000000	99,325537
3898,000000	99,324299
3897,000000	99,320251
3896,000000	99,315060
3895,000000	99,310231
3894,000000	99,307315
3893,000000	99,307840
3892,000000	99,312389
3891,000000	99,318525
3890,000000	99,322560
3889,000000	99,323514
3888,000000	99,322814
3887,000000	99,322379
3886,000000	99,323615
3885,000000	99,326065
3884,000000	99,328221
3883,000000	99,329799
3882,000000	99,331602
3881,000000	99,334071
3880,000000	99,336373
3879,000000	99,337270
3878,000000	99,337115
3877,000000	99,337175
3876,000000	99,338134
3875,000000	99,339587
3874,000000	99,339901
3873,000000	99,337613
3872,000000	99,333969
3871,000000	99,332466
3870,000000	99,334786
3869,000000	99,338128
3868,000000	99,339763
3867,000000	99,339892
3866,000000	99,339081
3865,000000	99,337521
3864,000000	99,336226
3863,000000	99,336408
3862,000000	99,337800
3861,000000	99,339023
3860,000000	99,339468
3859,000000	99,339672
3858,000000	99,340702
3857,000000	99,342791
3856,000000	99,345039
3855,000000	99,346737
3854,000000	99,348157
3853,000000	99,349083
3852,000000	99,348891
3851,000000	99,348964
3850,000000	99,349710
3849,000000	99,349948
3848,000000	99,348848
3847,000000	99,346998
3846,000000	99,345626
3845,000000	99,345529
3844,000000	99,346770
3843,000000	99,348771
3842,000000	99,350903
3841,000000	99,353101
3840,000000	99,355723
3839,000000	99,358219
3838,000000	99,359072
3837,000000	99,357504
3836,000000	99,355069
3835,000000	99,354158
3834,000000	99,355415
3833,000000	99,357875
3832,000000	99,360653
3831,000000	99,363559
3830,000000	99,366560
3829,000000	99,369372
3828,000000	99,371794
3827,000000	99,373515
3826,000000	99,373865
3825,000000	99,372423
3824,000000	99,369993
3823,000000	99,368345
3822,000000	99,369043
3821,000000	99,371503
3820,000000	99,373533
3819,000000	99,375548
3818,000000	99,378770
3817,000000	99,382232
3816,000000	99,384553
3815,000000	99,385589
3814,000000	99,386259
3813,000000	99,386935
3812,000000	99,386604
3811,000000	99,384649
3810,000000	99,382079
3809,000000	99,381047
3808,000000	99,383425
3807,000000	99,389012
3806,000000	99,395319
3805,000000	99,400528
3804,000000	99,404423
3803,000000	99,405973
3802,000000	99,403535
3801,000000	99,396845
3800,000000	99,389020
3799,000000	99,384772
3798,000000	99,385222
3797,000000	99,388109
3796,000000	99,391022
3795,000000	99,393627
3794,000000	99,396466
3793,000000	99,399250
3792,000000	99,401198
3791,000000	99,402483
3790,000000	99,403748
3789,000000	99,405050
3788,000000	99,406297
3787,000000	99,407793
3786,000000	99,409945
3785,000000	99,412718
3784,000000	99,415939
3783,000000	99,419503
3782,000000	99,422702
3781,000000	99,423795
3780,000000	99,421658
3779,000000	99,417343
3778,000000	99,413268
3777,000000	99,411159
3776,000000	99,411307
3775,000000	99,412914
3774,000000	99,414739
3773,000000	99,415797
3772,000000	99,415723
3771,000000	99,414781
3770,000000	99,413660
3769,000000	99,413468
3768,000000	99,416005
3767,000000	99,421915
3766,000000	99,428800
3765,000000	99,432658
3764,000000	99,432007
3763,000000	99,428900
3762,000000	99,425767
3761,000000	99,423304
3760,000000	99,421911
3759,000000	99,422360
3758,000000	99,424311
3757,000000	99,426319
3756,000000	99,428257
3755,000000	99,431173
3754,000000	99,434449
3753,000000	99,434900
3752,000000	99,430244
3751,000000	99,422830
3750,000000	99,416638
3749,000000	99,413188
3748,000000	99,413283
3747,000000	99,417436
3746,000000	99,424119
3745,000000	99,429856
3744,000000	99,432142
3743,000000	99,432765
3742,000000	99,435146
3741,000000	99,438967
3740,000000	99,442175
3739,000000	99,443772
3738,000000	99,443990
3737,000000	99,443397
3736,000000	99,444063
3735,000000	99,448693
3734,000000	99,454816
3733,000000	99,457278
3732,000000	99,454871
3731,000000	99,450538
3730,000000	99,447197
3729,000000	99,445329
3728,000000	99,444592
3727,000000	99,445235
3726,000000	99,447480
3725,000000	99,450512
3724,000000	99,453313
3723,000000	99,455495
3722,000000	99,456446
3721,000000	99,455632
3720,000000	99,453757
3719,000000	99,452231
3718,000000	99,451587
3717,000000	99,451520
3716,000000	99,452385
3715,000000	99,454913
3714,000000	99,458419
3713,000000	99,461013
3712,000000	99,461884
3711,000000	99,461319
3710,000000	99,458403
3709,000000	99,452455
3708,000000	99,445711
3707,000000	99,441232
3706,000000	99,439821
3705,000000	99,440303
3704,000000	99,441508
3703,000000	99,443114
3702,000000	99,444371
3701,000000	99,443619
3700,000000	99,440679
3699,000000	99,437645
3698,000000	99,436105
3697,000000	99,435728
3696,000000	99,435602
3695,000000	99,435284
3694,000000	99,434359
3693,000000	99,432478
3692,000000	99,430615
3691,000000	99,430658
3690,000000	99,432479
3689,000000	99,432823
3688,000000	99,430150
3687,000000	99,427232
3686,000000	99,425946
3685,000000	99,424553
3684,000000	99,420688
3683,000000	99,414715
3682,000000	99,409164
3681,000000	99,405760
3680,000000	99,404004
3679,000000	99,402848
3678,000000	99,401571
3677,000000	99,400127
3676,000000	99,399231
3675,000000	99,398591
3674,000000	99,396502
3673,000000	99,394111
3672,000000	99,392002
3671,000000	99,389514
3670,000000	99,387212
3669,000000	99,385193
3668,000000	99,384049
3667,000000	99,385241
3666,000000	99,387870
3665,000000	99,389604
3664,000000	99,389547
3663,000000	99,388833
3662,000000	99,388279
3661,000000	99,387018
3660,000000	99,384065
3659,000000	99,379746
3658,000000	99,374894
3657,000000	99,370363
3656,000000	99,367361
3655,000000	99,367391
3654,000000	99,370546
3653,000000	99,374860
3652,000000	99,377215
3651,000000	99,375347
3650,000000	99,370177
3649,000000	99,364922
3648,000000	99,361064
3647,000000	99,357632
3646,000000	99,353979
3645,000000	99,350664
3644,000000	99,348671
3643,000000	99,348394
3642,000000	99,349001
3641,000000	99,348843
3640,000000	99,347411
3639,000000	99,345640
3638,000000	99,343948
3637,000000	99,341566
3636,000000	99,338157
3635,000000	99,334692
3634,000000	99,332118
3633,000000	99,330283
3632,000000	99,328367
3631,000000	99,325114
3630,000000	99,318953
3629,000000	99,310114
3628,000000	99,301620
3627,000000	99,297013
3626,000000	99,297333
3625,000000	99,299984
3624,000000	99,302314
3623,000000	99,303774
3622,000000	99,304546
3621,000000	99,303898
3620,000000	99,301270
3619,000000	99,297271
3618,000000	99,292380
3617,000000	99,286392
3616,000000	99,279907
3615,000000	99,274261
3614,000000	99,270136
3613,000000	99,266807
3612,000000	99,263234
3611,000000	99,259469
3610,000000	99,255820
3609,000000	99,252459
3608,000000	99,250098
3607,000000	99,249194
3606,000000	99,248811
3605,000000	99,247770
3604,000000	99,246161
3603,000000	99,244810
3602,000000	99,243723
3601,000000	99,241979
3600,000000	99,239345
3599,000000	99,236633
3598,000000	99,233941
3597,000000	99,230238
3596,000000	99,225361
3595,000000	99,220886
3594,000000	99,217402
3593,000000	99,213664
3592,000000	99,208970
3591,000000	99,204294
3590,000000	99,200492
3589,000000	99,197693
3588,000000	99,196581
3587,000000	99,197604
3586,000000	99,198072
3585,000000	99,195203
3584,000000	99,189424
3583,000000	99,183224
3582,000000	99,178524
3581,000000	99,175788
3580,000000	99,174670
3579,000000	99,174947
3578,000000	99,176066
3577,000000	99,176953
3576,000000	99,176729
3575,000000	99,175039
3574,000000	99,171702
3573,000000	99,166818
3572,000000	99,161576
3571,000000	99,157198
3570,000000	99,152885
3569,000000	99,145974
3568,000000	99,136269
3567,000000	99,128200
3566,000000	99,124628
3565,000000	99,122818
3564,000000	99,120311
3563,000000	99,117455
3562,000000	99,114719
3561,000000	99,111346
3560,000000	99,106783
3559,000000	99,101745
3558,000000	99,097101
3557,000000	99,092750
3556,000000	99,088274
3555,000000	99,083613
3554,000000	99,078751
3553,000000	99,073557
3552,000000	99,068522
3551,000000	99,064631
3550,000000	99,062093
3549,000000	99,060104
3548,000000	99,058232
3547,000000	99,057088
3546,000000	99,056901
3545,000000	99,056400
3544,000000	99,054484
3543,000000	99,051670
3542,000000	99,048780
3541,000000	99,045577
3540,000000	99,041624
3539,000000	99,037195
3538,000000	99,032860
3537,000000	99,028997
3536,000000	99,026027
3535,000000	99,024107
3534,000000	99,022384
3533,000000	99,019709
3532,000000	99,016021
3531,000000	99,012189
3530,000000	99,008330
3529,000000	99,003687
3528,000000	98,998577
3527,000000	98,994912
3526,000000	98,993853
3525,000000	98,994475
3524,000000	98,995150
3523,000000	98,994825
3522,000000	98,992895
3521,000000	98,989481
3520,000000	98,986038
3519,000000	98,984222
3518,000000	98,983939
3517,000000	98,983741
3516,000000	98,983033
3515,000000	98,982411
3514,000000	98,981651
3513,000000	98,979435
3512,000000	98,975468
3511,000000	98,971138
3510,000000	98,967306
3509,000000	98,963110
3508,000000	98,957969
3507,000000	98,953136
3506,000000	98,950226
3505,000000	98,949651
3504,000000	98,951145
3503,000000	98,954215
3502,000000	98,957286
3501,000000	98,958341
3500,000000	98,956956
3499,000000	98,954334
3498,000000	98,951257
3497,000000	98,947530
3496,000000	98,943292
3495,000000	98,939160
3494,000000	98,934849
3493,000000	98,929457
3492,000000	98,923595
3491,000000	98,919389
3490,000000	98,917730
3489,000000	98,917008
3488,000000	98,915315
3487,000000	98,912346
3486,000000	98,908600
3485,000000	98,904484
3484,000000	98,900967
3483,000000	98,899545
3482,000000	98,900361
3481,000000	98,901511
3480,000000	98,901030
3479,000000	98,898414
3478,000000	98,893886
3477,000000	98,887842
3476,000000	98,881591
3475,000000	98,877041
3474,000000	98,874912
3473,000000	98,874654
3472,000000	98,876276
3471,000000	98,880359
3470,000000	98,885721
3469,000000	98,889005
3468,000000	98,887429
3467,000000	98,880754
3466,000000	98,870458
3465,000000	98,858935
3464,000000	98,849856
3463,000000	98,846691
3462,000000	98,848973
3461,000000	98,851584
3460,000000	98,849205
3459,000000	98,840754
3458,000000	98,829118
3457,000000	98,818263
3456,000000	98,811215
3455,000000	98,808842
3454,000000	98,809034
3453,000000	98,808363
3452,000000	98,805375
3451,000000	98,801695
3450,000000	98,799468
3449,000000	98,799006
3448,000000	98,799233
3447,000000	98,798847
3446,000000	98,796456
3445,000000	98,791311
3444,000000	98,784779
3443,000000	98,779865
3442,000000	98,778782
3441,000000	98,781923
3440,000000	98,789152
3439,000000	98,799972
3438,000000	98,811681
3437,000000	98,819597
3436,000000	98,820864
3435,000000	98,817007
3434,000000	98,811855
3433,000000	98,808180
3432,000000	98,806812
3431,000000	98,807203
3430,000000	98,807471
3429,000000	98,805203
3428,000000	98,799599
3427,000000	98,792146
3426,000000	98,784885
3425,000000	98,779231
3424,000000	98,776730
3423,000000	98,778938
3422,000000	98,785247
3421,000000	98,792401
3420,000000	98,797542
3419,000000	98,800729
3418,000000	98,803606
3417,000000	98,807134
3416,000000	98,811513
3415,000000	98,816579
3414,000000	98,821114
3413,000000	98,823265
3412,000000	98,822919
3411,000000	98,822365
3410,000000	98,823543
3409,000000	98,825754
3408,000000	98,827135
3407,000000	98,827147
3406,000000	98,826696
3405,000000	98,826975
3404,000000	98,829143
3403,000000	98,833894
3402,000000	98,840276
3401,000000	98,846085
3400,000000	98,850160
3399,000000	98,853245
3398,000000	98,856101
3397,000000	98,858227
3396,000000	98,859214
3395,000000	98,859721
3394,000000	98,860065
3393,000000	98,859368
3392,000000	98,857190
3391,000000	98,854667
3390,000000	98,852955
3389,000000	98,851830
3388,000000	98,850813
3387,000000	98,850464
3386,000000	98,851451
3385,000000	98,853332
3384,000000	98,855147
3383,000000	98,856408
3382,000000	98,856997
3381,000000	98,857166
3380,000000	98,858009
3379,000000	98,860586
3378,000000	98,864037
3377,000000	98,866006
3376,000000	98,865610
3375,000000	98,864634
3374,000000	98,865167
3373,000000	98,867405
3372,000000	98,870447
3371,000000	98,873638
3370,000000	98,876170
3369,000000	98,876857
3368,000000	98,875344
3367,000000	98,872542
3366,000000	98,869273
3365,000000	98,865790
3364,000000	98,863086
3363,000000	98,862985
3362,000000	98,865905
3361,000000	98,869834
3360,000000	98,872413
3359,000000	98,872989
3358,000000	98,872139
3357,000000	98,870710
3356,000000	98,870181
3355,000000	98,872325
3354,000000	98,877278
3353,000000	98,882938
3352,000000	98,887173
3351,000000	98,889622
3350,000000	98,890983
3349,000000	98,891753
3348,000000	98,892302
3347,000000	98,892975
3346,000000	98,893446
3345,000000	98,893121
3344,000000	98,892615
3343,000000	98,893434
3342,000000	98,895659
3341,000000	98,897481
3340,000000	98,897435
3339,000000	98,895709
3338,000000	98,892934
3337,000000	98,889465
3336,000000	98,886397
3335,000000	98,885417
3334,000000	98,886661
3333,000000	98,888374
3332,000000	98,889432
3331,000000	98,890465
3330,000000	98,891961
3329,000000	98,893144
3328,000000	98,893693
3327,000000	98,894747
3326,000000	98,896887
3325,000000	98,898748
3324,000000	98,898920
3323,000000	98,897811
3322,000000	98,896556
3321,000000	98,895572
3320,000000	98,895171
3319,000000	98,896087
3318,000000	98,898131
3317,000000	98,899667
3316,000000	98,899600
3315,000000	98,898707
3314,000000	98,898169
3313,000000	98,898248
3312,000000	98,899259
3311,000000	98,902286
3310,000000	98,907538
3309,000000	98,913322
3308,000000	98,917913
3307,000000	98,921233
3306,000000	98,923824
3305,000000	98,925568
3304,000000	98,926511
3303,000000	98,927515
3302,000000	98,928896
3301,000000	98,929666
3300,000000	98,929318
3299,000000	98,929003
3298,000000	98,929903
3297,000000	98,931675
3296,000000	98,933538
3295,000000	98,935579
3294,000000	98,937709
3293,000000	98,938703
3292,000000	98,937601
3291,000000	98,935094
3290,000000	98,932396
3289,000000	98,929705
3288,000000	98,926825
3287,000000	98,924248
3286,000000	98,922672
3285,000000	98,922371
3284,000000	98,923551
3283,000000	98,926164
3282,000000	98,928851
3281,000000	98,929765
3280,000000	98,929191
3279,000000	98,929718
3278,000000	98,932852
3277,000000	98,936990
3276,000000	98,940038
3275,000000	98,942198
3274,000000	98,944883
3273,000000	98,948349
3272,000000	98,951999
3271,000000	98,955804
3270,000000	98,959696
3269,000000	98,962591
3268,000000	98,963342
3267,000000	98,962108
3266,000000	98,959869
3265,000000	98,957606
3264,000000	98,956637
3263,000000	98,958314
3262,000000	98,962382
3261,000000	98,966811
3260,000000	98,970277
3259,000000	98,973466
3258,000000	98,977058
3257,000000	98,979945
3256,000000	98,980862
3255,000000	98,980539
3254,000000	98,980782
3253,000000	98,982437
3252,000000	98,985422
3251,000000	98,989776
3250,000000	98,995247
3249,000000	99,000660
3248,000000	99,004772
3247,000000	99,007079
3246,000000	99,007254
3245,000000	99,005070
3244,000000	99,001674
3243,000000	98,999564
3242,000000	99,000131
3241,000000	99,002336
3240,000000	99,004779
3239,000000	99,007726
3238,000000	99,012161
3237,000000	99,017869
3236,000000	99,023675
3235,000000	99,028570
3234,000000	99,031615
3233,000000	99,031895
3232,000000	99,029679
3231,000000	99,026812
3230,000000	99,025025
3229,000000	99,024588
3228,000000	99,025198
3227,000000	99,026895
3226,000000	99,029331
3225,000000	99,031432
3224,000000	99,032645
3223,000000	99,033407
3222,000000	99,033731
3221,000000	99,032715
3220,000000	99,030359
3219,000000	99,028453
3218,000000	99,028598
3217,000000	99,030568
3216,000000	99,033398
3215,000000	99,036696
3214,000000	99,039848
3213,000000	99,041596
3212,000000	99,041655
3211,000000	99,041555
3210,000000	99,042593
3209,000000	99,044001
3208,000000	99,044214
3207,000000	99,042928
3206,000000	99,040899
3205,000000	99,038868
3204,000000	99,037665
3203,000000	99,038198
3202,000000	99,040309
3201,000000	99,042675
3200,000000	99,044830
3199,000000	99,047952
3198,000000	99,052738
3197,000000	99,057731
3196,000000	99,061067
3195,000000	99,062710
3194,000000	99,063788
3193,000000	99,064920
3192,000000	99,066306
3191,000000	99,068309
3190,000000	99,070623
3189,000000	99,071894
3188,000000	99,071419
3187,000000	99,070363
3186,000000	99,070293
3185,000000	99,071311
3184,000000	99,072682
3183,000000	99,074234
3182,000000	99,076085
3181,000000	99,077833
3180,000000	99,079016
3179,000000	99,079679
3178,000000	99,079749
3177,000000	99,078927
3176,000000	99,077966
3175,000000	99,078791
3174,000000	99,082312
3173,000000	99,087132
3172,000000	99,091285
3171,000000	99,094159
3170,000000	99,095884
3169,000000	99,096269
3168,000000	99,095627
3167,000000	99,095489
3166,000000	99,097039
3165,000000	99,099545
3164,000000	99,101454
3163,000000	99,102219
3162,000000	99,102165
3161,000000	99,101604
3160,000000	99,101221
3159,000000	99,102391
3158,000000	99,105864
3157,000000	99,110832
3156,000000	99,116157
3155,000000	99,121619
3154,000000	99,126947
3153,000000	99,130786
3152,000000	99,131935
3151,000000	99,130920
3150,000000	99,129312
3149,000000	99,128166
3148,000000	99,127990
3147,000000	99,129135
3146,000000	99,131095
3145,000000	99,132419
3144,000000	99,132653
3143,000000	99,133565
3142,000000	99,137195
3141,000000	99,143055
3140,000000	99,148338
3139,000000	99,150449
3138,000000	99,148773
3137,000000	99,144646
3136,000000	99,140506
3135,000000	99,138426
3134,000000	99,138656
3133,000000	99,139892
3132,000000	99,141239
3131,000000	99,142984
3130,000000	99,145202
3129,000000	99,146915
3128,000000	99,147332
3127,000000	99,146912
3126,000000	99,146532
3125,000000	99,146691
3124,000000	99,148156
3123,000000	99,151933
3122,000000	99,157499
3121,000000	99,162288
3120,000000	99,164108
3119,000000	99,163191
3118,000000	99,160992
3117,000000	99,158211
3116,000000	99,154974
3115,000000	99,151845
3114,000000	99,149428
3113,000000	99,147809
3112,000000	99,147195
3111,000000	99,148037
3110,000000	99,149642
3109,000000	99,149849
3108,000000	99,147271
3107,000000	99,142945
3106,000000	99,138831
3105,000000	99,135725
3104,000000	99,133699
3103,000000	99,133257
3102,000000	99,134545
3101,000000	99,136257
3100,000000	99,136862
3099,000000	99,136339
3098,000000	99,135570
3097,000000	99,134758
3096,000000	99,133716
3095,000000	99,132910
3094,000000	99,132856
3093,000000	99,132994
3092,000000	99,132322
3091,000000	99,130675
3090,000000	99,128475
3089,000000	99,125837
3088,000000	99,122845
3087,000000	99,120192
3086,000000	99,118472
3085,000000	99,117273
3084,000000	99,115659
3083,000000	99,112948
3082,000000	99,108602
3081,000000	99,102316
3080,000000	99,094955
3079,000000	99,088283
3078,000000	99,082917
3077,000000	99,077685
3076,000000	99,071823
3075,000000	99,066545
3074,000000	99,063283
3073,000000	99,061650
3072,000000	99,060515
3071,000000	99,060132
3070,000000	99,061527
3069,000000	99,064293
3068,000000	99,066558
3067,000000	99,066984
3066,000000	99,065847
3065,000000	99,064346
3064,000000	99,063641
3063,000000	99,064166
3062,000000	99,065115
3061,000000	99,065117
3060,000000	99,064084
3059,000000	99,063682
3058,000000	99,065307
3057,000000	99,068407
3056,000000	99,071659
3055,000000	99,074934
3054,000000	99,078913
3053,000000	99,083341
3052,000000	99,086802
3051,000000	99,087935
3050,000000	99,086359
3049,000000	99,083040
3048,000000	99,080237
3047,000000	99,080153
3046,000000	99,082811
3045,000000	99,085921
3044,000000	99,087390
3043,000000	99,086941
3042,000000	99,084890
3041,000000	99,080808
3040,000000	99,074685
3039,000000	99,068303
3038,000000	99,063998
3037,000000	99,062464
3036,000000	99,062696
3035,000000	99,063292
3034,000000	99,062976
3033,000000	99,060614
3032,000000	99,055896
3031,000000	99,049737
3030,000000	99,043412
3029,000000	99,037845
3028,000000	99,034000
3027,000000	99,032746
3026,000000	99,033572
3025,000000	99,034520
3024,000000	99,034284
3023,000000	99,033420
3022,000000	99,032659
3021,000000	99,031288
3020,000000	99,028412
3019,000000	99,024766
3018,000000	99,021864
3017,000000	99,019924
3016,000000	99,017756
3015,000000	99,014048
3014,000000	99,007873
3013,000000	98,998657
3012,000000	98,986712
3011,000000	98,973288
3010,000000	98,959332
3009,000000	98,944947
3008,000000	98,930451
3007,000000	98,916753
3006,000000	98,903884
3005,000000	98,890286
3004,000000	98,874626
3003,000000	98,857360
3002,000000	98,839607
3001,000000	98,821575
3000,000000	98,802979
2999,000000	98,783753
2998,000000	98,763017
2997,000000	98,738468
2996,000000	98,708342
2995,000000	98,673248
2994,000000	98,634726
2993,000000	98,592779
2992,000000	98,545855
2991,000000	98,492655
2990,000000	98,432503
2989,000000	98,364686
2988,000000	98,288891
2987,000000	98,205769
2986,000000	98,116194
2985,000000	98,020188
2984,000000	97,917303
2983,000000	97,807426
2982,000000	97,690135
2981,000000	97,564434
2980,000000	97,430160
2979,000000	97,289138
2978,000000	97,143994
2977,000000	96,996110
2976,000000	96,845677
2975,000000	96,692601
2974,000000	96,536385
2973,000000	96,376108
2972,000000	96,211851
2971,000000	96,045895
2970,000000	95,881310
2969,000000	95,720069
2968,000000	95,563451
2967,000000	95,413807
2966,000000	95,274615
2965,000000	95,148720
2964,000000	95,037749
2963,000000	94,942828
2962,000000	94,865487
2961,000000	94,807733
2960,000000	94,771590
2959,000000	94,758695
2958,000000	94,769342
2957,000000	94,802680
2956,000000	94,857657
2955,000000	94,932949
2954,000000	95,025532
2953,000000	95,129595
2952,000000	95,238099
2951,000000	95,344445
2950,000000	95,442548
2949,000000	95,526172
2948,000000	95,589627
2947,000000	95,628895
2946,000000	95,641161
2945,000000	95,624581
2944,000000	95,578917
2943,000000	95,506235
2942,000000	95,409785
2941,000000	95,293129
2940,000000	95,161233
2939,000000	95,020653
2938,000000	94,877511
2937,000000	94,735184
2936,000000	94,595593
2935,000000	94,461930
2934,000000	94,338944
2933,000000	94,231127
2932,000000	94,141397
2931,000000	94,071540
2930,000000	94,022221
2929,000000	93,993009
2928,000000	93,983171
2927,000000	93,992181
2926,000000	94,018548
2925,000000	94,058168
2924,000000	94,105328
2923,000000	94,155277
2922,000000	94,205481
2921,000000	94,254762
2920,000000	94,302114
2919,000000	94,346356
2918,000000	94,385932
2917,000000	94,419456
2916,000000	94,447052
2915,000000	94,470996
2914,000000	94,494411
2913,000000	94,520106
2912,000000	94,551168
2911,000000	94,591709
2910,000000	94,645663
2909,000000	94,714970
2908,000000	94,799954
2907,000000	94,900607
2906,000000	95,016505
2905,000000	95,145691
2904,000000	95,285002
2903,000000	95,431457
2902,000000	95,582546
2901,000000	95,735971
2900,000000	95,889473
2899,000000	96,041490
2898,000000	96,189957
2897,000000	96,331260
2896,000000	96,461651
2895,000000	96,579745
2894,000000	96,686776
2893,000000	96,784438
2892,000000	96,873498
2891,000000	96,954099
2890,000000	97,026090
2889,000000	97,088929
2888,000000	97,141867
2887,000000	97,184156
2886,000000	97,214388
2885,000000	97,230127
2884,000000	97,229208
2883,000000	97,211035
2882,000000	97,176148
2881,000000	97,125137
2880,000000	97,059233
2879,000000	96,981525
2878,000000	96,896697
2877,000000	96,810052
2876,000000	96,727233
2875,000000	96,654274
2874,000000	96,596017
2873,000000	96,554670
2872,000000	96,530457
2871,000000	96,522868
2870,000000	96,529802
2869,000000	96,545713
2868,000000	96,561982
2867,000000	96,569626
2866,000000	96,561728
2865,000000	96,534756
2864,000000	96,490004
2863,000000	96,434049
2862,000000	96,376366
2861,000000	96,325448
2860,000000	96,287315
2859,000000	96,266583
2858,000000	96,267300
2857,000000	96,292466
2856,000000	96,343168
2855,000000	96,418392
2854,000000	96,514910
2853,000000	96,627710
2852,000000	96,751549
2851,000000	96,882060
2850,000000	97,014664
2849,000000	97,143449
2848,000000	97,263015
2847,000000	97,371455
2846,000000	97,470590
2845,000000	97,563157
2844,000000	97,650956
2843,000000	97,735441
2842,000000	97,818097
2841,000000	97,899235
2840,000000	97,977123
2839,000000	98,048946
2838,000000	98,112625
2837,000000	98,167898
2836,000000	98,216253
2835,000000	98,259725
2834,000000	98,299117
2833,000000	98,333654
2832,000000	98,362699
2831,000000	98,387185
2830,000000	98,408775
2829,000000	98,428172
2828,000000	98,445160
2827,000000	98,459759
2826,000000	98,472187
2825,000000	98,481993
2824,000000	98,488173
2823,000000	98,490111
2822,000000	98,487892
2821,000000	98,482228
2820,000000	98,474941
2819,000000	98,469013
2818,000000	98,467056
2817,000000	98,469974
2816,000000	98,477743
2815,000000	98,490784
2814,000000	98,509570
2813,000000	98,533253
2812,000000	98,559774
2811,000000	98,587157
2810,000000	98,613893
2809,000000	98,638696
2808,000000	98,661025
2807,000000	98,681399
2806,000000	98,700243
2805,000000	98,716938
2804,000000	98,730971
2803,000000	98,743298
2802,000000	98,755339
2801,000000	98,767084
2800,000000	98,777590
2799,000000	98,786897
2798,000000	98,795999
2797,000000	98,805197
2796,000000	98,813858
2795,000000	98,821729
2794,000000	98,829298
2793,000000	98,836957
2792,000000	98,844838
2791,000000	98,853114
2790,000000	98,861282
2789,000000	98,867599
2788,000000	98,870625
2787,000000	98,871263
2786,000000	98,871971
2785,000000	98,874116
2784,000000	98,877267
2783,000000	98,880763
2782,000000	98,884500
2781,000000	98,888209
2780,000000	98,891375
2779,000000	98,894164
2778,000000	98,897281
2777,000000	98,900755
2776,000000	98,903951
2775,000000	98,906795
2774,000000	98,909795
2773,000000	98,912733
2772,000000	98,914483
2771,000000	98,914450
2770,000000	98,913282
2769,000000	98,912060
2768,000000	98,911559
2767,000000	98,912213
2766,000000	98,913836
2765,000000	98,915306
2764,000000	98,915485
2763,000000	98,914560
2762,000000	98,913691
2761,000000	98,913458
2760,000000	98,913558
2759,000000	98,913888
2758,000000	98,914807
2757,000000	98,916192
2756,000000	98,917259
2755,000000	98,917559
2754,000000	98,917401
2753,000000	98,917181
2752,000000	98,916970
2751,000000	98,916710
2750,000000	98,916060
2749,000000	98,914215
2748,000000	98,910755
2747,000000	98,906620
2746,000000	98,903442
2745,000000	98,901940
2744,000000	98,901695
2743,000000	98,902194
2742,000000	98,903079
2741,000000	98,903502
2740,000000	98,902428
2739,000000	98,899906
2738,000000	98,897266
2737,000000	98,895809
2736,000000	98,895776
2735,000000	98,896534
2734,000000	98,897143
2733,000000	98,896949
2732,000000	98,896331
2731,000000	98,896744
2730,000000	98,899384
2729,000000	98,903928
2728,000000	98,909140
2727,000000	98,914306
2726,000000	98,919233
2725,000000	98,923373
2724,000000	98,926067
2723,000000	98,927530
2722,000000	98,928646
2721,000000	98,929916
2720,000000	98,931426
2719,000000	98,933581
2718,000000	98,936828
2717,000000	98,940715
2716,000000	98,944167
2715,000000	98,946721
2714,000000	98,948751
2713,000000	98,950618
2712,000000	98,952380
2711,000000	98,954171
2710,000000	98,956071
2709,000000	98,957725
2708,000000	98,958781
2707,000000	98,959399
2706,000000	98,959679
2705,000000	98,959169
2704,000000	98,957875
2703,000000	98,957220
2702,000000	98,958693
2701,000000	98,961782
2700,000000	98,964457
2699,000000	98,965654
2698,000000	98,966183
2697,000000	98,967245
2696,000000	98,969084
2695,000000	98,971085
2694,000000	98,972268
2693,000000	98,971715
2692,000000	98,969516
2691,000000	98,967249
2690,000000	98,966617
2689,000000	98,967580
2688,000000	98,968645
2687,000000	98,968791
2686,000000	98,968249
2685,000000	98,967570
2684,000000	98,966981
2683,000000	98,966634
2682,000000	98,966561
2681,000000	98,966303
2680,000000	98,965300
2679,000000	98,963542
2678,000000	98,961222
2677,000000	98,958193
2676,000000	98,954602
2675,000000	98,951642
2674,000000	98,950558
2673,000000	98,951124
2672,000000	98,952041
2671,000000	98,952626
2670,000000	98,953150
2669,000000	98,953885
2668,000000	98,954851
2667,000000	98,956216
2666,000000	98,957868
2665,000000	98,958862
2664,000000	98,958491
2663,000000	98,957639
2662,000000	98,957875
2661,000000	98,959357
2660,000000	98,960851
2659,000000	98,961768
2658,000000	98,962893
2657,000000	98,965107
2656,000000	98,968610
2655,000000	98,973431
2654,000000	98,979476
2653,000000	98,985953
2652,000000	98,991974
2651,000000	98,997908
2650,000000	99,004887
2649,000000	99,012826
2648,000000	99,020103
2647,000000	99,025443
2646,000000	99,029087
2645,000000	99,032076
2644,000000	99,035513
2643,000000	99,040470
2642,000000	99,047149
2641,000000	99,053774
2640,000000	99,057702
2639,000000	99,058137
2638,000000	99,056855
2637,000000	99,056097
2636,000000	99,056735
2635,000000	99,058463
2634,000000	99,060553
2633,000000	99,062246
2632,000000	99,063548
2631,000000	99,065682
2630,000000	99,069635
2629,000000	99,074347
2628,000000	99,077610
2627,000000	99,078731
2626,000000	99,078947
2625,000000	99,079405
2624,000000	99,080319
2623,000000	99,082089
2622,000000	99,085374
2621,000000	99,089546
2620,000000	99,092533
2619,000000	99,092851
2618,000000	99,090887
2617,000000	99,088130
2616,000000	99,086121
2615,000000	99,085825
2614,000000	99,086682
2613,000000	99,086510
2612,000000	99,083943
2611,000000	99,080694
2610,000000	99,079874
2609,000000	99,082332
2608,000000	99,086396
2607,000000	99,090703
2606,000000	99,095010
2605,000000	99,098419
2604,000000	99,099366
2603,000000	99,098031
2602,000000	99,096680
2601,000000	99,097095
2600,000000	99,099154
2599,000000	99,102011
2598,000000	99,104656
2597,000000	99,105278
2596,000000	99,102312
2595,000000	99,096730
2594,000000	99,091504
2593,000000	99,088453
2592,000000	99,087338
2591,000000	99,087840
2590,000000	99,090156
2589,000000	99,093354
2588,000000	99,095765
2587,000000	99,097482
2586,000000	99,100283
2585,000000	99,104391
2584,000000	99,107631
2583,000000	99,108586
2582,000000	99,108384
2581,000000	99,108452
2580,000000	99,108478
2579,000000	99,107687
2578,000000	99,106340
2577,000000	99,105127
2576,000000	99,104579
2575,000000	99,105635
2574,000000	99,108992
2573,000000	99,113184
2572,000000	99,115084
2571,000000	99,113265
2570,000000	99,109602
2569,000000	99,107071
2568,000000	99,107310
2567,000000	99,110355
2566,000000	99,114896
2565,000000	99,118317
2564,000000	99,118441
2563,000000	99,115954
2562,000000	99,113821
2561,000000	99,113876
2560,000000	99,115426
2559,000000	99,117090
2558,000000	99,118225
2557,000000	99,118340
2556,000000	99,117064
2555,000000	99,115116
2554,000000	99,113683
2553,000000	99,112735
2552,000000	99,111605
2551,000000	99,111152
2550,000000	99,113239
2549,000000	99,117931
2548,000000	99,123211
2547,000000	99,127809
2546,000000	99,132250
2545,000000	99,136757
2544,000000	99,140073
2543,000000	99,140892
2542,000000	99,138973
2541,000000	99,134851
2540,000000	99,130045
2539,000000	99,127256
2538,000000	99,128306
2537,000000	99,131907
2536,000000	99,135315
2535,000000	99,137798
2534,000000	99,140373
2533,000000	99,142760
2532,000000	99,143353
2531,000000	99,142063
2530,000000	99,140434
2529,000000	99,138969
2528,000000	99,137226
2527,000000	99,136566
2526,000000	99,139438
2525,000000	99,145207
2524,000000	99,149678
2523,000000	99,150122
2522,000000	99,148217
2521,000000	99,146946
2520,000000	99,146859
2519,000000	99,146628
2518,000000	99,145483
2517,000000	99,143917
2516,000000	99,143330
2515,000000	99,145371
2514,000000	99,150148
2513,000000	99,154980
2512,000000	99,156796
2511,000000	99,155772
2510,000000	99,154806
2509,000000	99,155622
2508,000000	99,157729
2507,000000	99,160974
2506,000000	99,166023
2505,000000	99,171857
2504,000000	99,175616
2503,000000	99,176034
2502,000000	99,174861
2501,000000	99,174252
2500,000000	99,174833
2499,000000	99,176802
2498,000000	99,180370
2497,000000	99,184212
2496,000000	99,185722
2495,000000	99,184001
2494,000000	99,180971
2493,000000	99,178999
2492,000000	99,179034
2491,000000	99,181190
2490,000000	99,184895
2489,000000	99,187985
2488,000000	99,188074
2487,000000	99,185681
2486,000000	99,184178
2485,000000	99,185852
2484,000000	99,189767
2483,000000	99,193778
2482,000000	99,196713
2481,000000	99,198311
2480,000000	99,199028
2479,000000	99,200233
2478,000000	99,202611
2477,000000	99,204200
2476,000000	99,202292
2475,000000	99,197579
2474,000000	99,193979
2473,000000	99,193947
2472,000000	99,196110
2471,000000	99,198182
2470,000000	99,199833
2469,000000	99,201842
2468,000000	99,204402
2467,000000	99,207051
2466,000000	99,208783
2465,000000	99,208063
2464,000000	99,204635
2463,000000	99,201265
2462,000000	99,201435
2461,000000	99,204984
2460,000000	99,208193
2459,000000	99,208295
2458,000000	99,205708
2457,000000	99,201932
2456,000000	99,198098
2455,000000	99,195832
2454,000000	99,196532
2453,000000	99,198843
2452,000000	99,199442
2451,000000	99,197218
2450,000000	99,194341
2449,000000	99,192681
2448,000000	99,191992
2447,000000	99,192424
2446,000000	99,195749
2445,000000	99,202446
2444,000000	99,209927
2443,000000	99,215252
2442,000000	99,217763
2441,000000	99,217978
2440,000000	99,216064
2439,000000	99,212609
2438,000000	99,209060
2437,000000	99,206213
2436,000000	99,203724
2435,000000	99,201725
2434,000000	99,201074
2433,000000	99,201446
2432,000000	99,201237
2431,000000	99,200126
2430,000000	99,199841
2429,000000	99,201673
2428,000000	99,204874
2427,000000	99,207935
2426,000000	99,209643
2425,000000	99,208818
2424,000000	99,205230
2423,000000	99,201048
2422,000000	99,199063
2421,000000	99,199210
2420,000000	99,199161
2419,000000	99,198518
2418,000000	99,199446
2417,000000	99,202527
2416,000000	99,204906
2415,000000	99,203741
2414,000000	99,199212
2413,000000	99,193193
2412,000000	99,187443
2411,000000	99,184067
2410,000000	99,185067
2409,000000	99,189685
2408,000000	99,194103
2407,000000	99,195328
2406,000000	99,194089
2405,000000	99,193055
2404,000000	99,193792
2403,000000	99,196277
2402,000000	99,199433
2401,000000	99,201193
2400,000000	99,199815
2399,000000	99,196291
2398,000000	99,194140
2397,000000	99,195894
2396,000000	99,200722
2395,000000	99,205829
2394,000000	99,208989
2393,000000	99,209565
2392,000000	99,208611
2391,000000	99,208195
2390,000000	99,209227
2389,000000	99,210150
2388,000000	99,209212
2387,000000	99,207721
2386,000000	99,208947
2385,000000	99,213635
2384,000000	99,218892
2383,000000	99,221471
2382,000000	99,220456
2381,000000	99,216655
2380,000000	99,211581
2379,000000	99,207681
2378,000000	99,206989
2377,000000	99,208520
2376,000000	99,208877
2375,000000	99,206861
2374,000000	99,205422
2373,000000	99,207628
2372,000000	99,212651
2371,000000	99,217058
2370,000000	99,218347
2369,000000	99,215628
2368,000000	99,209721
2367,000000	99,203900
2366,000000	99,201245
2365,000000	99,200230
2364,000000	99,196064
2363,000000	99,187853
2362,000000	99,180607
2361,000000	99,178269
2360,000000	99,178673
2359,000000	99,179229
2358,000000	99,181911
2357,000000	99,187409
2356,000000	99,192285
2355,000000	99,192266
2354,000000	99,189041
2353,000000	99,186950
2352,000000	99,187425
2351,000000	99,188811
2350,000000	99,188770
2349,000000	99,186204
2348,000000	99,180613
2347,000000	99,174021
2346,000000	99,171045
2345,000000	99,172850
2344,000000	99,175129
2343,000000	99,173699
2342,000000	99,172635
2341,000000	99,176127
2340,000000	99,181285
2339,000000	99,183795
2338,000000	99,183556
2337,000000	99,181881
2336,000000	99,176738
2335,000000	99,168232
2334,000000	99,160639
2333,000000	99,158966
2332,000000	99,161917
2331,000000	99,167338
2330,000000	99,171967
2329,000000	99,172007
2328,000000	99,159537
2327,000000	99,133934
2326,000000	99,105008
2325,000000	99,086772
2324,000000	99,086138
2323,000000	99,100295
2322,000000	99,121524
2321,000000	99,141707
2320,000000	99,154025
2319,000000	99,158125
2318,000000	99,158738
2317,000000	99,162131
2316,000000	99,168379
2315,000000	99,175512
2314,000000	99,181266
2313,000000	99,185547
2312,000000	99,186874
2311,000000	99,185671
2310,000000	99,183721
2309,000000	99,183449
2308,000000	99,184495
2307,000000	99,186501
2306,000000	99,189645
2305,000000	99,193399
2304,000000	99,194594
2303,000000	99,191182
2302,000000	99,184197
2301,000000	99,176849
2300,000000	99,170723
2299,000000	99,167216
2298,000000	99,167277
2297,000000	99,170774
2296,000000	99,174541
2295,000000	99,176013
2294,000000	99,174736
2293,000000	99,171464
2292,000000	99,166355
2291,000000	99,160780
2290,000000	99,157723
2289,000000	99,158390
2288,000000	99,160394
2287,000000	99,160926
2286,000000	99,160396
2285,000000	99,160695
2284,000000	99,162771
2283,000000	99,166997
2282,000000	99,173934
2281,000000	99,182061
2280,000000	99,187976
2279,000000	99,190847
2278,000000	99,194156
2277,000000	99,200535
2276,000000	99,207646
2275,000000	99,212096
2274,000000	99,214323
2273,000000	99,217072
2272,000000	99,221300
2271,000000	99,226573
2270,000000	99,232783
2269,000000	99,238821
2268,000000	99,241740
2267,000000	99,239747
2266,000000	99,234272
2265,000000	99,228213
2264,000000	99,224354
2263,000000	99,225181
2262,000000	99,229965
2261,000000	99,232010
2260,000000	99,225195
2259,000000	99,214349
2258,000000	99,212863
2257,000000	99,227275
2256,000000	99,249918
2255,000000	99,269021
2254,000000	99,279248
2253,000000	99,280137
2252,000000	99,272780
2251,000000	99,263309
2250,000000	99,261598
2249,000000	99,270577
2248,000000	99,281731
2247,000000	99,286433
2246,000000	99,285093
2245,000000	99,281326
2244,000000	99,274869
2243,000000	99,266608
2242,000000	99,263373
2241,000000	99,269733
2240,000000	99,280129
2239,000000	99,286221
2238,000000	99,287045
2237,000000	99,285606
2236,000000	99,281252
2235,000000	99,273288
2234,000000	99,267150
2233,000000	99,268924
2232,000000	99,276706
2231,000000	99,284086
2230,000000	99,288697
2229,000000	99,291562
2228,000000	99,292525
2227,000000	99,292482
2226,000000	99,296058
2225,000000	99,306146
2224,000000	99,319637
2223,000000	99,332633
2222,000000	99,344197
2221,000000	99,350804
2220,000000	99,345155
2219,000000	99,326654
2218,000000	99,305838
2217,000000	99,291983
2216,000000	99,283728
2215,000000	99,278051
2214,000000	99,279195
2213,000000	99,289646
2212,000000	99,300817
2211,000000	99,303459
2210,000000	99,300868
2209,000000	99,302486
2208,000000	99,310329
2207,000000	99,320192
2206,000000	99,329427
2205,000000	99,334650
2204,000000	99,329092
2203,000000	99,311930
2202,000000	99,293920
2201,000000	99,285230
2200,000000	99,284328
2199,000000	99,286755
2198,000000	99,295920
2197,000000	99,314487
2196,000000	99,333724
2195,000000	99,342822
2194,000000	99,341614
2193,000000	99,333778
2192,000000	99,316998
2191,000000	99,291397
2190,000000	99,268882
2189,000000	99,260841
2188,000000	99,263900
2187,000000	99,270795
2186,000000	99,285501
2185,000000	99,312092
2184,000000	99,337701
2183,000000	99,345450
2182,000000	99,337957
2181,000000	99,330635
2180,000000	99,328025
2179,000000	99,325439
2178,000000	99,327191
2177,000000	99,343299
2176,000000	99,370790
2175,000000	99,394611
2174,000000	99,405176
2173,000000	99,400712
2172,000000	99,378664
2171,000000	99,340268
2170,000000	99,300454
2169,000000	99,278508
2168,000000	99,279581
2167,000000	99,295275
2166,000000	99,318046
2165,000000	99,342087
2164,000000	99,357274
2163,000000	99,359553
2162,000000	99,363557
2161,000000	99,388794
2160,000000	99,434769
2159,000000	99,485477
2158,000000	99,532838
2157,000000	99,575367
2156,000000	99,604706
2155,000000	99,615219
2154,000000	99,614743
2153,000000	99,612752
2152,000000	99,607979
2151,000000	99,597455
2150,000000	99,587215
2149,000000	99,583766
2148,000000	99,583527
2147,000000	99,579835
2146,000000	99,572190
2145,000000	99,561134
2144,000000	99,544282
2143,000000	99,524232
2142,000000	99,509511
2141,000000	99,500728
2140,000000	99,487806
2139,000000	99,468771
2138,000000	99,458311
2137,000000	99,467577
2136,000000	99,486546
2135,000000	99,497823
2134,000000	99,497030
2133,000000	99,489243
2132,000000	99,476078
2131,000000	99,458075
2130,000000	99,440646
2129,000000	99,427136
2128,000000	99,412724
2127,000000	99,394182
2126,000000	99,378768
2125,000000	99,374021
2124,000000	99,374782
2123,000000	99,370221
2122,000000	99,359063
2121,000000	99,347998
2120,000000	99,339375
2119,000000	99,330400
2118,000000	99,321792
2117,000000	99,317333
2116,000000	99,316016
2115,000000	99,313084
2114,000000	99,308445
2113,000000	99,306796
2112,000000	99,309864
2111,000000	99,314824
2110,000000	99,319394
2109,000000	99,322827
2108,000000	99,323386
2107,000000	99,320289
2106,000000	99,316231
2105,000000	99,313502
2104,000000	99,310462
2103,000000	99,306104
2102,000000	99,303580
2101,000000	99,304401
2100,000000	99,304313
2099,000000	99,300650
2098,000000	99,298219
2097,000000	99,301608
2096,000000	99,307612
2095,000000	99,312276
2094,000000	99,318676
2093,000000	99,329180
2092,000000	99,336996
2091,000000	99,334541
2090,000000	99,325283
2089,000000	99,318589
2088,000000	99,317016
2087,000000	99,317028
2086,000000	99,317775
2085,000000	99,320284
2084,000000	99,321599
2083,000000	99,318459
2082,000000	99,313683
2081,000000	99,311644
2080,000000	99,311374
2079,000000	99,311587
2078,000000	99,316798
2077,000000	99,329431
2076,000000	99,341393
2075,000000	99,344166
2074,000000	99,341714
2073,000000	99,342550
2072,000000	99,344468
2071,000000	99,339204
2070,000000	99,328455
2069,000000	99,322588
2068,000000	99,326181
2067,000000	99,335476
2066,000000	99,346650
2065,000000	99,355625
2064,000000	99,354853
2063,000000	99,342958
2062,000000	99,332878
2061,000000	99,337861
2060,000000	99,353176
2059,000000	99,363410
2058,000000	99,363357
2057,000000	99,359127
2056,000000	99,352784
2055,000000	99,339558
2054,000000	99,318027
2053,000000	99,292056
2052,000000	99,266169
2051,000000	99,249380
2050,000000	99,256946
2049,000000	99,292236
2048,000000	99,331298
2047,000000	99,347004
2046,000000	99,342363
2045,000000	99,338839
2044,000000	99,342447
2043,000000	99,343892
2042,000000	99,343528
2041,000000	99,349468
2040,000000	99,355653
2039,000000	99,349485
2038,000000	99,339946
2037,000000	99,351377
2036,000000	99,387670
2035,000000	99,425351
2034,000000	99,443808
2033,000000	99,441764
2032,000000	99,426849
2031,000000	99,410764
2030,000000	99,410217
2029,000000	99,430533
2028,000000	99,452832
2027,000000	99,457165
2026,000000	99,446759
2025,000000	99,431517
2024,000000	99,406309
2023,000000	99,370373
2022,000000	99,348765
2021,000000	99,362735
2020,000000	99,392691
2019,000000	99,403659
2018,000000	99,394661
2017,000000	99,389957
2016,000000	99,393606
2015,000000	99,391212
2014,000000	99,387171
2013,000000	99,398463
2012,000000	99,418333
2011,000000	99,422174
2010,000000	99,406920
2009,000000	99,393889
2008,000000	99,393942
2007,000000	99,399103
2006,000000	99,406952
2005,000000	99,422331
2004,000000	99,437652
2003,000000	99,439125
2002,000000	99,428219
2001,000000	99,415616
2000,000000	99,401289
1999,000000	99,381194
1998,000000	99,365025
1997,000000	99,364961
1996,000000	99,372886
1995,000000	99,371215
1994,000000	99,360151
1993,000000	99,354301
1992,000000	99,358401
1991,000000	99,367769
1990,000000	99,386656
1989,000000	99,416677
1988,000000	99,434749
1987,000000	99,413643
1986,000000	99,361157
1985,000000	99,312110
1984,000000	99,284303
1983,000000	99,268594
1982,000000	99,260131
1981,000000	99,270371
1980,000000	99,304648
1979,000000	99,353328
1978,000000	99,408356
1977,000000	99,463528
1976,000000	99,499675
1975,000000	99,500524
1974,000000	99,479751
1973,000000	99,465981
1972,000000	99,467867
1971,000000	99,477112
1970,000000	99,494184
1969,000000	99,522068
1968,000000	99,543774
1967,000000	99,537655
1966,000000	99,511124
1965,000000	99,488615
1964,000000	99,474602
1963,000000	99,458593
1962,000000	99,444537
1961,000000	99,446779
1960,000000	99,462686
1959,000000	99,475730
1958,000000	99,480755
1957,000000	99,482521
1956,000000	99,477214
1955,000000	99,458200
1954,000000	99,433923
1953,000000	99,418998
1952,000000	99,412296
1951,000000	99,402590
1950,000000	99,390168
1949,000000	99,383780
1948,000000	99,382901
1947,000000	99,382236
1946,000000	99,387031
1945,000000	99,403923
1944,000000	99,421662
1943,000000	99,421121
1942,000000	99,403194
1941,000000	99,385395
1940,000000	99,374153
1939,000000	99,365075
1938,000000	99,360775
1937,000000	99,366896
1936,000000	99,376496
1935,000000	99,377614
1934,000000	99,373176
1933,000000	99,375951
1932,000000	99,386266
1931,000000	99,392111
1930,000000	99,389137
1929,000000	99,382861
1928,000000	99,375644
1927,000000	99,367944
1926,000000	99,367692
1925,000000	99,381351
1924,000000	99,397056
1923,000000	99,395776
1922,000000	99,380503
1921,000000	99,372073
1920,000000	99,376610
1919,000000	99,378751
1918,000000	99,365161
1917,000000	99,341458
1916,000000	99,319403
1915,000000	99,303662
1914,000000	99,296576
1913,000000	99,299193
1912,000000	99,304825
1911,000000	99,304395
1910,000000	99,299719
1909,000000	99,299710
1908,000000	99,304177
1907,000000	99,305530
1906,000000	99,303616
1905,000000	99,304647
1904,000000	99,308133
1903,000000	99,308980
1902,000000	99,309237
1901,000000	99,313930
1900,000000	99,318945
1899,000000	99,316445
1898,000000	99,309159
1897,000000	99,306611
1896,000000	99,308580
1895,000000	99,306608
1894,000000	99,300917
1893,000000	99,299444
1892,000000	99,301126
1891,000000	99,295802
1890,000000	99,280862
1889,000000	99,266841
1888,000000	99,261232
1887,000000	99,261891
1886,000000	99,267290
1885,000000	99,276951
1884,000000	99,284054
1883,000000	99,281522
1882,000000	99,274322
1881,000000	99,272700
1880,000000	99,275676
1879,000000	99,273223
1878,000000	99,263058
1877,000000	99,252737
1876,000000	99,245921
1875,000000	99,239765
1874,000000	99,236474
1873,000000	99,243214
1872,000000	99,258764
1871,000000	99,271387
1870,000000	99,271084
1869,000000	99,258866
1868,000000	99,242711
1867,000000	99,230140
1866,000000	99,227729
1865,000000	99,236167
1864,000000	99,245625
1863,000000	99,245678
1862,000000	99,238522
1861,000000	99,234608
1860,000000	99,236668
1859,000000	99,238926
1858,000000	99,240142
1857,000000	99,243716
1856,000000	99,246921
1855,000000	99,243422
1854,000000	99,235385
1853,000000	99,231041
1852,000000	99,231420
1851,000000	99,230441
1850,000000	99,226131
1849,000000	99,222221
1848,000000	99,219009
1847,000000	99,212988
1846,000000	99,205556
1845,000000	99,201730
1844,000000	99,199265
1843,000000	99,192617
1842,000000	99,187212
1841,000000	99,190363
1840,000000	99,198245
1839,000000	99,201588
1838,000000	99,198589
1837,000000	99,195131
1836,000000	99,192171
1835,000000	99,186020
1834,000000	99,179371
1833,000000	99,179297
1832,000000	99,185709
1831,000000	99,190453
1830,000000	99,189890
1829,000000	99,191151
1828,000000	99,196795
1827,000000	99,200478
1826,000000	99,199430
1825,000000	99,197189
1824,000000	99,194632
1823,000000	99,188694
1822,000000	99,182321
1821,000000	99,182433
1820,000000	99,188765
1819,000000	99,193548
1818,000000	99,193331
1817,000000	99,191726
1816,000000	99,188809
1815,000000	99,180873
1814,000000	99,169269
1813,000000	99,159027
1812,000000	99,149653
1811,000000	99,135869
1810,000000	99,120832
1809,000000	99,114505
1808,000000	99,116668
1807,000000	99,118275
1806,000000	99,117260
1805,000000	99,118952
1804,000000	99,122833
1803,000000	99,121489
1802,000000	99,113509
1801,000000	99,105965
1800,000000	99,100430
1799,000000	99,090010
1798,000000	99,076154
1797,000000	99,067556
1796,000000	99,064991
1795,000000	99,061497
1794,000000	99,055270
1793,000000	99,051417
1792,000000	99,049191
1791,000000	99,041563
1790,000000	99,032398
1789,000000	99,030313
1788,000000	99,032626
1787,000000	99,029925
1786,000000	99,020375
1785,000000	99,011000
1784,000000	99,003524
1783,000000	98,993001
1782,000000	98,980526
1781,000000	98,972459
1780,000000	98,968582
1779,000000	98,961558
1778,000000	98,952523
1777,000000	98,948114
1776,000000	98,946016
1775,000000	98,936348
1774,000000	98,915746
1773,000000	98,890628
1772,000000	98,865686
1771,000000	98,840002
1770,000000	98,819015
1769,000000	98,807389
1768,000000	98,795713
1767,000000	98,772726
1766,000000	98,745223
1765,000000	98,726833
1764,000000	98,714750
1763,000000	98,691743
1762,000000	98,650944
1761,000000	98,606697
1760,000000	98,566383
1759,000000	98,518967
1758,000000	98,457768
1757,000000	98,388187
1756,000000	98,315264
1755,000000	98,236756
1754,000000	98,152417
1753,000000	98,060962
1752,000000	97,947879
1751,000000	97,794342
1750,000000	97,607644
1749,000000	97,414168
1748,000000	97,217756
1747,000000	97,004652
1746,000000	96,770942
1745,000000	96,517163
1744,000000	96,235942
1743,000000	95,923052
1742,000000	95,585429
1741,000000	95,219227
1740,000000	94,806984
1739,000000	94,373681
1738,000000	93,989497
1737,000000	93,672916
1736,000000	93,351285
1735,000000	92,893961
1734,000000	92,272839
1733,000000	91,702448
1732,000000	91,286555
1731,000000	90,918992
1730,000000	90,528164
1729,000000	90,132673
1728,000000	89,767901
1727,000000	89,432375
1726,000000	89,113646
1725,000000	88,819575
1724,000000	88,564435
1723,000000	88,349410
1722,000000	88,178437
1721,000000	88,066787
1720,000000	88,026392
1719,000000	88,065851
1718,000000	88,214889
1717,000000	88,510510
1716,000000	88,909344
1715,000000	89,343023
1714,000000	89,799025
1713,000000	90,287252
1712,000000	90,810035
1711,000000	91,365454
1710,000000	91,944777
1709,000000	92,524686
1708,000000	93,089861
1707,000000	93,663276
1706,000000	94,265079
1705,000000	94,827745
1704,000000	95,252798
1703,000000	95,549364
1702,000000	95,805625
1701,000000	96,115681
1700,000000	96,473911
1699,000000	96,751594
1698,000000	96,924597
1697,000000	97,053247
1696,000000	97,178479
1695,000000	97,294539
1694,000000	97,378127
1693,000000	97,432683
1692,000000	97,477582
1691,000000	97,528116
1690,000000	97,582409
1689,000000	97,624589
1688,000000	97,650605
1687,000000	97,672744
1686,000000	97,699845
1685,000000	97,727914
1684,000000	97,748968
1683,000000	97,766396
1682,000000	97,786194
1681,000000	97,802981
1680,000000	97,814840
1679,000000	97,825824
1678,000000	97,837730
1677,000000	97,847630
1676,000000	97,857567
1675,000000	97,876642
1674,000000	97,903580
1673,000000	97,926671
1672,000000	97,942063
1671,000000	97,954785
1670,000000	97,968227
1669,000000	97,978423
1668,000000	97,985700
1667,000000	97,995392
1666,000000	98,005290
1665,000000	98,010420
1664,000000	98,011816
1663,000000	98,015861
1662,000000	98,024441
1661,000000	98,030704
1660,000000	98,032343
1659,000000	98,033475
1658,000000	98,035891
1657,000000	98,038455
1656,000000	98,040401
1655,000000	98,044663
1654,000000	98,049017
1653,000000	98,047430
1652,000000	98,041822
1651,000000	98,046745
1650,000000	98,054307
1649,000000	98,059015
1648,000000	98,057182
1647,000000	98,054827
1646,000000	98,059561
1645,000000	98,067754
1644,000000	98,075921
1643,000000	98,083914
1642,000000	98,091265
1641,000000	98,095824
1640,000000	98,097913
1639,000000	98,099948
1638,000000	98,101705
1637,000000	98,100091
1636,000000	98,095968
1635,000000	98,097490
1634,000000	98,104867
1633,000000	98,113267
1632,000000	98,119353
1631,000000	98,124372
1630,000000	98,130385
1629,000000	98,137669
1628,000000	98,145660
1627,000000	98,155303
1626,000000	98,166289
1625,000000	98,176667
1624,000000	98,187011
1623,000000	98,199705
1622,000000	98,212522
1621,000000	98,219850
1620,000000	98,221443
1619,000000	98,221313
1618,000000	98,222802
1617,000000	98,225759
1616,000000	98,227831
1615,000000	98,228761
1614,000000	98,229212
1613,000000	98,227984
1612,000000	98,224586
1611,000000	98,219910
1610,000000	98,212553
1609,000000	98,196428
1608,000000	98,166122
1607,000000	98,121140
1606,000000	98,061405
1605,000000	97,983963
1604,000000	97,889432
1603,000000	97,787851
1602,000000	97,695934
1601,000000	97,629140
1600,000000	97,599180
1599,000000	97,613380
1598,000000	97,668585
1597,000000	97,749577
1596,000000	97,839135
1595,000000	97,925424
1594,000000	97,999357
1593,000000	98,053706
1592,000000	98,087660
1591,000000	98,106274
1590,000000	98,112803
1589,000000	98,105284
1588,000000	98,080646
1587,000000	98,038012
1586,000000	97,975841
1585,000000	97,890296
1584,000000	97,782156
1583,000000	97,664943
1582,000000	97,562586
1581,000000	97,496173
1580,000000	97,473608
1579,000000	97,494758
1578,000000	97,563350
1577,000000	97,686456
1576,000000	97,843928
1575,000000	97,975323
1574,000000	98,051654
1573,000000	98,090150
1572,000000	98,111392
1571,000000	98,128839
1570,000000	98,151118
1569,000000	98,176079
1568,000000	98,195362
1567,000000	98,207605
1566,000000	98,214794
1565,000000	98,218952
1564,000000	98,221627
1563,000000	98,224082
1562,000000	98,225174
1561,000000	98,223203
1560,000000	98,223764
1559,000000	98,227594
1558,000000	98,229047
1557,000000	98,225183
1556,000000	98,223661
1555,000000	98,224484
1554,000000	98,224930
1553,000000	98,224850
1552,000000	98,226187
1551,000000	98,228382
1550,000000	98,228167
1549,000000	98,223966
1548,000000	98,218858
1547,000000	98,217489
1546,000000	98,220193
1545,000000	98,222612
1544,000000	98,221528
1543,000000	98,218769
1542,000000	98,218763
1541,000000	98,225552
1540,000000	98,239321
1539,000000	98,251966
1538,000000	98,257639
1537,000000	98,258476
1536,000000	98,256365
1535,000000	98,253973
1534,000000	98,254251
1533,000000	98,259053
1532,000000	98,266025
1531,000000	98,271109
1530,000000	98,272503
1529,000000	98,271151
1528,000000	98,269660
1527,000000	98,270652
1526,000000	98,273585
1525,000000	98,276042
1524,000000	98,278342
1523,000000	98,282701
1522,000000	98,287683
1521,000000	98,289339
1520,000000	98,285897
1519,000000	98,281910
1518,000000	98,279330
1517,000000	98,275123
1516,000000	98,268010
1515,000000	98,260667
1514,000000	98,255042
1513,000000	98,251373
1512,000000	98,250669
1511,000000	98,253226
1510,000000	98,256653
1509,000000	98,256537
1508,000000	98,253337
1507,000000	98,256240
1506,000000	98,260071
1505,000000	98,251556
1504,000000	98,242882
1503,000000	98,236654
1502,000000	98,228910
1501,000000	98,215347
1500,000000	98,196331
1499,000000	98,174340
1498,000000	98,145838
1497,000000	98,104331
1496,000000	98,051806
1495,000000	97,994244
1494,000000	97,931820
1493,000000	97,861680
1492,000000	97,783930
1491,000000	97,702607
1490,000000	97,628165
1489,000000	97,580141
1488,000000	97,570726
1487,000000	97,593133
1486,000000	97,630902
1485,000000	97,667779
1484,000000	97,697208
1483,000000	97,719277
1482,000000	97,727614
1481,000000	97,713307
1480,000000	97,679332
1479,000000	97,635132
1478,000000	97,578229
1477,000000	97,498205
1476,000000	97,396047
1475,000000	97,278776
1474,000000	97,126235
1473,000000	96,896308
1472,000000	96,598069
1471,000000	96,290375
1470,000000	95,990887
1469,000000	95,688993
1468,000000	95,394165
1467,000000	95,130272
1466,000000	94,914456
1465,000000	94,756071
1464,000000	94,662416
1463,000000	94,621559
1462,000000	94,607156
1461,000000	94,606608
1460,000000	94,627100
1459,000000	94,688091
1458,000000	94,812784
1457,000000	95,003355
1456,000000	95,196280
1455,000000	95,339470
1454,000000	95,441920
1453,000000	95,521774
1452,000000	95,582987
1451,000000	95,615857
1450,000000	95,606730
1449,000000	95,553416
1448,000000	95,476569
1447,000000	95,406120
1446,000000	95,346251
1445,000000	95,274056
1444,000000	95,163138
1443,000000	94,985151
1442,000000	94,713455
1441,000000	94,349193
1440,000000	93,928723
1439,000000	93,476536
1438,000000	92,967173
1437,000000	92,397148
1436,000000	91,916415
1435,000000	91,681090
1434,000000	91,646270
1433,000000	91,705789
1432,000000	91,791036
1431,000000	91,822857
1430,000000	91,684194
1429,000000	91,311535
1428,000000	90,795473
1427,000000	90,327099
1426,000000	90,091132
1425,000000	90,235229
1424,000000	90,785490
1423,000000	91,526013
1422,000000	92,193051
1421,000000	92,739987
1420,000000	93,270511
1419,000000	93,818963
1418,000000	94,270690
1417,000000	94,574106
1416,000000	94,802188
1415,000000	95,015846
1414,000000	95,235259
1413,000000	95,471551
1412,000000	95,729206
1411,000000	95,990165
1410,000000	96,228124
1409,000000	96,435002
1408,000000	96,613225
1407,000000	96,758779
1406,000000	96,871080
1405,000000	96,958821
1404,000000	97,022455
1403,000000	97,051249
1402,000000	97,048906
1401,000000	97,033138
1400,000000	97,009507
1399,000000	96,966115
1398,000000	96,899222
1397,000000	96,818512
1396,000000	96,718762
1395,000000	96,582287
1394,000000	96,415190
1393,000000	96,246939
1392,000000	96,090973
1391,000000	95,940612
1390,000000	95,791336
1389,000000	95,643508
1388,000000	95,490881
1387,000000	95,325942
1386,000000	95,157044
1385,000000	94,999007
1384,000000	94,855500
1383,000000	94,726361
1382,000000	94,621218
1381,000000	94,555365
1380,000000	94,536030
1379,000000	94,561363
1378,000000	94,628012
1377,000000	94,735340
1376,000000	94,883951
1375,000000	95,067081
1374,000000	95,259375
1373,000000	95,424885
1372,000000	95,545491
1371,000000	95,627211
1370,000000	95,683942
1369,000000	95,723586
1368,000000	95,744162
1367,000000	95,740203
1366,000000	95,713171
1365,000000	95,669897
1364,000000	95,610506
1363,000000	95,527905
1362,000000	95,424088
1361,000000	95,312789
1360,000000	95,202359
1359,000000	95,093146
1358,000000	94,989321
1357,000000	94,900934
1356,000000	94,834900
1355,000000	94,791842
1354,000000	94,773618
1353,000000	94,784758
1352,000000	94,823464
1351,000000	94,879166
1350,000000	94,940009
1349,000000	94,994425
1348,000000	95,027660
1347,000000	95,022615
1346,000000	94,966768
1345,000000	94,855338
1344,000000	94,687165
1343,000000	94,460451
1342,000000	94,171441
1341,000000	93,814379
1340,000000	93,394168
1339,000000	92,946747
1338,000000	92,531160
1337,000000	92,192983
1336,000000	91,948471
1335,000000	91,794415
1334,000000	91,718024
1333,000000	91,700851
1332,000000	91,721528
1331,000000	91,762386
1330,000000	91,813593
1329,000000	91,871194
1328,000000	91,932795
1327,000000	91,996317
1326,000000	92,063293
1325,000000	92,136939
1324,000000	92,216282
1323,000000	92,295140
1322,000000	92,368362
1321,000000	92,435128
1320,000000	92,494494
1319,000000	92,542498
1318,000000	92,576321
1317,000000	92,597243
1316,000000	92,605825
1315,000000	92,599494
1314,000000	92,576781
1313,000000	92,538066
1312,000000	92,480338
1311,000000	92,395737
1310,000000	92,278307
1309,000000	92,127893
1308,000000	91,945326
1307,000000	91,730762
1306,000000	91,487289
1305,000000	91,221260
1304,000000	90,938878
1303,000000	90,642881
1302,000000	90,333673
1301,000000	90,009145
1300,000000	89,663986
1299,000000	89,292977
1298,000000	88,894515
1297,000000	88,471845
1296,000000	88,033148
1295,000000	87,592813
1294,000000	87,170284
1293,000000	86,786570
1292,000000	86,461046
1291,000000	86,208660
1290,000000	86,036353
1289,000000	85,939131
1288,000000	85,901558
1287,000000	85,899589
1286,000000	85,904799
1285,000000	85,893351
1284,000000	85,851211
1283,000000	85,773505
1282,000000	85,661908
1281,000000	85,524066
1280,000000	85,372257
1279,000000	85,219636
1278,000000	85,076722
1277,000000	84,952131
1276,000000	84,853907
1275,000000	84,786416
1274,000000	84,745848
1273,000000	84,722281
1272,000000	84,705147
1271,000000	84,684358
1270,000000	84,649225
1269,000000	84,590726
1268,000000	84,504392
1267,000000	84,388495
1266,000000	84,241420
1265,000000	84,062491
1264,000000	83,855550
1263,000000	83,626985
1262,000000	83,379670
1261,000000	83,111935
1260,000000	82,822053
1259,000000	82,514403
1258,000000	82,204472
1257,000000	81,926149
1256,000000	81,731702
1255,000000	81,674373
1254,000000	81,776019
1253,000000	82,012159
1252,000000	82,328391
1251,000000	82,665378
1250,000000	82,981537
1249,000000	83,262700
1248,000000	83,515625
1247,000000	83,752510
1246,000000	83,980689
1245,000000	84,204660
1244,000000	84,428602
1243,000000	84,654385
1242,000000	84,882304
1241,000000	85,116321
1240,000000	85,363738
1239,000000	85,628696
1238,000000	85,910049
1237,000000	86,205296
1236,000000	86,510238
1235,000000	86,815564
1234,000000	87,110680
1233,000000	87,392066
1232,000000	87,665692
1231,000000	87,944865
1230,000000	88,252712
1229,000000	88,620432
1228,000000	89,070222
1227,000000	89,598704
1226,000000	90,178227
1225,000000	90,771019
1224,000000	91,337018
1223,000000	91,839757
1222,000000	92,259199
1221,000000	92,596595
1220,000000	92,859436
1219,000000	93,049459
1218,000000	93,174433
1217,000000	93,253460
1216,000000	93,303377
1215,000000	93,328508
1214,000000	93,331107
1213,000000	93,322660
1212,000000	93,312433
1211,000000	93,297793
1210,000000	93,274482
1209,000000	93,246330
1208,000000	93,217013
1207,000000	93,181766
1206,000000	93,136785
1205,000000	93,087484
1204,000000	93,039551
1203,000000	92,991487
1202,000000	92,943397
1201,000000	92,903392
1200,000000	92,877482
1199,000000	92,862804
1198,000000	92,857312
1197,000000	92,867271
1196,000000	92,897960
1195,000000	92,946269
1194,000000	93,010293
1193,000000	93,094524
1192,000000	93,199176
1191,000000	93,315174
1190,000000	93,437469
1189,000000	93,573104
1188,000000	93,725885
1187,000000	93,885080
1186,000000	94,038577
1185,000000	94,185882
1184,000000	94,328015
1183,000000	94,456852
1182,000000	94,565726
1181,000000	94,659200
1180,000000	94,742420
1179,000000	94,810991
1178,000000	94,861996
1177,000000	94,902306
1176,000000	94,935817
1175,000000	94,955654
1174,000000	94,956267
1173,000000	94,941616
1172,000000	94,913029
1171,000000	94,862648
1170,000000	94,788966
1169,000000	94,704266
1168,000000	94,619326
1167,000000	94,534974
1166,000000	94,457615
1165,000000	94,407405
1164,000000	94,400232
1163,000000	94,432616
1162,000000	94,491769
1161,000000	94,567469
1160,000000	94,644811
1159,000000	94,701987
1158,000000	94,727684
1157,000000	94,729081
1156,000000	94,713282
1155,000000	94,675608
1154,000000	94,613766
1153,000000	94,536378
1152,000000	94,447497
1151,000000	94,336085
1150,000000	94,192976
1149,000000	94,022523
1148,000000	93,827620
1147,000000	93,599767
1146,000000	93,331922
1145,000000	93,029861
1144,000000	92,701857
1143,000000	92,352092
1142,000000	91,992876
1141,000000	91,647881
1140,000000	91,334627
1139,000000	91,054400
1138,000000	90,805329
1137,000000	90,590405
1136,000000	90,405354
1135,000000	90,230171
1134,000000	90,043383
1133,000000	89,837205
1132,000000	89,612544
1131,000000	89,372340
1130,000000	89,126886
1129,000000	88,893772
1128,000000	88,684552
1127,000000	88,499503
1126,000000	88,341276
1125,000000	88,222495
1124,000000	88,152605
1123,000000	88,131998
1122,000000	88,163566
1121,000000	88,261442
1120,000000	88,437148
1119,000000	88,684537
1118,000000	88,990185
1117,000000	89,343425
1116,000000	89,728217
1115,000000	90,116097
1114,000000	90,481053
1113,000000	90,811905
1112,000000	91,099368
1111,000000	91,326447
1110,000000	91,484391
1109,000000	91,585538
1108,000000	91,645332
1107,000000	91,669152
1106,000000	91,666207
1105,000000	91,657702
1104,000000	91,659432
1103,000000	91,669765
1102,000000	91,686436
1101,000000	91,717158
1100,000000	91,762746
1099,000000	91,807155
1098,000000	91,838804
1097,000000	91,864965
1096,000000	91,893141
1095,000000	91,915951
1094,000000	91,926946
1093,000000	91,933406
1092,000000	91,940331
1091,000000	91,939626
1090,000000	91,927020
1089,000000	91,911466
1088,000000	91,893583
1087,000000	91,852199
1086,000000	91,765930
1085,000000	91,627541
1084,000000	91,429261
1083,000000	91,153441
1082,000000	90,792818
1081,000000	90,362908
1080,000000	89,881363
1079,000000	89,359145
1078,000000	88,820323
1077,000000	88,311377
1076,000000	87,877309
1075,000000	87,546628
1074,000000	87,342732
1073,000000	87,290281
1072,000000	87,398672
1071,000000	87,648174
1070,000000	88,011944
1069,000000	88,471147
1068,000000	88,998728
1067,000000	89,548921
1066,000000	90,080426
1065,000000	90,579946
1064,000000	91,043494
1063,000000	91,456391
1062,000000	91,809624
1061,000000	92,115934
1060,000000	92,388043
1059,000000	92,621609
1058,000000	92,816537
1057,000000	92,988996
1056,000000	93,147423
1055,000000	93,277804
1054,000000	93,372883
1053,000000	93,451679
1052,000000	93,528615
1051,000000	93,589458
1050,000000	93,617027
1049,000000	93,616365
1048,000000	93,593132
1047,000000	93,533029
1046,000000	93,425729
1045,000000	93,283205
1044,000000	93,117786
1043,000000	92,929003
1042,000000	92,729139
1041,000000	92,558913
1040,000000	92,458424
1039,000000	92,440234
1038,000000	92,500531
1037,000000	92,634224
1036,000000	92,820652
1035,000000	93,017728
1034,000000	93,192531
1033,000000	93,340619
1032,000000	93,464195
1031,000000	93,553312
1030,000000	93,605723
1029,000000	93,639471
1028,000000	93,668783
1027,000000	93,688299
1026,000000	93,696798
1025,000000	93,711746
1024,000000	93,743172
1023,000000	93,777655
1022,000000	93,803320
1021,000000	93,827867
1020,000000	93,855682
1019,000000	93,873347
1018,000000	93,874531
1017,000000	93,874864
1016,000000	93,884593
1015,000000	93,891393
1014,000000	93,885877
1013,000000	93,878971
1012,000000	93,877184
1011,000000	93,866409
1010,000000	93,838463
1009,000000	93,808151
1008,000000	93,787149
1007,000000	93,764377
1006,000000	93,729847
1005,000000	93,693400
1004,000000	93,662718
1003,000000	93,626210
1002,000000	93,574609
1001,000000	93,516661
1000,000000	93,457866
999,000000	93,387155
998,000000	93,300668
997,000000	93,215562
996,000000	93,143618
995,000000	93,074704
994,000000	93,000418
993,000000	92,931083
992,000000	92,872848
991,000000	92,811967
990,000000	92,737738
989,000000	92,658308
988,000000	92,577708
987,000000	92,480467
986,000000	92,354981
985,000000	92,210278
984,000000	92,053888
983,000000	91,875616
982,000000	91,669526
981,000000	91,448465
980,000000	91,223377
979,000000	90,988791
978,000000	90,743569
977,000000	90,502840
976,000000	90,274538
975,000000	90,046334
974,000000	89,810277
973,000000	89,579026
972,000000	89,362183
971,000000	89,149142
970,000000	88,930307
969,000000	88,714894
968,000000	88,510459
967,000000	88,305695
966,000000	88,090731
965,000000	87,876895
964,000000	87,679744
963,000000	87,499787
962,000000	87,334469
961,000000	87,192817
960,000000	87,083027
959,000000	87,001907
958,000000	86,952579
957,000000	86,953803
956,000000	87,019164
955,000000	87,140198
954,000000	87,303758
953,000000	87,508783
952,000000	87,749684
951,000000	88,003935
950,000000	88,252738
949,000000	88,497421
948,000000	88,740312
947,000000	88,969360
946,000000	89,178619
945,000000	89,382965
944,000000	89,593693
943,000000	89,799492
942,000000	89,988457
941,000000	90,168436
940,000000	90,347108
939,000000	90,513730
938,000000	90,658548
937,000000	90,790699
936,000000	90,918741
935,000000	91,034028
934,000000	91,131336
933,000000	91,223774
932,000000	91,320825
931,000000	91,411606
930,000000	91,486826
929,000000	91,555439
928,000000	91,624027
927,000000	91,682370
926,000000	91,725843
925,000000	91,768988
924,000000	91,821801
923,000000	91,876305
922,000000	91,931496
921,000000	92,006006
920,000000	92,108663
919,000000	92,221512
918,000000	92,328281
917,000000	92,435602
916,000000	92,548630
915,000000	92,652975
914,000000	92,738733
913,000000	92,817951
912,000000	92,900190
911,000000	92,976343
910,000000	93,043201
909,000000	93,116905
908,000000	93,204526
907,000000	93,289262
906,000000	93,361813
905,000000	93,437569
904,000000	93,526199
903,000000	93,612666
902,000000	93,686705
901,000000	93,760173
900,000000	93,837076
899,000000	93,897649
898,000000	93,932525
897,000000	93,962139
896,000000	94,002326
895,000000	94,041694
894,000000	94,071610
893,000000	94,106767
892,000000	94,153801
891,000000	94,192282
890,000000	94,208005
889,000000	94,216083
888,000000	94,229763
887,000000	94,238527
886,000000	94,237651
885,000000	94,246345
884,000000	94,273422
883,000000	94,296443
882,000000	94,298579
881,000000	94,294244
880,000000	94,296667
879,000000	94,293037
878,000000	94,276581
877,000000	94,267884
876,000000	94,279481
875,000000	94,292064
874,000000	94,291018
873,000000	94,292508
872,000000	94,309661
871,000000	94,327941
870,000000	94,337414
869,000000	94,354846
868,000000	94,388923
867,000000	94,418342
866,000000	94,427247
865,000000	94,430744
864,000000	94,442308
863,000000	94,449833
862,000000	94,444768
861,000000	94,441306
860,000000	94,444743
859,000000	94,435516
858,000000	94,406957
857,000000	94,383855
856,000000	94,381750
855,000000	94,382580
854,000000	94,373585
853,000000	94,372289
852,000000	94,389235
851,000000	94,402256
850,000000	94,394333
849,000000	94,380686
848,000000	94,373171
847,000000	94,353765
846,000000	94,309592
845,000000	94,259425
844,000000	94,218660
843,000000	94,173110
842,000000	94,111400
841,000000	94,048950
840,000000	93,994440
839,000000	93,928729
838,000000	93,841770
837,000000	93,755879
836,000000	93,688201
835,000000	93,626767
834,000000	93,568701
833,000000	93,544242
832,000000	93,575716
831,000000	93,648003
830,000000	93,747258
829,000000	93,892257
828,000000	94,095935
827,000000	94,331238
826,000000	94,568184
825,000000	94,808085
824,000000	95,049458
823,000000	95,261065
822,000000	95,424800
821,000000	95,564384
820,000000	95,700791
819,000000	95,820757
818,000000	95,914568
817,000000	96,001592
816,000000	96,090584
815,000000	96,156932
814,000000	96,186816
813,000000	96,205945
812,000000	96,236654
811,000000	96,265679
810,000000	96,280436
809,000000	96,295884
808,000000	96,317421
807,000000	96,317823
806,000000	96,280138
805,000000	96,224145
804,000000	96,162828
803,000000	96,074494
802,000000	95,948273
801,000000	95,815575
800,000000	95,705839
799,000000	95,609990
798,000000	95,517139
797,000000	95,446814
796,000000	95,412609
795,000000	95,391237
794,000000	95,358160
793,000000	95,318668
792,000000	95,277222
791,000000	95,215798
790,000000	95,130964
789,000000	95,053574
788,000000	95,002864
787,000000	94,958760
786,000000	94,905679
785,000000	94,863663
784,000000	94,847986
783,000000	94,838125
782,000000	94,816139
781,000000	94,797143
780,000000	94,792363
779,000000	94,780981
778,000000	94,748139
777,000000	94,712975
776,000000	94,689556
775,000000	94,658818
774,000000	94,608659
773,000000	94,563010
772,000000	94,540506
771,000000	94,522390
770,000000	94,492216
769,000000	94,469636
768,000000	94,474000
767,000000	94,491227
766,000000	94,508016
765,000000	94,541324
764,000000	94,602257
763,000000	94,665470
762,000000	94,705113
761,000000	94,726655
760,000000	94,735053
759,000000	94,708168
758,000000	94,629988
757,000000	94,513951
756,000000	94,365264
755,000000	94,157557
754,000000	93,874435
753,000000	93,536464
752,000000	93,160156
751,000000	92,730386
750,000000	92,241716
749,000000	91,728993
748,000000	91,228230
747,000000	90,746935
746,000000	90,302150
745,000000	89,948951
744,000000	89,737254
743,000000	89,673817
742,000000	89,754757
741,000000	89,993550
740,000000	90,383279
739,000000	90,867741
738,000000	91,386876
737,000000	91,915424
736,000000	92,429562
735,000000	92,878992
734,000000	93,228359
733,000000	93,488851
732,000000	93,677279
731,000000	93,785167
730,000000	93,818198
729,000000	93,824077
728,000000	93,844389
727,000000	93,875352
726,000000	93,903530
725,000000	93,940752
724,000000	93,992364
723,000000	94,031739
722,000000	94,038180
721,000000	94,023254
720,000000	93,991126
719,000000	93,912464
718,000000	93,770103
717,000000	93,586407
716,000000	93,376676
715,000000	93,117536
714,000000	92,790659
713,000000	92,414421
712,000000	92,001145
711,000000	91,524543
710,000000	90,966938
709,000000	90,364061
708,000000	89,772187
707,000000	89,227917
706,000000	88,766237
705,000000	88,433523
704,000000	88,238615
703,000000	88,124637
702,000000	88,026515
701,000000	87,925885
700,000000	87,820301
699,000000	87,687290
698,000000	87,519100
697,000000	87,352504
696,000000	87,221142
695,000000	87,112723
694,000000	87,012126
693,000000	86,943744
692,000000	86,931698
691,000000	86,959800
690,000000	87,012530
689,000000	87,109736
688,000000	87,258134
687,000000	87,414483
686,000000	87,546546
685,000000	87,675733
684,000000	87,817126
683,000000	87,938932
682,000000	88,025198
681,000000	88,118655
680,000000	88,252402
679,000000	88,398887
678,000000	88,533099
677,000000	88,685392
676,000000	88,882449
675,000000	89,098152
674,000000	89,310548
673,000000	89,543098
672,000000	89,805374
671,000000	90,066157
670,000000	90,328420
669,000000	90,676882
668,000000	91,132412
667,000000	91,480571
666,000000	91,636061
665,000000	91,731376
664,000000	91,838526
663,000000	91,918552
662,000000	91,918379
661,000000	91,849254
660,000000	91,734302
659,000000	91,544181
658,000000	91,247395
657,000000	90,860828
656,000000	90,402446
655,000000	89,861058
654,000000	89,255055
653,000000	88,657908
652,000000	88,125367
651,000000	87,648684
650,000000	87,198601
649,000000	86,768973
648,000000	86,350489
647,000000	85,906704
646,000000	85,408793
645,000000	84,862534
644,000000	84,279036
643,000000	83,653769
642,000000	82,993832
641,000000	82,331736
640,000000	81,699901
639,000000	81,121111
638,000000	80,633012
637,000000	80,290497
636,000000	80,127386
635,000000	80,129300
634,000000	80,252542
633,000000	80,456965
632,000000	80,704160
631,000000	80,945177
630,000000	81,143101
629,000000	81,293729
628,000000	81,397805
627,000000	81,437441
626,000000	81,404545
625,000000	81,321983
624,000000	81,205176
623,000000	81,038959
622,000000	80,818584
621,000000	80,574088
620,000000	80,323716
619,000000	80,044659
618,000000	79,722842
617,000000	79,392778
616,000000	79,092210
615,000000	78,813304
614,000000	78,537019
613,000000	78,274278
612,000000	78,038962
611,000000	77,816377
610,000000	77,597737
609,000000	77,415395
608,000000	77,310600
607,000000	77,300917
606,000000	77,408638
605,000000	77,685208
604,000000	78,163290
603,000000	78,817284
602,000000	79,615032
601,000000	80,562529
600,000000	81,641408
599,000000	82,754447
598,000000	83,802649
597,000000	84,769920
596,000000	85,662881
595,000000	86,439252
594,000000	87,069679
593,000000	87,599738
592,000000	88,070639
591,000000	88,450085
590,000000	88,722161
589,000000	88,956318
588,000000	89,211498
587,000000	89,456397
586,000000	89,654190
585,000000	89,841655
584,000000	90,049125
583,000000	90,226233
582,000000	90,330906
581,000000	90,412599
580,000000	90,524738
579,000000	90,638701
578,000000	90,723716
577,000000	90,823873
576,000000	90,970851
575,000000	91,110109
574,000000	91,201736
573,000000	91,303455
572,000000	91,463211
571,000000	91,630486
570,000000	91,749714
569,000000	91,854321
568,000000	91,980600
567,000000	92,085295
566,000000	92,142890
565,000000	92,216299
564,000000	92,340399
563,000000	92,443320
562,000000	92,471310
561,000000	92,482739
560,000000	92,530243
559,000000	92,563780
558,000000	92,545687
557,000000	92,540688
556,000000	92,592017
555,000000	92,629261
554,000000	92,600782
553,000000	92,578832
552,000000	92,622540
551,000000	92,664542
550,000000	92,637562
549,000000	92,598223
548,000000	92,606666
547,000000	92,612159
546,000000	92,571304
545,000000	92,555777
544,000000	92,618494
543,000000	92,684481
542,000000	92,687282
541,000000	92,685594
540,000000	92,738013
539,000000	92,786950
538,000000	92,781161
537,000000	92,783631
536,000000	92,842713
535,000000	92,884880
534,000000	92,858903
533,000000	92,850170
532,000000	92,928190
531,000000	93,016671
530,000000	93,033751
529,000000	93,031811
528,000000	93,074470
527,000000	93,111337
526,000000	93,094236
525,000000	93,095579
524,000000	93,158957
523,000000	93,193198
522,000000	93,143205
521,000000	93,104589
520,000000	93,159311
519,000000	93,227629
518,000000	93,213033
517,000000	93,171554
516,000000	93,174792
515,000000	93,167987
514,000000	93,114871
513,000000	93,098326
512,000000	93,161577
511,000000	93,204569
510,000000	93,157732
509,000000	93,106490
508,000000	93,118220
507,000000	93,110859
506,000000	93,029912
505,000000	92,976051
504,000000	93,004877
503,000000	92,991595
502,000000	92,840217
501,000000	92,669207
500,000000	92,591381
499,000000	92,527223
498,000000	92,397806
497,000000	92,283367
496,000000	92,253577
495,000000	92,222092
494,000000	92,121603
493,000000	92,053887
492,000000	92,095280
491,000000	92,127375
490,000000	92,048484
489,000000	91,963490
488,000000	91,984352
487,000000	92,041989
486,000000	92,054075
485,000000	92,096661
484,000000	92,230395
483,000000	92,332076
482,000000	92,314983
481,000000	92,303871
480,000000	92,400702
479,000000	92,505247
478,000000	92,526276
477,000000	92,563690
476,000000	92,692163
475,000000	92,783774
474,000000	92,738683
473,000000	92,701481
472,000000	92,812974
471,000000	92,939820
470,000000	92,959294
469,000000	92,988354
468,000000	93,100945
467,000000	93,154507
466,000000	93,076795
465,000000	93,037833
464,000000	93,115049
463,000000	93,115676
462,000000	92,937765
461,000000	92,807821
460,000000	92,908070
459,000000	93,076651
458,000000	93,103939
457,000000	93,109840
456,000000	93,233425
455,000000	93,306512
454,000000	93,218815
453,000000	93,138081
452,000000	93,193718
451,000000	93,238250
450,000000	93,163578
