# Supplementary material for: Machine learning-assisted non-destructive plasticizer identification and quantification in historical PVC objects based on IR spectroscopy
Source: Sci Rep. 2022 Mar 23;12:5017. doi: 10.1038/s41598-022-08862-1 (PMC8943100; doi:10.1038/s41598-022-08862-1)
Supplement: Supplementary file 1 — Supplementary Information 1. [file 41598_2022_8862_MOESM1_ESM.zip › Plasticizers_PVC_data/ATR_FTIR_all/P417.ASC]

PE IR       SUBTECH     SPECTRUM    ASCII       PEDS        4.00        
   -1
P417_001.ASC
21/06/21
15:36:43.00
21/06/21
15:36:43.00
Tja�a Rijavec
Sample 034 By tjasar Date Monday, June 21 2021
450,000000
#HDR
-1
-1
#GR
cm-1
%T
1.0
0.0
4000,000000
-1,000000
3551
8
99,800792
78,320971
#DATA
4000,000000	99,324137
3999,000000	99,323921
3998,000000	99,324850
3997,000000	99,326466
3996,000000	99,328045
3995,000000	99,328948
3994,000000	99,329045
3993,000000	99,328771
3992,000000	99,328817
3991,000000	99,329526
3990,000000	99,330493
3989,000000	99,330873
3988,000000	99,330138
3987,000000	99,328550
3986,000000	99,326917
3985,000000	99,325975
3984,000000	99,326060
3983,000000	99,327085
3982,000000	99,328643
3981,000000	99,330251
3980,000000	99,331656
3979,000000	99,332942
3978,000000	99,334264
3977,000000	99,335550
3976,000000	99,336577
3975,000000	99,337249
3974,000000	99,337616
3973,000000	99,337710
3972,000000	99,337533
3971,000000	99,337252
3970,000000	99,337189
3969,000000	99,337477
3968,000000	99,337893
3967,000000	99,338098
3966,000000	99,338100
3965,000000	99,338343
3964,000000	99,339180
3963,000000	99,340215
3962,000000	99,340367
3961,000000	99,338876
3960,000000	99,336129
3959,000000	99,333312
3958,000000	99,331427
3957,000000	99,330737
3956,000000	99,331064
3955,000000	99,332104
3954,000000	99,333503
3953,000000	99,335007
3952,000000	99,336674
3951,000000	99,338808
3950,000000	99,341350
3949,000000	99,343557
3948,000000	99,344576
3947,000000	99,344275
3946,000000	99,343449
3945,000000	99,343077
3944,000000	99,343488
3943,000000	99,344146
3942,000000	99,343960
3941,000000	99,342409
3940,000000	99,340241
3939,000000	99,338728
3938,000000	99,338539
3937,000000	99,339355
3936,000000	99,340517
3935,000000	99,341564
3934,000000	99,342277
3933,000000	99,342890
3932,000000	99,343985
3931,000000	99,345803
3930,000000	99,347494
3929,000000	99,347964
3928,000000	99,347404
3927,000000	99,347091
3926,000000	99,347906
3925,000000	99,349291
3924,000000	99,350058
3923,000000	99,349684
3922,000000	99,348298
3921,000000	99,345967
3920,000000	99,342868
3919,000000	99,339906
3918,000000	99,338556
3917,000000	99,339655
3916,000000	99,342871
3915,000000	99,347328
3914,000000	99,352077
3913,000000	99,356091
3912,000000	99,358316
3911,000000	99,357965
3910,000000	99,354995
3909,000000	99,350199
3908,000000	99,345335
3907,000000	99,342441
3906,000000	99,342516
3905,000000	99,344779
3904,000000	99,347441
3903,000000	99,349538
3902,000000	99,351288
3901,000000	99,352794
3900,000000	99,353714
3899,000000	99,353877
3898,000000	99,353356
3897,000000	99,352134
3896,000000	99,349889
3895,000000	99,346638
3894,000000	99,343706
3893,000000	99,343247
3892,000000	99,346416
3891,000000	99,351134
3890,000000	99,354117
3889,000000	99,354777
3888,000000	99,354945
3887,000000	99,356250
3886,000000	99,358607
3885,000000	99,360566
3884,000000	99,361393
3883,000000	99,361874
3882,000000	99,362962
3881,000000	99,364623
3880,000000	99,366150
3879,000000	99,367144
3878,000000	99,368093
3877,000000	99,369609
3876,000000	99,371485
3875,000000	99,372316
3874,000000	99,370390
3873,000000	99,365880
3872,000000	99,361770
3871,000000	99,361295
3870,000000	99,364319
3869,000000	99,367343
3868,000000	99,368457
3867,000000	99,368502
3866,000000	99,367900
3865,000000	99,366355
3864,000000	99,364828
3863,000000	99,364990
3862,000000	99,366926
3861,000000	99,369136
3860,000000	99,370575
3859,000000	99,371081
3858,000000	99,370974
3857,000000	99,370684
3856,000000	99,371066
3855,000000	99,373430
3854,000000	99,377133
3853,000000	99,379408
3852,000000	99,379972
3851,000000	99,381096
3850,000000	99,383247
3849,000000	99,385254
3848,000000	99,386171
3847,000000	99,385997
3846,000000	99,385016
3845,000000	99,383422
3844,000000	99,381517
3843,000000	99,379670
3842,000000	99,378147
3841,000000	99,376942
3840,000000	99,376206
3839,000000	99,376147
3838,000000	99,376852
3837,000000	99,378170
3836,000000	99,380249
3835,000000	99,383511
3834,000000	99,387694
3833,000000	99,391863
3832,000000	99,395414
3831,000000	99,398423
3830,000000	99,400981
3829,000000	99,402995
3828,000000	99,404526
3827,000000	99,405248
3826,000000	99,404336
3825,000000	99,401513
3824,000000	99,398142
3823,000000	99,396233
3822,000000	99,396029
3821,000000	99,395575
3820,000000	99,394433
3819,000000	99,395470
3818,000000	99,400346
3817,000000	99,406705
3816,000000	99,410752
3815,000000	99,411794
3814,000000	99,412472
3813,000000	99,414490
3812,000000	99,416795
3811,000000	99,417836
3810,000000	99,417663
3809,000000	99,417980
3808,000000	99,420367
3807,000000	99,424399
3806,000000	99,427820
3805,000000	99,428956
3804,000000	99,427664
3803,000000	99,423619
3802,000000	99,417040
3801,000000	99,410741
3800,000000	99,408848
3799,000000	99,412993
3798,000000	99,420598
3797,000000	99,427010
3796,000000	99,429347
3795,000000	99,428885
3794,000000	99,428439
3793,000000	99,429138
3792,000000	99,430457
3791,000000	99,431824
3790,000000	99,432755
3789,000000	99,432852
3788,000000	99,432568
3787,000000	99,433047
3786,000000	99,434654
3785,000000	99,436290
3784,000000	99,437003
3783,000000	99,437318
3782,000000	99,438054
3781,000000	99,438713
3780,000000	99,438254
3779,000000	99,436897
3778,000000	99,436257
3777,000000	99,437472
3776,000000	99,440009
3775,000000	99,441907
3774,000000	99,441134
3773,000000	99,437291
3772,000000	99,432184
3771,000000	99,428688
3770,000000	99,428742
3769,000000	99,432109
3768,000000	99,437670
3767,000000	99,444075
3766,000000	99,449073
3765,000000	99,450487
3764,000000	99,448626
3763,000000	99,445845
3762,000000	99,443504
3761,000000	99,440934
3760,000000	99,438137
3759,000000	99,436936
3758,000000	99,438210
3757,000000	99,440319
3756,000000	99,442097
3755,000000	99,444324
3754,000000	99,447356
3753,000000	99,449263
3752,000000	99,447611
3751,000000	99,442217
3750,000000	99,434408
3749,000000	99,425544
3748,000000	99,418598
3747,000000	99,417816
3746,000000	99,425149
3745,000000	99,436683
3744,000000	99,444898
3743,000000	99,447677
3742,000000	99,448483
3741,000000	99,448624
3740,000000	99,447351
3739,000000	99,444505
3738,000000	99,440808
3737,000000	99,437008
3736,000000	99,435390
3735,000000	99,440108
3734,000000	99,450507
3733,000000	99,460501
3732,000000	99,465474
3731,000000	99,465664
3730,000000	99,463813
3729,000000	99,462038
3728,000000	99,461462
3727,000000	99,462469
3726,000000	99,464453
3725,000000	99,466151
3724,000000	99,467154
3723,000000	99,468394
3722,000000	99,470455
3721,000000	99,472719
3720,000000	99,474653
3719,000000	99,476316
3718,000000	99,477406
3717,000000	99,477372
3716,000000	99,476757
3715,000000	99,476981
3714,000000	99,478278
3713,000000	99,479014
3712,000000	99,477655
3711,000000	99,474497
3710,000000	99,470295
3709,000000	99,465307
3708,000000	99,460393
3707,000000	99,456426
3706,000000	99,453152
3705,000000	99,449993
3704,000000	99,447331
3703,000000	99,446066
3702,000000	99,445764
3701,000000	99,444666
3700,000000	99,442585
3699,000000	99,441358
3698,000000	99,441663
3697,000000	99,441965
3696,000000	99,440963
3695,000000	99,439253
3694,000000	99,437812
3693,000000	99,436478
3692,000000	99,434820
3691,000000	99,433173
3690,000000	99,431797
3689,000000	99,430112
3688,000000	99,428049
3687,000000	99,426546
3686,000000	99,425536
3685,000000	99,423577
3684,000000	99,419673
3683,000000	99,414533
3682,000000	99,409084
3681,000000	99,402366
3680,000000	99,392236
3679,000000	99,378899
3678,000000	99,365502
3677,000000	99,356151
3676,000000	99,353567
3675,000000	99,356778
3674,000000	99,361619
3673,000000	99,366801
3672,000000	99,372422
3671,000000	99,377164
3670,000000	99,379154
3669,000000	99,377935
3668,000000	99,376017
3667,000000	99,375831
3666,000000	99,376532
3665,000000	99,376091
3664,000000	99,374355
3663,000000	99,372928
3662,000000	99,372152
3661,000000	99,370213
3660,000000	99,365881
3659,000000	99,360507
3658,000000	99,356113
3657,000000	99,352975
3656,000000	99,349949
3655,000000	99,346809
3654,000000	99,343934
3653,000000	99,340768
3652,000000	99,335672
3651,000000	99,327476
3650,000000	99,318029
3649,000000	99,311734
3648,000000	99,310032
3647,000000	99,309973
3646,000000	99,309189
3645,000000	99,307956
3644,000000	99,307612
3643,000000	99,308523
3642,000000	99,309436
3641,000000	99,308728
3640,000000	99,306543
3639,000000	99,304254
3638,000000	99,301916
3637,000000	99,298064
3636,000000	99,291938
3635,000000	99,284371
3634,000000	99,276358
3633,000000	99,268228
3632,000000	99,260348
3631,000000	99,253013
3630,000000	99,245208
3629,000000	99,235883
3628,000000	99,227266
3627,000000	99,222671
3626,000000	99,222171
3625,000000	99,222978
3624,000000	99,223142
3623,000000	99,222936
3622,000000	99,222916
3621,000000	99,221794
3620,000000	99,217495
3619,000000	99,209699
3618,000000	99,199942
3617,000000	99,189755
3616,000000	99,180384
3615,000000	99,172755
3614,000000	99,166646
3613,000000	99,160792
3612,000000	99,154656
3611,000000	99,149201
3610,000000	99,145051
3609,000000	99,141679
3608,000000	99,138663
3607,000000	99,135922
3606,000000	99,132800
3605,000000	99,128740
3604,000000	99,124496
3603,000000	99,121355
3602,000000	99,119160
3601,000000	99,116113
3600,000000	99,111072
3599,000000	99,104583
3598,000000	99,096935
3597,000000	99,087416
3596,000000	99,076180
3595,000000	99,065320
3594,000000	99,056446
3593,000000	99,049277
3592,000000	99,043093
3591,000000	99,037868
3590,000000	99,033192
3589,000000	99,028070
3588,000000	99,022687
3587,000000	99,018494
3586,000000	99,014823
3585,000000	99,009896
3584,000000	99,003937
3583,000000	98,998617
3582,000000	98,994484
3581,000000	98,990570
3580,000000	98,986167
3579,000000	98,981968
3578,000000	98,978519
3577,000000	98,975145
3576,000000	98,970935
3575,000000	98,965604
3574,000000	98,959022
3573,000000	98,951102
3572,000000	98,942757
3571,000000	98,935458
3570,000000	98,929408
3569,000000	98,923058
3568,000000	98,915769
3567,000000	98,909401
3566,000000	98,904699
3565,000000	98,899574
3564,000000	98,893482
3563,000000	98,887952
3562,000000	98,883454
3561,000000	98,878799
3560,000000	98,873507
3559,000000	98,868797
3558,000000	98,865429
3557,000000	98,862330
3556,000000	98,858252
3555,000000	98,853166
3554,000000	98,847403
3553,000000	98,840740
3552,000000	98,833300
3551,000000	98,826024
3550,000000	98,819363
3549,000000	98,812861
3548,000000	98,806788
3547,000000	98,802750
3546,000000	98,801420
3545,000000	98,800861
3544,000000	98,798906
3543,000000	98,795675
3542,000000	98,792245
3541,000000	98,788579
3540,000000	98,784092
3539,000000	98,778757
3538,000000	98,772852
3537,000000	98,766609
3536,000000	98,760735
3535,000000	98,756124
3534,000000	98,752464
3533,000000	98,748410
3532,000000	98,743372
3531,000000	98,738031
3530,000000	98,732710
3529,000000	98,726797
3528,000000	98,720632
3527,000000	98,716352
3526,000000	98,715402
3525,000000	98,716557
3524,000000	98,717351
3523,000000	98,716312
3522,000000	98,713312
3521,000000	98,709046
3520,000000	98,704756
3519,000000	98,701356
3518,000000	98,698311
3517,000000	98,694394
3516,000000	98,689591
3515,000000	98,685070
3514,000000	98,681085
3513,000000	98,676646
3512,000000	98,671570
3511,000000	98,667196
3510,000000	98,664304
3509,000000	98,661842
3508,000000	98,658684
3507,000000	98,655117
3506,000000	98,651711
3505,000000	98,648242
3504,000000	98,644679
3503,000000	98,641832
3502,000000	98,639966
3501,000000	98,638359
3500,000000	98,636772
3499,000000	98,635762
3498,000000	98,635146
3497,000000	98,633802
3496,000000	98,631284
3495,000000	98,628066
3494,000000	98,623920
3493,000000	98,617912
3492,000000	98,610576
3491,000000	98,604169
3490,000000	98,599948
3489,000000	98,596666
3488,000000	98,592641
3487,000000	98,587706
3486,000000	98,582337
3485,000000	98,576534
3484,000000	98,570561
3483,000000	98,565437
3482,000000	98,561696
3481,000000	98,558761
3480,000000	98,556228
3479,000000	98,554307
3478,000000	98,552498
3477,000000	98,549463
3476,000000	98,545028
3475,000000	98,541066
3474,000000	98,539434
3473,000000	98,540163
3472,000000	98,542028
3471,000000	98,543435
3470,000000	98,542397
3469,000000	98,537476
3468,000000	98,529475
3467,000000	98,520683
3466,000000	98,512004
3465,000000	98,502730
3464,000000	98,493516
3463,000000	98,487222
3462,000000	98,485335
3461,000000	98,485434
3460,000000	98,483719
3459,000000	98,478846
3458,000000	98,472215
3457,000000	98,465822
3456,000000	98,460954
3455,000000	98,457683
3454,000000	98,454460
3453,000000	98,449382
3452,000000	98,442663
3451,000000	98,436966
3450,000000	98,434429
3449,000000	98,434314
3448,000000	98,434051
3447,000000	98,431638
3446,000000	98,426554
3445,000000	98,419634
3444,000000	98,412992
3443,000000	98,409043
3442,000000	98,408761
3441,000000	98,411497
3440,000000	98,416606
3439,000000	98,423657
3438,000000	98,430728
3437,000000	98,434512
3436,000000	98,433372
3435,000000	98,429053
3434,000000	98,424487
3433,000000	98,421093
3432,000000	98,418743
3431,000000	98,416830
3430,000000	98,414249
3429,000000	98,409705
3428,000000	98,403190
3427,000000	98,396345
3426,000000	98,390829
3425,000000	98,387289
3424,000000	98,386152
3423,000000	98,387738
3422,000000	98,390824
3421,000000	98,392826
3420,000000	98,392573
3419,000000	98,391715
3418,000000	98,392521
3417,000000	98,395628
3416,000000	98,400381
3415,000000	98,405651
3414,000000	98,409591
3413,000000	98,410427
3412,000000	98,408630
3411,000000	98,406988
3410,000000	98,407620
3409,000000	98,409974
3408,000000	98,412357
3407,000000	98,413901
3406,000000	98,414463
3405,000000	98,414292
3404,000000	98,414832
3403,000000	98,418126
3402,000000	98,424222
3401,000000	98,430523
3400,000000	98,434614
3399,000000	98,436358
3398,000000	98,436610
3397,000000	98,435652
3396,000000	98,434106
3395,000000	98,433643
3394,000000	98,435191
3393,000000	98,437589
3392,000000	98,439184
3391,000000	98,439737
3390,000000	98,439787
3389,000000	98,439481
3388,000000	98,439154
3387,000000	98,439852
3386,000000	98,442015
3385,000000	98,444547
3384,000000	98,446126
3383,000000	98,446574
3382,000000	98,446362
3381,000000	98,446057
3380,000000	98,446762
3379,000000	98,449574
3378,000000	98,453692
3377,000000	98,456516
3376,000000	98,456685
3375,000000	98,455845
3374,000000	98,456512
3373,000000	98,459359
3372,000000	98,463535
3371,000000	98,468183
3370,000000	98,472374
3369,000000	98,474718
3368,000000	98,474474
3367,000000	98,472561
3366,000000	98,470711
3365,000000	98,470192
3364,000000	98,471661
3363,000000	98,475136
3362,000000	98,479469
3361,000000	98,482924
3360,000000	98,484825
3359,000000	98,485686
3358,000000	98,485607
3357,000000	98,484051
3356,000000	98,481750
3355,000000	98,481078
3354,000000	98,483545
3353,000000	98,488223
3352,000000	98,493404
3351,000000	98,498418
3350,000000	98,503152
3349,000000	98,507153
3348,000000	98,510161
3347,000000	98,512513
3346,000000	98,514248
3345,000000	98,514952
3344,000000	98,515125
3343,000000	98,516333
3342,000000	98,519162
3341,000000	98,522330
3340,000000	98,524426
3339,000000	98,525347
3338,000000	98,525438
3337,000000	98,524645
3336,000000	98,523310
3335,000000	98,522582
3334,000000	98,523164
3333,000000	98,524766
3332,000000	98,527258
3331,000000	98,530862
3330,000000	98,534795
3329,000000	98,537349
3328,000000	98,538136
3327,000000	98,538821
3326,000000	98,540731
3325,000000	98,543208
3324,000000	98,545188
3323,000000	98,546794
3322,000000	98,548267
3321,000000	98,548861
3320,000000	98,548051
3319,000000	98,546804
3318,000000	98,546527
3317,000000	98,547544
3316,000000	98,549262
3315,000000	98,550801
3314,000000	98,550942
3313,000000	98,548802
3312,000000	98,545224
3311,000000	98,542321
3310,000000	98,540997
3309,000000	98,540199
3308,000000	98,539066
3307,000000	98,538086
3306,000000	98,537616
3305,000000	98,537075
3304,000000	98,536532
3303,000000	98,537409
3302,000000	98,540453
3301,000000	98,544468
3300,000000	98,548121
3299,000000	98,551586
3298,000000	98,555535
3297,000000	98,559956
3296,000000	98,564965
3295,000000	98,571292
3294,000000	98,578758
3293,000000	98,585627
3292,000000	98,590546
3291,000000	98,594024
3290,000000	98,597084
3289,000000	98,599816
3288,000000	98,602250
3287,000000	98,605195
3286,000000	98,609114
3285,000000	98,613421
3284,000000	98,617759
3283,000000	98,622642
3282,000000	98,627897
3281,000000	98,632058
3280,000000	98,634463
3279,000000	98,636612
3278,000000	98,640283
3277,000000	98,645425
3276,000000	98,651059
3275,000000	98,656859
3274,000000	98,662742
3273,000000	98,668133
3272,000000	98,672825
3271,000000	98,677453
3270,000000	98,682032
3269,000000	98,685300
3268,000000	98,686459
3267,000000	98,686518
3266,000000	98,686943
3265,000000	98,688238
3264,000000	98,690646
3263,000000	98,694714
3262,000000	98,700175
3261,000000	98,705596
3260,000000	98,710265
3259,000000	98,714968
3258,000000	98,719923
3257,000000	98,723509
3256,000000	98,724500
3255,000000	98,724261
3254,000000	98,725213
3253,000000	98,728227
3252,000000	98,732754
3251,000000	98,738416
3250,000000	98,744876
3249,000000	98,751012
3248,000000	98,755580
3247,000000	98,758139
3246,000000	98,758709
3245,000000	98,757625
3244,000000	98,756527
3243,000000	98,758063
3242,000000	98,763226
3241,000000	98,769939
3240,000000	98,775391
3239,000000	98,778901
3238,000000	98,781769
3237,000000	98,785300
3236,000000	98,789994
3235,000000	98,795608
3234,000000	98,800843
3233,000000	98,803885
3232,000000	98,804301
3231,000000	98,803690
3230,000000	98,803803
3229,000000	98,804909
3228,000000	98,806649
3227,000000	98,809261
3226,000000	98,813009
3225,000000	98,817440
3224,000000	98,821979
3223,000000	98,826311
3222,000000	98,829651
3221,000000	98,830892
3220,000000	98,830325
3219,000000	98,829991
3218,000000	98,831568
3217,000000	98,834926
3216,000000	98,839185
3215,000000	98,843733
3214,000000	98,847556
3213,000000	98,849298
3212,000000	98,848973
3211,000000	98,848329
3210,000000	98,848637
3209,000000	98,849526
3208,000000	98,850689
3207,000000	98,853117
3206,000000	98,857544
3205,000000	98,863099
3204,000000	98,868510
3203,000000	98,873265
3202,000000	98,876739
3201,000000	98,877929
3200,000000	98,877363
3199,000000	98,877691
3198,000000	98,880910
3197,000000	98,886060
3196,000000	98,890997
3195,000000	98,895069
3194,000000	98,898749
3193,000000	98,902108
3192,000000	98,905211
3191,000000	98,908827
3190,000000	98,913128
3189,000000	98,916641
3188,000000	98,918042
3187,000000	98,918180
3186,000000	98,919095
3185,000000	98,921591
3184,000000	98,924962
3183,000000	98,928255
3182,000000	98,930874
3181,000000	98,932698
3180,000000	98,934572
3179,000000	98,937765
3178,000000	98,942099
3177,000000	98,945744
3176,000000	98,947766
3175,000000	98,949591
3174,000000	98,952847
3173,000000	98,957182
3172,000000	98,961386
3171,000000	98,965351
3170,000000	98,969452
3169,000000	98,973131
3168,000000	98,975743
3167,000000	98,977997
3166,000000	98,981032
3165,000000	98,984677
3164,000000	98,987967
3163,000000	98,990707
3162,000000	98,993289
3161,000000	98,995569
3160,000000	98,997241
3159,000000	98,998885
3158,000000	99,001507
3157,000000	99,005401
3156,000000	99,010298
3155,000000	99,016058
3154,000000	99,022325
3153,000000	99,028107
3152,000000	99,032545
3151,000000	99,035622
3150,000000	99,037647
3149,000000	99,038847
3148,000000	99,039942
3147,000000	99,041894
3146,000000	99,044358
3145,000000	99,045673
3144,000000	99,045448
3143,000000	99,045907
3142,000000	99,049382
3141,000000	99,055300
3140,000000	99,060874
3139,000000	99,063957
3138,000000	99,064299
3137,000000	99,062856
3136,000000	99,061115
3135,000000	99,060402
3134,000000	99,060872
3133,000000	99,061649
3132,000000	99,062524
3131,000000	99,064433
3130,000000	99,067552
3129,000000	99,070257
3128,000000	99,071089
3127,000000	99,070783
3126,000000	99,071146
3125,000000	99,072854
3124,000000	99,075647
3123,000000	99,079762
3122,000000	99,085564
3121,000000	99,092179
3120,000000	99,097795
3119,000000	99,101120
3118,000000	99,101779
3117,000000	99,099915
3116,000000	99,096313
3115,000000	99,092391
3114,000000	99,089247
3113,000000	99,087220
3112,000000	99,086734
3111,000000	99,088462
3110,000000	99,091835
3109,000000	99,094527
3108,000000	99,094700
3107,000000	99,093099
3106,000000	99,091936
3105,000000	99,092266
3104,000000	99,093487
3103,000000	99,094689
3102,000000	99,095398
3101,000000	99,095408
3100,000000	99,094912
3099,000000	99,094494
3098,000000	99,094397
3097,000000	99,094231
3096,000000	99,093909
3095,000000	99,094162
3094,000000	99,095492
3093,000000	99,097307
3092,000000	99,098588
3091,000000	99,098637
3090,000000	99,096831
3089,000000	99,092826
3088,000000	99,087663
3087,000000	99,083611
3086,000000	99,081987
3085,000000	99,082008
3084,000000	99,082367
3083,000000	99,082708
3082,000000	99,082802
3081,000000	99,081625
3080,000000	99,078494
3079,000000	99,074071
3078,000000	99,069193
3077,000000	99,063828
3076,000000	99,058253
3075,000000	99,054154
3074,000000	99,053083
3073,000000	99,054598
3072,000000	99,057107
3071,000000	99,059897
3070,000000	99,063148
3069,000000	99,066587
3068,000000	99,069408
3067,000000	99,071101
3066,000000	99,071440
3065,000000	99,070163
3064,000000	99,067650
3063,000000	99,065389
3062,000000	99,064831
3061,000000	99,066137
3060,000000	99,068643
3059,000000	99,071831
3058,000000	99,075246
3057,000000	99,078273
3056,000000	99,080830
3055,000000	99,083598
3054,000000	99,086824
3053,000000	99,089614
3052,000000	99,091093
3051,000000	99,091408
3050,000000	99,091051
3049,000000	99,090282
3048,000000	99,089952
3047,000000	99,091697
3046,000000	99,096121
3045,000000	99,101593
3044,000000	99,105773
3043,000000	99,107486
3042,000000	99,106563
3041,000000	99,103152
3040,000000	99,098378
3039,000000	99,094486
3038,000000	99,092811
3037,000000	99,092216
3036,000000	99,090689
3035,000000	99,087721
3034,000000	99,084084
3033,000000	99,080103
3032,000000	99,075569
3031,000000	99,070889
3030,000000	99,066985
3029,000000	99,064203
3028,000000	99,062135
3027,000000	99,060233
3026,000000	99,058065
3025,000000	99,055655
3024,000000	99,054095
3023,000000	99,054877
3022,000000	99,057818
3021,000000	99,060492
3020,000000	99,060686
3019,000000	99,058630
3018,000000	99,055981
3017,000000	99,053526
3016,000000	99,050977
3015,000000	99,048100
3014,000000	99,044759
3013,000000	99,040349
3012,000000	99,034291
3011,000000	99,026695
3010,000000	99,017829
3009,000000	99,007640
3008,000000	98,996533
3007,000000	98,985766
3006,000000	98,976156
3005,000000	98,967036
3004,000000	98,957302
3003,000000	98,946784
3002,000000	98,935744
3001,000000	98,923863
3000,000000	98,910650
2999,000000	98,896143
2998,000000	98,880241
2997,000000	98,861968
2996,000000	98,840411
2995,000000	98,815730
2994,000000	98,788284
2993,000000	98,757398
2992,000000	98,721799
2991,000000	98,680861
2990,000000	98,634499
2989,000000	98,582366
2988,000000	98,523991
2987,000000	98,459147
2986,000000	98,387830
2985,000000	98,310326
2984,000000	98,227624
2983,000000	98,140874
2982,000000	98,049857
2981,000000	97,953319
2980,000000	97,851340
2979,000000	97,746169
2978,000000	97,639924
2977,000000	97,532472
2976,000000	97,422638
2975,000000	97,310176
2974,000000	97,195501
2973,000000	97,078717
2972,000000	96,960311
2971,000000	96,842230
2970,000000	96,726768
2969,000000	96,614892
2968,000000	96,506684
2967,000000	96,403258
2966,000000	96,307337
2965,000000	96,221967
2964,000000	96,149316
2963,000000	96,089952
2962,000000	96,043028
2961,000000	96,007620
2960,000000	95,984352
2959,000000	95,975402
2958,000000	95,982206
2957,000000	96,004403
2956,000000	96,041156
2955,000000	96,092055
2954,000000	96,155625
2953,000000	96,227583
2952,000000	96,302226
2951,000000	96,374773
2950,000000	96,441659
2949,000000	96,499158
2948,000000	96,543175
2947,000000	96,570265
2946,000000	96,577797
2945,000000	96,564073
2944,000000	96,528940
2943,000000	96,474357
2942,000000	96,403326
2941,000000	96,318646
2940,000000	96,223191
2939,000000	96,120192
2938,000000	96,012734
2937,000000	95,903188
2936,000000	95,794134
2935,000000	95,689002
2934,000000	95,591082
2933,000000	95,502691
2932,000000	95,425558
2931,000000	95,361251
2930,000000	95,310017
2929,000000	95,270271
2928,000000	95,240194
2927,000000	95,219163
2926,000000	95,206693
2925,000000	95,200580
2924,000000	95,197458
2923,000000	95,194740
2922,000000	95,191349
2921,000000	95,187223
2920,000000	95,183115
2919,000000	95,180749
2918,000000	95,182430
2917,000000	95,190701
2916,000000	95,208374
2915,000000	95,237420
2914,000000	95,276926
2913,000000	95,323238
2912,000000	95,373118
2911,000000	95,426294
2910,000000	95,484223
2909,000000	95,548009
2908,000000	95,618928
2907,000000	95,699655
2906,000000	95,792991
2905,000000	95,899266
2904,000000	96,016286
2903,000000	96,141237
2902,000000	96,271445
2901,000000	96,404200
2900,000000	96,537000
2899,000000	96,668472
2898,000000	96,797105
2897,000000	96,919745
2896,000000	97,032794
2895,000000	97,134850
2894,000000	97,227020
2893,000000	97,310639
2892,000000	97,385961
2891,000000	97,452924
2890,000000	97,511854
2889,000000	97,563208
2888,000000	97,607282
2887,000000	97,644078
2886,000000	97,672668
2885,000000	97,691016
2884,000000	97,697311
2883,000000	97,691117
2882,000000	97,672735
2881,000000	97,642170
2880,000000	97,600075
2879,000000	97,549256
2878,000000	97,494148
2877,000000	97,439007
2876,000000	97,387088
2875,000000	97,341071
2874,000000	97,302910
2873,000000	97,273773
2872,000000	97,255004
2871,000000	97,248388
2870,000000	97,254053
2869,000000	97,268137
2868,000000	97,283523
2867,000000	97,293016
2866,000000	97,291634
2865,000000	97,277246
2864,000000	97,250991
2863,000000	97,217065
2862,000000	97,180671
2861,000000	97,145710
2860,000000	97,114836
2859,000000	97,090800
2858,000000	97,076339
2857,000000	97,072911
2856,000000	97,080212
2855,000000	97,096710
2854,000000	97,120040
2853,000000	97,148220
2852,000000	97,182651
2851,000000	97,229471
2850,000000	97,295917
2849,000000	97,384422
2848,000000	97,490345
2847,000000	97,604822
2846,000000	97,718796
2845,000000	97,825411
2844,000000	97,921530
2843,000000	98,008403
2842,000000	98,089455
2841,000000	98,166519
2840,000000	98,238238
2839,000000	98,302117
2838,000000	98,357370
2837,000000	98,405474
2836,000000	98,448754
2835,000000	98,488791
2834,000000	98,525542
2833,000000	98,557902
2832,000000	98,585313
2831,000000	98,608610
2830,000000	98,629125
2829,000000	98,647414
2828,000000	98,663324
2827,000000	98,676617
2826,000000	98,686829
2825,000000	98,693273
2824,000000	98,696067
2823,000000	98,696602
2822,000000	98,696121
2821,000000	98,694450
2820,000000	98,691203
2819,000000	98,687677
2818,000000	98,686243
2817,000000	98,688293
2816,000000	98,693991
2815,000000	98,703711
2814,000000	98,718311
2813,000000	98,737755
2812,000000	98,760397
2811,000000	98,783913
2810,000000	98,806403
2809,000000	98,826975
2808,000000	98,846046
2807,000000	98,864743
2806,000000	98,883188
2805,000000	98,899763
2804,000000	98,912851
2803,000000	98,922824
2802,000000	98,931483
2801,000000	98,940007
2800,000000	98,948514
2799,000000	98,957049
2798,000000	98,965650
2797,000000	98,973735
2796,000000	98,980713
2795,000000	98,987180
2794,000000	98,994452
2793,000000	99,002931
2792,000000	99,011781
2791,000000	99,020000
2790,000000	99,026926
2789,000000	99,032055
2788,000000	99,035371
2787,000000	99,037773
2786,000000	99,040274
2785,000000	99,043015
2784,000000	99,045804
2783,000000	99,049108
2782,000000	99,053439
2781,000000	99,058163
2780,000000	99,062062
2779,000000	99,064959
2778,000000	99,067735
2777,000000	99,070859
2776,000000	99,073953
2775,000000	99,076710
2774,000000	99,079212
2773,000000	99,081390
2772,000000	99,082989
2771,000000	99,083998
2770,000000	99,084441
2769,000000	99,084097
2768,000000	99,083153
2767,000000	99,082664
2766,000000	99,083395
2765,000000	99,084609
2764,000000	99,084991
2763,000000	99,084435
2762,000000	99,083903
2761,000000	99,083919
2760,000000	99,084309
2759,000000	99,085092
2758,000000	99,086376
2757,000000	99,087548
2756,000000	99,087803
2755,000000	99,087454
2754,000000	99,087659
2753,000000	99,088804
2752,000000	99,090110
2751,000000	99,090765
2750,000000	99,090509
2749,000000	99,089224
2748,000000	99,086957
2747,000000	99,084324
2746,000000	99,082048
2745,000000	99,080147
2744,000000	99,078391
2743,000000	99,077319
2742,000000	99,077802
2741,000000	99,079680
2740,000000	99,081706
2739,000000	99,082828
2738,000000	99,082758
2737,000000	99,081524
2736,000000	99,079419
2735,000000	99,077289
2734,000000	99,075940
2733,000000	99,075312
2732,000000	99,075069
2731,000000	99,075790
2730,000000	99,078630
2729,000000	99,083765
2728,000000	99,089966
2727,000000	99,095706
2726,000000	99,099980
2725,000000	99,102372
2724,000000	99,103284
2723,000000	99,103999
2722,000000	99,105695
2721,000000	99,108358
2720,000000	99,111245
2719,000000	99,114061
2718,000000	99,116937
2717,000000	99,119613
2716,000000	99,121644
2715,000000	99,123270
2714,000000	99,125250
2713,000000	99,127919
2712,000000	99,131058
2711,000000	99,134380
2710,000000	99,137418
2709,000000	99,139357
2708,000000	99,139822
2707,000000	99,139486
2706,000000	99,139124
2705,000000	99,138626
2704,000000	99,137857
2703,000000	99,137856
2702,000000	99,139850
2701,000000	99,143353
2700,000000	99,146588
2699,000000	99,148736
2698,000000	99,150665
2697,000000	99,153412
2696,000000	99,156907
2695,000000	99,160136
2694,000000	99,161760
2693,000000	99,160780
2692,000000	99,157632
2691,000000	99,154521
2690,000000	99,153685
2689,000000	99,155267
2688,000000	99,157542
2687,000000	99,158922
2686,000000	99,158962
2685,000000	99,157900
2684,000000	99,156336
2683,000000	99,155162
2682,000000	99,154728
2681,000000	99,154224
2680,000000	99,152816
2679,000000	99,151087
2678,000000	99,150292
2677,000000	99,150465
2676,000000	99,150429
2675,000000	99,149468
2674,000000	99,147863
2673,000000	99,146005
2672,000000	99,144216
2671,000000	99,143412
2670,000000	99,144608
2669,000000	99,147488
2668,000000	99,150353
2667,000000	99,151646
2666,000000	99,150851
2665,000000	99,148208
2664,000000	99,144634
2663,000000	99,141808
2662,000000	99,141146
2661,000000	99,142417
2660,000000	99,144171
2659,000000	99,145543
2658,000000	99,146854
2657,000000	99,148680
2656,000000	99,151423
2655,000000	99,155677
2654,000000	99,161791
2653,000000	99,168902
2652,000000	99,175431
2651,000000	99,180752
2650,000000	99,185466
2649,000000	99,190031
2648,000000	99,194185
2647,000000	99,197796
2646,000000	99,201276
2645,000000	99,205007
2644,000000	99,209273
2643,000000	99,214609
2642,000000	99,221080
2641,000000	99,227158
2640,000000	99,230674
2639,000000	99,231231
2638,000000	99,230756
2637,000000	99,231438
2636,000000	99,233893
2635,000000	99,237291
2634,000000	99,240288
2633,000000	99,241831
2632,000000	99,242032
2631,000000	99,242266
2630,000000	99,243640
2629,000000	99,245638
2628,000000	99,247166
2627,000000	99,248339
2626,000000	99,249939
2625,000000	99,251695
2624,000000	99,252788
2623,000000	99,253781
2622,000000	99,256190
2621,000000	99,260003
2620,000000	99,263306
2619,000000	99,264735
2618,000000	99,264847
2617,000000	99,264792
2616,000000	99,264833
2615,000000	99,264438
2614,000000	99,262809
2613,000000	99,259381
2612,000000	99,255010
2611,000000	99,252361
2610,000000	99,253718
2609,000000	99,258493
2608,000000	99,264291
2607,000000	99,269940
2606,000000	99,275732
2605,000000	99,280979
2604,000000	99,283649
2603,000000	99,283061
2602,000000	99,281125
2601,000000	99,280241
2600,000000	99,281111
2599,000000	99,282948
2598,000000	99,284671
2597,000000	99,285559
2596,000000	99,285639
2595,000000	99,285502
2594,000000	99,285141
2593,000000	99,283631
2592,000000	99,280958
2591,000000	99,279108
2590,000000	99,279771
2589,000000	99,281776
2588,000000	99,282756
2587,000000	99,282507
2586,000000	99,282773
2585,000000	99,284299
2584,000000	99,286339
2583,000000	99,288459
2582,000000	99,290501
2581,000000	99,291209
2580,000000	99,289431
2579,000000	99,286527
2578,000000	99,285209
2577,000000	99,286144
2576,000000	99,288032
2575,000000	99,290626
2574,000000	99,294775
2573,000000	99,299490
2572,000000	99,302032
2571,000000	99,301544
2570,000000	99,300007
2569,000000	99,298976
2568,000000	99,297977
2567,000000	99,296730
2566,000000	99,296370
2565,000000	99,297389
2564,000000	99,298776
2563,000000	99,300271
2562,000000	99,303307
2561,000000	99,308239
2560,000000	99,312564
2559,000000	99,313406
2558,000000	99,310704
2557,000000	99,306838
2556,000000	99,304092
2555,000000	99,303197
2554,000000	99,303483
2553,000000	99,303796
2552,000000	99,303885
2551,000000	99,304934
2550,000000	99,307960
2549,000000	99,312070
2548,000000	99,315514
2547,000000	99,318152
2546,000000	99,321318
2545,000000	99,325392
2544,000000	99,328924
2543,000000	99,330135
2542,000000	99,328232
2541,000000	99,323761
2540,000000	99,318959
2539,000000	99,316874
2538,000000	99,318346
2537,000000	99,320496
2536,000000	99,320023
2535,000000	99,317399
2534,000000	99,315867
2533,000000	99,317025
2532,000000	99,319597
2531,000000	99,322031
2530,000000	99,323959
2529,000000	99,325393
2528,000000	99,326772
2527,000000	99,329591
2526,000000	99,334669
2525,000000	99,340008
2524,000000	99,342567
2523,000000	99,342183
2522,000000	99,341446
2521,000000	99,341802
2520,000000	99,342014
2519,000000	99,340582
2518,000000	99,337689
2517,000000	99,334611
2516,000000	99,333008
2515,000000	99,334537
2514,000000	99,339243
2513,000000	99,344438
2512,000000	99,347091
2511,000000	99,347045
2510,000000	99,346399
2509,000000	99,346537
2508,000000	99,347932
2507,000000	99,351780
2506,000000	99,358740
2505,000000	99,366301
2504,000000	99,370408
2503,000000	99,370032
2502,000000	99,367738
2501,000000	99,365837
2500,000000	99,364499
2499,000000	99,363899
2498,000000	99,365332
2497,000000	99,369264
2496,000000	99,374202
2495,000000	99,378246
2494,000000	99,380481
2493,000000	99,380840
2492,000000	99,380193
2491,000000	99,380323
2490,000000	99,382050
2489,000000	99,383629
2488,000000	99,382838
2487,000000	99,380241
2486,000000	99,378579
2485,000000	99,379399
2484,000000	99,382229
2483,000000	99,386212
2482,000000	99,390256
2481,000000	99,392314
2480,000000	99,391237
2479,000000	99,389010
2478,000000	99,388596
2477,000000	99,389978
2476,000000	99,390820
2475,000000	99,390622
2474,000000	99,391231
2473,000000	99,393341
2472,000000	99,395253
2471,000000	99,395579
2470,000000	99,394824
2469,000000	99,394198
2468,000000	99,394906
2467,000000	99,398263
2466,000000	99,403982
2465,000000	99,408624
2464,000000	99,408324
2463,000000	99,403259
2462,000000	99,397247
2461,000000	99,393188
2460,000000	99,391259
2459,000000	99,390869
2458,000000	99,391470
2457,000000	99,391739
2456,000000	99,390906
2455,000000	99,390727
2454,000000	99,393250
2453,000000	99,396776
2452,000000	99,397346
2451,000000	99,394273
2450,000000	99,390817
2449,000000	99,389252
2448,000000	99,388834
2447,000000	99,389194
2446,000000	99,391865
2445,000000	99,397088
2444,000000	99,402278
2443,000000	99,405239
2442,000000	99,406383
2441,000000	99,406637
2440,000000	99,405726
2439,000000	99,403696
2438,000000	99,401830
2437,000000	99,400972
2436,000000	99,400932
2435,000000	99,402059
2434,000000	99,405022
2433,000000	99,408425
2432,000000	99,409321
2431,000000	99,407070
2430,000000	99,404449
2429,000000	99,404054
2428,000000	99,405628
2427,000000	99,407638
2426,000000	99,409248
2425,000000	99,410034
2424,000000	99,409825
2423,000000	99,409469
2422,000000	99,409863
2421,000000	99,409962
2420,000000	99,407935
2419,000000	99,404544
2418,000000	99,402866
2417,000000	99,404213
2416,000000	99,406654
2415,000000	99,408014
2414,000000	99,407981
2413,000000	99,406764
2412,000000	99,404337
2411,000000	99,401829
2410,000000	99,401230
2409,000000	99,402671
2408,000000	99,404033
2407,000000	99,404070
2406,000000	99,403950
2405,000000	99,405020
2404,000000	99,407115
2403,000000	99,409881
2402,000000	99,413584
2401,000000	99,417648
2400,000000	99,420210
2399,000000	99,420231
2398,000000	99,418733
2397,000000	99,417369
2396,000000	99,417044
2395,000000	99,418162
2394,000000	99,420685
2393,000000	99,423530
2392,000000	99,425289
2391,000000	99,425801
2390,000000	99,425801
2389,000000	99,425416
2388,000000	99,424540
2387,000000	99,424260
2386,000000	99,425896
2385,000000	99,428503
2384,000000	99,429495
2383,000000	99,427650
2382,000000	99,423975
2381,000000	99,419759
2380,000000	99,415879
2379,000000	99,414188
2378,000000	99,416720
2377,000000	99,422533
2376,000000	99,427432
2375,000000	99,428516
2374,000000	99,427325
2373,000000	99,427334
2372,000000	99,430082
2371,000000	99,434641
2370,000000	99,438918
2369,000000	99,440069
2368,000000	99,436329
2367,000000	99,429901
2366,000000	99,425333
2365,000000	99,424308
2364,000000	99,424416
2363,000000	99,423610
2362,000000	99,422281
2361,000000	99,420450
2360,000000	99,417110
2359,000000	99,413510
2358,000000	99,413140
2357,000000	99,415940
2356,000000	99,418481
2355,000000	99,418657
2354,000000	99,418015
2353,000000	99,417504
2352,000000	99,416400
2351,000000	99,415293
2350,000000	99,414958
2349,000000	99,413844
2348,000000	99,408770
2347,000000	99,399893
2346,000000	99,393559
2345,000000	99,395608
2344,000000	99,403748
2343,000000	99,410549
2342,000000	99,412893
2341,000000	99,410918
2340,000000	99,405142
2339,000000	99,398405
2338,000000	99,394795
2337,000000	99,395032
2336,000000	99,394965
2335,000000	99,392615
2334,000000	99,390360
2333,000000	99,391139
2332,000000	99,393784
2331,000000	99,397648
2330,000000	99,401625
2329,000000	99,401509
2328,000000	99,388912
2327,000000	99,362384
2326,000000	99,331590
2325,000000	99,310289
2324,000000	99,305835
2323,000000	99,316602
2322,000000	99,335937
2321,000000	99,356402
2320,000000	99,372104
2319,000000	99,382657
2318,000000	99,390935
2317,000000	99,399115
2316,000000	99,405050
2315,000000	99,407672
2314,000000	99,408639
2313,000000	99,410498
2312,000000	99,412226
2311,000000	99,412473
2310,000000	99,411908
2309,000000	99,412550
2308,000000	99,414431
2307,000000	99,416998
2306,000000	99,420327
2305,000000	99,424262
2304,000000	99,426778
2303,000000	99,426118
2302,000000	99,422256
2301,000000	99,416594
2300,000000	99,410245
2299,000000	99,405078
2298,000000	99,402785
2297,000000	99,403425
2296,000000	99,404810
2295,000000	99,405718
2294,000000	99,406306
2293,000000	99,405742
2292,000000	99,401483
2291,000000	99,393085
2290,000000	99,384157
2289,000000	99,378621
2288,000000	99,376876
2287,000000	99,376956
2286,000000	99,377938
2285,000000	99,380290
2284,000000	99,384809
2283,000000	99,391867
2282,000000	99,400217
2281,000000	99,405845
2280,000000	99,405344
2279,000000	99,401383
2278,000000	99,401434
2277,000000	99,409278
2276,000000	99,420640
2275,000000	99,429170
2274,000000	99,433147
2273,000000	99,434525
2272,000000	99,434812
2271,000000	99,435089
2270,000000	99,437313
2269,000000	99,442420
2268,000000	99,448206
2267,000000	99,451000
2266,000000	99,448621
2265,000000	99,441830
2264,000000	99,434645
2263,000000	99,432071
2262,000000	99,434390
2261,000000	99,435029
2260,000000	99,428977
2259,000000	99,422082
2258,000000	99,426040
2257,000000	99,444065
2256,000000	99,467596
2255,000000	99,487283
2254,000000	99,499583
2253,000000	99,502218
2252,000000	99,492891
2251,000000	99,476546
2250,000000	99,465393
2249,000000	99,466600
2248,000000	99,474824
2247,000000	99,480772
2246,000000	99,481042
2245,000000	99,476784
2244,000000	99,469516
2243,000000	99,462984
2242,000000	99,463457
2241,000000	99,473268
2240,000000	99,487898
2239,000000	99,502210
2238,000000	99,514564
2237,000000	99,523183
2236,000000	99,525591
2235,000000	99,524158
2234,000000	99,524637
2233,000000	99,526501
2232,000000	99,522899
2231,000000	99,513530
2230,000000	99,508019
2229,000000	99,512032
2228,000000	99,519175
2227,000000	99,522436
2226,000000	99,524334
2225,000000	99,529107
2224,000000	99,534038
2223,000000	99,536037
2222,000000	99,538234
2221,000000	99,541834
2220,000000	99,539730
2219,000000	99,527204
2218,000000	99,512228
2217,000000	99,506033
2216,000000	99,509292
2215,000000	99,515776
2214,000000	99,523573
2213,000000	99,533924
2212,000000	99,544258
2211,000000	99,551001
2210,000000	99,555023
2209,000000	99,557824
2208,000000	99,557223
2207,000000	99,552497
2206,000000	99,547602
2205,000000	99,543725
2204,000000	99,535673
2203,000000	99,522120
2202,000000	99,511803
2201,000000	99,512131
2200,000000	99,518209
2199,000000	99,520194
2198,000000	99,515272
2197,000000	99,506553
2196,000000	99,498164
2195,000000	99,496983
2194,000000	99,509433
2193,000000	99,528980
2192,000000	99,537167
2191,000000	99,525453
2190,000000	99,506507
2189,000000	99,496228
2188,000000	99,496250
2187,000000	99,503669
2186,000000	99,524029
2185,000000	99,559871
2184,000000	99,597143
2183,000000	99,619462
2182,000000	99,627501
2181,000000	99,630378
2180,000000	99,628049
2179,000000	99,618051
2178,000000	99,609145
2177,000000	99,611180
2176,000000	99,618140
2175,000000	99,616937
2174,000000	99,607184
2173,000000	99,596356
2172,000000	99,582395
2171,000000	99,556956
2170,000000	99,522830
2169,000000	99,494927
2168,000000	99,486077
2167,000000	99,500166
2166,000000	99,533056
2165,000000	99,568842
2164,000000	99,584790
2163,000000	99,576169
2162,000000	99,569972
2161,000000	99,598056
2160,000000	99,658495
2159,000000	99,719914
2158,000000	99,759969
2157,000000	99,777310
2156,000000	99,774831
2155,000000	99,757065
2154,000000	99,736469
2153,000000	99,725645
2152,000000	99,727146
2151,000000	99,738236
2150,000000	99,757696
2149,000000	99,780745
2148,000000	99,796912
2147,000000	99,800792
2146,000000	99,796221
2145,000000	99,785194
2144,000000	99,763877
2143,000000	99,734749
2142,000000	99,710661
2141,000000	99,699675
2140,000000	99,696313
2139,000000	99,694908
2138,000000	99,700361
2137,000000	99,716739
2136,000000	99,735136
2135,000000	99,743338
2134,000000	99,739735
2133,000000	99,729790
2132,000000	99,716659
2131,000000	99,702723
2130,000000	99,692188
2129,000000	99,684743
2128,000000	99,673145
2127,000000	99,654011
2126,000000	99,635164
2125,000000	99,625687
2124,000000	99,623605
2123,000000	99,619831
2122,000000	99,610054
2121,000000	99,596378
2120,000000	99,581773
2119,000000	99,569374
2118,000000	99,563723
2117,000000	99,566159
2116,000000	99,571349
2115,000000	99,573471
2114,000000	99,573124
2113,000000	99,573520
2112,000000	99,573827
2111,000000	99,571848
2110,000000	99,569701
2109,000000	99,571010
2108,000000	99,574843
2107,000000	99,577450
2106,000000	99,577232
2105,000000	99,574239
2104,000000	99,568702
2103,000000	99,563765
2102,000000	99,564645
2101,000000	99,570635
2100,000000	99,573334
2099,000000	99,568004
2098,000000	99,561105
2097,000000	99,561239
2096,000000	99,568285
2095,000000	99,577341
2094,000000	99,587205
2093,000000	99,597403
2092,000000	99,602865
2091,000000	99,599479
2090,000000	99,591246
2089,000000	99,585338
2088,000000	99,582856
2087,000000	99,579859
2086,000000	99,573944
2085,000000	99,564834
2084,000000	99,552623
2083,000000	99,540548
2082,000000	99,535220
2081,000000	99,539215
2080,000000	99,547858
2079,000000	99,557694
2078,000000	99,571219
2077,000000	99,587966
2076,000000	99,599125
2075,000000	99,599175
2074,000000	99,594955
2073,000000	99,594513
2072,000000	99,594409
2071,000000	99,587721
2070,000000	99,577815
2069,000000	99,573120
2068,000000	99,574067
2067,000000	99,575547
2066,000000	99,576957
2065,000000	99,579004
2064,000000	99,576555
2063,000000	99,566975
2062,000000	99,560152
2061,000000	99,567376
2060,000000	99,583937
2059,000000	99,594839
2058,000000	99,595180
2057,000000	99,593650
2056,000000	99,597170
2055,000000	99,601433
2054,000000	99,595712
2053,000000	99,571502
2052,000000	99,531591
2051,000000	99,496787
2050,000000	99,496129
2049,000000	99,537035
2048,000000	99,589396
2047,000000	99,617004
2046,000000	99,615255
2045,000000	99,601448
2044,000000	99,584691
2043,000000	99,565756
2042,000000	99,554279
2041,000000	99,560458
2040,000000	99,574815
2039,000000	99,580513
2038,000000	99,582208
2037,000000	99,599632
2036,000000	99,635014
2035,000000	99,667356
2034,000000	99,678285
2033,000000	99,666391
2032,000000	99,640454
2031,000000	99,616050
2030,000000	99,612740
2029,000000	99,635829
2028,000000	99,666214
2027,000000	99,684148
2026,000000	99,690326
2025,000000	99,689046
2024,000000	99,670390
2023,000000	99,631229
2022,000000	99,596196
2021,000000	99,592054
2020,000000	99,612694
2019,000000	99,633736
2018,000000	99,648229
2017,000000	99,661674
2016,000000	99,666920
2015,000000	99,655527
2014,000000	99,642383
2013,000000	99,648934
2012,000000	99,671129
2011,000000	99,688952
2010,000000	99,699229
2009,000000	99,713436
2008,000000	99,730450
2007,000000	99,738496
2006,000000	99,738818
2005,000000	99,741172
2004,000000	99,741952
2003,000000	99,729901
2002,000000	99,706479
2001,000000	99,682111
2000,000000	99,659495
1999,000000	99,637919
1998,000000	99,625748
1997,000000	99,630332
1996,000000	99,641908
1995,000000	99,645262
1994,000000	99,640456
1993,000000	99,636992
1992,000000	99,635221
1991,000000	99,630851
1990,000000	99,630313
1989,000000	99,639091
1988,000000	99,643914
1987,000000	99,628673
1986,000000	99,600574
1985,000000	99,579734
1984,000000	99,569692
1983,000000	99,560219
1982,000000	99,553868
1981,000000	99,566669
1980,000000	99,602965
1979,000000	99,649749
1978,000000	99,694521
1977,000000	99,729733
1976,000000	99,745080
1975,000000	99,738643
1974,000000	99,727935
1973,000000	99,729012
1972,000000	99,735079
1971,000000	99,734978
1970,000000	99,737425
1969,000000	99,753726
1968,000000	99,769680
1967,000000	99,761592
1966,000000	99,733228
1965,000000	99,708725
1964,000000	99,697308
1963,000000	99,691879
1962,000000	99,691199
1961,000000	99,699757
1960,000000	99,713281
1959,000000	99,724999
1958,000000	99,738735
1957,000000	99,757676
1956,000000	99,769455
1955,000000	99,760142
1954,000000	99,735786
1953,000000	99,713938
1952,000000	99,700333
1951,000000	99,688243
1950,000000	99,674604
1949,000000	99,661641
1948,000000	99,648854
1947,000000	99,637619
1946,000000	99,637302
1945,000000	99,653112
1944,000000	99,673593
1943,000000	99,682749
1942,000000	99,679794
1941,000000	99,673675
1940,000000	99,665905
1939,000000	99,654466
1938,000000	99,643925
1937,000000	99,638766
1936,000000	99,634797
1935,000000	99,628884
1934,000000	99,628214
1933,000000	99,637241
1932,000000	99,645431
1931,000000	99,642260
1930,000000	99,635177
1929,000000	99,636347
1928,000000	99,641371
1927,000000	99,639161
1926,000000	99,633412
1925,000000	99,636463
1924,000000	99,645915
1923,000000	99,646579
1922,000000	99,635950
1921,000000	99,626959
1920,000000	99,624245
1919,000000	99,618395
1918,000000	99,603663
1917,000000	99,586895
1916,000000	99,573554
1915,000000	99,561960
1914,000000	99,553408
1913,000000	99,553466
1912,000000	99,561770
1911,000000	99,570378
1910,000000	99,574465
1909,000000	99,575893
1908,000000	99,576417
1907,000000	99,576923
1906,000000	99,580729
1905,000000	99,588718
1904,000000	99,592704
1903,000000	99,584299
1902,000000	99,568212
1901,000000	99,556798
1900,000000	99,554409
1899,000000	99,556790
1898,000000	99,561455
1897,000000	99,568287
1896,000000	99,572303
1895,000000	99,568178
1894,000000	99,561068
1893,000000	99,560732
1892,000000	99,566834
1891,000000	99,570636
1890,000000	99,568059
1889,000000	99,562945
1888,000000	99,557961
1887,000000	99,553322
1886,000000	99,552002
1885,000000	99,555815
1884,000000	99,559270
1883,000000	99,556212
1882,000000	99,549968
1881,000000	99,546839
1880,000000	99,544185
1879,000000	99,535687
1878,000000	99,524414
1877,000000	99,519696
1876,000000	99,522995
1875,000000	99,527573
1874,000000	99,531275
1873,000000	99,538359
1872,000000	99,549079
1871,000000	99,557091
1870,000000	99,556883
1869,000000	99,547631
1868,000000	99,530653
1867,000000	99,511582
1866,000000	99,501529
1865,000000	99,505363
1864,000000	99,514039
1863,000000	99,515407
1862,000000	99,508824
1861,000000	99,503013
1860,000000	99,502218
1859,000000	99,503968
1858,000000	99,507948
1857,000000	99,515427
1856,000000	99,521931
1855,000000	99,521624
1854,000000	99,516971
1853,000000	99,514863
1852,000000	99,515527
1851,000000	99,515164
1850,000000	99,514435
1849,000000	99,516107
1848,000000	99,516965
1847,000000	99,511610
1846,000000	99,502403
1845,000000	99,496673
1844,000000	99,494396
1843,000000	99,489966
1842,000000	99,486774
1841,000000	99,490294
1840,000000	99,495525
1839,000000	99,493808
1838,000000	99,485989
1837,000000	99,481023
1836,000000	99,480716
1835,000000	99,479022
1834,000000	99,474945
1833,000000	99,473408
1832,000000	99,475250
1831,000000	99,476235
1830,000000	99,475415
1829,000000	99,476841
1828,000000	99,480155
1827,000000	99,481286
1826,000000	99,481116
1825,000000	99,484405
1824,000000	99,489430
1823,000000	99,488707
1822,000000	99,481982
1821,000000	99,475862
1820,000000	99,474084
1819,000000	99,474847
1818,000000	99,476496
1817,000000	99,479492
1816,000000	99,481001
1815,000000	99,477226
1814,000000	99,469977
1813,000000	99,463244
1812,000000	99,456144
1811,000000	99,444408
1810,000000	99,430284
1809,000000	99,421105
1808,000000	99,416634
1807,000000	99,410823
1806,000000	99,403832
1805,000000	99,401133
1804,000000	99,402537
1803,000000	99,401993
1802,000000	99,398435
1801,000000	99,395758
1800,000000	99,391983
1799,000000	99,380239
1798,000000	99,363813
1797,000000	99,352718
1796,000000	99,348583
1795,000000	99,344712
1794,000000	99,338753
1793,000000	99,335752
1792,000000	99,336642
1791,000000	99,334046
1790,000000	99,328476
1789,000000	99,326991
1788,000000	99,328612
1787,000000	99,326209
1786,000000	99,317483
1785,000000	99,306445
1784,000000	99,294227
1783,000000	99,279683
1782,000000	99,268308
1781,000000	99,266430
1780,000000	99,269905
1779,000000	99,267585
1778,000000	99,259135
1777,000000	99,252058
1776,000000	99,246323
1775,000000	99,234686
1774,000000	99,214504
1773,000000	99,191923
1772,000000	99,172003
1771,000000	99,152794
1770,000000	99,137605
1769,000000	99,130993
1768,000000	99,125303
1767,000000	99,110104
1766,000000	99,089982
1765,000000	99,076282
1764,000000	99,067723
1763,000000	99,051941
1762,000000	99,025335
1761,000000	98,998523
1760,000000	98,975873
1759,000000	98,949548
1758,000000	98,916445
1757,000000	98,880507
1756,000000	98,841420
1755,000000	98,795581
1754,000000	98,746082
1753,000000	98,694307
1752,000000	98,626485
1751,000000	98,524484
1750,000000	98,395752
1749,000000	98,266726
1748,000000	98,140708
1747,000000	98,000974
1746,000000	97,840574
1745,000000	97,659903
1744,000000	97,454327
1743,000000	97,221479
1742,000000	96,967777
1741,000000	96,689162
1740,000000	96,368323
1739,000000	96,025115
1738,000000	95,723390
1737,000000	95,484651
1736,000000	95,246797
1735,000000	94,890700
1734,000000	94,383650
1733,000000	93,911077
1732,000000	93,573723
1731,000000	93,285719
1730,000000	92,981313
1729,000000	92,670242
1728,000000	92,381013
1727,000000	92,114474
1726,000000	91,859215
1725,000000	91,616335
1724,000000	91,395007
1723,000000	91,202296
1722,000000	91,052265
1721,000000	90,962218
1720,000000	90,934413
1719,000000	90,956210
1718,000000	91,031442
1717,000000	91,199024
1716,000000	91,459549
1715,000000	91,769198
1714,000000	92,107365
1713,000000	92,475148
1712,000000	92,872640
1711,000000	93,295180
1710,000000	93,732652
1709,000000	94,167147
1708,000000	94,589407
1707,000000	95,017541
1706,000000	95,464783
1705,000000	95,881319
1704,000000	96,199697
1703,000000	96,431062
1702,000000	96,636156
1701,000000	96,872102
1700,000000	97,129204
1699,000000	97,324993
1698,000000	97,454304
1697,000000	97,562058
1696,000000	97,668453
1695,000000	97,757508
1694,000000	97,813027
1693,000000	97,846082
1692,000000	97,874094
1691,000000	97,906372
1690,000000	97,939707
1689,000000	97,963493
1688,000000	97,976450
1687,000000	97,987869
1686,000000	97,998911
1685,000000	98,002469
1684,000000	97,999425
1683,000000	97,998959
1682,000000	98,006398
1681,000000	98,017367
1680,000000	98,025556
1679,000000	98,030309
1678,000000	98,032773
1677,000000	98,032022
1676,000000	98,029289
1675,000000	98,030866
1674,000000	98,037043
1673,000000	98,040586
1672,000000	98,039372
1671,000000	98,036817
1670,000000	98,037318
1669,000000	98,040131
1668,000000	98,044324
1667,000000	98,051965
1666,000000	98,060162
1665,000000	98,063847
1664,000000	98,063383
1663,000000	98,064223
1662,000000	98,067982
1661,000000	98,068974
1660,000000	98,066222
1659,000000	98,063309
1658,000000	98,061021
1657,000000	98,057813
1656,000000	98,054442
1655,000000	98,052668
1654,000000	98,055372
1653,000000	98,062910
1652,000000	98,060817
1651,000000	98,056433
1650,000000	98,054761
1649,000000	98,054252
1648,000000	98,051245
1647,000000	98,044326
1646,000000	98,033900
1645,000000	98,020661
1644,000000	98,007672
1643,000000	97,994766
1642,000000	97,979056
1641,000000	97,956402
1640,000000	97,927431
1639,000000	97,898817
1638,000000	97,877171
1637,000000	97,869612
1636,000000	97,887631
1635,000000	97,927941
1634,000000	97,967823
1633,000000	98,000489
1632,000000	98,028037
1631,000000	98,051222
1630,000000	98,069398
1629,000000	98,082834
1628,000000	98,093362
1627,000000	98,102638
1626,000000	98,110453
1625,000000	98,115800
1624,000000	98,120924
1623,000000	98,129160
1622,000000	98,137906
1621,000000	98,141569
1620,000000	98,140052
1619,000000	98,136356
1618,000000	98,132245
1617,000000	98,129147
1616,000000	98,126977
1615,000000	98,124233
1614,000000	98,120867
1613,000000	98,116370
1612,000000	98,109597
1611,000000	98,100770
1610,000000	98,090297
1609,000000	98,074939
1608,000000	98,049957
1607,000000	98,013810
1606,000000	97,966671
1605,000000	97,906316
1604,000000	97,832218
1603,000000	97,751305
1602,000000	97,676529
1601,000000	97,619930
1600,000000	97,589458
1599,000000	97,589291
1598,000000	97,616764
1597,000000	97,661379
1596,000000	97,711643
1595,000000	97,759912
1594,000000	97,800023
1593,000000	97,826366
1592,000000	97,838276
1591,000000	97,841270
1590,000000	97,841051
1589,000000	97,837806
1588,000000	97,827541
1587,000000	97,806400
1586,000000	97,770734
1585,000000	97,716299
1584,000000	97,642671
1583,000000	97,560076
1582,000000	97,486543
1581,000000	97,437302
1580,000000	97,418354
1579,000000	97,431641
1578,000000	97,481644
1577,000000	97,573802
1576,000000	97,691719
1575,000000	97,787786
1574,000000	97,841079
1573,000000	97,866401
1572,000000	97,877567
1571,000000	97,881192
1570,000000	97,884323
1569,000000	97,889445
1568,000000	97,891691
1567,000000	97,890275
1566,000000	97,887131
1565,000000	97,883825
1564,000000	97,880997
1563,000000	97,880249
1562,000000	97,880984
1561,000000	97,878668
1560,000000	97,876704
1559,000000	97,896500
1558,000000	97,918835
1557,000000	97,926032
1556,000000	97,939664
1555,000000	97,963452
1554,000000	97,989483
1553,000000	98,008553
1552,000000	98,021915
1551,000000	98,035956
1550,000000	98,051573
1549,000000	98,063472
1548,000000	98,068706
1547,000000	98,071777
1546,000000	98,077116
1545,000000	98,084816
1544,000000	98,091424
1543,000000	98,094711
1542,000000	98,099256
1541,000000	98,121018
1540,000000	98,171044
1539,000000	98,220668
1538,000000	98,245121
1537,000000	98,253475
1536,000000	98,257068
1535,000000	98,264349
1534,000000	98,283358
1533,000000	98,313543
1532,000000	98,341715
1531,000000	98,360631
1530,000000	98,371581
1529,000000	98,377266
1528,000000	98,381463
1527,000000	98,387719
1526,000000	98,395464
1525,000000	98,400837
1524,000000	98,404259
1523,000000	98,410805
1522,000000	98,423892
1521,000000	98,437662
1520,000000	98,440840
1519,000000	98,436401
1518,000000	98,433113
1517,000000	98,433465
1516,000000	98,434865
1515,000000	98,434840
1514,000000	98,434033
1513,000000	98,432779
1512,000000	98,431814
1511,000000	98,431987
1510,000000	98,432085
1509,000000	98,428451
1508,000000	98,422363
1507,000000	98,426722
1506,000000	98,432211
1505,000000	98,422633
1504,000000	98,411709
1503,000000	98,403013
1502,000000	98,391667
1501,000000	98,371014
1500,000000	98,339874
1499,000000	98,303524
1498,000000	98,263336
1497,000000	98,215581
1496,000000	98,161951
1495,000000	98,107053
1494,000000	98,049964
1493,000000	97,986643
1492,000000	97,915965
1491,000000	97,843551
1490,000000	97,783315
1489,000000	97,750063
1488,000000	97,746732
1487,000000	97,764275
1486,000000	97,790239
1485,000000	97,813829
1484,000000	97,830607
1483,000000	97,841040
1482,000000	97,840476
1481,000000	97,821792
1480,000000	97,786382
1479,000000	97,740497
1478,000000	97,681796
1477,000000	97,603461
1476,000000	97,508534
1475,000000	97,402290
1474,000000	97,268330
1473,000000	97,080339
1472,000000	96,855700
1471,000000	96,637800
1470,000000	96,429838
1469,000000	96,217534
1468,000000	96,005119
1467,000000	95,807710
1466,000000	95,635749
1465,000000	95,498975
1464,000000	95,413565
1463,000000	95,379070
1462,000000	95,373291
1461,000000	95,380028
1460,000000	95,400064
1459,000000	95,444759
1458,000000	95,526649
1457,000000	95,644175
1456,000000	95,760232
1455,000000	95,847262
1454,000000	95,909945
1453,000000	95,955040
1452,000000	95,982717
1451,000000	95,987339
1450,000000	95,960809
1449,000000	95,900981
1448,000000	95,823009
1447,000000	95,750363
1446,000000	95,685081
1445,000000	95,604606
1444,000000	95,483525
1443,000000	95,296989
1442,000000	95,024595
1441,000000	94,672692
1440,000000	94,277374
1439,000000	93,858636
1438,000000	93,384657
1437,000000	92,843974
1436,000000	92,377042
1435,000000	92,140068
1434,000000	92,097191
1433,000000	92,147781
1432,000000	92,226452
1431,000000	92,265455
1430,000000	92,169116
1429,000000	91,886205
1428,000000	91,488536
1427,000000	91,123829
1426,000000	90,930617
1425,000000	91,021139
1424,000000	91,426019
1423,000000	91,995978
1422,000000	92,533101
1421,000000	92,994964
1420,000000	93,453705
1419,000000	93,927094
1418,000000	94,316418
1417,000000	94,583211
1416,000000	94,792640
1415,000000	94,993927
1414,000000	95,199649
1413,000000	95,417466
1412,000000	95,653204
1411,000000	95,894128
1410,000000	96,117882
1409,000000	96,315596
1408,000000	96,487912
1407,000000	96,631764
1406,000000	96,749130
1405,000000	96,849118
1404,000000	96,929027
1403,000000	96,974307
1402,000000	96,986477
1401,000000	96,983065
1400,000000	96,972209
1399,000000	96,946095
1398,000000	96,902386
1397,000000	96,850395
1396,000000	96,786863
1395,000000	96,695870
1394,000000	96,579882
1393,000000	96,461915
1392,000000	96,352746
1391,000000	96,246046
1390,000000	96,137261
1389,000000	96,026658
1388,000000	95,908996
1387,000000	95,777868
1386,000000	95,642055
1385,000000	95,516734
1384,000000	95,404726
1383,000000	95,303217
1382,000000	95,219525
1381,000000	95,168665
1380,000000	95,157374
1379,000000	95,180964
1378,000000	95,233971
1377,000000	95,316668
1376,000000	95,430688
1375,000000	95,569896
1374,000000	95,714715
1373,000000	95,840205
1372,000000	95,934035
1371,000000	95,999034
1370,000000	96,044143
1369,000000	96,075418
1368,000000	96,090566
1367,000000	96,083187
1366,000000	96,053792
1365,000000	96,009823
1364,000000	95,954274
1363,000000	95,883543
1362,000000	95,799591
1361,000000	95,712150
1360,000000	95,625568
1359,000000	95,538556
1358,000000	95,455559
1357,000000	95,386662
1356,000000	95,336395
1355,000000	95,301675
1354,000000	95,283351
1353,000000	95,288920
1352,000000	95,320029
1351,000000	95,366544
1350,000000	95,416161
1349,000000	95,459226
1348,000000	95,484048
1347,000000	95,475134
1346,000000	95,420829
1345,000000	95,318578
1344,000000	95,169856
1343,000000	94,974015
1342,000000	94,728134
1341,000000	94,429015
1340,000000	94,081934
1339,000000	93,713706
1338,000000	93,367091
1337,000000	93,075136
1336,000000	92,849535
1335,000000	92,688799
1334,000000	92,587103
1333,000000	92,535869
1332,000000	92,522052
1331,000000	92,531950
1330,000000	92,557205
1329,000000	92,595539
1328,000000	92,646144
1327,000000	92,706467
1326,000000	92,775678
1325,000000	92,854675
1324,000000	92,941141
1323,000000	93,028468
1322,000000	93,111716
1321,000000	93,190753
1320,000000	93,264971
1319,000000	93,330020
1318,000000	93,382940
1317,000000	93,425565
1316,000000	93,458297
1315,000000	93,476740
1314,000000	93,477553
1313,000000	93,461478
1312,000000	93,427950
1311,000000	93,371636
1310,000000	93,288218
1309,000000	93,178398
1308,000000	93,043071
1307,000000	92,881479
1306,000000	92,695972
1305,000000	92,493090
1304,000000	92,278791
1303,000000	92,054561
1302,000000	91,820035
1301,000000	91,574022
1300,000000	91,312306
1299,000000	91,029384
1298,000000	90,723447
1297,000000	90,398736
1296,000000	90,063456
1295,000000	89,728878
1294,000000	89,409727
1293,000000	89,122764
1292,000000	88,882886
1291,000000	88,699885
1290,000000	88,577342
1289,000000	88,511072
1288,000000	88,489052
1287,000000	88,491793
1286,000000	88,496880
1285,000000	88,486600
1284,000000	88,450592
1283,000000	88,384619
1282,000000	88,289879
1281,000000	88,173100
1280,000000	88,044180
1279,000000	87,913298
1278,000000	87,789779
1277,000000	87,682313
1276,000000	87,597280
1275,000000	87,535101
1274,000000	87,488640
1273,000000	87,446381
1272,000000	87,397092
1271,000000	87,332356
1270,000000	87,247001
1269,000000	87,138498
1268,000000	87,005231
1267,000000	86,845531
1266,000000	86,659538
1265,000000	86,451211
1264,000000	86,228872
1263,000000	86,001942
1262,000000	85,776473
1261,000000	85,553957
1260,000000	85,334202
1259,000000	85,119561
1258,000000	84,918387
1257,000000	84,749423
1256,000000	84,641282
1255,000000	84,623198
1254,000000	84,706590
1253,000000	84,875709
1252,000000	85,096500
1251,000000	85,331758
1250,000000	85,556432
1249,000000	85,762856
1248,000000	85,954349
1247,000000	86,135636
1246,000000	86,309230
1245,000000	86,477999
1244,000000	86,645266
1243,000000	86,813295
1242,000000	86,985228
1241,000000	87,167027
1240,000000	87,363749
1239,000000	87,575790
1238,000000	87,801907
1237,000000	88,042890
1236,000000	88,296784
1235,000000	88,554547
1234,000000	88,806304
1233,000000	89,049602
1232,000000	89,289142
1231,000000	89,534152
1230,000000	89,802962
1229,000000	90,122366
1228,000000	90,511289
1227,000000	90,967258
1226,000000	91,470185
1225,000000	91,993146
1224,000000	92,503530
1223,000000	92,965986
1222,000000	93,357814
1221,000000	93,677096
1220,000000	93,928907
1219,000000	94,113560
1218,000000	94,237738
1217,000000	94,318933
1216,000000	94,371456
1215,000000	94,397528
1214,000000	94,398782
1213,000000	94,386301
1212,000000	94,367906
1211,000000	94,339966
1210,000000	94,299568
1209,000000	94,252935
1208,000000	94,204982
1207,000000	94,151674
1206,000000	94,091179
1205,000000	94,030816
1204,000000	93,975376
1203,000000	93,920346
1202,000000	93,864254
1201,000000	93,816316
1200,000000	93,783959
1199,000000	93,764204
1198,000000	93,754027
1197,000000	93,759074
1196,000000	93,784552
1195,000000	93,827759
1194,000000	93,887621
1193,000000	93,969039
1192,000000	94,071731
1191,000000	94,186263
1190,000000	94,308180
1189,000000	94,444727
1188,000000	94,598325
1187,000000	94,757146
1186,000000	94,910609
1185,000000	95,060643
1184,000000	95,207859
1183,000000	95,341158
1182,000000	95,452240
1181,000000	95,546602
1180,000000	95,629974
1179,000000	95,697045
1178,000000	95,745513
1177,000000	95,785975
1176,000000	95,825794
1175,000000	95,857796
1174,000000	95,874021
1173,000000	95,877646
1172,000000	95,870967
1171,000000	95,846115
1170,000000	95,799679
1169,000000	95,742136
1168,000000	95,683796
1167,000000	95,625617
1166,000000	95,573725
1165,000000	95,547210
1164,000000	95,559850
1163,000000	95,605582
1162,000000	95,670406
1161,000000	95,745153
1160,000000	95,817245
1159,000000	95,867109
1158,000000	95,885513
1157,000000	95,881583
1156,000000	95,863280
1155,000000	95,825495
1154,000000	95,765648
1153,000000	95,693429
1152,000000	95,614280
1151,000000	95,517544
1150,000000	95,393761
1149,000000	95,247858
1148,000000	95,084478
1147,000000	94,896474
1146,000000	94,676866
1145,000000	94,430218
1144,000000	94,162603
1143,000000	93,875131
1142,000000	93,576706
1141,000000	93,288432
1140,000000	93,026912
1139,000000	92,794315
1138,000000	92,590050
1137,000000	92,416273
1136,000000	92,265098
1135,000000	92,114447
1134,000000	91,947391
1133,000000	91,765360
1132,000000	91,575128
1131,000000	91,377487
1130,000000	91,176230
1129,000000	90,984180
1128,000000	90,810964
1127,000000	90,655545
1126,000000	90,519081
1125,000000	90,413440
1124,000000	90,348321
1123,000000	90,324394
1122,000000	90,344384
1121,000000	90,420872
1120,000000	90,561965
1119,000000	90,758250
1118,000000	90,995236
1117,000000	91,263913
1116,000000	91,551347
1115,000000	91,833353
1114,000000	92,089436
1113,000000	92,313578
1112,000000	92,500485
1111,000000	92,636404
1110,000000	92,714511
1109,000000	92,745949
1108,000000	92,743550
1107,000000	92,713087
1106,000000	92,668034
1105,000000	92,632543
1104,000000	92,618724
1103,000000	92,616749
1102,000000	92,618365
1101,000000	92,631393
1100,000000	92,660405
1099,000000	92,691836
1098,000000	92,712946
1097,000000	92,728178
1096,000000	92,744387
1095,000000	92,757455
1094,000000	92,765358
1093,000000	92,776549
1092,000000	92,792544
1091,000000	92,799932
1090,000000	92,791035
1089,000000	92,774746
1088,000000	92,754901
1087,000000	92,716471
1086,000000	92,645198
1085,000000	92,538762
1084,000000	92,389785
1083,000000	92,178135
1082,000000	91,895078
1081,000000	91,557100
1080,000000	91,183701
1079,000000	90,785085
1078,000000	90,380192
1077,000000	90,005667
1076,000000	89,693175
1075,000000	89,457924
1074,000000	89,315525
1073,000000	89,289832
1072,000000	89,391903
1071,000000	89,604059
1070,000000	89,902620
1069,000000	90,273935
1068,000000	90,696289
1067,000000	91,128250
1066,000000	91,533941
1065,000000	91,906940
1064,000000	92,250174
1063,000000	92,553981
1062,000000	92,810966
1061,000000	93,031390
1060,000000	93,222757
1059,000000	93,375941
1058,000000	93,489373
1057,000000	93,581813
1056,000000	93,665471
1055,000000	93,726048
1054,000000	93,748737
1053,000000	93,742479
1052,000000	93,719742
1051,000000	93,677549
1050,000000	93,615809
1049,000000	93,550690
1048,000000	93,489528
1047,000000	93,415202
1046,000000	93,313555
1045,000000	93,192962
1044,000000	93,063792
1043,000000	92,924575
1042,000000	92,784172
1041,000000	92,674248
1040,000000	92,622482
1039,000000	92,631249
1038,000000	92,692818
1037,000000	92,804214
1036,000000	92,951080
1035,000000	93,100143
1034,000000	93,227254
1033,000000	93,334028
1032,000000	93,424594
1031,000000	93,487523
1030,000000	93,516980
1029,000000	93,526968
1028,000000	93,528743
1027,000000	93,514659
1026,000000	93,480467
1025,000000	93,440757
1024,000000	93,405606
1023,000000	93,364979
1022,000000	93,310279
1021,000000	93,251212
1020,000000	93,196827
1019,000000	93,143749
1018,000000	93,096519
1017,000000	93,076727
1016,000000	93,095646
1015,000000	93,139017
1014,000000	93,192586
1013,000000	93,259178
1012,000000	93,337637
1011,000000	93,409605
1010,000000	93,464208
1009,000000	93,512882
1008,000000	93,564291
1007,000000	93,607069
1006,000000	93,632571
1005,000000	93,650823
1004,000000	93,668223
1003,000000	93,672739
1002,000000	93,656525
1001,000000	93,630549
1000,000000	93,602737
999,000000	93,564103
998,000000	93,510776
997,000000	93,456565
996,000000	93,409069
995,000000	93,357379
994,000000	93,296088
993,000000	93,238473
992,000000	93,190979
991,000000	93,138726
990,000000	93,070452
989,000000	92,994387
988,000000	92,915144
987,000000	92,818731
986,000000	92,695053
985,000000	92,553020
984,000000	92,398870
983,000000	92,222363
982,000000	92,018828
981,000000	91,800699
980,000000	91,575692
979,000000	91,335186
978,000000	91,078004
977,000000	90,821847
976,000000	90,577783
975,000000	90,336320
974,000000	90,091330
973,000000	89,855145
972,000000	89,635592
971,000000	89,421879
970,000000	89,207295
969,000000	89,005052
968,000000	88,825868
967,000000	88,660953
966,000000	88,503006
965,000000	88,363897
964,000000	88,255441
963,000000	88,171558
962,000000	88,104006
961,000000	88,058817
960,000000	88,041548
959,000000	88,044480
958,000000	88,065381
957,000000	88,119561
956,000000	88,219455
955,000000	88,356610
954,000000	88,518623
953,000000	88,706191
952,000000	88,917747
951,000000	89,136788
950,000000	89,349729
949,000000	89,559017
948,000000	89,764886
947,000000	89,954941
946,000000	90,126742
945,000000	90,299003
944,000000	90,483894
943,000000	90,669833
942,000000	90,845718
941,000000	91,019151
940,000000	91,193757
939,000000	91,353593
938,000000	91,488090
937,000000	91,610468
936,000000	91,733082
935,000000	91,846823
934,000000	91,943009
933,000000	92,031686
932,000000	92,121793
931,000000	92,204958
930,000000	92,276221
929,000000	92,347166
928,000000	92,422264
927,000000	92,485936
926,000000	92,530266
925,000000	92,571321
924,000000	92,622443
923,000000	92,676377
922,000000	92,729500
921,000000	92,797455
920,000000	92,888303
919,000000	92,985812
918,000000	93,076519
917,000000	93,169195
916,000000	93,269601
915,000000	93,363172
914,000000	93,440493
913,000000	93,514930
912,000000	93,596642
911,000000	93,675243
910,000000	93,745654
909,000000	93,823740
908,000000	93,917949
907,000000	94,012045
906,000000	94,094954
905,000000	94,179576
904,000000	94,274624
903,000000	94,365401
902,000000	94,441663
901,000000	94,515469
900,000000	94,593039
899,000000	94,657920
898,000000	94,700861
897,000000	94,737168
896,000000	94,776343
895,000000	94,805321
894,000000	94,819684
893,000000	94,840155
892,000000	94,877214
891,000000	94,911399
890,000000	94,927676
889,000000	94,939634
888,000000	94,958875
887,000000	94,972761
886,000000	94,973322
885,000000	94,976531
884,000000	94,991080
883,000000	94,998389
882,000000	94,985456
881,000000	94,966699
880,000000	94,953763
879,000000	94,935914
878,000000	94,911769
877,000000	94,904881
876,000000	94,925691
875,000000	94,951528
874,000000	94,966854
873,000000	94,987800
872,000000	95,025433
871,000000	95,061620
870,000000	95,083784
869,000000	95,107727
868,000000	95,142251
867,000000	95,167465
866,000000	95,170561
865,000000	95,169899
864,000000	95,180282
863,000000	95,188641
862,000000	95,184592
861,000000	95,181444
860,000000	95,185432
859,000000	95,178842
858,000000	95,155678
857,000000	95,139639
856,000000	95,145431
855,000000	95,155814
854,000000	95,158366
853,000000	95,168047
852,000000	95,192045
851,000000	95,208386
850,000000	95,203528
849,000000	95,194707
848,000000	95,192570
847,000000	95,178109
846,000000	95,139742
845,000000	95,096543
844,000000	95,060568
843,000000	95,014198
842,000000	94,947653
841,000000	94,881819
840,000000	94,828297
839,000000	94,764845
838,000000	94,675587
837,000000	94,580126
836,000000	94,498102
835,000000	94,421789
834,000000	94,349484
833,000000	94,309154
832,000000	94,322370
831,000000	94,378371
830,000000	94,468759
829,000000	94,611712
828,000000	94,813259
827,000000	95,041018
826,000000	95,267448
825,000000	95,501242
824,000000	95,746243
823,000000	95,970632
822,000000	96,150690
821,000000	96,303152
820,000000	96,445276
819,000000	96,565664
818,000000	96,658824
817,000000	96,745255
816,000000	96,831684
815,000000	96,893513
814,000000	96,920713
813,000000	96,941367
812,000000	96,974659
811,000000	97,002062
810,000000	97,009512
809,000000	97,015070
808,000000	97,028564
807,000000	97,026307
806,000000	96,992985
805,000000	96,946663
804,000000	96,895772
803,000000	96,815503
802,000000	96,696635
801,000000	96,574675
800,000000	96,480657
799,000000	96,402952
798,000000	96,325855
797,000000	96,264072
796,000000	96,228357
795,000000	96,196812
794,000000	96,150531
793,000000	96,100906
792,000000	96,055520
791,000000	95,996965
790,000000	95,921476
789,000000	95,857939
788,000000	95,821788
787,000000	95,790169
786,000000	95,747902
785,000000	95,715935
784,000000	95,707495
783,000000	95,698792
782,000000	95,671762
781,000000	95,644578
780,000000	95,631115
779,000000	95,611949
778,000000	95,574694
777,000000	95,541847
776,000000	95,527619
775,000000	95,507389
774,000000	95,460875
773,000000	95,407085
772,000000	95,366751
771,000000	95,329346
770,000000	95,287154
769,000000	95,262222
768,000000	95,268311
767,000000	95,283370
766,000000	95,290088
765,000000	95,305886
764,000000	95,343899
763,000000	95,382342
762,000000	95,401846
761,000000	95,414025
760,000000	95,423799
759,000000	95,403268
758,000000	95,333008
757,000000	95,230687
756,000000	95,108878
755,000000	94,943751
754,000000	94,715216
753,000000	94,439275
752,000000	94,131081
751,000000	93,776476
750,000000	93,370762
749,000000	92,948145
748,000000	92,542539
747,000000	92,157822
746,000000	91,806039
745,000000	91,535875
744,000000	91,389474
743,000000	91,365577
742,000000	91,454722
741,000000	91,669745
740,000000	92,007985
739,000000	92,419703
738,000000	92,850381
737,000000	93,279348
736,000000	93,689537
735,000000	94,040974
734,000000	94,307914
733,000000	94,504207
732,000000	94,641760
731,000000	94,705527
730,000000	94,698820
729,000000	94,670914
728,000000	94,664099
727,000000	94,671673
726,000000	94,675583
725,000000	94,684289
724,000000	94,700595
723,000000	94,694329
722,000000	94,642965
721,000000	94,564919
720,000000	94,481741
719,000000	94,380773
718,000000	94,245887
717,000000	94,084562
716,000000	93,895938
715,000000	93,651558
714,000000	93,337689
713,000000	92,978072
712,000000	92,587208
711,000000	92,140412
710,000000	91,621867
709,000000	91,065041
708,000000	90,516624
707,000000	89,999038
706,000000	89,534343
705,000000	89,161650
704,000000	88,891105
703,000000	88,677384
702,000000	88,475161
701,000000	88,287959
700,000000	88,130436
699,000000	87,986854
698,000000	87,843163
697,000000	87,719765
696,000000	87,632933
695,000000	87,561140
694,000000	87,488688
693,000000	87,441139
692,000000	87,440632
691,000000	87,468128
690,000000	87,509005
689,000000	87,587822
688,000000	87,715738
687,000000	87,850223
686,000000	87,956704
685,000000	88,055860
684,000000	88,167172
683,000000	88,265042
682,000000	88,333824
681,000000	88,408687
680,000000	88,515241
679,000000	88,627170
678,000000	88,727913
677,000000	88,854132
676,000000	89,029755
675,000000	89,219536
674,000000	89,394243
673,000000	89,577555
672,000000	89,784684
671,000000	89,988265
670,000000	90,191331
669,000000	90,484949
668,000000	90,913437
667,000000	91,281107
666,000000	91,474338
665,000000	91,597413
664,000000	91,721512
663,000000	91,814999
662,000000	91,829186
661,000000	91,774235
660,000000	91,669349
659,000000	91,483270
658,000000	91,188016
657,000000	90,808904
656,000000	90,371795
655,000000	89,867294
654,000000	89,307094
653,000000	88,752216
652,000000	88,246867
651,000000	87,778821
650,000000	87,327061
649,000000	86,899914
648,000000	86,498362
647,000000	86,089841
646,000000	85,649353
645,000000	85,188763
644,000000	84,720218
643,000000	84,229445
642,000000	83,710157
641,000000	83,188744
640,000000	82,696028
639,000000	82,246680
638,000000	81,863025
637,000000	81,584599
636,000000	81,432632
635,000000	81,387445
634,000000	81,418269
633,000000	81,512131
632,000000	81,649890
631,000000	81,783912
630,000000	81,874786
629,000000	81,926603
628,000000	81,952042
627,000000	81,933959
626,000000	81,854396
625,000000	81,729986
624,000000	81,578333
623,000000	81,383588
622,000000	81,131942
621,000000	80,847562
620,000000	80,557376
619,000000	80,254026
618,000000	79,928151
617,000000	79,604834
616,000000	79,313407
615,000000	79,051700
614,000000	78,815766
613,000000	78,628094
612,000000	78,503281
611,000000	78,417179
610,000000	78,348435
609,000000	78,320971
608,000000	78,370800
607,000000	78,507339
606,000000	78,741817
605,000000	79,117675
604,000000	79,663242
603,000000	80,348520
602,000000	81,137307
601,000000	82,036423
600,000000	83,033664
599,000000	84,040664
598,000000	84,969578
597,000000	85,817490
596,000000	86,603657
595,000000	87,293162
594,000000	87,856736
593,000000	88,338208
592,000000	88,780970
591,000000	89,152118
590,000000	89,422150
589,000000	89,641802
588,000000	89,865058
587,000000	90,073946
586,000000	90,247184
585,000000	90,424580
584,000000	90,632354
583,000000	90,820727
582,000000	90,949267
581,000000	91,058552
580,000000	91,186423
579,000000	91,298748
578,000000	91,374583
577,000000	91,469319
576,000000	91,616903
575,000000	91,761278
574,000000	91,863120
573,000000	91,976720
572,000000	92,137039
571,000000	92,281417
570,000000	92,359332
569,000000	92,425790
568,000000	92,534935
567,000000	92,643112
566,000000	92,711468
565,000000	92,791207
564,000000	92,915289
563,000000	93,017574
562,000000	93,050343
561,000000	93,070855
560,000000	93,121192
559,000000	93,137524
558,000000	93,078081
557,000000	93,021030
556,000000	93,034293
555,000000	93,065623
554,000000	93,056396
553,000000	93,048643
552,000000	93,075507
551,000000	93,073306
550,000000	93,004295
549,000000	92,948574
548,000000	92,960939
547,000000	92,967115
546,000000	92,905083
545,000000	92,842662
544,000000	92,837721
543,000000	92,823848
542,000000	92,744823
541,000000	92,664653
540,000000	92,638737
539,000000	92,608067
538,000000	92,533308
537,000000	92,496341
536,000000	92,554321
535,000000	92,624072
534,000000	92,634506
533,000000	92,656637
532,000000	92,758241
531,000000	92,869901
530,000000	92,918373
529,000000	92,960585
528,000000	93,055936
527,000000	93,139156
526,000000	93,144759
525,000000	93,142982
524,000000	93,193558
523,000000	93,223302
522,000000	93,184851
521,000000	93,172540
520,000000	93,261727
519,000000	93,362695
518,000000	93,372595
517,000000	93,353076
516,000000	93,386937
515,000000	93,419024
514,000000	93,398982
513,000000	93,397074
512,000000	93,456622
511,000000	93,486698
510,000000	93,426868
509,000000	93,369250
508,000000	93,384630
507,000000	93,383338
506,000000	93,292061
505,000000	93,203294
504,000000	93,193178
503,000000	93,174405
502,000000	93,068026
501,000000	92,964159
500,000000	92,932652
499,000000	92,879989
498,000000	92,742659
497,000000	92,620635
496,000000	92,589052
495,000000	92,551600
494,000000	92,427318
493,000000	92,315698
492,000000	92,311121
491,000000	92,324545
490,000000	92,269009
489,000000	92,232266
488,000000	92,289610
487,000000	92,345097
486,000000	92,319834
485,000000	92,319302
484,000000	92,431808
483,000000	92,535536
482,000000	92,524178
481,000000	92,504674
480,000000	92,571018
479,000000	92,617453
478,000000	92,550685
477,000000	92,485188
476,000000	92,526295
475,000000	92,567190
474,000000	92,492247
473,000000	92,392370
472,000000	92,357198
471,000000	92,255321
470,000000	92,008858
469,000000	91,775061
468,000000	91,658543
467,000000	91,545340
466,000000	91,366560
465,000000	91,271680
464,000000	91,337266
463,000000	91,395691
462,000000	91,344560
461,000000	91,362199
460,000000	91,584578
459,000000	91,833899
458,000000	91,890148
457,000000	91,856070
456,000000	91,874431
455,000000	91,799437
454,000000	91,533286
453,000000	91,255883
452,000000	91,110714
451,000000	91,062505
450,000000	90,979416
