# Supplementary material for: Machine learning-assisted non-destructive plasticizer identification and quantification in historical PVC objects based on IR spectroscopy
Source: Sci Rep. 2022 Mar 23;12:5017. doi: 10.1038/s41598-022-08862-1 (PMC8943100; doi:10.1038/s41598-022-08862-1)
Supplement: Supplementary file 1 — Supplementary Information 1. [file 41598_2022_8862_MOESM1_ESM.zip › Plasticizers_PVC_data/ATR_FTIR_all/P418.ASC]

PE IR       SUBTECH     SPECTRUM    ASCII       PEDS        4.00        
   -1
P418_001.ASC
21/06/21
15:26:35.00
21/06/21
15:26:35.00
Tja�a Rijavec
Sample 030 By tjasar Date Monday, June 21 2021
450,000000
#HDR
-1
-1
#GR
cm-1
%T
1.0
0.0
4000,000000
-1,000000
3551
8
99,690183
74,181734
#DATA
4000,000000	99,268859
3999,000000	99,270436
3998,000000	99,271798
3997,000000	99,272358
3996,000000	99,272136
3995,000000	99,271433
3994,000000	99,270933
3993,000000	99,271106
3992,000000	99,271870
3991,000000	99,272733
3990,000000	99,273458
3989,000000	99,274425
3988,000000	99,276154
3987,000000	99,278469
3986,000000	99,280349
3985,000000	99,280887
3984,000000	99,280400
3983,000000	99,280219
3982,000000	99,281277
3981,000000	99,283119
3980,000000	99,284350
3979,000000	99,284035
3978,000000	99,282603
3977,000000	99,281465
3976,000000	99,281901
3975,000000	99,284138
3974,000000	99,287340
3973,000000	99,290269
3972,000000	99,291856
3971,000000	99,291603
3970,000000	99,289784
3969,000000	99,287279
3968,000000	99,285289
3967,000000	99,284542
3966,000000	99,284805
3965,000000	99,285206
3964,000000	99,285149
3963,000000	99,284969
3962,000000	99,285569
3961,000000	99,287539
3960,000000	99,290235
3959,000000	99,292126
3958,000000	99,292162
3957,000000	99,290485
3956,000000	99,288362
3955,000000	99,287041
3954,000000	99,286790
3953,000000	99,286909
3952,000000	99,286359
3951,000000	99,284864
3950,000000	99,283003
3949,000000	99,281581
3948,000000	99,280979
3947,000000	99,281329
3946,000000	99,283638
3945,000000	99,288863
3944,000000	99,295968
3943,000000	99,301839
3942,000000	99,303337
3941,000000	99,300842
3940,000000	99,297959
3939,000000	99,297229
3938,000000	99,297793
3937,000000	99,296690
3936,000000	99,292524
3935,000000	99,286817
3934,000000	99,282576
3933,000000	99,282608
3932,000000	99,287322
3931,000000	99,294168
3930,000000	99,298987
3929,000000	99,299685
3928,000000	99,298387
3927,000000	99,298673
3926,000000	99,301867
3925,000000	99,305212
3924,000000	99,304845
3923,000000	99,299738
3922,000000	99,291821
3921,000000	99,283304
3920,000000	99,275883
3919,000000	99,271609
3918,000000	99,272933
3917,000000	99,279950
3916,000000	99,289499
3915,000000	99,298251
3914,000000	99,304844
3913,000000	99,309205
3912,000000	99,311158
3911,000000	99,310432
3910,000000	99,307366
3909,000000	99,302285
3908,000000	99,295704
3907,000000	99,287944
3906,000000	99,278546
3905,000000	99,266823
3904,000000	99,253464
3903,000000	99,243447
3902,000000	99,244056
3901,000000	99,257571
3900,000000	99,277921
3899,000000	99,294823
3898,000000	99,302547
3897,000000	99,302961
3896,000000	99,299611
3895,000000	99,294717
3894,000000	99,291308
3893,000000	99,292694
3892,000000	99,298584
3891,000000	99,301838
3890,000000	99,296963
3889,000000	99,287392
3888,000000	99,279448
3887,000000	99,276309
3886,000000	99,277243
3885,000000	99,279653
3884,000000	99,283768
3883,000000	99,292882
3882,000000	99,308079
3881,000000	99,323992
3880,000000	99,331028
3879,000000	99,325986
3878,000000	99,317099
3877,000000	99,313604
3876,000000	99,317371
3875,000000	99,322479
3874,000000	99,320727
3873,000000	99,311017
3872,000000	99,301786
3871,000000	99,300629
3870,000000	99,303947
3869,000000	99,302285
3868,000000	99,296397
3867,000000	99,293982
3866,000000	99,297353
3865,000000	99,303507
3864,000000	99,309623
3863,000000	99,314685
3862,000000	99,317802
3861,000000	99,317897
3860,000000	99,315125
3859,000000	99,309438
3858,000000	99,300004
3857,000000	99,285701
3856,000000	99,268694
3855,000000	99,258388
3854,000000	99,263047
3853,000000	99,279041
3852,000000	99,296784
3851,000000	99,313291
3850,000000	99,325868
3849,000000	99,332036
3848,000000	99,332458
3847,000000	99,331048
3846,000000	99,331473
3845,000000	99,334558
3844,000000	99,337883
3843,000000	99,337811
3842,000000	99,333850
3841,000000	99,329933
3840,000000	99,330814
3839,000000	99,336754
3838,000000	99,343769
3837,000000	99,347462
3836,000000	99,347237
3835,000000	99,345910
3834,000000	99,345776
3833,000000	99,347245
3832,000000	99,349305
3831,000000	99,350885
3830,000000	99,352941
3829,000000	99,357453
3828,000000	99,364361
3827,000000	99,368928
3826,000000	99,365267
3825,000000	99,353345
3824,000000	99,340772
3823,000000	99,337272
3822,000000	99,344910
3821,000000	99,352878
3820,000000	99,351610
3819,000000	99,348658
3818,000000	99,354271
3817,000000	99,367042
3816,000000	99,377027
3815,000000	99,377929
3814,000000	99,375599
3813,000000	99,376968
3812,000000	99,379655
3811,000000	99,378466
3810,000000	99,373129
3809,000000	99,368259
3808,000000	99,366642
3807,000000	99,365064
3806,000000	99,360867
3805,000000	99,358971
3804,000000	99,366275
3803,000000	99,382904
3802,000000	99,400270
3801,000000	99,405947
3800,000000	99,399866
3799,000000	99,395625
3798,000000	99,399547
3797,000000	99,406929
3796,000000	99,410099
3795,000000	99,408014
3794,000000	99,405609
3793,000000	99,406166
3792,000000	99,408316
3791,000000	99,410013
3790,000000	99,410574
3789,000000	99,410337
3788,000000	99,410690
3787,000000	99,413210
3786,000000	99,418051
3785,000000	99,422615
3784,000000	99,423851
3783,000000	99,422341
3782,000000	99,422489
3781,000000	99,427142
3780,000000	99,433679
3779,000000	99,435970
3778,000000	99,431759
3777,000000	99,425210
3776,000000	99,420406
3775,000000	99,416977
3774,000000	99,413195
3773,000000	99,410090
3772,000000	99,410280
3771,000000	99,413625
3770,000000	99,416432
3769,000000	99,416334
3768,000000	99,416661
3767,000000	99,420782
3766,000000	99,426419
3765,000000	99,428197
3764,000000	99,424819
3763,000000	99,420605
3762,000000	99,420243
3761,000000	99,423766
3760,000000	99,428195
3759,000000	99,430200
3758,000000	99,427736
3757,000000	99,420694
3756,000000	99,411384
3755,000000	99,402586
3754,000000	99,393966
3753,000000	99,382001
3752,000000	99,365603
3751,000000	99,349740
3750,000000	99,339188
3749,000000	99,334168
3748,000000	99,335488
3747,000000	99,344835
3746,000000	99,360925
3745,000000	99,374726
3744,000000	99,375868
3743,000000	99,372074
3742,000000	99,377958
3741,000000	99,390276
3740,000000	99,398469
3739,000000	99,398654
3738,000000	99,396089
3737,000000	99,397795
3736,000000	99,406963
3735,000000	99,421121
3734,000000	99,430789
3733,000000	99,429702
3732,000000	99,420160
3731,000000	99,408229
3730,000000	99,398409
3729,000000	99,391246
3728,000000	99,386209
3727,000000	99,384078
3726,000000	99,386552
3725,000000	99,394196
3724,000000	99,405098
3723,000000	99,416308
3722,000000	99,425433
3721,000000	99,432297
3720,000000	99,437825
3719,000000	99,441234
3718,000000	99,439931
3717,000000	99,432540
3716,000000	99,421520
3715,000000	99,410793
3714,000000	99,401959
3713,000000	99,394590
3712,000000	99,389669
3711,000000	99,389732
3710,000000	99,394944
3709,000000	99,402858
3708,000000	99,411641
3707,000000	99,419676
3706,000000	99,425280
3705,000000	99,429144
3704,000000	99,433538
3703,000000	99,438947
3702,000000	99,441511
3701,000000	99,436459
3700,000000	99,424424
3699,000000	99,411236
3698,000000	99,400565
3697,000000	99,391508
3696,000000	99,381893
3695,000000	99,371691
3694,000000	99,362981
3693,000000	99,358415
3692,000000	99,360116
3691,000000	99,367263
3690,000000	99,374119
3689,000000	99,371799
3688,000000	99,358130
3687,000000	99,342275
3686,000000	99,333290
3685,000000	99,330736
3684,000000	99,328035
3683,000000	99,320395
3682,000000	99,307745
3681,000000	99,290207
3680,000000	99,264384
3679,000000	99,229370
3678,000000	99,193067
3677,000000	99,172019
3676,000000	99,176885
3675,000000	99,193994
3674,000000	99,201924
3673,000000	99,203083
3672,000000	99,204832
3671,000000	99,208214
3670,000000	99,212244
3669,000000	99,213460
3668,000000	99,212620
3667,000000	99,213930
3666,000000	99,216461
3665,000000	99,216949
3664,000000	99,214122
3663,000000	99,209042
3662,000000	99,202334
3661,000000	99,192888
3660,000000	99,179870
3659,000000	99,164699
3658,000000	99,149861
3657,000000	99,136451
3656,000000	99,123509
3655,000000	99,112180
3654,000000	99,105639
3653,000000	99,104228
3652,000000	99,103090
3651,000000	99,094545
3650,000000	99,078268
3649,000000	99,066844
3648,000000	99,066344
3647,000000	99,065879
3646,000000	99,058017
3645,000000	99,046593
3644,000000	99,037292
3643,000000	99,031677
3642,000000	99,028382
3641,000000	99,025182
3640,000000	99,020381
3639,000000	99,012444
3638,000000	99,000176
3637,000000	98,984522
3636,000000	98,967970
3635,000000	98,951367
3634,000000	98,933064
3633,000000	98,912083
3632,000000	98,889628
3631,000000	98,867092
3630,000000	98,844149
3629,000000	98,821423
3628,000000	98,803219
3627,000000	98,794881
3626,000000	98,796666
3625,000000	98,800989
3624,000000	98,802074
3623,000000	98,800583
3622,000000	98,800054
3621,000000	98,800705
3620,000000	98,797475
3619,000000	98,783865
3618,000000	98,760440
3617,000000	98,735388
3616,000000	98,715657
3615,000000	98,701079
3614,000000	98,686171
3613,000000	98,665632
3612,000000	98,639324
3611,000000	98,612544
3610,000000	98,590828
3609,000000	98,577401
3608,000000	98,572898
3607,000000	98,574744
3606,000000	98,578691
3605,000000	98,581491
3604,000000	98,581448
3603,000000	98,577093
3602,000000	98,567270
3601,000000	98,552704
3600,000000	98,536287
3599,000000	98,520956
3598,000000	98,507206
3597,000000	98,492966
3596,000000	98,475766
3595,000000	98,455324
3594,000000	98,433048
3593,000000	98,411557
3592,000000	98,393114
3591,000000	98,378566
3590,000000	98,366468
3589,000000	98,354446
3588,000000	98,341433
3587,000000	98,328747
3586,000000	98,316642
3585,000000	98,305443
3584,000000	98,295605
3583,000000	98,286677
3582,000000	98,277662
3581,000000	98,268362
3580,000000	98,258534
3579,000000	98,247939
3578,000000	98,236256
3577,000000	98,223616
3576,000000	98,210151
3575,000000	98,195609
3574,000000	98,179932
3573,000000	98,163539
3572,000000	98,147704
3571,000000	98,133191
3570,000000	98,118803
3569,000000	98,100741
3568,000000	98,077531
3567,000000	98,054941
3566,000000	98,039359
3565,000000	98,028985
3564,000000	98,019485
3563,000000	98,008823
3562,000000	97,996932
3561,000000	97,984642
3560,000000	97,972674
3559,000000	97,960977
3558,000000	97,949208
3557,000000	97,937416
3556,000000	97,925850
3555,000000	97,914076
3554,000000	97,901003
3553,000000	97,885655
3552,000000	97,868452
3551,000000	97,851143
3550,000000	97,835069
3549,000000	97,819378
3548,000000	97,801924
3547,000000	97,782609
3546,000000	97,764898
3545,000000	97,752070
3544,000000	97,743369
3543,000000	97,735715
3542,000000	97,727210
3541,000000	97,717747
3540,000000	97,707842
3539,000000	97,697413
3538,000000	97,685797
3537,000000	97,672393
3536,000000	97,657449
3535,000000	97,642126
3534,000000	97,627652
3533,000000	97,614749
3532,000000	97,603142
3531,000000	97,592176
3530,000000	97,581129
3529,000000	97,569076
3528,000000	97,554863
3527,000000	97,538053
3526,000000	97,519597
3525,000000	97,501884
3524,000000	97,487700
3523,000000	97,478591
3522,000000	97,473640
3521,000000	97,469943
3520,000000	97,464161
3519,000000	97,453921
3518,000000	97,438970
3517,000000	97,421759
3516,000000	97,405689
3515,000000	97,392754
3514,000000	97,382371
3513,000000	97,372664
3512,000000	97,362197
3511,000000	97,350838
3510,000000	97,339402
3509,000000	97,328807
3508,000000	97,319254
3507,000000	97,309895
3506,000000	97,299062
3505,000000	97,285426
3504,000000	97,269774
3503,000000	97,254969
3502,000000	97,242987
3501,000000	97,233405
3500,000000	97,224831
3499,000000	97,216536
3498,000000	97,208246
3497,000000	97,199747
3496,000000	97,190859
3495,000000	97,181346
3494,000000	97,170723
3493,000000	97,158313
3492,000000	97,143842
3491,000000	97,127962
3490,000000	97,112216
3489,000000	97,098430
3488,000000	97,087796
3487,000000	97,080137
3486,000000	97,074078
3485,000000	97,068006
3484,000000	97,060654
3483,000000	97,051338
3482,000000	97,040240
3481,000000	97,028543
3480,000000	97,017626
3479,000000	97,007817
3478,000000	96,998104
3477,000000	96,987315
3476,000000	96,975432
3475,000000	96,963610
3474,000000	96,953003
3473,000000	96,944038
3472,000000	96,936548
3471,000000	96,930087
3470,000000	96,923951
3469,000000	96,917258
3468,000000	96,909272
3467,000000	96,899557
3466,000000	96,888134
3465,000000	96,875650
3464,000000	96,863192
3463,000000	96,851618
3462,000000	96,840947
3461,000000	96,830603
3460,000000	96,820068
3459,000000	96,809261
3458,000000	96,798534
3457,000000	96,788343
3456,000000	96,778952
3455,000000	96,770390
3454,000000	96,762283
3453,000000	96,754314
3452,000000	96,746440
3451,000000	96,739060
3450,000000	96,732307
3449,000000	96,725246
3448,000000	96,716201
3447,000000	96,704562
3446,000000	96,691916
3445,000000	96,681048
3444,000000	96,673898
3443,000000	96,670575
3442,000000	96,670144
3441,000000	96,671683
3440,000000	96,674500
3439,000000	96,677712
3438,000000	96,680088
3437,000000	96,680346
3436,000000	96,677703
3435,000000	96,672551
3434,000000	96,666376
3433,000000	96,661007
3432,000000	96,657256
3431,000000	96,654567
3430,000000	96,651645
3429,000000	96,647460
3428,000000	96,641881
3427,000000	96,635492
3426,000000	96,628940
3425,000000	96,622455
3424,000000	96,616197
3423,000000	96,610887
3422,000000	96,607627
3421,000000	96,606910
3420,000000	96,607977
3419,000000	96,609454
3418,000000	96,610575
3417,000000	96,611685
3416,000000	96,613704
3415,000000	96,617162
3414,000000	96,621548
3413,000000	96,625620
3412,000000	96,628623
3411,000000	96,630838
3410,000000	96,632722
3409,000000	96,634014
3408,000000	96,634353
3407,000000	96,634294
3406,000000	96,634890
3405,000000	96,636291
3404,000000	96,637744
3403,000000	96,639109
3402,000000	96,641373
3401,000000	96,645343
3400,000000	96,650245
3399,000000	96,654324
3398,000000	96,656557
3397,000000	96,657511
3396,000000	96,658512
3395,000000	96,660285
3394,000000	96,662494
3393,000000	96,664509
3392,000000	96,666433
3391,000000	96,669008
3390,000000	96,672666
3389,000000	96,676927
3388,000000	96,680954
3387,000000	96,684430
3386,000000	96,687528
3385,000000	96,690193
3384,000000	96,691987
3383,000000	96,692951
3382,000000	96,694066
3381,000000	96,696593
3380,000000	96,700857
3379,000000	96,705968
3378,000000	96,710668
3377,000000	96,714382
3376,000000	96,717577
3375,000000	96,721419
3374,000000	96,727152
3373,000000	96,735256
3372,000000	96,744708
3371,000000	96,753170
3370,000000	96,758605
3369,000000	96,760991
3368,000000	96,762250
3367,000000	96,764290
3366,000000	96,767440
3365,000000	96,770932
3364,000000	96,774369
3363,000000	96,778109
3362,000000	96,782407
3361,000000	96,786890
3360,000000	96,791126
3359,000000	96,795251
3358,000000	96,799636
3357,000000	96,804298
3356,000000	96,809112
3355,000000	96,814496
3354,000000	96,821280
3353,000000	96,829615
3352,000000	96,838405
3351,000000	96,846139
3350,000000	96,852241
3349,000000	96,857405
3348,000000	96,862815
3347,000000	96,869166
3346,000000	96,876229
3345,000000	96,883040
3344,000000	96,888497
3343,000000	96,892303
3342,000000	96,895325
3341,000000	96,898865
3340,000000	96,903423
3339,000000	96,908298
3338,000000	96,912455
3337,000000	96,915598
3336,000000	96,918407
3335,000000	96,921996
3334,000000	96,927265
3333,000000	96,934416
3332,000000	96,942772
3331,000000	96,951152
3330,000000	96,958621
3329,000000	96,964944
3328,000000	96,970420
3327,000000	96,975522
3326,000000	96,980675
3325,000000	96,986122
3324,000000	96,991694
3323,000000	96,997004
3322,000000	97,001872
3321,000000	97,006391
3320,000000	97,010404
3319,000000	97,013250
3318,000000	97,014455
3317,000000	97,014624
3316,000000	97,015265
3315,000000	97,017713
3314,000000	97,022279
3313,000000	97,028260
3312,000000	97,034489
3311,000000	97,040039
3310,000000	97,044808
3309,000000	97,049508
3308,000000	97,054705
3307,000000	97,059862
3306,000000	97,063607
3305,000000	97,065050
3304,000000	97,064704
3303,000000	97,064031
3302,000000	97,064321
3301,000000	97,066167
3300,000000	97,069722
3299,000000	97,075097
3298,000000	97,082264
3297,000000	97,090748
3296,000000	97,099513
3295,000000	97,107441
3294,000000	97,114081
3293,000000	97,119896
3292,000000	97,125774
3291,000000	97,132304
3290,000000	97,139555
3289,000000	97,147415
3288,000000	97,155718
3287,000000	97,163954
3286,000000	97,171216
3285,000000	97,176870
3284,000000	97,181342
3283,000000	97,185948
3282,000000	97,191777
3281,000000	97,198870
3280,000000	97,206638
3279,000000	97,214896
3278,000000	97,224182
3277,000000	97,234929
3276,000000	97,246522
3275,000000	97,257525
3274,000000	97,266870
3273,000000	97,274563
3272,000000	97,281070
3271,000000	97,286395
3270,000000	97,290221
3269,000000	97,292903
3268,000000	97,295800
3267,000000	97,300343
3266,000000	97,306880
3265,000000	97,314677
3264,000000	97,322758
3263,000000	97,330425
3262,000000	97,337336
3261,000000	97,343588
3260,000000	97,349987
3259,000000	97,357678
3258,000000	97,367191
3257,000000	97,377752
3256,000000	97,387756
3255,000000	97,396050
3254,000000	97,402829
3253,000000	97,409425
3252,000000	97,417148
3251,000000	97,426314
3250,000000	97,436056
3249,000000	97,444924
3248,000000	97,451772
3247,000000	97,456477
3246,000000	97,460123
3245,000000	97,464309
3244,000000	97,469883
3243,000000	97,476281
3242,000000	97,482265
3241,000000	97,487311
3240,000000	97,492101
3239,000000	97,497826
3238,000000	97,505408
3237,000000	97,515203
3236,000000	97,526923
3235,000000	97,539461
3234,000000	97,551106
3233,000000	97,560478
3232,000000	97,567337
3231,000000	97,572562
3230,000000	97,577392
3229,000000	97,582624
3228,000000	97,588270
3227,000000	97,593784
3226,000000	97,598798
3225,000000	97,603824
3224,000000	97,610077
3223,000000	97,618471
3222,000000	97,628781
3221,000000	97,639693
3220,000000	97,649483
3219,000000	97,656742
3218,000000	97,661169
3217,000000	97,663937
3216,000000	97,667061
3215,000000	97,671915
3214,000000	97,678371
3213,000000	97,685435
3212,000000	97,692424
3211,000000	97,699380
3210,000000	97,706540
3209,000000	97,713903
3208,000000	97,721433
3207,000000	97,729393
3206,000000	97,738208
3205,000000	97,747813
3204,000000	97,757206
3203,000000	97,764832
3202,000000	97,769933
3201,000000	97,773618
3200,000000	97,778409
3199,000000	97,786188
3198,000000	97,796543
3197,000000	97,807096
3196,000000	97,815707
3195,000000	97,822360
3194,000000	97,828934
3193,000000	97,837259
3192,000000	97,847330
3191,000000	97,857428
3190,000000	97,865859
3189,000000	97,872530
3188,000000	97,878787
3187,000000	97,886013
3186,000000	97,894696
3185,000000	97,904448
3184,000000	97,914448
3183,000000	97,923642
3182,000000	97,931243
3181,000000	97,937427
3180,000000	97,943420
3179,000000	97,950551
3178,000000	97,959040
3177,000000	97,967916
3176,000000	97,976110
3175,000000	97,983486
3174,000000	97,990671
3173,000000	97,998222
3172,000000	98,006229
3171,000000	98,014694
3170,000000	98,023831
3169,000000	98,033602
3168,000000	98,043079
3167,000000	98,050692
3166,000000	98,055558
3165,000000	98,058421
3164,000000	98,061264
3163,000000	98,065996
3162,000000	98,073467
3161,000000	98,083287
3160,000000	98,094226
3159,000000	98,105034
3158,000000	98,115245
3157,000000	98,125408
3156,000000	98,136377
3155,000000	98,148220
3154,000000	98,159733
3153,000000	98,169161
3152,000000	98,175621
3151,000000	98,179966
3150,000000	98,184042
3149,000000	98,188957
3148,000000	98,194262
3147,000000	98,198909
3146,000000	98,202809
3145,000000	98,207199
3144,000000	98,213670
3143,000000	98,222965
3142,000000	98,234399
3141,000000	98,246141
3140,000000	98,256202
3139,000000	98,263643
3138,000000	98,268864
3137,000000	98,272708
3136,000000	98,275636
3135,000000	98,278210
3134,000000	98,281883
3133,000000	98,288229
3132,000000	98,297049
3131,000000	98,306189
3130,000000	98,313629
3129,000000	98,319069
3128,000000	98,323205
3127,000000	98,326584
3126,000000	98,329902
3125,000000	98,334597
3124,000000	98,341984
3123,000000	98,351792
3122,000000	98,362210
3121,000000	98,371416
3120,000000	98,378716
3119,000000	98,384439
3118,000000	98,389180
3117,000000	98,393252
3116,000000	98,396380
3115,000000	98,397993
3114,000000	98,398104
3113,000000	98,397940
3112,000000	98,399380
3111,000000	98,403687
3110,000000	98,410528
3109,000000	98,417902
3108,000000	98,423079
3107,000000	98,424371
3106,000000	98,422420
3105,000000	98,419711
3104,000000	98,418980
3103,000000	98,421806
3102,000000	98,428010
3101,000000	98,435437
3100,000000	98,441022
3099,000000	98,443095
3098,000000	98,442943
3097,000000	98,443346
3096,000000	98,445643
3095,000000	98,448797
3094,000000	98,451347
3093,000000	98,453276
3092,000000	98,455415
3091,000000	98,457907
3090,000000	98,460024
3089,000000	98,461250
3088,000000	98,461887
3087,000000	98,462728
3086,000000	98,464315
3085,000000	98,466355
3084,000000	98,467708
3083,000000	98,467292
3082,000000	98,465336
3081,000000	98,463355
3080,000000	98,462611
3079,000000	98,462818
3078,000000	98,462769
3077,000000	98,461952
3076,000000	98,461071
3075,000000	98,461156
3074,000000	98,462450
3073,000000	98,464226
3072,000000	98,465522
3071,000000	98,466248
3070,000000	98,467528
3069,000000	98,470640
3068,000000	98,475601
3067,000000	98,481018
3066,000000	98,485429
3065,000000	98,488438
3064,000000	98,490583
3063,000000	98,492562
3062,000000	98,494855
3061,000000	98,497717
3060,000000	98,501189
3059,000000	98,505224
3058,000000	98,509971
3057,000000	98,515775
3056,000000	98,522715
3055,000000	98,530428
3054,000000	98,538423
3053,000000	98,546270
3052,000000	98,553314
3051,000000	98,558693
3050,000000	98,562213
3049,000000	98,564951
3048,000000	98,568502
3047,000000	98,573539
3046,000000	98,579258
3045,000000	98,584098
3044,000000	98,586835
3043,000000	98,587158
3042,000000	98,585811
3041,000000	98,584096
3040,000000	98,583027
3039,000000	98,582846
3038,000000	98,583363
3037,000000	98,584394
3036,000000	98,585388
3035,000000	98,584987
3034,000000	98,581832
3033,000000	98,576127
3032,000000	98,569960
3031,000000	98,565645
3030,000000	98,564082
3029,000000	98,564811
3028,000000	98,567044
3027,000000	98,570092
3026,000000	98,573099
3025,000000	98,575179
3024,000000	98,576122
3023,000000	98,576817
3022,000000	98,578522
3021,000000	98,581457
3020,000000	98,584210
3019,000000	98,584793
3018,000000	98,582413
3017,000000	98,578191
3016,000000	98,574199
3015,000000	98,571796
3014,000000	98,570657
3013,000000	98,569033
3012,000000	98,564830
3011,000000	98,556852
3010,000000	98,545334
3009,000000	98,531392
3008,000000	98,516042
3007,000000	98,499971
3006,000000	98,484025
3005,000000	98,469134
3004,000000	98,455303
3003,000000	98,441254
3002,000000	98,425618
3001,000000	98,408274
3000,000000	98,389865
2999,000000	98,370204
2998,000000	98,348011
2997,000000	98,322151
2996,000000	98,292560
2995,000000	98,259481
2994,000000	98,222420
2993,000000	98,180347
2992,000000	98,132482
2991,000000	98,078614
2990,000000	98,018639
2989,000000	97,952220
2988,000000	97,878940
2987,000000	97,798464
2986,000000	97,710743
2985,000000	97,615842
2984,000000	97,513481
2983,000000	97,403049
2982,000000	97,284334
2981,000000	97,158530
2980,000000	97,027863
2979,000000	96,894165
2978,000000	96,758155
2977,000000	96,619860
2976,000000	96,479233
2975,000000	96,335937
2974,000000	96,189308
2973,000000	96,039151
2972,000000	95,886433
2971,000000	95,733010
2970,000000	95,580834
2969,000000	95,431792
2968,000000	95,287882
2967,000000	95,151217
2966,000000	95,024053
2965,000000	94,908805
2964,000000	94,808050
2963,000000	94,723912
2962,000000	94,658023
2961,000000	94,611995
2960,000000	94,587301
2959,000000	94,584666
2958,000000	94,603419
2957,000000	94,642369
2956,000000	94,700657
2955,000000	94,777061
2954,000000	94,868468
2953,000000	94,969099
2952,000000	95,072075
2951,000000	95,171287
2950,000000	95,261972
2949,000000	95,339561
2948,000000	95,398685
2947,000000	95,433866
2946,000000	95,441003
2945,000000	95,418788
2944,000000	95,368535
2943,000000	95,293489
2942,000000	95,197814
2941,000000	95,085679
2940,000000	94,960816
2939,000000	94,826357
2938,000000	94,685655
2937,000000	94,542787
2936,000000	94,402551
2935,000000	94,269767
2934,000000	94,148476
2933,000000	94,041712
2932,000000	93,951377
2931,000000	93,878766
2930,000000	93,824790
2929,000000	93,789644
2928,000000	93,771916
2927,000000	93,768455
2926,000000	93,775695
2925,000000	93,790914
2924,000000	93,812499
2923,000000	93,839359
2922,000000	93,870808
2921,000000	93,906439
2920,000000	93,944904
2919,000000	93,982506
2918,000000	94,013638
2917,000000	94,034032
2916,000000	94,044373
2915,000000	94,051183
2914,000000	94,063937
2913,000000	94,090879
2912,000000	94,136165
2911,000000	94,199691
2910,000000	94,278813
2909,000000	94,370607
2908,000000	94,473753
2907,000000	94,588905
2906,000000	94,717310
2905,000000	94,858470
2904,000000	95,009405
2903,000000	95,166301
2902,000000	95,326470
2901,000000	95,489029
2900,000000	95,652016
2899,000000	95,812183
2898,000000	95,965784
2897,000000	96,109980
2896,000000	96,243222
2895,000000	96,365003
2894,000000	96,475910
2893,000000	96,577274
2892,000000	96,670158
2891,000000	96,754504
2890,000000	96,829414
2889,000000	96,894047
2888,000000	96,947866
2887,000000	96,990321
2886,000000	97,020667
2885,000000	97,037943
2884,000000	97,040841
2883,000000	97,027687
2882,000000	96,997401
2881,000000	96,950587
2880,000000	96,889647
2879,000000	96,817990
2878,000000	96,739823
2877,000000	96,660699
2876,000000	96,586932
2875,000000	96,523910
2874,000000	96,474814
2873,000000	96,441299
2872,000000	96,424548
2871,000000	96,424636
2870,000000	96,438783
2869,000000	96,460683
2868,000000	96,481709
2867,000000	96,493080
2866,000000	96,488095
2865,000000	96,464110
2864,000000	96,423690
2863,000000	96,373537
2862,000000	96,321527
2861,000000	96,274126
2860,000000	96,236188
2859,000000	96,211980
2858,000000	96,205224
2857,000000	96,217866
2856,000000	96,248893
2855,000000	96,295042
2854,000000	96,353079
2853,000000	96,422370
2852,000000	96,506370
2851,000000	96,611210
2850,000000	96,740716
2849,000000	96,890831
2848,000000	97,048585
2847,000000	97,197911
2846,000000	97,328108
2845,000000	97,437791
2844,000000	97,532289
2843,000000	97,618455
2842,000000	97,701121
2841,000000	97,782096
2840,000000	97,860259
2839,000000	97,932626
2838,000000	97,996619
2837,000000	98,052081
2836,000000	98,100891
2835,000000	98,144836
2834,000000	98,184297
2833,000000	98,219175
2832,000000	98,250168
2831,000000	98,278391
2830,000000	98,304183
2829,000000	98,327019
2828,000000	98,346537
2827,000000	98,362869
2826,000000	98,375776
2825,000000	98,384249
2824,000000	98,387575
2823,000000	98,386515
2822,000000	98,383028
2821,000000	98,378902
2820,000000	98,375106
2819,000000	98,372378
2818,000000	98,371903
2817,000000	98,375187
2816,000000	98,383397
2815,000000	98,396987
2814,000000	98,415816
2813,000000	98,439300
2812,000000	98,466306
2811,000000	98,495067
2810,000000	98,523487
2809,000000	98,549929
2808,000000	98,573955
2807,000000	98,596160
2806,000000	98,617134
2805,000000	98,636674
2804,000000	98,654108
2803,000000	98,669244
2802,000000	98,682676
2801,000000	98,695117
2800,000000	98,706746
2799,000000	98,717383
2798,000000	98,727052
2797,000000	98,736123
2796,000000	98,744906
2795,000000	98,753286
2794,000000	98,760908
2793,000000	98,767696
2792,000000	98,774174
2791,000000	98,781117
2790,000000	98,788726
2789,000000	98,796174
2788,000000	98,802190
2787,000000	98,806286
2786,000000	98,809340
2785,000000	98,812846
2784,000000	98,817553
2783,000000	98,822867
2782,000000	98,827543
2781,000000	98,831001
2780,000000	98,834051
2779,000000	98,838350
2778,000000	98,844936
2777,000000	98,853104
2776,000000	98,860768
2775,000000	98,866062
2774,000000	98,868645
2773,000000	98,869497
2772,000000	98,869738
2771,000000	98,869898
2770,000000	98,870181
2769,000000	98,870878
2768,000000	98,872167
2767,000000	98,873697
2766,000000	98,874834
2765,000000	98,875395
2764,000000	98,875907
2763,000000	98,876942
2762,000000	98,878370
2761,000000	98,879524
2760,000000	98,880036
2759,000000	98,880238
2758,000000	98,880580
2757,000000	98,880848
2756,000000	98,880240
2755,000000	98,878295
2754,000000	98,875655
2753,000000	98,873771
2752,000000	98,873763
2751,000000	98,875442
2750,000000	98,877349
2749,000000	98,877786
2748,000000	98,876032
2747,000000	98,872795
2746,000000	98,869621
2745,000000	98,867830
2744,000000	98,867796
2743,000000	98,868972
2742,000000	98,870439
2741,000000	98,871456
2740,000000	98,871664
2739,000000	98,870909
2738,000000	98,869103
2737,000000	98,866456
2736,000000	98,863808
2735,000000	98,862304
2734,000000	98,862377
2733,000000	98,863234
2732,000000	98,863834
2731,000000	98,864453
2730,000000	98,866814
2729,000000	98,872367
2728,000000	98,880658
2727,000000	98,889678
2726,000000	98,897505
2725,000000	98,903339
2724,000000	98,907243
2723,000000	98,909567
2722,000000	98,910871
2721,000000	98,911976
2720,000000	98,913692
2719,000000	98,916414
2718,000000	98,919949
2717,000000	98,923647
2716,000000	98,926813
2715,000000	98,929292
2714,000000	98,931685
2713,000000	98,934704
2712,000000	98,938214
2711,000000	98,941255
2710,000000	98,943217
2709,000000	98,944650
2708,000000	98,946532
2707,000000	98,948920
2706,000000	98,950890
2705,000000	98,951887
2704,000000	98,952697
2703,000000	98,954715
2702,000000	98,958386
2701,000000	98,962580
2700,000000	98,965492
2699,000000	98,966048
2698,000000	98,964604
2697,000000	98,962578
2696,000000	98,961481
2695,000000	98,962035
2694,000000	98,963918
2693,000000	98,966227
2692,000000	98,968271
2691,000000	98,969975
2690,000000	98,971544
2689,000000	98,972845
2688,000000	98,973352
2687,000000	98,972814
2686,000000	98,971792
2685,000000	98,971274
2684,000000	98,971764
2683,000000	98,972921
2682,000000	98,974023
2681,000000	98,974492
2680,000000	98,973962
2679,000000	98,972313
2678,000000	98,970004
2677,000000	98,968069
2676,000000	98,967232
2675,000000	98,967040
2674,000000	98,966343
2673,000000	98,964779
2672,000000	98,963356
2671,000000	98,963243
2670,000000	98,964265
2669,000000	98,965083
2668,000000	98,964865
2667,000000	98,964310
2666,000000	98,964725
2665,000000	98,966328
2664,000000	98,967941
2663,000000	98,968519
2662,000000	98,968659
2661,000000	98,970198
2660,000000	98,974326
2659,000000	98,980433
2658,000000	98,986905
2657,000000	98,992762
2656,000000	98,998229
2655,000000	99,003947
2654,000000	99,010107
2653,000000	99,016479
2652,000000	99,022976
2651,000000	99,029933
2650,000000	99,037730
2649,000000	99,046094
2648,000000	99,053817
2647,000000	99,059472
2646,000000	99,062736
2645,000000	99,064901
2644,000000	99,067719
2643,000000	99,071797
2642,000000	99,076459
2641,000000	99,081050
2640,000000	99,085714
2639,000000	99,090659
2638,000000	99,095287
2637,000000	99,098607
2636,000000	99,100294
2635,000000	99,100998
2634,000000	99,101743
2633,000000	99,103250
2632,000000	99,105562
2631,000000	99,107978
2630,000000	99,109680
2629,000000	99,110807
2628,000000	99,112648
2627,000000	99,116202
2626,000000	99,120705
2625,000000	99,124216
2624,000000	99,125719
2623,000000	99,126160
2622,000000	99,127263
2621,000000	99,129725
2620,000000	99,132727
2619,000000	99,134902
2618,000000	99,135566
2617,000000	99,135192
2616,000000	99,134832
2615,000000	99,135134
2614,000000	99,136114
2613,000000	99,137909
2612,000000	99,141090
2611,000000	99,145570
2610,000000	99,149563
2609,000000	99,150624
2608,000000	99,148091
2607,000000	99,143942
2606,000000	99,141050
2605,000000	99,140972
2604,000000	99,143409
2603,000000	99,147009
2602,000000	99,150249
2601,000000	99,152097
2600,000000	99,152562
2599,000000	99,152637
2598,000000	99,153408
2597,000000	99,155176
2596,000000	99,157351
2595,000000	99,158959
2594,000000	99,159336
2593,000000	99,158744
2592,000000	99,158314
2591,000000	99,158825
2590,000000	99,159510
2589,000000	99,158793
2588,000000	99,156468
2587,000000	99,154379
2586,000000	99,154465
2585,000000	99,156622
2584,000000	99,159052
2583,000000	99,160182
2582,000000	99,159623
2581,000000	99,157776
2580,000000	99,155534
2579,000000	99,154377
2578,000000	99,155834
2577,000000	99,160308
2576,000000	99,166653
2575,000000	99,173133
2574,000000	99,178547
2573,000000	99,182304
2572,000000	99,183850
2571,000000	99,182767
2570,000000	99,179799
2569,000000	99,177389
2568,000000	99,178222
2567,000000	99,182658
2566,000000	99,187876
2565,000000	99,190184
2564,000000	99,188180
2563,000000	99,183230
2562,000000	99,177337
2561,000000	99,171591
2560,000000	99,166866
2559,000000	99,164607
2558,000000	99,165849
2557,000000	99,169871
2556,000000	99,174796
2555,000000	99,179516
2554,000000	99,184371
2553,000000	99,189948
2552,000000	99,195771
2551,000000	99,200406
2550,000000	99,202674
2549,000000	99,202725
2548,000000	99,202130
2547,000000	99,202732
2546,000000	99,205093
2545,000000	99,207948
2544,000000	99,209391
2543,000000	99,208628
2542,000000	99,206601
2541,000000	99,204994
2540,000000	99,204746
2539,000000	99,205472
2538,000000	99,206309
2537,000000	99,207149
2536,000000	99,208681
2535,000000	99,211030
2534,000000	99,212906
2533,000000	99,212820
2532,000000	99,211034
2531,000000	99,209473
2530,000000	99,209650
2529,000000	99,211366
2528,000000	99,213624
2527,000000	99,215848
2526,000000	99,217705
2525,000000	99,218592
2524,000000	99,218167
2523,000000	99,217110
2522,000000	99,216712
2521,000000	99,217834
2520,000000	99,220531
2519,000000	99,224162
2518,000000	99,227452
2517,000000	99,229083
2516,000000	99,229010
2515,000000	99,228829
2514,000000	99,230090
2513,000000	99,232587
2512,000000	99,235076
2511,000000	99,237186
2510,000000	99,239533
2509,000000	99,242095
2508,000000	99,243874
2507,000000	99,244555
2506,000000	99,245343
2505,000000	99,247321
2504,000000	99,249541
2503,000000	99,249750
2502,000000	99,247013
2501,000000	99,243176
2500,000000	99,241674
2499,000000	99,244840
2498,000000	99,251870
2497,000000	99,258994
2496,000000	99,261990
2495,000000	99,259577
2494,000000	99,254688
2493,000000	99,252000
2492,000000	99,253692
2491,000000	99,257580
2490,000000	99,259683
2489,000000	99,258566
2488,000000	99,256882
2487,000000	99,258517
2486,000000	99,264427
2485,000000	99,271581
2484,000000	99,275874
2483,000000	99,275767
2482,000000	99,273034
2481,000000	99,270544
2480,000000	99,269863
2479,000000	99,270868
2478,000000	99,272857
2477,000000	99,275362
2476,000000	99,278056
2475,000000	99,280501
2474,000000	99,282392
2473,000000	99,283844
2472,000000	99,285125
2471,000000	99,286148
2470,000000	99,286556
2469,000000	99,286421
2468,000000	99,286520
2467,000000	99,287594
2466,000000	99,289425
2465,000000	99,291000
2464,000000	99,291636
2463,000000	99,291754
2462,000000	99,292396
2461,000000	99,293973
2460,000000	99,295556
2459,000000	99,295442
2458,000000	99,292606
2457,000000	99,287874
2456,000000	99,283671
2455,000000	99,282237
2454,000000	99,283685
2453,000000	99,285697
2452,000000	99,285452
2451,000000	99,282355
2450,000000	99,278983
2449,000000	99,278920
2448,000000	99,283143
2447,000000	99,288698
2446,000000	99,291547
2445,000000	99,290730
2444,000000	99,289113
2443,000000	99,289757
2442,000000	99,292436
2441,000000	99,294505
2440,000000	99,294482
2439,000000	99,293506
2438,000000	99,293237
2437,000000	99,293602
2436,000000	99,293378
2435,000000	99,292193
2434,000000	99,291099
2433,000000	99,291475
2432,000000	99,294112
2431,000000	99,299133
2430,000000	99,305773
2429,000000	99,311964
2428,000000	99,315045
2427,000000	99,313814
2426,000000	99,309833
2425,000000	99,306171
2424,000000	99,304637
2423,000000	99,304345
2422,000000	99,302989
2421,000000	99,299175
2420,000000	99,293610
2419,000000	99,288440
2418,000000	99,285792
2417,000000	99,286530
2416,000000	99,289757
2415,000000	99,293305
2414,000000	99,295042
2413,000000	99,294006
2412,000000	99,290650
2411,000000	99,286584
2410,000000	99,284241
2409,000000	99,285811
2408,000000	99,291210
2407,000000	99,297145
2406,000000	99,299587
2405,000000	99,297965
2404,000000	99,296154
2403,000000	99,298560
2402,000000	99,305559
2401,000000	99,313278
2400,000000	99,317426
2399,000000	99,316843
2398,000000	99,313692
2397,000000	99,311210
2396,000000	99,311351
2395,000000	99,313847
2394,000000	99,316997
2393,000000	99,319116
2392,000000	99,319323
2391,000000	99,317502
2390,000000	99,314175
2389,000000	99,310963
2388,000000	99,310086
2387,000000	99,312772
2386,000000	99,318494
2385,000000	99,325371
2384,000000	99,331598
2383,000000	99,335270
2382,000000	99,334612
2381,000000	99,329768
2380,000000	99,323625
2379,000000	99,320237
2378,000000	99,321621
2377,000000	99,327185
2376,000000	99,335001
2375,000000	99,342944
2374,000000	99,349354
2373,000000	99,354258
2372,000000	99,359484
2371,000000	99,365751
2370,000000	99,371648
2369,000000	99,374888
2368,000000	99,373653
2367,000000	99,366372
2366,000000	99,352895
2365,000000	99,338523
2364,000000	99,330165
2363,000000	99,326755
2362,000000	99,321100
2361,000000	99,311907
2360,000000	99,304474
2359,000000	99,303079
2358,000000	99,307845
2357,000000	99,316672
2356,000000	99,328673
2355,000000	99,335505
2354,000000	99,331838
2353,000000	99,321300
2352,000000	99,313811
2351,000000	99,313206
2350,000000	99,312958
2349,000000	99,306822
2348,000000	99,292756
2347,000000	99,277207
2346,000000	99,271576
2345,000000	99,279404
2344,000000	99,291942
2343,000000	99,294770
2342,000000	99,288857
2341,000000	99,281558
2340,000000	99,276541
2339,000000	99,274253
2338,000000	99,275046
2337,000000	99,279215
2336,000000	99,281670
2335,000000	99,279988
2334,000000	99,276326
2333,000000	99,277516
2332,000000	99,281431
2331,000000	99,285146
2330,000000	99,281427
2329,000000	99,272036
2328,000000	99,253556
2327,000000	99,229729
2326,000000	99,206452
2325,000000	99,193216
2324,000000	99,194364
2323,000000	99,206989
2322,000000	99,224264
2321,000000	99,240446
2320,000000	99,251388
2319,000000	99,258584
2318,000000	99,261902
2317,000000	99,264268
2316,000000	99,264261
2315,000000	99,264943
2314,000000	99,265885
2313,000000	99,269209
2312,000000	99,272397
2311,000000	99,275882
2310,000000	99,277289
2309,000000	99,276709
2308,000000	99,273562
2307,000000	99,271938
2306,000000	99,274953
2305,000000	99,282980
2304,000000	99,291035
2303,000000	99,295451
2302,000000	99,295161
2301,000000	99,293532
2300,000000	99,292189
2299,000000	99,292286
2298,000000	99,291352
2297,000000	99,288742
2296,000000	99,284057
2295,000000	99,280064
2294,000000	99,277254
2293,000000	99,274235
2292,000000	99,268037
2291,000000	99,258317
2290,000000	99,247215
2289,000000	99,237501
2288,000000	99,231864
2287,000000	99,232477
2286,000000	99,240056
2285,000000	99,251745
2284,000000	99,263719
2283,000000	99,273933
2282,000000	99,282588
2281,000000	99,288485
2280,000000	99,289519
2279,000000	99,285821
2278,000000	99,281319
2277,000000	99,280744
2276,000000	99,286216
2275,000000	99,296994
2274,000000	99,309339
2273,000000	99,317935
2272,000000	99,319284
2271,000000	99,315818
2270,000000	99,313447
2269,000000	99,315037
2268,000000	99,318342
2267,000000	99,321077
2266,000000	99,323967
2265,000000	99,327542
2264,000000	99,329272
2263,000000	99,327247
2262,000000	99,323810
2261,000000	99,322293
2260,000000	99,322865
2259,000000	99,324456
2258,000000	99,329987
2257,000000	99,343924
2256,000000	99,364464
2255,000000	99,381594
2254,000000	99,385637
2253,000000	99,376835
2252,000000	99,364310
2251,000000	99,356927
2250,000000	99,355973
2249,000000	99,357622
2248,000000	99,358913
2247,000000	99,360698
2246,000000	99,363376
2245,000000	99,364274
2244,000000	99,360992
2243,000000	99,355898
2242,000000	99,354138
2241,000000	99,357122
2240,000000	99,360540
2239,000000	99,359402
2238,000000	99,353342
2237,000000	99,346419
2236,000000	99,343545
2235,000000	99,347290
2234,000000	99,356053
2233,000000	99,364156
2232,000000	99,365798
2231,000000	99,360493
2230,000000	99,353769
2229,000000	99,351966
2228,000000	99,357274
2227,000000	99,367589
2226,000000	99,378778
2225,000000	99,386118
2224,000000	99,386038
2223,000000	99,378694
2222,000000	99,368134
2221,000000	99,359329
2220,000000	99,355786
2219,000000	99,359554
2218,000000	99,370145
2217,000000	99,381574
2216,000000	99,383750
2215,000000	99,371060
2214,000000	99,349254
2213,000000	99,331654
2212,000000	99,327980
2211,000000	99,337632
2210,000000	99,352418
2209,000000	99,363454
2208,000000	99,366106
2207,000000	99,361532
2206,000000	99,355082
2205,000000	99,352800
2204,000000	99,357814
2203,000000	99,368665
2202,000000	99,380146
2201,000000	99,386283
2200,000000	99,384375
2199,000000	99,376806
2198,000000	99,367813
2197,000000	99,358957
2196,000000	99,349863
2195,000000	99,343901
2194,000000	99,349579
2193,000000	99,372019
2192,000000	99,403085
2191,000000	99,424048
2190,000000	99,420668
2189,000000	99,395959
2188,000000	99,367604
2187,000000	99,352646
2186,000000	99,355656
2185,000000	99,370614
2184,000000	99,390601
2183,000000	99,412666
2182,000000	99,434197
2181,000000	99,449644
2180,000000	99,454778
2179,000000	99,451427
2178,000000	99,444150
2177,000000	99,434444
2176,000000	99,422511
2175,000000	99,413892
2174,000000	99,417988
2173,000000	99,436527
2172,000000	99,456450
2171,000000	99,459220
2170,000000	99,437939
2169,000000	99,403572
2168,000000	99,373996
2167,000000	99,358123
2166,000000	99,352046
2165,000000	99,348292
2164,000000	99,344858
2163,000000	99,345386
2162,000000	99,356485
2161,000000	99,388135
2160,000000	99,450568
2159,000000	99,539723
2158,000000	99,627488
2157,000000	99,680353
2156,000000	99,690183
2155,000000	99,675201
2154,000000	99,654987
2153,000000	99,635322
2152,000000	99,614916
2151,000000	99,597715
2150,000000	99,592460
2149,000000	99,602577
2148,000000	99,620996
2147,000000	99,636105
2146,000000	99,640734
2145,000000	99,635407
2144,000000	99,625217
2143,000000	99,613951
2142,000000	99,600984
2141,000000	99,584191
2140,000000	99,565381
2139,000000	99,551383
2138,000000	99,548964
2137,000000	99,558658
2136,000000	99,573506
2135,000000	99,583918
2134,000000	99,584227
2133,000000	99,575724
2132,000000	99,563756
2131,000000	99,551774
2130,000000	99,538845
2129,000000	99,523046
2128,000000	99,505611
2127,000000	99,489979
2126,000000	99,477709
2125,000000	99,467669
2124,000000	99,459364
2123,000000	99,454873
2122,000000	99,455974
2121,000000	99,460466
2120,000000	99,462728
2119,000000	99,457791
2118,000000	99,444720
2117,000000	99,427330
2116,000000	99,412114
2115,000000	99,403772
2114,000000	99,401632
2113,000000	99,401527
2112,000000	99,401547
2111,000000	99,403762
2110,000000	99,409012
2109,000000	99,412865
2108,000000	99,410289
2107,000000	99,402671
2106,000000	99,396535
2105,000000	99,395983
2104,000000	99,399648
2103,000000	99,405047
2102,000000	99,412066
2101,000000	99,420956
2100,000000	99,430033
2099,000000	99,437393
2098,000000	99,443004
2097,000000	99,447521
2096,000000	99,449900
2095,000000	99,447693
2094,000000	99,439762
2093,000000	99,428577
2092,000000	99,419962
2091,000000	99,419544
2090,000000	99,427780
2089,000000	99,438370
2088,000000	99,443379
2087,000000	99,440422
2086,000000	99,434077
2085,000000	99,430586
2084,000000	99,432404
2083,000000	99,437536
2082,000000	99,442405
2081,000000	99,444821
2080,000000	99,445032
2079,000000	99,444055
2078,000000	99,441238
2077,000000	99,434946
2076,000000	99,426116
2075,000000	99,419025
2074,000000	99,416494
2073,000000	99,416069
2072,000000	99,414085
2071,000000	99,412204
2070,000000	99,416349
2069,000000	99,429161
2068,000000	99,446175
2067,000000	99,459734
2066,000000	99,464964
2065,000000	99,462729
2064,000000	99,458918
2063,000000	99,459752
2062,000000	99,465196
2061,000000	99,467370
2060,000000	99,458622
2059,000000	99,441711
2058,000000	99,429337
2057,000000	99,432526
2056,000000	99,449798
2055,000000	99,467269
2054,000000	99,469184
2053,000000	99,451490
2052,000000	99,427793
2051,000000	99,419452
2050,000000	99,436852
2049,000000	99,470035
2048,000000	99,500436
2047,000000	99,520210
2046,000000	99,532575
2045,000000	99,538849
2044,000000	99,536355
2043,000000	99,526319
2042,000000	99,514047
2041,000000	99,502207
2040,000000	99,491656
2039,000000	99,487915
2038,000000	99,497744
2037,000000	99,517922
2036,000000	99,536544
2035,000000	99,547837
2034,000000	99,556562
2033,000000	99,565671
2032,000000	99,569994
2031,000000	99,566324
2030,000000	99,560407
2029,000000	99,559618
2028,000000	99,565263
2027,000000	99,575587
2026,000000	99,590255
2025,000000	99,606761
2024,000000	99,617571
2023,000000	99,615501
2022,000000	99,600591
2021,000000	99,581082
2020,000000	99,568905
2019,000000	99,571915
2018,000000	99,587323
2017,000000	99,603070
2016,000000	99,609019
2015,000000	99,606683
2014,000000	99,603974
2013,000000	99,603338
2012,000000	99,601328
2011,000000	99,597088
2010,000000	99,594414
2009,000000	99,596664
2008,000000	99,604503
2007,000000	99,616698
2006,000000	99,628078
2005,000000	99,629288
2004,000000	99,616200
2003,000000	99,596232
2002,000000	99,579555
2001,000000	99,567602
2000,000000	99,556040
1999,000000	99,546718
1998,000000	99,545072
1997,000000	99,547004
1996,000000	99,540365
1995,000000	99,522058
1994,000000	99,503276
1993,000000	99,495893
1992,000000	99,499896
1991,000000	99,506751
1990,000000	99,510416
1989,000000	99,508435
1988,000000	99,499075
1987,000000	99,485057
1986,000000	99,474029
1985,000000	99,468935
1984,000000	99,462481
1983,000000	99,446920
1982,000000	99,427009
1981,000000	99,420188
1980,000000	99,444135
1979,000000	99,502457
1978,000000	99,574545
1977,000000	99,623526
1976,000000	99,629302
1975,000000	99,610220
1974,000000	99,600709
1973,000000	99,614889
1972,000000	99,639280
1971,000000	99,654839
1970,000000	99,653625
1969,000000	99,636397
1968,000000	99,609269
1967,000000	99,584573
1966,000000	99,572989
1965,000000	99,571744
1964,000000	99,569359
1963,000000	99,562249
1962,000000	99,558307
1961,000000	99,563934
1960,000000	99,575181
1959,000000	99,584162
1958,000000	99,586356
1957,000000	99,579069
1956,000000	99,561474
1955,000000	99,540702
1954,000000	99,531233
1953,000000	99,541403
1952,000000	99,562663
1951,000000	99,575892
1950,000000	99,568539
1949,000000	99,543386
1948,000000	99,513579
1947,000000	99,493371
1946,000000	99,491310
1945,000000	99,506633
1944,000000	99,530297
1943,000000	99,550847
1942,000000	99,560585
1941,000000	99,557804
1940,000000	99,546568
1939,000000	99,533823
1938,000000	99,524340
1937,000000	99,518602
1936,000000	99,514843
1935,000000	99,511841
1934,000000	99,509038
1933,000000	99,506193
1932,000000	99,504684
1931,000000	99,507165
1930,000000	99,515757
1929,000000	99,527845
1928,000000	99,536253
1927,000000	99,537262
1926,000000	99,533905
1925,000000	99,531436
1924,000000	99,529435
1923,000000	99,522419
1922,000000	99,507410
1921,000000	99,488152
1920,000000	99,472528
1919,000000	99,467271
1918,000000	99,472875
1917,000000	99,481003
1916,000000	99,481516
1915,000000	99,475384
1914,000000	99,471145
1913,000000	99,473149
1912,000000	99,478146
1911,000000	99,482016
1910,000000	99,486039
1909,000000	99,491611
1908,000000	99,494267
1907,000000	99,491006
1906,000000	99,485980
1905,000000	99,484982
1904,000000	99,486651
1903,000000	99,486419
1902,000000	99,485054
1901,000000	99,484873
1900,000000	99,482840
1899,000000	99,475221
1898,000000	99,464458
1897,000000	99,457830
1896,000000	99,458854
1895,000000	99,464900
1894,000000	99,472527
1893,000000	99,479248
1892,000000	99,481732
1891,000000	99,477345
1890,000000	99,467862
1889,000000	99,457401
1888,000000	99,445313
1887,000000	99,431418
1886,000000	99,421643
1885,000000	99,420521
1884,000000	99,423419
1883,000000	99,421480
1882,000000	99,413658
1881,000000	99,405915
1880,000000	99,401876
1879,000000	99,400350
1878,000000	99,398935
1877,000000	99,396133
1876,000000	99,390822
1875,000000	99,382763
1874,000000	99,374526
1873,000000	99,369568
1872,000000	99,367902
1871,000000	99,367010
1870,000000	99,366535
1869,000000	99,370298
1868,000000	99,378160
1867,000000	99,383592
1866,000000	99,385920
1865,000000	99,387703
1864,000000	99,387194
1863,000000	99,383497
1862,000000	99,381915
1861,000000	99,387779
1860,000000	99,397780
1859,000000	99,404399
1858,000000	99,406192
1857,000000	99,405751
1856,000000	99,402075
1855,000000	99,393507
1854,000000	99,383437
1853,000000	99,376153
1852,000000	99,370108
1851,000000	99,363549
1850,000000	99,358170
1849,000000	99,354535
1848,000000	99,348119
1847,000000	99,336449
1846,000000	99,327099
1845,000000	99,330308
1844,000000	99,341824
1843,000000	99,344958
1842,000000	99,336831
1841,000000	99,327284
1840,000000	99,321854
1839,000000	99,321195
1838,000000	99,325044
1837,000000	99,331933
1836,000000	99,335350
1835,000000	99,330180
1834,000000	99,320554
1833,000000	99,315795
1832,000000	99,321279
1831,000000	99,334237
1830,000000	99,344642
1829,000000	99,343961
1828,000000	99,333499
1827,000000	99,323253
1826,000000	99,320426
1825,000000	99,323386
1824,000000	99,324556
1823,000000	99,319355
1822,000000	99,312493
1821,000000	99,309235
1820,000000	99,308580
1819,000000	99,306919
1818,000000	99,304308
1817,000000	99,304149
1816,000000	99,304066
1815,000000	99,298350
1814,000000	99,287551
1813,000000	99,276763
1812,000000	99,269013
1811,000000	99,261325
1810,000000	99,253011
1809,000000	99,249755
1808,000000	99,250742
1807,000000	99,247497
1806,000000	99,238061
1805,000000	99,229612
1804,000000	99,225649
1803,000000	99,221218
1802,000000	99,214147
1801,000000	99,209785
1800,000000	99,209467
1799,000000	99,203039
1798,000000	99,187867
1797,000000	99,172224
1796,000000	99,159503
1795,000000	99,146170
1794,000000	99,133101
1793,000000	99,128684
1792,000000	99,137285
1791,000000	99,145969
1790,000000	99,143648
1789,000000	99,134828
1788,000000	99,124776
1787,000000	99,113623
1786,000000	99,102598
1785,000000	99,094458
1784,000000	99,085664
1783,000000	99,071750
1782,000000	99,057685
1781,000000	99,048461
1780,000000	99,041405
1779,000000	99,028573
1778,000000	99,012348
1777,000000	98,999076
1776,000000	98,984317
1775,000000	98,961007
1774,000000	98,932831
1773,000000	98,912465
1772,000000	98,906243
1771,000000	98,902771
1770,000000	98,893159
1769,000000	98,881971
1768,000000	98,867889
1767,000000	98,843481
1766,000000	98,812282
1765,000000	98,786100
1764,000000	98,767999
1763,000000	98,749210
1762,000000	98,722866
1761,000000	98,690216
1760,000000	98,653519
1759,000000	98,611282
1758,000000	98,564692
1757,000000	98,514597
1756,000000	98,455904
1755,000000	98,384272
1754,000000	98,303972
1753,000000	98,216700
1752,000000	98,112949
1751,000000	97,985161
1750,000000	97,841556
1749,000000	97,692708
1748,000000	97,531095
1747,000000	97,346910
1746,000000	97,142563
1745,000000	96,918380
1744,000000	96,666473
1743,000000	96,383860
1742,000000	96,073530
1741,000000	95,721069
1740,000000	95,303525
1739,000000	94,856528
1738,000000	94,466918
1737,000000	94,154008
1736,000000	93,830032
1735,000000	93,342617
1734,000000	92,667686
1733,000000	92,066262
1732,000000	91,660196
1731,000000	91,320838
1730,000000	90,948381
1729,000000	90,548392
1728,000000	90,165251
1727,000000	89,814972
1726,000000	89,487942
1725,000000	89,178939
1724,000000	88,896451
1723,000000	88,657393
1722,000000	88,487358
1721,000000	88,404545
1720,000000	88,398095
1719,000000	88,431306
1718,000000	88,493185
1717,000000	88,662943
1716,000000	88,987866
1715,000000	89,410624
1714,000000	89,879818
1713,000000	90,380545
1712,000000	90,910139
1711,000000	91,464547
1710,000000	92,029256
1709,000000	92,580644
1708,000000	93,113326
1707,000000	93,655594
1706,000000	94,219043
1705,000000	94,733944
1704,000000	95,116696
1703,000000	95,387476
1702,000000	95,627551
1701,000000	95,903421
1700,000000	96,190218
1699,000000	96,393293
1698,000000	96,520753
1697,000000	96,633595
1696,000000	96,762002
1695,000000	96,877853
1694,000000	96,948555
1693,000000	96,988136
1692,000000	97,016075
1691,000000	97,042327
1690,000000	97,064154
1689,000000	97,070578
1688,000000	97,063878
1687,000000	97,061083
1686,000000	97,069075
1685,000000	97,075149
1684,000000	97,070993
1683,000000	97,064925
1682,000000	97,060887
1681,000000	97,058611
1680,000000	97,054712
1679,000000	97,051399
1678,000000	97,049027
1677,000000	97,042607
1676,000000	97,030996
1675,000000	97,022842
1674,000000	97,019940
1673,000000	97,013913
1672,000000	97,004047
1671,000000	96,996353
1670,000000	96,996353
1669,000000	96,996689
1668,000000	96,991026
1667,000000	96,987927
1666,000000	96,987285
1665,000000	96,980017
1664,000000	96,965280
1663,000000	96,952109
1662,000000	96,945898
1661,000000	96,936601
1660,000000	96,921544
1659,000000	96,909074
1658,000000	96,901731
1657,000000	96,893056
1656,000000	96,880227
1655,000000	96,871557
1654,000000	96,872261
1653,000000	96,866750
1652,000000	96,833772
1651,000000	96,820075
1650,000000	96,835159
1649,000000	96,843493
1648,000000	96,824798
1647,000000	96,797392
1646,000000	96,783862
1645,000000	96,769855
1644,000000	96,754586
1643,000000	96,742473
1642,000000	96,727053
1641,000000	96,699332
1640,000000	96,661355
1639,000000	96,625402
1638,000000	96,600426
1637,000000	96,592432
1636,000000	96,614787
1635,000000	96,665436
1634,000000	96,709400
1633,000000	96,740540
1632,000000	96,765190
1631,000000	96,786927
1630,000000	96,807692
1629,000000	96,825144
1628,000000	96,836294
1627,000000	96,843125
1626,000000	96,847315
1625,000000	96,846745
1624,000000	96,844018
1623,000000	96,848289
1622,000000	96,858304
1621,000000	96,859884
1620,000000	96,849464
1619,000000	96,833095
1618,000000	96,815565
1617,000000	96,797370
1616,000000	96,779861
1615,000000	96,769279
1614,000000	96,764527
1613,000000	96,753791
1612,000000	96,730777
1611,000000	96,701870
1610,000000	96,674659
1609,000000	96,643131
1608,000000	96,596882
1607,000000	96,536150
1606,000000	96,463551
1605,000000	96,371982
1604,000000	96,257956
1603,000000	96,135110
1602,000000	96,024061
1601,000000	95,936095
1600,000000	95,876856
1599,000000	95,854845
1598,000000	95,870935
1597,000000	95,911273
1596,000000	95,961529
1595,000000	96,016731
1594,000000	96,070653
1593,000000	96,109321
1592,000000	96,126085
1591,000000	96,129837
1590,000000	96,130139
1589,000000	96,123881
1588,000000	96,104718
1587,000000	96,073896
1586,000000	96,031492
1585,000000	95,968339
1584,000000	95,879802
1583,000000	95,782311
1582,000000	95,701704
1581,000000	95,651538
1580,000000	95,632406
1579,000000	95,648532
1578,000000	95,712649
1577,000000	95,835620
1576,000000	95,997551
1575,000000	96,141900
1574,000000	96,241555
1573,000000	96,306870
1572,000000	96,352760
1571,000000	96,395000
1570,000000	96,444720
1569,000000	96,489850
1568,000000	96,513679
1567,000000	96,529848
1566,000000	96,553844
1565,000000	96,581324
1564,000000	96,599837
1563,000000	96,608932
1562,000000	96,616408
1561,000000	96,629329
1560,000000	96,650323
1559,000000	96,702113
1558,000000	96,777952
1557,000000	96,794704
1556,000000	96,799400
1555,000000	96,824792
1554,000000	96,866605
1553,000000	96,907118
1552,000000	96,944950
1551,000000	96,989949
1550,000000	97,041333
1549,000000	97,083605
1548,000000	97,109005
1547,000000	97,132277
1546,000000	97,165667
1545,000000	97,205337
1544,000000	97,244360
1543,000000	97,285670
1542,000000	97,338458
1541,000000	97,424226
1540,000000	97,557212
1539,000000	97,666942
1538,000000	97,698777
1537,000000	97,692735
1536,000000	97,676039
1535,000000	97,657148
1534,000000	97,643256
1533,000000	97,639073
1532,000000	97,639944
1531,000000	97,641263
1530,000000	97,645457
1529,000000	97,651471
1528,000000	97,656071
1527,000000	97,660734
1526,000000	97,666319
1525,000000	97,668552
1524,000000	97,668209
1523,000000	97,674462
1522,000000	97,697800
1521,000000	97,734473
1520,000000	97,758559
1519,000000	97,768363
1518,000000	97,777483
1517,000000	97,790407
1516,000000	97,805895
1515,000000	97,817645
1514,000000	97,824679
1513,000000	97,828366
1512,000000	97,830984
1511,000000	97,833736
1510,000000	97,831030
1509,000000	97,814329
1508,000000	97,800585
1507,000000	97,855572
1506,000000	97,939032
1505,000000	97,938500
1504,000000	97,909617
1503,000000	97,892601
1502,000000	97,880570
1501,000000	97,862362
1500,000000	97,838894
1499,000000	97,817737
1498,000000	97,791831
1497,000000	97,746616
1496,000000	97,685944
1495,000000	97,621968
1494,000000	97,555597
1493,000000	97,480560
1492,000000	97,396394
1491,000000	97,311902
1490,000000	97,243287
1489,000000	97,210115
1488,000000	97,216124
1487,000000	97,246836
1486,000000	97,284124
1485,000000	97,311522
1484,000000	97,324463
1483,000000	97,329750
1482,000000	97,323440
1481,000000	97,294534
1480,000000	97,245923
1479,000000	97,189513
1478,000000	97,121351
1477,000000	97,024390
1476,000000	96,896590
1475,000000	96,747071
1474,000000	96,562165
1473,000000	96,318085
1472,000000	96,045517
1471,000000	95,788498
1470,000000	95,540210
1469,000000	95,285797
1468,000000	95,037329
1467,000000	94,816515
1466,000000	94,630866
1465,000000	94,480765
1464,000000	94,380134
1463,000000	94,333261
1462,000000	94,319464
1461,000000	94,320595
1460,000000	94,336342
1459,000000	94,382145
1458,000000	94,477238
1457,000000	94,628946
1456,000000	94,792075
1455,000000	94,924976
1454,000000	95,030439
1453,000000	95,109143
1452,000000	95,160793
1451,000000	95,185194
1450,000000	95,174509
1449,000000	95,122458
1448,000000	95,046619
1447,000000	94,976790
1446,000000	94,912408
1445,000000	94,823474
1444,000000	94,684019
1443,000000	94,470421
1442,000000	94,157596
1441,000000	93,746733
1440,000000	93,278908
1439,000000	92,781591
1438,000000	92,214755
1437,000000	91,558187
1436,000000	90,988981
1435,000000	90,711100
1434,000000	90,677161
1433,000000	90,751421
1432,000000	90,845980
1431,000000	90,877978
1430,000000	90,730082
1429,000000	90,340608
1428,000000	89,811367
1427,000000	89,343133
1426,000000	89,111805
1425,000000	89,242683
1424,000000	89,758726
1423,000000	90,471952
1422,000000	91,136007
1421,000000	91,691651
1420,000000	92,223337
1419,000000	92,765155
1418,000000	93,216776
1417,000000	93,528429
1416,000000	93,771462
1415,000000	94,007432
1414,000000	94,250720
1413,000000	94,502902
1412,000000	94,768775
1411,000000	95,040884
1410,000000	95,295147
1409,000000	95,514873
1408,000000	95,700589
1407,000000	95,856073
1406,000000	95,985116
1405,000000	96,091117
1404,000000	96,171891
1403,000000	96,221392
1402,000000	96,243508
1401,000000	96,249108
1400,000000	96,238229
1399,000000	96,202749
1398,000000	96,142503
1397,000000	96,064131
1396,000000	95,966161
1395,000000	95,842936
1394,000000	95,700741
1393,000000	95,553244
1392,000000	95,410615
1391,000000	95,273722
1390,000000	95,137943
1389,000000	94,995308
1388,000000	94,837830
1387,000000	94,669709
1386,000000	94,507035
1385,000000	94,358221
1384,000000	94,221902
1383,000000	94,100018
1382,000000	94,002901
1381,000000	93,944083
1380,000000	93,932273
1379,000000	93,969939
1378,000000	94,051989
1377,000000	94,169241
1376,000000	94,317817
1375,000000	94,496638
1374,000000	94,688056
1373,000000	94,853420
1372,000000	94,969800
1371,000000	95,045954
1370,000000	95,098388
1369,000000	95,131314
1368,000000	95,141841
1367,000000	95,129690
1366,000000	95,097254
1365,000000	95,044864
1364,000000	94,969899
1363,000000	94,875160
1362,000000	94,774164
1361,000000	94,676136
1360,000000	94,579303
1359,000000	94,482009
1358,000000	94,387314
1357,000000	94,301019
1356,000000	94,230590
1355,000000	94,184024
1354,000000	94,166974
1353,000000	94,180216
1352,000000	94,219559
1351,000000	94,276903
1350,000000	94,342657
1349,000000	94,401625
1348,000000	94,436243
1347,000000	94,430957
1346,000000	94,372870
1345,000000	94,253204
1344,000000	94,071194
1343,000000	93,830225
1342,000000	93,526483
1341,000000	93,148166
1340,000000	92,702997
1339,000000	92,241211
1338,000000	91,824770
1337,000000	91,483706
1336,000000	91,223329
1335,000000	91,044457
1334,000000	90,941120
1333,000000	90,895941
1332,000000	90,888711
1331,000000	90,907426
1330,000000	90,945162
1329,000000	90,994160
1328,000000	91,050312
1327,000000	91,116107
1326,000000	91,194929
1325,000000	91,283504
1324,000000	91,376084
1323,000000	91,469123
1322,000000	91,558334
1321,000000	91,637831
1320,000000	91,706203
1319,000000	91,767828
1318,000000	91,823659
1317,000000	91,866855
1316,000000	91,891099
1315,000000	91,896512
1314,000000	91,884697
1313,000000	91,853703
1312,000000	91,800770
1311,000000	91,723780
1310,000000	91,617855
1309,000000	91,476283
1308,000000	91,297486
1307,000000	91,087976
1306,000000	90,855197
1305,000000	90,601557
1304,000000	90,330679
1303,000000	90,048668
1302,000000	89,755808
1301,000000	89,443375
1300,000000	89,104149
1299,000000	88,739789
1298,000000	88,352874
1297,000000	87,943039
1296,000000	87,516919
1295,000000	87,093459
1294,000000	86,692614
1293,000000	86,328894
1292,000000	86,019608
1291,000000	85,784925
1290,000000	85,631694
1289,000000	85,545530
1288,000000	85,506445
1287,000000	85,497761
1286,000000	85,497619
1285,000000	85,479200
1284,000000	85,426043
1283,000000	85,338175
1282,000000	85,219426
1281,000000	85,070966
1280,000000	84,900930
1279,000000	84,728428
1278,000000	84,569282
1277,000000	84,427933
1276,000000	84,306740
1275,000000	84,210733
1274,000000	84,137147
1273,000000	84,072648
1272,000000	84,006271
1271,000000	83,934316
1270,000000	83,849321
1269,000000	83,737844
1268,000000	83,594344
1267,000000	83,424950
1266,000000	83,234169
1265,000000	83,019817
1264,000000	82,785866
1263,000000	82,544547
1262,000000	82,300338
1261,000000	82,045609
1260,000000	81,776633
1259,000000	81,502151
1258,000000	81,234538
1257,000000	80,993692
1256,000000	80,822133
1255,000000	80,775018
1254,000000	80,876649
1253,000000	81,099903
1252,000000	81,393374
1251,000000	81,710824
1250,000000	82,019486
1249,000000	82,301190
1248,000000	82,557537
1247,000000	82,803250
1246,000000	83,046596
1245,000000	83,285618
1244,000000	83,521135
1243,000000	83,759760
1242,000000	84,002931
1241,000000	84,246997
1240,000000	84,496265
1239,000000	84,763367
1238,000000	85,054157
1237,000000	85,362679
1236,000000	85,681024
1235,000000	86,002983
1234,000000	86,318174
1233,000000	86,615671
1232,000000	86,898854
1231,000000	87,189087
1230,000000	87,515172
1229,000000	87,904330
1228,000000	88,376747
1227,000000	88,935886
1226,000000	89,558072
1225,000000	90,200019
1224,000000	90,817732
1223,000000	91,377431
1222,000000	91,856406
1221,000000	92,244599
1220,000000	92,545014
1219,000000	92,766903
1218,000000	92,920912
1217,000000	93,016727
1216,000000	93,066480
1215,000000	93,084225
1214,000000	93,080679
1213,000000	93,063309
1212,000000	93,037481
1211,000000	93,006526
1210,000000	92,969618
1209,000000	92,922945
1208,000000	92,865565
1207,000000	92,801099
1206,000000	92,734043
1205,000000	92,666743
1204,000000	92,600485
1203,000000	92,537274
1202,000000	92,479797
1201,000000	92,431740
1200,000000	92,397852
1199,000000	92,381658
1198,000000	92,382257
1197,000000	92,397201
1196,000000	92,427859
1195,000000	92,478233
1194,000000	92,550652
1193,000000	92,644479
1192,000000	92,759312
1191,000000	92,895258
1190,000000	93,050068
1189,000000	93,220501
1188,000000	93,403938
1187,000000	93,596509
1186,000000	93,791233
1185,000000	93,981127
1184,000000	94,162124
1183,000000	94,330199
1182,000000	94,478953
1181,000000	94,603540
1180,000000	94,706085
1179,000000	94,792780
1178,000000	94,867489
1177,000000	94,930062
1176,000000	94,978726
1175,000000	95,012199
1174,000000	95,028375
1173,000000	95,024708
1172,000000	95,000578
1171,000000	94,957830
1170,000000	94,899965
1169,000000	94,830848
1168,000000	94,755752
1167,000000	94,683203
1166,000000	94,625937
1165,000000	94,598693
1164,000000	94,612611
1163,000000	94,667782
1162,000000	94,750679
1161,000000	94,841263
1160,000000	94,921890
1159,000000	94,980558
1158,000000	95,009780
1157,000000	95,007093
1156,000000	94,975440
1155,000000	94,920825
1154,000000	94,847660
1153,000000	94,756636
1152,000000	94,647153
1151,000000	94,517586
1150,000000	94,364965
1149,000000	94,185102
1148,000000	93,973753
1147,000000	93,728040
1146,000000	93,445215
1145,000000	93,124987
1144,000000	92,773206
1143,000000	92,401515
1142,000000	92,023444
1141,000000	91,652646
1140,000000	91,304956
1139,000000	90,994757
1138,000000	90,726115
1137,000000	90,490624
1136,000000	90,275672
1135,000000	90,068547
1134,000000	89,853781
1133,000000	89,617379
1132,000000	89,357246
1131,000000	89,084418
1130,000000	88,811432
1129,000000	88,546034
1128,000000	88,297992
1127,000000	88,080931
1126,000000	87,903720
1125,000000	87,768016
1124,000000	87,677087
1123,000000	87,641783
1122,000000	87,671267
1121,000000	87,769293
1120,000000	87,940560
1119,000000	88,188614
1118,000000	88,507357
1117,000000	88,877360
1116,000000	89,274561
1115,000000	89,674979
1114,000000	90,053435
1113,000000	90,387422
1112,000000	90,663413
1111,000000	90,875787
1110,000000	91,020742
1109,000000	91,099305
1108,000000	91,122350
1107,000000	91,108787
1106,000000	91,076324
1105,000000	91,037828
1104,000000	91,006737
1103,000000	90,996185
1102,000000	91,011096
1101,000000	91,045173
1100,000000	91,089221
1099,000000	91,135318
1098,000000	91,177477
1097,000000	91,212244
1096,000000	91,241247
1095,000000	91,268010
1094,000000	91,291650
1093,000000	91,307878
1092,000000	91,315608
1091,000000	91,317102
1090,000000	91,311086
1089,000000	91,292261
1088,000000	91,256602
1087,000000	91,200425
1086,000000	91,114086
1085,000000	90,980655
1084,000000	90,785147
1083,000000	90,518349
1082,000000	90,172955
1081,000000	89,747183
1080,000000	89,255181
1079,000000	88,731191
1078,000000	88,215520
1077,000000	87,742216
1076,000000	87,341281
1075,000000	87,044312
1074,000000	86,876690
1073,000000	86,850780
1072,000000	86,972123
1071,000000	87,236713
1070,000000	87,625925
1069,000000	88,105658
1068,000000	88,636246
1067,000000	89,180313
1066,000000	89,704393
1065,000000	90,186810
1064,000000	90,620608
1063,000000	91,005799
1062,000000	91,340070
1061,000000	91,622355
1060,000000	91,857044
1059,000000	92,049137
1058,000000	92,198139
1057,000000	92,300136
1056,000000	92,356868
1055,000000	92,374185
1054,000000	92,355039
1053,000000	92,300428
1052,000000	92,215324
1051,000000	92,110257
1050,000000	91,993875
1049,000000	91,870071
1048,000000	91,742896
1047,000000	91,615667
1046,000000	91,484503
1045,000000	91,338640
1044,000000	91,172391
1043,000000	90,994515
1042,000000	90,827170
1041,000000	90,698556
1040,000000	90,635287
1039,000000	90,653231
1038,000000	90,748966
1037,000000	90,904104
1036,000000	91,095512
1035,000000	91,299743
1034,000000	91,492970
1033,000000	91,655300
1032,000000	91,777227
1031,000000	91,857544
1030,000000	91,897159
1029,000000	91,898324
1028,000000	91,868988
1027,000000	91,819298
1026,000000	91,753792
1025,000000	91,671078
1024,000000	91,570499
1023,000000	91,455804
1022,000000	91,331867
1021,000000	91,204860
1020,000000	91,086063
1019,000000	90,990114
1018,000000	90,927250
1017,000000	90,902295
1016,000000	90,920281
1015,000000	90,984300
1014,000000	91,087483
1013,000000	91,212393
1012,000000	91,342507
1011,000000	91,469844
1010,000000	91,591191
1009,000000	91,703296
1008,000000	91,802732
1007,000000	91,886693
1006,000000	91,951905
1005,000000	91,996518
1004,000000	92,022992
1003,000000	92,036886
1002,000000	92,041385
1001,000000	92,035195
1000,000000	92,016170
999,000000	91,983074
998,000000	91,935267
997,000000	91,874502
996,000000	91,807514
995,000000	91,742989
994,000000	91,684157
993,000000	91,627497
992,000000	91,568956
991,000000	91,507266
990,000000	91,441000
989,000000	91,365995
988,000000	91,276955
987,000000	91,168670
986,000000	91,034905
985,000000	90,871236
984,000000	90,679395
983,000000	90,465964
982,000000	90,235968
981,000000	89,990058
980,000000	89,729123
979,000000	89,456405
978,000000	89,174789
977,000000	88,886761
976,000000	88,597693
975,000000	88,314861
974,000000	88,041355
973,000000	87,775264
972,000000	87,515064
971,000000	87,261483
970,000000	87,014842
969,000000	86,776592
968,000000	86,552648
967,000000	86,347846
966,000000	86,159003
965,000000	85,980281
964,000000	85,815021
963,000000	85,674103
962,000000	85,562634
961,000000	85,478368
960,000000	85,421626
959,000000	85,397546
958,000000	85,410000
957,000000	85,461618
956,000000	85,561160
955,000000	85,718088
954,000000	85,928042
953,000000	86,173727
952,000000	86,438629
951,000000	86,713395
950,000000	86,989205
949,000000	87,256486
948,000000	87,512535
947,000000	87,761636
946,000000	88,005722
945,000000	88,240764
944,000000	88,463986
943,000000	88,677718
942,000000	88,885171
941,000000	89,086792
940,000000	89,281556
939,000000	89,467545
938,000000	89,640733
937,000000	89,798102
936,000000	89,941434
935,000000	90,074225
934,000000	90,196757
933,000000	90,308122
932,000000	90,411432
931,000000	90,510666
930,000000	90,603452
929,000000	90,684011
928,000000	90,752408
927,000000	90,815252
926,000000	90,877074
925,000000	90,938421
924,000000	91,003151
923,000000	91,079952
922,000000	91,173415
921,000000	91,278966
920,000000	91,389614
919,000000	91,502503
918,000000	91,616923
917,000000	91,730460
916,000000	91,840717
915,000000	91,947552
914,000000	92,050954
913,000000	92,149125
912,000000	92,241198
911,000000	92,330119
910,000000	92,420834
909,000000	92,516886
908,000000	92,619372
907,000000	92,727380
906,000000	92,838196
905,000000	92,947954
904,000000	93,052835
903,000000	93,149691
902,000000	93,236797
901,000000	93,315453
900,000000	93,389203
899,000000	93,459540
898,000000	93,523606
897,000000	93,578106
896,000000	93,624382
895,000000	93,666685
894,000000	93,706944
893,000000	93,744096
892,000000	93,777503
891,000000	93,807428
890,000000	93,832290
889,000000	93,849437
888,000000	93,859302
887,000000	93,865911
886,000000	93,873170
885,000000	93,883170
884,000000	93,897586
883,000000	93,916713
882,000000	93,936296
881,000000	93,949230
880,000000	93,951770
879,000000	93,945787
878,000000	93,934670
877,000000	93,920835
876,000000	93,908168
875,000000	93,902686
874,000000	93,907944
873,000000	93,921836
872,000000	93,939463
871,000000	93,957126
870,000000	93,972950
869,000000	93,985924
868,000000	93,995494
867,000000	94,000422
866,000000	93,997890
865,000000	93,985715
864,000000	93,965571
863,000000	93,942121
862,000000	93,919135
861,000000	93,898459
860,000000	93,881684
859,000000	93,869499
858,000000	93,860067
857,000000	93,852062
856,000000	93,849130
855,000000	93,857030
854,000000	93,875834
853,000000	93,899074
852,000000	93,921029
851,000000	93,940341
850,000000	93,955636
849,000000	93,963037
848,000000	93,960468
847,000000	93,949936
846,000000	93,932707
845,000000	93,905834
844,000000	93,865916
843,000000	93,813125
842,000000	93,748442
841,000000	93,670328
840,000000	93,577830
839,000000	93,474565
838,000000	93,366967
837,000000	93,260454
836,000000	93,160082
835,000000	93,072603
834,000000	93,005569
833,000000	92,966144
832,000000	92,963552
831,000000	93,010688
830,000000	93,118913
829,000000	93,291339
828,000000	93,519749
827,000000	93,786840
826,000000	94,071524
825,000000	94,354885
824,000000	94,624104
823,000000	94,870747
822,000000	95,087695
821,000000	95,270453
820,000000	95,421293
819,000000	95,547677
818,000000	95,655393
817,000000	95,745465
816,000000	95,818162
815,000000	95,876741
814,000000	95,924996
813,000000	95,964543
812,000000	95,996735
811,000000	96,023803
810,000000	96,045231
809,000000	96,055757
808,000000	96,050582
807,000000	96,029809
806,000000	95,993715
805,000000	95,936842
804,000000	95,852039
803,000000	95,740332
802,000000	95,612508
801,000000	95,481301
800,000000	95,355749
799,000000	95,241810
798,000000	95,143718
797,000000	95,063242
796,000000	94,999467
795,000000	94,948773
794,000000	94,903103
793,000000	94,849878
792,000000	94,777896
791,000000	94,685345
790,000000	94,581563
789,000000	94,481478
788,000000	94,398748
787,000000	94,341151
786,000000	94,308181
785,000000	94,291483
784,000000	94,279387
783,000000	94,263313
782,000000	94,241287
781,000000	94,217186
780,000000	94,196502
779,000000	94,180566
778,000000	94,163340
777,000000	94,135203
776,000000	94,091276
775,000000	94,035829
774,000000	93,978699
773,000000	93,929051
772,000000	93,891960
771,000000	93,867451
770,000000	93,851357
769,000000	93,839507
768,000000	93,832861
767,000000	93,836947
766,000000	93,855871
765,000000	93,888707
764,000000	93,931442
763,000000	93,978513
762,000000	94,020880
761,000000	94,046421
760,000000	94,045121
759,000000	94,012246
758,000000	93,944041
757,000000	93,832824
756,000000	93,669312
755,000000	93,448120
754,000000	93,168963
753,000000	92,833232
752,000000	92,441965
751,000000	91,996137
750,000000	91,499963
749,000000	90,968111
748,000000	90,430171
747,000000	89,925108
746,000000	89,490660
745,000000	89,159913
744,000000	88,961778
743,000000	88,917406
742,000000	89,034494
741,000000	89,305191
740,000000	89,706694
739,000000	90,201913
738,000000	90,744041
737,000000	91,284254
736,000000	91,779878
735,000000	92,200449
734,000000	92,529945
733,000000	92,765660
732,000000	92,916323
731,000000	92,999873
730,000000	93,039120
729,000000	93,056882
728,000000	93,073156
727,000000	93,100593
726,000000	93,137921
725,000000	93,172550
724,000000	93,192601
723,000000	93,193143
722,000000	93,170565
721,000000	93,118265
720,000000	93,032020
719,000000	92,912323
718,000000	92,756890
717,000000	92,556813
716,000000	92,303864
715,000000	91,995616
714,000000	91,629240
713,000000	91,197430
712,000000	90,695723
711,000000	90,128167
710,000000	89,504209
709,000000	88,840324
708,000000	88,169460
707,000000	87,540051
706,000000	86,995528
705,000000	86,556975
704,000000	86,221513
703,000000	85,966487
702,000000	85,759353
701,000000	85,573452
700,000000	85,396282
699,000000	85,226296
698,000000	85,066256
697,000000	84,922980
696,000000	84,806771
695,000000	84,720836
694,000000	84,658285
693,000000	84,613366
692,000000	84,590818
691,000000	84,604008
690,000000	84,664669
689,000000	84,774431
688,000000	84,919499
687,000000	85,074051
686,000000	85,219065
685,000000	85,352876
684,000000	85,479200
683,000000	85,595804
682,000000	85,700031
681,000000	85,797278
680,000000	85,895620
679,000000	86,000548
678,000000	86,120233
677,000000	86,263176
676,000000	86,431756
675,000000	86,619992
674,000000	86,824928
673,000000	87,045896
672,000000	87,275954
671,000000	87,518648
670,000000	87,819860
669,000000	88,261048
668,000000	88,813300
667,000000	89,228407
666,000000	89,424479
665,000000	89,526796
664,000000	89,629607
663,000000	89,736491
662,000000	89,795245
661,000000	89,757406
660,000000	89,610828
659,000000	89,367155
658,000000	89,038325
657,000000	88,620834
656,000000	88,109658
655,000000	87,518438
654,000000	86,881523
653,000000	86,237028
652,000000	85,620699
651,000000	85,060813
650,000000	84,555761
649,000000	84,069800
648,000000	83,574702
647,000000	83,074180
646,000000	82,570916
645,000000	82,043566
644,000000	81,475300
643,000000	80,875741
642,000000	80,256283
641,000000	79,614120
640,000000	78,968818
639,000000	78,384201
638,000000	77,919652
637,000000	77,589667
636,000000	77,393567
635,000000	77,341133
634,000000	77,417956
633,000000	77,569573
632,000000	77,746694
631,000000	77,929001
630,000000	78,094254
629,000000	78,204773
628,000000	78,242088
627,000000	78,219852
626,000000	78,147707
625,000000	78,014403
624,000000	77,819575
623,000000	77,588784
622,000000	77,339735
621,000000	77,061368
620,000000	76,742016
619,000000	76,392410
618,000000	76,028509
617,000000	75,660224
616,000000	75,309977
615,000000	75,010322
614,000000	74,768049
613,000000	74,561766
612,000000	74,384991
611,000000	74,259060
610,000000	74,195304
609,000000	74,181734
608,000000	74,219807
607,000000	74,344036
606,000000	74,589028
605,000000	74,972521
604,000000	75,516089
603,000000	76,243244
602,000000	77,150699
601,000000	78,202672
600,000000	79,350309
599,000000	80,535577
598,000000	81,689485
597,000000	82,754494
596,000000	83,704693
595,000000	84,535506
594,000000	85,246133
593,000000	85,840165
592,000000	86,331322
591,000000	86,739682
590,000000	87,083903
589,000000	87,379347
588,000000	87,640954
587,000000	87,879318
586,000000	88,096216
585,000000	88,290003
584,000000	88,462854
583,000000	88,621145
582,000000	88,768572
581,000000	88,905595
580,000000	89,033679
579,000000	89,157760
578,000000	89,284457
577,000000	89,421919
576,000000	89,578527
575,000000	89,752487
574,000000	89,926858
573,000000	90,083212
572,000000	90,218280
571,000000	90,343531
570,000000	90,473461
569,000000	90,613329
568,000000	90,756289
567,000000	90,888103
566,000000	90,995970
565,000000	91,077222
564,000000	91,138261
563,000000	91,188227
562,000000	91,231820
561,000000	91,266632
560,000000	91,286525
559,000000	91,289430
558,000000	91,283703
557,000000	91,284391
556,000000	91,299671
555,000000	91,322950
554,000000	91,341278
553,000000	91,349123
552,000000	91,349235
551,000000	91,342278
550,000000	91,322591
549,000000	91,284333
548,000000	91,228410
547,000000	91,162803
546,000000	91,097184
545,000000	91,035238
544,000000	90,969378
543,000000	90,884021
542,000000	90,768674
541,000000	90,632844
540,000000	90,506728
539,000000	90,421788
538,000000	90,387223
537,000000	90,389558
536,000000	90,413683
535,000000	90,457005
534,000000	90,520838
533,000000	90,603662
532,000000	90,703287
531,000000	90,819951
530,000000	90,949850
529,000000	91,078118
528,000000	91,183401
527,000000	91,254580
526,000000	91,303774
525,000000	91,354174
524,000000	91,414113
523,000000	91,470523
522,000000	91,506750
521,000000	91,519730
520,000000	91,522283
519,000000	91,535240
518,000000	91,576597
517,000000	91,647032
516,000000	91,722163
515,000000	91,769194
514,000000	91,776182
513,000000	91,758506
512,000000	91,736462
511,000000	91,716451
510,000000	91,694311
509,000000	91,665994
508,000000	91,621597
507,000000	91,548745
506,000000	91,454998
505,000000	91,369626
504,000000	91,310899
503,000000	91,262841
502,000000	91,197618
501,000000	91,114331
500,000000	91,031361
499,000000	90,950285
498,000000	90,853746
497,000000	90,738703
496,000000	90,631716
495,000000	90,561434
494,000000	90,529759
493,000000	90,515402
492,000000	90,496522
491,000000	90,469396
490,000000	90,445985
489,000000	90,439987
488,000000	90,450986
487,000000	90,462384
486,000000	90,458888
485,000000	90,443599
484,000000	90,433780
483,000000	90,443400
482,000000	90,478344
481,000000	90,542254
480,000000	90,630793
479,000000	90,718003
478,000000	90,760038
477,000000	90,731456
476,000000	90,649409
475,000000	90,551419
474,000000	90,458446
473,000000	90,364741
472,000000	90,245679
471,000000	90,070224
470,000000	89,818178
469,000000	89,509310
468,000000	89,212446
467,000000	89,006950
466,000000	88,911906
465,000000	88,890526
464,000000	88,925483
463,000000	89,032722
462,000000	89,209425
461,000000	89,419935
460,000000	89,644908
459,000000	89,871561
458,000000	90,011313
457,000000	89,934322
456,000000	89,655281
455,000000	89,325022
454,000000	89,056055
453,000000	88,867680
452,000000	88,638417
451,000000	88,573346
450,000000	88,549809
