# Supplementary material for: Machine learning-assisted non-destructive plasticizer identification and quantification in historical PVC objects based on IR spectroscopy
Source: Sci Rep. 2022 Mar 23;12:5017. doi: 10.1038/s41598-022-08862-1 (PMC8943100; doi:10.1038/s41598-022-08862-1)
Supplement: Supplementary file 1 — Supplementary Information 1. [file 41598_2022_8862_MOESM1_ESM.zip › Plasticizers_PVC_data/ATR_FTIR_all/P419A.ASC]

PE IR       SUBTECH     SPECTRUM    ASCII       PEDS        4.00        
   -1
P419A.ASC
21/06/21
15:07:32.00
21/06/21
15:07:32.00
Tja�a Rijavec
Sample 021 By tjasar Date Monday, June 21 2021
450,000000
#HDR
-1
-1
#GR
cm-1
%T
1.0
0.0
4000,000000
-1,000000
3551
8
99,988527
63,832213
#DATA
4000,000000	98,863765
3999,000000	98,863501
3998,000000	98,864775
3997,000000	98,867352
3996,000000	98,870235
3995,000000	98,872066
3994,000000	98,872463
3993,000000	98,872149
3992,000000	98,872115
3991,000000	98,872631
3990,000000	98,873216
3989,000000	98,873448
3988,000000	98,873605
3987,000000	98,874379
3986,000000	98,875977
3985,000000	98,877695
3984,000000	98,878515
3983,000000	98,878048
3982,000000	98,876856
3981,000000	98,875954
3980,000000	98,876003
3979,000000	98,876793
3978,000000	98,877459
3977,000000	98,877290
3976,000000	98,876371
3975,000000	98,875522
3974,000000	98,875544
3973,000000	98,876585
3972,000000	98,878122
3971,000000	98,879494
3970,000000	98,880471
3969,000000	98,881274
3968,000000	98,882298
3967,000000	98,883495
3966,000000	98,884220
3965,000000	98,883864
3964,000000	98,882617
3963,000000	98,881440
3962,000000	98,881175
3961,000000	98,882152
3960,000000	98,884158
3959,000000	98,886654
3958,000000	98,889117
3957,000000	98,891052
3956,000000	98,892416
3955,000000	98,893496
3954,000000	98,894309
3953,000000	98,894271
3952,000000	98,892308
3951,000000	98,887905
3950,000000	98,881834
3949,000000	98,876189
3948,000000	98,873411
3947,000000	98,874974
3946,000000	98,881172
3945,000000	98,890764
3944,000000	98,900794
3943,000000	98,907941
3942,000000	98,910328
3941,000000	98,909129
3940,000000	98,907171
3939,000000	98,905641
3938,000000	98,903363
3937,000000	98,898522
3936,000000	98,891412
3935,000000	98,884477
3934,000000	98,880097
3933,000000	98,879585
3932,000000	98,882854
3931,000000	98,888911
3930,000000	98,895768
3929,000000	98,901698
3928,000000	98,907140
3927,000000	98,912987
3926,000000	98,918085
3925,000000	98,919470
3924,000000	98,916192
3923,000000	98,910570
3922,000000	98,904996
3921,000000	98,899378
3920,000000	98,892982
3919,000000	98,887112
3918,000000	98,884787
3917,000000	98,887158
3916,000000	98,892298
3915,000000	98,897906
3914,000000	98,902962
3913,000000	98,907269
3912,000000	98,910772
3911,000000	98,913105
3910,000000	98,913814
3909,000000	98,911959
3908,000000	98,907443
3907,000000	98,901376
3906,000000	98,894221
3905,000000	98,884971
3904,000000	98,873417
3903,000000	98,864016
3902,000000	98,863575
3901,000000	98,873763
3900,000000	98,889231
3899,000000	98,902428
3898,000000	98,909408
3897,000000	98,911028
3896,000000	98,909091
3895,000000	98,904916
3894,000000	98,901136
3893,000000	98,900025
3892,000000	98,900868
3891,000000	98,899010
3890,000000	98,892271
3889,000000	98,884667
3888,000000	98,881574
3887,000000	98,883887
3886,000000	98,887274
3885,000000	98,888598
3884,000000	98,891448
3883,000000	98,901416
3882,000000	98,918714
3881,000000	98,935195
3880,000000	98,941084
3879,000000	98,935930
3878,000000	98,928699
3877,000000	98,927101
3876,000000	98,931039
3875,000000	98,932739
3874,000000	98,924279
3873,000000	98,907409
3872,000000	98,893018
3871,000000	98,889247
3870,000000	98,892999
3869,000000	98,896141
3868,000000	98,898202
3867,000000	98,903392
3866,000000	98,910887
3865,000000	98,916118
3864,000000	98,917737
3863,000000	98,918249
3862,000000	98,919184
3861,000000	98,919418
3860,000000	98,918052
3859,000000	98,913926
3858,000000	98,905840
3857,000000	98,894915
3856,000000	98,886937
3855,000000	98,888971
3854,000000	98,895590
3853,000000	98,898645
3852,000000	98,904472
3851,000000	98,917839
3850,000000	98,932498
3849,000000	98,942096
3848,000000	98,945769
3847,000000	98,946761
3846,000000	98,948077
3845,000000	98,950504
3844,000000	98,952383
3843,000000	98,950948
3842,000000	98,945762
3841,000000	98,939396
3840,000000	98,936235
3839,000000	98,938529
3838,000000	98,944734
3837,000000	98,951236
3836,000000	98,956204
3835,000000	98,960838
3834,000000	98,965988
3833,000000	98,970383
3832,000000	98,972574
3831,000000	98,973261
3830,000000	98,975181
3829,000000	98,981023
3828,000000	98,990499
3827,000000	98,997622
3826,000000	98,995407
3825,000000	98,983600
3824,000000	98,970487
3823,000000	98,965419
3822,000000	98,967460
3821,000000	98,966769
3820,000000	98,961402
3819,000000	98,961455
3818,000000	98,973393
3817,000000	98,991064
3816,000000	99,001668
3815,000000	99,001415
3814,000000	98,999195
3813,000000	99,001557
3812,000000	99,005519
3811,000000	99,006119
3810,000000	99,003607
3809,000000	99,002625
3808,000000	99,004304
3807,000000	99,003761
3806,000000	98,998625
3805,000000	98,994190
3804,000000	98,997968
3803,000000	99,010335
3802,000000	99,022263
3801,000000	99,024448
3800,000000	99,020026
3799,000000	99,019265
3798,000000	99,024608
3797,000000	99,030957
3796,000000	99,033655
3795,000000	99,034728
3794,000000	99,038117
3793,000000	99,043878
3792,000000	99,049166
3791,000000	99,052886
3790,000000	99,055748
3789,000000	99,058397
3788,000000	99,061320
3787,000000	99,064829
3786,000000	99,068104
3785,000000	99,069213
3784,000000	99,068109
3783,000000	99,068216
3782,000000	99,073325
3781,000000	99,082327
3780,000000	99,089049
3779,000000	99,088194
3778,000000	99,081720
3777,000000	99,076123
3776,000000	99,075058
3775,000000	99,076655
3774,000000	99,077453
3773,000000	99,077090
3772,000000	99,077179
3771,000000	99,077138
3770,000000	99,074725
3769,000000	99,070733
3768,000000	99,070191
3767,000000	99,075534
3766,000000	99,082318
3765,000000	99,084446
3764,000000	99,082162
3763,000000	99,081342
3762,000000	99,085834
3761,000000	99,092512
3760,000000	99,096753
3759,000000	99,097354
3758,000000	99,095090
3757,000000	99,089536
3756,000000	99,081076
3755,000000	99,072201
3754,000000	99,063067
3753,000000	99,049350
3752,000000	99,028765
3751,000000	99,008342
3750,000000	98,997171
3749,000000	98,994238
3748,000000	98,996559
3747,000000	99,006757
3746,000000	99,025235
3745,000000	99,040468
3744,000000	99,041889
3743,000000	99,040378
3742,000000	99,048846
3741,000000	99,061439
3740,000000	99,068287
3739,000000	99,068040
3738,000000	99,066553
3737,000000	99,067774
3736,000000	99,070906
3735,000000	99,076181
3734,000000	99,080862
3733,000000	99,080953
3732,000000	99,077412
3731,000000	99,074445
3730,000000	99,074844
3729,000000	99,078003
3728,000000	99,082515
3727,000000	99,087865
3726,000000	99,094514
3725,000000	99,103109
3724,000000	99,113240
3723,000000	99,123407
3722,000000	99,131009
3721,000000	99,134135
3720,000000	99,134563
3719,000000	99,135341
3718,000000	99,136355
3717,000000	99,135094
3716,000000	99,131315
3715,000000	99,127678
3714,000000	99,125104
3713,000000	99,120516
3712,000000	99,112075
3711,000000	99,104112
3710,000000	99,101325
3709,000000	99,102882
3708,000000	99,107008
3707,000000	99,113068
3706,000000	99,119712
3705,000000	99,126033
3704,000000	99,131788
3703,000000	99,135726
3702,000000	99,134532
3701,000000	99,126327
3700,000000	99,114703
3699,000000	99,106038
3698,000000	99,102007
3697,000000	99,099186
3696,000000	99,094990
3695,000000	99,090652
3694,000000	99,087984
3693,000000	99,086610
3692,000000	99,085918
3691,000000	99,085894
3690,000000	99,084900
3689,000000	99,078911
3688,000000	99,067548
3687,000000	99,056866
3686,000000	99,051817
3685,000000	99,051242
3684,000000	99,050918
3683,000000	99,048902
3682,000000	99,045545
3681,000000	99,039115
3680,000000	99,024610
3679,000000	99,002324
3678,000000	98,980352
3677,000000	98,967547
3676,000000	98,963666
3675,000000	98,961992
3674,000000	98,958527
3673,000000	98,958146
3672,000000	98,963542
3671,000000	98,971030
3670,000000	98,976025
3669,000000	98,977398
3668,000000	98,979324
3667,000000	98,985781
3666,000000	98,994897
3665,000000	99,002525
3664,000000	99,006807
3663,000000	99,008706
3662,000000	99,008566
3661,000000	99,004993
3660,000000	98,997828
3659,000000	98,990430
3658,000000	98,985800
3657,000000	98,982400
3656,000000	98,976353
3655,000000	98,968500
3654,000000	98,962797
3653,000000	98,961418
3652,000000	98,963120
3651,000000	98,963414
3650,000000	98,960192
3649,000000	98,959678
3648,000000	98,966179
3647,000000	98,973713
3646,000000	98,977426
3645,000000	98,979012
3644,000000	98,981903
3643,000000	98,986674
3642,000000	98,991182
3641,000000	98,992654
3640,000000	98,990281
3639,000000	98,985023
3638,000000	98,977742
3637,000000	98,969920
3636,000000	98,963606
3635,000000	98,958305
3634,000000	98,949517
3633,000000	98,933892
3632,000000	98,914589
3631,000000	98,898496
3630,000000	98,887089
3629,000000	98,875520
3628,000000	98,865201
3627,000000	98,863019
3626,000000	98,869521
3625,000000	98,877454
3624,000000	98,881628
3623,000000	98,883728
3622,000000	98,888480
3621,000000	98,896383
3620,000000	98,901798
3619,000000	98,897677
3618,000000	98,882919
3617,000000	98,862873
3616,000000	98,844254
3615,000000	98,830474
3614,000000	98,819916
3613,000000	98,808424
3612,000000	98,795027
3611,000000	98,784083
3610,000000	98,779963
3609,000000	98,783195
3608,000000	98,791647
3607,000000	98,802248
3606,000000	98,811262
3605,000000	98,815777
3604,000000	98,815253
3603,000000	98,810674
3602,000000	98,802763
3601,000000	98,792285
3600,000000	98,781672
3599,000000	98,773711
3598,000000	98,768156
3597,000000	98,762450
3596,000000	98,755463
3595,000000	98,748846
3594,000000	98,742808
3593,000000	98,735033
3592,000000	98,724602
3591,000000	98,714636
3590,000000	98,708938
3589,000000	98,708147
3588,000000	98,709668
3587,000000	98,711326
3586,000000	98,711213
3585,000000	98,709260
3584,000000	98,707416
3583,000000	98,707495
3582,000000	98,708971
3581,000000	98,710094
3580,000000	98,709478
3579,000000	98,707206
3578,000000	98,703065
3577,000000	98,696329
3576,000000	98,687393
3575,000000	98,677938
3574,000000	98,669355
3573,000000	98,661396
3572,000000	98,654060
3571,000000	98,648234
3570,000000	98,643935
3569,000000	98,638211
3568,000000	98,629257
3567,000000	98,621430
3566,000000	98,619000
3565,000000	98,618411
3564,000000	98,615793
3563,000000	98,611550
3562,000000	98,607063
3561,000000	98,602495
3560,000000	98,597949
3559,000000	98,594049
3558,000000	98,590463
3557,000000	98,585512
3556,000000	98,578601
3555,000000	98,571322
3554,000000	98,565372
3553,000000	98,559976
3552,000000	98,552922
3551,000000	98,543297
3550,000000	98,532016
3549,000000	98,520441
3548,000000	98,510080
3547,000000	98,502806
3546,000000	98,499617
3545,000000	98,499096
3544,000000	98,498844
3543,000000	98,497779
3542,000000	98,495664
3541,000000	98,492063
3540,000000	98,487537
3539,000000	98,483790
3538,000000	98,481670
3537,000000	98,480091
3536,000000	98,477664
3535,000000	98,474157
3534,000000	98,469404
3533,000000	98,463069
3532,000000	98,455918
3531,000000	98,450123
3530,000000	98,446632
3529,000000	98,443608
3528,000000	98,438815
3527,000000	98,432509
3526,000000	98,426266
3525,000000	98,420935
3524,000000	98,416770
3523,000000	98,413801
3522,000000	98,410998
3521,000000	98,406949
3520,000000	98,402073
3519,000000	98,398345
3518,000000	98,396317
3517,000000	98,394244
3516,000000	98,390215
3515,000000	98,384050
3514,000000	98,376301
3513,000000	98,367645
3512,000000	98,359634
3511,000000	98,354415
3510,000000	98,352296
3509,000000	98,351169
3508,000000	98,349393
3507,000000	98,347642
3506,000000	98,346841
3505,000000	98,346202
3504,000000	98,344562
3503,000000	98,342001
3502,000000	98,338577
3501,000000	98,333972
3500,000000	98,329024
3499,000000	98,325321
3498,000000	98,322473
3497,000000	98,318265
3496,000000	98,312057
3495,000000	98,305944
3494,000000	98,301844
3493,000000	98,299441
3492,000000	98,297824
3491,000000	98,296911
3490,000000	98,296340
3489,000000	98,294907
3488,000000	98,292164
3487,000000	98,288821
3486,000000	98,285005
3485,000000	98,280134
3484,000000	98,274805
3483,000000	98,270802
3482,000000	98,268339
3481,000000	98,265391
3480,000000	98,260760
3479,000000	98,255660
3478,000000	98,251440
3477,000000	98,247891
3476,000000	98,244673
3475,000000	98,242336
3474,000000	98,240937
3473,000000	98,239832
3472,000000	98,239497
3471,000000	98,241339
3470,000000	98,244734
3469,000000	98,246524
3468,000000	98,244550
3467,000000	98,239715
3466,000000	98,233883
3465,000000	98,228048
3464,000000	98,223393
3463,000000	98,221566
3462,000000	98,222185
3461,000000	98,222380
3460,000000	98,220311
3459,000000	98,217402
3458,000000	98,215929
3457,000000	98,216067
3456,000000	98,216560
3455,000000	98,216744
3454,000000	98,216162
3453,000000	98,214212
3452,000000	98,211214
3451,000000	98,208969
3450,000000	98,208611
3449,000000	98,209056
3448,000000	98,208658
3447,000000	98,207539
3446,000000	98,206991
3445,000000	98,207980
3444,000000	98,211241
3443,000000	98,216981
3442,000000	98,223480
3441,000000	98,227594
3440,000000	98,227883
3439,000000	98,225902
3438,000000	98,223708
3437,000000	98,221703
3436,000000	98,219714
3435,000000	98,218507
3434,000000	98,218532
3433,000000	98,218841
3432,000000	98,218440
3431,000000	98,217795
3430,000000	98,217547
3429,000000	98,217031
3428,000000	98,215359
3427,000000	98,212681
3426,000000	98,209332
3425,000000	98,205090
3424,000000	98,200469
3423,000000	98,197230
3422,000000	98,196255
3421,000000	98,196276
3420,000000	98,195884
3419,000000	98,195400
3418,000000	98,195553
3417,000000	98,196004
3416,000000	98,196423
3415,000000	98,197391
3414,000000	98,198877
3413,000000	98,199248
3412,000000	98,197262
3411,000000	98,193651
3410,000000	98,189704
3409,000000	98,185853
3408,000000	98,182860
3407,000000	98,182399
3406,000000	98,185051
3405,000000	98,189143
3404,000000	98,192895
3403,000000	98,196193
3402,000000	98,199087
3401,000000	98,200679
3400,000000	98,200648
3399,000000	98,200119
3398,000000	98,199686
3397,000000	98,198510
3396,000000	98,196756
3395,000000	98,196794
3394,000000	98,200173
3393,000000	98,205139
3392,000000	98,208783
3391,000000	98,210190
3390,000000	98,210200
3389,000000	98,209770
3388,000000	98,210040
3387,000000	98,212264
3386,000000	98,215984
3385,000000	98,218726
3384,000000	98,218848
3383,000000	98,217340
3382,000000	98,215754
3381,000000	98,214368
3380,000000	98,213404
3379,000000	98,214041
3378,000000	98,216624
3377,000000	98,219576
3376,000000	98,221624
3375,000000	98,223609
3374,000000	98,226880
3373,000000	98,231238
3372,000000	98,235770
3371,000000	98,240167
3370,000000	98,244059
3369,000000	98,246568
3368,000000	98,247641
3367,000000	98,248403
3366,000000	98,249310
3365,000000	98,249611
3364,000000	98,249392
3363,000000	98,250173
3362,000000	98,252394
3361,000000	98,254285
3360,000000	98,254515
3359,000000	98,254230
3358,000000	98,255112
3357,000000	98,257101
3356,000000	98,259443
3355,000000	98,262301
3354,000000	98,265949
3353,000000	98,269784
3352,000000	98,273442
3351,000000	98,277419
3350,000000	98,281617
3349,000000	98,284722
3348,000000	98,286130
3347,000000	98,287080
3346,000000	98,288776
3345,000000	98,290957
3344,000000	98,293204
3343,000000	98,296080
3342,000000	98,299829
3341,000000	98,303681
3340,000000	98,307243
3339,000000	98,310897
3338,000000	98,314052
3337,000000	98,314989
3336,000000	98,313565
3335,000000	98,312102
3334,000000	98,312318
3333,000000	98,313388
3332,000000	98,314282
3331,000000	98,315800
3330,000000	98,318903
3329,000000	98,322869
3328,000000	98,326654
3327,000000	98,330410
3326,000000	98,334034
3325,000000	98,335976
3324,000000	98,335295
3323,000000	98,333554
3322,000000	98,333049
3321,000000	98,334410
3320,000000	98,337032
3319,000000	98,340472
3318,000000	98,344125
3317,000000	98,347031
3316,000000	98,349263
3315,000000	98,352211
3314,000000	98,356403
3313,000000	98,360543
3312,000000	98,363671
3311,000000	98,366686
3310,000000	98,370602
3309,000000	98,375060
3308,000000	98,379753
3307,000000	98,385360
3306,000000	98,391757
3305,000000	98,397107
3304,000000	98,400292
3303,000000	98,402683
3302,000000	98,405930
3301,000000	98,409517
3300,000000	98,412039
3299,000000	98,413410
3298,000000	98,414377
3297,000000	98,415184
3296,000000	98,415953
3295,000000	98,417282
3294,000000	98,419085
3293,000000	98,420095
3292,000000	98,419547
3291,000000	98,418275
3290,000000	98,417386
3289,000000	98,417380
3288,000000	98,419143
3287,000000	98,423730
3286,000000	98,430128
3285,000000	98,435247
3284,000000	98,437533
3283,000000	98,438841
3282,000000	98,441414
3281,000000	98,444878
3280,000000	98,447685
3279,000000	98,449682
3278,000000	98,451675
3277,000000	98,453873
3276,000000	98,456399
3275,000000	98,459995
3274,000000	98,464872
3273,000000	98,469996
3272,000000	98,474577
3271,000000	98,479042
3270,000000	98,483620
3269,000000	98,487669
3268,000000	98,491141
3267,000000	98,494998
3266,000000	98,499085
3265,000000	98,501509
3264,000000	98,501264
3263,000000	98,499704
3262,000000	98,498613
3261,000000	98,498413
3260,000000	98,499372
3259,000000	98,502361
3258,000000	98,507224
3257,000000	98,512081
3256,000000	98,515509
3255,000000	98,517906
3254,000000	98,519935
3253,000000	98,521661
3252,000000	98,523931
3251,000000	98,528468
3250,000000	98,535156
3249,000000	98,541375
3248,000000	98,545289
3247,000000	98,547924
3246,000000	98,550854
3245,000000	98,553820
3244,000000	98,556093
3243,000000	98,558238
3242,000000	98,561064
3241,000000	98,564467
3240,000000	98,568464
3239,000000	98,573494
3238,000000	98,578727
3237,000000	98,581931
3236,000000	98,582401
3235,000000	98,582148
3234,000000	98,583124
3233,000000	98,585081
3232,000000	98,587080
3231,000000	98,589057
3230,000000	98,590725
3229,000000	98,591115
3228,000000	98,590617
3227,000000	98,591401
3226,000000	98,594518
3225,000000	98,598503
3224,000000	98,601951
3223,000000	98,605420
3222,000000	98,609588
3221,000000	98,613754
3220,000000	98,617500
3219,000000	98,621663
3218,000000	98,626377
3217,000000	98,630172
3216,000000	98,632351
3215,000000	98,634167
3214,000000	98,636329
3213,000000	98,637618
3212,000000	98,637331
3211,000000	98,637028
3210,000000	98,638133
3209,000000	98,639930
3208,000000	98,641486
3207,000000	98,643512
3206,000000	98,646633
3205,000000	98,649823
3204,000000	98,652391
3203,000000	98,655533
3202,000000	98,660189
3201,000000	98,665076
3200,000000	98,668849
3199,000000	98,672421
3198,000000	98,677303
3197,000000	98,682975
3196,000000	98,687744
3195,000000	98,690958
3194,000000	98,692742
3193,000000	98,692955
3192,000000	98,691894
3191,000000	98,690861
3190,000000	98,690714
3189,000000	98,691169
3188,000000	98,692452
3187,000000	98,695750
3186,000000	98,700951
3185,000000	98,705726
3184,000000	98,708451
3183,000000	98,710135
3182,000000	98,712070
3181,000000	98,713466
3180,000000	98,713276
3179,000000	98,712837
3178,000000	98,714514
3177,000000	98,718687
3176,000000	98,723640
3175,000000	98,727630
3174,000000	98,729705
3173,000000	98,729806
3172,000000	98,729362
3171,000000	98,730664
3170,000000	98,734451
3169,000000	98,739110
3168,000000	98,743107
3167,000000	98,746648
3166,000000	98,750206
3165,000000	98,753057
3164,000000	98,754623
3163,000000	98,755662
3162,000000	98,756907
3161,000000	98,757911
3160,000000	98,758425
3159,000000	98,759562
3158,000000	98,762504
3157,000000	98,767369
3156,000000	98,774105
3155,000000	98,782589
3154,000000	98,790722
3153,000000	98,794690
3152,000000	98,792850
3151,000000	98,787908
3150,000000	98,783659
3149,000000	98,781167
3148,000000	98,779616
3147,000000	98,778975
3146,000000	98,779802
3145,000000	98,781781
3144,000000	98,784411
3143,000000	98,788106
3142,000000	98,792980
3141,000000	98,797539
3140,000000	98,800059
3139,000000	98,800520
3138,000000	98,800115
3137,000000	98,799904
3136,000000	98,800721
3135,000000	98,803031
3134,000000	98,805920
3133,000000	98,807670
3132,000000	98,808182
3131,000000	98,809284
3130,000000	98,811720
3129,000000	98,813692
3128,000000	98,813492
3127,000000	98,811947
3126,000000	98,810861
3125,000000	98,810609
3124,000000	98,810939
3123,000000	98,812654
3122,000000	98,816564
3121,000000	98,821672
3120,000000	98,825955
3119,000000	98,828253
3118,000000	98,828267
3117,000000	98,825864
3116,000000	98,821531
3115,000000	98,816519
3114,000000	98,811493
3113,000000	98,806153
3112,000000	98,800838
3111,000000	98,797200
3110,000000	98,796215
3109,000000	98,796686
3108,000000	98,796518
3107,000000	98,794432
3106,000000	98,789915
3105,000000	98,783238
3104,000000	98,776794
3103,000000	98,774387
3102,000000	98,777470
3101,000000	98,783028
3100,000000	98,786813
3099,000000	98,787289
3098,000000	98,785236
3097,000000	98,781239
3096,000000	98,775732
3095,000000	98,770153
3094,000000	98,765934
3093,000000	98,762815
3092,000000	98,759455
3091,000000	98,754863
3090,000000	98,748290
3089,000000	98,739094
3088,000000	98,728026
3087,000000	98,717621
3086,000000	98,709861
3085,000000	98,704396
3084,000000	98,700001
3083,000000	98,696461
3082,000000	98,693951
3081,000000	98,692011
3080,000000	98,690551
3079,000000	98,690484
3078,000000	98,692025
3077,000000	98,693545
3076,000000	98,693367
3075,000000	98,691614
3074,000000	98,689200
3073,000000	98,686454
3072,000000	98,683872
3071,000000	98,682743
3070,000000	98,683354
3069,000000	98,683620
3068,000000	98,680852
3067,000000	98,674053
3066,000000	98,663627
3065,000000	98,650407
3064,000000	98,636371
3063,000000	98,624717
3062,000000	98,617499
3061,000000	98,614109
3060,000000	98,613412
3059,000000	98,615970
3058,000000	98,622912
3057,000000	98,633651
3056,000000	98,646173
3055,000000	98,658627
3054,000000	98,669444
3053,000000	98,677113
3052,000000	98,681199
3051,000000	98,682674
3050,000000	98,682343
3049,000000	98,680044
3048,000000	98,676184
3047,000000	98,672508
3046,000000	98,670036
3045,000000	98,667608
3044,000000	98,663528
3043,000000	98,657004
3042,000000	98,647333
3041,000000	98,633604
3040,000000	98,616670
3039,000000	98,599588
3038,000000	98,584257
3037,000000	98,568890
3036,000000	98,550150
3035,000000	98,526436
3034,000000	98,498157
3033,000000	98,466367
3032,000000	98,432762
3031,000000	98,399562
3030,000000	98,368152
3029,000000	98,339111
3028,000000	98,314598
3027,000000	98,298922
3026,000000	98,295135
3025,000000	98,302420
3024,000000	98,317655
3023,000000	98,338180
3022,000000	98,361699
3021,000000	98,385347
3020,000000	98,406947
3019,000000	98,426023
3018,000000	98,442361
3017,000000	98,454777
3016,000000	98,462614
3015,000000	98,466722
3014,000000	98,467663
3013,000000	98,464575
3012,000000	98,457239
3011,000000	98,447540
3010,000000	98,437155
3009,000000	98,425653
3008,000000	98,412354
3007,000000	98,398331
3006,000000	98,384781
3005,000000	98,370943
3004,000000	98,355704
3003,000000	98,340206
3002,000000	98,327001
3001,000000	98,317368
3000,000000	98,310606
2999,000000	98,304828
2998,000000	98,297273
2997,000000	98,285235
2996,000000	98,268139
2995,000000	98,247620
2994,000000	98,224443
2993,000000	98,196899
2992,000000	98,163028
2991,000000	98,122784
2990,000000	98,076529
2989,000000	98,023460
2988,000000	97,963302
2987,000000	97,897759
2986,000000	97,828630
2985,000000	97,755685
2984,000000	97,678138
2983,000000	97,596877
2982,000000	97,513773
2981,000000	97,430530
2980,000000	97,349883
2979,000000	97,276669
2978,000000	97,215434
2977,000000	97,167767
2976,000000	97,133274
2975,000000	97,111969
2974,000000	97,104608
2973,000000	97,111499
2972,000000	97,132798
2971,000000	97,168665
2970,000000	97,218123
2969,000000	97,278878
2968,000000	97,348931
2967,000000	97,427098
2966,000000	97,510456
2965,000000	97,593350
2964,000000	97,670042
2963,000000	97,736816
2962,000000	97,790152
2961,000000	97,825026
2960,000000	97,837431
2959,000000	97,826742
2958,000000	97,794266
2957,000000	97,740575
2956,000000	97,666390
2955,000000	97,574611
2954,000000	97,469465
2953,000000	97,355312
2952,000000	97,237473
2951,000000	97,122866
2950,000000	97,017258
2949,000000	96,922519
2948,000000	96,837725
2947,000000	96,761728
2946,000000	96,693423
2945,000000	96,630791
2944,000000	96,571570
2943,000000	96,514089
2942,000000	96,456565
2941,000000	96,396800
2940,000000	96,333838
2939,000000	96,268641
2938,000000	96,201852
2937,000000	96,132172
2936,000000	96,057775
2935,000000	95,977778
2934,000000	95,891003
2933,000000	95,795048
2932,000000	95,688261
2931,000000	95,571089
2930,000000	95,444331
2929,000000	95,307653
2928,000000	95,161447
2927,000000	95,008265
2926,000000	94,850408
2925,000000	94,687600
2924,000000	94,518591
2923,000000	94,343911
2922,000000	94,165402
2921,000000	93,984659
2920,000000	93,803800
2919,000000	93,626958
2918,000000	93,460625
2917,000000	93,313834
2916,000000	93,199070
2915,000000	93,129195
2914,000000	93,109529
2913,000000	93,133293
2912,000000	93,186202
2911,000000	93,256332
2910,000000	93,339001
2909,000000	93,435816
2908,000000	93,551774
2907,000000	93,692232
2906,000000	93,859628
2905,000000	94,051942
2904,000000	94,265458
2903,000000	94,497719
2902,000000	94,746220
2901,000000	95,006333
2900,000000	95,270994
2899,000000	95,534180
2898,000000	95,790602
2897,000000	96,033828
2896,000000	96,257245
2895,000000	96,457124
2894,000000	96,633515
2893,000000	96,788163
2892,000000	96,923340
2891,000000	97,042034
2890,000000	97,147403
2889,000000	97,241925
2888,000000	97,328121
2887,000000	97,409428
2886,000000	97,488781
2885,000000	97,567076
2884,000000	97,644121
2883,000000	97,720331
2882,000000	97,796070
2881,000000	97,870162
2880,000000	97,940708
2879,000000	98,006648
2878,000000	98,066947
2877,000000	98,118795
2876,000000	98,157998
2875,000000	98,180517
2874,000000	98,183214
2873,000000	98,165121
2872,000000	98,130429
2871,000000	98,089133
2870,000000	98,052647
2869,000000	98,028354
2868,000000	98,018261
2867,000000	98,020455
2866,000000	98,029548
2865,000000	98,037350
2864,000000	98,035768
2863,000000	98,019011
2862,000000	97,981465
2861,000000	97,915995
2860,000000	97,817103
2859,000000	97,685597
2858,000000	97,527600
2857,000000	97,349491
2856,000000	97,155648
2855,000000	96,950736
2854,000000	96,742607
2853,000000	96,544674
2852,000000	96,378676
2851,000000	96,272327
2850,000000	96,248109
2849,000000	96,309084
2848,000000	96,434087
2847,000000	96,588262
2846,000000	96,740167
2845,000000	96,873251
2844,000000	96,986881
2843,000000	97,089726
2842,000000	97,190391
2841,000000	97,291933
2840,000000	97,392179
2839,000000	97,487586
2838,000000	97,576039
2837,000000	97,657084
2836,000000	97,731247
2835,000000	97,799230
2834,000000	97,860816
2833,000000	97,914979
2832,000000	97,961577
2831,000000	98,002173
2830,000000	98,038396
2829,000000	98,070080
2828,000000	98,095915
2827,000000	98,115028
2826,000000	98,127045
2825,000000	98,131683
2824,000000	98,129443
2823,000000	98,121981
2822,000000	98,110882
2821,000000	98,096961
2820,000000	98,081802
2819,000000	98,068845
2818,000000	98,061417
2817,000000	98,060627
2816,000000	98,066372
2815,000000	98,079309
2814,000000	98,100354
2813,000000	98,128919
2812,000000	98,163159
2811,000000	98,201329
2810,000000	98,241414
2809,000000	98,280214
2808,000000	98,314707
2807,000000	98,344147
2806,000000	98,369756
2805,000000	98,392796
2804,000000	98,413958
2803,000000	98,433908
2802,000000	98,452939
2801,000000	98,470344
2800,000000	98,485273
2799,000000	98,497894
2798,000000	98,508825
2797,000000	98,518105
2796,000000	98,525525
2795,000000	98,531316
2794,000000	98,535753
2793,000000	98,538933
2792,000000	98,541809
2791,000000	98,546241
2790,000000	98,552987
2789,000000	98,560765
2788,000000	98,568307
2787,000000	98,576104
2786,000000	98,584826
2785,000000	98,593312
2784,000000	98,599742
2783,000000	98,603940
2782,000000	98,607160
2781,000000	98,610484
2780,000000	98,614689
2779,000000	98,620597
2778,000000	98,627949
2777,000000	98,634759
2776,000000	98,639299
2775,000000	98,641994
2774,000000	98,644160
2773,000000	98,645915
2772,000000	98,646801
2771,000000	98,647410
2770,000000	98,648636
2769,000000	98,650034
2768,000000	98,650520
2767,000000	98,650104
2766,000000	98,649471
2765,000000	98,648482
2764,000000	98,646633
2763,000000	98,644417
2762,000000	98,642854
2761,000000	98,642124
2760,000000	98,641852
2759,000000	98,642063
2758,000000	98,642600
2757,000000	98,642333
2756,000000	98,640332
2755,000000	98,637253
2754,000000	98,634400
2753,000000	98,632130
2752,000000	98,630326
2751,000000	98,629472
2750,000000	98,629751
2749,000000	98,629825
2748,000000	98,628013
2747,000000	98,624301
2746,000000	98,620003
2745,000000	98,616055
2744,000000	98,612759
2743,000000	98,610517
2742,000000	98,609561
2741,000000	98,609551
2740,000000	98,610390
2739,000000	98,612637
2738,000000	98,616161
2737,000000	98,619461
2736,000000	98,621467
2735,000000	98,622981
2734,000000	98,625125
2733,000000	98,627551
2732,000000	98,629620
2731,000000	98,632140
2730,000000	98,636201
2729,000000	98,641114
2728,000000	98,645170
2727,000000	98,647825
2726,000000	98,649683
2725,000000	98,651072
2724,000000	98,652138
2723,000000	98,653602
2722,000000	98,655853
2721,000000	98,657920
2720,000000	98,658812
2719,000000	98,659284
2718,000000	98,660878
2717,000000	98,663769
2716,000000	98,666823
2715,000000	98,669171
2714,000000	98,670551
2713,000000	98,670834
2712,000000	98,670480
2711,000000	98,670676
2710,000000	98,671799
2709,000000	98,672604
2708,000000	98,672136
2707,000000	98,671444
2706,000000	98,671993
2705,000000	98,673404
2704,000000	98,674318
2703,000000	98,674620
2702,000000	98,675168
2701,000000	98,676034
2700,000000	98,676569
2699,000000	98,676628
2698,000000	98,676336
2697,000000	98,675431
2696,000000	98,674169
2695,000000	98,674002
2694,000000	98,675829
2693,000000	98,678433
2692,000000	98,680120
2691,000000	98,680999
2690,000000	98,681978
2689,000000	98,682424
2688,000000	98,680861
2687,000000	98,677448
2686,000000	98,673979
2685,000000	98,671756
2684,000000	98,670979
2683,000000	98,671663
2682,000000	98,673494
2681,000000	98,675155
2680,000000	98,675408
2679,000000	98,674629
2678,000000	98,673968
2677,000000	98,673462
2676,000000	98,672305
2675,000000	98,670437
2674,000000	98,668507
2673,000000	98,666805
2672,000000	98,665561
2671,000000	98,665620
2670,000000	98,667354
2669,000000	98,669460
2668,000000	98,670310
2667,000000	98,669920
2666,000000	98,669176
2665,000000	98,667834
2664,000000	98,665073
2663,000000	98,661617
2662,000000	98,659624
2661,000000	98,660499
2660,000000	98,664089
2659,000000	98,669744
2658,000000	98,676768
2657,000000	98,684150
2656,000000	98,691267
2655,000000	98,698669
2654,000000	98,706977
2653,000000	98,715395
2652,000000	98,722637
2651,000000	98,728945
2650,000000	98,735692
2649,000000	98,743215
2648,000000	98,750412
2647,000000	98,756375
2646,000000	98,761265
2645,000000	98,765906
2644,000000	98,771495
2643,000000	98,779181
2642,000000	98,788677
2641,000000	98,797762
2640,000000	98,804291
2639,000000	98,808095
2638,000000	98,810032
2637,000000	98,810348
2636,000000	98,809409
2635,000000	98,808981
2634,000000	98,811050
2633,000000	98,815916
2632,000000	98,822708
2631,000000	98,830684
2630,000000	98,838667
2629,000000	98,844621
2628,000000	98,847761
2627,000000	98,850091
2626,000000	98,853841
2625,000000	98,858277
2624,000000	98,860846
2623,000000	98,860602
2622,000000	98,858718
2621,000000	98,856637
2620,000000	98,855580
2619,000000	98,856800
2618,000000	98,860258
2617,000000	98,863921
2616,000000	98,866233
2615,000000	98,868322
2614,000000	98,872087
2613,000000	98,877397
2612,000000	98,882973
2611,000000	98,888357
2610,000000	98,892930
2609,000000	98,894769
2608,000000	98,893203
2607,000000	98,891030
2606,000000	98,891459
2605,000000	98,894180
2604,000000	98,897153
2603,000000	98,900757
2602,000000	98,906695
2601,000000	98,913885
2600,000000	98,918897
2599,000000	98,920328
2598,000000	98,919667
2597,000000	98,918084
2596,000000	98,915175
2595,000000	98,910984
2594,000000	98,907014
2593,000000	98,905035
2592,000000	98,906427
2591,000000	98,911953
2590,000000	98,920449
2589,000000	98,928601
2588,000000	98,933888
2587,000000	98,936712
2586,000000	98,938181
2585,000000	98,937522
2584,000000	98,934071
2583,000000	98,930013
2582,000000	98,928428
2581,000000	98,929590
2580,000000	98,931592
2579,000000	98,933464
2578,000000	98,935429
2577,000000	98,937427
2576,000000	98,939663
2575,000000	98,943258
2574,000000	98,948058
2573,000000	98,951277
2572,000000	98,950642
2571,000000	98,947354
2570,000000	98,943830
2569,000000	98,940411
2568,000000	98,936687
2567,000000	98,933925
2566,000000	98,933485
2565,000000	98,934556
2564,000000	98,936105
2563,000000	98,939003
2562,000000	98,943671
2561,000000	98,947737
2560,000000	98,949080
2559,000000	98,948901
2558,000000	98,949006
2557,000000	98,948523
2556,000000	98,946782
2555,000000	98,946741
2554,000000	98,951270
2553,000000	98,957838
2552,000000	98,960952
2551,000000	98,958935
2550,000000	98,954708
2549,000000	98,951522
2548,000000	98,951154
2547,000000	98,954643
2546,000000	98,960841
2545,000000	98,965509
2544,000000	98,965603
2543,000000	98,963506
2542,000000	98,963936
2541,000000	98,967947
2540,000000	98,973124
2539,000000	98,977647
2538,000000	98,980675
2537,000000	98,980448
2536,000000	98,976218
2535,000000	98,970935
2534,000000	98,968376
2533,000000	98,968573
2532,000000	98,969232
2531,000000	98,970089
2530,000000	98,972273
2529,000000	98,974693
2528,000000	98,974844
2527,000000	98,972422
2526,000000	98,969052
2525,000000	98,965735
2524,000000	98,963365
2523,000000	98,964044
2522,000000	98,968475
2521,000000	98,973540
2520,000000	98,975737
2519,000000	98,975501
2518,000000	98,975131
2517,000000	98,974621
2516,000000	98,973116
2515,000000	98,972479
2514,000000	98,975245
2513,000000	98,980353
2512,000000	98,984705
2511,000000	98,987512
2510,000000	98,989791
2509,000000	98,991270
2508,000000	98,991756
2507,000000	98,993898
2506,000000	99,000248
2505,000000	99,008438
2504,000000	99,013254
2503,000000	99,012920
2502,000000	99,010025
2501,000000	99,007297
2500,000000	99,005665
2499,000000	99,005486
2498,000000	99,006284
2497,000000	99,006210
2496,000000	99,004591
2495,000000	99,003859
2494,000000	99,006120
2493,000000	99,009532
2492,000000	99,010970
2491,000000	99,010397
2490,000000	99,009462
2489,000000	99,007972
2488,000000	99,005457
2487,000000	99,004179
2486,000000	99,006556
2485,000000	99,011067
2484,000000	99,014476
2483,000000	99,016469
2482,000000	99,018400
2481,000000	99,019427
2480,000000	99,018175
2479,000000	99,016669
2478,000000	99,018113
2477,000000	99,021909
2476,000000	99,025063
2475,000000	99,027508
2474,000000	99,031653
2473,000000	99,037425
2472,000000	99,041905
2471,000000	99,043719
2470,000000	99,044078
2469,000000	99,043865
2468,000000	99,043073
2467,000000	99,042595
2466,000000	99,043221
2465,000000	99,043453
2464,000000	99,041479
2463,000000	99,038728
2462,000000	99,038368
2461,000000	99,040901
2460,000000	99,044205
2459,000000	99,047011
2458,000000	99,049253
2457,000000	99,049889
2456,000000	99,047698
2455,000000	99,043822
2454,000000	99,040898
2453,000000	99,040229
2452,000000	99,041942
2451,000000	99,046411
2450,000000	99,052741
2449,000000	99,057429
2448,000000	99,057707
2447,000000	99,055152
2446,000000	99,053433
2445,000000	99,054026
2444,000000	99,056621
2443,000000	99,061331
2442,000000	99,067030
2441,000000	99,069776
2440,000000	99,067110
2439,000000	99,062518
2438,000000	99,061763
2437,000000	99,065901
2436,000000	99,071509
2435,000000	99,076162
2434,000000	99,079838
2433,000000	99,082152
2432,000000	99,082431
2431,000000	99,082054
2430,000000	99,083098
2429,000000	99,085083
2428,000000	99,085939
2427,000000	99,085389
2426,000000	99,084604
2425,000000	99,083773
2424,000000	99,082783
2423,000000	99,082762
2422,000000	99,083991
2421,000000	99,084018
2420,000000	99,081102
2419,000000	99,077890
2418,000000	99,078169
2417,000000	99,081518
2416,000000	99,084643
2415,000000	99,086523
2414,000000	99,088586
2413,000000	99,090948
2412,000000	99,092288
2411,000000	99,092837
2410,000000	99,094370
2409,000000	99,097789
2408,000000	99,103194
2407,000000	99,110939
2406,000000	99,119936
2405,000000	99,126601
2404,000000	99,128625
2403,000000	99,128246
2402,000000	99,128833
2401,000000	99,129961
2400,000000	99,129169
2399,000000	99,126927
2398,000000	99,126069
2397,000000	99,127455
2396,000000	99,129625
2395,000000	99,132085
2394,000000	99,135773
2393,000000	99,140738
2392,000000	99,145848
2391,000000	99,150225
2390,000000	99,152789
2389,000000	99,151964
2388,000000	99,147761
2387,000000	99,142843
2386,000000	99,139526
2385,000000	99,137067
2384,000000	99,134769
2383,000000	99,134614
2382,000000	99,138267
2381,000000	99,143413
2380,000000	99,146153
2379,000000	99,146346
2378,000000	99,146694
2377,000000	99,148094
2376,000000	99,148927
2375,000000	99,148780
2374,000000	99,149463
2373,000000	99,152617
2372,000000	99,159091
2371,000000	99,169229
2370,000000	99,181550
2369,000000	99,191155
2368,000000	99,193296
2367,000000	99,187416
2366,000000	99,175103
2365,000000	99,158609
2364,000000	99,142585
2363,000000	99,132845
2362,000000	99,131250
2361,000000	99,134410
2360,000000	99,137259
2359,000000	99,140538
2358,000000	99,148906
2357,000000	99,159227
2356,000000	99,164249
2355,000000	99,156626
2354,000000	99,141557
2353,000000	99,130988
2352,000000	99,132112
2351,000000	99,140910
2350,000000	99,145932
2349,000000	99,140112
2348,000000	99,123156
2347,000000	99,104728
2346,000000	99,098526
2345,000000	99,105920
2344,000000	99,115719
2343,000000	99,115308
2342,000000	99,109554
2341,000000	99,105793
2340,000000	99,102526
2339,000000	99,097261
2338,000000	99,092235
2337,000000	99,091186
2336,000000	99,091685
2335,000000	99,093602
2334,000000	99,097670
2333,000000	99,104883
2332,000000	99,107996
2331,000000	99,106802
2330,000000	99,100672
2329,000000	99,093954
2328,000000	99,080794
2327,000000	99,062522
2326,000000	99,045109
2325,000000	99,037251
2324,000000	99,041748
2323,000000	99,055716
2322,000000	99,073429
2321,000000	99,088119
2320,000000	99,093059
2319,000000	99,090941
2318,000000	99,086125
2317,000000	99,084265
2316,000000	99,082641
2315,000000	99,082439
2314,000000	99,082474
2313,000000	99,083988
2312,000000	99,084217
2311,000000	99,086333
2310,000000	99,091785
2309,000000	99,100561
2308,000000	99,107537
2307,000000	99,112245
2306,000000	99,116028
2305,000000	99,119473
2304,000000	99,119450
2303,000000	99,116477
2302,000000	99,113236
2301,000000	99,112847
2300,000000	99,113656
2299,000000	99,115650
2298,000000	99,118288
2297,000000	99,122376
2296,000000	99,126672
2295,000000	99,132282
2294,000000	99,137961
2293,000000	99,139884
2292,000000	99,134438
2291,000000	99,124586
2290,000000	99,116512
2289,000000	99,111975
2288,000000	99,108679
2287,000000	99,106219
2286,000000	99,107509
2285,000000	99,112985
2284,000000	99,121009
2283,000000	99,131646
2282,000000	99,146119
2281,000000	99,160900
2280,000000	99,170369
2279,000000	99,174115
2278,000000	99,175997
2277,000000	99,175864
2276,000000	99,169492
2275,000000	99,158343
2274,000000	99,151021
2273,000000	99,154200
2272,000000	99,166609
2271,000000	99,183550
2270,000000	99,200207
2269,000000	99,210641
2268,000000	99,211001
2267,000000	99,205737
2266,000000	99,203862
2265,000000	99,207899
2264,000000	99,212124
2263,000000	99,212094
2262,000000	99,208799
2261,000000	99,202623
2260,000000	99,191836
2259,000000	99,178241
2258,000000	99,168976
2257,000000	99,169841
2256,000000	99,181816
2255,000000	99,203181
2254,000000	99,228710
2253,000000	99,248194
2252,000000	99,253076
2251,000000	99,246013
2250,000000	99,236587
2249,000000	99,229722
2248,000000	99,224105
2247,000000	99,221282
2246,000000	99,225731
2245,000000	99,236698
2244,000000	99,247978
2243,000000	99,255960
2242,000000	99,260183
2241,000000	99,257485
2240,000000	99,245777
2239,000000	99,232717
2238,000000	99,229993
2237,000000	99,237843
2236,000000	99,245296
2235,000000	99,246923
2234,000000	99,249100
2233,000000	99,258092
2232,000000	99,271536
2231,000000	99,284119
2230,000000	99,292652
2229,000000	99,294105
2228,000000	99,287398
2227,000000	99,278512
2226,000000	99,275349
2225,000000	99,277334
2224,000000	99,278229
2223,000000	99,277926
2222,000000	99,281129
2221,000000	99,285589
2220,000000	99,283958
2219,000000	99,277716
2218,000000	99,277232
2217,000000	99,286535
2216,000000	99,299773
2215,000000	99,313777
2214,000000	99,331988
2213,000000	99,353729
2212,000000	99,371479
2211,000000	99,381247
2210,000000	99,384851
2209,000000	99,381444
2208,000000	99,368736
2207,000000	99,353522
2206,000000	99,348112
2205,000000	99,354075
2204,000000	99,360766
2203,000000	99,361654
2202,000000	99,359399
2201,000000	99,353915
2200,000000	99,340178
2199,000000	99,321515
2198,000000	99,311529
2197,000000	99,317343
2196,000000	99,331853
2195,000000	99,346383
2194,000000	99,359706
2193,000000	99,370971
2192,000000	99,376968
2191,000000	99,380795
2190,000000	99,391294
2189,000000	99,408275
2188,000000	99,419044
2187,000000	99,415287
2186,000000	99,404165
2185,000000	99,399350
2184,000000	99,409278
2183,000000	99,434961
2182,000000	99,468119
2181,000000	99,490595
2180,000000	99,489380
2179,000000	99,474551
2178,000000	99,469637
2177,000000	99,483241
2176,000000	99,500590
2175,000000	99,504157
2174,000000	99,490166
2173,000000	99,464116
2172,000000	99,435491
2171,000000	99,418256
2170,000000	99,421722
2169,000000	99,436428
2168,000000	99,441932
2167,000000	99,432650
2166,000000	99,423663
2165,000000	99,427062
2164,000000	99,437343
2163,000000	99,446681
2162,000000	99,460875
2161,000000	99,491487
2160,000000	99,541082
2159,000000	99,601561
2158,000000	99,657286
2157,000000	99,688287
2156,000000	99,684854
2155,000000	99,658865
2154,000000	99,629762
2153,000000	99,604369
2152,000000	99,579579
2151,000000	99,558613
2150,000000	99,549534
2149,000000	99,550877
2148,000000	99,553100
2147,000000	99,554162
2146,000000	99,559926
2145,000000	99,569997
2144,000000	99,576552
2143,000000	99,576929
2142,000000	99,575385
2141,000000	99,573199
2140,000000	99,568312
2139,000000	99,563961
2138,000000	99,567004
2137,000000	99,577515
2136,000000	99,588670
2135,000000	99,595691
2134,000000	99,596386
2133,000000	99,586239
2132,000000	99,563346
2131,000000	99,535861
2130,000000	99,515369
2129,000000	99,504349
2128,000000	99,496972
2127,000000	99,489850
2126,000000	99,484204
2125,000000	99,479689
2124,000000	99,474629
2123,000000	99,471535
2122,000000	99,474372
2121,000000	99,480631
2120,000000	99,483204
2119,000000	99,479232
2118,000000	99,470007
2117,000000	99,453902
2116,000000	99,428696
2115,000000	99,400894
2114,000000	99,383850
2113,000000	99,383589
2112,000000	99,392615
2111,000000	99,399846
2110,000000	99,400829
2109,000000	99,397238
2108,000000	99,392540
2107,000000	99,390251
2106,000000	99,391751
2105,000000	99,394807
2104,000000	99,397355
2103,000000	99,400832
2102,000000	99,405108
2101,000000	99,403777
2100,000000	99,392100
2099,000000	99,377445
2098,000000	99,373130
2097,000000	99,383108
2096,000000	99,399799
2095,000000	99,416066
2094,000000	99,430419
2093,000000	99,440946
2092,000000	99,444033
2091,000000	99,440636
2090,000000	99,436631
2089,000000	99,435419
2088,000000	99,435076
2087,000000	99,432455
2086,000000	99,425155
2085,000000	99,411323
2084,000000	99,393685
2083,000000	99,381346
2082,000000	99,380510
2081,000000	99,385311
2080,000000	99,385655
2079,000000	99,382132
2078,000000	99,383724
2077,000000	99,392522
2076,000000	99,400855
2075,000000	99,403884
2074,000000	99,404283
2073,000000	99,403718
2072,000000	99,400273
2071,000000	99,395501
2070,000000	99,394447
2069,000000	99,397275
2068,000000	99,399920
2067,000000	99,403708
2066,000000	99,414629
2065,000000	99,431302
2064,000000	99,443302
2063,000000	99,444088
2062,000000	99,437109
2061,000000	99,428140
2060,000000	99,420533
2059,000000	99,417973
2058,000000	99,423034
2057,000000	99,432161
2056,000000	99,439425
2055,000000	99,444222
2054,000000	99,447607
2053,000000	99,444978
2052,000000	99,433420
2051,000000	99,422685
2050,000000	99,425847
2049,000000	99,439628
2048,000000	99,447666
2047,000000	99,445266
2046,000000	99,443013
2045,000000	99,445297
2044,000000	99,444770
2043,000000	99,440037
2042,000000	99,439647
2041,000000	99,444423
2040,000000	99,444237
2039,000000	99,438159
2038,000000	99,440202
2037,000000	99,458476
2036,000000	99,484295
2035,000000	99,507340
2034,000000	99,526263
2033,000000	99,539675
2032,000000	99,544161
2031,000000	99,545493
2030,000000	99,553981
2029,000000	99,566316
2028,000000	99,569699
2027,000000	99,564966
2026,000000	99,565935
2025,000000	99,575131
2024,000000	99,580798
2023,000000	99,579194
2022,000000	99,577683
2021,000000	99,574286
2020,000000	99,556908
2019,000000	99,527439
2018,000000	99,506292
2017,000000	99,506414
2016,000000	99,518718
2015,000000	99,530232
2014,000000	99,537450
2013,000000	99,535894
2012,000000	99,520436
2011,000000	99,502791
2010,000000	99,507703
2009,000000	99,542143
2008,000000	99,583705
2007,000000	99,609131
2006,000000	99,618012
2005,000000	99,619323
2004,000000	99,612744
2003,000000	99,593056
2002,000000	99,560929
2001,000000	99,523873
2000,000000	99,493925
1999,000000	99,484629
1998,000000	99,498956
1997,000000	99,520914
1996,000000	99,531463
1995,000000	99,531436
1994,000000	99,534219
1993,000000	99,540216
1992,000000	99,535288
1991,000000	99,515945
1990,000000	99,497315
1989,000000	99,490126
1988,000000	99,488726
1987,000000	99,486684
1986,000000	99,487580
1985,000000	99,494642
1984,000000	99,503358
1983,000000	99,509451
1982,000000	99,512915
1981,000000	99,512797
1980,000000	99,511168
1979,000000	99,523586
1978,000000	99,565377
1977,000000	99,623011
1976,000000	99,661762
1975,000000	99,667033
1974,000000	99,653682
1973,000000	99,637672
1972,000000	99,623869
1971,000000	99,619534
1970,000000	99,634179
1969,000000	99,660378
1968,000000	99,673731
1967,000000	99,660632
1966,000000	99,633027
1965,000000	99,610464
1964,000000	99,602414
1963,000000	99,610563
1962,000000	99,631035
1961,000000	99,651141
1960,000000	99,658198
1959,000000	99,653883
1958,000000	99,649104
1957,000000	99,648042
1956,000000	99,648039
1955,000000	99,650057
1954,000000	99,656011
1953,000000	99,658909
1952,000000	99,649200
1951,000000	99,628420
1950,000000	99,606421
1949,000000	99,586884
1948,000000	99,566583
1947,000000	99,547929
1946,000000	99,538786
1945,000000	99,538864
1944,000000	99,538445
1943,000000	99,532957
1942,000000	99,528006
1941,000000	99,526748
1940,000000	99,525654
1939,000000	99,523001
1938,000000	99,519327
1937,000000	99,512804
1936,000000	99,502610
1935,000000	99,494303
1934,000000	99,493593
1933,000000	99,497162
1932,000000	99,497755
1931,000000	99,495517
1930,000000	99,496967
1929,000000	99,502457
1928,000000	99,504925
1927,000000	99,503191
1926,000000	99,503485
1925,000000	99,507276
1924,000000	99,505468
1923,000000	99,491586
1922,000000	99,472935
1921,000000	99,460514
1920,000000	99,455634
1919,000000	99,451785
1918,000000	99,443462
1917,000000	99,430176
1916,000000	99,414968
1915,000000	99,404247
1914,000000	99,402272
1913,000000	99,404847
1912,000000	99,402785
1911,000000	99,393316
1910,000000	99,384650
1909,000000	99,384478
1908,000000	99,389273
1907,000000	99,392306
1906,000000	99,392955
1905,000000	99,394007
1904,000000	99,394324
1903,000000	99,391635
1902,000000	99,388070
1901,000000	99,385766
1900,000000	99,382402
1899,000000	99,376553
1898,000000	99,371685
1897,000000	99,372649
1896,000000	99,379335
1895,000000	99,388071
1894,000000	99,397761
1893,000000	99,409363
1892,000000	99,420743
1891,000000	99,425536
1890,000000	99,417953
1889,000000	99,398781
1888,000000	99,374546
1887,000000	99,352855
1886,000000	99,337068
1885,000000	99,324629
1884,000000	99,312726
1883,000000	99,303590
1882,000000	99,301658
1881,000000	99,305025
1880,000000	99,306181
1879,000000	99,302199
1878,000000	99,297072
1877,000000	99,294759
1876,000000	99,294798
1875,000000	99,295029
1874,000000	99,295469
1873,000000	99,297266
1872,000000	99,299536
1871,000000	99,299104
1870,000000	99,292434
1869,000000	99,280247
1868,000000	99,267967
1867,000000	99,261097
1866,000000	99,263597
1865,000000	99,273105
1864,000000	99,281860
1863,000000	99,286121
1862,000000	99,289231
1861,000000	99,294406
1860,000000	99,299477
1859,000000	99,301895
1858,000000	99,303984
1857,000000	99,308742
1856,000000	99,314713
1855,000000	99,319230
1854,000000	99,321660
1853,000000	99,321201
1852,000000	99,315759
1851,000000	99,307089
1850,000000	99,299289
1849,000000	99,295280
1848,000000	99,296512
1847,000000	99,303745
1846,000000	99,314014
1845,000000	99,317287
1844,000000	99,305385
1843,000000	99,286935
1842,000000	99,279466
1841,000000	99,285110
1840,000000	99,291275
1839,000000	99,289165
1838,000000	99,280850
1837,000000	99,272601
1836,000000	99,265666
1835,000000	99,260046
1834,000000	99,259458
1833,000000	99,266721
1832,000000	99,278687
1831,000000	99,287597
1830,000000	99,286298
1829,000000	99,276027
1828,000000	99,265356
1827,000000	99,261749
1826,000000	99,262638
1825,000000	99,259492
1824,000000	99,250142
1823,000000	99,240637
1822,000000	99,236624
1821,000000	99,236491
1820,000000	99,235728
1819,000000	99,232583
1818,000000	99,227134
1817,000000	99,219835
1816,000000	99,209792
1815,000000	99,196849
1814,000000	99,182631
1813,000000	99,167774
1812,000000	99,152572
1811,000000	99,135807
1810,000000	99,117378
1809,000000	99,101771
1808,000000	99,092376
1807,000000	99,087966
1806,000000	99,086012
1805,000000	99,084478
1804,000000	99,080099
1803,000000	99,069241
1802,000000	99,052454
1801,000000	99,035183
1800,000000	99,022025
1799,000000	99,008770
1798,000000	98,991799
1797,000000	98,974045
1796,000000	98,959007
1795,000000	98,946329
1794,000000	98,931818
1793,000000	98,911131
1792,000000	98,888142
1791,000000	98,869867
1790,000000	98,858490
1789,000000	98,852208
1788,000000	98,845858
1787,000000	98,833836
1786,000000	98,814027
1785,000000	98,789706
1784,000000	98,766849
1783,000000	98,750499
1782,000000	98,741244
1781,000000	98,731886
1780,000000	98,718043
1779,000000	98,701680
1778,000000	98,688090
1777,000000	98,677379
1776,000000	98,664204
1775,000000	98,647003
1774,000000	98,626124
1773,000000	98,599653
1772,000000	98,573628
1771,000000	98,560252
1770,000000	98,559077
1769,000000	98,559662
1768,000000	98,551729
1767,000000	98,535605
1766,000000	98,521619
1765,000000	98,515130
1764,000000	98,509943
1763,000000	98,494884
1762,000000	98,465432
1761,000000	98,427503
1760,000000	98,392913
1759,000000	98,366747
1758,000000	98,342192
1757,000000	98,304933
1756,000000	98,250361
1755,000000	98,190095
1754,000000	98,130950
1753,000000	98,059869
1752,000000	97,958596
1751,000000	97,830351
1750,000000	97,692627
1749,000000	97,545863
1748,000000	97,378016
1747,000000	97,190739
1746,000000	96,987080
1745,000000	96,754086
1744,000000	96,484772
1743,000000	96,197535
1742,000000	95,908021
1741,000000	95,597976
1740,000000	95,255676
1739,000000	94,934581
1738,000000	94,702058
1737,000000	94,557791
1736,000000	94,472717
1735,000000	94,459219
1734,000000	94,569071
1733,000000	94,787340
1732,000000	95,069803
1731,000000	95,437340
1730,000000	95,902921
1729,000000	96,422657
1728,000000	96,940831
1727,000000	97,449519
1726,000000	97,964650
1725,000000	98,483765
1724,000000	98,981728
1723,000000	99,416865
1722,000000	99,743271
1721,000000	99,935657
1720,000000	99,988527
1719,000000	99,886691
1718,000000	99,606852
1717,000000	99,201140
1716,000000	98,789928
1715,000000	98,428002
1714,000000	98,117984
1713,000000	97,862834
1712,000000	97,661857
1711,000000	97,505779
1710,000000	97,388040
1709,000000	97,308610
1708,000000	97,264228
1707,000000	97,243965
1706,000000	97,238621
1705,000000	97,247787
1704,000000	97,266292
1703,000000	97,287547
1702,000000	97,311772
1701,000000	97,334758
1700,000000	97,339130
1699,000000	97,323858
1698,000000	97,324335
1697,000000	97,358211
1696,000000	97,406998
1695,000000	97,433440
1694,000000	97,441092
1693,000000	97,459313
1692,000000	97,484278
1691,000000	97,500757
1690,000000	97,508057
1689,000000	97,514128
1688,000000	97,520280
1687,000000	97,523575
1686,000000	97,522707
1685,000000	97,518316
1684,000000	97,512746
1683,000000	97,499495
1682,000000	97,486038
1681,000000	97,485438
1680,000000	97,487357
1679,000000	97,482851
1678,000000	97,474347
1677,000000	97,464495
1676,000000	97,448117
1675,000000	97,423457
1674,000000	97,401466
1673,000000	97,392576
1672,000000	97,393185
1671,000000	97,391832
1670,000000	97,389735
1669,000000	97,391619
1668,000000	97,391100
1667,000000	97,389269
1666,000000	97,391637
1665,000000	97,397925
1664,000000	97,405204
1663,000000	97,412002
1662,000000	97,421571
1661,000000	97,432883
1660,000000	97,444247
1659,000000	97,455995
1658,000000	97,468484
1657,000000	97,480045
1656,000000	97,487716
1655,000000	97,493339
1654,000000	97,511350
1653,000000	97,551809
1652,000000	97,556373
1651,000000	97,553439
1650,000000	97,582896
1649,000000	97,616531
1648,000000	97,630927
1647,000000	97,632455
1646,000000	97,632435
1645,000000	97,623607
1644,000000	97,613217
1643,000000	97,604622
1642,000000	97,593528
1641,000000	97,578468
1640,000000	97,561953
1639,000000	97,547275
1638,000000	97,537509
1637,000000	97,539364
1636,000000	97,559536
1635,000000	97,583196
1634,000000	97,588583
1633,000000	97,592071
1632,000000	97,600203
1631,000000	97,607142
1630,000000	97,615030
1629,000000	97,630423
1628,000000	97,652672
1627,000000	97,674804
1626,000000	97,694022
1625,000000	97,712341
1624,000000	97,731752
1623,000000	97,752962
1622,000000	97,773374
1621,000000	97,788067
1620,000000	97,796020
1619,000000	97,796313
1618,000000	97,791380
1617,000000	97,790202
1616,000000	97,796746
1615,000000	97,808691
1614,000000	97,825671
1613,000000	97,839661
1612,000000	97,839824
1611,000000	97,825331
1610,000000	97,805643
1609,000000	97,785482
1608,000000	97,759143
1607,000000	97,722054
1606,000000	97,675954
1605,000000	97,621492
1604,000000	97,561313
1603,000000	97,508742
1602,000000	97,482407
1601,000000	97,490209
1600,000000	97,526376
1599,000000	97,582839
1598,000000	97,652180
1597,000000	97,724549
1596,000000	97,791483
1595,000000	97,851368
1594,000000	97,906700
1593,000000	97,955454
1592,000000	97,992464
1591,000000	98,017776
1590,000000	98,036728
1589,000000	98,050781
1588,000000	98,055557
1587,000000	98,049556
1586,000000	98,037942
1585,000000	98,026203
1584,000000	98,017100
1583,000000	98,016346
1582,000000	98,028988
1581,000000	98,050750
1580,000000	98,069922
1579,000000	98,079484
1578,000000	98,080426
1577,000000	98,079847
1576,000000	98,084528
1575,000000	98,092252
1574,000000	98,102331
1573,000000	98,112801
1572,000000	98,116049
1571,000000	98,109502
1570,000000	98,101187
1569,000000	98,096109
1568,000000	98,087582
1567,000000	98,079176
1566,000000	98,076496
1565,000000	98,075995
1564,000000	98,071544
1563,000000	98,064806
1562,000000	98,061409
1561,000000	98,064562
1560,000000	98,063526
1559,000000	98,070092
1558,000000	98,102161
1557,000000	98,099168
1556,000000	98,098614
1555,000000	98,115970
1554,000000	98,141346
1553,000000	98,163341
1552,000000	98,184082
1551,000000	98,210754
1550,000000	98,245783
1549,000000	98,282540
1548,000000	98,311782
1547,000000	98,337098
1546,000000	98,366122
1545,000000	98,404317
1544,000000	98,455599
1543,000000	98,518395
1542,000000	98,588943
1541,000000	98,683111
1540,000000	98,813827
1539,000000	98,905698
1538,000000	98,914077
1537,000000	98,893285
1536,000000	98,863215
1535,000000	98,813174
1534,000000	98,741966
1533,000000	98,674420
1532,000000	98,630197
1531,000000	98,601715
1530,000000	98,579444
1529,000000	98,557165
1528,000000	98,529908
1527,000000	98,497308
1526,000000	98,463675
1525,000000	98,433857
1524,000000	98,408334
1523,000000	98,382135
1522,000000	98,358362
1521,000000	98,352438
1520,000000	98,358002
1519,000000	98,363528
1518,000000	98,364959
1517,000000	98,361592
1516,000000	98,358269
1515,000000	98,354138
1514,000000	98,349339
1513,000000	98,344384
1512,000000	98,340168
1511,000000	98,337554
1510,000000	98,334022
1509,000000	98,327226
1508,000000	98,340466
1507,000000	98,435427
1506,000000	98,547315
1505,000000	98,547971
1504,000000	98,500286
1503,000000	98,451529
1502,000000	98,395921
1501,000000	98,323752
1500,000000	98,231985
1499,000000	98,114029
1498,000000	97,948497
1497,000000	97,726262
1496,000000	97,493134
1495,000000	97,315950
1494,000000	97,220728
1493,000000	97,199131
1492,000000	97,241866
1491,000000	97,343425
1490,000000	97,481244
1489,000000	97,611513
1488,000000	97,702632
1487,000000	97,754172
1486,000000	97,779341
1485,000000	97,787118
1484,000000	97,783171
1483,000000	97,774560
1482,000000	97,761719
1481,000000	97,742627
1480,000000	97,719224
1479,000000	97,693344
1478,000000	97,657965
1477,000000	97,601175
1476,000000	97,521760
1475,000000	97,429505
1474,000000	97,339130
1473,000000	97,281091
1472,000000	97,287717
1471,000000	97,328719
1470,000000	97,355850
1469,000000	97,356788
1468,000000	97,340229
1467,000000	97,316191
1466,000000	97,285233
1465,000000	97,243085
1464,000000	97,196905
1463,000000	97,156354
1462,000000	97,115273
1461,000000	97,058277
1460,000000	96,972071
1459,000000	96,838579
1458,000000	96,605560
1457,000000	96,244356
1456,000000	95,871273
1455,000000	95,597722
1454,000000	95,400059
1453,000000	95,229372
1452,000000	95,086399
1451,000000	94,985077
1450,000000	94,896694
1449,000000	94,769908
1448,000000	94,588502
1447,000000	94,368091
1446,000000	94,097115
1445,000000	93,735135
1444,000000	93,253963
1443,000000	92,631999
1442,000000	91,849344
1441,000000	90,932862
1440,000000	89,967742
1439,000000	88,996508
1438,000000	87,939611
1437,000000	86,758994
1436,000000	85,749865
1435,000000	85,238775
1434,000000	85,135727
1433,000000	85,221742
1432,000000	85,375202
1431,000000	85,489971
1430,000000	85,402489
1429,000000	85,024160
1428,000000	84,484996
1427,000000	84,027892
1426,000000	83,848168
1425,000000	84,087116
1424,000000	84,783010
1423,000000	85,725182
1422,000000	86,625243
1421,000000	87,428176
1420,000000	88,268501
1419,000000	89,188084
1418,000000	89,999498
1417,000000	90,606247
1416,000000	91,124030
1415,000000	91,655900
1414,000000	92,229140
1413,000000	92,852547
1412,000000	93,529587
1411,000000	94,219313
1410,000000	94,845043
1409,000000	95,356379
1408,000000	95,741894
1407,000000	96,000834
1406,000000	96,151171
1405,000000	96,237465
1404,000000	96,297315
1403,000000	96,334696
1402,000000	96,351274
1401,000000	96,364796
1400,000000	96,382244
1399,000000	96,385763
1398,000000	96,360561
1397,000000	96,316602
1396,000000	96,260135
1395,000000	96,179808
1394,000000	96,074347
1393,000000	95,960870
1392,000000	95,848627
1391,000000	95,727663
1390,000000	95,590063
1389,000000	95,441642
1388,000000	95,292010
1387,000000	95,150705
1386,000000	95,031974
1385,000000	94,943540
1384,000000	94,875285
1383,000000	94,810033
1382,000000	94,743916
1381,000000	94,687762
1380,000000	94,645714
1379,000000	94,609287
1378,000000	94,574511
1377,000000	94,546994
1376,000000	94,526728
1375,000000	94,503798
1374,000000	94,473529
1373,000000	94,438751
1372,000000	94,396912
1371,000000	94,340411
1370,000000	94,268067
1369,000000	94,185023
1368,000000	94,094493
1367,000000	93,994265
1366,000000	93,883285
1365,000000	93,762177
1364,000000	93,625764
1363,000000	93,469895
1362,000000	93,307294
1361,000000	93,154245
1360,000000	93,008391
1359,000000	92,859071
1358,000000	92,706676
1357,000000	92,562035
1356,000000	92,432899
1355,000000	92,321228
1354,000000	92,233991
1353,000000	92,182746
1352,000000	92,168618
1351,000000	92,178042
1350,000000	92,196394
1349,000000	92,210289
1348,000000	92,202186
1347,000000	92,150980
1346,000000	92,041199
1345,000000	91,866950
1344,000000	91,626136
1343,000000	91,314036
1342,000000	90,921422
1341,000000	90,437258
1340,000000	89,868499
1339,000000	89,261290
1338,000000	88,679885
1337,000000	88,162324
1336,000000	87,715797
1335,000000	87,339681
1334,000000	87,035108
1333,000000	86,799543
1332,000000	86,623731
1331,000000	86,499263
1330,000000	86,422552
1329,000000	86,391492
1328,000000	86,404282
1327,000000	86,460333
1326,000000	86,561929
1325,000000	86,709365
1324,000000	86,897969
1323,000000	87,120765
1322,000000	87,371914
1321,000000	87,648448
1320,000000	87,945965
1319,000000	88,253320
1318,000000	88,555006
1317,000000	88,838440
1316,000000	89,096961
1315,000000	89,328611
1314,000000	89,536419
1313,000000	89,726292
1312,000000	89,900246
1311,000000	90,055534
1310,000000	90,193522
1309,000000	90,322894
1308,000000	90,450475
1307,000000	90,575715
1306,000000	90,697409
1305,000000	90,816780
1304,000000	90,931697
1303,000000	91,035137
1302,000000	91,126312
1301,000000	91,216031
1300,000000	91,316252
1299,000000	91,430589
1298,000000	91,558818
1297,000000	91,702018
1296,000000	91,857284
1295,000000	92,016064
1294,000000	92,173778
1293,000000	92,334734
1292,000000	92,502101
1291,000000	92,671374
1290,000000	92,838373
1289,000000	93,004163
1288,000000	93,165687
1287,000000	93,312001
1286,000000	93,436752
1285,000000	93,544335
1284,000000	93,638520
1283,000000	93,715246
1282,000000	93,773413
1281,000000	93,821229
1280,000000	93,863952
1279,000000	93,897012
1278,000000	93,915919
1277,000000	93,922237
1276,000000	93,913291
1275,000000	93,875785
1274,000000	93,797655
1273,000000	93,672704
1272,000000	93,487976
1271,000000	93,219008
1270,000000	92,839674
1269,000000	92,332747
1268,000000	91,684565
1267,000000	90,886849
1266,000000	89,953671
1265,000000	88,922624
1264,000000	87,843505
1263,000000	86,766592
1262,000000	85,736252
1261,000000	84,785111
1260,000000	83,931270
1259,000000	83,180665
1258,000000	82,533149
1257,000000	81,995900
1256,000000	81,589913
1255,000000	81,341897
1254,000000	81,255007
1253,000000	81,293610
1252,000000	81,398965
1251,000000	81,511095
1250,000000	81,585439
1249,000000	81,597553
1248,000000	81,540896
1247,000000	81,420933
1246,000000	81,249874
1245,000000	81,044659
1244,000000	80,826894
1243,000000	80,620555
1242,000000	80,447213
1241,000000	80,323793
1240,000000	80,263556
1239,000000	80,274737
1238,000000	80,357400
1237,000000	80,507406
1236,000000	80,718087
1235,000000	80,978022
1234,000000	81,270639
1233,000000	81,581866
1232,000000	81,911600
1231,000000	82,272694
1230,000000	82,686317
1229,000000	83,177062
1228,000000	83,761632
1227,000000	84,437968
1226,000000	85,181720
1225,000000	85,953750
1224,000000	86,706186
1223,000000	87,389793
1222,000000	87,970264
1221,000000	88,439402
1220,000000	88,804329
1219,000000	89,071399
1218,000000	89,250654
1217,000000	89,359189
1216,000000	89,414017
1215,000000	89,425011
1214,000000	89,399164
1213,000000	89,346985
1212,000000	89,273569
1211,000000	89,175549
1210,000000	89,052303
1209,000000	88,911371
1208,000000	88,759103
1207,000000	88,592768
1206,000000	88,409301
1205,000000	88,213475
1204,000000	88,011209
1203,000000	87,803592
1202,000000	87,592992
1201,000000	87,388706
1200,000000	87,201031
1199,000000	87,037330
1198,000000	86,906924
1197,000000	86,823538
1196,000000	86,796023
1195,000000	86,820852
1194,000000	86,892368
1193,000000	87,011275
1192,000000	87,178703
1191,000000	87,387415
1190,000000	87,626357
1189,000000	87,891628
1188,000000	88,180570
1187,000000	88,481596
1186,000000	88,778837
1185,000000	89,062483
1184,000000	89,326052
1183,000000	89,559907
1182,000000	89,757888
1181,000000	89,924687
1180,000000	90,069597
1179,000000	90,198014
1178,000000	90,316493
1177,000000	90,435122
1176,000000	90,555274
1175,000000	90,664786
1174,000000	90,751918
1173,000000	90,817263
1172,000000	90,865694
1171,000000	90,898410
1170,000000	90,921597
1169,000000	90,951188
1168,000000	91,000494
1167,000000	91,072096
1166,000000	91,168239
1165,000000	91,296317
1164,000000	91,456569
1163,000000	91,635306
1162,000000	91,818469
1161,000000	92,000333
1160,000000	92,171119
1159,000000	92,311726
1158,000000	92,411584
1157,000000	92,479103
1156,000000	92,524075
1155,000000	92,545775
1154,000000	92,546402
1153,000000	92,540272
1152,000000	92,539057
1151,000000	92,541388
1150,000000	92,547384
1149,000000	92,567941
1148,000000	92,609684
1147,000000	92,664967
1146,000000	92,726922
1145,000000	92,799114
1144,000000	92,880485
1143,000000	92,956701
1142,000000	93,017885
1141,000000	93,070349
1140,000000	93,120319
1139,000000	93,161963
1138,000000	93,191508
1137,000000	93,216787
1136,000000	93,241074
1135,000000	93,254108
1134,000000	93,250465
1133,000000	93,240646
1132,000000	93,233735
1131,000000	93,225212
1130,000000	93,212935
1129,000000	93,208288
1128,000000	93,220371
1127,000000	93,245128
1126,000000	93,281253
1125,000000	93,339789
1124,000000	93,425543
1123,000000	93,525587
1122,000000	93,626371
1121,000000	93,725376
1120,000000	93,813140
1119,000000	93,863733
1118,000000	93,855828
1117,000000	93,788352
1116,000000	93,663063
1115,000000	93,472256
1114,000000	93,218392
1113,000000	92,922664
1112,000000	92,604897
1111,000000	92,270577
1110,000000	91,929102
1109,000000	91,607284
1108,000000	91,335954
1107,000000	91,135632
1106,000000	91,018360
1105,000000	90,981730
1104,000000	90,988577
1103,000000	90,972032
1102,000000	90,877196
1101,000000	90,690086
1100,000000	90,423556
1099,000000	90,097605
1098,000000	89,745655
1097,000000	89,413725
1096,000000	89,135628
1095,000000	88,919958
1094,000000	88,766284
1093,000000	88,678166
1092,000000	88,651536
1091,000000	88,667632
1090,000000	88,712950
1089,000000	88,788299
1088,000000	88,889677
1087,000000	88,995443
1086,000000	89,086792
1085,000000	89,165254
1084,000000	89,235602
1083,000000	89,288858
1082,000000	89,317310
1081,000000	89,330470
1080,000000	89,340375
1079,000000	89,346471
1078,000000	89,347379
1077,000000	89,351784
1076,000000	89,364983
1075,000000	89,381277
1074,000000	89,401431
1073,000000	89,439990
1072,000000	89,502537
1071,000000	89,573775
1070,000000	89,640889
1069,000000	89,710394
1068,000000	89,788886
1067,000000	89,867219
1066,000000	89,937964
1065,000000	90,009856
1064,000000	90,089714
1063,000000	90,167924
1062,000000	90,235616
1061,000000	90,298082
1060,000000	90,358792
1059,000000	90,409389
1058,000000	90,448185
1057,000000	90,487335
1056,000000	90,529919
1055,000000	90,560023
1054,000000	90,568826
1053,000000	90,569028
1052,000000	90,569586
1051,000000	90,559987
1050,000000	90,534797
1049,000000	90,510131
1048,000000	90,497983
1047,000000	90,488718
1046,000000	90,474492
1045,000000	90,466769
1044,000000	90,475515
1043,000000	90,493034
1042,000000	90,511807
1041,000000	90,537487
1040,000000	90,571125
1039,000000	90,599382
1038,000000	90,615891
1037,000000	90,631369
1036,000000	90,649730
1035,000000	90,655615
1034,000000	90,639749
1033,000000	90,615052
1032,000000	90,594513
1031,000000	90,574419
1030,000000	90,552772
1029,000000	90,542007
1028,000000	90,549028
1027,000000	90,564569
1026,000000	90,587990
1025,000000	90,644667
1024,000000	90,765709
1023,000000	90,962199
1022,000000	91,219715
1021,000000	91,489322
1020,000000	91,679669
1019,000000	91,699523
1018,000000	91,539641
1017,000000	91,289715
1016,000000	91,057501
1015,000000	90,895437
1014,000000	90,805265
1013,000000	90,772721
1012,000000	90,773909
1011,000000	90,777489
1010,000000	90,768291
1009,000000	90,756314
1008,000000	90,747995
1007,000000	90,728981
1006,000000	90,688006
1005,000000	90,634175
1004,000000	90,575465
1003,000000	90,503009
1002,000000	90,411734
1001,000000	90,314108
1000,000000	90,218510
999,000000	90,114638
998,000000	89,994859
997,000000	89,868963
996,000000	89,743591
995,000000	89,609706
994,000000	89,463007
993,000000	89,315524
992,000000	89,172047
991,000000	89,016529
990,000000	88,836453
989,000000	88,639477
988,000000	88,432223
987,000000	88,203564
986,000000	87,942455
985,000000	87,653414
984,000000	87,340015
983,000000	86,993195
982,000000	86,610228
981,000000	86,203916
980,000000	85,781696
979,000000	85,332142
978,000000	84,846371
977,000000	84,335539
976,000000	83,814474
975,000000	83,286418
974,000000	82,755740
973,000000	82,241321
972,000000	81,763623
971,000000	81,332818
970,000000	80,957712
969,000000	80,653735
968,000000	80,431294
967,000000	80,285807
966,000000	80,212766
965,000000	80,217429
964,000000	80,299480
963,000000	80,441344
962,000000	80,622396
961,000000	80,836422
960,000000	81,080091
959,000000	81,339068
958,000000	81,602214
957,000000	81,875607
956,000000	82,169233
955,000000	82,479490
954,000000	82,798589
953,000000	83,126318
952,000000	83,457893
951,000000	83,775382
950,000000	84,067263
949,000000	84,342650
948,000000	84,611417
947,000000	84,866943
946,000000	85,101799
945,000000	85,323716
944,000000	85,540368
943,000000	85,745326
942,000000	85,933981
941,000000	86,115826
940,000000	86,296174
939,000000	86,464196
938,000000	86,611965
937,000000	86,747608
936,000000	86,876014
935,000000	86,986709
934,000000	87,075021
933,000000	87,153157
932,000000	87,227522
931,000000	87,286048
930,000000	87,323118
929,000000	87,354502
928,000000	87,392774
927,000000	87,429755
926,000000	87,458186
925,000000	87,487943
924,000000	87,525744
923,000000	87,561290
922,000000	87,589169
921,000000	87,622473
920,000000	87,669357
919,000000	87,719461
918,000000	87,768669
917,000000	87,834479
916,000000	87,929552
915,000000	88,044178
914,000000	88,169865
913,000000	88,317833
912,000000	88,496116
911,000000	88,691589
910,000000	88,892731
909,000000	89,105951
908,000000	89,332613
907,000000	89,553664
906,000000	89,756244
905,000000	89,950230
904,000000	90,141570
903,000000	90,314727
902,000000	90,460530
901,000000	90,594272
900,000000	90,727268
899,000000	90,847622
898,000000	90,947658
897,000000	91,041962
896,000000	91,139020
895,000000	91,223033
894,000000	91,283827
893,000000	91,337281
892,000000	91,394973
891,000000	91,442980
890,000000	91,470406
889,000000	91,492488
888,000000	91,523840
887,000000	91,555883
886,000000	91,580421
885,000000	91,608435
884,000000	91,646395
883,000000	91,681590
882,000000	91,711274
881,000000	91,757162
880,000000	91,831405
879,000000	91,915673
878,000000	91,993872
877,000000	92,073470
876,000000	92,154922
875,000000	92,213135
874,000000	92,233176
873,000000	92,232826
872,000000	92,228728
871,000000	92,213838
870,000000	92,187351
869,000000	92,172168
868,000000	92,180020
867,000000	92,192121
866,000000	92,193951
865,000000	92,198136
864,000000	92,212888
863,000000	92,221605
862,000000	92,214188
861,000000	92,206914
860,000000	92,210430
859,000000	92,209623
858,000000	92,195245
857,000000	92,182847
856,000000	92,180992
855,000000	92,172976
854,000000	92,150701
853,000000	92,132413
852,000000	92,126730
851,000000	92,112298
850,000000	92,074598
849,000000	92,028039
848,000000	91,981440
847,000000	91,917242
846,000000	91,827522
845,000000	91,735389
844,000000	91,656953
843,000000	91,577211
842,000000	91,485591
841,000000	91,401570
840,000000	91,340383
839,000000	91,287689
838,000000	91,231119
837,000000	91,185016
836,000000	91,161096
835,000000	91,147937
834,000000	91,143960
833,000000	91,177730
832,000000	91,272354
831,000000	91,420934
830,000000	91,619063
829,000000	91,886605
828,000000	92,229598
827,000000	92,614421
826,000000	93,008275
825,000000	93,409691
824,000000	93,813164
823,000000	94,185092
822,000000	94,506496
821,000000	94,796250
820,000000	95,064819
819,000000	95,289041
818,000000	95,457736
817,000000	95,598499
816,000000	95,732545
815,000000	95,845081
814,000000	95,924573
813,000000	95,991787
812,000000	96,062683
811,000000	96,122123
810,000000	96,161007
809,000000	96,200413
808,000000	96,253058
807,000000	96,299581
806,000000	96,328770
805,000000	96,361386
804,000000	96,408062
803,000000	96,443817
802,000000	96,451985
801,000000	96,454148
800,000000	96,470196
799,000000	96,487536
798,000000	96,495106
797,000000	96,507517
796,000000	96,529116
795,000000	96,534767
794,000000	96,512919
793,000000	96,488581
792,000000	96,478821
791,000000	96,466499
790,000000	96,441900
789,000000	96,427309
788,000000	96,433703
787,000000	96,435285
786,000000	96,414220
785,000000	96,389480
784,000000	96,374404
783,000000	96,347438
782,000000	96,293223
781,000000	96,231711
780,000000	96,177511
779,000000	96,110276
778,000000	96,014139
777,000000	95,907954
776,000000	95,807125
775,000000	95,693802
774,000000	95,553634
773,000000	95,404322
772,000000	95,258868
771,000000	95,097342
770,000000	94,904284
769,000000	94,698803
768,000000	94,500187
767,000000	94,298949
766,000000	94,088529
765,000000	93,889356
764,000000	93,715002
763,000000	93,550542
762,000000	93,391706
761,000000	93,269421
760,000000	93,208210
759,000000	93,193988
758,000000	93,208030
757,000000	93,255985
756,000000	93,336888
755,000000	93,421743
754,000000	93,491259
753,000000	93,560083
752,000000	93,637108
751,000000	93,700610
750,000000	93,739598
749,000000	93,781439
748,000000	93,848647
747,000000	93,925097
746,000000	93,993293
745,000000	94,067194
744,000000	94,159069
743,000000	94,251285
742,000000	94,332140
741,000000	94,422786
740,000000	94,540594
739,000000	94,672493
738,000000	94,814567
737,000000	94,998595
736,000000	95,246793
735,000000	95,532898
734,000000	95,815328
733,000000	96,070433
732,000000	96,260480
731,000000	96,310455
730,000000	96,158971
729,000000	95,811273
728,000000	95,319239
727,000000	94,743261
726,000000	94,152611
725,000000	93,620044
724,000000	93,176299
723,000000	92,792162
722,000000	92,430358
721,000000	92,090707
720,000000	91,784268
719,000000	91,493832
718,000000	91,191373
717,000000	90,866079
716,000000	90,509515
715,000000	90,101002
714,000000	89,630320
713,000000	89,106460
712,000000	88,524624
711,000000	87,854090
710,000000	87,079115
709,000000	86,219383
708,000000	85,290257
707,000000	84,276959
706,000000	83,170173
705,000000	81,999525
704,000000	80,809198
703,000000	79,633566
702,000000	78,528518
701,000000	77,598366
700,000000	76,950759
699,000000	76,640263
698,000000	76,667763
697,000000	76,991380
696,000000	77,504246
695,000000	78,048506
694,000000	78,506895
693,000000	78,858664
692,000000	79,125459
691,000000	79,311797
690,000000	79,430876
689,000000	79,532304
688,000000	79,651107
687,000000	79,763926
686,000000	79,846215
685,000000	79,924715
684,000000	80,027861
683,000000	80,138453
682,000000	80,240594
681,000000	80,362693
680,000000	80,525944
679,000000	80,705021
678,000000	80,885676
677,000000	81,104124
676,000000	81,387871
675,000000	81,710232
674,000000	82,046745
673,000000	82,411664
672,000000	82,801615
671,000000	83,181865
670,000000	83,569034
669,000000	84,067738
668,000000	84,683438
667,000000	85,134853
666,000000	85,319657
665,000000	85,391365
664,000000	85,439386
663,000000	85,437440
662,000000	85,336757
661,000000	85,139347
660,000000	84,859283
659,000000	84,478491
658,000000	83,990686
657,000000	83,428206
656,000000	82,818283
655,000000	82,159221
654,000000	81,460173
653,000000	80,756438
652,000000	80,069493
651,000000	79,392021
650,000000	78,723134
649,000000	78,084999
648,000000	77,492460
647,000000	76,932048
646,000000	76,380094
645,000000	75,824519
644,000000	75,259051
643,000000	74,675585
642,000000	74,075995
641,000000	73,475801
640,000000	72,891811
639,000000	72,338812
638,000000	71,839866
637,000000	71,426179
636,000000	71,120065
635,000000	70,919571
634,000000	70,800711
633,000000	70,732035
632,000000	70,680109
631,000000	70,609071
630,000000	70,494535
629,000000	70,336016
628,000000	70,141296
627,000000	69,905887
626,000000	69,618997
625,000000	69,280515
624,000000	68,895032
623,000000	68,459656
622,000000	67,972778
621,000000	67,446079
620,000000	66,897277
619,000000	66,341616
618,000000	65,798870
617,000000	65,296059
616,000000	64,852187
615,000000	64,470968
614,000000	64,158831
613,000000	63,937903
612,000000	63,832213
611,000000	63,847446
610,000000	63,980958
609,000000	64,243280
608,000000	64,649690
607,000000	65,204172
606,000000	65,913065
605,000000	66,805863
604,000000	67,902813
603,000000	69,171029
602,000000	70,552725
601,000000	72,012058
600,000000	73,504424
599,000000	74,939811
598,000000	76,244251
597,000000	77,419540
596,000000	78,480620
595,000000	79,393819
594,000000	80,140437
593,000000	80,777544
592,000000	81,361647
591,000000	81,876288
590,000000	82,307907
589,000000	82,712422
588,000000	83,134960
587,000000	83,540361
586,000000	83,893314
585,000000	84,231848
584,000000	84,588691
583,000000	84,918227
582,000000	85,180024
581,000000	85,417631
580,000000	85,673842
579,000000	85,912693
578,000000	86,104339
577,000000	86,298444
576,000000	86,527915
575,000000	86,730360
574,000000	86,856506
573,000000	86,965209
572,000000	87,115843
571,000000	87,270058
570,000000	87,381380
569,000000	87,492684
568,000000	87,649551
567,000000	87,805067
566,000000	87,911995
565,000000	88,015048
564,000000	88,155919
563,000000	88,283685
562,000000	88,351056
561,000000	88,403336
560,000000	88,481090
559,000000	88,533681
558,000000	88,526396
557,000000	88,529076
556,000000	88,597499
555,000000	88,669827
554,000000	88,678436
553,000000	88,665380
552,000000	88,683719
551,000000	88,696907
550,000000	88,671767
549,000000	88,664770
548,000000	88,710293
547,000000	88,737218
546,000000	88,696571
545,000000	88,660634
544,000000	88,687721
543,000000	88,716881
542,000000	88,696475
541,000000	88,688527
540,000000	88,745625
539,000000	88,807645
538,000000	88,827927
537,000000	88,876199
536,000000	89,006508
535,000000	89,146359
534,000000	89,234115
533,000000	89,337955
532,000000	89,514435
531,000000	89,683463
530,000000	89,767771
529,000000	89,829387
528,000000	89,937511
527,000000	90,033162
526,000000	90,049134
525,000000	90,053718
524,000000	90,117055
523,000000	90,177279
522,000000	90,175010
521,000000	90,170506
520,000000	90,217067
519,000000	90,246042
518,000000	90,204744
517,000000	90,181948
516,000000	90,240911
515,000000	90,289876
514,000000	90,260514
513,000000	90,233867
512,000000	90,280783
511,000000	90,334972
510,000000	90,337475
509,000000	90,355637
508,000000	90,430021
507,000000	90,461194
506,000000	90,388193
505,000000	90,311450
504,000000	90,294478
503,000000	90,235667
502,000000	90,074854
501,000000	89,948227
500,000000	89,945266
499,000000	89,942324
498,000000	89,824401
497,000000	89,663644
496,000000	89,550255
495,000000	89,424995
494,000000	89,233409
493,000000	89,074668
492,000000	89,024909
491,000000	88,982786
490,000000	88,866812
489,000000	88,783195
488,000000	88,825778
487,000000	88,907397
486,000000	88,944419
485,000000	89,023107
484,000000	89,205118
483,000000	89,352204
482,000000	89,367599
481,000000	89,390777
480,000000	89,547114
479,000000	89,733043
478,000000	89,817317
477,000000	89,859708
476,000000	89,934944
475,000000	89,952055
474,000000	89,855342
473,000000	89,817750
472,000000	89,971789
471,000000	90,135645
470,000000	90,141307
469,000000	90,109874
468,000000	90,154254
467,000000	90,160595
466,000000	90,054563
465,000000	90,018923
464,000000	90,189639
463,000000	90,407872
462,000000	90,488579
461,000000	90,505019
460,000000	90,557545
459,000000	90,518255
458,000000	90,291584
457,000000	90,117341
456,000000	90,170717
455,000000	90,242364
454,000000	90,170619
453,000000	90,089668
452,000000	90,117935
451,000000	90,117355
450,000000	90,003499
