# Supplementary material for: Machine learning-assisted non-destructive plasticizer identification and quantification in historical PVC objects based on IR spectroscopy
Source: Sci Rep. 2022 Mar 23;12:5017. doi: 10.1038/s41598-022-08862-1 (PMC8943100; doi:10.1038/s41598-022-08862-1)
Supplement: Supplementary file 1 — Supplementary Information 1. [file 41598_2022_8862_MOESM1_ESM.zip › Plasticizers_PVC_data/ATR_FTIR_all/P421.ASC]

PE IR       SUBTECH     SPECTRUM    ASCII       PEDS        4.00        
   -1
P421.ASC
21/06/21
14:13:24.00
21/06/21
14:13:24.00
Tja�a Rijavec
Sample 002 By tjasar Date Monday, June 21 2021
450,000000
#HDR
-1
-1
#GR
cm-1
%T
1.0
0.0
4000,000000
-1,000000
3551
8
99,872318
68,513585
#DATA
4000,000000	99,499709
3999,000000	99,498906
3998,000000	99,498752
3997,000000	99,499286
3996,000000	99,500299
3995,000000	99,501881
3994,000000	99,504352
3993,000000	99,507519
3992,000000	99,510282
3991,000000	99,511257
3990,000000	99,509927
3989,000000	99,507147
3988,000000	99,504518
3987,000000	99,503223
3986,000000	99,503381
3985,000000	99,504384
3984,000000	99,505589
3983,000000	99,506651
3982,000000	99,507422
3981,000000	99,507949
3980,000000	99,508685
3979,000000	99,510316
3978,000000	99,513066
3977,000000	99,516240
3976,000000	99,518649
3975,000000	99,519581
3974,000000	99,519279
3973,000000	99,518564
3972,000000	99,518101
3971,000000	99,518010
3970,000000	99,518060
3969,000000	99,518113
3968,000000	99,518363
3967,000000	99,518958
3966,000000	99,519494
3965,000000	99,519217
3964,000000	99,517950
3963,000000	99,516577
3962,000000	99,516300
3961,000000	99,517510
3960,000000	99,519552
3959,000000	99,521536
3958,000000	99,523104
3957,000000	99,524270
3956,000000	99,524949
3955,000000	99,524840
3954,000000	99,523766
3953,000000	99,522077
3952,000000	99,520556
3951,000000	99,519968
3950,000000	99,520526
3949,000000	99,521750
3948,000000	99,522801
3947,000000	99,522897
3946,000000	99,521788
3945,000000	99,520092
3944,000000	99,519307
3943,000000	99,520942
3942,000000	99,524791
3941,000000	99,528817
3940,000000	99,531141
3939,000000	99,531493
3938,000000	99,530849
3937,000000	99,530234
3936,000000	99,530133
3935,000000	99,530594
3934,000000	99,531504
3933,000000	99,532953
3932,000000	99,535143
3931,000000	99,537892
3930,000000	99,540211
3929,000000	99,540896
3928,000000	99,539664
3927,000000	99,537241
3926,000000	99,534884
3925,000000	99,533751
3924,000000	99,534292
3923,000000	99,536015
3922,000000	99,538018
3921,000000	99,539689
3920,000000	99,541038
3919,000000	99,542433
3918,000000	99,544057
3917,000000	99,545457
3916,000000	99,545830
3915,000000	99,544737
3914,000000	99,542353
3913,000000	99,539442
3912,000000	99,537113
3911,000000	99,536246
3910,000000	99,537076
3909,000000	99,539209
3908,000000	99,542332
3907,000000	99,546496
3906,000000	99,551590
3905,000000	99,557195
3904,000000	99,562545
3903,000000	99,566485
3902,000000	99,567772
3901,000000	99,565988
3900,000000	99,562337
3899,000000	99,558531
3898,000000	99,554977
3897,000000	99,551326
3896,000000	99,547884
3895,000000	99,545686
3894,000000	99,545769
3893,000000	99,548513
3892,000000	99,553577
3891,000000	99,559191
3890,000000	99,562659
3889,000000	99,562611
3888,000000	99,559719
3887,000000	99,555907
3886,000000	99,553770
3885,000000	99,555073
3884,000000	99,559227
3883,000000	99,564455
3882,000000	99,569282
3881,000000	99,572393
3880,000000	99,572974
3879,000000	99,570965
3878,000000	99,567110
3877,000000	99,562873
3876,000000	99,559989
3875,000000	99,559763
3874,000000	99,561845
3873,000000	99,563771
3872,000000	99,563552
3871,000000	99,562697
3870,000000	99,564786
3869,000000	99,570116
3868,000000	99,574896
3867,000000	99,575814
3866,000000	99,572343
3865,000000	99,566606
3864,000000	99,562261
3863,000000	99,561550
3862,000000	99,563543
3861,000000	99,566104
3860,000000	99,568428
3859,000000	99,571086
3858,000000	99,574862
3857,000000	99,579922
3856,000000	99,585362
3855,000000	99,589233
3854,000000	99,590218
3853,000000	99,590299
3852,000000	99,590500
3851,000000	99,589352
3850,000000	99,586544
3849,000000	99,582799
3848,000000	99,578952
3847,000000	99,575655
3846,000000	99,573339
3845,000000	99,572620
3844,000000	99,574449
3843,000000	99,579173
3842,000000	99,585336
3841,000000	99,590309
3840,000000	99,592963
3839,000000	99,594579
3838,000000	99,596901
3837,000000	99,600018
3836,000000	99,602907
3835,000000	99,605210
3834,000000	99,606942
3833,000000	99,607946
3832,000000	99,608181
3831,000000	99,607612
3830,000000	99,605856
3829,000000	99,602917
3828,000000	99,600186
3827,000000	99,599863
3826,000000	99,603039
3825,000000	99,608291
3824,000000	99,612955
3823,000000	99,615048
3822,000000	99,614764
3821,000000	99,615400
3820,000000	99,618875
3819,000000	99,622968
3818,000000	99,624789
3817,000000	99,623333
3816,000000	99,620292
3815,000000	99,618226
3814,000000	99,617449
3813,000000	99,617035
3812,000000	99,617240
3811,000000	99,618910
3810,000000	99,621849
3809,000000	99,624605
3808,000000	99,626202
3807,000000	99,627764
3806,000000	99,630487
3805,000000	99,633264
3804,000000	99,634683
3803,000000	99,634862
3802,000000	99,636027
3801,000000	99,639887
3800,000000	99,644393
3799,000000	99,646787
3798,000000	99,646513
3797,000000	99,644714
3796,000000	99,643208
3795,000000	99,643204
3794,000000	99,643989
3793,000000	99,644059
3792,000000	99,642860
3791,000000	99,641295
3790,000000	99,640516
3789,000000	99,640714
3788,000000	99,641292
3787,000000	99,641590
3786,000000	99,641360
3785,000000	99,641031
3784,000000	99,641663
3783,000000	99,644013
3782,000000	99,647733
3781,000000	99,651699
3780,000000	99,655257
3779,000000	99,658207
3778,000000	99,659801
3777,000000	99,659290
3776,000000	99,657522
3775,000000	99,656357
3774,000000	99,656662
3773,000000	99,657721
3772,000000	99,658356
3771,000000	99,658483
3770,000000	99,659104
3769,000000	99,660761
3768,000000	99,663297
3767,000000	99,666487
3766,000000	99,669710
3765,000000	99,671957
3764,000000	99,673070
3763,000000	99,674161
3762,000000	99,676275
3761,000000	99,679031
3760,000000	99,681344
3759,000000	99,682339
3758,000000	99,681676
3757,000000	99,680073
3756,000000	99,679814
3755,000000	99,683499
3754,000000	99,691420
3753,000000	99,700400
3752,000000	99,705839
3751,000000	99,706090
3750,000000	99,703831
3749,000000	99,702497
3748,000000	99,704337
3747,000000	99,709679
3746,000000	99,715660
3745,000000	99,718061
3744,000000	99,716355
3743,000000	99,713749
3742,000000	99,712331
3741,000000	99,712147
3740,000000	99,712959
3739,000000	99,714344
3738,000000	99,714867
3737,000000	99,712974
3736,000000	99,710057
3735,000000	99,710282
3734,000000	99,713359
3733,000000	99,715058
3732,000000	99,714296
3731,000000	99,713376
3730,000000	99,713723
3729,000000	99,714387
3728,000000	99,714311
3727,000000	99,713726
3726,000000	99,713116
3725,000000	99,711834
3724,000000	99,709561
3723,000000	99,707810
3722,000000	99,707982
3721,000000	99,709254
3720,000000	99,710036
3719,000000	99,709811
3718,000000	99,709041
3717,000000	99,708467
3716,000000	99,708738
3715,000000	99,709842
3714,000000	99,710111
3713,000000	99,707525
3712,000000	99,703436
3711,000000	99,702076
3710,000000	99,703956
3709,000000	99,705183
3708,000000	99,703869
3707,000000	99,701455
3706,000000	99,699337
3705,000000	99,697172
3704,000000	99,693910
3703,000000	99,689036
3702,000000	99,682842
3701,000000	99,675944
3700,000000	99,669352
3699,000000	99,664251
3698,000000	99,660860
3697,000000	99,658572
3696,000000	99,657404
3695,000000	99,658235
3694,000000	99,661152
3693,000000	99,664481
3692,000000	99,665707
3691,000000	99,662951
3690,000000	99,655861
3689,000000	99,646185
3688,000000	99,636783
3687,000000	99,629298
3686,000000	99,623329
3685,000000	99,617905
3684,000000	99,612885
3683,000000	99,608598
3682,000000	99,604402
3681,000000	99,598789
3680,000000	99,591208
3679,000000	99,583004
3678,000000	99,575302
3677,000000	99,568612
3676,000000	99,565478
3675,000000	99,567881
3674,000000	99,570594
3673,000000	99,568359
3672,000000	99,561778
3671,000000	99,554030
3670,000000	99,547501
3669,000000	99,541316
3668,000000	99,533895
3667,000000	99,526734
3666,000000	99,521796
3665,000000	99,518929
3664,000000	99,516918
3663,000000	99,515118
3662,000000	99,513052
3661,000000	99,509905
3660,000000	99,505308
3659,000000	99,499918
3658,000000	99,494246
3657,000000	99,488444
3656,000000	99,483299
3655,000000	99,480169
3654,000000	99,479416
3653,000000	99,480261
3652,000000	99,481185
3651,000000	99,480134
3650,000000	99,475775
3649,000000	99,468931
3648,000000	99,461922
3647,000000	99,455584
3646,000000	99,448276
3645,000000	99,438654
3644,000000	99,427933
3643,000000	99,418619
3642,000000	99,411784
3641,000000	99,406019
3640,000000	99,399605
3639,000000	99,392516
3638,000000	99,385315
3637,000000	99,377979
3636,000000	99,370827
3635,000000	99,364995
3634,000000	99,360594
3633,000000	99,355601
3632,000000	99,347981
3631,000000	99,337990
3630,000000	99,328407
3629,000000	99,322762
3628,000000	99,319916
3627,000000	99,314195
3626,000000	99,303644
3625,000000	99,290348
3624,000000	99,277116
3623,000000	99,266037
3622,000000	99,257565
3621,000000	99,250806
3620,000000	99,245456
3619,000000	99,241466
3618,000000	99,236550
3617,000000	99,227672
3616,000000	99,215300
3615,000000	99,202769
3614,000000	99,192511
3613,000000	99,184259
3612,000000	99,176752
3611,000000	99,169882
3610,000000	99,163963
3609,000000	99,158665
3608,000000	99,153449
3607,000000	99,147335
3606,000000	99,138411
3605,000000	99,125408
3604,000000	99,109712
3603,000000	99,094743
3602,000000	99,083227
3601,000000	99,075210
3600,000000	99,068821
3599,000000	99,062169
3598,000000	99,054127
3597,000000	99,044779
3596,000000	99,035712
3595,000000	99,028758
3594,000000	99,022920
3593,000000	99,014741
3592,000000	99,002521
3591,000000	98,988389
3590,000000	98,976271
3589,000000	98,969800
3588,000000	98,970458
3587,000000	98,974482
3586,000000	98,973642
3585,000000	98,963600
3584,000000	98,947683
3583,000000	98,931862
3582,000000	98,919204
3581,000000	98,909146
3580,000000	98,900086
3579,000000	98,891365
3578,000000	98,882713
3577,000000	98,873955
3576,000000	98,865720
3575,000000	98,858693
3574,000000	98,851732
3573,000000	98,842226
3572,000000	98,829077
3571,000000	98,813940
3570,000000	98,799684
3569,000000	98,789527
3568,000000	98,787404
3567,000000	98,793998
3566,000000	98,801301
3565,000000	98,798743
3564,000000	98,784529
3563,000000	98,764840
3562,000000	98,746259
3561,000000	98,731715
3560,000000	98,721243
3559,000000	98,713490
3558,000000	98,705909
3557,000000	98,695651
3556,000000	98,682101
3555,000000	98,667787
3554,000000	98,656172
3553,000000	98,648643
3552,000000	98,643518
3551,000000	98,637349
3550,000000	98,627432
3549,000000	98,614013
3548,000000	98,600833
3547,000000	98,592419
3546,000000	98,589553
3545,000000	98,588232
3544,000000	98,584189
3543,000000	98,576359
3542,000000	98,565536
3541,000000	98,552586
3540,000000	98,539073
3539,000000	98,527367
3538,000000	98,518796
3537,000000	98,512565
3536,000000	98,506867
3535,000000	98,500299
3534,000000	98,491931
3533,000000	98,481548
3532,000000	98,470211
3531,000000	98,459539
3530,000000	98,450171
3529,000000	98,441927
3528,000000	98,435254
3527,000000	98,430766
3526,000000	98,427368
3525,000000	98,422941
3524,000000	98,416861
3523,000000	98,409906
3522,000000	98,401993
3521,000000	98,392454
3520,000000	98,382292
3519,000000	98,373611
3518,000000	98,366592
3517,000000	98,359273
3516,000000	98,350619
3515,000000	98,341597
3514,000000	98,332712
3513,000000	98,323061
3512,000000	98,312786
3511,000000	98,304172
3510,000000	98,298873
3509,000000	98,295641
3508,000000	98,292115
3507,000000	98,287326
3506,000000	98,281518
3505,000000	98,275269
3504,000000	98,269748
3503,000000	98,265931
3502,000000	98,262539
3501,000000	98,256949
3500,000000	98,248646
3499,000000	98,239731
3498,000000	98,231894
3497,000000	98,224835
3496,000000	98,217813
3495,000000	98,210755
3494,000000	98,203238
3493,000000	98,194294
3492,000000	98,184139
3491,000000	98,174443
3490,000000	98,166339
3489,000000	98,159581
3488,000000	98,153942
3487,000000	98,149432
3486,000000	98,144877
3485,000000	98,138609
3484,000000	98,131099
3483,000000	98,124874
3482,000000	98,121015
3481,000000	98,117634
3480,000000	98,112740
3479,000000	98,106505
3478,000000	98,099858
3477,000000	98,093008
3476,000000	98,086335
3475,000000	98,080820
3474,000000	98,076532
3473,000000	98,072474
3472,000000	98,068618
3471,000000	98,066242
3470,000000	98,065397
3469,000000	98,063973
3468,000000	98,060101
3467,000000	98,053831
3466,000000	98,045808
3465,000000	98,036338
3464,000000	98,026655
3463,000000	98,019062
3462,000000	98,014366
3461,000000	98,010723
3460,000000	98,006039
3459,000000	98,000134
3458,000000	97,993883
3457,000000	97,987916
3456,000000	97,983029
3455,000000	97,980187
3454,000000	97,978896
3453,000000	97,976938
3452,000000	97,972561
3451,000000	97,966204
3450,000000	97,959801
3449,000000	97,955550
3448,000000	97,955136
3447,000000	97,958082
3446,000000	97,960766
3445,000000	97,959493
3444,000000	97,954565
3443,000000	97,949378
3442,000000	97,945903
3441,000000	97,943416
3440,000000	97,941737
3439,000000	97,942505
3438,000000	97,946036
3437,000000	97,949408
3436,000000	97,949403
3435,000000	97,945710
3434,000000	97,940179
3433,000000	97,934742
3432,000000	97,931025
3431,000000	97,929989
3430,000000	97,930506
3429,000000	97,929885
3428,000000	97,927058
3427,000000	97,923796
3426,000000	97,922036
3425,000000	97,921772
3424,000000	97,922481
3423,000000	97,924658
3422,000000	97,928451
3421,000000	97,932332
3420,000000	97,934578
3419,000000	97,935056
3418,000000	97,934525
3417,000000	97,933527
3416,000000	97,932741
3415,000000	97,932955
3414,000000	97,933827
3413,000000	97,934074
3412,000000	97,933607
3411,000000	97,933874
3410,000000	97,935460
3409,000000	97,937035
3408,000000	97,937619
3407,000000	97,938123
3406,000000	97,939748
3405,000000	97,942446
3404,000000	97,945922
3403,000000	97,950466
3402,000000	97,955685
3401,000000	97,959894
3400,000000	97,961849
3399,000000	97,961862
3398,000000	97,960579
3397,000000	97,958198
3396,000000	97,955756
3395,000000	97,955445
3394,000000	97,958427
3393,000000	97,963495
3392,000000	97,968628
3391,000000	97,972594
3390,000000	97,974538
3389,000000	97,973861
3388,000000	97,971582
3387,000000	97,970361
3386,000000	97,971975
3385,000000	97,975763
3384,000000	97,980084
3383,000000	97,983890
3382,000000	97,986396
3381,000000	97,987021
3380,000000	97,986515
3379,000000	97,986635
3378,000000	97,987991
3377,000000	97,989625
3376,000000	97,991265
3375,000000	97,994250
3374,000000	97,999392
3373,000000	98,005495
3372,000000	98,010947
3371,000000	98,015274
3370,000000	98,018481
3369,000000	98,020549
3368,000000	98,022305
3367,000000	98,025090
3366,000000	98,028718
3365,000000	98,031506
3364,000000	98,033086
3363,000000	98,035376
3362,000000	98,039813
3361,000000	98,045298
3360,000000	98,049912
3359,000000	98,053165
3358,000000	98,055570
3357,000000	98,057485
3356,000000	98,059566
3355,000000	98,062954
3354,000000	98,067884
3353,000000	98,073129
3352,000000	98,077566
3351,000000	98,081213
3350,000000	98,084401
3349,000000	98,087261
3348,000000	98,090450
3347,000000	98,094860
3346,000000	98,099987
3345,000000	98,104129
3344,000000	98,106797
3343,000000	98,109345
3342,000000	98,112554
3341,000000	98,115372
3340,000000	98,116790
3339,000000	98,117473
3338,000000	98,118806
3337,000000	98,121640
3336,000000	98,126427
3335,000000	98,132980
3334,000000	98,139439
3333,000000	98,143222
3332,000000	98,143833
3331,000000	98,143438
3330,000000	98,144378
3329,000000	98,147443
3328,000000	98,152564
3327,000000	98,159128
3326,000000	98,165048
3325,000000	98,167788
3324,000000	98,167355
3323,000000	98,166507
3322,000000	98,167342
3321,000000	98,169389
3320,000000	98,171554
3319,000000	98,173875
3318,000000	98,176414
3317,000000	98,178427
3316,000000	98,179799
3315,000000	98,181633
3314,000000	98,184449
3313,000000	98,187338
3312,000000	98,189624
3311,000000	98,191835
3310,000000	98,194262
3309,000000	98,196328
3308,000000	98,198118
3307,000000	98,200526
3306,000000	98,203211
3305,000000	98,204350
3304,000000	98,203321
3303,000000	98,201827
3302,000000	98,201494
3301,000000	98,202343
3300,000000	98,204544
3299,000000	98,209434
3298,000000	98,217438
3297,000000	98,226678
3296,000000	98,235013
3295,000000	98,242038
3294,000000	98,248079
3293,000000	98,252990
3292,000000	98,256951
3291,000000	98,260868
3290,000000	98,264891
3289,000000	98,268022
3288,000000	98,270069
3287,000000	98,272312
3286,000000	98,275464
3285,000000	98,278757
3284,000000	98,281810
3283,000000	98,285559
3282,000000	98,290318
3281,000000	98,294964
3280,000000	98,299127
3279,000000	98,304291
3278,000000	98,311440
3277,000000	98,319227
3276,000000	98,325949
3275,000000	98,331641
3274,000000	98,337049
3273,000000	98,342019
3272,000000	98,346123
3271,000000	98,349482
3270,000000	98,351831
3269,000000	98,352376
3268,000000	98,351523
3267,000000	98,351413
3266,000000	98,353661
3265,000000	98,357946
3264,000000	98,363383
3263,000000	98,369495
3262,000000	98,375178
3261,000000	98,378801
3260,000000	98,380657
3259,000000	98,383443
3258,000000	98,389016
3257,000000	98,396090
3256,000000	98,402223
3255,000000	98,406502
3254,000000	98,409283
3253,000000	98,411212
3252,000000	98,413741
3251,000000	98,418950
3250,000000	98,427210
3249,000000	98,436263
3248,000000	98,443624
3247,000000	98,448678
3246,000000	98,451723
3245,000000	98,452740
3244,000000	98,452378
3243,000000	98,452532
3242,000000	98,454648
3241,000000	98,458569
3240,000000	98,463813
3239,000000	98,470349
3238,000000	98,477453
3237,000000	98,483625
3236,000000	98,488744
3235,000000	98,494454
3234,000000	98,501217
3233,000000	98,506654
3232,000000	98,508329
3231,000000	98,506798
3230,000000	98,504725
3229,000000	98,504287
3228,000000	98,506384
3227,000000	98,510838
3226,000000	98,516138
3225,000000	98,520397
3224,000000	98,523650
3223,000000	98,527907
3222,000000	98,534140
3221,000000	98,540712
3220,000000	98,545720
3219,000000	98,549324
3218,000000	98,552638
3217,000000	98,555957
3216,000000	98,559267
3215,000000	98,563161
3214,000000	98,567973
3213,000000	98,573175
3212,000000	98,578452
3211,000000	98,584094
3210,000000	98,589589
3209,000000	98,593449
3208,000000	98,595461
3207,000000	98,597598
3206,000000	98,601658
3205,000000	98,607226
3204,000000	98,612669
3203,000000	98,616766
3202,000000	98,618766
3201,000000	98,618561
3200,000000	98,617829
3199,000000	98,619471
3198,000000	98,624908
3197,000000	98,632950
3196,000000	98,641875
3195,000000	98,650932
3194,000000	98,659190
3193,000000	98,664969
3192,000000	98,667689
3191,000000	98,668863
3190,000000	98,670358
3189,000000	98,672907
3188,000000	98,676854
3187,000000	98,682485
3186,000000	98,688820
3185,000000	98,693798
3184,000000	98,696723
3183,000000	98,699049
3182,000000	98,702065
3181,000000	98,705564
3180,000000	98,709439
3179,000000	98,714551
3178,000000	98,720914
3177,000000	98,726905
3176,000000	98,731447
3175,000000	98,735341
3174,000000	98,739373
3173,000000	98,742918
3172,000000	98,745481
3171,000000	98,747969
3170,000000	98,751250
3169,000000	98,754970
3168,000000	98,758858
3167,000000	98,763655
3166,000000	98,769689
3165,000000	98,775999
3164,000000	98,781821
3163,000000	98,787433
3162,000000	98,792654
3161,000000	98,796212
3160,000000	98,797657
3159,000000	98,798383
3158,000000	98,799845
3157,000000	98,802270
3156,000000	98,805874
3155,000000	98,811415
3154,000000	98,818412
3153,000000	98,824691
3152,000000	98,828859
3151,000000	98,831668
3150,000000	98,833917
3149,000000	98,834980
3148,000000	98,834743
3147,000000	98,835044
3146,000000	98,837480
3145,000000	98,841227
3144,000000	98,844656
3143,000000	98,847969
3142,000000	98,852741
3141,000000	98,859698
3140,000000	98,868004
3139,000000	98,875774
3138,000000	98,880625
3137,000000	98,881032
3136,000000	98,878287
3135,000000	98,876053
3134,000000	98,877147
3133,000000	98,881418
3132,000000	98,886888
3131,000000	98,891462
3130,000000	98,893392
3129,000000	98,892139
3128,000000	98,889730
3127,000000	98,889510
3126,000000	98,892725
3125,000000	98,897782
3124,000000	98,903302
3123,000000	98,909639
3122,000000	98,916620
3121,000000	98,922244
3120,000000	98,925136
3119,000000	98,926345
3118,000000	98,927257
3117,000000	98,927479
3116,000000	98,926156
3115,000000	98,923840
3114,000000	98,921660
3113,000000	98,920115
3112,000000	98,919664
3111,000000	98,920800
3110,000000	98,922507
3109,000000	98,922409
3108,000000	98,919746
3107,000000	98,916557
3106,000000	98,914795
3105,000000	98,914075
3104,000000	98,913566
3103,000000	98,914120
3102,000000	98,916715
3101,000000	98,920267
3100,000000	98,922818
3099,000000	98,923845
3098,000000	98,923917
3097,000000	98,923219
3096,000000	98,921903
3095,000000	98,920775
3094,000000	98,920174
3093,000000	98,919111
3092,000000	98,916677
3091,000000	98,913312
3090,000000	98,909713
3089,000000	98,905582
3088,000000	98,900470
3087,000000	98,894839
3086,000000	98,889292
3085,000000	98,883875
3084,000000	98,879058
3083,000000	98,876137
3082,000000	98,875706
3081,000000	98,876865
3080,000000	98,878687
3079,000000	98,881041
3078,000000	98,883124
3077,000000	98,882906
3076,000000	98,879346
3075,000000	98,874052
3074,000000	98,869631
3073,000000	98,867501
3072,000000	98,867971
3071,000000	98,870993
3070,000000	98,875524
3069,000000	98,879262
3068,000000	98,880178
3067,000000	98,877692
3066,000000	98,871996
3065,000000	98,863573
3064,000000	98,854025
3063,000000	98,845852
3062,000000	98,840545
3061,000000	98,837991
3060,000000	98,838166
3059,000000	98,841687
3058,000000	98,848131
3057,000000	98,855560
3056,000000	98,862806
3055,000000	98,870599
3054,000000	98,879415
3053,000000	98,887866
3052,000000	98,894362
3051,000000	98,898901
3050,000000	98,902119
3049,000000	98,904022
3048,000000	98,904730
3047,000000	98,905151
3046,000000	98,905732
3045,000000	98,905654
3044,000000	98,904089
3043,000000	98,900861
3042,000000	98,895326
3041,000000	98,886317
3040,000000	98,874270
3039,000000	98,861827
3038,000000	98,851121
3037,000000	98,841678
3036,000000	98,831745
3035,000000	98,820015
3034,000000	98,805339
3033,000000	98,786547
3032,000000	98,764077
3031,000000	98,740507
3030,000000	98,718450
3029,000000	98,699178
3028,000000	98,683996
3027,000000	98,675008
3026,000000	98,673134
3025,000000	98,676975
3024,000000	98,684736
3023,000000	98,696057
3022,000000	98,710734
3021,000000	98,727085
3020,000000	98,742998
3019,000000	98,757354
3018,000000	98,769425
3017,000000	98,778097
3016,000000	98,782916
3015,000000	98,784734
3014,000000	98,784376
3013,000000	98,781723
3012,000000	98,776683
3011,000000	98,769673
3010,000000	98,760334
3009,000000	98,747508
3008,000000	98,731334
3007,000000	98,713880
3006,000000	98,696828
3005,000000	98,679917
3004,000000	98,662535
3003,000000	98,645361
3002,000000	98,629495
3001,000000	98,615278
3000,000000	98,602589
2999,000000	98,590723
2998,000000	98,577327
2997,000000	98,559342
2996,000000	98,536110
2995,000000	98,509944
2994,000000	98,482479
2993,000000	98,452177
2992,000000	98,416251
2991,000000	98,373511
2990,000000	98,323995
2989,000000	98,267591
2988,000000	98,204527
2987,000000	98,135932
2986,000000	98,062808
2985,000000	97,985191
2984,000000	97,902964
2983,000000	97,816263
2982,000000	97,724539
2981,000000	97,627170
2980,000000	97,525718
2979,000000	97,423990
2978,000000	97,324988
2977,000000	97,229240
2976,000000	97,136804
2975,000000	97,048697
2974,000000	96,965504
2973,000000	96,886483
2972,000000	96,811468
2971,000000	96,741948
2970,000000	96,679056
2969,000000	96,622211
2968,000000	96,570736
2967,000000	96,525478
2966,000000	96,487509
2965,000000	96,456703
2964,000000	96,432619
2963,000000	96,415086
2962,000000	96,403102
2961,000000	96,394579
2960,000000	96,388285
2959,000000	96,384548
2958,000000	96,383197
2957,000000	96,382843
2956,000000	96,383170
2955,000000	96,385819
2954,000000	96,391496
2953,000000	96,397871
2952,000000	96,401935
2951,000000	96,402683
2950,000000	96,400012
2949,000000	96,392519
2948,000000	96,378210
2947,000000	96,356062
2946,000000	96,325124
2945,000000	96,283522
2944,000000	96,229783
2943,000000	96,164402
2942,000000	96,088613
2941,000000	96,002809
2940,000000	95,907703
2939,000000	95,805821
2938,000000	95,700545
2937,000000	95,594068
2936,000000	95,487302
2935,000000	95,380764
2934,000000	95,274615
2933,000000	95,168971
2932,000000	95,065049
2931,000000	94,965092
2930,000000	94,870295
2929,000000	94,779847
2928,000000	94,692546
2927,000000	94,607876
2926,000000	94,524619
2925,000000	94,439988
2924,000000	94,351444
2923,000000	94,258425
2922,000000	94,161608
2921,000000	94,062221
2920,000000	93,963485
2919,000000	93,872154
2918,000000	93,798019
2917,000000	93,751759
2916,000000	93,742282
2915,000000	93,772364
2914,000000	93,835235
2913,000000	93,917238
2912,000000	94,005930
2911,000000	94,096411
2910,000000	94,189936
2909,000000	94,289596
2908,000000	94,398547
2907,000000	94,520281
2906,000000	94,657739
2905,000000	94,811777
2904,000000	94,981517
2903,000000	95,165223
2902,000000	95,359880
2901,000000	95,561268
2900,000000	95,765143
2899,000000	95,968163
2898,000000	96,166328
2897,000000	96,354382
2896,000000	96,528132
2895,000000	96,686330
2894,000000	96,829509
2893,000000	96,958021
2892,000000	97,072388
2891,000000	97,173895
2890,000000	97,263335
2889,000000	97,340320
2888,000000	97,405100
2887,000000	97,459984
2886,000000	97,507666
2885,000000	97,549260
2884,000000	97,584804
2883,000000	97,614205
2882,000000	97,636604
2881,000000	97,650306
2880,000000	97,655036
2879,000000	97,653225
2878,000000	97,648092
2877,000000	97,641604
2876,000000	97,634816
2875,000000	97,628303
2874,000000	97,620945
2873,000000	97,610452
2872,000000	97,597030
2871,000000	97,585008
2870,000000	97,578842
2869,000000	97,578423
2868,000000	97,579405
2867,000000	97,576776
2866,000000	97,566637
2865,000000	97,546454
2864,000000	97,516118
2863,000000	97,478149
2862,000000	97,434933
2861,000000	97,386327
2860,000000	97,330985
2859,000000	97,268932
2858,000000	97,201430
2857,000000	97,129593
2856,000000	97,054402
2855,000000	96,976889
2854,000000	96,897209
2853,000000	96,815819
2852,000000	96,738898
2851,000000	96,681565
2850,000000	96,663089
2849,000000	96,697049
2848,000000	96,784452
2847,000000	96,913957
2846,000000	97,066834
2845,000000	97,223731
2844,000000	97,371037
2843,000000	97,503886
2842,000000	97,623477
2841,000000	97,732640
2840,000000	97,833197
2839,000000	97,925448
2838,000000	98,008427
2837,000000	98,081082
2836,000000	98,144391
2835,000000	98,201469
2834,000000	98,254565
2833,000000	98,302999
2832,000000	98,345036
2831,000000	98,380448
2830,000000	98,410291
2829,000000	98,435386
2828,000000	98,456346
2827,000000	98,473899
2826,000000	98,487734
2825,000000	98,496168
2824,000000	98,498292
2823,000000	98,495554
2822,000000	98,490173
2821,000000	98,483204
2820,000000	98,475494
2819,000000	98,469248
2818,000000	98,466874
2817,000000	98,469172
2816,000000	98,476027
2815,000000	98,487993
2814,000000	98,505774
2813,000000	98,528762
2812,000000	98,555364
2811,000000	98,584171
2810,000000	98,613715
2809,000000	98,642025
2808,000000	98,667739
2807,000000	98,690986
2806,000000	98,712322
2805,000000	98,731791
2804,000000	98,749813
2803,000000	98,767655
2802,000000	98,785743
2801,000000	98,802544
2800,000000	98,816424
2799,000000	98,827552
2798,000000	98,836885
2797,000000	98,844614
2796,000000	98,850906
2795,000000	98,856948
2794,000000	98,863722
2793,000000	98,870667
2792,000000	98,876887
2791,000000	98,882640
2790,000000	98,888369
2789,000000	98,893440
2788,000000	98,897280
2787,000000	98,900803
2786,000000	98,905237
2785,000000	98,910422
2784,000000	98,915553
2783,000000	98,920630
2782,000000	98,925881
2781,000000	98,930708
2780,000000	98,934583
2779,000000	98,938236
2778,000000	98,942725
2777,000000	98,948010
2776,000000	98,953416
2775,000000	98,958489
2774,000000	98,962458
2773,000000	98,964129
2772,000000	98,963549
2771,000000	98,962624
2770,000000	98,962855
2769,000000	98,963550
2768,000000	98,963492
2767,000000	98,963082
2766,000000	98,963424
2765,000000	98,964401
2764,000000	98,965111
2763,000000	98,965193
2762,000000	98,964515
2761,000000	98,962624
2760,000000	98,959864
2759,000000	98,957906
2758,000000	98,957733
2757,000000	98,958139
2756,000000	98,957550
2755,000000	98,956267
2754,000000	98,955553
2753,000000	98,955708
2752,000000	98,956445
2751,000000	98,957924
2750,000000	98,959750
2749,000000	98,960046
2748,000000	98,957310
2747,000000	98,952454
2746,000000	98,947590
2745,000000	98,943699
2744,000000	98,940896
2743,000000	98,939825
2742,000000	98,940998
2741,000000	98,943493
2740,000000	98,945899
2739,000000	98,947895
2738,000000	98,949547
2737,000000	98,950005
2736,000000	98,948597
2735,000000	98,946482
2734,000000	98,945566
2733,000000	98,946322
2732,000000	98,948072
2731,000000	98,950731
2730,000000	98,954724
2729,000000	98,959668
2728,000000	98,964524
2727,000000	98,968684
2726,000000	98,971844
2725,000000	98,973585
2724,000000	98,974293
2723,000000	98,975627
2722,000000	98,978700
2721,000000	98,982468
2720,000000	98,985244
2719,000000	98,987069
2718,000000	98,989238
2717,000000	98,992173
2716,000000	98,995130
2715,000000	98,997433
2714,000000	98,998775
2713,000000	98,998928
2712,000000	98,998334
2711,000000	98,998314
2710,000000	98,999462
2709,000000	99,000563
2708,000000	99,000295
2707,000000	98,999256
2706,000000	98,999077
2705,000000	99,000273
2704,000000	99,002268
2703,000000	99,004789
2702,000000	99,007778
2701,000000	99,010437
2700,000000	99,011705
2699,000000	99,011475
2698,000000	99,010426
2697,000000	99,009148
2696,000000	99,008231
2695,000000	99,008423
2694,000000	99,009736
2693,000000	99,011138
2692,000000	99,012038
2691,000000	99,013202
2690,000000	99,015160
2689,000000	99,016636
2688,000000	99,015854
2687,000000	99,012775
2686,000000	99,008978
2685,000000	99,005943
2684,000000	99,004377
2683,000000	99,004425
2682,000000	99,005550
2681,000000	99,006788
2680,000000	99,007887
2679,000000	99,009479
2678,000000	99,011524
2677,000000	99,012798
2676,000000	99,012659
2675,000000	99,011976
2674,000000	99,011325
2673,000000	99,009692
2672,000000	99,006347
2671,000000	99,002768
2670,000000	99,001115
2669,000000	99,001602
2668,000000	99,002699
2667,000000	99,003212
2666,000000	99,003001
2665,000000	99,002444
2664,000000	99,002328
2663,000000	99,003519
2662,000000	99,005849
2661,000000	99,008167
2660,000000	99,010300
2659,000000	99,013748
2658,000000	99,019411
2657,000000	99,025995
2656,000000	99,031996
2655,000000	99,037864
2654,000000	99,044641
2653,000000	99,051716
2652,000000	99,057763
2651,000000	99,062984
2650,000000	99,068641
2649,000000	99,075112
2648,000000	99,081947
2647,000000	99,089024
2646,000000	99,096079
2645,000000	99,102001
2644,000000	99,106267
2643,000000	99,110307
2642,000000	99,115881
2641,000000	99,122697
2640,000000	99,129052
2639,000000	99,133941
2638,000000	99,137309
2637,000000	99,139315
2636,000000	99,140759
2635,000000	99,143056
2634,000000	99,146298
2633,000000	99,148640
2632,000000	99,149269
2631,000000	99,150477
2630,000000	99,154840
2629,000000	99,161577
2628,000000	99,167635
2627,000000	99,171345
2626,000000	99,173094
2625,000000	99,173643
2624,000000	99,173839
2623,000000	99,175032
2622,000000	99,177876
2621,000000	99,181573
2620,000000	99,185692
2619,000000	99,191288
2618,000000	99,198440
2617,000000	99,204431
2616,000000	99,206595
2615,000000	99,205714
2614,000000	99,204521
2613,000000	99,204191
2612,000000	99,204464
2611,000000	99,205652
2610,000000	99,208157
2609,000000	99,210993
2608,000000	99,213007
2607,000000	99,214575
2606,000000	99,216367
2605,000000	99,217717
2604,000000	99,217943
2603,000000	99,217811
2602,000000	99,218007
2601,000000	99,218052
2600,000000	99,218306
2599,000000	99,220798
2598,000000	99,225881
2597,000000	99,230530
2596,000000	99,232340
2595,000000	99,232924
2594,000000	99,234641
2593,000000	99,236505
2592,000000	99,236503
2591,000000	99,235688
2590,000000	99,236584
2589,000000	99,239150
2588,000000	99,241735
2587,000000	99,244271
2586,000000	99,247418
2585,000000	99,250032
2584,000000	99,250867
2583,000000	99,251376
2582,000000	99,253838
2581,000000	99,257908
2580,000000	99,261733
2579,000000	99,264723
2578,000000	99,266366
2577,000000	99,264497
2576,000000	99,258313
2575,000000	99,251466
2574,000000	99,248504
2573,000000	99,249358
2572,000000	99,250516
2571,000000	99,250315
2570,000000	99,249763
2569,000000	99,249354
2568,000000	99,248538
2567,000000	99,247497
2566,000000	99,246618
2565,000000	99,245130
2564,000000	99,242887
2563,000000	99,242084
2562,000000	99,244495
2561,000000	99,248211
2560,000000	99,249901
2559,000000	99,248908
2558,000000	99,246818
2557,000000	99,244689
2556,000000	99,243355
2555,000000	99,244524
2554,000000	99,248593
2553,000000	99,253090
2552,000000	99,255917
2551,000000	99,258331
2550,000000	99,262048
2549,000000	99,265762
2548,000000	99,267352
2547,000000	99,267257
2546,000000	99,266526
2545,000000	99,264200
2544,000000	99,260170
2543,000000	99,258071
2542,000000	99,261189
2541,000000	99,267314
2540,000000	99,271612
2539,000000	99,272847
2538,000000	99,273247
2537,000000	99,274071
2536,000000	99,275254
2535,000000	99,277536
2534,000000	99,280846
2533,000000	99,282181
2532,000000	99,279272
2531,000000	99,274951
2530,000000	99,273923
2529,000000	99,276331
2528,000000	99,278500
2527,000000	99,278674
2526,000000	99,277956
2525,000000	99,276722
2524,000000	99,274372
2523,000000	99,272126
2522,000000	99,272096
2521,000000	99,273822
2520,000000	99,275084
2519,000000	99,275649
2518,000000	99,277049
2517,000000	99,279210
2516,000000	99,280557
2515,000000	99,281055
2514,000000	99,282291
2513,000000	99,284881
2512,000000	99,288187
2511,000000	99,291708
2510,000000	99,294579
2509,000000	99,295034
2508,000000	99,292953
2507,000000	99,291401
2506,000000	99,292942
2505,000000	99,295769
2504,000000	99,296343
2503,000000	99,294359
2502,000000	99,292244
2501,000000	99,291348
2500,000000	99,291661
2499,000000	99,293949
2498,000000	99,298683
2497,000000	99,303734
2496,000000	99,306178
2495,000000	99,305994
2494,000000	99,305687
2493,000000	99,307184
2492,000000	99,311054
2491,000000	99,317212
2490,000000	99,324082
2489,000000	99,328560
2488,000000	99,329247
2487,000000	99,328159
2486,000000	99,327312
2485,000000	99,325788
2484,000000	99,322601
2483,000000	99,319854
2482,000000	99,319843
2481,000000	99,321182
2480,000000	99,321293
2479,000000	99,320836
2478,000000	99,322096
2477,000000	99,324464
2476,000000	99,325074
2475,000000	99,323081
2474,000000	99,320226
2473,000000	99,318089
2472,000000	99,317388
2471,000000	99,318972
2470,000000	99,322898
2469,000000	99,327568
2468,000000	99,331831
2467,000000	99,336484
2466,000000	99,341582
2465,000000	99,344374
2464,000000	99,342588
2463,000000	99,338036
2462,000000	99,334320
2461,000000	99,332677
2460,000000	99,332638
2459,000000	99,334638
2458,000000	99,338878
2457,000000	99,343193
2456,000000	99,345117
2455,000000	99,344926
2454,000000	99,344274
2453,000000	99,343416
2452,000000	99,342167
2451,000000	99,341617
2450,000000	99,342226
2449,000000	99,342212
2448,000000	99,340662
2447,000000	99,340220
2446,000000	99,343695
2445,000000	99,349812
2444,000000	99,355193
2443,000000	99,358768
2442,000000	99,361283
2441,000000	99,362343
2440,000000	99,361086
2439,000000	99,358280
2438,000000	99,355213
2437,000000	99,352224
2436,000000	99,350489
2435,000000	99,352646
2434,000000	99,358908
2433,000000	99,365197
2432,000000	99,368258
2431,000000	99,369968
2430,000000	99,373319
2429,000000	99,376916
2428,000000	99,377325
2427,000000	99,374582
2426,000000	99,371369
2425,000000	99,368812
2424,000000	99,366946
2423,000000	99,367270
2422,000000	99,370564
2421,000000	99,373660
2420,000000	99,372570
2419,000000	99,367915
2418,000000	99,363552
2417,000000	99,361023
2416,000000	99,358967
2415,000000	99,356942
2414,000000	99,356093
2413,000000	99,356562
2412,000000	99,357567
2411,000000	99,359657
2410,000000	99,364036
2409,000000	99,370136
2408,000000	99,376504
2407,000000	99,383279
2406,000000	99,391210
2405,000000	99,398829
2404,000000	99,403059
2403,000000	99,402229
2402,000000	99,396935
2401,000000	99,389154
2400,000000	99,382106
2399,000000	99,379247
2398,000000	99,381196
2397,000000	99,384927
2396,000000	99,387581
2395,000000	99,389417
2394,000000	99,391532
2393,000000	99,393205
2392,000000	99,393681
2391,000000	99,394256
2390,000000	99,395914
2389,000000	99,396979
2388,000000	99,395712
2387,000000	99,393617
2386,000000	99,393749
2385,000000	99,397251
2384,000000	99,403832
2383,000000	99,413336
2382,000000	99,424297
2381,000000	99,432870
2380,000000	99,436059
2379,000000	99,435037
2378,000000	99,432652
2377,000000	99,429285
2376,000000	99,423930
2375,000000	99,417953
2374,000000	99,414546
2373,000000	99,415200
2372,000000	99,419558
2371,000000	99,427276
2370,000000	99,437159
2369,000000	99,445693
2368,000000	99,450041
2367,000000	99,451202
2366,000000	99,450984
2365,000000	99,448184
2364,000000	99,441110
2363,000000	99,431891
2362,000000	99,424202
2361,000000	99,418505
2360,000000	99,413374
2359,000000	99,409600
2358,000000	99,409161
2357,000000	99,411261
2356,000000	99,412861
2355,000000	99,412607
2354,000000	99,412066
2353,000000	99,412567
2352,000000	99,413139
2351,000000	99,412336
2350,000000	99,409582
2349,000000	99,404615
2348,000000	99,398665
2347,000000	99,395746
2346,000000	99,398043
2345,000000	99,400329
2344,000000	99,396295
2343,000000	99,388115
2342,000000	99,383445
2341,000000	99,384768
2340,000000	99,387945
2339,000000	99,389700
2338,000000	99,390228
2337,000000	99,389526
2336,000000	99,386676
2335,000000	99,384264
2334,000000	99,386904
2333,000000	99,395168
2332,000000	99,403615
2331,000000	99,407592
2330,000000	99,405813
2329,000000	99,397602
2328,000000	99,380492
2327,000000	99,355483
2326,000000	99,329796
2325,000000	99,313767
2324,000000	99,314351
2323,000000	99,330771
2322,000000	99,353893
2321,000000	99,371724
2320,000000	99,378007
2319,000000	99,376253
2318,000000	99,373493
2317,000000	99,373973
2316,000000	99,378250
2315,000000	99,386343
2314,000000	99,396290
2313,000000	99,404203
2312,000000	99,407941
2311,000000	99,410710
2310,000000	99,416095
2309,000000	99,422909
2308,000000	99,427256
2307,000000	99,428429
2306,000000	99,427932
2305,000000	99,425536
2304,000000	99,419798
2303,000000	99,412026
2302,000000	99,405183
2301,000000	99,400615
2300,000000	99,398121
2299,000000	99,398074
2298,000000	99,399351
2297,000000	99,398117
2296,000000	99,391825
2295,000000	99,383374
2294,000000	99,377001
2293,000000	99,372923
2292,000000	99,369483
2291,000000	99,367971
2290,000000	99,370033
2289,000000	99,372785
2288,000000	99,372493
2287,000000	99,371398
2286,000000	99,375002
2285,000000	99,383501
2284,000000	99,391851
2283,000000	99,397384
2282,000000	99,401591
2281,000000	99,405218
2280,000000	99,407801
2279,000000	99,411381
2278,000000	99,418530
2277,000000	99,427194
2276,000000	99,432978
2275,000000	99,435570
2274,000000	99,436940
2273,000000	99,435198
2272,000000	99,427395
2271,000000	99,417568
2270,000000	99,414568
2269,000000	99,421603
2268,000000	99,433833
2267,000000	99,445596
2266,000000	99,453933
2265,000000	99,456379
2264,000000	99,452714
2263,000000	99,448291
2262,000000	99,448757
2261,000000	99,451901
2260,000000	99,451127
2259,000000	99,446138
2258,000000	99,443566
2257,000000	99,447634
2256,000000	99,456366
2255,000000	99,466121
2254,000000	99,473685
2253,000000	99,475612
2252,000000	99,472261
2251,000000	99,471014
2250,000000	99,478311
2249,000000	99,490156
2248,000000	99,497016
2247,000000	99,496347
2246,000000	99,492860
2245,000000	99,488842
2244,000000	99,482768
2243,000000	99,476291
2242,000000	99,474383
2241,000000	99,478189
2240,000000	99,484331
2239,000000	99,490516
2238,000000	99,495993
2237,000000	99,498478
2236,000000	99,497346
2235,000000	99,497385
2234,000000	99,502486
2233,000000	99,508422
2232,000000	99,508979
2231,000000	99,506022
2230,000000	99,505768
2229,000000	99,508953
2228,000000	99,512460
2227,000000	99,516578
2226,000000	99,521784
2225,000000	99,523125
2224,000000	99,517651
2223,000000	99,513170
2222,000000	99,518780
2221,000000	99,530524
2220,000000	99,537243
2219,000000	99,536959
2218,000000	99,535894
2217,000000	99,535039
2216,000000	99,530971
2215,000000	99,527543
2214,000000	99,533674
2213,000000	99,549666
2212,000000	99,567082
2211,000000	99,581549
2210,000000	99,595171
2209,000000	99,607915
2208,000000	99,617301
2207,000000	99,624823
2206,000000	99,632237
2205,000000	99,634029
2204,000000	99,624409
2203,000000	99,609020
2202,000000	99,598261
2201,000000	99,592414
2200,000000	99,584850
2199,000000	99,576996
2198,000000	99,577047
2197,000000	99,585454
2196,000000	99,594290
2195,000000	99,600265
2194,000000	99,606490
2193,000000	99,612166
2192,000000	99,612746
2191,000000	99,609667
2190,000000	99,609238
2189,000000	99,612363
2188,000000	99,615120
2187,000000	99,617846
2186,000000	99,624244
2185,000000	99,634202
2184,000000	99,646261
2183,000000	99,662037
2182,000000	99,677883
2181,000000	99,679581
2180,000000	99,658803
2179,000000	99,628295
2178,000000	99,608044
2177,000000	99,603857
2176,000000	99,609715
2175,000000	99,621934
2174,000000	99,635834
2173,000000	99,637924
2172,000000	99,619711
2171,000000	99,592939
2170,000000	99,574753
2169,000000	99,564610
2168,000000	99,552726
2167,000000	99,543594
2166,000000	99,549871
2165,000000	99,564914
2164,000000	99,566212
2163,000000	99,549745
2162,000000	99,541941
2161,000000	99,572144
2160,000000	99,643522
2159,000000	99,730751
2158,000000	99,796574
2157,000000	99,815665
2156,000000	99,795208
2155,000000	99,766556
2154,000000	99,750756
2153,000000	99,741533
2152,000000	99,726717
2151,000000	99,711771
2150,000000	99,707820
2149,000000	99,711448
2148,000000	99,713241
2147,000000	99,715917
2146,000000	99,725216
2145,000000	99,733035
2144,000000	99,728571
2143,000000	99,718095
2142,000000	99,715682
2141,000000	99,721205
2140,000000	99,723947
2139,000000	99,721502
2138,000000	99,719481
2137,000000	99,718286
2136,000000	99,715251
2135,000000	99,714012
2134,000000	99,717520
2133,000000	99,718084
2132,000000	99,708763
2131,000000	99,697665
2130,000000	99,696955
2129,000000	99,703401
2128,000000	99,702940
2127,000000	99,690736
2126,000000	99,673706
2125,000000	99,656714
2124,000000	99,639009
2123,000000	99,622758
2122,000000	99,612898
2121,000000	99,608414
2120,000000	99,603770
2119,000000	99,598665
2118,000000	99,597198
2117,000000	99,598434
2116,000000	99,597498
2115,000000	99,594732
2114,000000	99,594133
2113,000000	99,593685
2112,000000	99,587803
2111,000000	99,578588
2110,000000	99,573681
2109,000000	99,572859
2108,000000	99,568076
2107,000000	99,557868
2106,000000	99,550693
2105,000000	99,552027
2104,000000	99,557787
2103,000000	99,562681
2102,000000	99,565669
2101,000000	99,566115
2100,000000	99,564023
2099,000000	99,565668
2098,000000	99,579520
2097,000000	99,604557
2096,000000	99,629908
2095,000000	99,647141
2094,000000	99,654831
2093,000000	99,652164
2092,000000	99,638603
2091,000000	99,620143
2090,000000	99,606167
2089,000000	99,598469
2088,000000	99,591185
2087,000000	99,582056
2086,000000	99,575666
2085,000000	99,574570
2084,000000	99,575456
2083,000000	99,575529
2082,000000	99,575451
2081,000000	99,575404
2080,000000	99,575312
2079,000000	99,578552
2078,000000	99,587605
2077,000000	99,597025
2076,000000	99,599511
2075,000000	99,598138
2074,000000	99,602281
2073,000000	99,612400
2072,000000	99,619818
2071,000000	99,621573
2070,000000	99,623825
2069,000000	99,629689
2068,000000	99,635518
2067,000000	99,640926
2066,000000	99,651090
2065,000000	99,665369
2064,000000	99,673847
2063,000000	99,669211
2062,000000	99,654369
2061,000000	99,637307
2060,000000	99,626048
2059,000000	99,627246
2058,000000	99,640834
2057,000000	99,656045
2056,000000	99,660628
2055,000000	99,652468
2054,000000	99,635020
2053,000000	99,608136
2052,000000	99,575449
2051,000000	99,554505
2050,000000	99,562588
2049,000000	99,591865
2048,000000	99,616246
2047,000000	99,627461
2046,000000	99,640624
2045,000000	99,661190
2044,000000	99,672747
2043,000000	99,664284
2042,000000	99,647095
2041,000000	99,636387
2040,000000	99,634598
2039,000000	99,640645
2038,000000	99,657944
2037,000000	99,683025
2036,000000	99,701788
2035,000000	99,706593
2034,000000	99,703685
2033,000000	99,698823
2032,000000	99,691211
2031,000000	99,684873
2030,000000	99,688272
2029,000000	99,699343
2028,000000	99,706971
2027,000000	99,708724
2026,000000	99,710079
2025,000000	99,708172
2024,000000	99,696589
2023,000000	99,684387
2022,000000	99,688077
2021,000000	99,705595
2020,000000	99,719753
2019,000000	99,727076
2018,000000	99,738818
2017,000000	99,752276
2016,000000	99,747856
2015,000000	99,720540
2014,000000	99,688290
2013,000000	99,665285
2012,000000	99,649191
2011,000000	99,638190
2010,000000	99,640397
2009,000000	99,658941
2008,000000	99,684011
2007,000000	99,706712
2006,000000	99,726146
2005,000000	99,740563
2004,000000	99,748463
2003,000000	99,756826
2002,000000	99,771549
2001,000000	99,782990
2000,000000	99,778274
1999,000000	99,764812
1998,000000	99,761539
1997,000000	99,770135
1996,000000	99,774095
1995,000000	99,765224
1994,000000	99,750161
1993,000000	99,731825
1992,000000	99,706101
1991,000000	99,680300
1990,000000	99,673187
1989,000000	99,690850
1988,000000	99,720541
1987,000000	99,749713
1986,000000	99,773162
1985,000000	99,780767
1984,000000	99,760625
1983,000000	99,720086
1982,000000	99,684718
1981,000000	99,671022
1980,000000	99,676425
1979,000000	99,698469
1978,000000	99,739067
1977,000000	99,782052
1976,000000	99,798298
1975,000000	99,787226
1974,000000	99,781842
1973,000000	99,803534
1972,000000	99,837506
1971,000000	99,861123
1970,000000	99,870987
1969,000000	99,872318
1968,000000	99,864912
1967,000000	99,851274
1966,000000	99,841016
1965,000000	99,836680
1964,000000	99,831025
1963,000000	99,824011
1962,000000	99,826291
1961,000000	99,841025
1960,000000	99,856280
1959,000000	99,860798
1958,000000	99,853344
1957,000000	99,834329
1956,000000	99,802974
1955,000000	99,765294
1954,000000	99,732340
1953,000000	99,708592
1952,000000	99,692423
1951,000000	99,686544
1950,000000	99,694726
1949,000000	99,707598
1948,000000	99,707820
1947,000000	99,692684
1946,000000	99,677256
1945,000000	99,672400
1944,000000	99,673156
1943,000000	99,671792
1942,000000	99,668665
1941,000000	99,664532
1940,000000	99,655886
1939,000000	99,642932
1938,000000	99,630527
1937,000000	99,619148
1936,000000	99,604200
1935,000000	99,587056
1934,000000	99,576844
1933,000000	99,578269
1932,000000	99,586596
1931,000000	99,597219
1930,000000	99,610641
1929,000000	99,624697
1928,000000	99,633888
1927,000000	99,639072
1926,000000	99,645787
1925,000000	99,651404
1924,000000	99,644894
1923,000000	99,626271
1922,000000	99,612800
1921,000000	99,615939
1920,000000	99,626294
1919,000000	99,628489
1918,000000	99,619853
1917,000000	99,608418
1916,000000	99,598529
1915,000000	99,590511
1914,000000	99,587476
1913,000000	99,592331
1912,000000	99,600549
1911,000000	99,603242
1910,000000	99,596718
1909,000000	99,584452
1908,000000	99,572145
1907,000000	99,564490
1906,000000	99,563796
1905,000000	99,568565
1904,000000	99,574266
1903,000000	99,579210
1902,000000	99,584808
1901,000000	99,588353
1900,000000	99,583394
1899,000000	99,570069
1898,000000	99,558092
1897,000000	99,556738
1896,000000	99,565336
1895,000000	99,577647
1894,000000	99,590547
1893,000000	99,603291
1892,000000	99,613085
1891,000000	99,616431
1890,000000	99,612712
1889,000000	99,603784
1888,000000	99,591880
1887,000000	99,580261
1886,000000	99,571783
1885,000000	99,565245
1884,000000	99,556358
1883,000000	99,544101
1882,000000	99,532515
1881,000000	99,523922
1880,000000	99,515493
1879,000000	99,504846
1878,000000	99,494404
1877,000000	99,488000
1876,000000	99,485870
1875,000000	99,485898
1874,000000	99,487785
1873,000000	99,492440
1872,000000	99,499284
1871,000000	99,506218
1870,000000	99,510044
1869,000000	99,506875
1868,000000	99,496522
1867,000000	99,486949
1866,000000	99,487081
1865,000000	99,496164
1864,000000	99,506096
1863,000000	99,511883
1862,000000	99,515053
1861,000000	99,517523
1860,000000	99,518153
1859,000000	99,517565
1858,000000	99,519894
1857,000000	99,526450
1856,000000	99,532872
1855,000000	99,535797
1854,000000	99,537045
1853,000000	99,538377
1852,000000	99,537542
1851,000000	99,532940
1850,000000	99,526463
1849,000000	99,521930
1848,000000	99,521796
1847,000000	99,525611
1846,000000	99,528643
1845,000000	99,522059
1844,000000	99,502721
1843,000000	99,483679
1842,000000	99,480735
1841,000000	99,492321
1840,000000	99,505485
1839,000000	99,512590
1838,000000	99,516003
1837,000000	99,519081
1836,000000	99,518599
1835,000000	99,512517
1834,000000	99,506697
1833,000000	99,506957
1832,000000	99,509253
1831,000000	99,502616
1830,000000	99,483410
1829,000000	99,463960
1828,000000	99,456743
1827,000000	99,459603
1826,000000	99,461075
1825,000000	99,453369
1824,000000	99,440588
1823,000000	99,432889
1822,000000	99,434039
1821,000000	99,438627
1820,000000	99,439957
1819,000000	99,437441
1818,000000	99,435242
1817,000000	99,434841
1816,000000	99,432252
1815,000000	99,425396
1814,000000	99,417514
1813,000000	99,411197
1812,000000	99,403966
1811,000000	99,391333
1810,000000	99,374451
1809,000000	99,358848
1808,000000	99,346945
1807,000000	99,338192
1806,000000	99,332792
1805,000000	99,330570
1804,000000	99,328541
1803,000000	99,323483
1802,000000	99,314970
1801,000000	99,303315
1800,000000	99,288104
1799,000000	99,270322
1798,000000	99,255966
1797,000000	99,250982
1796,000000	99,254886
1795,000000	99,261318
1794,000000	99,261378
1793,000000	99,246017
1792,000000	99,214243
1791,000000	99,179353
1790,000000	99,157095
1789,000000	99,148632
1788,000000	99,143225
1787,000000	99,131538
1786,000000	99,113254
1785,000000	99,094176
1784,000000	99,078110
1783,000000	99,064859
1782,000000	99,052459
1781,000000	99,037990
1780,000000	99,020994
1779,000000	99,003979
1778,000000	98,991831
1777,000000	98,986300
1776,000000	98,984493
1775,000000	98,982422
1774,000000	98,975829
1773,000000	98,958892
1772,000000	98,929908
1771,000000	98,897279
1770,000000	98,871061
1769,000000	98,852205
1768,000000	98,836079
1767,000000	98,822627
1766,000000	98,816710
1765,000000	98,817120
1764,000000	98,812557
1763,000000	98,790522
1762,000000	98,752004
1761,000000	98,712447
1760,000000	98,681830
1759,000000	98,654269
1758,000000	98,619773
1757,000000	98,574226
1756,000000	98,523022
1755,000000	98,474036
1754,000000	98,427234
1753,000000	98,372664
1752,000000	98,297124
1751,000000	98,196118
1750,000000	98,078273
1749,000000	97,950213
1748,000000	97,806274
1747,000000	97,643648
1746,000000	97,465495
1745,000000	97,268809
1744,000000	97,048120
1743,000000	96,808443
1742,000000	96,558363
1741,000000	96,288577
1740,000000	95,985641
1739,000000	95,677134
1738,000000	95,414382
1737,000000	95,204170
1736,000000	95,008427
1735,000000	94,786715
1734,000000	94,551297
1733,000000	94,367008
1732,000000	94,253222
1731,000000	94,182191
1730,000000	94,135849
1729,000000	94,112092
1728,000000	94,110637
1727,000000	94,131091
1726,000000	94,176446
1725,000000	94,253811
1724,000000	94,366088
1723,000000	94,500775
1722,000000	94,637574
1721,000000	94,766579
1720,000000	94,899166
1719,000000	95,067175
1718,000000	95,297998
1717,000000	95,560912
1716,000000	95,793184
1715,000000	95,987775
1714,000000	96,162906
1713,000000	96,322598
1712,000000	96,467757
1711,000000	96,606086
1710,000000	96,741196
1709,000000	96,866472
1708,000000	96,978288
1707,000000	97,086442
1706,000000	97,200274
1705,000000	97,307355
1704,000000	97,387423
1703,000000	97,444688
1702,000000	97,496604
1701,000000	97,552854
1700,000000	97,605732
1699,000000	97,642383
1698,000000	97,672897
1697,000000	97,701130
1696,000000	97,722945
1695,000000	97,737346
1694,000000	97,750423
1693,000000	97,763762
1692,000000	97,769755
1691,000000	97,767172
1690,000000	97,762589
1689,000000	97,759441
1688,000000	97,756711
1687,000000	97,753664
1686,000000	97,747364
1685,000000	97,729583
1684,000000	97,701858
1683,000000	97,680341
1682,000000	97,671495
1681,000000	97,664331
1680,000000	97,651792
1679,000000	97,639586
1678,000000	97,632623
1677,000000	97,624691
1676,000000	97,607409
1675,000000	97,584066
1674,000000	97,565164
1673,000000	97,553694
1672,000000	97,545015
1671,000000	97,535561
1670,000000	97,526483
1669,000000	97,515215
1668,000000	97,500738
1667,000000	97,490664
1666,000000	97,487695
1665,000000	97,486531
1664,000000	97,482524
1663,000000	97,477347
1662,000000	97,474549
1661,000000	97,471726
1660,000000	97,468791
1659,000000	97,469349
1658,000000	97,474110
1657,000000	97,478662
1656,000000	97,477522
1655,000000	97,471378
1654,000000	97,466631
1653,000000	97,470944
1652,000000	97,467396
1651,000000	97,475143
1650,000000	97,499204
1649,000000	97,518096
1648,000000	97,519464
1647,000000	97,510548
1646,000000	97,499819
1645,000000	97,487440
1644,000000	97,476315
1643,000000	97,466287
1642,000000	97,454433
1641,000000	97,439453
1640,000000	97,424187
1639,000000	97,412548
1638,000000	97,406551
1637,000000	97,409085
1636,000000	97,427065
1635,000000	97,457599
1634,000000	97,484394
1633,000000	97,505914
1632,000000	97,523247
1631,000000	97,537891
1630,000000	97,553305
1629,000000	97,569945
1628,000000	97,584749
1627,000000	97,597774
1626,000000	97,612475
1625,000000	97,630179
1624,000000	97,650292
1623,000000	97,672637
1622,000000	97,694895
1621,000000	97,713112
1620,000000	97,725902
1619,000000	97,732822
1618,000000	97,735089
1617,000000	97,735395
1616,000000	97,736010
1615,000000	97,740043
1614,000000	97,747442
1613,000000	97,750729
1612,000000	97,744392
1611,000000	97,731104
1610,000000	97,715730
1609,000000	97,696997
1608,000000	97,671425
1607,000000	97,640601
1606,000000	97,607577
1605,000000	97,571112
1604,000000	97,531682
1603,000000	97,497164
1602,000000	97,477241
1601,000000	97,474250
1600,000000	97,485059
1599,000000	97,508439
1598,000000	97,544092
1597,000000	97,588189
1596,000000	97,635313
1595,000000	97,682208
1594,000000	97,726176
1593,000000	97,762497
1592,000000	97,787909
1591,000000	97,804348
1590,000000	97,816131
1589,000000	97,824790
1588,000000	97,829121
1587,000000	97,828487
1586,000000	97,822893
1585,000000	97,811500
1584,000000	97,795594
1583,000000	97,781372
1582,000000	97,774640
1581,000000	97,775806
1580,000000	97,781458
1579,000000	97,789133
1578,000000	97,798701
1577,000000	97,812089
1576,000000	97,829702
1575,000000	97,847979
1574,000000	97,866427
1573,000000	97,882875
1572,000000	97,892460
1571,000000	97,894101
1570,000000	97,891771
1569,000000	97,888266
1568,000000	97,883927
1567,000000	97,882013
1566,000000	97,882735
1565,000000	97,883896
1564,000000	97,884800
1563,000000	97,886519
1562,000000	97,887250
1561,000000	97,883550
1560,000000	97,872022
1559,000000	97,875107
1558,000000	97,899686
1557,000000	97,911110
1556,000000	97,915995
1555,000000	97,918483
1554,000000	97,918910
1553,000000	97,917521
1552,000000	97,914314
1551,000000	97,908945
1550,000000	97,903539
1549,000000	97,900104
1548,000000	97,896482
1547,000000	97,890519
1546,000000	97,881382
1545,000000	97,870980
1544,000000	97,863485
1543,000000	97,860896
1542,000000	97,861311
1541,000000	97,866217
1540,000000	97,884285
1539,000000	97,910871
1538,000000	97,937845
1537,000000	97,969719
1536,000000	98,003554
1535,000000	98,039887
1534,000000	98,085413
1533,000000	98,134955
1532,000000	98,171099
1531,000000	98,192631
1530,000000	98,208184
1529,000000	98,220453
1528,000000	98,228761
1527,000000	98,236873
1526,000000	98,250048
1525,000000	98,266842
1524,000000	98,281119
1523,000000	98,289215
1522,000000	98,293537
1521,000000	98,299212
1520,000000	98,307715
1519,000000	98,320818
1518,000000	98,332268
1517,000000	98,334024
1516,000000	98,328977
1515,000000	98,326748
1514,000000	98,330082
1513,000000	98,333105
1512,000000	98,332699
1511,000000	98,332292
1510,000000	98,334596
1509,000000	98,335246
1508,000000	98,331783
1507,000000	98,335146
1506,000000	98,342168
1505,000000	98,335053
1504,000000	98,327375
1503,000000	98,321683
1502,000000	98,307954
1501,000000	98,277394
1500,000000	98,226724
1499,000000	98,153336
1498,000000	98,045631
1497,000000	97,892225
1496,000000	97,718152
1495,000000	97,578313
1494,000000	97,500663
1493,000000	97,477829
1492,000000	97,500000
1491,000000	97,565158
1490,000000	97,658737
1489,000000	97,742851
1488,000000	97,792987
1487,000000	97,816317
1486,000000	97,825131
1485,000000	97,822360
1484,000000	97,809968
1483,000000	97,792743
1482,000000	97,770441
1481,000000	97,739785
1480,000000	97,702190
1479,000000	97,662131
1478,000000	97,616564
1477,000000	97,557122
1476,000000	97,482505
1475,000000	97,398210
1474,000000	97,301129
1473,000000	97,184277
1472,000000	97,065263
1471,000000	96,965430
1470,000000	96,876268
1469,000000	96,780591
1468,000000	96,677864
1467,000000	96,580039
1466,000000	96,495444
1465,000000	96,424276
1464,000000	96,369831
1463,000000	96,334828
1462,000000	96,309510
1461,000000	96,278422
1460,000000	96,231969
1459,000000	96,165711
1458,000000	96,061015
1457,000000	95,896689
1456,000000	95,711627
1455,000000	95,564352
1454,000000	95,451328
1453,000000	95,352275
1452,000000	95,272598
1451,000000	95,221251
1450,000000	95,178715
1449,000000	95,112065
1448,000000	95,009498
1447,000000	94,876527
1446,000000	94,700444
1445,000000	94,451968
1444,000000	94,112731
1443,000000	93,670640
1442,000000	93,112559
1441,000000	92,451043
1440,000000	91,737947
1439,000000	91,006397
1438,000000	90,223930
1437,000000	89,391477
1436,000000	88,700944
1435,000000	88,336531
1434,000000	88,231480
1433,000000	88,256101
1432,000000	88,344806
1431,000000	88,426570
1430,000000	88,372629
1429,000000	88,098197
1428,000000	87,679020
1427,000000	87,292986
1426,000000	87,107637
1425,000000	87,259444
1424,000000	87,786547
1423,000000	88,506820
1422,000000	89,179672
1421,000000	89,766219
1420,000000	90,388143
1419,000000	91,087502
1418,000000	91,706734
1417,000000	92,152356
1416,000000	92,505091
1415,000000	92,847111
1414,000000	93,205357
1413,000000	93,590879
1412,000000	94,010194
1411,000000	94,440041
1410,000000	94,836785
1409,000000	95,177288
1408,000000	95,461600
1407,000000	95,690346
1406,000000	95,869187
1405,000000	96,014390
1404,000000	96,131561
1403,000000	96,207594
1402,000000	96,242555
1401,000000	96,258571
1400,000000	96,273080
1399,000000	96,280585
1398,000000	96,269818
1397,000000	96,245695
1396,000000	96,212756
1395,000000	96,162586
1394,000000	96,091027
1393,000000	96,007877
1392,000000	95,917908
1391,000000	95,814021
1390,000000	95,694396
1389,000000	95,569009
1388,000000	95,447672
1387,000000	95,332992
1386,000000	95,228552
1385,000000	95,139423
1384,000000	95,063365
1383,000000	94,993802
1382,000000	94,931432
1381,000000	94,884536
1380,000000	94,857393
1379,000000	94,846869
1378,000000	94,849756
1377,000000	94,866523
1376,000000	94,896949
1375,000000	94,936784
1374,000000	94,977893
1373,000000	95,009012
1372,000000	95,019885
1371,000000	95,006853
1370,000000	94,975401
1369,000000	94,934705
1368,000000	94,887316
1367,000000	94,827392
1366,000000	94,751852
1365,000000	94,664580
1364,000000	94,568084
1363,000000	94,460614
1362,000000	94,344376
1361,000000	94,226779
1360,000000	94,110877
1359,000000	93,994955
1358,000000	93,880845
1357,000000	93,774703
1356,000000	93,680945
1355,000000	93,602190
1354,000000	93,544967
1353,000000	93,516585
1352,000000	93,515252
1351,000000	93,530248
1350,000000	93,550660
1349,000000	93,566340
1348,000000	93,563519
1347,000000	93,525770
1346,000000	93,441241
1345,000000	93,305082
1344,000000	93,114557
1343,000000	92,865813
1342,000000	92,555304
1341,000000	92,181220
1340,000000	91,751434
1339,000000	91,294016
1338,000000	90,849355
1337,000000	90,447243
1336,000000	90,099531
1335,000000	89,809426
1334,000000	89,577197
1333,000000	89,399060
1332,000000	89,266762
1331,000000	89,172381
1330,000000	89,111090
1329,000000	89,080633
1328,000000	89,080591
1327,000000	89,110855
1326,000000	89,172181
1325,000000	89,265353
1324,000000	89,389098
1323,000000	89,539492
1322,000000	89,711908
1321,000000	89,904362
1320,000000	90,114917
1319,000000	90,335709
1318,000000	90,553841
1317,000000	90,758515
1316,000000	90,944628
1315,000000	91,111263
1314,000000	91,261014
1313,000000	91,397785
1312,000000	91,521575
1311,000000	91,628214
1310,000000	91,717087
1309,000000	91,794428
1308,000000	91,865681
1307,000000	91,930792
1306,000000	91,990002
1305,000000	92,047958
1304,000000	92,108157
1303,000000	92,168082
1302,000000	92,225005
1301,000000	92,281146
1300,000000	92,338950
1299,000000	92,396757
1298,000000	92,453664
1297,000000	92,512999
1296,000000	92,576026
1295,000000	92,637949
1294,000000	92,694979
1293,000000	92,749456
1292,000000	92,802812
1291,000000	92,849321
1290,000000	92,881649
1289,000000	92,897700
1288,000000	92,896196
1287,000000	92,872203
1286,000000	92,822187
1285,000000	92,747631
1284,000000	92,650619
1283,000000	92,529987
1282,000000	92,386298
1281,000000	92,224728
1280,000000	92,048526
1279,000000	91,855915
1278,000000	91,644785
1277,000000	91,416329
1276,000000	91,171546
1275,000000	90,907226
1274,000000	90,618902
1273,000000	90,303068
1272,000000	89,956248
1271,000000	89,576375
1270,000000	89,164932
1269,000000	88,726734
1268,000000	88,266574
1267,000000	87,789346
1266,000000	87,303083
1265,000000	86,818685
1264,000000	86,346952
1263,000000	85,895498
1262,000000	85,467070
1261,000000	85,059429
1260,000000	84,667627
1259,000000	84,286236
1258,000000	83,914292
1257,000000	83,565226
1256,000000	83,269497
1255,000000	83,061544
1254,000000	82,954595
1253,000000	82,930938
1252,000000	82,956579
1251,000000	82,998511
1250,000000	83,034927
1249,000000	83,057347
1248,000000	83,068135
1247,000000	83,074355
1246,000000	83,081295
1245,000000	83,092960
1244,000000	83,114326
1243,000000	83,149809
1242,000000	83,202177
1241,000000	83,275393
1240,000000	83,377231
1239,000000	83,515273
1238,000000	83,691948
1237,000000	83,906584
1236,000000	84,156032
1235,000000	84,432057
1234,000000	84,722460
1233,000000	85,018911
1232,000000	85,323892
1231,000000	85,647865
1230,000000	86,006479
1229,000000	86,419048
1228,000000	86,899988
1227,000000	87,448730
1226,000000	88,047167
1225,000000	88,666351
1224,000000	89,270707
1223,000000	89,822746
1222,000000	90,295149
1221,000000	90,679381
1220,000000	90,977829
1219,000000	91,193523
1218,000000	91,335983
1217,000000	91,421906
1216,000000	91,465175
1215,000000	91,470979
1214,000000	91,443808
1213,000000	91,395178
1212,000000	91,332993
1211,000000	91,254910
1210,000000	91,158007
1209,000000	91,046555
1208,000000	90,925581
1207,000000	90,793512
1206,000000	90,648838
1205,000000	90,496586
1204,000000	90,341732
1203,000000	90,183543
1202,000000	90,022123
1201,000000	89,865009
1200,000000	89,721886
1199,000000	89,599314
1198,000000	89,504022
1197,000000	89,445736
1196,000000	89,430282
1195,000000	89,453804
1194,000000	89,511115
1193,000000	89,602360
1192,000000	89,728344
1191,000000	89,885047
1190,000000	90,068090
1189,000000	90,278094
1188,000000	90,511501
1187,000000	90,753682
1186,000000	90,988845
1185,000000	91,210761
1184,000000	91,416252
1183,000000	91,596834
1182,000000	91,747147
1181,000000	91,873831
1180,000000	91,986931
1179,000000	92,087474
1178,000000	92,172965
1177,000000	92,246448
1176,000000	92,310875
1175,000000	92,363400
1174,000000	92,401932
1173,000000	92,430965
1172,000000	92,453851
1171,000000	92,468194
1170,000000	92,476377
1169,000000	92,491114
1168,000000	92,523443
1167,000000	92,573737
1166,000000	92,641278
1165,000000	92,731413
1164,000000	92,845563
1163,000000	92,973466
1162,000000	93,103703
1161,000000	93,232323
1160,000000	93,353100
1159,000000	93,451398
1158,000000	93,517814
1157,000000	93,558271
1156,000000	93,581217
1155,000000	93,587112
1154,000000	93,577912
1153,000000	93,564683
1152,000000	93,556366
1151,000000	93,551188
1150,000000	93,548143
1149,000000	93,555399
1148,000000	93,579011
1147,000000	93,614165
1146,000000	93,656027
1145,000000	93,707214
1144,000000	93,766203
1143,000000	93,820519
1142,000000	93,860919
1141,000000	93,891187
1140,000000	93,915733
1139,000000	93,930048
1138,000000	93,931167
1137,000000	93,924687
1136,000000	93,912003
1135,000000	93,884090
1134,000000	93,836518
1133,000000	93,776987
1132,000000	93,710789
1131,000000	93,631389
1130,000000	93,534197
1129,000000	93,426115
1128,000000	93,312648
1127,000000	93,190029
1126,000000	93,057402
1125,000000	92,923660
1124,000000	92,793963
1123,000000	92,663365
1122,000000	92,531831
1121,000000	92,411873
1120,000000	92,312334
1119,000000	92,227313
1118,000000	92,149831
1117,000000	92,082322
1116,000000	92,024579
1115,000000	91,964153
1114,000000	91,889116
1113,000000	91,798310
1112,000000	91,690488
1111,000000	91,556278
1110,000000	91,390809
1109,000000	91,203035
1108,000000	91,003437
1107,000000	90,795583
1106,000000	90,587172
1105,000000	90,395995
1104,000000	90,235094
1103,000000	90,103248
1102,000000	89,996551
1101,000000	89,917087
1100,000000	89,863139
1099,000000	89,822702
1098,000000	89,788893
1097,000000	89,769255
1096,000000	89,770526
1095,000000	89,787216
1094,000000	89,813450
1093,000000	89,854432
1092,000000	89,914052
1091,000000	89,983471
1090,000000	90,054279
1089,000000	90,130337
1088,000000	90,216021
1087,000000	90,304283
1086,000000	90,387965
1085,000000	90,469899
1084,000000	90,550526
1083,000000	90,618559
1082,000000	90,666104
1081,000000	90,700178
1080,000000	90,727586
1079,000000	90,743418
1078,000000	90,745947
1077,000000	90,748276
1076,000000	90,762995
1075,000000	90,789599
1074,000000	90,827188
1073,000000	90,883378
1072,000000	90,958378
1071,000000	91,036607
1070,000000	91,107573
1069,000000	91,179764
1068,000000	91,261393
1067,000000	91,344069
1066,000000	91,418249
1065,000000	91,488066
1064,000000	91,557438
1063,000000	91,618598
1062,000000	91,668267
1061,000000	91,717829
1060,000000	91,773566
1059,000000	91,823860
1058,000000	91,860171
1057,000000	91,892436
1056,000000	91,929743
1055,000000	91,962397
1054,000000	91,978586
1053,000000	91,982876
1052,000000	91,982495
1051,000000	91,972139
1050,000000	91,947818
1049,000000	91,920315
1048,000000	91,899272
1047,000000	91,880569
1046,000000	91,861921
1045,000000	91,853274
1044,000000	91,859325
1043,000000	91,869102
1042,000000	91,874539
1041,000000	91,883097
1040,000000	91,900616
1039,000000	91,918532
1038,000000	91,929880
1037,000000	91,940503
1036,000000	91,952321
1035,000000	91,952623
1034,000000	91,933455
1033,000000	91,905251
1032,000000	91,879445
1031,000000	91,853944
1030,000000	91,827459
1029,000000	91,810322
1028,000000	91,808262
1027,000000	91,810851
1026,000000	91,807906
1025,000000	91,802282
1024,000000	91,796285
1023,000000	91,782965
1022,000000	91,761809
1021,000000	91,746274
1020,000000	91,744460
1019,000000	91,749422
1018,000000	91,757169
1017,000000	91,776407
1016,000000	91,810119
1015,000000	91,846671
1014,000000	91,879666
1013,000000	91,917082
1012,000000	91,960387
1011,000000	91,994405
1010,000000	92,009754
1009,000000	92,014727
1008,000000	92,014592
1007,000000	91,999142
1006,000000	91,963008
1005,000000	91,917739
1004,000000	91,871456
1003,000000	91,816698
1002,000000	91,749506
1001,000000	91,679684
1000,000000	91,610529
999,000000	91,528428
998,000000	91,425614
997,000000	91,313808
996,000000	91,203059
995,000000	91,088352
994,000000	90,968276
993,000000	90,856071
992,000000	90,756899
991,000000	90,653370
990,000000	90,528203
989,000000	90,383374
988,000000	90,223914
987,000000	90,041849
986,000000	89,830501
985,000000	89,597943
984,000000	89,351082
983,000000	89,082320
982,000000	88,785795
981,000000	88,469355
980,000000	88,139312
979,000000	87,787154
978,000000	87,405263
977,000000	87,001956
976,000000	86,588581
975,000000	86,166515
974,000000	85,737684
973,000000	85,316085
972,000000	84,916968
971,000000	84,547117
970,000000	84,214162
969,000000	83,933824
968,000000	83,717271
967,000000	83,560439
966,000000	83,458368
965,000000	83,416845
964,000000	83,439635
963,000000	83,516202
962,000000	83,632514
961,000000	83,786006
960,000000	83,974880
959,000000	84,185043
958,000000	84,403877
957,000000	84,635157
956,000000	84,887621
955,000000	85,156772
954,000000	85,432376
953,000000	85,712654
952,000000	85,996397
951,000000	86,272333
950,000000	86,530713
949,000000	86,775204
948,000000	87,010112
947,000000	87,229014
946,000000	87,428055
945,000000	87,617338
944,000000	87,805667
943,000000	87,987306
942,000000	88,155866
941,000000	88,316318
940,000000	88,470987
939,000000	88,610456
938,000000	88,730685
937,000000	88,843520
936,000000	88,956514
935,000000	89,058778
934,000000	89,140643
933,000000	89,209647
932,000000	89,274836
931,000000	89,331468
930,000000	89,375150
929,000000	89,413950
928,000000	89,453337
927,000000	89,485944
926,000000	89,508693
925,000000	89,532340
924,000000	89,562450
923,000000	89,589258
922,000000	89,608731
921,000000	89,634660
920,000000	89,676883
919,000000	89,727050
918,000000	89,778075
917,000000	89,838204
916,000000	89,911898
915,000000	89,988867
914,000000	90,066210
913,000000	90,161880
912,000000	90,289622
911,000000	90,439710
910,000000	90,599446
909,000000	90,771312
908,000000	90,955644
907,000000	91,136330
906,000000	91,302370
905,000000	91,463320
904,000000	91,626920
903,000000	91,781015
902,000000	91,914465
901,000000	92,035093
900,000000	92,150382
899,000000	92,251657
898,000000	92,333294
897,000000	92,406200
896,000000	92,476917
895,000000	92,535104
894,000000	92,576821
893,000000	92,617553
892,000000	92,665995
891,000000	92,709023
890,000000	92,737146
889,000000	92,762129
888,000000	92,792774
887,000000	92,817502
886,000000	92,827344
885,000000	92,832526
884,000000	92,840517
883,000000	92,841745
882,000000	92,833537
881,000000	92,832602
880,000000	92,847499
879,000000	92,863805
878,000000	92,873770
877,000000	92,892819
876,000000	92,929535
875,000000	92,967151
874,000000	92,993838
873,000000	93,022834
872,000000	93,063818
871,000000	93,102926
870,000000	93,129811
869,000000	93,156867
868,000000	93,192282
867,000000	93,222138
866,000000	93,236641
865,000000	93,247562
864,000000	93,261834
863,000000	93,266461
862,000000	93,256466
861,000000	93,249781
860,000000	93,255711
859,000000	93,256993
858,000000	93,242033
857,000000	93,226258
856,000000	93,222579
855,000000	93,218239
854,000000	93,201898
853,000000	93,185354
852,000000	93,178160
851,000000	93,167155
850,000000	93,141696
849,000000	93,112101
848,000000	93,084155
847,000000	93,042708
846,000000	92,980229
845,000000	92,914355
844,000000	92,857594
843,000000	92,798222
842,000000	92,729652
841,000000	92,669851
840,000000	92,629600
839,000000	92,590268
838,000000	92,534972
837,000000	92,476907
836,000000	92,436122
835,000000	92,413774
834,000000	92,409904
833,000000	92,440153
832,000000	92,514765
831,000000	92,625738
830,000000	92,773363
829,000000	92,978663
828,000000	93,247642
827,000000	93,550714
826,000000	93,859880
825,000000	94,175668
824,000000	94,496127
823,000000	94,794540
822,000000	95,054318
821,000000	95,289369
820,000000	95,506803
819,000000	95,686323
818,000000	95,817853
817,000000	95,923400
816,000000	96,019834
815,000000	96,095730
814,000000	96,145042
813,000000	96,189217
812,000000	96,242323
811,000000	96,288018
810,000000	96,314381
809,000000	96,338438
808,000000	96,373292
807,000000	96,404024
806,000000	96,419768
805,000000	96,436533
804,000000	96,464555
803,000000	96,485510
802,000000	96,486307
801,000000	96,483051
800,000000	96,488383
799,000000	96,487876
798,000000	96,472651
797,000000	96,462325
796,000000	96,470765
795,000000	96,480776
794,000000	96,476397
793,000000	96,468739
792,000000	96,466828
791,000000	96,456083
790,000000	96,429673
789,000000	96,408830
788,000000	96,407030
787,000000	96,404866
786,000000	96,384134
785,000000	96,356568
784,000000	96,335533
783,000000	96,309658
782,000000	96,268097
781,000000	96,222186
780,000000	96,178752
779,000000	96,120782
778,000000	96,036974
777,000000	95,942969
776,000000	95,852180
775,000000	95,753998
774,000000	95,640491
773,000000	95,524614
772,000000	95,411731
771,000000	95,283460
770,000000	95,130931
769,000000	94,974057
768,000000	94,827297
767,000000	94,676608
766,000000	94,511451
765,000000	94,349351
764,000000	94,207705
763,000000	94,080977
762,000000	93,966715
761,000000	93,884054
760,000000	93,845052
759,000000	93,835931
758,000000	93,846091
757,000000	93,884883
756,000000	93,950325
755,000000	94,014425
754,000000	94,061137
753,000000	94,107152
752,000000	94,162968
751,000000	94,207878
750,000000	94,226596
749,000000	94,238000
748,000000	94,262863
747,000000	94,294654
746,000000	94,325307
745,000000	94,367102
744,000000	94,424622
743,000000	94,476139
742,000000	94,507611
741,000000	94,533827
740,000000	94,564291
739,000000	94,580914
738,000000	94,573390
737,000000	94,561409
736,000000	94,556207
735,000000	94,532454
734,000000	94,465344
733,000000	94,365581
732,000000	94,252602
731,000000	94,124804
730,000000	93,981006
729,000000	93,840755
728,000000	93,715477
727,000000	93,587571
726,000000	93,441769
725,000000	93,290159
724,000000	93,142169
723,000000	92,979655
722,000000	92,787561
721,000000	92,582718
720,000000	92,386529
719,000000	92,191539
718,000000	91,979012
717,000000	91,743046
716,000000	91,475324
715,000000	91,152934
714,000000	90,765409
713,000000	90,329289
712,000000	89,855828
711,000000	89,328243
710,000000	88,729543
709,000000	88,064913
708,000000	87,336721
707,000000	86,526680
706,000000	85,626406
705,000000	84,663041
704,000000	83,674129
703,000000	82,686118
702,000000	81,744623
701,000000	80,940578
700,000000	80,370396
699,000000	80,082959
698,000000	80,079419
697,000000	80,328208
696,000000	80,746393
695,000000	81,203202
694,000000	81,591979
693,000000	81,884955
692,000000	82,099127
691,000000	82,245548
690,000000	82,341534
689,000000	82,428628
688,000000	82,532635
687,000000	82,631209
686,000000	82,701036
685,000000	82,761828
684,000000	82,837958
683,000000	82,917712
682,000000	82,987731
681,000000	83,069677
680,000000	83,183968
679,000000	83,317498
678,000000	83,464025
677,000000	83,653506
676,000000	83,901923
675,000000	84,177614
674,000000	84,453245
673,000000	84,742783
672,000000	85,052044
671,000000	85,353277
670,000000	85,648947
669,000000	86,009215
668,000000	86,455808
667,000000	86,837324
666,000000	87,058400
665,000000	87,180679
664,000000	87,259888
663,000000	87,280365
662,000000	87,209053
661,000000	87,050588
660,000000	86,817818
659,000000	86,498145
658,000000	86,089621
657,000000	85,622737
656,000000	85,117984
655,000000	84,566345
654,000000	83,970904
653,000000	83,366781
652,000000	82,781490
651,000000	82,211722
650,000000	81,651486
649,000000	81,112845
648,000000	80,603871
647,000000	80,111057
646,000000	79,617297
645,000000	79,119572
644,000000	78,617934
643,000000	78,104917
642,000000	77,577533
641,000000	77,045594
640,000000	76,523419
639,000000	76,026798
638,000000	75,580613
637,000000	75,213565
636,000000	74,939350
635,000000	74,750958
634,000000	74,633948
633,000000	74,574291
632,000000	74,547231
631,000000	74,513139
630,000000	74,441435
629,000000	74,329579
628,000000	74,183573
627,000000	73,994291
626,000000	73,748332
625,000000	73,447310
624,000000	73,097651
623,000000	72,696950
622,000000	72,248549
621,000000	71,775431
620,000000	71,301506
619,000000	70,831038
618,000000	70,361437
617,000000	69,905865
616,000000	69,489361
615,000000	69,131070
614,000000	68,843277
613,000000	68,639069
612,000000	68,529017
611,000000	68,513585
610,000000	68,593364
609,000000	68,780810
608,000000	69,088494
607,000000	69,519302
606,000000	70,083460
605,000000	70,812093
604,000000	71,723624
603,000000	72,788567
602,000000	73,958841
601,000000	75,206822
600,000000	76,494914
599,000000	77,740526
598,000000	78,868760
597,000000	79,871762
596,000000	80,766952
595,000000	81,543744
594,000000	82,200775
593,000000	82,784080
592,000000	83,328097
591,000000	83,807799
590,000000	84,204434
589,000000	84,556866
588,000000	84,898766
587,000000	85,209663
586,000000	85,479067
585,000000	85,750141
584,000000	86,045842
583,000000	86,320933
582,000000	86,544642
581,000000	86,758352
580,000000	86,991314
579,000000	87,199024
578,000000	87,351354
577,000000	87,500273
576,000000	87,688116
575,000000	87,869462
574,000000	87,997316
573,000000	88,107608
572,000000	88,238613
571,000000	88,357410
570,000000	88,436528
569,000000	88,524505
568,000000	88,660220
567,000000	88,796668
566,000000	88,892621
565,000000	88,992422
564,000000	89,134406
563,000000	89,266662
562,000000	89,336056
561,000000	89,377524
560,000000	89,435052
559,000000	89,477797
558,000000	89,477403
557,000000	89,480324
556,000000	89,520574
555,000000	89,547790
554,000000	89,522108
553,000000	89,494681
552,000000	89,512296
551,000000	89,537896
550,000000	89,537356
549,000000	89,551744
548,000000	89,601004
547,000000	89,620680
546,000000	89,577742
545,000000	89,546700
544,000000	89,578297
543,000000	89,608808
542,000000	89,584976
541,000000	89,562908
540,000000	89,596063
539,000000	89,635326
538,000000	89,636835
537,000000	89,658863
536,000000	89,754700
535,000000	89,871194
534,000000	89,955352
533,000000	90,053913
532,000000	90,206952
531,000000	90,352144
530,000000	90,434206
529,000000	90,503682
528,000000	90,607630
527,000000	90,694374
526,000000	90,722203
525,000000	90,755729
524,000000	90,828699
523,000000	90,855712
522,000000	90,791398
521,000000	90,733758
520,000000	90,768921
519,000000	90,828934
518,000000	90,820584
517,000000	90,788655
516,000000	90,804039
515,000000	90,824158
514,000000	90,808400
513,000000	90,821166
512,000000	90,905578
511,000000	90,978700
510,000000	90,969451
509,000000	90,943980
508,000000	90,975339
507,000000	91,008033
506,000000	90,975836
505,000000	90,931118
504,000000	90,923283
503,000000	90,886671
502,000000	90,769935
501,000000	90,651915
500,000000	90,586657
499,000000	90,495799
498,000000	90,332403
497,000000	90,190523
496,000000	90,142702
495,000000	90,109096
494,000000	90,008014
493,000000	89,899165
492,000000	89,846375
491,000000	89,782796
490,000000	89,657673
489,000000	89,560035
488,000000	89,558756
487,000000	89,579961
486,000000	89,567929
485,000000	89,611303
484,000000	89,763362
483,000000	89,895481
482,000000	89,914942
481,000000	89,940012
480,000000	90,082822
479,000000	90,254539
478,000000	90,339293
477,000000	90,396671
476,000000	90,515843
475,000000	90,635214
474,000000	90,682218
473,000000	90,733984
472,000000	90,841555
471,000000	90,863744
470,000000	90,728254
469,000000	90,602110
468,000000	90,622457
467,000000	90,700793
466,000000	90,727301
465,000000	90,779336
464,000000	90,930395
463,000000	91,070815
462,000000	91,103600
461,000000	91,122434
460,000000	91,199512
459,000000	91,203825
458,000000	91,039950
457,000000	90,892312
456,000000	90,901266
455,000000	90,912037
454,000000	90,817605
453,000000	90,749650
452,000000	90,810981
451,000000	90,872676
450,000000	90,835090
