# Supplementary material for: Machine learning-assisted non-destructive plasticizer identification and quantification in historical PVC objects based on IR spectroscopy
Source: Sci Rep. 2022 Mar 23;12:5017. doi: 10.1038/s41598-022-08862-1 (PMC8943100; doi:10.1038/s41598-022-08862-1)
Supplement: Supplementary file 1 — Supplementary Information 1. [file 41598_2022_8862_MOESM1_ESM.zip › Plasticizers_PVC_data/ATR_FTIR_all/P423.ASC]

PE IR       SUBTECH     SPECTRUM    ASCII       PEDS        4.00        
   -1
P423.ASC
21/06/21
15:19:26.00
21/06/21
15:19:26.00
Tja�a Rijavec
Sample 026 By tjasar Date Monday, June 21 2021
450,000000
#HDR
-1
-1
#GR
cm-1
%T
1.0
0.0
4000,000000
-1,000000
3551
8
99,446114
61,938829
#DATA
4000,000000	98,245195
3999,000000	98,248055
3998,000000	98,248958
3997,000000	98,255984
3996,000000	98,255797
3995,000000	98,254740
3994,000000	98,254121
3993,000000	98,254734
3992,000000	98,256547
3991,000000	98,259101
3990,000000	98,262100
3989,000000	98,265384
3988,000000	98,268468
3987,000000	98,270511
3986,000000	98,270999
3985,000000	98,270412
3984,000000	98,270033
3983,000000	98,270828
3982,000000	98,272593
3981,000000	98,274259
3980,000000	98,274895
3979,000000	98,274475
3978,000000	98,273803
3977,000000	98,273793
3976,000000	98,274852
3975,000000	98,276747
3974,000000	98,278969
3973,000000	98,281054
3972,000000	98,282607
3971,000000	98,283457
3970,000000	98,283966
3969,000000	98,284901
3968,000000	98,286789
3967,000000	98,289189
3966,000000	98,290877
3965,000000	98,290851
3964,000000	98,289278
3963,000000	98,287556
3962,000000	98,287225
3961,000000	98,288674
3960,000000	98,290641
3959,000000	98,291399
3958,000000	98,290498
3957,000000	98,289014
3956,000000	98,288415
3955,000000	98,289234
3954,000000	98,290914
3953,000000	98,292496
3952,000000	98,293153
3951,000000	98,292743
3950,000000	98,291948
3949,000000	98,291864
3948,000000	98,293089
3947,000000	98,295419
3946,000000	98,298761
3945,000000	98,303005
3944,000000	98,307133
3943,000000	98,309615
3942,000000	98,309732
3941,000000	98,308617
3940,000000	98,308080
3939,000000	98,308621
3938,000000	98,309311
3937,000000	98,308965
3936,000000	98,307541
3935,000000	98,306042
3934,000000	98,305637
3933,000000	98,307192
3932,000000	98,310452
3931,000000	98,313950
3930,000000	98,315741
3929,000000	98,315163
3928,000000	98,313713
3927,000000	98,313363
3926,000000	98,314793
3925,000000	98,316865
3924,000000	98,317959
3923,000000	98,317169
3922,000000	98,314431
3921,000000	98,310208
3920,000000	98,305803
3919,000000	98,303404
3918,000000	98,305056
3917,000000	98,310468
3916,000000	98,317013
3915,000000	98,322540
3914,000000	98,326678
3913,000000	98,329722
3912,000000	98,331330
3911,000000	98,330778
3910,000000	98,328153
3909,000000	98,324067
3908,000000	98,319370
3907,000000	98,314757
3906,000000	98,310472
3905,000000	98,306432
3904,000000	98,302606
3903,000000	98,300480
3902,000000	98,303035
3901,000000	98,311792
3900,000000	98,324354
3899,000000	98,335382
3898,000000	98,340835
3897,000000	98,340615
3896,000000	98,336548
3895,000000	98,331099
3894,000000	98,327825
3893,000000	98,329501
3892,000000	98,334996
3891,000000	98,338616
3890,000000	98,336708
3889,000000	98,332011
3888,000000	98,329170
3887,000000	98,329677
3886,000000	98,331881
3885,000000	98,334438
3884,000000	98,338132
3883,000000	98,344159
3882,000000	98,352116
3881,000000	98,359185
3880,000000	98,361958
3879,000000	98,359982
3878,000000	98,356919
3877,000000	98,356632
3876,000000	98,359230
3875,000000	98,360727
3874,000000	98,357861
3873,000000	98,352913
3872,000000	98,351269
3871,000000	98,354117
3870,000000	98,356375
3869,000000	98,353868
3868,000000	98,349591
3867,000000	98,348469
3866,000000	98,351017
3865,000000	98,355196
3864,000000	98,360247
3863,000000	98,366293
3862,000000	98,372220
3861,000000	98,376154
3860,000000	98,377181
3859,000000	98,374673
3858,000000	98,368579
3857,000000	98,360396
3856,000000	98,353798
3855,000000	98,353111
3854,000000	98,357226
3853,000000	98,364371
3852,000000	98,374370
3851,000000	98,384658
3850,000000	98,391798
3849,000000	98,394884
3848,000000	98,395397
3847,000000	98,396036
3846,000000	98,398770
3845,000000	98,403685
3844,000000	98,408386
3843,000000	98,409468
3842,000000	98,406226
3841,000000	98,401454
3840,000000	98,398806
3839,000000	98,399746
3838,000000	98,403926
3837,000000	98,409717
3836,000000	98,414881
3835,000000	98,418352
3834,000000	98,420535
3833,000000	98,422349
3832,000000	98,424089
3831,000000	98,425557
3830,000000	98,427437
3829,000000	98,431015
3828,000000	98,435922
3827,000000	98,438826
3826,000000	98,437121
3825,000000	98,432833
3824,000000	98,431484
3823,000000	98,436743
3822,000000	98,444963
3821,000000	98,448613
3820,000000	98,446574
3819,000000	98,445372
3818,000000	98,449675
3817,000000	98,456948
3816,000000	98,461087
3815,000000	98,460813
3814,000000	98,461436
3813,000000	98,466161
3812,000000	98,471894
3811,000000	98,474770
3810,000000	98,475296
3809,000000	98,476898
3808,000000	98,479501
3807,000000	98,478869
3806,000000	98,474633
3805,000000	98,473006
3804,000000	98,479397
3803,000000	98,491464
3802,000000	98,500515
3801,000000	98,500891
3800,000000	98,496862
3799,000000	98,496193
3798,000000	98,500399
3797,000000	98,505748
3796,000000	98,508300
3795,000000	98,508529
3794,000000	98,509544
3793,000000	98,512640
3792,000000	98,516196
3791,000000	98,518619
3790,000000	98,519960
3789,000000	98,521125
3788,000000	98,522645
3787,000000	98,524570
3786,000000	98,527058
3785,000000	98,529970
3784,000000	98,532535
3783,000000	98,534450
3782,000000	98,536927
3781,000000	98,540558
3780,000000	98,543426
3779,000000	98,543158
3778,000000	98,540876
3777,000000	98,540181
3776,000000	98,542300
3775,000000	98,544976
3774,000000	98,546369
3773,000000	98,547713
3772,000000	98,550481
3771,000000	98,552859
3770,000000	98,552193
3769,000000	98,549801
3768,000000	98,549978
3767,000000	98,554152
3766,000000	98,559360
3765,000000	98,562158
3764,000000	98,562445
3763,000000	98,562874
3762,000000	98,565570
3761,000000	98,569591
3760,000000	98,572912
3759,000000	98,574487
3758,000000	98,574408
3757,000000	98,572975
3756,000000	98,571060
3755,000000	98,570110
3754,000000	98,569862
3753,000000	98,567080
3752,000000	98,558286
3751,000000	98,545017
3750,000000	98,533942
3749,000000	98,528932
3748,000000	98,530354
3747,000000	98,538323
3746,000000	98,550816
3745,000000	98,560024
3744,000000	98,559885
3743,000000	98,557213
3742,000000	98,561317
3741,000000	98,570834
3740,000000	98,580284
3739,000000	98,587465
3738,000000	98,594187
3737,000000	98,600982
3736,000000	98,605366
3735,000000	98,606507
3734,000000	98,605269
3733,000000	98,603038
3732,000000	98,600761
3731,000000	98,598845
3730,000000	98,598145
3729,000000	98,598747
3728,000000	98,598987
3727,000000	98,596756
3726,000000	98,592790
3725,000000	98,590907
3724,000000	98,593331
3723,000000	98,598859
3722,000000	98,605140
3721,000000	98,611025
3720,000000	98,616258
3719,000000	98,619909
3718,000000	98,620844
3717,000000	98,619085
3716,000000	98,616262
3715,000000	98,613980
3714,000000	98,611909
3713,000000	98,607968
3712,000000	98,601254
3711,000000	98,594695
3710,000000	98,592230
3709,000000	98,594402
3708,000000	98,598906
3707,000000	98,602944
3706,000000	98,605194
3705,000000	98,606405
3704,000000	98,606706
3703,000000	98,603756
3702,000000	98,595339
3701,000000	98,583412
3700,000000	98,572594
3699,000000	98,565638
3698,000000	98,561241
3697,000000	98,556227
3696,000000	98,548983
3695,000000	98,540964
3694,000000	98,534894
3693,000000	98,532265
3692,000000	98,532181
3691,000000	98,531706
3690,000000	98,528040
3689,000000	98,520195
3688,000000	98,508997
3687,000000	98,497220
3686,000000	98,488368
3685,000000	98,482812
3684,000000	98,477251
3683,000000	98,468502
3682,000000	98,456811
3681,000000	98,443597
3680,000000	98,428137
3679,000000	98,410658
3678,000000	98,395240
3677,000000	98,386767
3676,000000	98,383140
3675,000000	98,377248
3674,000000	98,367377
3673,000000	98,360705
3672,000000	98,360414
3671,000000	98,362183
3670,000000	98,361867
3669,000000	98,360312
3668,000000	98,360054
3667,000000	98,360887
3666,000000	98,360110
3665,000000	98,356026
3664,000000	98,349030
3663,000000	98,340622
3662,000000	98,331898
3661,000000	98,322966
3660,000000	98,313696
3659,000000	98,304676
3658,000000	98,296333
3657,000000	98,287251
3656,000000	98,275195
3655,000000	98,261657
3654,000000	98,251664
3653,000000	98,248569
3652,000000	98,249444
3651,000000	98,245148
3650,000000	98,231142
3649,000000	98,217853
3648,000000	98,213984
3647,000000	98,212157
3646,000000	98,205324
3645,000000	98,195437
3644,000000	98,186179
3643,000000	98,178025
3642,000000	98,170146
3641,000000	98,162391
3640,000000	98,154488
3639,000000	98,144763
3638,000000	98,131679
3637,000000	98,116062
3636,000000	98,099548
3635,000000	98,081940
3634,000000	98,062220
3633,000000	98,041451
3632,000000	98,022003
3631,000000	98,004314
3630,000000	97,985629
3629,000000	97,965592
3628,000000	97,949632
3627,000000	97,940025
3626,000000	97,934091
3625,000000	97,927443
3624,000000	97,917775
3623,000000	97,906356
3622,000000	97,896761
3621,000000	97,890476
3620,000000	97,883694
3619,000000	97,869983
3618,000000	97,848610
3617,000000	97,825464
3616,000000	97,805604
3615,000000	97,788854
3614,000000	97,772076
3613,000000	97,753336
3612,000000	97,733317
3611,000000	97,714306
3610,000000	97,698547
3609,000000	97,687265
3608,000000	97,679575
3607,000000	97,672561
3606,000000	97,664107
3605,000000	97,654290
3604,000000	97,643584
3603,000000	97,631276
3602,000000	97,616708
3601,000000	97,600669
3600,000000	97,584302
3599,000000	97,567646
3598,000000	97,550462
3597,000000	97,533432
3596,000000	97,517156
3595,000000	97,501285
3594,000000	97,484772
3593,000000	97,467270
3592,000000	97,448758
3591,000000	97,429537
3590,000000	97,410281
3589,000000	97,392444
3588,000000	97,377859
3587,000000	97,367587
3586,000000	97,359509
3585,000000	97,350868
3584,000000	97,340297
3583,000000	97,327566
3582,000000	97,313610
3581,000000	97,300230
3580,000000	97,287726
3579,000000	97,274739
3578,000000	97,260318
3577,000000	97,245381
3576,000000	97,230820
3575,000000	97,216007
3574,000000	97,199987
3573,000000	97,182573
3572,000000	97,164128
3571,000000	97,145036
3570,000000	97,126006
3569,000000	97,107489
3568,000000	97,090215
3567,000000	97,076401
3566,000000	97,067061
3565,000000	97,058929
3564,000000	97,048320
3563,000000	97,034066
3562,000000	97,017594
3561,000000	97,001443
3560,000000	96,986770
3559,000000	96,972548
3558,000000	96,957633
3557,000000	96,942142
3556,000000	96,926459
3555,000000	96,910576
3554,000000	96,895230
3553,000000	96,881731
3552,000000	96,869822
3551,000000	96,857064
3550,000000	96,841658
3549,000000	96,824051
3548,000000	96,805650
3547,000000	96,787981
3546,000000	96,773058
3545,000000	96,761796
3544,000000	96,752087
3543,000000	96,740690
3542,000000	96,726599
3541,000000	96,711036
3540,000000	96,695080
3539,000000	96,678802
3538,000000	96,662811
3537,000000	96,648575
3536,000000	96,636351
3535,000000	96,624151
3534,000000	96,609854
3533,000000	96,593359
3532,000000	96,575787
3531,000000	96,558491
3530,000000	96,542968
3529,000000	96,530031
3528,000000	96,518246
3527,000000	96,504973
3526,000000	96,489691
3525,000000	96,475081
3524,000000	96,463911
3523,000000	96,456138
3522,000000	96,449540
3521,000000	96,441777
3520,000000	96,431039
3519,000000	96,416347
3518,000000	96,398853
3517,000000	96,381842
3516,000000	96,367735
3515,000000	96,356072
3514,000000	96,344865
3513,000000	96,333034
3512,000000	96,320714
3511,000000	96,308636
3510,000000	96,297868
3509,000000	96,288936
3508,000000	96,280487
3507,000000	96,270280
3506,000000	96,257759
3505,000000	96,244413
3504,000000	96,231527
3503,000000	96,218593
3502,000000	96,204478
3501,000000	96,189286
3500,000000	96,174076
3499,000000	96,159891
3498,000000	96,147894
3497,000000	96,139261
3496,000000	96,133574
3495,000000	96,128203
3494,000000	96,120485
3493,000000	96,109801
3492,000000	96,096990
3491,000000	96,083000
3490,000000	96,068912
3489,000000	96,055908
3488,000000	96,044033
3487,000000	96,031964
3486,000000	96,018986
3485,000000	96,006303
3484,000000	95,995557
3483,000000	95,987154
3482,000000	95,980445
3481,000000	95,974383
3480,000000	95,967317
3479,000000	95,957665
3478,000000	95,945610
3477,000000	95,933225
3476,000000	95,922380
3475,000000	95,913346
3474,000000	95,905715
3473,000000	95,899352
3472,000000	95,893663
3471,000000	95,887419
3470,000000	95,880260
3469,000000	95,873120
3468,000000	95,866407
3467,000000	95,858903
3466,000000	95,849435
3465,000000	95,838403
3464,000000	95,826910
3463,000000	95,815690
3462,000000	95,805536
3461,000000	95,797235
3460,000000	95,790111
3459,000000	95,782265
3458,000000	95,773253
3457,000000	95,764963
3456,000000	95,758962
3455,000000	95,754419
3454,000000	95,749402
3453,000000	95,743085
3452,000000	95,735483
3451,000000	95,726879
3450,000000	95,718399
3449,000000	95,711791
3448,000000	95,707380
3447,000000	95,703399
3446,000000	95,698480
3445,000000	95,693633
3444,000000	95,690624
3443,000000	95,689743
3442,000000	95,690344
3441,000000	95,692102
3440,000000	95,694480
3439,000000	95,696049
3438,000000	95,695613
3437,000000	95,693334
3436,000000	95,690022
3435,000000	95,686333
3434,000000	95,682928
3433,000000	95,680463
3432,000000	95,678590
3431,000000	95,676391
3430,000000	95,674046
3429,000000	95,672765
3428,000000	95,672624
3427,000000	95,672010
3426,000000	95,669823
3425,000000	95,666754
3424,000000	95,663885
3423,000000	95,661537
3422,000000	95,660134
3421,000000	95,660555
3420,000000	95,662633
3419,000000	95,664746
3418,000000	95,665903
3417,000000	95,666861
3416,000000	95,668463
3415,000000	95,670291
3414,000000	95,671723
3413,000000	95,673054
3412,000000	95,674758
3411,000000	95,676673
3410,000000	95,678561
3409,000000	95,680492
3408,000000	95,682143
3407,000000	95,682863
3406,000000	95,683008
3405,000000	95,684058
3404,000000	95,686851
3403,000000	95,690700
3402,000000	95,694576
3401,000000	95,698016
3400,000000	95,700498
3399,000000	95,701540
3398,000000	95,702023
3397,000000	95,704043
3396,000000	95,708522
3395,000000	95,714239
3394,000000	95,719776
3393,000000	95,724873
3392,000000	95,729229
3391,000000	95,731673
3390,000000	95,731912
3389,000000	95,731709
3388,000000	95,733195
3387,000000	95,736920
3386,000000	95,742334
3385,000000	95,748914
3384,000000	95,755766
3383,000000	95,761430
3382,000000	95,765289
3381,000000	95,768570
3380,000000	95,772924
3379,000000	95,778686
3378,000000	95,784986
3377,000000	95,790820
3376,000000	95,795498
3375,000000	95,799052
3374,000000	95,802848
3373,000000	95,808688
3372,000000	95,816600
3371,000000	95,824533
3370,000000	95,830887
3369,000000	95,836155
3368,000000	95,841527
3367,000000	95,847115
3366,000000	95,852366
3365,000000	95,857041
3364,000000	95,861058
3363,000000	95,864402
3362,000000	95,867858
3361,000000	95,872693
3360,000000	95,879071
3359,000000	95,885914
3358,000000	95,892626
3357,000000	95,899636
3356,000000	95,906803
3355,000000	95,913063
3354,000000	95,918339
3353,000000	95,924143
3352,000000	95,931405
3351,000000	95,939174
3350,000000	95,946234
3349,000000	95,952632
3348,000000	95,958988
3347,000000	95,965549
3346,000000	95,972540
3345,000000	95,979981
3344,000000	95,986558
3343,000000	95,990654
3342,000000	95,993222
3341,000000	95,997685
3340,000000	96,005938
3339,000000	96,016042
3338,000000	96,024840
3337,000000	96,031194
3336,000000	96,035700
3335,000000	96,039084
3334,000000	96,042432
3333,000000	96,047346
3332,000000	96,054226
3331,000000	96,061665
3330,000000	96,068621
3329,000000	96,075896
3328,000000	96,084382
3327,000000	96,093257
3326,000000	96,101188
3325,000000	96,108007
3324,000000	96,113840
3323,000000	96,118118
3322,000000	96,120785
3321,000000	96,123214
3320,000000	96,126453
3319,000000	96,129630
3318,000000	96,131508
3317,000000	96,132638
3316,000000	96,134599
3315,000000	96,138137
3314,000000	96,143264
3313,000000	96,150178
3312,000000	96,158826
3311,000000	96,168268
3310,000000	96,177497
3309,000000	96,186046
3308,000000	96,192933
3307,000000	96,196402
3306,000000	96,195908
3305,000000	96,193412
3304,000000	96,191631
3303,000000	96,191783
3302,000000	96,193861
3301,000000	96,198071
3300,000000	96,204771
3299,000000	96,213903
3298,000000	96,225300
3297,000000	96,238864
3296,000000	96,253713
3295,000000	96,268085
3294,000000	96,280736
3293,000000	96,291460
3292,000000	96,299971
3291,000000	96,305629
3290,000000	96,308941
3289,000000	96,311891
3288,000000	96,315910
3287,000000	96,320760
3286,000000	96,325951
3285,000000	96,331769
3284,000000	96,338192
3283,000000	96,344312
3282,000000	96,349997
3281,000000	96,356806
3280,000000	96,366264
3279,000000	96,378315
3278,000000	96,392072
3277,000000	96,406757
3276,000000	96,421124
3275,000000	96,433743
3274,000000	96,444805
3273,000000	96,455954
3272,000000	96,467150
3271,000000	96,475584
3270,000000	96,479266
3269,000000	96,480065
3268,000000	96,481784
3267,000000	96,486332
3266,000000	96,493161
3265,000000	96,501279
3264,000000	96,510064
3263,000000	96,518933
3262,000000	96,527707
3261,000000	96,536908
3260,000000	96,546881
3259,000000	96,557230
3258,000000	96,567723
3257,000000	96,578615
3256,000000	96,589364
3255,000000	96,598430
3254,000000	96,605337
3253,000000	96,611752
3252,000000	96,619566
3251,000000	96,629197
3250,000000	96,640510
3249,000000	96,653569
3248,000000	96,667166
3247,000000	96,678254
3246,000000	96,684706
3245,000000	96,687841
3244,000000	96,690809
3243,000000	96,695352
3242,000000	96,701335
3241,000000	96,708298
3240,000000	96,715960
3239,000000	96,724163
3238,000000	96,733643
3237,000000	96,745880
3236,000000	96,760997
3235,000000	96,776730
3234,000000	96,790522
3233,000000	96,801737
3232,000000	96,810790
3231,000000	96,817496
3230,000000	96,821715
3229,000000	96,824721
3228,000000	96,828458
3227,000000	96,833911
3226,000000	96,841074
3225,000000	96,849605
3224,000000	96,858734
3223,000000	96,867472
3222,000000	96,875764
3221,000000	96,884420
3220,000000	96,893200
3219,000000	96,900399
3218,000000	96,905545
3217,000000	96,910937
3216,000000	96,919121
3215,000000	96,929838
3214,000000	96,940857
3213,000000	96,950733
3212,000000	96,959538
3211,000000	96,967865
3210,000000	96,976502
3209,000000	96,986263
3208,000000	96,996959
3207,000000	97,007247
3206,000000	97,016342
3205,000000	97,024768
3204,000000	97,032797
3203,000000	97,039526
3202,000000	97,044724
3201,000000	97,050178
3200,000000	97,057790
3199,000000	97,067273
3198,000000	97,077028
3197,000000	97,086247
3196,000000	97,095002
3195,000000	97,103371
3194,000000	97,111876
3193,000000	97,121823
3192,000000	97,133762
3191,000000	97,146313
3190,000000	97,157599
3189,000000	97,167224
3188,000000	97,175941
3187,000000	97,184425
3186,000000	97,193381
3185,000000	97,203587
3184,000000	97,214607
3183,000000	97,224350
3182,000000	97,231308
3181,000000	97,236451
3180,000000	97,242006
3179,000000	97,249236
3178,000000	97,258115
3177,000000	97,268039
3176,000000	97,277762
3175,000000	97,285889
3174,000000	97,292614
3173,000000	97,300118
3172,000000	97,310123
3171,000000	97,321900
3170,000000	97,333491
3169,000000	97,343774
3168,000000	97,352322
3167,000000	97,358572
3166,000000	97,362701
3165,000000	97,366430
3164,000000	97,371686
3163,000000	97,378959
3162,000000	97,387690
3161,000000	97,397262
3160,000000	97,406812
3159,000000	97,415434
3158,000000	97,423653
3157,000000	97,433651
3156,000000	97,446794
3155,000000	97,461813
3154,000000	97,476117
3153,000000	97,487828
3152,000000	97,495883
3151,000000	97,499961
3150,000000	97,501604
3149,000000	97,503993
3148,000000	97,509036
3147,000000	97,515443
3146,000000	97,520917
3145,000000	97,525244
3144,000000	97,530224
3143,000000	97,537450
3142,000000	97,547189
3141,000000	97,558392
3140,000000	97,568681
3139,000000	97,575316
3138,000000	97,577415
3137,000000	97,576680
3136,000000	97,575567
3135,000000	97,575737
3134,000000	97,578665
3133,000000	97,585588
3132,000000	97,595561
3131,000000	97,605360
3130,000000	97,612862
3129,000000	97,619025
3128,000000	97,625324
3127,000000	97,631098
3126,000000	97,635310
3125,000000	97,639433
3124,000000	97,646238
3123,000000	97,656415
3122,000000	97,668072
3121,000000	97,678963
3120,000000	97,687622
3119,000000	97,693157
3118,000000	97,695570
3117,000000	97,696027
3116,000000	97,695406
3115,000000	97,693206
3114,000000	97,689056
3113,000000	97,684632
3112,000000	97,682614
3111,000000	97,684082
3110,000000	97,687714
3109,000000	97,690947
3108,000000	97,691459
3107,000000	97,688623
3106,000000	97,684437
3105,000000	97,682287
3104,000000	97,684102
3103,000000	97,689131
3102,000000	97,695492
3101,000000	97,701478
3100,000000	97,705406
3099,000000	97,706161
3098,000000	97,704882
3097,000000	97,704351
3096,000000	97,705629
3095,000000	97,706741
3094,000000	97,705744
3093,000000	97,703282
3092,000000	97,700609
3091,000000	97,696755
3090,000000	97,689608
3089,000000	97,678930
3088,000000	97,666728
3087,000000	97,655294
3086,000000	97,646020
3085,000000	97,639435
3084,000000	97,635196
3083,000000	97,632786
3082,000000	97,632821
3081,000000	97,636566
3080,000000	97,643326
3079,000000	97,649767
3078,000000	97,653068
3077,000000	97,653477
3076,000000	97,652846
3075,000000	97,652203
3074,000000	97,651910
3073,000000	97,652619
3072,000000	97,654416
3071,000000	97,656124
3070,000000	97,656704
3069,000000	97,656161
3068,000000	97,653927
3067,000000	97,648049
3066,000000	97,637732
3065,000000	97,625492
3064,000000	97,614929
3063,000000	97,607297
3062,000000	97,602002
3061,000000	97,599374
3060,000000	97,601085
3059,000000	97,608226
3058,000000	97,620522
3057,000000	97,636762
3056,000000	97,654814
3055,000000	97,671987
3054,000000	97,686783
3053,000000	97,699658
3052,000000	97,710950
3051,000000	97,719219
3050,000000	97,723184
3049,000000	97,724325
3048,000000	97,725653
3047,000000	97,728301
3046,000000	97,730864
3045,000000	97,731506
3044,000000	97,729224
3043,000000	97,723354
3042,000000	97,713619
3041,000000	97,700664
3040,000000	97,685574
3039,000000	97,669011
3038,000000	97,651259
3037,000000	97,632362
3036,000000	97,611219
3035,000000	97,585520
3034,000000	97,554115
3033,000000	97,518792
3032,000000	97,482672
3031,000000	97,447438
3030,000000	97,413629
3029,000000	97,382833
3028,000000	97,357931
3027,000000	97,341421
3026,000000	97,334658
3025,000000	97,338486
3024,000000	97,352988
3023,000000	97,376669
3022,000000	97,406439
3021,000000	97,438186
3020,000000	97,467330
3019,000000	97,490005
3018,000000	97,505170
3017,000000	97,514948
3016,000000	97,521960
3015,000000	97,526751
3014,000000	97,528394
3013,000000	97,526236
3012,000000	97,519682
3011,000000	97,507496
3010,000000	97,488937
3009,000000	97,465392
3008,000000	97,439643
3007,000000	97,414030
3006,000000	97,390047
3005,000000	97,368608
3004,000000	97,349390
3003,000000	97,330781
3002,000000	97,311815
3001,000000	97,293450
3000,000000	97,276519
2999,000000	97,259078
2998,000000	97,237461
2997,000000	97,209522
2996,000000	97,175659
2995,000000	97,136848
2994,000000	97,092932
2993,000000	97,042614
2992,000000	96,983742
2991,000000	96,914218
2990,000000	96,833411
2989,000000	96,742624
2988,000000	96,643447
2987,000000	96,536040
2986,000000	96,419979
2985,000000	96,295589
2984,000000	96,163378
2983,000000	96,023244
2982,000000	95,875498
2981,000000	95,722341
2980,000000	95,566809
2979,000000	95,411238
2978,000000	95,257924
2977,000000	95,110216
2976,000000	94,971161
2975,000000	94,841140
2974,000000	94,718493
2973,000000	94,601845
2972,000000	94,491032
2971,000000	94,386436
2970,000000	94,289068
2969,000000	94,200924
2968,000000	94,123532
2967,000000	94,056757
2966,000000	93,999948
2965,000000	93,953467
2964,000000	93,917552
2963,000000	93,890269
2962,000000	93,868674
2961,000000	93,851398
2960,000000	93,838426
2959,000000	93,828922
2958,000000	93,821153
2957,000000	93,814695
2956,000000	93,810679
2955,000000	93,809573
2954,000000	93,809920
2953,000000	93,809291
2952,000000	93,805440
2951,000000	93,796406
2950,000000	93,780601
2949,000000	93,756373
2948,000000	93,720679
2947,000000	93,668756
2946,000000	93,596382
2945,000000	93,502642
2944,000000	93,389263
2943,000000	93,258193
2942,000000	93,110676
2941,000000	92,948030
2940,000000	92,772000
2939,000000	92,584353
2938,000000	92,387754
2937,000000	92,186224
2936,000000	91,983709
2935,000000	91,782454
2934,000000	91,583719
2933,000000	91,389694
2932,000000	91,203131
2931,000000	91,025940
2930,000000	90,859181
2929,000000	90,703738
2928,000000	90,559655
2927,000000	90,425555
2926,000000	90,300392
2925,000000	90,184826
2924,000000	90,079557
2923,000000	89,983007
2922,000000	89,892549
2921,000000	89,807745
2920,000000	89,731103
2919,000000	89,666735
2918,000000	89,620060
2917,000000	89,597498
2916,000000	89,603860
2915,000000	89,638840
2914,000000	89,697209
2913,000000	89,772489
2912,000000	89,860098
2911,000000	89,959072
2910,000000	90,072509
2909,000000	90,206583
2908,000000	90,367464
2907,000000	90,558486
2906,000000	90,780143
2905,000000	91,031157
2904,000000	91,308571
2903,000000	91,607800
2902,000000	91,923710
2901,000000	92,251800
2900,000000	92,586197
2899,000000	92,919339
2898,000000	93,243428
2897,000000	93,552262
2896,000000	93,840904
2895,000000	94,104918
2894,000000	94,342102
2893,000000	94,553683
2892,000000	94,742421
2891,000000	94,909821
2890,000000	95,056550
2889,000000	95,184639
2888,000000	95,297214
2887,000000	95,396420
2886,000000	95,482988
2885,000000	95,557778
2884,000000	95,621796
2883,000000	95,674807
2882,000000	95,715572
2881,000000	95,743622
2880,000000	95,759741
2879,000000	95,764978
2878,000000	95,760870
2877,000000	95,750602
2876,000000	95,737834
2875,000000	95,723832
2874,000000	95,707215
2873,000000	95,687346
2872,000000	95,667025
2871,000000	95,650982
2870,000000	95,642229
2869,000000	95,639645
2868,000000	95,637768
2867,000000	95,628567
2866,000000	95,604645
2865,000000	95,562154
2864,000000	95,501296
2863,000000	95,424295
2862,000000	95,333148
2861,000000	95,229039
2860,000000	95,113136
2859,000000	94,987968
2858,000000	94,858291
2857,000000	94,730394
2856,000000	94,609561
2855,000000	94,498587
2854,000000	94,399172
2853,000000	94,315063
2852,000000	94,255111
2851,000000	94,233688
2850,000000	94,267112
2849,000000	94,365300
2848,000000	94,523012
2847,000000	94,719674
2846,000000	94,929943
2845,000000	95,135659
2844,000000	95,329687
2843,000000	95,512401
2842,000000	95,686604
2841,000000	95,854517
2840,000000	96,015460
2839,000000	96,165770
2838,000000	96,302317
2837,000000	96,425585
2836,000000	96,538174
2835,000000	96,641132
2834,000000	96,733569
2833,000000	96,815586
2832,000000	96,889263
2831,000000	96,956346
2830,000000	97,016753
2829,000000	97,069659
2828,000000	97,114640
2827,000000	97,151184
2826,000000	97,178352
2825,000000	97,195771
2824,000000	97,204259
2823,000000	97,205311
2822,000000	97,200912
2821,000000	97,193826
2820,000000	97,187102
2819,000000	97,183003
2818,000000	97,182928
2817,000000	97,188375
2816,000000	97,201038
2815,000000	97,222065
2814,000000	97,252045
2813,000000	97,291194
2812,000000	97,338256
2811,000000	97,389490
2810,000000	97,440175
2809,000000	97,487460
2808,000000	97,531059
2807,000000	97,571347
2806,000000	97,608016
2805,000000	97,640696
2804,000000	97,669579
2803,000000	97,695213
2802,000000	97,718441
2801,000000	97,740412
2800,000000	97,761642
2799,000000	97,781125
2798,000000	97,797495
2797,000000	97,811145
2796,000000	97,824083
2795,000000	97,837655
2794,000000	97,851593
2793,000000	97,865251
2792,000000	97,878451
2791,000000	97,890720
2790,000000	97,900976
2789,000000	97,908640
2788,000000	97,914382
2787,000000	97,919495
2786,000000	97,925117
2785,000000	97,932090
2784,000000	97,940601
2783,000000	97,949683
2782,000000	97,957871
2781,000000	97,964754
2780,000000	97,971453
2779,000000	97,979485
2778,000000	97,989525
2777,000000	98,001031
2776,000000	98,012337
2775,000000	98,021379
2774,000000	98,027181
2773,000000	98,030583
2772,000000	98,032945
2771,000000	98,034488
2770,000000	98,034760
2769,000000	98,034191
2768,000000	98,033974
2767,000000	98,034556
2766,000000	98,035418
2765,000000	98,036289
2764,000000	98,037480
2763,000000	98,039029
2762,000000	98,040575
2761,000000	98,042131
2760,000000	98,043979
2759,000000	98,045774
2758,000000	98,046691
2757,000000	98,046436
2756,000000	98,045251
2755,000000	98,043144
2754,000000	98,040251
2753,000000	98,037767
2752,000000	98,037236
2751,000000	98,038706
2750,000000	98,040565
2749,000000	98,041180
2748,000000	98,039853
2747,000000	98,036536
2746,000000	98,031979
2745,000000	98,028074
2744,000000	98,026609
2743,000000	98,027454
2742,000000	98,029098
2741,000000	98,030951
2740,000000	98,033751
2739,000000	98,037489
2738,000000	98,040446
2737,000000	98,041003
2736,000000	98,039433
2735,000000	98,037405
2734,000000	98,036495
2733,000000	98,037472
2732,000000	98,040267
2731,000000	98,044313
2730,000000	98,049420
2729,000000	98,056158
2728,000000	98,064638
2727,000000	98,073309
2726,000000	98,080173
2725,000000	98,085033
2724,000000	98,089312
2723,000000	98,093709
2722,000000	98,097470
2721,000000	98,100135
2720,000000	98,102529
2719,000000	98,105520
2718,000000	98,108917
2717,000000	98,112096
2716,000000	98,114889
2715,000000	98,117541
2714,000000	98,120576
2713,000000	98,124727
2712,000000	98,129975
2711,000000	98,134645
2710,000000	98,136761
2709,000000	98,136484
2708,000000	98,136045
2707,000000	98,137011
2706,000000	98,138931
2705,000000	98,140999
2704,000000	98,143574
2703,000000	98,147278
2702,000000	98,151687
2701,000000	98,155685
2700,000000	98,158388
2699,000000	98,159287
2698,000000	98,158384
2697,000000	98,156682
2696,000000	98,155719
2695,000000	98,156094
2694,000000	98,157134
2693,000000	98,158207
2692,000000	98,159421
2691,000000	98,160701
2690,000000	98,161232
2689,000000	98,160397
2688,000000	98,158541
2687,000000	98,156451
2686,000000	98,154886
2685,000000	98,154893
2684,000000	98,157497
2683,000000	98,162382
2682,000000	98,167601
2681,000000	98,171177
2680,000000	98,172523
2679,000000	98,172170
2678,000000	98,170921
2677,000000	98,169576
2676,000000	98,168661
2675,000000	98,167884
2674,000000	98,166460
2673,000000	98,164353
2672,000000	98,162686
2671,000000	98,162654
2670,000000	98,164506
2669,000000	98,167655
2668,000000	98,171087
2667,000000	98,173611
2666,000000	98,174477
2665,000000	98,174035
2664,000000	98,173322
2663,000000	98,173074
2662,000000	98,173784
2661,000000	98,176363
2660,000000	98,181493
2659,000000	98,188254
2658,000000	98,194617
2657,000000	98,199707
2656,000000	98,204690
2655,000000	98,211103
2654,000000	98,219352
2653,000000	98,229069
2652,000000	98,239867
2651,000000	98,251178
2650,000000	98,262176
2649,000000	98,272317
2648,000000	98,281352
2647,000000	98,288793
2646,000000	98,294377
2645,000000	98,299152
2644,000000	98,304916
2643,000000	98,312285
2642,000000	98,320299
2641,000000	98,328041
2640,000000	98,335360
2639,000000	98,341867
2638,000000	98,346785
2637,000000	98,350310
2636,000000	98,353703
2635,000000	98,357550
2634,000000	98,361263
2633,000000	98,364760
2632,000000	98,368979
2631,000000	98,373947
2630,000000	98,378081
2629,000000	98,380474
2628,000000	98,382547
2627,000000	98,386158
2626,000000	98,391154
2625,000000	98,395947
2624,000000	98,399559
2623,000000	98,402086
2622,000000	98,403955
2621,000000	98,405797
2620,000000	98,408479
2619,000000	98,412382
2618,000000	98,416966
2617,000000	98,421337
2616,000000	98,424642
2615,000000	98,426012
2614,000000	98,425375
2613,000000	98,424591
2612,000000	98,426343
2611,000000	98,431312
2610,000000	98,437436
2609,000000	98,442312
2608,000000	98,445169
2607,000000	98,446422
2606,000000	98,446932
2605,000000	98,448120
2604,000000	98,451213
2603,000000	98,455663
2602,000000	98,459612
2601,000000	98,462221
2600,000000	98,464263
2599,000000	98,466365
2598,000000	98,468537
2597,000000	98,471550
2596,000000	98,476488
2595,000000	98,482349
2594,000000	98,486293
2593,000000	98,487246
2592,000000	98,487232
2591,000000	98,488327
2590,000000	98,490201
2589,000000	98,491651
2588,000000	98,492418
2587,000000	98,492483
2586,000000	98,491515
2585,000000	98,490174
2584,000000	98,490063
2583,000000	98,491306
2582,000000	98,492079
2581,000000	98,491578
2580,000000	98,491530
2579,000000	98,493496
2578,000000	98,496671
2577,000000	98,499498
2576,000000	98,501749
2575,000000	98,503858
2574,000000	98,506034
2573,000000	98,508989
2572,000000	98,513537
2571,000000	98,518410
2570,000000	98,520603
2569,000000	98,519162
2568,000000	98,516597
2567,000000	98,515457
2566,000000	98,515567
2565,000000	98,515682
2564,000000	98,515219
2563,000000	98,512990
2562,000000	98,507147
2561,000000	98,498718
2560,000000	98,492737
2559,000000	98,493272
2558,000000	98,498855
2557,000000	98,504966
2556,000000	98,509327
2555,000000	98,512727
2554,000000	98,516293
2553,000000	98,520473
2552,000000	98,525539
2551,000000	98,530806
2550,000000	98,534149
2549,000000	98,534158
2548,000000	98,532229
2547,000000	98,531031
2546,000000	98,531672
2545,000000	98,533461
2544,000000	98,535512
2543,000000	98,537442
2542,000000	98,539378
2541,000000	98,542048
2540,000000	98,545740
2539,000000	98,548781
2538,000000	98,548735
2537,000000	98,545787
2536,000000	98,543040
2535,000000	98,542684
2534,000000	98,543929
2533,000000	98,545408
2532,000000	98,547132
2531,000000	98,548806
2530,000000	98,548896
2529,000000	98,547154
2528,000000	98,545804
2527,000000	98,546281
2526,000000	98,546890
2525,000000	98,545744
2524,000000	98,544119
2523,000000	98,544606
2522,000000	98,547539
2521,000000	98,551409
2520,000000	98,555567
2519,000000	98,560461
2518,000000	98,566094
2517,000000	98,572034
2516,000000	98,578047
2515,000000	98,583447
2514,000000	98,586791
2513,000000	98,587481
2512,000000	98,586511
2511,000000	98,584801
2510,000000	98,582249
2509,000000	98,579545
2508,000000	98,579025
2507,000000	98,582050
2506,000000	98,586973
2505,000000	98,591057
2504,000000	98,593195
2503,000000	98,593621
2502,000000	98,592677
2501,000000	98,591386
2500,000000	98,591776
2499,000000	98,595051
2498,000000	98,600390
2497,000000	98,606550
2496,000000	98,613181
2495,000000	98,619735
2494,000000	98,624899
2493,000000	98,628415
2492,000000	98,631738
2491,000000	98,635466
2490,000000	98,637775
2489,000000	98,637086
2488,000000	98,634924
2487,000000	98,634480
2486,000000	98,637235
2485,000000	98,642062
2484,000000	98,646476
2483,000000	98,647959
2482,000000	98,645462
2481,000000	98,640845
2480,000000	98,637707
2479,000000	98,638012
2478,000000	98,640940
2477,000000	98,645155
2476,000000	98,650271
2475,000000	98,655442
2474,000000	98,658792
2473,000000	98,659474
2472,000000	98,658772
2471,000000	98,658303
2470,000000	98,658796
2469,000000	98,661095
2468,000000	98,666047
2467,000000	98,672425
2466,000000	98,677159
2465,000000	98,678860
2464,000000	98,679208
2463,000000	98,679921
2462,000000	98,680418
2461,000000	98,679525
2460,000000	98,677417
2459,000000	98,674747
2458,000000	98,671892
2457,000000	98,669993
2456,000000	98,670670
2455,000000	98,673688
2454,000000	98,676985
2453,000000	98,679727
2452,000000	98,682853
2451,000000	98,685988
2450,000000	98,687006
2449,000000	98,685918
2448,000000	98,685853
2447,000000	98,688220
2446,000000	98,690085
2445,000000	98,688835
2444,000000	98,686664
2443,000000	98,687601
2442,000000	98,692036
2441,000000	98,696854
2440,000000	98,699369
2439,000000	98,699035
2438,000000	98,696889
2437,000000	98,695430
2436,000000	98,697540
2435,000000	98,703374
2434,000000	98,709392
2433,000000	98,712123
2432,000000	98,711802
2431,000000	98,711241
2430,000000	98,712665
2429,000000	98,716812
2428,000000	98,723230
2427,000000	98,729980
2426,000000	98,734481
2425,000000	98,735859
2424,000000	98,735145
2423,000000	98,732816
2422,000000	98,728479
2421,000000	98,723477
2420,000000	98,720915
2419,000000	98,721738
2418,000000	98,723353
2417,000000	98,723481
2416,000000	98,722767
2415,000000	98,722342
2414,000000	98,721597
2413,000000	98,720258
2412,000000	98,719960
2411,000000	98,721870
2410,000000	98,724982
2409,000000	98,728364
2408,000000	98,732601
2407,000000	98,737392
2406,000000	98,740654
2405,000000	98,742188
2404,000000	98,745490
2403,000000	98,753171
2402,000000	98,762625
2401,000000	98,768652
2400,000000	98,768877
2399,000000	98,764850
2398,000000	98,759670
2397,000000	98,756470
2396,000000	98,757232
2395,000000	98,760871
2394,000000	98,763909
2393,000000	98,764515
2392,000000	98,764311
2391,000000	98,765097
2390,000000	98,766174
2389,000000	98,766775
2388,000000	98,768455
2387,000000	98,772756
2386,000000	98,778508
2385,000000	98,783333
2384,000000	98,786718
2383,000000	98,789018
2382,000000	98,789559
2381,000000	98,788166
2380,000000	98,786916
2379,000000	98,788146
2378,000000	98,791133
2377,000000	98,793335
2376,000000	98,793731
2375,000000	98,793203
2374,000000	98,793146
2373,000000	98,796070
2372,000000	98,805149
2371,000000	98,819600
2370,000000	98,833466
2369,000000	98,841317
2368,000000	98,842563
2367,000000	98,837792
2366,000000	98,826003
2365,000000	98,810607
2364,000000	98,800315
2363,000000	98,798468
2362,000000	98,798519
2361,000000	98,794919
2360,000000	98,790283
2359,000000	98,788194
2358,000000	98,787736
2357,000000	98,788679
2356,000000	98,794118
2355,000000	98,801679
2354,000000	98,804919
2353,000000	98,800943
2352,000000	98,794215
2351,000000	98,789769
2350,000000	98,787295
2349,000000	98,784518
2348,000000	98,780963
2347,000000	98,779170
2346,000000	98,780762
2345,000000	98,783753
2344,000000	98,785719
2343,000000	98,783934
2342,000000	98,777288
2341,000000	98,766888
2340,000000	98,757654
2339,000000	98,753850
2338,000000	98,754375
2337,000000	98,755766
2336,000000	98,755870
2335,000000	98,755948
2334,000000	98,757587
2333,000000	98,762085
2332,000000	98,767033
2331,000000	98,769104
2330,000000	98,762916
2329,000000	98,748231
2328,000000	98,726254
2327,000000	98,701932
2326,000000	98,679675
2325,000000	98,665136
2324,000000	98,662785
2323,000000	98,672728
2322,000000	98,689299
2321,000000	98,705603
2320,000000	98,717740
2319,000000	98,726209
2318,000000	98,731211
2317,000000	98,734777
2316,000000	98,738007
2315,000000	98,741972
2314,000000	98,744690
2313,000000	98,747213
2312,000000	98,751922
2311,000000	98,760269
2310,000000	98,767775
2309,000000	98,770518
2308,000000	98,768854
2307,000000	98,767275
2306,000000	98,768509
2305,000000	98,773571
2304,000000	98,782126
2303,000000	98,792040
2302,000000	98,798348
2301,000000	98,798688
2300,000000	98,795451
2299,000000	98,792710
2298,000000	98,789824
2297,000000	98,785093
2296,000000	98,779235
2295,000000	98,774979
2294,000000	98,771513
2293,000000	98,766771
2292,000000	98,761207
2291,000000	98,757109
2290,000000	98,754158
2289,000000	98,750549
2288,000000	98,747226
2287,000000	98,746709
2286,000000	98,748981
2285,000000	98,752008
2284,000000	98,756003
2283,000000	98,762103
2282,000000	98,768760
2281,000000	98,773303
2280,000000	98,776875
2279,000000	98,782202
2278,000000	98,787978
2277,000000	98,790502
2276,000000	98,790305
2275,000000	98,792005
2274,000000	98,797454
2273,000000	98,804400
2272,000000	98,811102
2271,000000	98,817944
2270,000000	98,824391
2269,000000	98,829231
2268,000000	98,833370
2267,000000	98,838424
2266,000000	98,843047
2265,000000	98,844891
2264,000000	98,844930
2263,000000	98,845773
2262,000000	98,847100
2261,000000	98,846776
2260,000000	98,845296
2259,000000	98,845256
2258,000000	98,848775
2257,000000	98,857920
2256,000000	98,874314
2255,000000	98,894273
2254,000000	98,908828
2253,000000	98,913547
2252,000000	98,913676
2251,000000	98,914941
2250,000000	98,914868
2249,000000	98,910092
2248,000000	98,905241
2247,000000	98,906922
2246,000000	98,912658
2245,000000	98,915473
2244,000000	98,915134
2243,000000	98,916284
2242,000000	98,919165
2241,000000	98,921531
2240,000000	98,926117
2239,000000	98,936173
2238,000000	98,946249
2237,000000	98,947373
2236,000000	98,940186
2235,000000	98,933684
2234,000000	98,932747
2233,000000	98,935559
2232,000000	98,941411
2231,000000	98,952004
2230,000000	98,966130
2229,000000	98,980585
2228,000000	98,994153
2227,000000	99,003937
2226,000000	99,002087
2225,000000	98,985193
2224,000000	98,962942
2223,000000	98,948489
2222,000000	98,944537
2221,000000	98,947720
2220,000000	98,959781
2219,000000	98,982677
2218,000000	99,006808
2217,000000	99,016853
2216,000000	99,008009
2215,000000	98,987683
2214,000000	98,965377
2213,000000	98,950411
2212,000000	98,952708
2211,000000	98,973098
2210,000000	98,997122
2209,000000	99,009410
2208,000000	99,010702
2207,000000	99,011383
2206,000000	99,015240
2205,000000	99,020658
2204,000000	99,029672
2203,000000	99,042707
2202,000000	99,052471
2201,000000	99,056660
2200,000000	99,066854
2199,000000	99,088592
2198,000000	99,102595
2197,000000	99,086498
2196,000000	99,048858
2195,000000	99,020878
2194,000000	99,017963
2193,000000	99,029308
2192,000000	99,040275
2191,000000	99,044888
2190,000000	99,039230
2189,000000	99,023677
2188,000000	99,011840
2187,000000	99,018414
2186,000000	99,039247
2185,000000	99,059434
2184,000000	99,077028
2183,000000	99,099049
2182,000000	99,118782
2181,000000	99,120657
2180,000000	99,106615
2179,000000	99,094196
2178,000000	99,090658
2177,000000	99,089910
2176,000000	99,091527
2175,000000	99,101418
2174,000000	99,114551
2173,000000	99,117744
2172,000000	99,108254
2171,000000	99,093510
2170,000000	99,077157
2169,000000	99,062520
2168,000000	99,061989
2167,000000	99,082370
2166,000000	99,106161
2165,000000	99,109138
2164,000000	99,093261
2163,000000	99,079721
2162,000000	99,078367
2161,000000	99,091151
2160,000000	99,135349
2159,000000	99,221027
2158,000000	99,311501
2157,000000	99,355050
2156,000000	99,348301
2155,000000	99,324143
2154,000000	99,300269
2153,000000	99,274431
2152,000000	99,251122
2151,000000	99,241755
2150,000000	99,245673
2149,000000	99,254336
2148,000000	99,267054
2147,000000	99,282937
2146,000000	99,286456
2145,000000	99,263981
2144,000000	99,228005
2143,000000	99,203998
2142,000000	99,199313
2141,000000	99,203062
2140,000000	99,208698
2139,000000	99,218003
2138,000000	99,228501
2137,000000	99,234584
2136,000000	99,238193
2135,000000	99,243787
2134,000000	99,247263
2133,000000	99,242078
2132,000000	99,230175
2131,000000	99,215738
2130,000000	99,196753
2129,000000	99,173301
2128,000000	99,155145
2127,000000	99,149241
2126,000000	99,147616
2125,000000	99,139217
2124,000000	99,126847
2123,000000	99,120661
2122,000000	99,121275
2121,000000	99,121761
2120,000000	99,120084
2119,000000	99,116767
2118,000000	99,105961
2117,000000	99,083504
2116,000000	99,060156
2115,000000	99,052613
2114,000000	99,062453
2113,000000	99,076148
2112,000000	99,083910
2111,000000	99,086196
2110,000000	99,083919
2109,000000	99,076174
2108,000000	99,067772
2107,000000	99,066299
2106,000000	99,071166
2105,000000	99,075798
2104,000000	99,079363
2103,000000	99,086153
2102,000000	99,095868
2101,000000	99,104982
2100,000000	99,114524
2099,000000	99,125582
2098,000000	99,131339
2097,000000	99,125798
2096,000000	99,115655
2095,000000	99,110272
2094,000000	99,105388
2093,000000	99,092249
2092,000000	99,076844
2091,000000	99,074053
2090,000000	99,085927
2089,000000	99,100723
2088,000000	99,111105
2087,000000	99,118385
2086,000000	99,120962
2085,000000	99,114583
2084,000000	99,104098
2083,000000	99,099833
2082,000000	99,102288
2081,000000	99,103750
2080,000000	99,103929
2079,000000	99,109057
2078,000000	99,117080
2077,000000	99,119805
2076,000000	99,119168
2075,000000	99,124523
2074,000000	99,133558
2073,000000	99,133467
2072,000000	99,122582
2071,000000	99,113920
2070,000000	99,115387
2069,000000	99,122538
2068,000000	99,131058
2067,000000	99,140755
2066,000000	99,147525
2065,000000	99,147762
2064,000000	99,149286
2063,000000	99,160363
2062,000000	99,171216
2061,000000	99,165900
2060,000000	99,149172
2059,000000	99,140738
2058,000000	99,145447
2057,000000	99,150768
2056,000000	99,151277
2055,000000	99,151147
2054,000000	99,144079
2053,000000	99,118409
2052,000000	99,085046
2051,000000	99,073310
2050,000000	99,093290
2049,000000	99,123958
2048,000000	99,146471
2047,000000	99,165296
2046,000000	99,184553
2045,000000	99,195174
2044,000000	99,196840
2043,000000	99,202246
2042,000000	99,209486
2041,000000	99,200423
2040,000000	99,176117
2039,000000	99,162829
2038,000000	99,172576
2037,000000	99,187491
2036,000000	99,191887
2035,000000	99,191701
2034,000000	99,193841
2033,000000	99,196730
2032,000000	99,208336
2031,000000	99,240194
2030,000000	99,278882
2029,000000	99,296250
2028,000000	99,291442
2027,000000	99,289043
2026,000000	99,296904
2025,000000	99,302052
2024,000000	99,305153
2023,000000	99,319805
2022,000000	99,339354
2021,000000	99,343323
2020,000000	99,334868
2019,000000	99,333286
2018,000000	99,333184
2017,000000	99,313402
2016,000000	99,283777
2015,000000	99,276460
2014,000000	99,292247
2013,000000	99,300240
2012,000000	99,288207
2011,000000	99,274562
2010,000000	99,271368
2009,000000	99,274128
2008,000000	99,287080
2007,000000	99,318091
2006,000000	99,348988
2005,000000	99,351368
2004,000000	99,330106
2003,000000	99,312839
2002,000000	99,305877
2001,000000	99,296698
2000,000000	99,290287
1999,000000	99,304433
1998,000000	99,330992
1997,000000	99,340386
1996,000000	99,326037
1995,000000	99,308966
1994,000000	99,297521
1993,000000	99,279006
1992,000000	99,253768
1991,000000	99,240418
1990,000000	99,240724
1989,000000	99,238317
1988,000000	99,233546
1987,000000	99,243008
1986,000000	99,264217
1985,000000	99,275678
1984,000000	99,273093
1983,000000	99,269880
1982,000000	99,262795
1981,000000	99,239044
1980,000000	99,220985
1979,000000	99,254829
1978,000000	99,337346
1977,000000	99,404885
1976,000000	99,421813
1975,000000	99,419836
1974,000000	99,429167
1973,000000	99,438420
1972,000000	99,436710
1971,000000	99,437916
1970,000000	99,446114
1969,000000	99,442067
1968,000000	99,419177
1967,000000	99,396520
1966,000000	99,383765
1965,000000	99,370851
1964,000000	99,358963
1963,000000	99,362337
1962,000000	99,377528
1961,000000	99,385494
1960,000000	99,386296
1959,000000	99,397191
1958,000000	99,415311
1957,000000	99,418041
1956,000000	99,400689
1955,000000	99,381646
1954,000000	99,370194
1953,000000	99,359106
1952,000000	99,348788
1951,000000	99,348889
1950,000000	99,355449
1949,000000	99,352477
1948,000000	99,338293
1947,000000	99,326894
1946,000000	99,322630
1945,000000	99,317025
1944,000000	99,310517
1943,000000	99,312405
1942,000000	99,316613
1941,000000	99,305304
1940,000000	99,280240
1939,000000	99,260238
1938,000000	99,252272
1937,000000	99,248205
1936,000000	99,245047
1935,000000	99,247299
1934,000000	99,250356
1933,000000	99,244172
1932,000000	99,233586
1931,000000	99,233630
1930,000000	99,246081
1929,000000	99,258242
1928,000000	99,264631
1927,000000	99,271393
1926,000000	99,278058
1925,000000	99,275096
1924,000000	99,259799
1923,000000	99,241274
1922,000000	99,225884
1921,000000	99,212803
1920,000000	99,205473
1919,000000	99,209298
1918,000000	99,217380
1917,000000	99,215496
1916,000000	99,204674
1915,000000	99,198547
1914,000000	99,199860
1913,000000	99,199279
1912,000000	99,193195
1911,000000	99,187446
1910,000000	99,184070
1909,000000	99,178576
1908,000000	99,172627
1907,000000	99,173842
1906,000000	99,180680
1905,000000	99,183855
1904,000000	99,180958
1903,000000	99,178516
1902,000000	99,178224
1901,000000	99,173857
1900,000000	99,164255
1899,000000	99,155813
1898,000000	99,149921
1897,000000	99,142724
1896,000000	99,136623
1895,000000	99,139552
1894,000000	99,150941
1893,000000	99,161286
1892,000000	99,166471
1891,000000	99,168515
1890,000000	99,164564
1889,000000	99,149609
1888,000000	99,130022
1887,000000	99,118654
1886,000000	99,116704
1885,000000	99,114473
1884,000000	99,107832
1883,000000	99,101817
1882,000000	99,098596
1881,000000	99,094473
1880,000000	99,090329
1879,000000	99,091166
1878,000000	99,093383
1877,000000	99,087693
1876,000000	99,075143
1875,000000	99,066547
1874,000000	99,066644
1873,000000	99,071467
1872,000000	99,079853
1871,000000	99,093885
1870,000000	99,105837
1869,000000	99,100540
1868,000000	99,079835
1867,000000	99,064361
1866,000000	99,064603
1865,000000	99,072814
1864,000000	99,080706
1863,000000	99,088036
1862,000000	99,094995
1861,000000	99,098726
1860,000000	99,100435
1859,000000	99,104987
1858,000000	99,110510
1857,000000	99,109283
1856,000000	99,101650
1855,000000	99,097609
1854,000000	99,101256
1853,000000	99,105794
1852,000000	99,106808
1851,000000	99,109144
1850,000000	99,113657
1849,000000	99,113734
1848,000000	99,108331
1847,000000	99,105361
1846,000000	99,106485
1845,000000	99,100738
1844,000000	99,083494
1843,000000	99,069004
1842,000000	99,067967
1841,000000	99,072919
1840,000000	99,074754
1839,000000	99,073799
1838,000000	99,072614
1837,000000	99,069546
1836,000000	99,063103
1835,000000	99,057111
1834,000000	99,055099
1833,000000	99,056525
1832,000000	99,060839
1831,000000	99,066316
1830,000000	99,064354
1829,000000	99,050013
1828,000000	99,034063
1827,000000	99,028545
1826,000000	99,027601
1825,000000	99,016974
1824,000000	98,998125
1823,000000	98,985963
1822,000000	98,984957
1821,000000	98,986248
1820,000000	98,984583
1819,000000	98,983234
1818,000000	98,982798
1817,000000	98,978252
1816,000000	98,968048
1815,000000	98,957604
1814,000000	98,949414
1813,000000	98,938720
1812,000000	98,923174
1811,000000	98,906625
1810,000000	98,893645
1809,000000	98,884979
1808,000000	98,878759
1807,000000	98,873179
1806,000000	98,865928
1805,000000	98,855005
1804,000000	98,841376
1803,000000	98,827801
1802,000000	98,814216
1801,000000	98,799000
1800,000000	98,785180
1799,000000	98,775639
1798,000000	98,768413
1797,000000	98,759104
1796,000000	98,746971
1795,000000	98,734781
1794,000000	98,721130
1793,000000	98,700019
1792,000000	98,674861
1791,000000	98,657577
1790,000000	98,650888
1789,000000	98,647392
1788,000000	98,641229
1787,000000	98,631131
1786,000000	98,616135
1785,000000	98,595443
1784,000000	98,573508
1783,000000	98,558124
1782,000000	98,548861
1781,000000	98,535429
1780,000000	98,515275
1779,000000	98,496530
1778,000000	98,485115
1777,000000	98,476635
1776,000000	98,465760
1775,000000	98,454404
1774,000000	98,442182
1773,000000	98,419875
1772,000000	98,387906
1771,000000	98,363104
1770,000000	98,350523
1769,000000	98,338825
1768,000000	98,319647
1767,000000	98,298476
1766,000000	98,284833
1765,000000	98,277860
1764,000000	98,268531
1763,000000	98,247399
1762,000000	98,210772
1761,000000	98,164079
1760,000000	98,118310
1759,000000	98,076544
1758,000000	98,029322
1757,000000	97,963556
1756,000000	97,883084
1755,000000	97,805103
1754,000000	97,731577
1753,000000	97,642560
1752,000000	97,517583
1751,000000	97,360914
1750,000000	97,192608
1749,000000	97,015828
1748,000000	96,822359
1747,000000	96,617088
1746,000000	96,401910
1745,000000	96,160902
1744,000000	95,884801
1743,000000	95,591067
1742,000000	95,296011
1741,000000	94,980147
1740,000000	94,622377
1739,000000	94,265823
1738,000000	93,980237
1737,000000	93,767383
1736,000000	93,570854
1735,000000	93,326690
1734,000000	93,039742
1733,000000	92,817421
1732,000000	92,712301
1731,000000	92,686283
1730,000000	92,697730
1729,000000	92,726658
1728,000000	92,775165
1727,000000	92,856500
1726,000000	92,974542
1725,000000	93,125428
1724,000000	93,308545
1723,000000	93,517266
1722,000000	93,729584
1721,000000	93,927083
1720,000000	94,119635
1719,000000	94,340579
1718,000000	94,605220
1717,000000	94,873279
1716,000000	95,102740
1715,000000	95,308360
1714,000000	95,501822
1713,000000	95,671199
1712,000000	95,816009
1711,000000	95,952057
1710,000000	96,083765
1709,000000	96,199724
1708,000000	96,299272
1707,000000	96,398814
1706,000000	96,501822
1705,000000	96,585951
1704,000000	96,639763
1703,000000	96,682555
1702,000000	96,728700
1701,000000	96,764679
1700,000000	96,773214
1699,000000	96,775763
1698,000000	96,795246
1697,000000	96,815673
1696,000000	96,822893
1695,000000	96,823877
1694,000000	96,829056
1693,000000	96,835792
1692,000000	96,834825
1691,000000	96,825173
1690,000000	96,808300
1689,000000	96,782179
1688,000000	96,753823
1687,000000	96,736619
1686,000000	96,726086
1685,000000	96,686892
1684,000000	96,605092
1683,000000	96,537112
1682,000000	96,506876
1681,000000	96,484607
1680,000000	96,453646
1679,000000	96,423368
1678,000000	96,400434
1677,000000	96,371553
1676,000000	96,323275
1675,000000	96,269074
1674,000000	96,230553
1673,000000	96,203905
1672,000000	96,175916
1671,000000	96,142830
1670,000000	96,107436
1669,000000	96,068173
1668,000000	96,031289
1667,000000	96,011593
1666,000000	96,005990
1665,000000	95,998370
1664,000000	95,981566
1663,000000	95,965035
1662,000000	95,957811
1661,000000	95,949732
1660,000000	95,936148
1659,000000	95,925814
1658,000000	95,922268
1657,000000	95,919257
1656,000000	95,912730
1655,000000	95,910607
1654,000000	95,912054
1653,000000	95,897473
1652,000000	95,861990
1651,000000	95,860406
1650,000000	95,889911
1649,000000	95,911857
1648,000000	95,901999
1647,000000	95,873993
1646,000000	95,851316
1645,000000	95,829811
1644,000000	95,809779
1643,000000	95,795078
1642,000000	95,781192
1641,000000	95,759755
1640,000000	95,732640
1639,000000	95,711758
1638,000000	95,704788
1637,000000	95,713210
1636,000000	95,745786
1635,000000	95,804367
1634,000000	95,859770
1633,000000	95,901104
1632,000000	95,933044
1631,000000	95,963686
1630,000000	95,996594
1629,000000	96,025848
1628,000000	96,046230
1627,000000	96,064117
1626,000000	96,084841
1625,000000	96,104210
1624,000000	96,121888
1623,000000	96,147415
1622,000000	96,179869
1621,000000	96,204414
1620,000000	96,218090
1619,000000	96,229071
1618,000000	96,242977
1617,000000	96,255448
1616,000000	96,262565
1615,000000	96,272289
1614,000000	96,285869
1613,000000	96,291059
1612,000000	96,282716
1611,000000	96,269287
1610,000000	96,256367
1609,000000	96,234649
1608,000000	96,197349
1607,000000	96,152954
1606,000000	96,107861
1605,000000	96,055733
1604,000000	95,997512
1603,000000	95,951926
1602,000000	95,935731
1601,000000	95,947161
1600,000000	95,978832
1599,000000	96,029700
1598,000000	96,094305
1597,000000	96,159563
1596,000000	96,220937
1595,000000	96,285708
1594,000000	96,353522
1593,000000	96,410283
1592,000000	96,449535
1591,000000	96,480784
1590,000000	96,511022
1589,000000	96,534289
1588,000000	96,546423
1587,000000	96,553607
1586,000000	96,559207
1585,000000	96,557783
1584,000000	96,550917
1583,000000	96,553482
1582,000000	96,572343
1581,000000	96,596115
1580,000000	96,614414
1579,000000	96,631681
1578,000000	96,654631
1577,000000	96,680792
1576,000000	96,706252
1575,000000	96,733615
1574,000000	96,762406
1573,000000	96,784334
1572,000000	96,796999
1571,000000	96,808493
1570,000000	96,824599
1569,000000	96,834626
1568,000000	96,833277
1567,000000	96,835964
1566,000000	96,847429
1565,000000	96,856733
1564,000000	96,858008
1563,000000	96,859899
1562,000000	96,867165
1561,000000	96,873371
1560,000000	96,867986
1559,000000	96,874687
1558,000000	96,914390
1557,000000	96,924015
1556,000000	96,923079
1555,000000	96,934890
1554,000000	96,957614
1553,000000	96,977239
1552,000000	96,992577
1551,000000	97,013142
1550,000000	97,040796
1549,000000	97,064677
1548,000000	97,079528
1547,000000	97,094334
1546,000000	97,111762
1545,000000	97,123446
1544,000000	97,130824
1543,000000	97,151641
1542,000000	97,193917
1541,000000	97,249565
1540,000000	97,315082
1539,000000	97,372665
1538,000000	97,400548
1537,000000	97,410076
1536,000000	97,410608
1535,000000	97,408608
1534,000000	97,406872
1533,000000	97,403394
1532,000000	97,401666
1531,000000	97,409850
1530,000000	97,424637
1529,000000	97,432035
1528,000000	97,426286
1527,000000	97,420213
1526,000000	97,423112
1525,000000	97,425501
1524,000000	97,421307
1523,000000	97,418582
1522,000000	97,422710
1521,000000	97,427049
1520,000000	97,428251
1519,000000	97,439673
1518,000000	97,458312
1517,000000	97,467257
1516,000000	97,467508
1515,000000	97,474419
1514,000000	97,488178
1513,000000	97,495062
1512,000000	97,492981
1511,000000	97,494200
1510,000000	97,500858
1509,000000	97,495114
1508,000000	97,473150
1507,000000	97,483980
1506,000000	97,525644
1505,000000	97,521929
1504,000000	97,500239
1503,000000	97,486508
1502,000000	97,470026
1501,000000	97,429989
1500,000000	97,359474
1499,000000	97,262333
1498,000000	97,119490
1497,000000	96,900964
1496,000000	96,649157
1495,000000	96,461376
1494,000000	96,373564
1493,000000	96,361458
1492,000000	96,409521
1491,000000	96,521900
1490,000000	96,675590
1489,000000	96,805418
1488,000000	96,879295
1487,000000	96,919206
1486,000000	96,940049
1485,000000	96,936046
1484,000000	96,912027
1483,000000	96,885059
1482,000000	96,854854
1481,000000	96,808282
1480,000000	96,749411
1479,000000	96,694462
1478,000000	96,636328
1477,000000	96,548234
1476,000000	96,426152
1475,000000	96,294289
1474,000000	96,155167
1473,000000	95,987092
1472,000000	95,815658
1471,000000	95,683174
1470,000000	95,572761
1469,000000	95,451687
1468,000000	95,322302
1467,000000	95,207165
1466,000000	95,109998
1465,000000	95,012984
1464,000000	94,924864
1463,000000	94,872684
1462,000000	94,845797
1461,000000	94,809886
1460,000000	94,746472
1459,000000	94,650912
1458,000000	94,479082
1457,000000	94,178623
1456,000000	93,851367
1455,000000	93,624597
1454,000000	93,471305
1453,000000	93,335980
1452,000000	93,223518
1451,000000	93,158237
1450,000000	93,112066
1449,000000	93,022066
1448,000000	92,865361
1447,000000	92,663625
1446,000000	92,405307
1445,000000	92,039317
1444,000000	91,535496
1443,000000	90,881682
1442,000000	90,061043
1441,000000	89,093694
1440,000000	88,067066
1439,000000	87,036446
1438,000000	85,926742
1437,000000	84,690754
1436,000000	83,632328
1435,000000	83,103298
1434,000000	83,009158
1433,000000	83,110336
1432,000000	83,277768
1431,000000	83,405505
1430,000000	83,319840
1429,000000	82,917574
1428,000000	82,336152
1427,000000	81,843050
1426,000000	81,647504
1425,000000	81,893602
1424,000000	82,622137
1423,000000	83,617352
1422,000000	84,573950
1421,000000	85,424206
1420,000000	86,307293
1419,000000	87,274917
1418,000000	88,128405
1417,000000	88,752749
1416,000000	89,265907
1415,000000	89,782287
1414,000000	90,328567
1413,000000	90,903449
1412,000000	91,512072
1411,000000	92,133910
1410,000000	92,713631
1409,000000	93,210692
1408,000000	93,622588
1407,000000	93,959462
1406,000000	94,231622
1405,000000	94,449809
1404,000000	94,617856
1403,000000	94,731991
1402,000000	94,800079
1401,000000	94,842599
1400,000000	94,872380
1399,000000	94,885795
1398,000000	94,875686
1397,000000	94,844188
1396,000000	94,792016
1395,000000	94,713351
1394,000000	94,607889
1393,000000	94,484824
1392,000000	94,352287
1391,000000	94,209345
1390,000000	94,052096
1389,000000	93,878232
1388,000000	93,691257
1387,000000	93,508549
1386,000000	93,351574
1385,000000	93,222771
1384,000000	93,110332
1383,000000	93,006378
1382,000000	92,912049
1381,000000	92,833021
1380,000000	92,775436
1379,000000	92,745100
1378,000000	92,741633
1377,000000	92,756570
1376,000000	92,782655
1375,000000	92,818721
1374,000000	92,858870
1373,000000	92,885309
1372,000000	92,886329
1371,000000	92,864928
1370,000000	92,825299
1369,000000	92,765296
1368,000000	92,686326
1367,000000	92,595870
1366,000000	92,495446
1365,000000	92,375721
1364,000000	92,227677
1363,000000	92,057432
1362,000000	91,884305
1361,000000	91,718859
1360,000000	91,559261
1359,000000	91,404442
1358,000000	91,254789
1357,000000	91,110082
1356,000000	90,976004
1355,000000	90,866134
1354,000000	90,790693
1353,000000	90,749049
1352,000000	90,736835
1351,000000	90,751152
1350,000000	90,782652
1349,000000	90,808892
1348,000000	90,807184
1347,000000	90,762410
1346,000000	90,658240
1345,000000	90,476538
1344,000000	90,212394
1343,000000	89,873002
1342,000000	89,454429
1341,000000	88,935817
1340,000000	88,320396
1339,000000	87,668218
1338,000000	87,052279
1337,000000	86,502364
1336,000000	86,022686
1335,000000	85,622130
1334,000000	85,302988
1333,000000	85,050194
1332,000000	84,849863
1331,000000	84,704851
1330,000000	84,617391
1329,000000	84,576513
1328,000000	84,575940
1327,000000	84,623380
1326,000000	84,723735
1325,000000	84,868429
1324,000000	85,051329
1323,000000	85,276461
1322,000000	85,540735
1321,000000	85,829846
1320,000000	86,135632
1319,000000	86,457854
1318,000000	86,784323
1317,000000	87,090004
1316,000000	87,363489
1315,000000	87,613497
1314,000000	87,847080
1313,000000	88,059066
1312,000000	88,246876
1311,000000	88,417682
1310,000000	88,575908
1309,000000	88,719460
1308,000000	88,851489
1307,000000	88,981977
1306,000000	89,113286
1305,000000	89,237989
1304,000000	89,355644
1303,000000	89,476212
1302,000000	89,604030
1301,000000	89,733076
1300,000000	89,861578
1299,000000	89,996413
1298,000000	90,138997
1297,000000	90,281327
1296,000000	90,419567
1295,000000	90,557509
1294,000000	90,692782
1293,000000	90,813425
1292,000000	90,912417
1291,000000	90,991588
1290,000000	91,047638
1289,000000	91,069139
1288,000000	91,050937
1287,000000	90,999440
1286,000000	90,918519
1285,000000	90,802763
1284,000000	90,651744
1283,000000	90,474229
1282,000000	90,273592
1281,000000	90,042591
1280,000000	89,777550
1279,000000	89,486263
1278,000000	89,172371
1277,000000	88,828188
1276,000000	88,450001
1275,000000	88,043344
1274,000000	87,606983
1273,000000	87,126407
1272,000000	86,593710
1271,000000	86,018881
1270,000000	85,409988
1269,000000	84,762957
1268,000000	84,080639
1267,000000	83,382900
1266,000000	82,687248
1265,000000	81,998519
1264,000000	81,328077
1263,000000	80,698124
1262,000000	80,114878
1261,000000	79,559777
1260,000000	79,020066
1259,000000	78,502365
1258,000000	78,010729
1257,000000	77,546786
1256,000000	77,139866
1255,000000	76,844602
1254,000000	76,684906
1253,000000	76,628395
1252,000000	76,626951
1251,000000	76,649702
1250,000000	76,673628
1249,000000	76,677522
1248,000000	76,663165
1247,000000	76,655177
1246,000000	76,664325
1245,000000	76,678078
1244,000000	76,693486
1243,000000	76,729368
1242,000000	76,797899
1241,000000	76,893388
1240,000000	77,020879
1239,000000	77,203900
1238,000000	77,452316
1237,000000	77,751373
1236,000000	78,087956
1235,000000	78,461575
1234,000000	78,862423
1233,000000	79,268610
1232,000000	79,678468
1231,000000	80,118260
1230,000000	80,614939
1229,000000	81,183743
1228,000000	81,840655
1227,000000	82,597546
1226,000000	83,432153
1225,000000	84,288572
1224,000000	85,112230
1223,000000	85,866940
1222,000000	86,521289
1221,000000	87,048671
1220,000000	87,446516
1219,000000	87,734380
1218,000000	87,931674
1217,000000	88,045915
1216,000000	88,089951
1215,000000	88,086993
1214,000000	88,050538
1213,000000	87,980955
1212,000000	87,881987
1211,000000	87,766045
1210,000000	87,636657
1209,000000	87,484626
1208,000000	87,309907
1207,000000	87,125875
1206,000000	86,937714
1205,000000	86,736867
1204,000000	86,523316
1203,000000	86,313162
1202,000000	86,116820
1201,000000	85,931530
1200,000000	85,762326
1199,000000	85,629270
1198,000000	85,543714
1197,000000	85,500506
1196,000000	85,500230
1195,000000	85,554997
1194,000000	85,667788
1193,000000	85,825163
1192,000000	86,019650
1191,000000	86,256122
1190,000000	86,529634
1189,000000	86,822641
1188,000000	87,126388
1187,000000	87,443784
1186,000000	87,765739
1185,000000	88,068123
1184,000000	88,337699
1183,000000	88,579542
1182,000000	88,795240
1181,000000	88,975879
1180,000000	89,123307
1179,000000	89,253702
1178,000000	89,374352
1177,000000	89,477083
1176,000000	89,559471
1175,000000	89,632117
1174,000000	89,697381
1173,000000	89,744185
1172,000000	89,771129
1171,000000	89,793891
1170,000000	89,823341
1169,000000	89,857036
1168,000000	89,899813
1167,000000	89,970721
1166,000000	90,081293
1165,000000	90,225132
1164,000000	90,395975
1163,000000	90,594005
1162,000000	90,808072
1161,000000	91,014440
1160,000000	91,199657
1159,000000	91,365592
1158,000000	91,507674
1157,000000	91,611879
1156,000000	91,678507
1155,000000	91,727350
1154,000000	91,770415
1153,000000	91,800971
1152,000000	91,817215
1151,000000	91,832737
1150,000000	91,856029
1149,000000	91,880849
1148,000000	91,906172
1147,000000	91,943555
1146,000000	91,995926
1145,000000	92,050428
1144,000000	92,100891
1143,000000	92,155628
1142,000000	92,214879
1141,000000	92,262855
1140,000000	92,291133
1139,000000	92,308207
1138,000000	92,317113
1137,000000	92,306633
1136,000000	92,271742
1135,000000	92,220979
1134,000000	92,154442
1133,000000	92,056576
1132,000000	91,922049
1131,000000	91,765455
1130,000000	91,597422
1129,000000	91,413762
1128,000000	91,216533
1127,000000	91,021899
1126,000000	90,835358
1125,000000	90,643989
1124,000000	90,443964
1123,000000	90,250915
1122,000000	90,073033
1121,000000	89,900198
1120,000000	89,731159
1119,000000	89,583299
1118,000000	89,463510
1117,000000	89,354761
1116,000000	89,243373
1115,000000	89,131904
1114,000000	89,014499
1113,000000	88,868621
1112,000000	88,684311
1111,000000	88,474274
1110,000000	88,243046
1109,000000	87,977166
1108,000000	87,678136
1107,000000	87,375992
1106,000000	87,094897
1105,000000	86,835262
1104,000000	86,601905
1103,000000	86,417083
1102,000000	86,288284
1101,000000	86,194027
1100,000000	86,118979
1099,000000	86,069090
1098,000000	86,044338
1097,000000	86,027117
1096,000000	86,013282
1095,000000	86,022542
1094,000000	86,062968
1093,000000	86,119056
1092,000000	86,186550
1091,000000	86,283933
1090,000000	86,416471
1089,000000	86,562022
1088,000000	86,706915
1087,000000	86,861062
1086,000000	87,024486
1085,000000	87,175431
1084,000000	87,305318
1083,000000	87,431521
1082,000000	87,560609
1081,000000	87,674660
1080,000000	87,767730
1079,000000	87,860843
1078,000000	87,963998
1077,000000	88,058529
1076,000000	88,134078
1075,000000	88,207852
1074,000000	88,291683
1073,000000	88,373262
1072,000000	88,446748
1071,000000	88,527536
1070,000000	88,621404
1069,000000	88,711551
1068,000000	88,791361
1067,000000	88,876517
1066,000000	88,971359
1065,000000	89,057157
1064,000000	89,127544
1063,000000	89,200908
1062,000000	89,283175
1061,000000	89,353963
1060,000000	89,403288
1059,000000	89,447866
1058,000000	89,495829
1057,000000	89,530373
1056,000000	89,543693
1055,000000	89,552772
1054,000000	89,565340
1053,000000	89,563749
1052,000000	89,538600
1051,000000	89,505860
1050,000000	89,474008
1049,000000	89,430418
1048,000000	89,377046
1047,000000	89,340110
1046,000000	89,329033
1045,000000	89,322262
1044,000000	89,307969
1043,000000	89,301657
1042,000000	89,312129
1041,000000	89,324936
1040,000000	89,333733
1039,000000	89,352474
1038,000000	89,382488
1037,000000	89,402923
1036,000000	89,407528
1035,000000	89,416401
1034,000000	89,436955
1033,000000	89,449600
1032,000000	89,445595
1031,000000	89,444104
1030,000000	89,456223
1029,000000	89,467881
1028,000000	89,472444
1027,000000	89,484418
1026,000000	89,505891
1025,000000	89,515343
1024,000000	89,505004
1023,000000	89,493805
1022,000000	89,490177
1021,000000	89,478478
1020,000000	89,457483
1019,000000	89,452785
1018,000000	89,474790
1017,000000	89,500994
1016,000000	89,517409
1015,000000	89,539427
1014,000000	89,575625
1013,000000	89,608607
1012,000000	89,630266
1011,000000	89,659363
1010,000000	89,704741
1009,000000	89,746101
1008,000000	89,768230
1007,000000	89,780633
1006,000000	89,785838
1005,000000	89,764788
1004,000000	89,710425
1003,000000	89,643657
1002,000000	89,577629
1001,000000	89,498257
1000,000000	89,396596
999,000000	89,285817
998,000000	89,171657
997,000000	89,039744
996,000000	88,889447
995,000000	88,745545
994,000000	88,619616
993,000000	88,492498
992,000000	88,350852
991,000000	88,204275
990,000000	88,052034
989,000000	87,868950
988,000000	87,643184
987,000000	87,392613
986,000000	87,125090
985,000000	86,820331
984,000000	86,467372
983,000000	86,085009
982,000000	85,685297
981,000000	85,251915
980,000000	84,774939
979,000000	84,270452
978,000000	83,746652
977,000000	83,188063
976,000000	82,591640
975,000000	81,984477
974,000000	81,385796
973,000000	80,788919
972,000000	80,199158
971,000000	79,651662
970,000000	79,172824
969,000000	78,761615
968,000000	78,427328
967,000000	78,199637
966,000000	78,087640
965,000000	78,065467
964,000000	78,118197
963,000000	78,260410
962,000000	78,490147
961,000000	78,772519
960,000000	79,082755
959,000000	79,426080
958,000000	79,799563
957,000000	80,176741
956,000000	80,548216
955,000000	80,934222
954,000000	81,338577
953,000000	81,731936
952,000000	82,096928
951,000000	82,449777
950,000000	82,799130
949,000000	83,124952
948,000000	83,416845
947,000000	83,694348
946,000000	83,969843
945,000000	84,228323
944,000000	84,463080
943,000000	84,691943
942,000000	84,922231
941,000000	85,135418
940,000000	85,325036
939,000000	85,511361
938,000000	85,700907
937,000000	85,869458
936,000000	86,003338
935,000000	86,120480
934,000000	86,233202
933,000000	86,327589
932,000000	86,397659
931,000000	86,462629
930,000000	86,530994
929,000000	86,586120
928,000000	86,623531
927,000000	86,665561
926,000000	86,720214
925,000000	86,765331
924,000000	86,791470
923,000000	86,820848
922,000000	86,865015
921,000000	86,903425
920,000000	86,925261
919,000000	86,952323
918,000000	87,000757
917,000000	87,057461
916,000000	87,115952
915,000000	87,196314
914,000000	87,309181
913,000000	87,437836
912,000000	87,576667
911,000000	87,748165
910,000000	87,961999
909,000000	88,194718
908,000000	88,430131
907,000000	88,680683
906,000000	88,948233
905,000000	89,204910
904,000000	89,432807
903,000000	89,645618
902,000000	89,850175
901,000000	90,027316
900,000000	90,169883
899,000000	90,300889
898,000000	90,432488
897,000000	90,545822
896,000000	90,632529
895,000000	90,714444
894,000000	90,802283
893,000000	90,874419
892,000000	90,919922
891,000000	90,961233
890,000000	91,011916
889,000000	91,051703
888,000000	91,067848
887,000000	91,080426
886,000000	91,103630
885,000000	91,121722
884,000000	91,126984
883,000000	91,140385
882,000000	91,169111
881,000000	91,186120
880,000000	91,176964
879,000000	91,166784
878,000000	91,174160
877,000000	91,182518
876,000000	91,182476
875,000000	91,198409
874,000000	91,244151
873,000000	91,296200
872,000000	91,337802
871,000000	91,385679
870,000000	91,448253
869,000000	91,500863
868,000000	91,528952
867,000000	91,551798
866,000000	91,580534
865,000000	91,595123
864,000000	91,588066
863,000000	91,586170
862,000000	91,604149
861,000000	91,618943
860,000000	91,614660
859,000000	91,609362
858,000000	91,613006
857,000000	91,604409
856,000000	91,575492
855,000000	91,553860
854,000000	91,553022
853,000000	91,545606
852,000000	91,512075
851,000000	91,472314
850,000000	91,440661
849,000000	91,396380
848,000000	91,327776
847,000000	91,260294
846,000000	91,210736
845,000000	91,156758
844,000000	91,080774
843,000000	90,999911
842,000000	90,925684
841,000000	90,838948
840,000000	90,734199
839,000000	90,642070
838,000000	90,579270
837,000000	90,521233
836,000000	90,454682
835,000000	90,410651
834,000000	90,416407
833,000000	90,460837
832,000000	90,539083
831,000000	90,684701
830,000000	90,920576
829,000000	91,222656
828,000000	91,563727
827,000000	91,949614
826,000000	92,376884
825,000000	92,803122
824,000000	93,197432
823,000000	93,572347
822,000000	93,932264
821,000000	94,243814
820,000000	94,491470
819,000000	94,706908
818,000000	94,911896
817,000000	95,082836
816,000000	95,203205
815,000000	95,300656
814,000000	95,398272
813,000000	95,477019
812,000000	95,522304
811,000000	95,560767
810,000000	95,614629
809,000000	95,663564
808,000000	95,688147
807,000000	95,708072
806,000000	95,741831
805,000000	95,771821
804,000000	95,784066
803,000000	95,800352
802,000000	95,835870
801,000000	95,866916
800,000000	95,873634
799,000000	95,873207
798,000000	95,879640
797,000000	95,874893
796,000000	95,851263
795,000000	95,836672
794,000000	95,845178
793,000000	95,847322
792,000000	95,821708
791,000000	95,790693
790,000000	95,774322
789,000000	95,755139
788,000000	95,720235
787,000000	95,691375
786,000000	95,681093
785,000000	95,664019
784,000000	95,622552
783,000000	95,575774
782,000000	95,534305
781,000000	95,474509
780,000000	95,387249
779,000000	95,302225
778,000000	95,232480
777,000000	95,144873
776,000000	95,018365
775,000000	94,881350
774,000000	94,757441
773,000000	94,624646
772,000000	94,463419
771,000000	94,294802
770,000000	94,134562
769,000000	93,958427
768,000000	93,749435
767,000000	93,533521
766,000000	93,333132
765,000000	93,133187
764,000000	92,925535
763,000000	92,739156
762,000000	92,593670
761,000000	92,472788
760,000000	92,375088
759,000000	92,338446
758,000000	92,379968
757,000000	92,461474
756,000000	92,548051
755,000000	92,649421
754,000000	92,771181
753,000000	92,879314
752,000000	92,951541
751,000000	93,012306
750,000000	93,080937
749,000000	93,136014
748,000000	93,166916
747,000000	93,206777
746,000000	93,276052
745,000000	93,345023
744,000000	93,388665
743,000000	93,426872
742,000000	93,472700
741,000000	93,496024
740,000000	93,476738
739,000000	93,441995
738,000000	93,411369
737,000000	93,359649
736,000000	93,270319
735,000000	93,170210
734,000000	93,072637
733,000000	92,943484
732,000000	92,765553
731,000000	92,579794
730,000000	92,421555
729,000000	92,269427
728,000000	92,099254
727,000000	91,929371
726,000000	91,770546
725,000000	91,589180
724,000000	91,364696
723,000000	91,126996
722,000000	90,897549
721,000000	90,650886
720,000000	90,373685
719,000000	90,100339
718,000000	89,843456
717,000000	89,554326
716,000000	89,194154
715,000000	88,784065
714,000000	88,342977
713,000000	87,839338
712,000000	87,247022
711,000000	86,588259
710,000000	85,875962
709,000000	85,075102
708,000000	84,163810
707,000000	83,170503
706,000000	82,109238
705,000000	80,945652
704,000000	79,675882
703,000000	78,377356
702,000000	77,151042
701,000000	76,079462
700,000000	75,267449
699,000000	74,840436
698,000000	74,845796
697,000000	75,195783
696,000000	75,737385
695,000000	76,336771
694,000000	76,884220
693,000000	77,294096
692,000000	77,554208
691,000000	77,731189
690,000000	77,881060
689,000000	77,999186
688,000000	78,080114
687,000000	78,160666
686,000000	78,262619
685,000000	78,359008
684,000000	78,436004
683,000000	78,527411
682,000000	78,653019
681,000000	78,784074
680,000000	78,905989
679,000000	79,056755
678,000000	79,267642
677,000000	79,518388
676,000000	79,792993
675,000000	80,116608
674,000000	80,502405
673,000000	80,906513
672,000000	81,281236
671,000000	81,641372
670,000000	82,050535
669,000000	82,563061
668,000000	83,120939
667,000000	83,552297
666,000000	83,812776
665,000000	83,948601
664,000000	84,003915
663,000000	84,010386
662,000000	83,954671
661,000000	83,777202
660,000000	83,453286
659,000000	83,034463
658,000000	82,565884
657,000000	82,019781
656,000000	81,375575
655,000000	80,686503
654,000000	80,004514
653,000000	79,308764
652,000000	78,584752
651,000000	77,886180
650,000000	77,244705
649,000000	76,604556
648,000000	75,931404
647,000000	75,286452
646,000000	74,713299
645,000000	74,156566
644,000000	73,567599
643,000000	72,983682
642,000000	72,427612
641,000000	71,841838
640,000000	71,204974
639,000000	70,608138
638,000000	70,127208
637,000000	69,730411
636,000000	69,388833
635,000000	69,158906
634,000000	69,063406
633,000000	69,012387
632,000000	68,931527
631,000000	68,848944
630,000000	68,782407
629,000000	68,659407
628,000000	68,433299
627,000000	68,160480
626,000000	67,884781
625,000000	67,551077
624,000000	67,119860
623,000000	66,650098
622,000000	66,186979
621,000000	65,682994
620,000000	65,111899
619,000000	64,545328
618,000000	64,033681
617,000000	63,528396
616,000000	63,010913
615,000000	62,575935
614,000000	62,288158
613,000000	62,093000
612,000000	61,952436
611,000000	61,938829
610,000000	62,108101
609,000000	62,409914
608,000000	62,810311
607,000000	63,381400
606,000000	64,177421
605,000000	65,147371
604,000000	66,252172
603,000000	67,533229
602,000000	68,991938
601,000000	70,518646
600,000000	72,015327
599,000000	73,472298
598,000000	74,868055
597,000000	76,111682
596,000000	77,156870
595,000000	78,065625
594,000000	78,894053
593,000000	79,610969
592,000000	80,192272
591,000000	80,700675
590,000000	81,187940
589,000000	81,621475
588,000000	81,985173
587,000000	82,344640
586,000000	82,739849
585,000000	83,114426
584,000000	83,426614
583,000000	83,732757
582,000000	84,075652
581,000000	84,394914
580,000000	84,635455
579,000000	84,844495
578,000000	85,074156
577,000000	85,289354
576,000000	85,460347
575,000000	85,639593
574,000000	85,857155
573,000000	86,046600
572,000000	86,166876
571,000000	86,283702
570,000000	86,454027
569,000000	86,627552
568,000000	86,754183
567,000000	86,879867
566,000000	87,039209
565,000000	87,173016
564,000000	87,244046
563,000000	87,319582
562,000000	87,445138
561,000000	87,553099
560,000000	87,589276
559,000000	87,614128
558,000000	87,680480
557,000000	87,732602
556,000000	87,727749
555,000000	87,736661
554,000000	87,816335
553,000000	87,898618
552,000000	87,915961
551,000000	87,912695
550,000000	87,935171
549,000000	87,930746
548,000000	87,868534
547,000000	87,829177
546,000000	87,864109
545,000000	87,892608
544,000000	87,856310
543,000000	87,830443
542,000000	87,873258
541,000000	87,913239
540,000000	87,895200
539,000000	87,898720
538,000000	87,989873
537,000000	88,098780
536,000000	88,162131
535,000000	88,247444
534,000000	88,408837
533,000000	88,570290
532,000000	88,672563
531,000000	88,788786
530,000000	88,972164
529,000000	89,133717
528,000000	89,194463
527,000000	89,219608
526,000000	89,284929
525,000000	89,332862
524,000000	89,314457
523,000000	89,307511
522,000000	89,362014
521,000000	89,397007
520,000000	89,359449
519,000000	89,342101
518,000000	89,413553
517,000000	89,475616
516,000000	89,454499
515,000000	89,444774
514,000000	89,513104
513,000000	89,571268
512,000000	89,556423
511,000000	89,559031
510,000000	89,641949
509,000000	89,703659
508,000000	89,661002
507,000000	89,607974
506,000000	89,634151
505,000000	89,653353
504,000000	89,581078
503,000000	89,490231
502,000000	89,447191
501,000000	89,357732
500,000000	89,161717
499,000000	88,974757
498,000000	88,882939
497,000000	88,802489
496,000000	88,669788
495,000000	88,585173
494,000000	88,614616
493,000000	88,626104
492,000000	88,504036
491,000000	88,354619
490,000000	88,299381
489,000000	88,269961
488,000000	88,196809
487,000000	88,182696
486,000000	88,304070
485,000000	88,431554
484,000000	88,450583
483,000000	88,481879
482,000000	88,644659
481,000000	88,833311
480,000000	88,944202
479,000000	89,072408
478,000000	89,288316
477,000000	89,445189
476,000000	89,431462
475,000000	89,389316
474,000000	89,468689
473,000000	89,565954
472,000000	89,548048
471,000000	89,537341
470,000000	89,642016
469,000000	89,734050
468,000000	89,733862
467,000000	89,784746
466,000000	89,955696
465,000000	90,057691
464,000000	89,989502
463,000000	89,942522
462,000000	90,052589
461,000000	90,144755
460,000000	90,078978
459,000000	90,028675
458,000000	90,139120
457,000000	90,169887
456,000000	89,949369
455,000000	89,734641
454,000000	89,718418
453,000000	89,742876
452,000000	89,646051
451,000000	89,565442
450,000000	89,622919
