# Supplementary material for: Machine learning-assisted non-destructive plasticizer identification and quantification in historical PVC objects based on IR spectroscopy
Source: Sci Rep. 2022 Mar 23;12:5017. doi: 10.1038/s41598-022-08862-1 (PMC8943100; doi:10.1038/s41598-022-08862-1)
Supplement: Supplementary file 1 — Supplementary Information 1. [file 41598_2022_8862_MOESM1_ESM.zip › Plasticizers_PVC_data/ATR_FTIR_all/P424.ASC]

PE IR       SUBTECH     SPECTRUM    ASCII       PEDS        4.00        
   -1
P424.ASC
21/06/21
15:23:18.00
21/06/21
15:23:18.00
Tja�a Rijavec
Sample 028 By tjasar Date Monday, June 21 2021
450,000000
#HDR
-1
-1
#GR
cm-1
%T
1.0
0.0
4000,000000
-1,000000
3551
8
99,619969
72,562896
#DATA
4000,000000	98,769796
3999,000000	98,770927
3998,000000	98,771236
3997,000000	98,770139
3996,000000	98,768538
3995,000000	98,767811
3994,000000	98,768938
3993,000000	98,771478
3992,000000	98,774003
3991,000000	98,775281
3990,000000	98,775244
3989,000000	98,774798
3988,000000	98,774822
3987,000000	98,775400
3986,000000	98,775925
3985,000000	98,775903
3984,000000	98,775631
3983,000000	98,775908
3982,000000	98,777090
3981,000000	98,778587
3980,000000	98,779304
3979,000000	98,778733
3978,000000	98,777553
3977,000000	98,777104
3976,000000	98,778303
3975,000000	98,780897
3974,000000	98,783760
3973,000000	98,785806
3972,000000	98,786525
3971,000000	98,786068
3970,000000	98,784947
3969,000000	98,783748
3968,000000	98,783106
3967,000000	98,783402
3966,000000	98,784493
3965,000000	98,785772
3964,000000	98,786646
3963,000000	98,787124
3962,000000	98,787820
3961,000000	98,789300
3960,000000	98,791139
3959,000000	98,792173
3958,000000	98,791654
3957,000000	98,789947
3956,000000	98,788340
3955,000000	98,787899
3954,000000	98,788684
3953,000000	98,789789
3952,000000	98,789934
3951,000000	98,788432
3950,000000	98,785602
3949,000000	98,782868
3948,000000	98,782054
3947,000000	98,784183
3946,000000	98,789289
3945,000000	98,796076
3944,000000	98,801989
3943,000000	98,804817
3942,000000	98,804159
3941,000000	98,801751
3940,000000	98,799733
3939,000000	98,798826
3938,000000	98,798315
3937,000000	98,797167
3936,000000	98,795422
3935,000000	98,793839
3934,000000	98,792984
3933,000000	98,793266
3932,000000	98,794958
3931,000000	98,797902
3930,000000	98,800797
3929,000000	98,802544
3928,000000	98,803687
3927,000000	98,805218
3926,000000	98,807258
3925,000000	98,808703
3924,000000	98,808535
3923,000000	98,806371
3922,000000	98,802240
3921,000000	98,796668
3920,000000	98,791109
3919,000000	98,787687
3918,000000	98,788300
3917,000000	98,792793
3916,000000	98,799006
3915,000000	98,804984
3914,000000	98,809868
3913,000000	98,813453
3912,000000	98,815491
3911,000000	98,816038
3910,000000	98,815599
3909,000000	98,814303
3908,000000	98,811912
3907,000000	98,807701
3906,000000	98,800549
3905,000000	98,790458
3904,000000	98,780269
3903,000000	98,775478
3902,000000	98,779814
3901,000000	98,791592
3900,000000	98,805245
3899,000000	98,815020
3898,000000	98,818751
3897,000000	98,818229
3896,000000	98,815644
3895,000000	98,812525
3894,000000	98,810402
3893,000000	98,810071
3892,000000	98,810749
3891,000000	98,809873
3890,000000	98,806058
3889,000000	98,801731
3888,000000	98,800394
3887,000000	98,803000
3886,000000	98,807390
3885,000000	98,811112
3884,000000	98,813951
3883,000000	98,817400
3882,000000	98,822172
3881,000000	98,826596
3880,000000	98,828193
3879,000000	98,826767
3878,000000	98,825322
3877,000000	98,826966
3876,000000	98,831455
3875,000000	98,834435
3874,000000	98,831952
3873,000000	98,825457
3872,000000	98,820342
3871,000000	98,819566
3870,000000	98,820561
3869,000000	98,819402
3868,000000	98,816983
3867,000000	98,816635
3866,000000	98,818946
3865,000000	98,822000
3864,000000	98,824437
3863,000000	98,826408
3862,000000	98,827771
3861,000000	98,828485
3860,000000	98,829340
3859,000000	98,830475
3858,000000	98,831250
3857,000000	98,831145
3856,000000	98,830761
3855,000000	98,832107
3854,000000	98,833093
3853,000000	98,835869
3852,000000	98,843645
3851,000000	98,852205
3850,000000	98,856682
3849,000000	98,856981
3848,000000	98,855123
3847,000000	98,853970
3846,000000	98,855187
3845,000000	98,858426
3844,000000	98,861562
3843,000000	98,862285
3842,000000	98,860231
3841,000000	98,857453
3840,000000	98,856583
3839,000000	98,858606
3838,000000	98,863022
3837,000000	98,867761
3836,000000	98,870735
3835,000000	98,871889
3834,000000	98,872086
3833,000000	98,872016
3832,000000	98,872041
3831,000000	98,872445
3830,000000	98,874010
3829,000000	98,877429
3828,000000	98,881892
3827,000000	98,884379
3826,000000	98,882473
3825,000000	98,877761
3824,000000	98,875369
3823,000000	98,879664
3822,000000	98,887659
3821,000000	98,891680
3820,000000	98,890202
3819,000000	98,889124
3818,000000	98,892713
3817,000000	98,898936
3816,000000	98,902745
3815,000000	98,902388
3814,000000	98,901255
3813,000000	98,902247
3812,000000	98,904254
3811,000000	98,905315
3810,000000	98,905434
3809,000000	98,905687
3808,000000	98,904899
3807,000000	98,901054
3806,000000	98,896310
3805,000000	98,896309
3804,000000	98,904476
3803,000000	98,917817
3802,000000	98,928177
3801,000000	98,929986
3800,000000	98,926187
3799,000000	98,924103
3798,000000	98,926080
3797,000000	98,929488
3796,000000	98,930808
3795,000000	98,930232
3794,000000	98,930137
3793,000000	98,931540
3792,000000	98,933450
3791,000000	98,934992
3790,000000	98,936071
3789,000000	98,937006
3788,000000	98,938528
3787,000000	98,941114
3786,000000	98,944315
3785,000000	98,946698
3784,000000	98,947358
3783,000000	98,947332
3782,000000	98,948984
3781,000000	98,953040
3780,000000	98,957244
3779,000000	98,958894
3778,000000	98,957930
3777,000000	98,956386
3776,000000	98,955289
3775,000000	98,953807
3774,000000	98,951334
3773,000000	98,949299
3772,000000	98,949546
3771,000000	98,951827
3770,000000	98,954425
3769,000000	98,956875
3768,000000	98,960840
3767,000000	98,966697
3766,000000	98,972029
3765,000000	98,973912
3764,000000	98,972220
3763,000000	98,969341
3762,000000	98,967344
3761,000000	98,966046
3760,000000	98,965140
3759,000000	98,965478
3758,000000	98,967135
3757,000000	98,968527
3756,000000	98,969225
3755,000000	98,970274
3754,000000	98,970185
3753,000000	98,963530
3752,000000	98,946627
3751,000000	98,925883
3750,000000	98,913317
3749,000000	98,911919
3748,000000	98,918798
3747,000000	98,932122
3746,000000	98,948528
3745,000000	98,958899
3744,000000	98,957729
3743,000000	98,952730
3742,000000	98,953108
3741,000000	98,958345
3740,000000	98,964983
3739,000000	98,971570
3738,000000	98,978433
3737,000000	98,983749
3736,000000	98,985974
3735,000000	98,988152
3734,000000	98,990955
3733,000000	98,991617
3732,000000	98,989227
3731,000000	98,985242
3730,000000	98,981278
3729,000000	98,977390
3728,000000	98,973367
3727,000000	98,969916
3726,000000	98,969006
3725,000000	98,972127
3724,000000	98,978432
3723,000000	98,985608
3722,000000	98,991314
3721,000000	98,995016
3720,000000	98,997655
3719,000000	98,999690
3718,000000	99,000225
3717,000000	98,998404
3716,000000	98,995293
3715,000000	98,992716
3714,000000	98,990453
3713,000000	98,986071
3712,000000	98,978964
3711,000000	98,973785
3710,000000	98,974706
3709,000000	98,980526
3708,000000	98,988311
3707,000000	98,995815
3706,000000	99,001904
3705,000000	99,007522
3704,000000	99,013887
3703,000000	99,019745
3702,000000	99,021426
3701,000000	99,017142
3700,000000	99,009420
3699,000000	99,002333
3698,000000	98,997097
3697,000000	98,992167
3696,000000	98,986348
3695,000000	98,980804
3694,000000	98,977980
3693,000000	98,979851
3692,000000	98,986414
3691,000000	98,994426
3690,000000	98,998523
3689,000000	98,995260
3688,000000	98,986002
3687,000000	98,975269
3686,000000	98,967088
3685,000000	98,961940
3684,000000	98,957594
3683,000000	98,952888
3682,000000	98,949211
3681,000000	98,947331
3680,000000	98,945206
3679,000000	98,941602
3678,000000	98,938440
3677,000000	98,939090
3676,000000	98,942335
3675,000000	98,943304
3674,000000	98,938280
3673,000000	98,931622
3672,000000	98,927076
3671,000000	98,924314
3670,000000	98,922486
3669,000000	98,921239
3668,000000	98,920919
3667,000000	98,922494
3666,000000	98,925282
3665,000000	98,927849
3664,000000	98,929277
3663,000000	98,929583
3662,000000	98,928410
3661,000000	98,924767
3660,000000	98,918710
3659,000000	98,911932
3658,000000	98,905872
3657,000000	98,900030
3656,000000	98,893722
3655,000000	98,889029
3654,000000	98,889161
3653,000000	98,895346
3652,000000	98,904156
3651,000000	98,906828
3650,000000	98,898794
3649,000000	98,890938
3648,000000	98,893091
3647,000000	98,898149
3646,000000	98,898202
3645,000000	98,894744
3644,000000	98,892299
3643,000000	98,893044
3642,000000	98,896603
3641,000000	98,901176
3640,000000	98,904758
3639,000000	98,905250
3638,000000	98,901202
3637,000000	98,893333
3636,000000	98,883915
3635,000000	98,874205
3634,000000	98,863636
3633,000000	98,852146
3632,000000	98,841342
3631,000000	98,832762
3630,000000	98,824821
3629,000000	98,816161
3628,000000	98,810437
3627,000000	98,809623
3626,000000	98,812357
3625,000000	98,815477
3624,000000	98,817443
3623,000000	98,819710
3622,000000	98,825220
3621,000000	98,834331
3620,000000	98,842529
3619,000000	98,842828
3618,000000	98,832861
3617,000000	98,816780
3616,000000	98,801082
3615,000000	98,789599
3614,000000	98,781613
3613,000000	98,773516
3612,000000	98,762623
3611,000000	98,750467
3610,000000	98,741469
3609,000000	98,739615
3608,000000	98,745134
3607,000000	98,753457
3606,000000	98,759237
3605,000000	98,760908
3604,000000	98,760415
3603,000000	98,759401
3602,000000	98,757642
3601,000000	98,754151
3600,000000	98,748730
3599,000000	98,741988
3598,000000	98,734644
3597,000000	98,726978
3596,000000	98,719212
3595,000000	98,712042
3594,000000	98,705504
3593,000000	98,699020
3592,000000	98,692097
3591,000000	98,685574
3590,000000	98,680674
3589,000000	98,678010
3588,000000	98,677345
3587,000000	98,678182
3586,000000	98,677625
3585,000000	98,673937
3584,000000	98,668842
3583,000000	98,664853
3582,000000	98,662927
3581,000000	98,662743
3580,000000	98,663031
3579,000000	98,662602
3578,000000	98,660847
3577,000000	98,658283
3576,000000	98,655685
3575,000000	98,652983
3574,000000	98,648979
3573,000000	98,642222
3572,000000	98,632939
3571,000000	98,623200
3570,000000	98,615201
3569,000000	98,608980
3568,000000	98,604322
3567,000000	98,603474
3566,000000	98,606331
3565,000000	98,606936
3564,000000	98,601967
3563,000000	98,593798
3562,000000	98,586474
3561,000000	98,582332
3560,000000	98,581122
3559,000000	98,580906
3558,000000	98,579655
3557,000000	98,576189
3556,000000	98,570404
3555,000000	98,563263
3554,000000	98,556630
3553,000000	98,551791
3552,000000	98,548043
3551,000000	98,542998
3550,000000	98,535145
3549,000000	98,525259
3548,000000	98,515713
3547,000000	98,509231
3546,000000	98,507510
3545,000000	98,509329
3544,000000	98,511220
3543,000000	98,510817
3542,000000	98,508195
3541,000000	98,504224
3540,000000	98,499203
3539,000000	98,493136
3538,000000	98,486990
3537,000000	98,482492
3536,000000	98,480470
3535,000000	98,479357
3534,000000	98,476381
3533,000000	98,470211
3532,000000	98,461741
3531,000000	98,453142
3530,000000	98,446222
3529,000000	98,441390
3528,000000	98,437555
3527,000000	98,433116
3526,000000	98,427284
3525,000000	98,421319
3524,000000	98,417789
3523,000000	98,418037
3522,000000	98,420409
3521,000000	98,421715
3520,000000	98,420006
3519,000000	98,415341
3518,000000	98,408957
3517,000000	98,402436
3516,000000	98,396936
3515,000000	98,392663
3514,000000	98,388743
3513,000000	98,384294
3512,000000	98,379601
3511,000000	98,376121
3510,000000	98,375035
3509,000000	98,375841
3508,000000	98,376502
3507,000000	98,374958
3506,000000	98,370300
3505,000000	98,363032
3504,000000	98,355186
3503,000000	98,349379
3502,000000	98,346443
3501,000000	98,345073
3500,000000	98,343839
3499,000000	98,342578
3498,000000	98,341768
3497,000000	98,341728
3496,000000	98,342214
3495,000000	98,342161
3494,000000	98,339997
3493,000000	98,334615
3492,000000	98,326353
3491,000000	98,316857
3490,000000	98,308139
3489,000000	98,301673
3488,000000	98,297867
3487,000000	98,295797
3486,000000	98,293723
3485,000000	98,290508
3484,000000	98,286497
3483,000000	98,283039
3482,000000	98,281189
3481,000000	98,280890
3480,000000	98,281104
3479,000000	98,280491
3478,000000	98,278055
3477,000000	98,273739
3476,000000	98,268623
3475,000000	98,264200
3474,000000	98,261101
3473,000000	98,258840
3472,000000	98,256714
3471,000000	98,254597
3470,000000	98,252728
3469,000000	98,251207
3468,000000	98,249861
3467,000000	98,248225
3466,000000	98,245650
3465,000000	98,241673
3464,000000	98,236522
3463,000000	98,231231
3462,000000	98,227104
3461,000000	98,224939
3460,000000	98,224428
3459,000000	98,224246
3458,000000	98,223012
3457,000000	98,220243
3456,000000	98,216678
3455,000000	98,213562
3454,000000	98,211380
3453,000000	98,209615
3452,000000	98,207374
3451,000000	98,204504
3450,000000	98,201712
3449,000000	98,199725
3448,000000	98,198337
3447,000000	98,196448
3446,000000	98,193049
3445,000000	98,188579
3444,000000	98,184988
3443,000000	98,183981
3442,000000	98,185291
3441,000000	98,186937
3440,000000	98,187348
3439,000000	98,186772
3438,000000	98,186481
3437,000000	98,187000
3436,000000	98,187646
3435,000000	98,187592
3434,000000	98,186677
3433,000000	98,185396
3432,000000	98,184391
3431,000000	98,184299
3430,000000	98,185343
3429,000000	98,186879
3428,000000	98,187663
3427,000000	98,186775
3426,000000	98,184306
3425,000000	98,181194
3424,000000	98,178668
3423,000000	98,177576
3422,000000	98,177870
3421,000000	98,178723
3420,000000	98,179352
3419,000000	98,179640
3418,000000	98,179800
3417,000000	98,179810
3416,000000	98,179477
3415,000000	98,178840
3414,000000	98,178105
3413,000000	98,177395
3412,000000	98,176976
3411,000000	98,177289
3410,000000	98,178274
3409,000000	98,179012
3408,000000	98,178706
3407,000000	98,177690
3406,000000	98,176971
3405,000000	98,176923
3404,000000	98,177127
3403,000000	98,177228
3402,000000	98,177213
3401,000000	98,176961
3400,000000	98,176047
3399,000000	98,174261
3398,000000	98,171911
3397,000000	98,169644
3396,000000	98,168177
3395,000000	98,168139
3394,000000	98,169724
3393,000000	98,172417
3392,000000	98,175224
3391,000000	98,177214
3390,000000	98,178022
3389,000000	98,177997
3388,000000	98,178056
3387,000000	98,179124
3386,000000	98,181352
3385,000000	98,183852
3384,000000	98,185366
3383,000000	98,185175
3382,000000	98,183417
3381,000000	98,181045
3380,000000	98,179518
3379,000000	98,180065
3378,000000	98,182672
3377,000000	98,185961
3376,000000	98,188375
3375,000000	98,189498
3374,000000	98,190163
3373,000000	98,191396
3372,000000	98,193345
3371,000000	98,195080
3370,000000	98,195379
3369,000000	98,193929
3368,000000	98,191889
3367,000000	98,190960
3366,000000	98,191741
3365,000000	98,193252
3364,000000	98,194213
3363,000000	98,194385
3362,000000	98,194393
3361,000000	98,194704
3360,000000	98,195346
3359,000000	98,196450
3358,000000	98,198335
3357,000000	98,200893
3356,000000	98,203311
3355,000000	98,204795
3354,000000	98,205431
3353,000000	98,206145
3352,000000	98,207832
3351,000000	98,210561
3350,000000	98,213579
3349,000000	98,216035
3348,000000	98,217797
3347,000000	98,219383
3346,000000	98,221095
3345,000000	98,222471
3344,000000	98,222791
3343,000000	98,222103
3342,000000	98,221325
3341,000000	98,221420
3340,000000	98,222659
3339,000000	98,224653
3338,000000	98,226768
3337,000000	98,228436
3336,000000	98,229419
3335,000000	98,229978
3334,000000	98,230645
3333,000000	98,231622
3332,000000	98,232589
3331,000000	98,233256
3330,000000	98,233901
3329,000000	98,235105
3328,000000	98,237036
3327,000000	98,239222
3326,000000	98,241051
3325,000000	98,242341
3324,000000	98,243408
3323,000000	98,244826
3322,000000	98,246996
3321,000000	98,249701
3320,000000	98,251931
3319,000000	98,252465
3318,000000	98,250935
3317,000000	98,248280
3316,000000	98,245962
3315,000000	98,244869
3314,000000	98,245062
3313,000000	98,246320
3312,000000	98,248511
3311,000000	98,251462
3310,000000	98,254856
3309,000000	98,258447
3308,000000	98,262023
3307,000000	98,265127
3306,000000	98,267120
3305,000000	98,267684
3304,000000	98,267091
3303,000000	98,265827
3302,000000	98,264265
3301,000000	98,262876
3300,000000	98,262368
3299,000000	98,263201
3298,000000	98,265131
3297,000000	98,267595
3296,000000	98,270274
3295,000000	98,272921
3294,000000	98,274931
3293,000000	98,275757
3292,000000	98,275765
3291,000000	98,275996
3290,000000	98,276837
3289,000000	98,277575
3288,000000	98,277578
3287,000000	98,277425
3286,000000	98,278374
3285,000000	98,280959
3284,000000	98,284484
3283,000000	98,287804
3282,000000	98,290294
3281,000000	98,292133
3280,000000	98,294100
3279,000000	98,297164
3278,000000	98,301972
3277,000000	98,308401
3276,000000	98,315481
3275,000000	98,321835
3274,000000	98,326382
3273,000000	98,328761
3272,000000	98,329239
3271,000000	98,328415
3270,000000	98,327180
3269,000000	98,326773
3268,000000	98,328325
3267,000000	98,331958
3266,000000	98,336538
3265,000000	98,340713
3264,000000	98,343984
3263,000000	98,346480
3262,000000	98,348110
3261,000000	98,348578
3260,000000	98,348318
3259,000000	98,348675
3258,000000	98,350941
3257,000000	98,355378
3256,000000	98,361208
3255,000000	98,367190
3254,000000	98,372254
3253,000000	98,376111
3252,000000	98,379425
3251,000000	98,383146
3250,000000	98,387399
3249,000000	98,391293
3248,000000	98,393884
3247,000000	98,395092
3246,000000	98,395606
3245,000000	98,396162
3244,000000	98,397110
3243,000000	98,398480
3242,000000	98,400211
3241,000000	98,402285
3240,000000	98,404682
3239,000000	98,407270
3238,000000	98,409980
3237,000000	98,413130
3236,000000	98,417396
3235,000000	98,423056
3234,000000	98,429318
3233,000000	98,434711
3232,000000	98,438214
3231,000000	98,439929
3230,000000	98,440752
3229,000000	98,441690
3228,000000	98,443426
3227,000000	98,446085
3226,000000	98,449254
3225,000000	98,452377
3224,000000	98,455255
3223,000000	98,458085
3222,000000	98,461092
3221,000000	98,464261
3220,000000	98,467303
3219,000000	98,469700
3218,000000	98,471084
3217,000000	98,471814
3216,000000	98,473043
3215,000000	98,475682
3214,000000	98,479311
3213,000000	98,482456
3212,000000	98,484018
3211,000000	98,484269
3210,000000	98,484415
3209,000000	98,485613
3208,000000	98,488423
3207,000000	98,492788
3206,000000	98,498097
3205,000000	98,503281
3204,000000	98,507199
3203,000000	98,509196
3202,000000	98,509518
3201,000000	98,509237
3200,000000	98,509686
3199,000000	98,511632
3198,000000	98,514894
3197,000000	98,518636
3196,000000	98,522046
3195,000000	98,524745
3194,000000	98,526813
3193,000000	98,528738
3192,000000	98,531202
3191,000000	98,534578
3190,000000	98,538480
3189,000000	98,542069
3188,000000	98,544928
3187,000000	98,547580
3186,000000	98,551116
3185,000000	98,556160
3184,000000	98,562191
3183,000000	98,567752
3182,000000	98,571640
3181,000000	98,574002
3180,000000	98,576240
3179,000000	98,579671
3178,000000	98,584147
3177,000000	98,588205
3176,000000	98,590665
3175,000000	98,591925
3174,000000	98,593430
3173,000000	98,596040
3172,000000	98,599167
3171,000000	98,601728
3170,000000	98,603613
3169,000000	98,605756
3168,000000	98,608621
3167,000000	98,611203
3166,000000	98,612084
3165,000000	98,611213
3164,000000	98,610084
3163,000000	98,610173
3162,000000	98,611787
3161,000000	98,614510
3160,000000	98,618096
3159,000000	98,622532
3158,000000	98,627576
3157,000000	98,632766
3156,000000	98,637821
3155,000000	98,642668
3154,000000	98,647157
3153,000000	98,651046
3152,000000	98,654280
3151,000000	98,657045
3150,000000	98,659519
3149,000000	98,661712
3148,000000	98,663525
3147,000000	98,664762
3146,000000	98,665226
3145,000000	98,665124
3144,000000	98,665370
3143,000000	98,667038
3142,000000	98,670324
3141,000000	98,674333
3140,000000	98,678035
3139,000000	98,681134
3138,000000	98,683733
3137,000000	98,685471
3136,000000	98,685551
3135,000000	98,683818
3134,000000	98,681511
3133,000000	98,680514
3132,000000	98,681721
3131,000000	98,684522
3130,000000	98,687902
3129,000000	98,691441
3128,000000	98,694831
3127,000000	98,697130
3126,000000	98,697424
3125,000000	98,696309
3124,000000	98,695970
3123,000000	98,698323
3122,000000	98,703261
3121,000000	98,708908
3120,000000	98,713312
3119,000000	98,715711
3118,000000	98,716487
3117,000000	98,716509
3116,000000	98,716356
3115,000000	98,715842
3114,000000	98,714333
3113,000000	98,711823
3112,000000	98,709491
3111,000000	98,708870
3110,000000	98,710344
3109,000000	98,712754
3108,000000	98,714536
3107,000000	98,715034
3106,000000	98,714477
3105,000000	98,713223
3104,000000	98,711668
3103,000000	98,710591
3102,000000	98,710781
3101,000000	98,712021
3100,000000	98,713234
3099,000000	98,713823
3098,000000	98,714297
3097,000000	98,715093
3096,000000	98,715460
3095,000000	98,714231
3094,000000	98,711585
3093,000000	98,709224
3092,000000	98,708564
3091,000000	98,709163
3090,000000	98,709211
3089,000000	98,707432
3088,000000	98,704318
3087,000000	98,701586
3086,000000	98,700515
3085,000000	98,700829
3084,000000	98,701144
3083,000000	98,700515
3082,000000	98,699430
3081,000000	98,699149
3080,000000	98,700172
3079,000000	98,701592
3078,000000	98,702127
3077,000000	98,701477
3076,000000	98,700490
3075,000000	98,700185
3074,000000	98,700783
3073,000000	98,701586
3072,000000	98,701564
3071,000000	98,700229
3070,000000	98,698126
3069,000000	98,696382
3068,000000	98,695586
3067,000000	98,695124
3066,000000	98,693866
3065,000000	98,691511
3064,000000	98,688944
3063,000000	98,687078
3062,000000	98,685718
3061,000000	98,683929
3060,000000	98,681464
3059,000000	98,679410
3058,000000	98,679404
3057,000000	98,682259
3056,000000	98,687280
3055,000000	98,692727
3054,000000	98,696918
3053,000000	98,699174
3052,000000	98,699876
3051,000000	98,699760
3050,000000	98,699390
3049,000000	98,699269
3048,000000	98,700110
3047,000000	98,702414
3046,000000	98,705722
3045,000000	98,708686
3044,000000	98,710154
3043,000000	98,709974
3042,000000	98,708661
3041,000000	98,706430
3040,000000	98,702948
3039,000000	98,698074
3038,000000	98,692539
3037,000000	98,687505
3036,000000	98,683248
3035,000000	98,678557
3034,000000	98,671877
3033,000000	98,662996
3032,000000	98,653278
3031,000000	98,644201
3030,000000	98,636360
3029,000000	98,630009
3028,000000	98,625723
3027,000000	98,623847
3026,000000	98,623759
3025,000000	98,624588
3024,000000	98,626494
3023,000000	98,630470
3022,000000	98,636578
3021,000000	98,643032
3020,000000	98,647480
3019,000000	98,648954
3018,000000	98,648296
3017,000000	98,646950
3016,000000	98,645818
3015,000000	98,645068
3014,000000	98,644491
3013,000000	98,643584
3012,000000	98,641416
3011,000000	98,636831
3010,000000	98,629170
3009,000000	98,618888
3008,000000	98,607323
3007,000000	98,595833
3006,000000	98,585185
3005,000000	98,575574
3004,000000	98,566749
3003,000000	98,558072
3002,000000	98,548889
3001,000000	98,539222
3000,000000	98,529769
2999,000000	98,520774
2998,000000	98,511066
2997,000000	98,498583
2996,000000	98,481927
2995,000000	98,461193
2994,000000	98,437450
2993,000000	98,411703
2992,000000	98,383994
2991,000000	98,353192
2990,000000	98,317590
2989,000000	98,276077
2988,000000	98,228781
2987,000000	98,176429
2986,000000	98,119489
2985,000000	98,058074
2984,000000	97,992367
2983,000000	97,922803
2982,000000	97,849989
2981,000000	97,774973
2980,000000	97,699123
2979,000000	97,623382
2978,000000	97,547952
2977,000000	97,473217
2976,000000	97,400624
2975,000000	97,331759
2974,000000	97,266740
2973,000000	97,204302
2972,000000	97,143743
2971,000000	97,086070
2970,000000	97,032999
2969,000000	96,985550
2968,000000	96,943869
2967,000000	96,908138
2966,000000	96,878964
2965,000000	96,856756
2964,000000	96,840895
2963,000000	96,829592
2962,000000	96,821086
2961,000000	96,815107
2960,000000	96,812909
2959,000000	96,815648
2958,000000	96,822827
2957,000000	96,832720
2956,000000	96,843760
2955,000000	96,855041
2954,000000	96,865796
2953,000000	96,875218
2952,000000	96,882917
2951,000000	96,888704
2950,000000	96,891679
2949,000000	96,889712
2948,000000	96,880042
2947,000000	96,860168
2946,000000	96,828408
2945,000000	96,784542
2944,000000	96,730097
2943,000000	96,667762
2942,000000	96,599896
2941,000000	96,527583
2940,000000	96,450939
2939,000000	96,369738
2938,000000	96,284007
2937,000000	96,194620
2936,000000	96,103853
2935,000000	96,014855
2934,000000	95,929972
2933,000000	95,849734
2932,000000	95,773519
2931,000000	95,701160
2930,000000	95,633467
2929,000000	95,571287
2928,000000	95,514387
2927,000000	95,461545
2926,000000	95,411837
2925,000000	95,365527
2924,000000	95,323509
2923,000000	95,285741
2922,000000	95,250695
2921,000000	95,216347
2920,000000	95,181270
2919,000000	95,144428
2918,000000	95,104960
2917,000000	95,063718
2916,000000	95,025688
2915,000000	94,999761
2914,000000	94,994381
2913,000000	95,012735
2912,000000	95,051653
2911,000000	95,105094
2910,000000	95,168300
2909,000000	95,239582
2908,000000	95,319632
2907,000000	95,410118
2906,000000	95,512655
2905,000000	95,627861
2904,000000	95,754952
2903,000000	95,892172
2902,000000	96,037584
2901,000000	96,189850
2900,000000	96,346539
2899,000000	96,504051
2898,000000	96,657931
2897,000000	96,804096
2896,000000	96,939685
2895,000000	97,063079
2894,000000	97,173899
2893,000000	97,272837
2892,000000	97,361085
2891,000000	97,439385
2890,000000	97,507827
2889,000000	97,566744
2888,000000	97,617338
2887,000000	97,661070
2886,000000	97,698615
2885,000000	97,730009
2884,000000	97,755487
2883,000000	97,775486
2882,000000	97,789863
2881,000000	97,797805
2880,000000	97,798945
2879,000000	97,794216
2878,000000	97,785519
2877,000000	97,774882
2876,000000	97,763830
2875,000000	97,753077
2874,000000	97,742519
2873,000000	97,731922
2872,000000	97,721883
2871,000000	97,713822
2870,000000	97,708797
2869,000000	97,706318
2868,000000	97,704042
2867,000000	97,698278
2866,000000	97,685106
2865,000000	97,662078
2864,000000	97,629546
2863,000000	97,590022
2862,000000	97,545872
2861,000000	97,497948
2860,000000	97,446456
2859,000000	97,392392
2858,000000	97,337455
2857,000000	97,283060
2856,000000	97,230009
2855,000000	97,179211
2854,000000	97,132470
2853,000000	97,093276
2852,000000	97,068140
2851,000000	97,066570
2850,000000	97,097647
2849,000000	97,164091
2848,000000	97,258465
2847,000000	97,365875
2846,000000	97,471624
2845,000000	97,567524
2844,000000	97,652647
2843,000000	97,729887
2842,000000	97,802173
2841,000000	97,871027
2840,000000	97,936507
2839,000000	97,997654
2838,000000	98,053398
2837,000000	98,103558
2836,000000	98,148820
2835,000000	98,189591
2834,000000	98,225330
2833,000000	98,255600
2832,000000	98,281336
2831,000000	98,304218
2830,000000	98,324995
2829,000000	98,343079
2828,000000	98,357797
2827,000000	98,369105
2826,000000	98,376927
2825,000000	98,380682
2824,000000	98,380012
2823,000000	98,375522
2822,000000	98,368558
2821,000000	98,360709
2820,000000	98,353804
2819,000000	98,349646
2818,000000	98,349015
2817,000000	98,351303
2816,000000	98,355702
2815,000000	98,362593
2814,000000	98,373403
2813,000000	98,389168
2812,000000	98,409534
2811,000000	98,432901
2810,000000	98,457122
2809,000000	98,480347
2808,000000	98,501801
2807,000000	98,521748
2806,000000	98,540409
2805,000000	98,557107
2804,000000	98,570829
2803,000000	98,581472
2802,000000	98,590008
2801,000000	98,597467
2800,000000	98,604321
2799,000000	98,610979
2798,000000	98,618183
2797,000000	98,626404
2796,000000	98,635076
2795,000000	98,642995
2794,000000	98,649617
2793,000000	98,655608
2792,000000	98,661898
2791,000000	98,668420
2790,000000	98,674163
2789,000000	98,678409
2788,000000	98,681478
2787,000000	98,684100
2786,000000	98,686524
2785,000000	98,688691
2784,000000	98,690929
2783,000000	98,693799
2782,000000	98,697222
2781,000000	98,700394
2780,000000	98,702840
2779,000000	98,705206
2778,000000	98,708670
2777,000000	98,713765
2776,000000	98,719896
2775,000000	98,725758
2774,000000	98,729989
2773,000000	98,731742
2772,000000	98,731112
2771,000000	98,729157
2770,000000	98,727347
2769,000000	98,726729
2768,000000	98,727298
2767,000000	98,728041
2766,000000	98,727833
2765,000000	98,726628
2764,000000	98,725700
2763,000000	98,726404
2762,000000	98,728700
2761,000000	98,731210
2760,000000	98,732621
2759,000000	98,732671
2758,000000	98,731854
2757,000000	98,730681
2756,000000	98,729374
2755,000000	98,727845
2754,000000	98,725812
2753,000000	98,723279
2752,000000	98,720991
2751,000000	98,719985
2750,000000	98,720511
2749,000000	98,721689
2748,000000	98,722375
2747,000000	98,722042
2746,000000	98,720759
2745,000000	98,718883
2744,000000	98,717053
2743,000000	98,716063
2742,000000	98,716362
2741,000000	98,717809
2740,000000	98,719972
2739,000000	98,722239
2738,000000	98,723589
2737,000000	98,723021
2736,000000	98,720768
2735,000000	98,718571
2734,000000	98,718121
2733,000000	98,719439
2732,000000	98,721340
2731,000000	98,723214
2730,000000	98,725678
2729,000000	98,729487
2728,000000	98,734375
2727,000000	98,739197
2726,000000	98,742852
2725,000000	98,744990
2724,000000	98,746108
2723,000000	98,747118
2722,000000	98,748642
2721,000000	98,750584
2720,000000	98,752392
2719,000000	98,753683
2718,000000	98,754492
2717,000000	98,755058
2716,000000	98,755643
2715,000000	98,756606
2714,000000	98,758388
2713,000000	98,761180
2712,000000	98,764534
2711,000000	98,767407
2710,000000	98,768862
2709,000000	98,768907
2708,000000	98,768581
2707,000000	98,769001
2706,000000	98,770384
2705,000000	98,772169
2704,000000	98,773898
2703,000000	98,775550
2702,000000	98,777001
2701,000000	98,777735
2700,000000	98,777359
2699,000000	98,776091
2698,000000	98,774500
2697,000000	98,773054
2696,000000	98,772137
2695,000000	98,772132
2694,000000	98,773074
2693,000000	98,774418
2692,000000	98,775514
2691,000000	98,776245
2690,000000	98,776905
2689,000000	98,777549
2688,000000	98,777819
2687,000000	98,777422
2686,000000	98,776510
2685,000000	98,775517
2684,000000	98,774820
2683,000000	98,774618
2682,000000	98,774958
2681,000000	98,775713
2680,000000	98,776496
2679,000000	98,776754
2678,000000	98,776167
2677,000000	98,775051
2676,000000	98,774178
2675,000000	98,773955
2674,000000	98,773870
2673,000000	98,773090
2672,000000	98,771612
2671,000000	98,770489
2670,000000	98,770738
2669,000000	98,772320
2668,000000	98,774356
2667,000000	98,776052
2666,000000	98,777113
2665,000000	98,777424
2664,000000	98,776853
2663,000000	98,775641
2662,000000	98,774862
2661,000000	98,776110
2660,000000	98,780300
2659,000000	98,786710
2658,000000	98,793457
2657,000000	98,799205
2656,000000	98,804224
2655,000000	98,809521
2654,000000	98,815323
2653,000000	98,821024
2652,000000	98,826566
2651,000000	98,832999
2650,000000	98,841132
2649,000000	98,850040
2648,000000	98,857496
2647,000000	98,861975
2646,000000	98,864051
2645,000000	98,865877
2644,000000	98,869388
2643,000000	98,874866
2642,000000	98,881088
2641,000000	98,886757
2640,000000	98,891617
2639,000000	98,896008
2638,000000	98,899750
2637,000000	98,902129
2636,000000	98,903071
2635,000000	98,903735
2634,000000	98,905572
2633,000000	98,909023
2632,000000	98,913357
2631,000000	98,917508
2630,000000	98,920904
2629,000000	98,923735
2628,000000	98,926548
2627,000000	98,929461
2626,000000	98,931786
2625,000000	98,932788
2624,000000	98,932855
2623,000000	98,933557
2622,000000	98,936340
2621,000000	98,941278
2620,000000	98,947047
2619,000000	98,951889
2618,000000	98,954694
2617,000000	98,955562
2616,000000	98,955394
2615,000000	98,954899
2614,000000	98,954346
2613,000000	98,954459
2612,000000	98,956619
2611,000000	98,961155
2610,000000	98,965961
2609,000000	98,968226
2608,000000	98,967690
2607,000000	98,966963
2606,000000	98,968454
2605,000000	98,972104
2604,000000	98,976458
2603,000000	98,980585
2602,000000	98,984020
2601,000000	98,985939
2600,000000	98,985746
2599,000000	98,984393
2598,000000	98,984168
2597,000000	98,986872
2596,000000	98,992142
2595,000000	98,997411
2594,000000	98,999782
2593,000000	98,998633
2592,000000	98,996343
2591,000000	98,995746
2590,000000	98,996945
2589,000000	98,997676
2588,000000	98,996742
2587,000000	98,995637
2586,000000	98,996359
2585,000000	98,998906
2584,000000	99,001817
2583,000000	99,003947
2582,000000	99,004776
2581,000000	99,004059
2580,000000	99,002521
2579,000000	99,002222
2578,000000	99,004738
2577,000000	99,009019
2576,000000	99,012203
2575,000000	99,012762
2574,000000	99,012060
2573,000000	99,012507
2572,000000	99,014660
2571,000000	99,016607
2570,000000	99,016265
2569,000000	99,014018
2568,000000	99,012453
2567,000000	99,013275
2566,000000	99,015161
2565,000000	99,015523
2564,000000	99,013639
2563,000000	99,010715
2562,000000	99,007412
2561,000000	99,003416
2560,000000	98,999760
2559,000000	98,999231
2558,000000	99,003134
2557,000000	99,009169
2556,000000	99,014077
2555,000000	99,017306
2554,000000	99,020407
2553,000000	99,023736
2552,000000	99,025651
2551,000000	99,024992
2550,000000	99,022770
2549,000000	99,021093
2548,000000	99,021254
2547,000000	99,023027
2546,000000	99,025095
2545,000000	99,026045
2544,000000	99,025576
2543,000000	99,024797
2542,000000	99,024971
2541,000000	99,026030
2540,000000	99,026828
2539,000000	99,026717
2538,000000	99,026290
2537,000000	99,026371
2536,000000	99,026688
2535,000000	99,025977
2534,000000	99,023573
2533,000000	99,020717
2532,000000	99,019683
2531,000000	99,021263
2530,000000	99,023641
2529,000000	99,024468
2528,000000	99,023580
2527,000000	99,022797
2526,000000	99,023366
2525,000000	99,024911
2524,000000	99,026724
2523,000000	99,028661
2522,000000	99,030469
2521,000000	99,031665
2520,000000	99,032672
2519,000000	99,034844
2518,000000	99,038542
2517,000000	99,042241
2516,000000	99,044290
2515,000000	99,044735
2514,000000	99,044646
2513,000000	99,044604
2512,000000	99,044734
2511,000000	99,045353
2510,000000	99,046612
2509,000000	99,048085
2508,000000	99,049612
2507,000000	99,051947
2506,000000	99,055621
2505,000000	99,059496
2504,000000	99,061395
2503,000000	99,060136
2502,000000	99,056418
2501,000000	99,052064
2500,000000	99,048947
2499,000000	99,048376
2498,000000	99,050652
2497,000000	99,054916
2496,000000	99,059429
2495,000000	99,062245
2494,000000	99,062193
2493,000000	99,059907
2492,000000	99,057758
2491,000000	99,057855
2490,000000	99,059904
2489,000000	99,061805
2488,000000	99,062417
2487,000000	99,062742
2486,000000	99,064075
2485,000000	99,066070
2484,000000	99,067461
2483,000000	99,067956
2482,000000	99,068536
2481,000000	99,070138
2480,000000	99,072595
2479,000000	99,074713
2478,000000	99,075183
2477,000000	99,073719
2476,000000	99,071536
2475,000000	99,070392
2474,000000	99,071162
2473,000000	99,073598
2472,000000	99,077105
2471,000000	99,080943
2470,000000	99,083950
2469,000000	99,085368
2468,000000	99,086230
2467,000000	99,088755
2466,000000	99,093724
2465,000000	99,099245
2464,000000	99,102660
2463,000000	99,103065
2462,000000	99,101518
2461,000000	99,099447
2460,000000	99,097617
2459,000000	99,096167
2458,000000	99,094978
2457,000000	99,093991
2456,000000	99,093334
2455,000000	99,093115
2454,000000	99,093152
2453,000000	99,093134
2452,000000	99,092858
2451,000000	99,092178
2450,000000	99,091278
2449,000000	99,091323
2448,000000	99,093747
2447,000000	99,097887
2446,000000	99,100439
2445,000000	99,099083
2444,000000	99,096022
2443,000000	99,095762
2442,000000	99,099400
2441,000000	99,103446
2440,000000	99,104647
2439,000000	99,103712
2438,000000	99,103113
2437,000000	99,103346
2436,000000	99,103280
2435,000000	99,102883
2434,000000	99,103583
2433,000000	99,106197
2432,000000	99,109946
2431,000000	99,113486
2430,000000	99,115974
2429,000000	99,117153
2428,000000	99,117192
2427,000000	99,116675
2426,000000	99,116471
2425,000000	99,117391
2424,000000	99,119604
2423,000000	99,121966
2422,000000	99,122419
2421,000000	99,119941
2420,000000	99,116053
2419,000000	99,113477
2418,000000	99,113384
2417,000000	99,114886
2416,000000	99,116913
2415,000000	99,119184
2414,000000	99,121197
2413,000000	99,121956
2412,000000	99,121418
2411,000000	99,121096
2410,000000	99,122359
2409,000000	99,124800
2408,000000	99,126799
2407,000000	99,127127
2406,000000	99,125888
2405,000000	99,124792
2404,000000	99,126511
2403,000000	99,132396
2402,000000	99,140215
2401,000000	99,145304
2400,000000	99,144944
2399,000000	99,141117
2398,000000	99,138401
2397,000000	99,139675
2396,000000	99,144039
2395,000000	99,148131
2394,000000	99,149039
2393,000000	99,146513
2392,000000	99,142942
2391,000000	99,141041
2390,000000	99,141454
2389,000000	99,143119
2388,000000	99,145143
2387,000000	99,147509
2386,000000	99,150407
2385,000000	99,153507
2384,000000	99,156458
2383,000000	99,158367
2382,000000	99,157759
2381,000000	99,154584
2380,000000	99,151615
2379,000000	99,152367
2378,000000	99,156706
2377,000000	99,160901
2376,000000	99,162110
2375,000000	99,161286
2374,000000	99,161003
2373,000000	99,162713
2372,000000	99,167127
2371,000000	99,174597
2370,000000	99,184482
2369,000000	99,194039
2368,000000	99,199166
2367,000000	99,196170
2366,000000	99,184026
2365,000000	99,168074
2364,000000	99,157474
2363,000000	99,156061
2362,000000	99,158958
2361,000000	99,159907
2360,000000	99,157166
2359,000000	99,153440
2358,000000	99,152419
2357,000000	99,155061
2356,000000	99,160241
2355,000000	99,161797
2354,000000	99,157629
2353,000000	99,151264
2352,000000	99,148188
2351,000000	99,149305
2350,000000	99,149634
2349,000000	99,144881
2348,000000	99,134117
2347,000000	99,123309
2346,000000	99,121396
2345,000000	99,129440
2344,000000	99,138844
2343,000000	99,139035
2342,000000	99,132537
2341,000000	99,126561
2340,000000	99,123791
2339,000000	99,122542
2338,000000	99,121078
2337,000000	99,120081
2336,000000	99,118993
2335,000000	99,119100
2334,000000	99,121797
2333,000000	99,128323
2332,000000	99,133176
2331,000000	99,133337
2330,000000	99,125503
2329,000000	99,112762
2328,000000	99,093594
2327,000000	99,071807
2326,000000	99,052797
2325,000000	99,043336
2324,000000	99,045483
2323,000000	99,056703
2322,000000	99,071985
2321,000000	99,085837
2320,000000	99,093133
2319,000000	99,094934
2318,000000	99,093933
2317,000000	99,094937
2316,000000	99,096892
2315,000000	99,099810
2314,000000	99,101591
2313,000000	99,103944
2312,000000	99,106903
2311,000000	99,112533
2310,000000	99,119145
2309,000000	99,124757
2308,000000	99,126499
2307,000000	99,126176
2306,000000	99,126599
2305,000000	99,129670
2304,000000	99,134087
2303,000000	99,139220
2302,000000	99,144172
2301,000000	99,148125
2300,000000	99,148250
2299,000000	99,144358
2298,000000	99,137690
2297,000000	99,131987
2296,000000	99,128913
2295,000000	99,129330
2294,000000	99,130967
2293,000000	99,130720
2292,000000	99,125997
2291,000000	99,117690
2290,000000	99,108825
2289,000000	99,101851
2288,000000	99,098048
2287,000000	99,098442
2286,000000	99,103869
2285,000000	99,112638
2284,000000	99,121258
2283,000000	99,127062
2282,000000	99,130727
2281,000000	99,134655
2280,000000	99,140895
2279,000000	99,149284
2278,000000	99,157433
2277,000000	99,162404
2276,000000	99,163426
2275,000000	99,163093
2274,000000	99,164348
2273,000000	99,167883
2272,000000	99,172693
2271,000000	99,178568
2270,000000	99,185296
2269,000000	99,190779
2268,000000	99,192426
2267,000000	99,190487
2266,000000	99,187213
2265,000000	99,183146
2264,000000	99,176969
2263,000000	99,169593
2262,000000	99,164988
2261,000000	99,165088
2260,000000	99,166706
2259,000000	99,165589
2258,000000	99,163339
2257,000000	99,167044
2256,000000	99,181589
2255,000000	99,202750
2254,000000	99,219498
2253,000000	99,224315
2252,000000	99,220533
2251,000000	99,218764
2250,000000	99,225512
2249,000000	99,237990
2248,000000	99,249044
2247,000000	99,255198
2246,000000	99,256296
2245,000000	99,251672
2244,000000	99,240877
2243,000000	99,227580
2242,000000	99,218498
2241,000000	99,217448
2240,000000	99,222540
2239,000000	99,229121
2238,000000	99,233004
2237,000000	99,231116
2236,000000	99,222999
2235,000000	99,213078
2234,000000	99,208498
2233,000000	99,212651
2232,000000	99,222358
2231,000000	99,232856
2230,000000	99,243310
2229,000000	99,255232
2228,000000	99,267578
2227,000000	99,276791
2226,000000	99,281406
2225,000000	99,283421
2224,000000	99,284131
2223,000000	99,281104
2222,000000	99,272097
2221,000000	99,261318
2220,000000	99,258354
2219,000000	99,268887
2218,000000	99,287279
2217,000000	99,299578
2216,000000	99,293939
2215,000000	99,269107
2214,000000	99,235256
2213,000000	99,208524
2212,000000	99,202024
2211,000000	99,218150
2210,000000	99,248013
2209,000000	99,278345
2208,000000	99,299363
2207,000000	99,307884
2206,000000	99,306710
2205,000000	99,303558
2204,000000	99,306866
2203,000000	99,317916
2202,000000	99,328911
2201,000000	99,332785
2200,000000	99,332523
2199,000000	99,335404
2198,000000	99,340034
2197,000000	99,336992
2196,000000	99,323339
2195,000000	99,309417
2194,000000	99,307706
2193,000000	99,319566
2192,000000	99,335567
2191,000000	99,345375
2190,000000	99,344853
2189,000000	99,336932
2188,000000	99,328779
2187,000000	99,326271
2186,000000	99,329471
2185,000000	99,334321
2184,000000	99,338359
2183,000000	99,342540
2182,000000	99,348443
2181,000000	99,356913
2180,000000	99,368202
2179,000000	99,379213
2178,000000	99,382260
2177,000000	99,372180
2176,000000	99,354652
2175,000000	99,341838
2174,000000	99,340063
2173,000000	99,346845
2172,000000	99,356968
2171,000000	99,365076
2170,000000	99,364306
2169,000000	99,351247
2168,000000	99,332874
2167,000000	99,320978
2166,000000	99,318526
2165,000000	99,318147
2164,000000	99,314511
2163,000000	99,310496
2162,000000	99,312588
2161,000000	99,330186
2160,000000	99,377049
2159,000000	99,454849
2158,000000	99,534098
2157,000000	99,573876
2156,000000	99,564761
2155,000000	99,532721
2154,000000	99,504963
2153,000000	99,488044
2152,000000	99,475117
2151,000000	99,461146
2150,000000	99,446947
2149,000000	99,437514
2148,000000	99,439929
2147,000000	99,456447
2146,000000	99,477228
2145,000000	99,486372
2144,000000	99,477889
2143,000000	99,459986
2142,000000	99,442258
2141,000000	99,426329
2140,000000	99,411154
2139,000000	99,400184
2138,000000	99,399124
2137,000000	99,409976
2136,000000	99,429309
2135,000000	99,449665
2134,000000	99,462350
2133,000000	99,463106
2132,000000	99,455741
2131,000000	99,446743
2130,000000	99,437438
2129,000000	99,425217
2128,000000	99,410549
2127,000000	99,396984
2126,000000	99,384768
2125,000000	99,370760
2124,000000	99,355639
2123,000000	99,345576
2122,000000	99,344629
2121,000000	99,350016
2120,000000	99,356341
2119,000000	99,359876
2118,000000	99,357172
2117,000000	99,345358
2116,000000	99,327427
2115,000000	99,312734
2114,000000	99,308341
2113,000000	99,312611
2112,000000	99,319612
2111,000000	99,326002
2110,000000	99,330674
2109,000000	99,332047
2108,000000	99,330016
2107,000000	99,327408
2106,000000	99,325730
2105,000000	99,322485
2104,000000	99,316123
2103,000000	99,310543
2102,000000	99,310975
2101,000000	99,318044
2100,000000	99,328892
2099,000000	99,341077
2098,000000	99,351782
2097,000000	99,356370
2096,000000	99,352035
2095,000000	99,340999
2094,000000	99,327267
2093,000000	99,313437
2092,000000	99,303109
2091,000000	99,301745
2090,000000	99,310581
2089,000000	99,322363
2088,000000	99,328198
2087,000000	99,327180
2086,000000	99,325504
2085,000000	99,327734
2084,000000	99,332764
2083,000000	99,337065
2082,000000	99,338311
2081,000000	99,336494
2080,000000	99,334063
2079,000000	99,334183
2078,000000	99,337672
2077,000000	99,343337
2076,000000	99,351597
2075,000000	99,363938
2074,000000	99,377009
2073,000000	99,382666
2072,000000	99,378316
2071,000000	99,372607
2070,000000	99,375530
2069,000000	99,386279
2068,000000	99,395180
2067,000000	99,394852
2066,000000	99,385600
2065,000000	99,373027
2064,000000	99,364380
2063,000000	99,364396
2062,000000	99,370983
2061,000000	99,376465
2060,000000	99,375684
2059,000000	99,370855
2058,000000	99,366987
2057,000000	99,366565
2056,000000	99,370211
2055,000000	99,376235
2054,000000	99,376784
2053,000000	99,362499
2052,000000	99,337281
2051,000000	99,321540
2050,000000	99,333264
2049,000000	99,367803
2048,000000	99,402948
2047,000000	99,423350
2046,000000	99,429396
2045,000000	99,426318
2044,000000	99,417945
2043,000000	99,408993
2042,000000	99,403224
2041,000000	99,399581
2040,000000	99,396140
2039,000000	99,395437
2038,000000	99,399798
2037,000000	99,405363
2036,000000	99,407944
2035,000000	99,410553
2034,000000	99,417733
2033,000000	99,427528
2032,000000	99,437552
2031,000000	99,452519
2030,000000	99,474866
2029,000000	99,493594
2028,000000	99,494838
2027,000000	99,481446
2026,000000	99,471938
2025,000000	99,481383
2024,000000	99,508239
2023,000000	99,536981
2022,000000	99,548850
2021,000000	99,534227
2020,000000	99,501896
2019,000000	99,472242
2018,000000	99,458585
2017,000000	99,459268
2016,000000	99,466615
2015,000000	99,475737
2014,000000	99,480851
2013,000000	99,473348
2012,000000	99,452919
2011,000000	99,432270
2010,000000	99,422972
2009,000000	99,424211
2008,000000	99,431047
2007,000000	99,444669
2006,000000	99,465424
2005,000000	99,483577
2004,000000	99,488224
2003,000000	99,479516
2002,000000	99,465190
2001,000000	99,451941
2000,000000	99,445702
1999,000000	99,452876
1998,000000	99,471541
1997,000000	99,486857
1996,000000	99,484473
1995,000000	99,465390
1994,000000	99,441088
1993,000000	99,421054
1992,000000	99,409771
1991,000000	99,407685
1990,000000	99,408933
1989,000000	99,403259
1988,000000	99,387948
1987,000000	99,374994
1986,000000	99,378573
1985,000000	99,397280
1984,000000	99,415835
1983,000000	99,422362
1982,000000	99,418184
1981,000000	99,414752
1980,000000	99,426750
1979,000000	99,462002
1978,000000	99,507989
1977,000000	99,536110
1976,000000	99,532883
1975,000000	99,517248
1974,000000	99,516549
1973,000000	99,538179
1972,000000	99,570862
1971,000000	99,601501
1970,000000	99,619969
1969,000000	99,616848
1968,000000	99,590939
1967,000000	99,555734
1966,000000	99,528590
1965,000000	99,516424
1964,000000	99,516697
1963,000000	99,524278
1962,000000	99,531341
1961,000000	99,529137
1960,000000	99,517813
1959,000000	99,507829
1958,000000	99,505763
1957,000000	99,505907
1956,000000	99,500623
1955,000000	99,492093
1954,000000	99,488150
1953,000000	99,491547
1952,000000	99,498378
1951,000000	99,502730
1950,000000	99,499455
1949,000000	99,485931
1948,000000	99,466013
1947,000000	99,449898
1946,000000	99,445620
1945,000000	99,452231
1944,000000	99,463636
1943,000000	99,475443
1942,000000	99,484436
1941,000000	99,485661
1940,000000	99,476805
1939,000000	99,461543
1938,000000	99,445873
1937,000000	99,435054
1936,000000	99,432788
1935,000000	99,438680
1934,000000	99,445907
1933,000000	99,446195
1932,000000	99,439138
1931,000000	99,432936
1930,000000	99,435487
1929,000000	99,445877
1928,000000	99,456952
1927,000000	99,464339
1926,000000	99,468185
1925,000000	99,468582
1924,000000	99,461976
1923,000000	99,445189
1922,000000	99,421201
1921,000000	99,398570
1920,000000	99,385789
1919,000000	99,386063
1918,000000	99,394717
1917,000000	99,402171
1916,000000	99,403888
1915,000000	99,405075
1914,000000	99,411237
1913,000000	99,420738
1912,000000	99,427321
1911,000000	99,426794
1910,000000	99,419899
1909,000000	99,409667
1908,000000	99,399259
1907,000000	99,392308
1906,000000	99,390835
1905,000000	99,392826
1904,000000	99,393026
1903,000000	99,389037
1902,000000	99,383527
1901,000000	99,379145
1900,000000	99,376117
1899,000000	99,374992
1898,000000	99,376755
1897,000000	99,380459
1896,000000	99,382691
1895,000000	99,382438
1894,000000	99,384158
1893,000000	99,392022
1892,000000	99,403241
1891,000000	99,408970
1890,000000	99,401837
1889,000000	99,384179
1888,000000	99,366331
1887,000000	99,357608
1886,000000	99,359441
1885,000000	99,365028
1884,000000	99,365191
1883,000000	99,356181
1882,000000	99,342471
1881,000000	99,331405
1880,000000	99,327323
1879,000000	99,329344
1878,000000	99,332402
1877,000000	99,331774
1876,000000	99,327192
1875,000000	99,322193
1874,000000	99,320722
1873,000000	99,324628
1872,000000	99,332910
1871,000000	99,341741
1870,000000	99,344951
1869,000000	99,339214
1868,000000	99,328444
1867,000000	99,319175
1866,000000	99,314668
1865,000000	99,312760
1864,000000	99,310385
1863,000000	99,308834
1862,000000	99,311701
1861,000000	99,318782
1860,000000	99,325286
1859,000000	99,327819
1858,000000	99,327893
1857,000000	99,328096
1856,000000	99,328468
1855,000000	99,328352
1854,000000	99,327705
1853,000000	99,325911
1852,000000	99,322668
1851,000000	99,320512
1850,000000	99,321389
1849,000000	99,324182
1848,000000	99,326377
1847,000000	99,326579
1846,000000	99,323515
1845,000000	99,314897
1844,000000	99,302102
1843,000000	99,292969
1842,000000	99,293662
1841,000000	99,299762
1840,000000	99,303401
1839,000000	99,303413
1838,000000	99,303802
1837,000000	99,305578
1836,000000	99,303930
1835,000000	99,297430
1834,000000	99,292631
1833,000000	99,296794
1832,000000	99,309752
1831,000000	99,321545
1830,000000	99,319365
1829,000000	99,304121
1828,000000	99,289981
1827,000000	99,285599
1826,000000	99,285541
1825,000000	99,280475
1824,000000	99,270207
1823,000000	99,262168
1822,000000	99,260827
1821,000000	99,263524
1820,000000	99,265626
1819,000000	99,265108
1818,000000	99,262990
1817,000000	99,261557
1816,000000	99,260510
1815,000000	99,258415
1814,000000	99,255398
1813,000000	99,252198
1812,000000	99,248754
1811,000000	99,242548
1810,000000	99,233618
1809,000000	99,226754
1808,000000	99,223163
1807,000000	99,218680
1806,000000	99,211161
1805,000000	99,203197
1804,000000	99,196746
1803,000000	99,190067
1802,000000	99,181892
1801,000000	99,175467
1800,000000	99,173450
1799,000000	99,170557
1798,000000	99,163440
1797,000000	99,155749
1796,000000	99,151240
1795,000000	99,148795
1794,000000	99,143558
1793,000000	99,132444
1792,000000	99,120160
1791,000000	99,112945
1790,000000	99,112441
1789,000000	99,116597
1788,000000	99,120602
1787,000000	99,119406
1786,000000	99,111164
1785,000000	99,099172
1784,000000	99,089142
1783,000000	99,084866
1782,000000	99,084434
1781,000000	99,080857
1780,000000	99,071668
1779,000000	99,060155
1778,000000	99,052129
1777,000000	99,048994
1776,000000	99,047836
1775,000000	99,046498
1774,000000	99,041822
1773,000000	99,028051
1772,000000	99,006463
1771,000000	98,985995
1770,000000	98,970217
1769,000000	98,956089
1768,000000	98,940694
1767,000000	98,926771
1766,000000	98,919803
1765,000000	98,919801
1764,000000	98,919428
1763,000000	98,908132
1762,000000	98,880499
1761,000000	98,842828
1760,000000	98,806988
1759,000000	98,775283
1758,000000	98,740324
1757,000000	98,694965
1756,000000	98,643004
1755,000000	98,592385
1754,000000	98,540451
1753,000000	98,474269
1752,000000	98,386309
1751,000000	98,288009
1750,000000	98,196190
1749,000000	98,110144
1748,000000	98,019704
1747,000000	97,923706
1746,000000	97,823434
1745,000000	97,715360
1744,000000	97,598262
1743,000000	97,476442
1742,000000	97,348881
1741,000000	97,202701
1740,000000	97,030235
1739,000000	96,851923
1738,000000	96,697528
1737,000000	96,567321
1736,000000	96,440566
1735,000000	96,304618
1734,000000	96,182253
1733,000000	96,104628
1732,000000	96,064293
1731,000000	96,042682
1730,000000	96,029048
1729,000000	96,017363
1728,000000	96,007610
1727,000000	96,007553
1726,000000	96,024576
1725,000000	96,063015
1724,000000	96,125802
1723,000000	96,208478
1722,000000	96,298778
1721,000000	96,388460
1720,000000	96,483919
1719,000000	96,603649
1718,000000	96,759793
1717,000000	96,937770
1716,000000	97,104717
1715,000000	97,253487
1714,000000	97,388554
1713,000000	97,504863
1712,000000	97,601213
1711,000000	97,687043
1710,000000	97,768142
1709,000000	97,840794
1708,000000	97,903513
1707,000000	97,962515
1706,000000	98,021172
1705,000000	98,072260
1704,000000	98,106786
1703,000000	98,128442
1702,000000	98,145089
1701,000000	98,157648
1700,000000	98,161628
1699,000000	98,160990
1698,000000	98,171483
1697,000000	98,189008
1696,000000	98,202355
1695,000000	98,203393
1694,000000	98,201391
1693,000000	98,206257
1692,000000	98,209328
1691,000000	98,202698
1690,000000	98,187091
1689,000000	98,167704
1688,000000	98,151804
1687,000000	98,143267
1686,000000	98,136841
1685,000000	98,116342
1684,000000	98,077936
1683,000000	98,041412
1682,000000	98,022494
1681,000000	98,014180
1680,000000	98,005230
1679,000000	97,994250
1678,000000	97,982280
1677,000000	97,963884
1676,000000	97,934798
1675,000000	97,904546
1674,000000	97,885005
1673,000000	97,874065
1672,000000	97,861617
1671,000000	97,843012
1670,000000	97,825080
1669,000000	97,811775
1668,000000	97,799979
1667,000000	97,792435
1666,000000	97,787671
1665,000000	97,779228
1664,000000	97,765723
1663,000000	97,753969
1662,000000	97,749771
1661,000000	97,746176
1660,000000	97,739608
1659,000000	97,735482
1658,000000	97,737230
1657,000000	97,741852
1656,000000	97,743298
1655,000000	97,743221
1654,000000	97,745660
1653,000000	97,751643
1652,000000	97,735435
1651,000000	97,736419
1650,000000	97,761458
1649,000000	97,782558
1648,000000	97,781658
1647,000000	97,770516
1646,000000	97,765563
1645,000000	97,762025
1644,000000	97,761628
1643,000000	97,764015
1642,000000	97,763993
1641,000000	97,758003
1640,000000	97,748235
1639,000000	97,739571
1638,000000	97,735061
1637,000000	97,738525
1636,000000	97,757649
1635,000000	97,786681
1634,000000	97,805799
1633,000000	97,820330
1632,000000	97,833513
1631,000000	97,845825
1630,000000	97,860175
1629,000000	97,876237
1628,000000	97,889032
1627,000000	97,897163
1626,000000	97,902919
1625,000000	97,906880
1624,000000	97,909840
1623,000000	97,916421
1622,000000	97,927077
1621,000000	97,935109
1620,000000	97,938022
1619,000000	97,936803
1618,000000	97,933623
1617,000000	97,930434
1616,000000	97,928577
1615,000000	97,931773
1614,000000	97,940851
1613,000000	97,947521
1612,000000	97,946720
1611,000000	97,943132
1610,000000	97,942377
1609,000000	97,940117
1608,000000	97,930014
1607,000000	97,914850
1606,000000	97,899574
1605,000000	97,882473
1604,000000	97,863457
1603,000000	97,850120
1602,000000	97,849136
1601,000000	97,857691
1600,000000	97,869842
1599,000000	97,884826
1598,000000	97,902425
1597,000000	97,919369
1596,000000	97,934678
1595,000000	97,951744
1594,000000	97,970815
1593,000000	97,984550
1592,000000	97,988190
1591,000000	97,986861
1590,000000	97,987721
1589,000000	97,989925
1588,000000	97,989111
1587,000000	97,985573
1586,000000	97,980833
1585,000000	97,971704
1584,000000	97,956412
1583,000000	97,940965
1582,000000	97,930619
1581,000000	97,922394
1580,000000	97,911669
1579,000000	97,900186
1578,000000	97,892656
1577,000000	97,892215
1576,000000	97,900264
1575,000000	97,914404
1574,000000	97,932186
1573,000000	97,948461
1572,000000	97,958878
1571,000000	97,966060
1570,000000	97,976135
1569,000000	97,985606
1568,000000	97,988587
1567,000000	97,992931
1566,000000	98,002503
1565,000000	98,011450
1564,000000	98,014101
1563,000000	98,012922
1562,000000	98,011331
1561,000000	98,009547
1560,000000	98,002488
1559,000000	98,000499
1558,000000	98,018145
1557,000000	98,009552
1556,000000	97,999344
1555,000000	98,000797
1554,000000	98,011159
1553,000000	98,023624
1552,000000	98,035906
1551,000000	98,048559
1550,000000	98,062213
1549,000000	98,073962
1548,000000	98,080601
1547,000000	98,085078
1546,000000	98,089821
1545,000000	98,096403
1544,000000	98,111577
1543,000000	98,141754
1542,000000	98,185922
1541,000000	98,247208
1540,000000	98,328996
1539,000000	98,387275
1538,000000	98,398651
1537,000000	98,394895
1536,000000	98,384604
1535,000000	98,363049
1534,000000	98,330900
1533,000000	98,301718
1532,000000	98,286512
1531,000000	98,282628
1530,000000	98,283207
1529,000000	98,280166
1528,000000	98,267894
1527,000000	98,250488
1526,000000	98,237616
1525,000000	98,233871
1524,000000	98,235332
1523,000000	98,234880
1522,000000	98,231663
1521,000000	98,235613
1520,000000	98,246754
1519,000000	98,262418
1518,000000	98,276671
1517,000000	98,283638
1516,000000	98,286312
1515,000000	98,288804
1514,000000	98,291491
1513,000000	98,291533
1512,000000	98,289940
1511,000000	98,291020
1510,000000	98,293261
1509,000000	98,286548
1508,000000	98,272564
1507,000000	98,291399
1506,000000	98,332614
1505,000000	98,332583
1504,000000	98,325353
1503,000000	98,325958
1502,000000	98,324100
1501,000000	98,311930
1500,000000	98,290761
1499,000000	98,263160
1498,000000	98,221228
1497,000000	98,158996
1496,000000	98,093948
1495,000000	98,049438
1494,000000	98,028546
1493,000000	98,019961
1492,000000	98,018100
1491,000000	98,028106
1490,000000	98,054049
1489,000000	98,087083
1488,000000	98,110489
1487,000000	98,118535
1486,000000	98,116490
1485,000000	98,105890
1484,000000	98,087358
1483,000000	98,064844
1482,000000	98,037208
1481,000000	98,002215
1480,000000	97,964307
1479,000000	97,929571
1478,000000	97,893800
1477,000000	97,845154
1476,000000	97,779677
1475,000000	97,702833
1474,000000	97,616232
1473,000000	97,522740
1472,000000	97,443824
1471,000000	97,386293
1470,000000	97,335571
1469,000000	97,280923
1468,000000	97,225143
1467,000000	97,177388
1466,000000	97,141823
1465,000000	97,115513
1464,000000	97,097827
1463,000000	97,088297
1462,000000	97,079508
1461,000000	97,061377
1460,000000	97,028577
1459,000000	96,981294
1458,000000	96,912059
1457,000000	96,820652
1456,000000	96,734779
1455,000000	96,678250
1454,000000	96,637854
1453,000000	96,592429
1452,000000	96,544148
1451,000000	96,503468
1450,000000	96,459753
1449,000000	96,389023
1448,000000	96,284802
1447,000000	96,157209
1446,000000	95,998024
1445,000000	95,781563
1444,000000	95,492793
1443,000000	95,123414
1442,000000	94,662034
1441,000000	94,115082
1440,000000	93,523529
1439,000000	92,917312
1438,000000	92,269993
1437,000000	91,577816
1436,000000	91,001338
1435,000000	90,699161
1434,000000	90,611503
1433,000000	90,625366
1432,000000	90,686936
1431,000000	90,742507
1430,000000	90,686034
1429,000000	90,442433
1428,000000	90,073467
1427,000000	89,728031
1426,000000	89,541902
1425,000000	89,626090
1424,000000	90,023350
1423,000000	90,595185
1422,000000	91,136936
1421,000000	91,607771
1420,000000	92,113364
1419,000000	92,700662
1418,000000	93,228986
1417,000000	93,601692
1416,000000	93,890471
1415,000000	94,172791
1414,000000	94,468524
1413,000000	94,778723
1412,000000	95,109053
1411,000000	95,449585
1410,000000	95,768276
1409,000000	96,042645
1408,000000	96,272955
1407,000000	96,464390
1406,000000	96,621717
1405,000000	96,752748
1404,000000	96,860668
1403,000000	96,937350
1402,000000	96,981064
1401,000000	97,004651
1400,000000	97,019920
1399,000000	97,026805
1398,000000	97,018987
1397,000000	96,997113
1396,000000	96,964837
1395,000000	96,921562
1394,000000	96,865713
1393,000000	96,799719
1392,000000	96,728149
1391,000000	96,648663
1390,000000	96,557400
1389,000000	96,456458
1388,000000	96,353865
1387,000000	96,260081
1386,000000	96,180824
1385,000000	96,112702
1384,000000	96,049176
1383,000000	95,986928
1382,000000	95,928844
1381,000000	95,882081
1380,000000	95,851076
1379,000000	95,835413
1378,000000	95,831980
1377,000000	95,837894
1376,000000	95,852564
1375,000000	95,877000
1374,000000	95,907387
1373,000000	95,929750
1372,000000	95,932674
1371,000000	95,917411
1370,000000	95,891206
1369,000000	95,857844
1368,000000	95,817172
1367,000000	95,767097
1366,000000	95,705439
1365,000000	95,630417
1364,000000	95,541081
1363,000000	95,442196
1362,000000	95,345623
1361,000000	95,256829
1360,000000	95,170916
1359,000000	95,083643
1358,000000	94,996028
1357,000000	94,912111
1356,000000	94,837105
1355,000000	94,776624
1354,000000	94,735110
1353,000000	94,713647
1352,000000	94,709400
1351,000000	94,717899
1350,000000	94,734767
1349,000000	94,750664
1348,000000	94,752462
1347,000000	94,727580
1346,000000	94,665768
1345,000000	94,558819
1344,000000	94,402330
1343,000000	94,195219
1342,000000	93,935060
1341,000000	93,617593
1340,000000	93,252223
1339,000000	92,872855
1338,000000	92,515550
1337,000000	92,194045
1336,000000	91,910280
1335,000000	91,669340
1334,000000	91,475178
1333,000000	91,323866
1332,000000	91,208335
1331,000000	91,126422
1330,000000	91,077258
1329,000000	91,055649
1328,000000	91,056997
1327,000000	91,082297
1326,000000	91,135197
1325,000000	91,215531
1324,000000	91,320732
1323,000000	91,448231
1322,000000	91,593624
1321,000000	91,752838
1320,000000	91,926085
1319,000000	92,113341
1318,000000	92,305349
1317,000000	92,486291
1316,000000	92,647451
1315,000000	92,791442
1314,000000	92,923966
1313,000000	93,046845
1312,000000	93,158818
1311,000000	93,258926
1310,000000	93,347944
1309,000000	93,428696
1308,000000	93,505078
1307,000000	93,579514
1306,000000	93,651955
1305,000000	93,721986
1304,000000	93,792030
1303,000000	93,864743
1302,000000	93,939250
1301,000000	94,012834
1300,000000	94,085683
1299,000000	94,160839
1298,000000	94,239923
1297,000000	94,321517
1296,000000	94,402809
1295,000000	94,480663
1294,000000	94,551447
1293,000000	94,611877
1292,000000	94,659942
1291,000000	94,693426
1290,000000	94,708477
1289,000000	94,702245
1288,000000	94,675314
1287,000000	94,630372
1286,000000	94,568478
1285,000000	94,487903
1284,000000	94,387650
1283,000000	94,268280
1282,000000	94,130078
1281,000000	93,972993
1280,000000	93,798241
1279,000000	93,608728
1278,000000	93,404486
1277,000000	93,181323
1276,000000	92,935676
1275,000000	92,667354
1274,000000	92,377055
1273,000000	92,063885
1272,000000	91,728644
1271,000000	91,376009
1270,000000	91,009162
1269,000000	90,628018
1268,000000	90,235595
1267,000000	89,841064
1266,000000	89,452836
1265,000000	89,074578
1264,000000	88,710817
1263,000000	88,367982
1262,000000	88,045563
1261,000000	87,733557
1260,000000	87,423659
1259,000000	87,115413
1258,000000	86,811124
1257,000000	86,518505
1256,000000	86,260202
1255,000000	86,067963
1254,000000	85,955905
1253,000000	85,908801
1252,000000	85,899995
1251,000000	85,908257
1250,000000	85,918826
1249,000000	85,922360
1248,000000	85,920568
1247,000000	85,923843
1246,000000	85,937174
1245,000000	85,957848
1244,000000	85,986650
1243,000000	86,030091
1242,000000	86,090448
1241,000000	86,164533
1240,000000	86,255997
1239,000000	86,376900
1238,000000	86,533682
1237,000000	86,721845
1236,000000	86,934403
1235,000000	87,167053
1234,000000	87,413532
1233,000000	87,665935
1232,000000	87,924098
1231,000000	88,196596
1230,000000	88,494665
1229,000000	88,831119
1228,000000	89,220408
1227,000000	89,669881
1226,000000	90,167157
1225,000000	90,683260
1224,000000	91,186660
1223,000000	91,651085
1222,000000	92,055771
1221,000000	92,388405
1220,000000	92,647707
1219,000000	92,838696
1218,000000	92,968764
1217,000000	93,045915
1216,000000	93,081061
1215,000000	93,086201
1214,000000	93,069442
1213,000000	93,036276
1212,000000	92,991117
1211,000000	92,936503
1210,000000	92,870797
1209,000000	92,790126
1208,000000	92,694572
1207,000000	92,588873
1206,000000	92,478140
1205,000000	92,365345
1204,000000	92,252526
1203,000000	92,141783
1202,000000	92,034988
1201,000000	91,935779
1200,000000	91,851137
1199,000000	91,788115
1198,000000	91,748230
1197,000000	91,729804
1196,000000	91,734474
1195,000000	91,766167
1194,000000	91,826374
1193,000000	91,913358
1192,000000	92,026467
1191,000000	92,165447
1190,000000	92,325389
1189,000000	92,498493
1188,000000	92,678621
1187,000000	92,861464
1186,000000	93,041524
1185,000000	93,212667
1184,000000	93,370002
1183,000000	93,508958
1182,000000	93,625576
1181,000000	93,720442
1180,000000	93,800270
1179,000000	93,871126
1178,000000	93,933262
1177,000000	93,984745
1176,000000	94,026657
1175,000000	94,062029
1174,000000	94,091220
1173,000000	94,113047
1172,000000	94,129030
1171,000000	94,143063
1170,000000	94,158237
1169,000000	94,177172
1168,000000	94,204806
1167,000000	94,247344
1166,000000	94,308874
1165,000000	94,390236
1164,000000	94,490268
1163,000000	94,604895
1162,000000	94,726367
1161,000000	94,846599
1160,000000	94,959969
1159,000000	95,061890
1158,000000	95,147024
1157,000000	95,211978
1156,000000	95,257863
1155,000000	95,289139
1154,000000	95,310744
1153,000000	95,327781
1152,000000	95,346249
1151,000000	95,370954
1150,000000	95,403372
1149,000000	95,442323
1148,000000	95,486088
1147,000000	95,533105
1146,000000	95,582510
1145,000000	95,634672
1144,000000	95,689296
1143,000000	95,742081
1142,000000	95,785978
1141,000000	95,817030
1140,000000	95,837036
1139,000000	95,849412
1138,000000	95,854645
1137,000000	95,851509
1136,000000	95,838599
1135,000000	95,812695
1134,000000	95,768032
1133,000000	95,700064
1132,000000	95,610459
1131,000000	95,505146
1130,000000	95,388599
1129,000000	95,261911
1128,000000	95,125079
1127,000000	94,979426
1126,000000	94,826752
1125,000000	94,669048
1124,000000	94,509355
1123,000000	94,350792
1122,000000	94,194906
1121,000000	94,043781
1120,000000	93,904107
1119,000000	93,785000
1118,000000	93,691117
1117,000000	93,619149
1116,000000	93,561066
1115,000000	93,507013
1114,000000	93,445901
1113,000000	93,368317
1112,000000	93,269954
1111,000000	93,149872
1110,000000	93,005760
1109,000000	92,835599
1108,000000	92,643562
1107,000000	92,440551
1106,000000	92,238142
1105,000000	92,046581
1104,000000	91,878178
1103,000000	91,746394
1102,000000	91,657659
1101,000000	91,607379
1100,000000	91,586397
1099,000000	91,583594
1098,000000	91,588631
1097,000000	91,596375
1096,000000	91,610350
1095,000000	91,636865
1094,000000	91,675236
1093,000000	91,720667
1092,000000	91,774546
1091,000000	91,843820
1090,000000	91,930055
1089,000000	92,025625
1088,000000	92,122074
1087,000000	92,215725
1086,000000	92,304749
1085,000000	92,387838
1084,000000	92,467189
1083,000000	92,547338
1082,000000	92,628777
1081,000000	92,707083
1080,000000	92,778950
1079,000000	92,845230
1078,000000	92,907138
1077,000000	92,964173
1076,000000	93,017278
1075,000000	93,069655
1074,000000	93,122873
1073,000000	93,174995
1072,000000	93,224190
1071,000000	93,271886
1070,000000	93,321259
1069,000000	93,374128
1068,000000	93,429160
1067,000000	93,481562
1066,000000	93,525897
1065,000000	93,561678
1064,000000	93,595415
1063,000000	93,634480
1062,000000	93,679478
1061,000000	93,724982
1060,000000	93,766147
1059,000000	93,801751
1058,000000	93,832017
1057,000000	93,857582
1056,000000	93,881029
1055,000000	93,906218
1054,000000	93,934830
1053,000000	93,965068
1052,000000	93,993454
1051,000000	94,016505
1050,000000	94,031456
1049,000000	94,038344
1048,000000	94,041528
1047,000000	94,046570
1046,000000	94,055049
1045,000000	94,063381
1044,000000	94,066874
1043,000000	94,064150
1042,000000	94,057933
1041,000000	94,052413
1040,000000	94,049205
1039,000000	94,045423
1038,000000	94,036762
1037,000000	94,022901
1036,000000	94,008801
1035,000000	94,000225
1034,000000	93,999526
1033,000000	94,005748
1032,000000	94,015833
1031,000000	94,024562
1030,000000	94,026978
1029,000000	94,023917
1028,000000	94,022657
1027,000000	94,029463
1026,000000	94,042324
1025,000000	94,052683
1024,000000	94,051926
1023,000000	94,035447
1022,000000	94,004882
1021,000000	93,970404
1020,000000	93,947535
1019,000000	93,946225
1018,000000	93,962761
1017,000000	93,984990
1016,000000	94,004023
1015,000000	94,017581
1014,000000	94,025302
1013,000000	94,026438
1012,000000	94,022306
1011,000000	94,016165
1010,000000	94,009453
1009,000000	94,000331
1008,000000	93,986399
1007,000000	93,966413
1006,000000	93,939763
1005,000000	93,907133
1004,000000	93,871358
1003,000000	93,835205
1002,000000	93,797588
1001,000000	93,753923
1000,000000	93,700701
999,000000	93,637740
998,000000	93,566747
997,000000	93,489626
996,000000	93,407922
995,000000	93,322260
994,000000	93,231884
993,000000	93,136280
992,000000	93,036200
991,000000	92,930867
990,000000	92,816019
989,000000	92,686768
988,000000	92,541778
987,000000	92,381972
986,000000	92,205972
985,000000	92,011140
984,000000	91,797535
983,000000	91,567382
982,000000	91,320980
981,000000	91,056098
980,000000	90,772344
979,000000	90,471529
978,000000	90,154487
977,000000	89,822362
976,000000	89,480710
975,000000	89,138464
974,000000	88,801871
973,000000	88,474434
972,000000	88,161952
971,000000	87,872732
970,000000	87,612768
969,000000	87,386956
968,000000	87,204208
967,000000	87,072144
966,000000	86,989241
965,000000	86,947665
964,000000	86,943770
963,000000	86,978020
962,000000	87,044980
961,000000	87,134956
960,000000	87,243552
959,000000	87,371882
958,000000	87,518733
957,000000	87,680441
956,000000	87,859009
955,000000	88,059707
954,000000	88,279297
953,000000	88,504829
952,000000	88,724817
951,000000	88,935780
950,000000	89,137156
949,000000	89,327068
948,000000	89,504880
947,000000	89,672895
946,000000	89,833216
945,000000	89,986003
944,000000	90,131362
943,000000	90,269373
942,000000	90,399323
941,000000	90,521867
940,000000	90,641024
939,000000	90,760284
938,000000	90,877149
937,000000	90,985134
936,000000	91,079938
935,000000	91,160605
934,000000	91,227070
933,000000	91,280444
932,000000	91,324684
931,000000	91,363590
930,000000	91,397398
929,000000	91,426519
928,000000	91,456024
927,000000	91,491293
926,000000	91,530202
925,000000	91,566124
924,000000	91,598434
923,000000	91,634210
922,000000	91,678429
921,000000	91,727769
920,000000	91,776286
919,000000	91,822991
918,000000	91,872584
917,000000	91,931655
916,000000	92,005251
915,000000	92,094585
914,000000	92,196545
913,000000	92,307391
912,000000	92,426507
911,000000	92,554485
910,000000	92,689297
909,000000	92,826849
908,000000	92,964320
907,000000	93,099613
906,000000	93,228878
905,000000	93,347719
904,000000	93,454409
903,000000	93,549449
902,000000	93,633135
901,000000	93,706582
900,000000	93,773292
899,000000	93,836519
898,000000	93,895722
897,000000	93,948629
896,000000	93,996301
895,000000	94,042232
894,000000	94,086938
893,000000	94,126629
892,000000	94,157692
891,000000	94,179857
890,000000	94,194835
889,000000	94,204949
888,000000	94,213419
887,000000	94,223074
886,000000	94,234021
885,000000	94,244328
884,000000	94,253153
883,000000	94,260885
882,000000	94,266575
881,000000	94,268459
880,000000	94,267328
879,000000	94,266543
878,000000	94,267952
877,000000	94,270671
876,000000	94,274603
875,000000	94,282678
874,000000	94,298479
873,000000	94,323340
872,000000	94,356060
871,000000	94,393014
870,000000	94,428507
869,000000	94,457601
868,000000	94,479288
867,000000	94,495418
866,000000	94,506841
865,000000	94,512532
864,000000	94,512340
863,000000	94,508323
862,000000	94,502894
861,000000	94,497501
860,000000	94,492942
859,000000	94,489230
858,000000	94,485578
857,000000	94,482267
856,000000	94,481525
855,000000	94,483926
854,000000	94,485156
853,000000	94,479980
852,000000	94,468745
851,000000	94,456115
850,000000	94,443308
849,000000	94,426143
848,000000	94,401471
847,000000	94,370846
846,000000	94,336023
845,000000	94,294829
844,000000	94,244202
843,000000	94,184801
842,000000	94,120451
841,000000	94,055349
840,000000	93,993265
839,000000	93,936576
838,000000	93,884309
837,000000	93,833957
836,000000	93,787698
835,000000	93,754360
834,000000	93,744058
833,000000	93,762879
832,000000	93,814608
831,000000	93,904688
830,000000	94,038715
829,000000	94,218657
828,000000	94,440736
827,000000	94,695493
826,000000	94,968651
825,000000	95,244024
824,000000	95,508817
823,000000	95,755987
822,000000	95,982078
821,000000	96,184560
820,000000	96,362387
819,000000	96,516202
818,000000	96,646542
817,000000	96,753469
816,000000	96,839191
815,000000	96,909150
814,000000	96,967992
813,000000	97,016589
812,000000	97,055086
811,000000	97,086441
810,000000	97,114412
809,000000	97,140091
808,000000	97,163727
807,000000	97,187524
806,000000	97,212713
805,000000	97,236071
804,000000	97,254092
803,000000	97,269344
802,000000	97,287086
801,000000	97,305985
800,000000	97,318032
799,000000	97,318789
798,000000	97,312911
797,000000	97,307967
796,000000	97,307349
795,000000	97,310737
794,000000	97,316281
793,000000	97,319185
792,000000	97,312435
791,000000	97,293520
790,000000	97,268991
789,000000	97,249045
788,000000	97,238349
787,000000	97,234001
786,000000	97,230667
785,000000	97,224649
784,000000	97,213450
783,000000	97,194743
782,000000	97,167537
781,000000	97,133685
780,000000	97,096911
779,000000	97,059580
778,000000	97,020269
777,000000	96,975115
776,000000	96,921706
775,000000	96,861262
774,000000	96,797032
773,000000	96,731608
772,000000	96,665888
771,000000	96,598645
770,000000	96,526234
769,000000	96,444715
768,000000	96,354163
767,000000	96,260207
766,000000	96,170223
765,000000	96,088724
764,000000	96,016696
763,000000	95,953588
762,000000	95,899002
761,000000	95,854187
760,000000	95,823191
759,000000	95,811168
758,000000	95,819983
757,000000	95,845180
756,000000	95,877578
755,000000	95,908023
754,000000	95,932032
753,000000	95,951634
752,000000	95,972069
751,000000	95,994771
750,000000	96,014381
749,000000	96,025382
748,000000	96,030458
747,000000	96,037625
746,000000	96,049329
745,000000	96,059498
744,000000	96,062018
743,000000	96,056703
742,000000	96,044708
741,000000	96,023315
740,000000	95,988770
739,000000	95,940559
738,000000	95,879558
737,000000	95,805265
736,000000	95,717254
735,000000	95,616083
734,000000	95,501696
733,000000	95,375891
732,000000	95,248391
731,000000	95,134366
730,000000	95,041846
729,000000	94,964339
728,000000	94,889011
727,000000	94,806688
726,000000	94,710967
725,000000	94,596887
724,000000	94,465976
723,000000	94,325880
722,000000	94,180200
721,000000	94,024988
720,000000	93,858425
719,000000	93,684417
718,000000	93,501264
717,000000	93,295910
716,000000	93,055690
715,000000	92,779406
714,000000	92,471312
713,000000	92,131301
712,000000	91,756970
711,000000	91,348159
710,000000	90,903472
709,000000	90,418696
708,000000	89,894073
707,000000	89,337294
706,000000	88,753639
705,000000	88,143164
704,000000	87,513842
703,000000	86,889592
702,000000	86,305468
701,000000	85,801514
700,000000	85,416392
699,000000	85,176177
698,000000	85,081061
697,000000	85,101838
696,000000	85,189733
695,000000	85,293662
694,000000	85,379666
693,000000	85,438369
692,000000	85,474901
691,000000	85,497675
690,000000	85,516309
689,000000	85,542689
688,000000	85,583119
687,000000	85,629522
686,000000	85,670751
685,000000	85,708162
684,000000	85,750181
683,000000	85,799171
682,000000	85,853257
681,000000	85,916811
680,000000	85,998224
679,000000	86,102857
678,000000	86,235357
677,000000	86,398962
676,000000	86,592967
675,000000	86,812470
674,000000	87,057497
673,000000	87,325694
672,000000	87,599610
671,000000	87,869402
670,000000	88,172046
669,000000	88,579882
668,000000	89,051795
667,000000	89,361785
666,000000	89,464541
665,000000	89,478318
664,000000	89,478827
663,000000	89,469948
662,000000	89,412668
661,000000	89,269912
660,000000	89,037177
659,000000	88,736022
658,000000	88,387138
657,000000	87,989999
656,000000	87,540114
655,000000	87,047728
654,000000	86,530551
653,000000	85,998782
652,000000	85,465330
651,000000	84,952361
650,000000	84,467576
649,000000	83,991276
648,000000	83,510793
647,000000	83,042728
646,000000	82,599282
645,000000	82,163754
644,000000	81,719056
643,000000	81,271352
642,000000	80,826616
641,000000	80,373570
640,000000	79,914728
639,000000	79,485252
638,000000	79,114059
637,000000	78,798019
636,000000	78,536534
635,000000	78,353677
634,000000	78,257120
633,000000	78,211025
632,000000	78,174753
631,000000	78,133744
630,000000	78,076371
629,000000	77,976476
628,000000	77,821645
627,000000	77,628516
626,000000	77,410350
625,000000	77,155683
624,000000	76,855260
623,000000	76,521117
622,000000	76,162210
621,000000	75,769759
620,000000	75,343772
619,000000	74,906220
618,000000	74,472755
617,000000	74,041694
616,000000	73,627182
615,000000	73,268537
614,000000	72,987242
613,000000	72,771959
612,000000	72,621427
611,000000	72,562896
610,000000	72,612135
609,000000	72,753462
608,000000	72,977929
607,000000	73,310921
606,000000	73,781696
605,000000	74,399425
604,000000	75,167598
603,000000	76,085626
602,000000	77,128293
601,000000	78,244621
600,000000	79,381040
599,000000	80,491563
598,000000	81,534847
597,000000	82,480296
596,000000	83,315397
595,000000	84,040209
594,000000	84,659887
593,000000	85,186865
592,000000	85,641760
591,000000	86,046100
590,000000	86,413715
589,000000	86,750439
588,000000	87,060763
587,000000	87,349746
586,000000	87,622352
585,000000	87,884231
584,000000	88,140026
583,000000	88,390006
582,000000	88,627809
581,000000	88,845174
580,000000	89,038805
579,000000	89,214022
578,000000	89,380769
577,000000	89,545339
576,000000	89,706137
575,000000	89,856957
574,000000	89,995032
573,000000	90,123280
572,000000	90,245549
571,000000	90,364920
570,000000	90,487513
569,000000	90,619238
568,000000	90,755288
567,000000	90,878454
566,000000	90,975473
565,000000	91,052098
564,000000	91,125083
563,000000	91,204217
562,000000	91,284631
561,000000	91,354595
560,000000	91,407668
559,000000	91,448127
558,000000	91,486427
557,000000	91,528697
556,000000	91,570817
555,000000	91,606229
554,000000	91,636927
553,000000	91,668953
552,000000	91,699814
551,000000	91,719553
550,000000	91,724171
549,000000	91,718430
548,000000	91,706618
547,000000	91,692701
546,000000	91,688492
545,000000	91,705896
544,000000	91,738899
543,000000	91,767907
542,000000	91,783984
541,000000	91,798325
540,000000	91,825437
539,000000	91,868281
538,000000	91,922254
537,000000	91,982378
536,000000	92,041175
535,000000	92,091064
534,000000	92,134137
533,000000	92,182046
532,000000	92,239445
531,000000	92,300731
530,000000	92,363981
529,000000	92,431174
528,000000	92,491041
527,000000	92,523213
526,000000	92,529585
525,000000	92,539801
524,000000	92,567898
523,000000	92,589179
522,000000	92,575161
521,000000	92,529800
520,000000	92,481438
519,000000	92,453630
518,000000	92,456098
517,000000	92,489803
516,000000	92,542861
515,000000	92,591647
514,000000	92,623984
513,000000	92,651412
512,000000	92,687257
511,000000	92,724593
510,000000	92,745450
509,000000	92,741690
508,000000	92,713522
507,000000	92,667022
506,000000	92,622105
505,000000	92,601897
504,000000	92,604756
503,000000	92,597806
502,000000	92,549689
501,000000	92,460858
500,000000	92,344896
499,000000	92,204874
498,000000	92,049367
497,000000	91,909764
496,000000	91,815472
495,000000	91,762316
494,000000	91,724751
493,000000	91,686202
492,000000	91,644453
491,000000	91,604948
490,000000	91,581023
489,000000	91,587671
488,000000	91,620160
487,000000	91,652233
486,000000	91,666188
485,000000	91,672079
484,000000	91,686116
483,000000	91,710966
482,000000	91,753924
481,000000	91,834058
480,000000	91,952447
479,000000	92,077898
478,000000	92,180134
477,000000	92,265998
476,000000	92,359918
475,000000	92,467574
474,000000	92,580808
473,000000	92,695240
472,000000	92,789523
471,000000	92,818676
470,000000	92,773437
469,000000	92,718352
468,000000	92,735717
467,000000	92,841276
466,000000	92,967019
465,000000	93,042811
464,000000	93,056454
463,000000	93,027644
462,000000	92,984837
461,000000	92,967685
460,000000	93,019269
459,000000	93,152733
458,000000	93,309664
457,000000	93,381588
456,000000	93,323988
455,000000	93,192476
454,000000	93,067979
453,000000	93,004817
452,000000	93,002999
451,000000	93,006451
450,000000	92,962189
