# Supplementary material for: Machine learning-assisted non-destructive plasticizer identification and quantification in historical PVC objects based on IR spectroscopy
Source: Sci Rep. 2022 Mar 23;12:5017. doi: 10.1038/s41598-022-08862-1 (PMC8943100; doi:10.1038/s41598-022-08862-1)
Supplement: Supplementary file 1 — Supplementary Information 1. [file 41598_2022_8862_MOESM1_ESM.zip › Plasticizers_PVC_data/ATR_FTIR_all/P425A.ASC]

PE IR       SUBTECH     SPECTRUM    ASCII       PEDS        4.00        
   -1
P425A.ASC
21/06/21
14:22:56.00
21/06/21
14:22:56.00
Tja�a Rijavec
Sample 006 By tjasar Date Monday, June 21 2021
450,000000
#HDR
-1
-1
#GR
cm-1
%T
1.0
0.0
4000,000000
-1,000000
3551
8
99,697103
60,295255
#DATA
4000,000000	98,697161
3999,000000	98,698215
3998,000000	98,698116
3997,000000	98,697800
3996,000000	98,698064
3995,000000	98,699306
3994,000000	98,701332
3993,000000	98,703550
3992,000000	98,705333
3991,000000	98,706416
3990,000000	98,707103
3989,000000	98,708000
3988,000000	98,709458
3987,000000	98,711188
3986,000000	98,712356
3985,000000	98,712309
3984,000000	98,711323
3983,000000	98,710549
3982,000000	98,711147
3981,000000	98,713436
3980,000000	98,716916
3979,000000	98,720789
3978,000000	98,724312
3977,000000	98,726899
3976,000000	98,728108
3975,000000	98,727906
3974,000000	98,726912
3973,000000	98,726170
3972,000000	98,726486
3971,000000	98,727851
3970,000000	98,729720
3969,000000	98,731569
3968,000000	98,733293
3967,000000	98,735000
3966,000000	98,736516
3965,000000	98,737354
3964,000000	98,737283
3963,000000	98,736753
3962,000000	98,736580
3961,000000	98,737492
3960,000000	98,739648
3959,000000	98,742498
3958,000000	98,745250
3957,000000	98,746997
3956,000000	98,747155
3955,000000	98,745951
3954,000000	98,744329
3953,000000	98,743421
3952,000000	98,743591
3951,000000	98,744325
3950,000000	98,744827
3949,000000	98,744625
3948,000000	98,743913
3947,000000	98,743605
3946,000000	98,745149
3945,000000	98,749418
3944,000000	98,755612
3943,000000	98,761392
3942,000000	98,763791
3941,000000	98,761687
3940,000000	98,756963
3939,000000	98,752374
3938,000000	98,749432
3937,000000	98,747599
3936,000000	98,745676
3935,000000	98,743637
3934,000000	98,742892
3933,000000	98,745651
3932,000000	98,752551
3931,000000	98,761492
3930,000000	98,768965
3929,000000	98,772649
3928,000000	98,773201
3927,000000	98,772584
3926,000000	98,772043
3925,000000	98,771495
3924,000000	98,770346
3923,000000	98,768436
3922,000000	98,766283
3921,000000	98,764112
3920,000000	98,761865
3919,000000	98,760311
3918,000000	98,761240
3917,000000	98,765200
3916,000000	98,770014
3915,000000	98,772946
3914,000000	98,773343
3913,000000	98,772446
3912,000000	98,771574
3911,000000	98,770709
3910,000000	98,769516
3909,000000	98,768164
3908,000000	98,767591
3907,000000	98,768768
3906,000000	98,770934
3905,000000	98,771839
3904,000000	98,769637
3903,000000	98,765498
3902,000000	98,763649
3901,000000	98,766927
3900,000000	98,773794
3899,000000	98,779866
3898,000000	98,781866
3897,000000	98,780156
3896,000000	98,776817
3895,000000	98,772907
3894,000000	98,769699
3893,000000	98,769306
3892,000000	98,773610
3891,000000	98,779664
3890,000000	98,782014
3889,000000	98,779750
3888,000000	98,776189
3887,000000	98,774828
3886,000000	98,777596
3885,000000	98,783743
3884,000000	98,791145
3883,000000	98,799335
3882,000000	98,809202
3881,000000	98,818588
3880,000000	98,822099
3879,000000	98,817007
3878,000000	98,807952
3877,000000	98,802384
3876,000000	98,803859
3875,000000	98,809980
3874,000000	98,814201
3873,000000	98,811305
3872,000000	98,802834
3871,000000	98,795501
3870,000000	98,793843
3869,000000	98,794771
3868,000000	98,793799
3867,000000	98,791273
3866,000000	98,789065
3865,000000	98,788430
3864,000000	98,790231
3863,000000	98,793533
3862,000000	98,796815
3861,000000	98,799319
3860,000000	98,801255
3859,000000	98,802630
3858,000000	98,802879
3857,000000	98,801444
3856,000000	98,797867
3855,000000	98,792060
3854,000000	98,786936
3853,000000	98,787987
3852,000000	98,794306
3851,000000	98,801049
3850,000000	98,806678
3849,000000	98,810947
3848,000000	98,814279
3847,000000	98,817142
3846,000000	98,819923
3845,000000	98,823047
3844,000000	98,826089
3843,000000	98,826942
3842,000000	98,824288
3841,000000	98,819077
3840,000000	98,814943
3839,000000	98,815410
3838,000000	98,820639
3837,000000	98,827561
3836,000000	98,832761
3835,000000	98,835532
3834,000000	98,837209
3833,000000	98,839231
3832,000000	98,842209
3831,000000	98,845401
3830,000000	98,847513
3829,000000	98,848765
3828,000000	98,850981
3827,000000	98,854350
3826,000000	98,856923
3825,000000	98,856365
3824,000000	98,852451
3823,000000	98,847077
3822,000000	98,843421
3821,000000	98,844306
3820,000000	98,847269
3819,000000	98,849720
3818,000000	98,853264
3817,000000	98,859485
3816,000000	98,867408
3815,000000	98,874289
3814,000000	98,879171
3813,000000	98,883301
3812,000000	98,887128
3811,000000	98,889404
3810,000000	98,889030
3809,000000	98,886745
3808,000000	98,884435
3807,000000	98,883121
3806,000000	98,881842
3805,000000	98,879347
3804,000000	98,877190
3803,000000	98,877717
3802,000000	98,883385
3801,000000	98,892789
3800,000000	98,900166
3799,000000	98,904217
3798,000000	98,908010
3797,000000	98,913433
3796,000000	98,919263
3795,000000	98,923910
3794,000000	98,927177
3793,000000	98,929694
3792,000000	98,931669
3791,000000	98,933539
3790,000000	98,935756
3789,000000	98,938063
3788,000000	98,939694
3787,000000	98,940275
3786,000000	98,940514
3785,000000	98,941223
3784,000000	98,942318
3783,000000	98,943335
3782,000000	98,944946
3781,000000	98,948142
3780,000000	98,953021
3779,000000	98,957576
3778,000000	98,959569
3777,000000	98,959440
3776,000000	98,959409
3775,000000	98,960317
3774,000000	98,961310
3773,000000	98,961760
3772,000000	98,961378
3771,000000	98,959612
3770,000000	98,956584
3769,000000	98,953432
3768,000000	98,951963
3767,000000	98,953267
3766,000000	98,955994
3765,000000	98,957623
3764,000000	98,957338
3763,000000	98,956862
3762,000000	98,958996
3761,000000	98,964070
3760,000000	98,970799
3759,000000	98,976658
3758,000000	98,979045
3757,000000	98,978002
3756,000000	98,976517
3755,000000	98,977962
3754,000000	98,981944
3753,000000	98,983193
3752,000000	98,976641
3751,000000	98,964268
3750,000000	98,953301
3749,000000	98,948012
3748,000000	98,949386
3747,000000	98,956857
3746,000000	98,965904
3745,000000	98,970260
3744,000000	98,968357
3743,000000	98,965247
3742,000000	98,966113
3741,000000	98,969775
3740,000000	98,972566
3739,000000	98,973009
3738,000000	98,972001
3737,000000	98,972414
3736,000000	98,977847
3735,000000	98,990106
3734,000000	99,002350
3733,000000	99,006880
3732,000000	99,004405
3731,000000	99,000095
3730,000000	98,997726
3729,000000	98,997898
3728,000000	99,000164
3727,000000	99,004481
3726,000000	99,010119
3725,000000	99,014846
3724,000000	99,016850
3723,000000	99,017052
3722,000000	99,017716
3721,000000	99,019306
3720,000000	99,021536
3719,000000	99,023959
3718,000000	99,025622
3717,000000	99,026001
3716,000000	99,025689
3715,000000	99,025196
3714,000000	99,022177
3713,000000	99,012433
3712,000000	98,997002
3711,000000	98,983616
3710,000000	98,977729
3709,000000	98,977771
3708,000000	98,980448
3707,000000	98,983794
3706,000000	98,986332
3705,000000	98,987476
3704,000000	98,987533
3703,000000	98,986669
3702,000000	98,984118
3701,000000	98,978277
3700,000000	98,968699
3699,000000	98,957901
3698,000000	98,948208
3697,000000	98,939685
3696,000000	98,931293
3695,000000	98,922526
3694,000000	98,914109
3693,000000	98,907611
3692,000000	98,904354
3691,000000	98,903163
3690,000000	98,899744
3689,000000	98,889831
3688,000000	98,874086
3687,000000	98,858424
3686,000000	98,847791
3685,000000	98,842171
3684,000000	98,838138
3683,000000	98,831946
3682,000000	98,821452
3681,000000	98,805953
3680,000000	98,784586
3679,000000	98,758262
3678,000000	98,730261
3677,000000	98,706419
3676,000000	98,695665
3675,000000	98,699082
3674,000000	98,703605
3673,000000	98,703291
3672,000000	98,700519
3671,000000	98,696560
3670,000000	98,693369
3669,000000	98,690480
3668,000000	98,685982
3667,000000	98,681569
3666,000000	98,679139
3665,000000	98,678157
3664,000000	98,677037
3663,000000	98,674874
3662,000000	98,671280
3661,000000	98,665801
3660,000000	98,657477
3659,000000	98,645859
3658,000000	98,631226
3657,000000	98,615704
3656,000000	98,602843
3655,000000	98,595420
3654,000000	98,593719
3653,000000	98,595503
3652,000000	98,594835
3651,000000	98,583338
3650,000000	98,560308
3649,000000	98,538163
3648,000000	98,526558
3647,000000	98,520589
3646,000000	98,513385
3645,000000	98,504175
3644,000000	98,495349
3643,000000	98,487830
3642,000000	98,480518
3641,000000	98,471315
3640,000000	98,458752
3639,000000	98,443445
3638,000000	98,426945
3637,000000	98,410602
3636,000000	98,395332
3635,000000	98,381802
3634,000000	98,370325
3633,000000	98,360023
3632,000000	98,348683
3631,000000	98,332706
3630,000000	98,309382
3629,000000	98,283122
3628,000000	98,261079
3627,000000	98,243763
3626,000000	98,230021
3625,000000	98,218599
3624,000000	98,208092
3623,000000	98,198474
3622,000000	98,190405
3621,000000	98,183114
3620,000000	98,174316
3619,000000	98,160833
3618,000000	98,140672
3617,000000	98,115942
3616,000000	98,091498
3615,000000	98,070262
3614,000000	98,051635
3613,000000	98,032852
3612,000000	98,012020
3611,000000	97,990258
3610,000000	97,970113
3609,000000	97,953847
3608,000000	97,942595
3607,000000	97,934725
3606,000000	97,926906
3605,000000	97,917160
3604,000000	97,905202
3603,000000	97,891268
3602,000000	97,875514
3601,000000	97,858367
3600,000000	97,840431
3599,000000	97,822119
3598,000000	97,803452
3597,000000	97,784961
3596,000000	97,767387
3595,000000	97,751266
3594,000000	97,735598
3593,000000	97,718503
3592,000000	97,699360
3591,000000	97,679614
3590,000000	97,661229
3589,000000	97,646509
3588,000000	97,637403
3587,000000	97,631566
3586,000000	97,621692
3585,000000	97,605064
3584,000000	97,585782
3583,000000	97,568559
3582,000000	97,554522
3581,000000	97,542381
3580,000000	97,529965
3579,000000	97,515843
3578,000000	97,499750
3577,000000	97,482957
3576,000000	97,467430
3575,000000	97,453839
3574,000000	97,441268
3573,000000	97,428320
3572,000000	97,414813
3571,000000	97,401338
3570,000000	97,387686
3569,000000	97,372495
3568,000000	97,356466
3567,000000	97,342490
3566,000000	97,329145
3565,000000	97,310860
3564,000000	97,286991
3563,000000	97,262294
3562,000000	97,241292
3561,000000	97,224858
3560,000000	97,210714
3559,000000	97,196014
3558,000000	97,179513
3557,000000	97,161573
3556,000000	97,142946
3555,000000	97,124011
3554,000000	97,105208
3553,000000	97,087242
3552,000000	97,070105
3551,000000	97,052643
3550,000000	97,033881
3549,000000	97,014322
3548,000000	96,995766
3547,000000	96,980088
3546,000000	96,967808
3545,000000	96,957468
3544,000000	96,946908
3543,000000	96,934944
3542,000000	96,921475
3541,000000	96,906734
3540,000000	96,891348
3539,000000	96,876189
3538,000000	96,861548
3537,000000	96,846981
3536,000000	96,831974
3535,000000	96,816872
3534,000000	96,802377
3533,000000	96,788700
3532,000000	96,774996
3531,000000	96,759991
3530,000000	96,743124
3529,000000	96,725261
3528,000000	96,708152
3527,000000	96,692909
3526,000000	96,678890
3525,000000	96,664681
3524,000000	96,649707
3523,000000	96,634312
3522,000000	96,618689
3521,000000	96,602863
3520,000000	96,587532
3519,000000	96,573922
3518,000000	96,562265
3517,000000	96,551420
3516,000000	96,539660
3515,000000	96,525970
3514,000000	96,510388
3513,000000	96,493993
3512,000000	96,478573
3511,000000	96,465754
3510,000000	96,455663
3509,000000	96,446758
3508,000000	96,437364
3507,000000	96,427087
3506,000000	96,416340
3505,000000	96,405266
3504,000000	96,393813
3503,000000	96,382202
3502,000000	96,370511
3501,000000	96,358681
3500,000000	96,346927
3499,000000	96,335489
3498,000000	96,323857
3497,000000	96,311167
3496,000000	96,297209
3495,000000	96,282532
3494,000000	96,267757
3493,000000	96,253323
3492,000000	96,239758
3491,000000	96,227481
3490,000000	96,216250
3489,000000	96,205416
3488,000000	96,194765
3487,000000	96,184421
3486,000000	96,174038
3485,000000	96,163088
3484,000000	96,151815
3483,000000	96,141220
3482,000000	96,131762
3481,000000	96,122760
3480,000000	96,113552
3479,000000	96,104478
3478,000000	96,096099
3477,000000	96,087905
3476,000000	96,078538
3475,000000	96,067200
3474,000000	96,054630
3473,000000	96,042894
3472,000000	96,034030
3471,000000	96,028370
3470,000000	96,023936
3469,000000	96,017784
3468,000000	96,008326
3467,000000	95,996261
3466,000000	95,983471
3465,000000	95,971595
3464,000000	95,961487
3463,000000	95,953279
3462,000000	95,946435
3461,000000	95,940167
3460,000000	95,933993
3459,000000	95,927704
3458,000000	95,920933
3457,000000	95,913194
3456,000000	95,904420
3455,000000	95,895470
3454,000000	95,887376
3453,000000	95,880555
3452,000000	95,874504
3451,000000	95,868527
3450,000000	95,862661
3449,000000	95,857756
3448,000000	95,854432
3447,000000	95,851954
3446,000000	95,848520
3445,000000	95,843178
3444,000000	95,836835
3443,000000	95,830963
3442,000000	95,826138
3441,000000	95,822300
3440,000000	95,819823
3439,000000	95,819391
3438,000000	95,820695
3437,000000	95,822008
3436,000000	95,821299
3435,000000	95,817766
3434,000000	95,811951
3433,000000	95,805169
3432,000000	95,798882
3431,000000	95,794208
3430,000000	95,791407
3429,000000	95,789767
3428,000000	95,788466
3427,000000	95,787306
3426,000000	95,786445
3425,000000	95,785714
3424,000000	95,784780
3423,000000	95,783873
3422,000000	95,783663
3421,000000	95,784323
3420,000000	95,785159
3419,000000	95,785495
3418,000000	95,785612
3417,000000	95,786550
3416,000000	95,789200
3415,000000	95,793578
3414,000000	95,798642
3413,000000	95,802695
3412,000000	95,804412
3411,000000	95,803756
3410,000000	95,801906
3409,000000	95,800289
3408,000000	95,799798
3407,000000	95,800723
3406,000000	95,803134
3405,000000	95,807177
3404,000000	95,812967
3403,000000	95,820168
3402,000000	95,827503
3401,000000	95,833177
3400,000000	95,836056
3399,000000	95,836462
3398,000000	95,835735
3397,000000	95,835244
3396,000000	95,835910
3395,000000	95,838200
3394,000000	95,842004
3393,000000	95,846585
3392,000000	95,851028
3391,000000	95,854705
3390,000000	95,857258
3389,000000	95,858451
3388,000000	95,858566
3387,000000	95,858923
3386,000000	95,861319
3385,000000	95,866511
3384,000000	95,873305
3383,000000	95,879606
3382,000000	95,884340
3381,000000	95,888250
3380,000000	95,892695
3379,000000	95,897958
3378,000000	95,903154
3377,000000	95,907730
3376,000000	95,912469
3375,000000	95,918516
3374,000000	95,925868
3373,000000	95,933377
3372,000000	95,940127
3371,000000	95,946138
3370,000000	95,951817
3369,000000	95,957304
3368,000000	95,962545
3367,000000	95,967526
3366,000000	95,972192
3365,000000	95,976422
3364,000000	95,980218
3363,000000	95,983695
3362,000000	95,986929
3361,000000	95,990172
3360,000000	95,994221
3359,000000	96,000033
3358,000000	96,007618
3357,000000	96,015701
3356,000000	96,022955
3355,000000	96,029526
3354,000000	96,036939
3353,000000	96,046312
3352,000000	96,056917
3351,000000	96,066684
3350,000000	96,074150
3349,000000	96,079689
3348,000000	96,084837
3347,000000	96,090681
3346,000000	96,097088
3345,000000	96,103357
3344,000000	96,109006
3343,000000	96,114025
3342,000000	96,118788
3341,000000	96,123991
3340,000000	96,130243
3339,000000	96,137400
3338,000000	96,144645
3337,000000	96,151481
3336,000000	96,158223
3335,000000	96,165131
3334,000000	96,171516
3333,000000	96,176319
3332,000000	96,179369
3331,000000	96,181709
3330,000000	96,184961
3329,000000	96,190608
3328,000000	96,199235
3327,000000	96,209653
3326,000000	96,218964
3325,000000	96,224576
3324,000000	96,226429
3323,000000	96,226949
3322,000000	96,228901
3321,000000	96,233687
3320,000000	96,241105
3319,000000	96,249642
3318,000000	96,256895
3317,000000	96,260877
3316,000000	96,261569
3315,000000	96,260853
3314,000000	96,260626
3313,000000	96,261375
3312,000000	96,262552
3311,000000	96,263636
3310,000000	96,264467
3309,000000	96,265052
3308,000000	96,265511
3307,000000	96,265902
3306,000000	96,266005
3305,000000	96,265673
3304,000000	96,265554
3303,000000	96,266884
3302,000000	96,270290
3301,000000	96,275494
3300,000000	96,282489
3299,000000	96,292332
3298,000000	96,305927
3297,000000	96,322340
3296,000000	96,339065
3295,000000	96,354012
3294,000000	96,366856
3293,000000	96,378444
3292,000000	96,389358
3291,000000	96,399164
3290,000000	96,406899
3289,000000	96,412301
3288,000000	96,416513
3287,000000	96,421414
3286,000000	96,428156
3285,000000	96,436464
3284,000000	96,445293
3283,000000	96,453788
3282,000000	96,461669
3281,000000	96,469303
3280,000000	96,477667
3279,000000	96,487695
3278,000000	96,499182
3277,000000	96,510749
3276,000000	96,521405
3275,000000	96,531726
3274,000000	96,542941
3273,000000	96,555031
3272,000000	96,566363
3271,000000	96,575327
3270,000000	96,581796
3269,000000	96,586982
3268,000000	96,592272
3267,000000	96,598304
3266,000000	96,604942
3265,000000	96,611967
3264,000000	96,619679
3263,000000	96,628506
3262,000000	96,638158
3261,000000	96,647571
3260,000000	96,656130
3259,000000	96,664536
3258,000000	96,674010
3257,000000	96,684730
3256,000000	96,695412
3255,000000	96,704503
3254,000000	96,711499
3253,000000	96,717290
3252,000000	96,723508
3251,000000	96,731678
3250,000000	96,742485
3249,000000	96,755282
3248,000000	96,768198
3247,000000	96,779016
3246,000000	96,786543
3245,000000	96,791513
3244,000000	96,796074
3243,000000	96,802162
3242,000000	96,810267
3241,000000	96,819604
3240,000000	96,829125
3239,000000	96,838192
3238,000000	96,846836
3237,000000	96,855770
3236,000000	96,865948
3235,000000	96,877518
3234,000000	96,889161
3233,000000	96,898986
3232,000000	96,906246
3231,000000	96,911918
3230,000000	96,917674
3229,000000	96,924538
3228,000000	96,932492
3227,000000	96,940850
3226,000000	96,948846
3225,000000	96,956265
3224,000000	96,963682
3223,000000	96,971831
3222,000000	96,980771
3221,000000	96,989940
3220,000000	96,999062
3219,000000	97,008399
3218,000000	97,018020
3217,000000	97,027262
3216,000000	97,035259
3215,000000	97,041821
3214,000000	97,047597
3213,000000	97,053586
3212,000000	97,060509
3211,000000	97,068512
3210,000000	97,077338
3209,000000	97,086748
3208,000000	97,096797
3207,000000	97,107505
3206,000000	97,118376
3205,000000	97,128416
3204,000000	97,136839
3203,000000	97,143644
3202,000000	97,149715
3201,000000	97,156340
3200,000000	97,164417
3199,000000	97,173797
3198,000000	97,183564
3197,000000	97,193205
3196,000000	97,203258
3195,000000	97,214439
3194,000000	97,226309
3193,000000	97,237360
3192,000000	97,246469
3191,000000	97,253924
3190,000000	97,261057
3189,000000	97,269168
3188,000000	97,278791
3187,000000	97,289409
3186,000000	97,299805
3185,000000	97,308807
3184,000000	97,316027
3183,000000	97,321937
3182,000000	97,327506
3181,000000	97,333833
3180,000000	97,341630
3179,000000	97,350628
3178,000000	97,359665
3177,000000	97,367868
3176,000000	97,375614
3175,000000	97,383977
3174,000000	97,393391
3173,000000	97,403280
3172,000000	97,412866
3171,000000	97,421854
3170,000000	97,430420
3169,000000	97,438968
3168,000000	97,447912
3167,000000	97,457242
3166,000000	97,466366
3165,000000	97,474688
3164,000000	97,482305
3163,000000	97,489789
3162,000000	97,497406
3161,000000	97,504980
3160,000000	97,512395
3159,000000	97,519875
3158,000000	97,527810
3157,000000	97,536685
3156,000000	97,547014
3155,000000	97,558799
3154,000000	97,570995
3153,000000	97,582035
3152,000000	97,590931
3151,000000	97,597629
3150,000000	97,602407
3149,000000	97,605607
3148,000000	97,608126
3147,000000	97,611433
3146,000000	97,616582
3145,000000	97,623437
3144,000000	97,631281
3143,000000	97,640050
3142,000000	97,650437
3141,000000	97,662631
3140,000000	97,675078
3139,000000	97,684914
3138,000000	97,690111
3137,000000	97,691289
3136,000000	97,691268
3135,000000	97,692745
3134,000000	97,696779
3133,000000	97,703245
3132,000000	97,711518
3131,000000	97,720075
3130,000000	97,726571
3129,000000	97,729745
3128,000000	97,731112
3127,000000	97,733754
3126,000000	97,739374
3125,000000	97,747290
3124,000000	97,756149
3123,000000	97,765325
3122,000000	97,774372
3121,000000	97,782311
3120,000000	97,788308
3119,000000	97,792482
3118,000000	97,795276
3117,000000	97,796492
3116,000000	97,795621
3115,000000	97,792983
3114,000000	97,789941
3113,000000	97,788020
3112,000000	97,787953
3111,000000	97,789380
3110,000000	97,791093
3109,000000	97,791695
3108,000000	97,790423
3107,000000	97,787606
3106,000000	97,784403
3105,000000	97,782099
3104,000000	97,781779
3103,000000	97,784172
3102,000000	97,789301
3101,000000	97,795983
3100,000000	97,802108
3099,000000	97,805736
3098,000000	97,806203
3097,000000	97,804424
3096,000000	97,802379
3095,000000	97,801780
3094,000000	97,802474
3093,000000	97,802010
3092,000000	97,797337
3091,000000	97,787343
3090,000000	97,773761
3089,000000	97,759508
3088,000000	97,746284
3087,000000	97,734051
3086,000000	97,722552
3085,000000	97,712773
3084,000000	97,706655
3083,000000	97,705523
3082,000000	97,708968
3081,000000	97,715223
3080,000000	97,722335
3079,000000	97,728977
3078,000000	97,734377
3077,000000	97,737916
3076,000000	97,739112
3075,000000	97,738134
3074,000000	97,736134
3073,000000	97,734736
3072,000000	97,734911
3071,000000	97,736245
3070,000000	97,737226
3069,000000	97,736090
3068,000000	97,731506
3067,000000	97,723067
3066,000000	97,711617
3065,000000	97,699049
3064,000000	97,687410
3063,000000	97,678106
3062,000000	97,672154
3061,000000	97,670791
3060,000000	97,675166
3059,000000	97,685109
3058,000000	97,698889
3057,000000	97,714571
3056,000000	97,731326
3055,000000	97,748988
3054,000000	97,766676
3053,000000	97,782565
3052,000000	97,795056
3051,000000	97,803817
3050,000000	97,809775
3049,000000	97,814366
3048,000000	97,818608
3047,000000	97,822449
3046,000000	97,824763
3045,000000	97,824059
3044,000000	97,819345
3043,000000	97,810207
3042,000000	97,796744
3041,000000	97,779765
3040,000000	97,760708
3039,000000	97,740732
3038,000000	97,719614
3037,000000	97,695995
3036,000000	97,668580
3035,000000	97,636768
3034,000000	97,600519
3033,000000	97,560216
3032,000000	97,516989
3031,000000	97,472738
3030,000000	97,429997
3029,000000	97,391984
3028,000000	97,362485
3027,000000	97,344853
3026,000000	97,340712
3025,000000	97,349849
3024,000000	97,370764
3023,000000	97,400902
3022,000000	97,436399
3021,000000	97,472557
3020,000000	97,505420
3019,000000	97,532810
3018,000000	97,554128
3017,000000	97,569394
3016,000000	97,578637
3015,000000	97,581707
3014,000000	97,578714
3013,000000	97,570724
3012,000000	97,559619
3011,000000	97,546769
3010,000000	97,531716
3009,000000	97,512991
3008,000000	97,490083
3007,000000	97,464170
3006,000000	97,436987
3005,000000	97,409488
3004,000000	97,381735
3003,000000	97,353606
3002,000000	97,325387
3001,000000	97,297924
3000,000000	97,271963
2999,000000	97,246877
2998,000000	97,220188
2997,000000	97,188832
2996,000000	97,150995
2995,000000	97,106254
2994,000000	97,054103
2993,000000	96,993292
2992,000000	96,922372
2991,000000	96,840445
2990,000000	96,746917
2989,000000	96,641257
2988,000000	96,523406
2987,000000	96,393661
2986,000000	96,252356
2985,000000	96,099742
2984,000000	95,936446
2983,000000	95,763767
2982,000000	95,583378
2981,000000	95,397663
2980,000000	95,210052
2979,000000	95,024727
2978,000000	94,845562
2977,000000	94,675381
2976,000000	94,515904
2975,000000	94,367450
2974,000000	94,229058
2973,000000	94,099480
2972,000000	93,978846
2971,000000	93,868905
2970,000000	93,771556
2969,000000	93,687507
2968,000000	93,616022
2967,000000	93,555954
2966,000000	93,506666
2965,000000	93,468291
2964,000000	93,441058
2963,000000	93,423798
2962,000000	93,413519
2961,000000	93,406660
2960,000000	93,400955
2959,000000	93,395820
2958,000000	93,391080
2957,000000	93,386140
2956,000000	93,380417
2955,000000	93,374017
2954,000000	93,367226
2953,000000	93,359283
2952,000000	93,347837
2951,000000	93,329535
2950,000000	93,301327
2949,000000	93,261115
2948,000000	93,207534
2947,000000	93,139193
2946,000000	93,054278
2945,000000	92,951216
2944,000000	92,829282
2943,000000	92,688891
2942,000000	92,531312
2941,000000	92,358324
2940,000000	92,172094
2939,000000	91,974869
2938,000000	91,769185
2937,000000	91,557921
2936,000000	91,343885
2935,000000	91,129139
2934,000000	90,915011
2933,000000	90,703235
2932,000000	90,496453
2931,000000	90,297490
2930,000000	90,108020
2929,000000	89,927939
2928,000000	89,755734
2927,000000	89,589338
2926,000000	89,426878
2925,000000	89,266543
2924,000000	89,105867
2923,000000	88,941878
2922,000000	88,772980
2921,000000	88,601408
2920,000000	88,434272
2919,000000	88,283386
2918,000000	88,164838
2917,000000	88,095993
2916,000000	88,089278
2915,000000	88,145235
2914,000000	88,251488
2913,000000	88,389352
2912,000000	88,542798
2911,000000	88,704592
2910,000000	88,876113
2909,000000	89,063945
2908,000000	89,275640
2907,000000	89,516927
2906,000000	89,790897
2905,000000	90,097837
2904,000000	90,435281
2903,000000	90,798213
2902,000000	91,179819
2901,000000	91,573387
2900,000000	91,971939
2899,000000	92,368230
2898,000000	92,753887
2897,000000	93,120254
2896,000000	93,460500
2895,000000	93,770812
2894,000000	94,050192
2893,000000	94,299169
2892,000000	94,519258
2891,000000	94,712794
2890,000000	94,882562
2889,000000	95,031319
2888,000000	95,161559
2887,000000	95,275627
2886,000000	95,375517
2885,000000	95,462689
2884,000000	95,537784
2883,000000	95,600378
2882,000000	95,649314
2881,000000	95,683777
2880,000000	95,704545
2879,000000	95,714117
2878,000000	95,715784
2877,000000	95,712656
2876,000000	95,706732
2875,000000	95,698151
2874,000000	95,685560
2873,000000	95,668492
2872,000000	95,649818
2871,000000	95,634800
2870,000000	95,626886
2869,000000	95,624320
2868,000000	95,620660
2867,000000	95,608147
2866,000000	95,580678
2865,000000	95,535019
2864,000000	95,470763
2863,000000	95,389246
2862,000000	95,291734
2861,000000	95,178546
2860,000000	95,050045
2859,000000	94,908387
2858,000000	94,757798
2857,000000	94,602974
2856,000000	94,446746
2855,000000	94,289275
2854,000000	94,130154
2853,000000	93,973397
2852,000000	93,833921
2851,000000	93,739102
2850,000000	93,721561
2849,000000	93,804402
2848,000000	93,987140
2847,000000	94,243618
2846,000000	94,534274
2845,000000	94,823631
2844,000000	95,091291
2843,000000	95,332452
2842,000000	95,550804
2841,000000	95,751648
2840,000000	95,937850
2839,000000	96,109372
2838,000000	96,265468
2837,000000	96,406787
2836,000000	96,535467
2835,000000	96,653232
2834,000000	96,759834
2833,000000	96,853989
2832,000000	96,935549
2831,000000	97,006009
2830,000000	97,067214
2829,000000	97,119988
2828,000000	97,163964
2827,000000	97,198122
2826,000000	97,221527
2825,000000	97,234399
2824,000000	97,238529
2823,000000	97,236175
2822,000000	97,228794
2821,000000	97,217456
2820,000000	97,204484
2819,000000	97,193840
2818,000000	97,189428
2817,000000	97,193706
2816,000000	97,207946
2815,000000	97,233008
2814,000000	97,269339
2813,000000	97,316294
2812,000000	97,371597
2811,000000	97,431384
2810,000000	97,491008
2809,000000	97,546715
2808,000000	97,597124
2807,000000	97,642804
2806,000000	97,684479
2805,000000	97,722177
2804,000000	97,755950
2803,000000	97,786540
2802,000000	97,814860
2801,000000	97,841267
2800,000000	97,865648
2799,000000	97,887735
2798,000000	97,907072
2797,000000	97,923376
2796,000000	97,937254
2795,000000	97,950071
2794,000000	97,962750
2793,000000	97,975102
2792,000000	97,986672
2791,000000	97,997648
2790,000000	98,008521
2789,000000	98,019388
2788,000000	98,030087
2787,000000	98,040737
2786,000000	98,051624
2785,000000	98,062724
2784,000000	98,073667
2783,000000	98,084008
2782,000000	98,093340
2781,000000	98,101487
2780,000000	98,108871
2779,000000	98,116447
2778,000000	98,124875
2777,000000	98,133863
2776,000000	98,142429
2775,000000	98,149611
2774,000000	98,154809
2773,000000	98,157833
2772,000000	98,159048
2771,000000	98,159384
2770,000000	98,159937
2769,000000	98,161453
2768,000000	98,164032
2767,000000	98,167144
2766,000000	98,169980
2765,000000	98,172012
2764,000000	98,173217
2763,000000	98,173666
2762,000000	98,173163
2761,000000	98,171687
2760,000000	98,169929
2759,000000	98,168857
2758,000000	98,168747
2757,000000	98,169110
2756,000000	98,169435
2755,000000	98,169487
2754,000000	98,168999
2753,000000	98,167837
2752,000000	98,166566
2751,000000	98,166121
2750,000000	98,166565
2749,000000	98,166628
2748,000000	98,164853
2747,000000	98,160944
2746,000000	98,155891
2745,000000	98,151150
2744,000000	98,147848
2743,000000	98,146358
2742,000000	98,146321
2741,000000	98,147188
2740,000000	98,148760
2739,000000	98,150973
2738,000000	98,153329
2737,000000	98,155105
2736,000000	98,156238
2735,000000	98,157554
2734,000000	98,159923
2733,000000	98,163499
2732,000000	98,167985
2731,000000	98,173317
2730,000000	98,179881
2729,000000	98,188029
2728,000000	98,197259
2727,000000	98,205831
2726,000000	98,211633
2725,000000	98,214101
2724,000000	98,215168
2723,000000	98,217659
2722,000000	98,222612
2721,000000	98,228558
2720,000000	98,233433
2719,000000	98,236634
2718,000000	98,239122
2717,000000	98,242113
2716,000000	98,246047
2715,000000	98,250523
2714,000000	98,254898
2713,000000	98,258904
2712,000000	98,262677
2711,000000	98,266220
2710,000000	98,269139
2709,000000	98,271143
2708,000000	98,272450
2707,000000	98,273335
2706,000000	98,273629
2705,000000	98,273205
2704,000000	98,272733
2703,000000	98,273353
2702,000000	98,275589
2701,000000	98,278925
2700,000000	98,282272
2699,000000	98,284550
2698,000000	98,285243
2697,000000	98,284944
2696,000000	98,285035
2695,000000	98,286203
2694,000000	98,287597
2693,000000	98,288092
2692,000000	98,287938
2691,000000	98,288319
2690,000000	98,289459
2689,000000	98,290166
2688,000000	98,289278
2687,000000	98,286813
2686,000000	98,283717
2685,000000	98,281253
2684,000000	98,280642
2683,000000	98,282448
2682,000000	98,286071
2681,000000	98,290240
2680,000000	98,293888
2679,000000	98,296207
2678,000000	98,296449
2677,000000	98,294641
2676,000000	98,292200
2675,000000	98,290626
2674,000000	98,289633
2673,000000	98,287702
2672,000000	98,284571
2671,000000	98,281999
2670,000000	98,281635
2669,000000	98,283154
2668,000000	98,284954
2667,000000	98,285988
2666,000000	98,286492
2665,000000	98,287563
2664,000000	98,290344
2663,000000	98,295035
2662,000000	98,300523
2661,000000	98,305576
2660,000000	98,310410
2659,000000	98,316308
2658,000000	98,323626
2657,000000	98,331277
2656,000000	98,338512
2655,000000	98,346006
2654,000000	98,354487
2653,000000	98,363226
2652,000000	98,370888
2651,000000	98,377380
2650,000000	98,383990
2649,000000	98,391921
2648,000000	98,401229
2647,000000	98,410930
2646,000000	98,419696
2645,000000	98,426779
2644,000000	98,432691
2643,000000	98,438787
2642,000000	98,445879
2641,000000	98,453435
2640,000000	98,460253
2639,000000	98,465528
2638,000000	98,469212
2637,000000	98,471871
2636,000000	98,474326
2635,000000	98,477060
2634,000000	98,479836
2633,000000	98,482343
2632,000000	98,485156
2631,000000	98,489395
2630,000000	98,495388
2629,000000	98,502266
2628,000000	98,508874
2627,000000	98,514423
2626,000000	98,518333
2625,000000	98,520361
2624,000000	98,521158
2623,000000	98,522067
2622,000000	98,524149
2621,000000	98,527765
2620,000000	98,532774
2619,000000	98,538338
2618,000000	98,542782
2617,000000	98,544762
2616,000000	98,544641
2615,000000	98,544032
2614,000000	98,544128
2613,000000	98,545298
2612,000000	98,547784
2611,000000	98,551437
2610,000000	98,555002
2609,000000	98,557069
2608,000000	98,557809
2607,000000	98,558545
2606,000000	98,559846
2605,000000	98,561374
2604,000000	98,563410
2603,000000	98,566788
2602,000000	98,571216
2601,000000	98,575367
2600,000000	98,578911
2599,000000	98,582832
2598,000000	98,587360
2597,000000	98,591270
2596,000000	98,593761
2595,000000	98,595627
2594,000000	98,597911
2593,000000	98,600642
2592,000000	98,603325
2591,000000	98,605564
2590,000000	98,607007
2589,000000	98,607917
2588,000000	98,609787
2587,000000	98,613806
2586,000000	98,618654
2585,000000	98,621614
2584,000000	98,622286
2583,000000	98,623205
2582,000000	98,626217
2581,000000	98,629909
2580,000000	98,631501
2579,000000	98,629803
2578,000000	98,625535
2577,000000	98,620263
2576,000000	98,615867
2575,000000	98,613709
2574,000000	98,613345
2573,000000	98,612897
2572,000000	98,611305
2571,000000	98,609452
2570,000000	98,608875
2569,000000	98,610310
2568,000000	98,613552
2567,000000	98,617472
2566,000000	98,620078
2565,000000	98,619911
2564,000000	98,617703
2563,000000	98,615699
2562,000000	98,615400
2561,000000	98,616870
2560,000000	98,619513
2559,000000	98,621953
2558,000000	98,621973
2557,000000	98,618877
2556,000000	98,615569
2555,000000	98,615909
2554,000000	98,620007
2553,000000	98,624415
2552,000000	98,626749
2551,000000	98,627593
2550,000000	98,627942
2549,000000	98,627994
2548,000000	98,628916
2547,000000	98,632485
2546,000000	98,637691
2545,000000	98,640531
2544,000000	98,638880
2543,000000	98,635309
2542,000000	98,633663
2541,000000	98,634897
2540,000000	98,637653
2539,000000	98,640675
2538,000000	98,643061
2537,000000	98,643990
2536,000000	98,643889
2535,000000	98,644360
2534,000000	98,645716
2533,000000	98,646295
2532,000000	98,645546
2531,000000	98,645670
2530,000000	98,648469
2529,000000	98,652181
2528,000000	98,653586
2527,000000	98,652036
2526,000000	98,649525
2525,000000	98,647793
2524,000000	98,647239
2523,000000	98,648091
2522,000000	98,650658
2521,000000	98,654400
2520,000000	98,658086
2519,000000	98,661076
2518,000000	98,663701
2517,000000	98,666276
2516,000000	98,668328
2515,000000	98,669011
2514,000000	98,668275
2513,000000	98,667564
2512,000000	98,668823
2511,000000	98,672336
2510,000000	98,676059
2509,000000	98,677875
2508,000000	98,677908
2507,000000	98,677727
2506,000000	98,678220
2505,000000	98,679644
2504,000000	98,682894
2503,000000	98,688546
2502,000000	98,694848
2501,000000	98,698824
2500,000000	98,699753
2499,000000	98,699907
2498,000000	98,701519
2497,000000	98,704567
2496,000000	98,707727
2495,000000	98,710132
2494,000000	98,711859
2493,000000	98,713928
2492,000000	98,717816
2491,000000	98,723742
2490,000000	98,729629
2489,000000	98,733145
2488,000000	98,734389
2487,000000	98,734988
2486,000000	98,735162
2485,000000	98,733921
2484,000000	98,732021
2483,000000	98,732135
2482,000000	98,735382
2481,000000	98,739543
2480,000000	98,741738
2479,000000	98,741650
2478,000000	98,741550
2477,000000	98,744052
2476,000000	98,749824
2475,000000	98,756652
2474,000000	98,761024
2473,000000	98,761503
2472,000000	98,760071
2471,000000	98,759284
2470,000000	98,759494
2469,000000	98,760372
2468,000000	98,763265
2467,000000	98,769330
2466,000000	98,776364
2465,000000	98,780591
2464,000000	98,781091
2463,000000	98,779741
2462,000000	98,777373
2461,000000	98,773364
2460,000000	98,769038
2459,000000	98,767892
2458,000000	98,771456
2457,000000	98,777535
2456,000000	98,783390
2455,000000	98,788242
2454,000000	98,791957
2453,000000	98,793857
2452,000000	98,794016
2451,000000	98,793696
2450,000000	98,793537
2449,000000	98,793023
2448,000000	98,792257
2447,000000	98,792354
2446,000000	98,793553
2445,000000	98,794854
2444,000000	98,795954
2443,000000	98,797736
2442,000000	98,800548
2441,000000	98,803952
2440,000000	98,808186
2439,000000	98,813636
2438,000000	98,818678
2437,000000	98,820573
2436,000000	98,819074
2435,000000	98,816953
2434,000000	98,816489
2433,000000	98,817693
2432,000000	98,820319
2431,000000	98,824776
2430,000000	98,830058
2429,000000	98,833147
2428,000000	98,832059
2427,000000	98,828093
2426,000000	98,824324
2425,000000	98,823168
2424,000000	98,825556
2423,000000	98,830499
2422,000000	98,834971
2421,000000	98,836100
2420,000000	98,834346
2419,000000	98,833116
2418,000000	98,834767
2417,000000	98,838244
2416,000000	98,840662
2415,000000	98,839748
2414,000000	98,835014
2413,000000	98,828426
2412,000000	98,823989
2411,000000	98,824807
2410,000000	98,830254
2409,000000	98,837354
2408,000000	98,844515
2407,000000	98,852084
2406,000000	98,859777
2405,000000	98,865952
2404,000000	98,869541
2403,000000	98,870582
2402,000000	98,868804
2401,000000	98,863740
2400,000000	98,856524
2399,000000	98,849915
2398,000000	98,846308
2397,000000	98,846816
2396,000000	98,851455
2395,000000	98,858487
2394,000000	98,864433
2393,000000	98,867015
2392,000000	98,867691
2391,000000	98,869366
2390,000000	98,872027
2389,000000	98,873139
2388,000000	98,871369
2387,000000	98,867688
2386,000000	98,863695
2385,000000	98,860975
2384,000000	98,862647
2383,000000	98,871394
2382,000000	98,885820
2381,000000	98,900906
2380,000000	98,911446
2379,000000	98,914481
2378,000000	98,908510
2377,000000	98,894283
2376,000000	98,875973
2375,000000	98,859288
2374,000000	98,848694
2373,000000	98,847294
2372,000000	98,856528
2371,000000	98,872091
2370,000000	98,884525
2369,000000	98,887338
2368,000000	98,882948
2367,000000	98,877436
2366,000000	98,872621
2365,000000	98,868198
2364,000000	98,864604
2363,000000	98,859952
2362,000000	98,850099
2361,000000	98,835566
2360,000000	98,823301
2359,000000	98,819883
2358,000000	98,826616
2357,000000	98,839572
2356,000000	98,850678
2355,000000	98,851158
2354,000000	98,845630
2353,000000	98,848842
2352,000000	98,862772
2351,000000	98,872263
2350,000000	98,865549
2349,000000	98,845911
2348,000000	98,825976
2347,000000	98,820046
2346,000000	98,830118
2345,000000	98,838849
2344,000000	98,832396
2343,000000	98,816724
2342,000000	98,810248
2341,000000	98,820516
2340,000000	98,836104
2339,000000	98,842749
2338,000000	98,838755
2337,000000	98,833190
2336,000000	98,831604
2335,000000	98,835634
2334,000000	98,845131
2333,000000	98,859990
2332,000000	98,872371
2331,000000	98,875475
2330,000000	98,865490
2329,000000	98,846379
2328,000000	98,819170
2327,000000	98,789271
2326,000000	98,767039
2325,000000	98,765149
2324,000000	98,786606
2323,000000	98,820466
2322,000000	98,848242
2321,000000	98,857394
2320,000000	98,847940
2319,000000	98,831154
2318,000000	98,816515
2317,000000	98,810098
2316,000000	98,812608
2315,000000	98,825485
2314,000000	98,844136
2313,000000	98,861522
2312,000000	98,870361
2311,000000	98,872477
2310,000000	98,872947
2309,000000	98,876590
2308,000000	98,883620
2307,000000	98,893755
2306,000000	98,904439
2305,000000	98,912254
2304,000000	98,914030
2303,000000	98,911334
2302,000000	98,907360
2301,000000	98,905268
2300,000000	98,905604
2299,000000	98,908441
2298,000000	98,910835
2297,000000	98,909974
2296,000000	98,905008
2295,000000	98,899517
2294,000000	98,895602
2293,000000	98,892329
2292,000000	98,888444
2291,000000	98,886270
2290,000000	98,888468
2289,000000	98,893879
2288,000000	98,899480
2287,000000	98,904297
2286,000000	98,909129
2285,000000	98,913555
2284,000000	98,917368
2283,000000	98,922276
2282,000000	98,929986
2281,000000	98,938900
2280,000000	98,946181
2279,000000	98,950704
2278,000000	98,952549
2277,000000	98,952106
2276,000000	98,951989
2275,000000	98,956798
2274,000000	98,967002
2273,000000	98,976390
2272,000000	98,978966
2271,000000	98,976785
2270,000000	98,976782
2269,000000	98,982136
2268,000000	98,990239
2267,000000	98,997667
2266,000000	99,003204
2265,000000	99,007113
2264,000000	99,010503
2263,000000	99,014605
2262,000000	99,018541
2261,000000	99,019234
2260,000000	99,015957
2259,000000	99,012858
2258,000000	99,015287
2257,000000	99,024792
2256,000000	99,038895
2255,000000	99,053040
2254,000000	99,061569
2253,000000	99,061023
2252,000000	99,054760
2251,000000	99,051586
2250,000000	99,056742
2249,000000	99,067128
2248,000000	99,076036
2247,000000	99,080308
2246,000000	99,080477
2245,000000	99,078199
2244,000000	99,075621
2243,000000	99,074645
2242,000000	99,075258
2241,000000	99,076703
2240,000000	99,079883
2239,000000	99,085081
2238,000000	99,088879
2237,000000	99,088821
2236,000000	99,090214
2235,000000	99,100416
2234,000000	99,116099
2233,000000	99,124366
2232,000000	99,119142
2231,000000	99,108921
2230,000000	99,105517
2229,000000	99,112387
2228,000000	99,125873
2227,000000	99,140204
2226,000000	99,148195
2225,000000	99,145343
2224,000000	99,137121
2223,000000	99,135254
2222,000000	99,143444
2221,000000	99,154134
2220,000000	99,161299
2219,000000	99,167439
2218,000000	99,174196
2217,000000	99,176176
2216,000000	99,170093
2215,000000	99,161680
2214,000000	99,157907
2213,000000	99,159532
2212,000000	99,166150
2211,000000	99,180313
2210,000000	99,201047
2209,000000	99,220387
2208,000000	99,232015
2207,000000	99,236949
2206,000000	99,236640
2205,000000	99,228700
2204,000000	99,214420
2203,000000	99,202496
2202,000000	99,199486
2201,000000	99,203346
2200,000000	99,210120
2199,000000	99,219834
2198,000000	99,231603
2197,000000	99,241112
2196,000000	99,247724
2195,000000	99,256404
2194,000000	99,267823
2193,000000	99,274536
2192,000000	99,271586
2191,000000	99,263313
2190,000000	99,255902
2189,000000	99,251011
2188,000000	99,250049
2187,000000	99,255928
2186,000000	99,267274
2185,000000	99,279052
2184,000000	99,291000
2183,000000	99,305453
2182,000000	99,315944
2181,000000	99,311279
2180,000000	99,294193
2179,000000	99,281833
2178,000000	99,284898
2177,000000	99,298515
2176,000000	99,314477
2175,000000	99,328677
2174,000000	99,333737
2173,000000	99,320837
2172,000000	99,294333
2171,000000	99,270539
2170,000000	99,257444
2169,000000	99,249064
2168,000000	99,242535
2167,000000	99,245132
2166,000000	99,258096
2165,000000	99,268317
2164,000000	99,266178
2163,000000	99,259507
2162,000000	99,264470
2161,000000	99,295337
2160,000000	99,362913
2159,000000	99,458816
2158,000000	99,540852
2157,000000	99,565646
2156,000000	99,537460
2155,000000	99,495990
2154,000000	99,466226
2153,000000	99,444812
2152,000000	99,426637
2151,000000	99,418147
2150,000000	99,419729
2149,000000	99,418571
2148,000000	99,407919
2147,000000	99,397173
2146,000000	99,394590
2145,000000	99,396110
2144,000000	99,397790
2143,000000	99,404128
2142,000000	99,416127
2141,000000	99,424183
2140,000000	99,420505
2139,000000	99,408176
2138,000000	99,393280
2137,000000	99,378628
2136,000000	99,368229
2135,000000	99,365524
2134,000000	99,363768
2133,000000	99,350551
2132,000000	99,326172
2131,000000	99,305707
2130,000000	99,299608
2129,000000	99,302172
2128,000000	99,302082
2127,000000	99,295059
2126,000000	99,282498
2125,000000	99,267486
2124,000000	99,256985
2123,000000	99,258752
2122,000000	99,270013
2121,000000	99,276291
2120,000000	99,267366
2119,000000	99,248567
2118,000000	99,231696
2117,000000	99,221794
2116,000000	99,217857
2115,000000	99,218893
2114,000000	99,222628
2113,000000	99,223888
2112,000000	99,221232
2111,000000	99,220442
2110,000000	99,225362
2109,000000	99,229961
2108,000000	99,226238
2107,000000	99,215715
2106,000000	99,206913
2105,000000	99,205202
2104,000000	99,210413
2103,000000	99,220459
2102,000000	99,231551
2101,000000	99,238297
2100,000000	99,239233
2099,000000	99,239569
2098,000000	99,244308
2097,000000	99,252633
2096,000000	99,262136
2095,000000	99,273320
2094,000000	99,284861
2093,000000	99,290019
2092,000000	99,284022
2091,000000	99,271504
2090,000000	99,261323
2089,000000	99,256399
2088,000000	99,252735
2087,000000	99,246236
2086,000000	99,236732
2085,000000	99,226763
2084,000000	99,219320
2083,000000	99,215838
2082,000000	99,215307
2081,000000	99,216940
2080,000000	99,222975
2079,000000	99,234964
2078,000000	99,247877
2077,000000	99,253646
2076,000000	99,251478
2075,000000	99,248999
2074,000000	99,251980
2073,000000	99,258882
2072,000000	99,266776
2071,000000	99,275723
2070,000000	99,285161
2069,000000	99,292474
2068,000000	99,297334
2067,000000	99,302210
2066,000000	99,308071
2065,000000	99,314790
2064,000000	99,323649
2063,000000	99,332135
2062,000000	99,330179
2061,000000	99,312595
2060,000000	99,292573
2059,000000	99,289215
2058,000000	99,302550
2057,000000	99,314690
2056,000000	99,315738
2055,000000	99,312135
2054,000000	99,307545
2053,000000	99,294708
2052,000000	99,273862
2051,000000	99,261999
2050,000000	99,272909
2049,000000	99,298653
2048,000000	99,321060
2047,000000	99,332928
2046,000000	99,336126
2045,000000	99,332016
2044,000000	99,325415
2043,000000	99,325125
2042,000000	99,331910
2041,000000	99,338478
2040,000000	99,346951
2039,000000	99,370527
2038,000000	99,410417
2037,000000	99,447609
2036,000000	99,466393
2035,000000	99,471005
2034,000000	99,471572
2033,000000	99,472989
2032,000000	99,484730
2031,000000	99,518437
2030,000000	99,567045
2029,000000	99,607784
2028,000000	99,633868
2027,000000	99,659500
2026,000000	99,687079
2025,000000	99,697103
2024,000000	99,680561
2023,000000	99,653606
2022,000000	99,628757
2021,000000	99,599572
2020,000000	99,563366
2019,000000	99,532486
2018,000000	99,511657
2017,000000	99,488429
2016,000000	99,458538
2015,000000	99,438672
2014,000000	99,441312
2013,000000	99,457024
2012,000000	99,470902
2011,000000	99,479031
2010,000000	99,480866
2009,000000	99,474237
2008,000000	99,466369
2007,000000	99,470386
2006,000000	99,483957
2005,000000	99,490560
2004,000000	99,486164
2003,000000	99,482625
2002,000000	99,482963
2001,000000	99,475729
2000,000000	99,457089
1999,000000	99,438633
1998,000000	99,426372
1997,000000	99,413100
1996,000000	99,398524
1995,000000	99,395642
1994,000000	99,407247
1993,000000	99,415399
1992,000000	99,407043
1991,000000	99,394291
1990,000000	99,394677
1989,000000	99,409027
1988,000000	99,429560
1987,000000	99,451072
1986,000000	99,464429
1985,000000	99,457229
1984,000000	99,432773
1983,000000	99,412173
1982,000000	99,407642
1981,000000	99,410593
1980,000000	99,415544
1979,000000	99,436079
1978,000000	99,478111
1977,000000	99,517363
1976,000000	99,528626
1975,000000	99,518184
1974,000000	99,506427
1973,000000	99,502176
1972,000000	99,507480
1971,000000	99,525345
1970,000000	99,550154
1969,000000	99,567500
1968,000000	99,573431
1967,000000	99,577433
1966,000000	99,579382
1965,000000	99,566122
1964,000000	99,537293
1963,000000	99,511089
1962,000000	99,500584
1961,000000	99,503013
1960,000000	99,513750
1959,000000	99,530120
1958,000000	99,538564
1957,000000	99,522590
1956,000000	99,488797
1955,000000	99,462729
1954,000000	99,453837
1953,000000	99,446003
1952,000000	99,429074
1951,000000	99,415761
1950,000000	99,418018
1949,000000	99,426574
1948,000000	99,426524
1947,000000	99,419808
1946,000000	99,419494
1945,000000	99,431718
1944,000000	99,452520
1943,000000	99,472897
1942,000000	99,480678
1941,000000	99,469049
1940,000000	99,447924
1939,000000	99,434329
1938,000000	99,432156
1937,000000	99,432079
1936,000000	99,430107
1935,000000	99,432868
1934,000000	99,441816
1933,000000	99,447798
1932,000000	99,446846
1931,000000	99,446064
1930,000000	99,450018
1929,000000	99,453202
1928,000000	99,451097
1927,000000	99,448605
1926,000000	99,448332
1925,000000	99,442773
1924,000000	99,423878
1923,000000	99,395555
1922,000000	99,369408
1921,000000	99,351882
1920,000000	99,342990
1919,000000	99,340965
1918,000000	99,342185
1917,000000	99,342348
1916,000000	99,341577
1915,000000	99,344431
1914,000000	99,350501
1913,000000	99,352675
1912,000000	99,346725
1911,000000	99,335387
1910,000000	99,322502
1909,000000	99,309128
1908,000000	99,297519
1907,000000	99,293146
1906,000000	99,297020
1905,000000	99,304020
1904,000000	99,309257
1903,000000	99,312375
1902,000000	99,314121
1901,000000	99,312801
1900,000000	99,308567
1899,000000	99,306816
1898,000000	99,311502
1897,000000	99,321484
1896,000000	99,334693
1895,000000	99,351173
1894,000000	99,369794
1893,000000	99,385968
1892,000000	99,395009
1891,000000	99,393332
1890,000000	99,377499
1889,000000	99,348739
1888,000000	99,316219
1887,000000	99,290301
1886,000000	99,273057
1885,000000	99,258641
1884,000000	99,242662
1883,000000	99,226075
1882,000000	99,210804
1881,000000	99,196094
1880,000000	99,181430
1879,000000	99,168888
1878,000000	99,159105
1877,000000	99,150887
1876,000000	99,145705
1875,000000	99,145830
1874,000000	99,148518
1873,000000	99,148294
1872,000000	99,144546
1871,000000	99,141446
1870,000000	99,140341
1869,000000	99,138865
1868,000000	99,136537
1867,000000	99,135421
1866,000000	99,136994
1865,000000	99,139806
1864,000000	99,142843
1863,000000	99,148099
1862,000000	99,155786
1861,000000	99,161223
1860,000000	99,160727
1859,000000	99,157375
1858,000000	99,156888
1857,000000	99,160496
1856,000000	99,165097
1855,000000	99,168633
1854,000000	99,171089
1853,000000	99,172527
1852,000000	99,171968
1851,000000	99,169443
1850,000000	99,163256
1849,000000	99,151690
1848,000000	99,138852
1847,000000	99,132086
1846,000000	99,131386
1845,000000	99,126848
1844,000000	99,112912
1843,000000	99,099371
1842,000000	99,098157
1841,000000	99,107539
1840,000000	99,117283
1839,000000	99,121830
1838,000000	99,121909
1837,000000	99,120186
1836,000000	99,117574
1835,000000	99,114561
1834,000000	99,112141
1833,000000	99,110810
1832,000000	99,109927
1831,000000	99,106606
1830,000000	99,094604
1829,000000	99,073115
1828,000000	99,053114
1827,000000	99,046506
1826,000000	99,050188
1825,000000	99,049840
1824,000000	99,040179
1823,000000	99,029707
1822,000000	99,024849
1821,000000	99,021930
1820,000000	99,017427
1819,000000	99,014559
1818,000000	99,014785
1817,000000	99,013149
1816,000000	99,003792
1815,000000	98,987259
1814,000000	98,969047
1813,000000	98,953065
1812,000000	98,941521
1811,000000	98,932733
1810,000000	98,921911
1809,000000	98,908629
1808,000000	98,896674
1807,000000	98,887614
1806,000000	98,878915
1805,000000	98,868247
1804,000000	98,857160
1803,000000	98,848694
1802,000000	98,842615
1801,000000	98,833117
1800,000000	98,815920
1799,000000	98,792218
1798,000000	98,769185
1797,000000	98,754812
1796,000000	98,750955
1795,000000	98,752253
1794,000000	98,748897
1793,000000	98,731543
1792,000000	98,702929
1791,000000	98,674853
1790,000000	98,653648
1789,000000	98,638200
1788,000000	98,624069
1787,000000	98,607706
1786,000000	98,588330
1785,000000	98,567659
1784,000000	98,548097
1783,000000	98,531618
1782,000000	98,518554
1781,000000	98,502951
1780,000000	98,481602
1779,000000	98,457805
1778,000000	98,437309
1777,000000	98,420878
1776,000000	98,403967
1775,000000	98,385420
1774,000000	98,365631
1773,000000	98,340115
1772,000000	98,307486
1771,000000	98,275831
1770,000000	98,250028
1769,000000	98,229785
1768,000000	98,212828
1767,000000	98,198453
1766,000000	98,187014
1765,000000	98,175197
1764,000000	98,155991
1763,000000	98,122947
1762,000000	98,077499
1761,000000	98,027424
1760,000000	97,980788
1759,000000	97,938514
1758,000000	97,892830
1757,000000	97,831419
1756,000000	97,752234
1755,000000	97,668224
1754,000000	97,586088
1753,000000	97,492066
1752,000000	97,364941
1751,000000	97,203881
1750,000000	97,027240
1749,000000	96,841504
1748,000000	96,636804
1747,000000	96,411728
1746,000000	96,169108
1745,000000	95,898428
1744,000000	95,592398
1743,000000	95,266175
1742,000000	94,934017
1741,000000	94,576132
1740,000000	94,171946
1739,000000	93,767264
1738,000000	93,437574
1737,000000	93,188588
1736,000000	92,960555
1735,000000	92,683474
1734,000000	92,365565
1733,000000	92,123047
1732,000000	92,006221
1731,000000	91,974532
1730,000000	91,983620
1729,000000	92,010970
1728,000000	92,054613
1727,000000	92,126167
1726,000000	92,233667
1725,000000	92,378145
1724,000000	92,559988
1723,000000	92,769132
1722,000000	92,981516
1721,000000	93,180814
1720,000000	93,376943
1719,000000	93,598565
1718,000000	93,858962
1717,000000	94,128846
1716,000000	94,374247
1715,000000	94,598856
1714,000000	94,804791
1713,000000	94,981548
1712,000000	95,133441
1711,000000	95,277015
1710,000000	95,415560
1709,000000	95,537927
1708,000000	95,644610
1707,000000	95,753212
1706,000000	95,869460
1705,000000	95,972662
1704,000000	96,046567
1703,000000	96,106516
1702,000000	96,170436
1701,000000	96,229661
1700,000000	96,258345
1699,000000	96,263278
1698,000000	96,275635
1697,000000	96,305792
1696,000000	96,344113
1695,000000	96,373321
1694,000000	96,388132
1693,000000	96,400077
1692,000000	96,409729
1691,000000	96,412468
1690,000000	96,406462
1689,000000	96,391184
1688,000000	96,371650
1687,000000	96,358059
1686,000000	96,347369
1685,000000	96,318176
1684,000000	96,267980
1683,000000	96,228871
1682,000000	96,207506
1681,000000	96,193030
1680,000000	96,172929
1679,000000	96,151023
1678,000000	96,133527
1677,000000	96,113527
1676,000000	96,079079
1675,000000	96,035437
1674,000000	95,999579
1673,000000	95,973897
1672,000000	95,952108
1671,000000	95,929373
1670,000000	95,909059
1669,000000	95,892187
1668,000000	95,876093
1667,000000	95,867581
1666,000000	95,868401
1665,000000	95,869324
1664,000000	95,865016
1663,000000	95,860637
1662,000000	95,863312
1661,000000	95,866159
1660,000000	95,864715
1659,000000	95,863907
1658,000000	95,866086
1657,000000	95,866049
1656,000000	95,861002
1655,000000	95,856364
1654,000000	95,859630
1653,000000	95,866224
1652,000000	95,851640
1651,000000	95,844233
1650,000000	95,870327
1649,000000	95,895452
1648,000000	95,895175
1647,000000	95,881067
1646,000000	95,871789
1645,000000	95,856086
1644,000000	95,835829
1643,000000	95,817342
1642,000000	95,796815
1641,000000	95,769318
1640,000000	95,738431
1639,000000	95,714406
1638,000000	95,703506
1637,000000	95,710804
1636,000000	95,749965
1635,000000	95,818863
1634,000000	95,880412
1633,000000	95,927651
1632,000000	95,969924
1631,000000	96,010296
1630,000000	96,049703
1629,000000	96,085638
1628,000000	96,115228
1627,000000	96,140319
1626,000000	96,164329
1625,000000	96,186716
1624,000000	96,208068
1623,000000	96,233826
1622,000000	96,263893
1621,000000	96,289165
1620,000000	96,307009
1619,000000	96,318942
1618,000000	96,324117
1617,000000	96,321804
1616,000000	96,316758
1615,000000	96,318053
1614,000000	96,326541
1613,000000	96,330366
1612,000000	96,319255
1611,000000	96,294993
1610,000000	96,264216
1609,000000	96,225200
1608,000000	96,173513
1607,000000	96,113932
1606,000000	96,053236
1605,000000	95,988947
1604,000000	95,921770
1603,000000	95,868041
1602,000000	95,845517
1601,000000	95,855380
1600,000000	95,889345
1599,000000	95,943527
1598,000000	96,012723
1597,000000	96,083844
1596,000000	96,146370
1595,000000	96,199904
1594,000000	96,245927
1593,000000	96,280340
1592,000000	96,301688
1591,000000	96,316497
1590,000000	96,329311
1589,000000	96,334904
1588,000000	96,327554
1587,000000	96,310431
1586,000000	96,288721
1585,000000	96,261879
1584,000000	96,230168
1583,000000	96,204184
1582,000000	96,193495
1581,000000	96,193787
1580,000000	96,194845
1579,000000	96,195541
1578,000000	96,199633
1577,000000	96,207643
1576,000000	96,219228
1575,000000	96,236639
1574,000000	96,260460
1573,000000	96,284592
1572,000000	96,301390
1571,000000	96,310954
1570,000000	96,319000
1569,000000	96,323834
1568,000000	96,319635
1567,000000	96,316809
1566,000000	96,323156
1565,000000	96,331522
1564,000000	96,335055
1563,000000	96,339520
1562,000000	96,351129
1561,000000	96,365626
1560,000000	96,361426
1559,000000	96,354199
1558,000000	96,392824
1557,000000	96,410468
1556,000000	96,419531
1555,000000	96,437899
1554,000000	96,461109
1553,000000	96,477394
1552,000000	96,489610
1551,000000	96,509496
1550,000000	96,538875
1549,000000	96,566057
1548,000000	96,581074
1547,000000	96,589395
1546,000000	96,595746
1545,000000	96,597140
1544,000000	96,594705
1543,000000	96,596972
1542,000000	96,604175
1541,000000	96,619470
1540,000000	96,673109
1539,000000	96,756834
1538,000000	96,818736
1537,000000	96,864281
1536,000000	96,908210
1535,000000	96,958660
1534,000000	97,021124
1533,000000	97,083466
1532,000000	97,127293
1531,000000	97,155813
1530,000000	97,179111
1529,000000	97,195194
1528,000000	97,202502
1527,000000	97,210133
1526,000000	97,223593
1525,000000	97,234653
1524,000000	97,239686
1523,000000	97,246384
1522,000000	97,262287
1521,000000	97,283885
1520,000000	97,301474
1519,000000	97,321894
1518,000000	97,346142
1517,000000	97,360601
1516,000000	97,365124
1515,000000	97,371667
1514,000000	97,383498
1513,000000	97,390476
1512,000000	97,389404
1511,000000	97,389750
1510,000000	97,393448
1509,000000	97,386971
1508,000000	97,370532
1507,000000	97,394131
1506,000000	97,450515
1505,000000	97,453706
1504,000000	97,433292
1503,000000	97,422769
1502,000000	97,409617
1501,000000	97,370397
1500,000000	97,293635
1499,000000	97,178340
1498,000000	97,004421
1497,000000	96,748751
1496,000000	96,462398
1495,000000	96,245328
1494,000000	96,136783
1493,000000	96,118007
1492,000000	96,175218
1491,000000	96,308908
1490,000000	96,488179
1489,000000	96,641208
1488,000000	96,732518
1487,000000	96,781286
1486,000000	96,803644
1485,000000	96,799618
1484,000000	96,775055
1483,000000	96,744066
1482,000000	96,704909
1481,000000	96,646345
1480,000000	96,574557
1479,000000	96,505493
1478,000000	96,433137
1477,000000	96,333812
1476,000000	96,203927
1475,000000	96,062577
1474,000000	95,913759
1473,000000	95,749171
1472,000000	95,596861
1471,000000	95,480623
1470,000000	95,374856
1469,000000	95,253112
1468,000000	95,120979
1467,000000	94,998369
1466,000000	94,887687
1465,000000	94,777550
1464,000000	94,682982
1463,000000	94,629594
1462,000000	94,604591
1461,000000	94,573136
1460,000000	94,512542
1459,000000	94,409501
1458,000000	94,215099
1457,000000	93,882987
1456,000000	93,520067
1455,000000	93,255463
1454,000000	93,072680
1453,000000	92,918465
1452,000000	92,793801
1451,000000	92,717164
1450,000000	92,656079
1449,000000	92,546311
1448,000000	92,365055
1447,000000	92,131798
1446,000000	91,833341
1445,000000	91,417115
1444,000000	90,848300
1443,000000	90,108236
1442,000000	89,177317
1441,000000	88,082269
1440,000000	86,921205
1439,000000	85,753100
1438,000000	84,497822
1437,000000	83,116822
1436,000000	81,946360
1435,000000	81,357896
1434,000000	81,247216
1433,000000	81,356954
1432,000000	81,540096
1431,000000	81,666702
1430,000000	81,536860
1429,000000	81,039973
1428,000000	80,337997
1427,000000	79,742071
1426,000000	79,504279
1425,000000	79,796508
1424,000000	80,652089
1423,000000	81,806703
1422,000000	82,909909
1421,000000	83,887601
1420,000000	84,891085
1419,000000	85,971416
1418,000000	86,921393
1417,000000	87,629134
1416,000000	88,220115
1415,000000	88,811299
1414,000000	89,431419
1413,000000	90,083708
1412,000000	90,772894
1411,000000	91,470230
1410,000000	92,114156
1409,000000	92,664973
1408,000000	93,120142
1407,000000	93,484763
1406,000000	93,770021
1405,000000	93,996658
1404,000000	94,173773
1403,000000	94,293029
1402,000000	94,360417
1401,000000	94,402035
1400,000000	94,433993
1399,000000	94,448970
1398,000000	94,437573
1397,000000	94,405528
1396,000000	94,354215
1395,000000	94,271932
1394,000000	94,157216
1393,000000	94,024642
1392,000000	93,883722
1391,000000	93,730290
1390,000000	93,560111
1389,000000	93,375538
1388,000000	93,181825
1387,000000	92,991231
1386,000000	92,823404
1385,000000	92,686292
1384,000000	92,570044
1383,000000	92,463153
1382,000000	92,365859
1381,000000	92,287244
1380,000000	92,233091
1379,000000	92,204085
1378,000000	92,199971
1377,000000	92,218299
1376,000000	92,252441
1375,000000	92,294228
1374,000000	92,335431
1373,000000	92,363453
1372,000000	92,366386
1371,000000	92,340991
1370,000000	92,291750
1369,000000	92,223394
1368,000000	92,137635
1367,000000	92,034761
1366,000000	91,915752
1365,000000	91,780538
1364,000000	91,625374
1363,000000	91,448562
1362,000000	91,258555
1361,000000	91,066473
1360,000000	90,876819
1359,000000	90,691607
1358,000000	90,514592
1357,000000	90,349765
1356,000000	90,201710
1355,000000	90,079350
1354,000000	89,994516
1353,000000	89,953063
1352,000000	89,950068
1351,000000	89,973150
1350,000000	90,007506
1349,000000	90,032615
1348,000000	90,024427
1347,000000	89,961349
1346,000000	89,826030
1345,000000	89,606590
1344,000000	89,300058
1343,000000	88,908827
1342,000000	88,427780
1341,000000	87,840621
1340,000000	87,150403
1339,000000	86,411805
1338,000000	85,703621
1337,000000	85,073504
1336,000000	84,535216
1335,000000	84,093567
1334,000000	83,747067
1333,000000	83,482854
1332,000000	83,285217
1331,000000	83,147132
1330,000000	83,064403
1329,000000	83,029539
1328,000000	83,040304
1327,000000	83,101911
1326,000000	83,217927
1325,000000	83,383845
1324,000000	83,594478
1323,000000	83,848313
1322,000000	84,139646
1321,000000	84,458812
1320,000000	84,799626
1319,000000	85,155742
1318,000000	85,510368
1317,000000	85,841673
1316,000000	86,140543
1315,000000	86,412456
1314,000000	86,663552
1313,000000	86,892871
1312,000000	87,098266
1311,000000	87,281504
1310,000000	87,446210
1309,000000	87,596340
1308,000000	87,737111
1307,000000	87,873628
1306,000000	88,007769
1305,000000	88,139009
1304,000000	88,269420
1303,000000	88,403343
1302,000000	88,542856
1301,000000	88,687040
1300,000000	88,835355
1299,000000	88,988134
1298,000000	89,144180
1297,000000	89,301131
1296,000000	89,457298
1295,000000	89,610721
1294,000000	89,757202
1293,000000	89,891039
1292,000000	90,007068
1291,000000	90,100192
1290,000000	90,164440
1289,000000	90,195589
1288,000000	90,191898
1287,000000	90,152260
1286,000000	90,074792
1285,000000	89,957963
1284,000000	89,804183
1283,000000	89,617439
1282,000000	89,399395
1281,000000	89,150275
1280,000000	88,871513
1279,000000	88,566100
1278,000000	88,232668
1277,000000	87,865526
1276,000000	87,462046
1275,000000	87,022555
1274,000000	86,543068
1273,000000	86,013453
1272,000000	85,428640
1271,000000	84,795690
1270,000000	84,122204
1269,000000	83,409108
1268,000000	82,660074
1267,000000	81,889422
1266,000000	81,113944
1265,000000	80,345954
1264,000000	79,600966
1263,000000	78,896672
1262,000000	78,235385
1261,000000	77,600240
1260,000000	76,977975
1259,000000	76,370625
1258,000000	75,784860
1257,000000	75,236520
1256,000000	74,769097
1255,000000	74,442662
1254,000000	74,280988
1253,000000	74,248374
1252,000000	74,286333
1251,000000	74,349111
1250,000000	74,406989
1249,000000	74,442143
1248,000000	74,456757
1247,000000	74,468586
1246,000000	74,486807
1245,000000	74,508231
1244,000000	74,537583
1243,000000	74,591565
1242,000000	74,679789
1241,000000	74,800524
1240,000000	74,960907
1239,000000	75,179440
1238,000000	75,463002
1237,000000	75,801486
1236,000000	76,184543
1235,000000	76,607083
1234,000000	77,056428
1233,000000	77,514405
1232,000000	77,980822
1231,000000	78,477836
1230,000000	79,033726
1229,000000	79,673649
1228,000000	80,418107
1227,000000	81,271371
1226,000000	82,203479
1225,000000	83,158099
1224,000000	84,077507
1223,000000	84,915559
1222,000000	85,636991
1221,000000	86,221955
1220,000000	86,670578
1219,000000	86,995166
1218,000000	87,213298
1217,000000	87,342339
1216,000000	87,401310
1215,000000	87,408125
1214,000000	87,373302
1213,000000	87,304481
1212,000000	87,209720
1211,000000	87,095826
1210,000000	86,963627
1209,000000	86,810330
1208,000000	86,638522
1207,000000	86,454993
1206,000000	86,262696
1205,000000	86,060272
1204,000000	85,849650
1203,000000	85,638065
1202,000000	85,431697
1201,000000	85,235198
1200,000000	85,058126
1199,000000	84,915340
1198,000000	84,817421
1197,000000	84,769047
1196,000000	84,775642
1195,000000	84,841176
1194,000000	84,962757
1193,000000	85,132842
1192,000000	85,348855
1191,000000	85,611095
1190,000000	85,912052
1189,000000	86,240113
1188,000000	86,587738
1187,000000	86,948344
1186,000000	87,307590
1185,000000	87,647727
1184,000000	87,958349
1183,000000	88,235385
1182,000000	88,473979
1181,000000	88,671159
1180,000000	88,835093
1179,000000	88,980732
1178,000000	89,117099
1177,000000	89,243417
1176,000000	89,355682
1175,000000	89,452238
1174,000000	89,531979
1173,000000	89,594920
1172,000000	89,645478
1171,000000	89,691630
1170,000000	89,741156
1169,000000	89,801494
1168,000000	89,881915
1167,000000	89,990716
1166,000000	90,131157
1165,000000	90,302391
1164,000000	90,503063
1163,000000	90,728126
1162,000000	90,964147
1161,000000	91,193714
1160,000000	91,403443
1159,000000	91,585390
1158,000000	91,733687
1157,000000	91,845423
1156,000000	91,922997
1155,000000	91,973944
1154,000000	92,006962
1153,000000	92,029200
1152,000000	92,046305
1151,000000	92,061343
1150,000000	92,075675
1149,000000	92,092319
1148,000000	92,117931
1147,000000	92,158674
1146,000000	92,214665
1145,000000	92,280285
1144,000000	92,348652
1143,000000	92,413066
1142,000000	92,466104
1141,000000	92,501302
1140,000000	92,516664
1139,000000	92,514682
1138,000000	92,498146
1137,000000	92,467897
1136,000000	92,422697
1135,000000	92,359963
1134,000000	92,276424
1133,000000	92,169377
1132,000000	92,039553
1131,000000	91,889964
1130,000000	91,722528
1129,000000	91,537740
1128,000000	91,337515
1127,000000	91,126751
1126,000000	90,909254
1125,000000	90,685552
1124,000000	90,457095
1123,000000	90,230370
1122,000000	90,014458
1121,000000	89,816222
1120,000000	89,638998
1119,000000	89,482190
1118,000000	89,341347
1117,000000	89,210779
1116,000000	89,086783
1115,000000	88,964202
1114,000000	88,831230
1113,000000	88,673352
1112,000000	88,482756
1111,000000	88,258473
1110,000000	87,998270
1109,000000	87,699948
1108,000000	87,372189
1107,000000	87,037063
1106,000000	86,717221
1105,000000	86,427386
1104,000000	86,178820
1103,000000	85,981644
1102,000000	85,836202
1101,000000	85,730718
1100,000000	85,654244
1099,000000	85,601341
1098,000000	85,567985
1097,000000	85,549812
1096,000000	85,547834
1095,000000	85,567827
1094,000000	85,610591
1093,000000	85,672682
1092,000000	85,755155
1091,000000	85,861240
1090,000000	85,986363
1089,000000	86,119860
1088,000000	86,257840
1087,000000	86,403398
1086,000000	86,553964
1085,000000	86,699062
1084,000000	86,831301
1083,000000	86,950847
1082,000000	87,058380
1081,000000	87,152808
1080,000000	87,235745
1079,000000	87,310836
1078,000000	87,377789
1077,000000	87,434916
1076,000000	87,487402
1075,000000	87,544602
1074,000000	87,609805
1073,000000	87,680329
1072,000000	87,756784
1071,000000	87,842617
1070,000000	87,935076
1069,000000	88,025991
1068,000000	88,112631
1067,000000	88,199452
1066,000000	88,288580
1065,000000	88,376356
1064,000000	88,459867
1063,000000	88,539628
1062,000000	88,615039
1061,000000	88,684144
1060,000000	88,747715
1059,000000	88,807552
1058,000000	88,861207
1057,000000	88,904521
1056,000000	88,938996
1055,000000	88,969302
1054,000000	88,993733
1053,000000	89,004536
1052,000000	88,998020
1051,000000	88,978664
1050,000000	88,952248
1049,000000	88,922476
1048,000000	88,895536
1047,000000	88,879880
1046,000000	88,878857
1045,000000	88,888764
1044,000000	88,905149
1043,000000	88,925722
1042,000000	88,948126
1041,000000	88,970309
1040,000000	88,993168
1039,000000	89,017322
1038,000000	89,038037
1037,000000	89,048356
1036,000000	89,046296
1035,000000	89,033457
1034,000000	89,008523
1033,000000	88,969777
1032,000000	88,923133
1031,000000	88,880682
1030,000000	88,849958
1029,000000	88,830618
1028,000000	88,821093
1027,000000	88,820764
1026,000000	88,824588
1025,000000	88,823048
1024,000000	88,809993
1023,000000	88,786031
1022,000000	88,754853
1021,000000	88,721807
1020,000000	88,695764
1019,000000	88,685533
1018,000000	88,692662
1017,000000	88,712834
1016,000000	88,744019
1015,000000	88,787030
1014,000000	88,839136
1013,000000	88,893046
1012,000000	88,942428
1011,000000	88,982806
1010,000000	89,008754
1009,000000	89,016535
1008,000000	89,009246
1007,000000	88,992884
1006,000000	88,966864
1005,000000	88,924657
1004,000000	88,862527
1003,000000	88,783366
1002,000000	88,691783
1001,000000	88,590550
1000,000000	88,481537
999,000000	88,363409
998,000000	88,230453
997,000000	88,080306
996,000000	87,921893
995,000000	87,768709
994,000000	87,624179
993,000000	87,480699
992,000000	87,331544
991,000000	87,173171
990,000000	86,997432
989,000000	86,792207
988,000000	86,552996
987,000000	86,284799
986,000000	85,989062
985,000000	85,659420
984,000000	85,291168
983,000000	84,886592
982,000000	84,448160
981,000000	83,974570
980,000000	83,468561
979,000000	82,937161
978,000000	82,381325
977,000000	81,796542
976,000000	81,185943
975,000000	80,563433
974,000000	79,940319
973,000000	79,323517
972,000000	78,729665
971,000000	78,185866
970,000000	77,709611
969,000000	77,303298
968,000000	76,974145
967,000000	76,738438
966,000000	76,605182
965,000000	76,568336
964,000000	76,621057
963,000000	76,760565
962,000000	76,972910
961,000000	77,235287
960,000000	77,533474
959,000000	77,863658
958,000000	78,218541
957,000000	78,587103
956,000000	78,969742
955,000000	79,374523
954,000000	79,797565
953,000000	80,222575
952,000000	80,638324
951,000000	81,042042
950,000000	81,426830
949,000000	81,782890
948,000000	82,111379
947,000000	82,423287
946,000000	82,722826
945,000000	83,004800
944,000000	83,268959
943,000000	83,522064
942,000000	83,765731
941,000000	83,993792
940,000000	84,204174
939,000000	84,402028
938,000000	84,588809
937,000000	84,759355
936,000000	84,910872
935,000000	85,045297
934,000000	85,162615
933,000000	85,261075
932,000000	85,345358
931,000000	85,424012
930,000000	85,497401
929,000000	85,558678
928,000000	85,606761
927,000000	85,649061
926,000000	85,689612
925,000000	85,725325
924,000000	85,756052
923,000000	85,788103
922,000000	85,825580
921,000000	85,867471
920,000000	85,915511
919,000000	85,974960
918,000000	86,045623
917,000000	86,121439
916,000000	86,201791
915,000000	86,295032
914,000000	86,408888
913,000000	86,546451
912,000000	86,712381
911,000000	86,912579
910,000000	87,145436
909,000000	87,400337
908,000000	87,666790
907,000000	87,937564
906,000000	88,203671
905,000000	88,455683
904,000000	88,690635
903,000000	88,910608
902,000000	89,114042
901,000000	89,296319
900,000000	89,457727
899,000000	89,603629
898,000000	89,735634
897,000000	89,849709
896,000000	89,944858
895,000000	90,025958
894,000000	90,097248
893,000000	90,158966
892,000000	90,212354
891,000000	90,261837
890,000000	90,309559
889,000000	90,353296
888,000000	90,391696
887,000000	90,426417
886,000000	90,457823
885,000000	90,483384
884,000000	90,501828
883,000000	90,513932
882,000000	90,518644
881,000000	90,514696
880,000000	90,506877
879,000000	90,504375
878,000000	90,511062
877,000000	90,524155
876,000000	90,543505
875,000000	90,574693
874,000000	90,620089
873,000000	90,673961
872,000000	90,729460
871,000000	90,783893
870,000000	90,835062
869,000000	90,878923
868,000000	90,914255
867,000000	90,944240
866,000000	90,970879
865,000000	90,992300
864,000000	91,007619
863,000000	91,019272
862,000000	91,028097
861,000000	91,031229
860,000000	91,027462
859,000000	91,020334
858,000000	91,013599
857,000000	91,007686
856,000000	91,002153
855,000000	90,997004
854,000000	90,989871
853,000000	90,976805
852,000000	90,957177
851,000000	90,933192
850,000000	90,903589
849,000000	90,863604
848,000000	90,812506
847,000000	90,754637
846,000000	90,691057
845,000000	90,617064
844,000000	90,531364
843,000000	90,441575
842,000000	90,356656
841,000000	90,278564
840,000000	90,204500
839,000000	90,132013
838,000000	90,059428
837,000000	89,987757
836,000000	89,926246
835,000000	89,890423
834,000000	89,892206
833,000000	89,936285
832,000000	90,028958
831,000000	90,183968
830,000000	90,414036
829,000000	90,721598
828,000000	91,097618
827,000000	91,524489
826,000000	91,978738
825,000000	92,436558
824,000000	92,879865
823,000000	93,294419
822,000000	93,666043
821,000000	93,985110
820,000000	94,254612
819,000000	94,486645
818,000000	94,689394
817,000000	94,860905
816,000000	94,996768
815,000000	95,100519
814,000000	95,182968
813,000000	95,254033
812,000000	95,317691
811,000000	95,373159
810,000000	95,418898
809,000000	95,456100
808,000000	95,489777
807,000000	95,525030
806,000000	95,562055
805,000000	95,597094
804,000000	95,628004
803,000000	95,655342
802,000000	95,677701
801,000000	95,691242
800,000000	95,696130
799,000000	95,698770
798,000000	95,704209
797,000000	95,710019
796,000000	95,710864
795,000000	95,705712
794,000000	95,697163
793,000000	95,686916
792,000000	95,675517
791,000000	95,663754
790,000000	95,651047
789,000000	95,634918
788,000000	95,614651
787,000000	95,592606
786,000000	95,569555
785,000000	95,541878
784,000000	95,505761
783,000000	95,460846
782,000000	95,407615
781,000000	95,344959
780,000000	95,272629
779,000000	95,191597
778,000000	95,099272
777,000000	94,989612
776,000000	94,861189
775,000000	94,720309
774,000000	94,572607
773,000000	94,416373
772,000000	94,247712
771,000000	94,066306
770,000000	93,872324
769,000000	93,664056
768,000000	93,443315
767,000000	93,217316
766,000000	92,990707
765,000000	92,763114
764,000000	92,539810
763,000000	92,337588
762,000000	92,173604
761,000000	92,054966
760,000000	91,984422
759,000000	91,967275
758,000000	92,004612
757,000000	92,084880
756,000000	92,190129
755,000000	92,307111
754,000000	92,427462
753,000000	92,542074
752,000000	92,641874
751,000000	92,722470
750,000000	92,784343
749,000000	92,831701
748,000000	92,873670
747,000000	92,921257
746,000000	92,978423
745,000000	93,039232
744,000000	93,096081
743,000000	93,145810
742,000000	93,185664
741,000000	93,210279
740,000000	93,216818
739,000000	93,207526
738,000000	93,183223
737,000000	93,140035
736,000000	93,075416
735,000000	92,989974
734,000000	92,880174
733,000000	92,738442
732,000000	92,566492
731,000000	92,380152
730,000000	92,194432
729,000000	92,010335
728,000000	91,823265
727,000000	91,633910
726,000000	91,441857
725,000000	91,239189
724,000000	91,018733
723,000000	90,780016
722,000000	90,522277
721,000000	90,244035
720,000000	89,955118
719,000000	89,671193
718,000000	89,387121
717,000000	89,071012
716,000000	88,692541
715,000000	88,245842
714,000000	87,737009
713,000000	87,164327
712,000000	86,523101
711,000000	85,815635
710,000000	85,040888
709,000000	84,183456
708,000000	83,225205
707,000000	82,159748
706,000000	80,987546
705,000000	79,715085
704,000000	78,373892
703,000000	77,028564
702,000000	75,765024
701,000000	74,685158
700,000000	73,903078
699,000000	73,513026
698,000000	73,537440
697,000000	73,905268
696,000000	74,478445
695,000000	75,100556
694,000000	75,648478
693,000000	76,066705
692,000000	76,362814
691,000000	76,573135
690,000000	76,729965
689,000000	76,856318
688,000000	76,971262
687,000000	77,082562
686,000000	77,186305
685,000000	77,283051
684,000000	77,382719
683,000000	77,490904
682,000000	77,603843
681,000000	77,724554
680,000000	77,868919
679,000000	78,051258
678,000000	78,276762
677,000000	78,544496
676,000000	78,852015
675,000000	79,194982
674,000000	79,567764
673,000000	79,964620
672,000000	80,377696
671,000000	80,805852
670,000000	81,274946
669,000000	81,828285
668,000000	82,415889
667,000000	82,839869
666,000000	83,075328
665,000000	83,208268
664,000000	83,283278
663,000000	83,304332
662,000000	83,240306
661,000000	83,053733
660,000000	82,734179
659,000000	82,305295
658,000000	81,796398
657,000000	81,209751
656,000000	80,543742
655,000000	79,826839
654,000000	79,091965
653,000000	78,340867
652,000000	77,577146
651,000000	76,836345
650,000000	76,141837
649,000000	75,467121
648,000000	74,788821
647,000000	74,129062
646,000000	73,501456
645,000000	72,871155
644,000000	72,212660
643,000000	71,553935
642,000000	70,918821
641,000000	70,280398
640,000000	69,622974
639,000000	68,998549
638,000000	68,466356
637,000000	68,031660
636,000000	67,691014
635,000000	67,472414
634,000000	67,374311
633,000000	67,329810
632,000000	67,281827
631,000000	67,232425
630,000000	67,183308
629,000000	67,090624
628,000000	66,921022
627,000000	66,690631
626,000000	66,411097
625,000000	66,054445
624,000000	65,612189
623,000000	65,128056
622,000000	64,632371
621,000000	64,102536
620,000000	63,527995
619,000000	62,953262
618,000000	62,414802
617,000000	61,897878
616,000000	61,400919
615,000000	60,978242
614,000000	60,667304
613,000000	60,445493
612,000000	60,304779
611,000000	60,295255
610,000000	60,449535
609,000000	60,736198
608,000000	61,132496
607,000000	61,680574
606,000000	62,428112
605,000000	63,380082
604,000000	64,535738
603,000000	65,897946
602,000000	67,424398
601,000000	69,027837
600,000000	70,638659
599,000000	72,214236
598,000000	73,695736
597,000000	75,014587
596,000000	76,147750
595,000000	77,124914
594,000000	77,980147
593,000000	78,728074
592,000000	79,382878
591,000000	79,967499
590,000000	80,493056
589,000000	80,956868
588,000000	81,371170
587,000000	81,766935
586,000000	82,162325
585,000000	82,548102
584,000000	82,910370
583,000000	83,249625
582,000000	83,568630
581,000000	83,863311
580,000000	84,133581
579,000000	84,386378
578,000000	84,621596
577,000000	84,830637
576,000000	85,014903
575,000000	85,189075
574,000000	85,360997
573,000000	85,525650
572,000000	85,683576
571,000000	85,844525
570,000000	86,009320
569,000000	86,166210
568,000000	86,313416
567,000000	86,465227
566,000000	86,627404
565,000000	86,785682
564,000000	86,924764
563,000000	87,043264
562,000000	87,142977
561,000000	87,219783
560,000000	87,273463
559,000000	87,313915
558,000000	87,349230
557,000000	87,377896
556,000000	87,398388
555,000000	87,414713
554,000000	87,426665
553,000000	87,428446
552,000000	87,424892
551,000000	87,434349
550,000000	87,464782
549,000000	87,497995
548,000000	87,510784
547,000000	87,500236
546,000000	87,481034
545,000000	87,468856
544,000000	87,474493
543,000000	87,500759
542,000000	87,534276
541,000000	87,554345
540,000000	87,560010
539,000000	87,576904
538,000000	87,629275
537,000000	87,718132
536,000000	87,832413
535,000000	87,964029
534,000000	88,103361
533,000000	88,241337
532,000000	88,379704
531,000000	88,524912
530,000000	88,668701
529,000000	88,791674
528,000000	88,888074
527,000000	88,972790
526,000000	89,058441
525,000000	89,134938
524,000000	89,183417
523,000000	89,196637
522,000000	89,180573
521,000000	89,151902
520,000000	89,135499
519,000000	89,147815
518,000000	89,178073
517,000000	89,202940
516,000000	89,220967
515,000000	89,247735
514,000000	89,283481
513,000000	89,313399
512,000000	89,335668
511,000000	89,364853
510,000000	89,402775
509,000000	89,431031
508,000000	89,437415
507,000000	89,430283
506,000000	89,415111
505,000000	89,380901
504,000000	89,326256
503,000000	89,272349
502,000000	89,231197
501,000000	89,174928
500,000000	89,068285
499,000000	88,916142
498,000000	88,753990
497,000000	88,610354
496,000000	88,490654
495,000000	88,384364
494,000000	88,274643
493,000000	88,152011
492,000000	88,034200
491,000000	87,959003
490,000000	87,936040
489,000000	87,928361
488,000000	87,901581
487,000000	87,869881
486,000000	87,875368
485,000000	87,938436
484,000000	88,048704
483,000000	88,192715
482,000000	88,360582
481,000000	88,535516
480,000000	88,701442
479,000000	88,851776
478,000000	88,976413
477,000000	89,057906
476,000000	89,099402
475,000000	89,138346
474,000000	89,212610
473,000000	89,319877
472,000000	89,422241
471,000000	89,487742
470,000000	89,506755
469,000000	89,484391
468,000000	89,444235
467,000000	89,428455
466,000000	89,461474
465,000000	89,529756
464,000000	89,616252
463,000000	89,717546
462,000000	89,813880
461,000000	89,859768
460,000000	89,831354
459,000000	89,757296
458,000000	89,691340
457,000000	89,659722
456,000000	89,654821
455,000000	89,665699
454,000000	89,673650
453,000000	89,645887
452,000000	89,578464
451,000000	89,523653
450,000000	89,523875
