# Supplementary material for: Machine learning-assisted non-destructive plasticizer identification and quantification in historical PVC objects based on IR spectroscopy
Source: Sci Rep. 2022 Mar 23;12:5017. doi: 10.1038/s41598-022-08862-1 (PMC8943100; doi:10.1038/s41598-022-08862-1)
Supplement: Supplementary file 1 — Supplementary Information 1. [file 41598_2022_8862_MOESM1_ESM.zip › Plasticizers_PVC_data/ATR_FTIR_all/P426.ASC]

PE IR       SUBTECH     SPECTRUM    ASCII       PEDS        4.00        
   -1
P426.ASC
21/06/21
15:03:05.00
21/06/21
15:03:05.00
Tja�a Rijavec
Sample 019 By tjasar Date Monday, June 21 2021
450,000000
#HDR
-1
-1
#GR
cm-1
%T
1.0
0.0
4000,000000
-1,000000
3551
8
99,866264
65,876929
#DATA
4000,000000	99,046741
3999,000000	99,045462
3998,000000	99,045323
3997,000000	99,046450
3996,000000	99,048335
3995,000000	99,050012
3994,000000	99,051085
3993,000000	99,051905
3992,000000	99,053119
3991,000000	99,054965
3990,000000	99,057144
3989,000000	99,059254
3988,000000	99,061161
3987,000000	99,062885
3986,000000	99,064241
3985,000000	99,064793
3984,000000	99,064268
3983,000000	99,062909
3982,000000	99,061405
3981,000000	99,060514
3980,000000	99,060625
3979,000000	99,061447
3978,000000	99,062126
3977,000000	99,061947
3976,000000	99,061078
3975,000000	99,060579
3974,000000	99,061441
3973,000000	99,063643
3972,000000	99,066097
3971,000000	99,067499
3970,000000	99,067292
3969,000000	99,065994
3968,000000	99,064859
3967,000000	99,064815
3966,000000	99,065707
3965,000000	99,066597
3964,000000	99,066842
3963,000000	99,066754
3962,000000	99,067145
3961,000000	99,068582
3960,000000	99,070850
3959,000000	99,073153
3958,000000	99,074769
3957,000000	99,075444
3956,000000	99,075628
3955,000000	99,075942
3954,000000	99,076499
3953,000000	99,076783
3952,000000	99,076092
3951,000000	99,074335
3950,000000	99,072138
3949,000000	99,070494
3948,000000	99,070290
3947,000000	99,072023
3946,000000	99,076023
3945,000000	99,081814
3944,000000	99,087534
3943,000000	99,090991
3942,000000	99,091185
3941,000000	99,089282
3940,000000	99,087396
3939,000000	99,086381
3938,000000	99,085464
3937,000000	99,083591
3936,000000	99,081212
3935,000000	99,079767
3934,000000	99,079894
3933,000000	99,081199
3932,000000	99,083143
3931,000000	99,085910
3930,000000	99,089499
3929,000000	99,093425
3928,000000	99,097476
3927,000000	99,100971
3926,000000	99,102357
3925,000000	99,100648
3924,000000	99,097555
3923,000000	99,095912
3922,000000	99,096178
3921,000000	99,096067
3920,000000	99,093716
3919,000000	99,090177
3918,000000	99,088461
3917,000000	99,090064
3916,000000	99,093736
3915,000000	99,097428
3914,000000	99,099625
3913,000000	99,099762
3912,000000	99,098408
3911,000000	99,096809
3910,000000	99,095855
3909,000000	99,094873
3908,000000	99,093021
3907,000000	99,090334
3906,000000	99,086913
3905,000000	99,082526
3904,000000	99,077901
3903,000000	99,076161
3902,000000	99,080334
3901,000000	99,089480
3900,000000	99,099240
3899,000000	99,105322
3898,000000	99,106226
3897,000000	99,103404
3896,000000	99,098892
3895,000000	99,094589
3894,000000	99,092820
3893,000000	99,094637
3892,000000	99,098419
3891,000000	99,100224
3890,000000	99,098436
3889,000000	99,096149
3888,000000	99,097171
3887,000000	99,101067
3886,000000	99,103795
3885,000000	99,104177
3884,000000	99,106598
3883,000000	99,115188
3882,000000	99,128204
3881,000000	99,137956
3880,000000	99,138128
3879,000000	99,130721
3878,000000	99,123597
3877,000000	99,122407
3876,000000	99,126044
3875,000000	99,127692
3874,000000	99,121936
3873,000000	99,111156
3872,000000	99,102834
3871,000000	99,100870
3870,000000	99,102223
3869,000000	99,102920
3868,000000	99,104244
3867,000000	99,108593
3866,000000	99,113683
3865,000000	99,115762
3864,000000	99,115709
3863,000000	99,117216
3862,000000	99,120391
3861,000000	99,122101
3860,000000	99,120655
3859,000000	99,115746
3858,000000	99,107865
3857,000000	99,099566
3856,000000	99,096558
3855,000000	99,103261
3854,000000	99,112604
3853,000000	99,118285
3852,000000	99,125032
3851,000000	99,135082
3850,000000	99,143998
3849,000000	99,148200
3848,000000	99,148298
3847,000000	99,147601
3846,000000	99,148213
3845,000000	99,149746
3844,000000	99,150269
3843,000000	99,148104
3842,000000	99,143478
3841,000000	99,138110
3840,000000	99,134627
3839,000000	99,134932
3838,000000	99,139425
3837,000000	99,146670
3836,000000	99,154951
3835,000000	99,163635
3834,000000	99,171763
3833,000000	99,177457
3832,000000	99,179665
3831,000000	99,179747
3830,000000	99,180598
3829,000000	99,184281
3828,000000	99,189676
3827,000000	99,191686
3826,000000	99,186082
3825,000000	99,174866
3824,000000	99,165654
3823,000000	99,164463
3822,000000	99,168121
3821,000000	99,169021
3820,000000	99,167068
3819,000000	99,168981
3818,000000	99,178099
3817,000000	99,189324
3816,000000	99,194489
3815,000000	99,193163
3814,000000	99,192143
3813,000000	99,194584
3812,000000	99,197316
3811,000000	99,197242
3810,000000	99,195443
3809,000000	99,195064
3808,000000	99,195736
3807,000000	99,194151
3806,000000	99,190437
3805,000000	99,189270
3804,000000	99,195087
3803,000000	99,206151
3802,000000	99,214486
3801,000000	99,214677
3800,000000	99,211380
3799,000000	99,212585
3798,000000	99,219147
3797,000000	99,226068
3796,000000	99,229186
3795,000000	99,229962
3794,000000	99,231747
3793,000000	99,235294
3792,000000	99,239002
3791,000000	99,241821
3790,000000	99,243416
3789,000000	99,243690
3788,000000	99,243490
3787,000000	99,244218
3786,000000	99,245966
3785,000000	99,247129
3784,000000	99,247198
3783,000000	99,248440
3782,000000	99,253171
3781,000000	99,259716
3780,000000	99,263309
3779,000000	99,261526
3778,000000	99,257398
3777,000000	99,255599
3776,000000	99,257700
3775,000000	99,261446
3774,000000	99,264059
3773,000000	99,265437
3772,000000	99,266886
3771,000000	99,268077
3770,000000	99,267733
3769,000000	99,266630
3768,000000	99,267899
3767,000000	99,272349
3766,000000	99,276084
3765,000000	99,274813
3764,000000	99,269764
3763,000000	99,266553
3762,000000	99,268575
3761,000000	99,273461
3760,000000	99,277789
3759,000000	99,280740
3758,000000	99,282183
3757,000000	99,280861
3756,000000	99,277329
3755,000000	99,274270
3754,000000	99,271412
3753,000000	99,263452
3752,000000	99,246744
3751,000000	99,227817
3750,000000	99,216899
3749,000000	99,214595
3748,000000	99,218944
3747,000000	99,232573
3746,000000	99,255053
3745,000000	99,274106
3744,000000	99,278820
3743,000000	99,277595
3742,000000	99,281909
3741,000000	99,288934
3740,000000	99,292432
3739,000000	99,292805
3738,000000	99,294928
3737,000000	99,299705
3736,000000	99,303999
3735,000000	99,307848
3734,000000	99,310165
3733,000000	99,307795
3732,000000	99,301476
3731,000000	99,296070
3730,000000	99,295681
3729,000000	99,300207
3728,000000	99,306866
3727,000000	99,312649
3726,000000	99,316414
3725,000000	99,319108
3724,000000	99,322010
3723,000000	99,325457
3722,000000	99,328026
3721,000000	99,327949
3720,000000	99,325997
3719,000000	99,324324
3718,000000	99,323202
3717,000000	99,321334
3716,000000	99,319279
3715,000000	99,319452
3714,000000	99,321676
3713,000000	99,321478
3712,000000	99,315679
3711,000000	99,308146
3710,000000	99,303756
3709,000000	99,301855
3708,000000	99,300699
3707,000000	99,300280
3706,000000	99,300953
3705,000000	99,303054
3704,000000	99,306363
3703,000000	99,308583
3702,000000	99,305421
3701,000000	99,294656
3700,000000	99,280073
3699,000000	99,268409
3698,000000	99,262173
3697,000000	99,258690
3696,000000	99,255344
3695,000000	99,252926
3694,000000	99,252987
3693,000000	99,255241
3692,000000	99,258591
3691,000000	99,261903
3690,000000	99,262374
3689,000000	99,256448
3688,000000	99,245624
3687,000000	99,236648
3686,000000	99,233743
3685,000000	99,234721
3684,000000	99,235002
3683,000000	99,232758
3682,000000	99,228680
3681,000000	99,221793
3680,000000	99,209130
3679,000000	99,192379
3678,000000	99,178188
3677,000000	99,171113
3676,000000	99,168258
3675,000000	99,166450
3674,000000	99,165199
3673,000000	99,167709
3672,000000	99,175153
3671,000000	99,183411
3670,000000	99,187370
3669,000000	99,186339
3668,000000	99,184108
3667,000000	99,183970
3666,000000	99,185150
3665,000000	99,185120
3664,000000	99,182914
3663,000000	99,179868
3662,000000	99,176928
3661,000000	99,173353
3660,000000	99,168798
3659,000000	99,164765
3658,000000	99,161746
3657,000000	99,157411
3656,000000	99,150209
3655,000000	99,143331
3654,000000	99,140299
3653,000000	99,140848
3652,000000	99,140921
3651,000000	99,135596
3650,000000	99,126941
3649,000000	99,125968
3648,000000	99,136126
3647,000000	99,147269
3646,000000	99,151540
3645,000000	99,149918
3644,000000	99,146677
3643,000000	99,144127
3642,000000	99,141930
3641,000000	99,138684
3640,000000	99,134202
3639,000000	99,129308
3638,000000	99,124313
3637,000000	99,119451
3636,000000	99,115121
3635,000000	99,110247
3634,000000	99,101981
3633,000000	99,089675
3632,000000	99,077471
3631,000000	99,070001
3630,000000	99,064487
3629,000000	99,054188
3628,000000	99,042173
3627,000000	99,036152
3626,000000	99,037001
3625,000000	99,039077
3624,000000	99,038170
3623,000000	99,035382
3622,000000	99,034081
3621,000000	99,034435
3620,000000	99,033305
3619,000000	99,028207
3618,000000	99,019428
3617,000000	99,008419
3616,000000	98,997278
3615,000000	98,987328
3614,000000	98,977565
3613,000000	98,966179
3612,000000	98,953815
3611,000000	98,943790
3610,000000	98,938176
3609,000000	98,936370
3608,000000	98,937447
3607,000000	98,940585
3606,000000	98,943297
3605,000000	98,942806
3604,000000	98,938733
3603,000000	98,932436
3602,000000	98,924768
3601,000000	98,915712
3600,000000	98,906217
3599,000000	98,897982
3598,000000	98,890969
3597,000000	98,883690
3596,000000	98,875921
3595,000000	98,869485
3594,000000	98,864488
3593,000000	98,858785
3592,000000	98,851617
3591,000000	98,845517
3590,000000	98,842651
3589,000000	98,841974
3588,000000	98,841440
3587,000000	98,841437
3586,000000	98,841146
3585,000000	98,838631
3584,000000	98,834106
3583,000000	98,829322
3582,000000	98,824700
3581,000000	98,819255
3580,000000	98,812233
3579,000000	98,804413
3578,000000	98,796439
3577,000000	98,788167
3576,000000	98,779646
3575,000000	98,771439
3574,000000	98,763567
3573,000000	98,755289
3572,000000	98,747123
3571,000000	98,740986
3570,000000	98,737554
3569,000000	98,734091
3568,000000	98,728284
3567,000000	98,722902
3566,000000	98,720486
3565,000000	98,717677
3564,000000	98,712084
3563,000000	98,705275
3562,000000	98,698870
3561,000000	98,692675
3560,000000	98,686382
3559,000000	98,680447
3558,000000	98,674635
3557,000000	98,667694
3556,000000	98,659641
3555,000000	98,652459
3554,000000	98,647643
3553,000000	98,643851
3552,000000	98,638370
3551,000000	98,629910
3550,000000	98,619085
3549,000000	98,607191
3548,000000	98,595910
3547,000000	98,587266
3546,000000	98,582250
3545,000000	98,579637
3544,000000	98,577530
3543,000000	98,574999
3542,000000	98,571289
3541,000000	98,565519
3540,000000	98,558463
3539,000000	98,552376
3538,000000	98,548231
3537,000000	98,544582
3536,000000	98,539969
3535,000000	98,534664
3534,000000	98,529001
3533,000000	98,522361
3532,000000	98,514512
3531,000000	98,506519
3530,000000	98,499047
3529,000000	98,491463
3528,000000	98,483651
3527,000000	98,476996
3526,000000	98,472036
3525,000000	98,467594
3524,000000	98,463271
3523,000000	98,460490
3522,000000	98,459597
3521,000000	98,458292
3520,000000	98,454421
3519,000000	98,448444
3518,000000	98,442250
3517,000000	98,437150
3516,000000	98,433316
3515,000000	98,430012
3514,000000	98,425357
3513,000000	98,417640
3512,000000	98,407585
3511,000000	98,398288
3510,000000	98,392005
3509,000000	98,388230
3508,000000	98,385595
3507,000000	98,383934
3506,000000	98,383260
3505,000000	98,382420
3504,000000	98,380254
3503,000000	98,376838
3502,000000	98,372340
3501,000000	98,366744
3500,000000	98,361186
3499,000000	98,357355
3498,000000	98,354932
3497,000000	98,351748
3496,000000	98,346903
3495,000000	98,341801
3494,000000	98,337644
3493,000000	98,333904
3492,000000	98,329874
3491,000000	98,325614
3490,000000	98,320783
3489,000000	98,314538
3488,000000	98,307328
3487,000000	98,300825
3486,000000	98,295602
3485,000000	98,291073
3484,000000	98,287828
3483,000000	98,287518
3482,000000	98,289507
3481,000000	98,290171
3480,000000	98,286926
3479,000000	98,280796
3478,000000	98,274024
3477,000000	98,267505
3476,000000	98,261625
3475,000000	98,257349
3474,000000	98,255080
3473,000000	98,254327
3472,000000	98,255339
3471,000000	98,259089
3470,000000	98,264624
3469,000000	98,268516
3468,000000	98,267997
3467,000000	98,263056
3466,000000	98,254980
3465,000000	98,245133
3464,000000	98,236027
3463,000000	98,231066
3462,000000	98,231210
3461,000000	98,233533
3460,000000	98,234343
3459,000000	98,232383
3458,000000	98,228326
3457,000000	98,223086
3456,000000	98,217889
3455,000000	98,214271
3454,000000	98,212314
3453,000000	98,210489
3452,000000	98,207954
3451,000000	98,205981
3450,000000	98,206006
3449,000000	98,207766
3448,000000	98,210199
3447,000000	98,212809
3446,000000	98,215055
3445,000000	98,216267
3444,000000	98,217131
3443,000000	98,219454
3442,000000	98,223598
3441,000000	98,227629
3440,000000	98,229882
3439,000000	98,230650
3438,000000	98,230720
3437,000000	98,230066
3436,000000	98,228897
3435,000000	98,228193
3434,000000	98,227926
3433,000000	98,226616
3432,000000	98,223737
3431,000000	98,221052
3430,000000	98,220090
3429,000000	98,219935
3428,000000	98,218845
3427,000000	98,216515
3426,000000	98,213522
3425,000000	98,210059
3424,000000	98,206555
3423,000000	98,204175
3422,000000	98,203421
3421,000000	98,203546
3420,000000	98,204169
3419,000000	98,205922
3418,000000	98,208623
3417,000000	98,210692
3416,000000	98,211329
3415,000000	98,211566
3414,000000	98,212171
3413,000000	98,212287
3412,000000	98,211239
3411,000000	98,209719
3410,000000	98,208044
3409,000000	98,205220
3408,000000	98,201279
3407,000000	98,198541
3406,000000	98,199188
3405,000000	98,203036
3404,000000	98,208802
3403,000000	98,215511
3402,000000	98,221349
3401,000000	98,223513
3400,000000	98,221029
3399,000000	98,216289
3398,000000	98,212295
3397,000000	98,209834
3396,000000	98,208622
3395,000000	98,209386
3394,000000	98,212967
3393,000000	98,218595
3392,000000	98,224403
3391,000000	98,228614
3390,000000	98,229735
3389,000000	98,227321
3388,000000	98,223525
3387,000000	98,222086
3386,000000	98,224430
3385,000000	98,228310
3384,000000	98,231233
3383,000000	98,233267
3382,000000	98,235395
3381,000000	98,237432
3380,000000	98,239052
3379,000000	98,240988
3378,000000	98,243619
3377,000000	98,245969
3376,000000	98,247569
3375,000000	98,249746
3374,000000	98,253727
3373,000000	98,258829
3372,000000	98,263890
3371,000000	98,268988
3370,000000	98,274432
3369,000000	98,279441
3368,000000	98,283100
3367,000000	98,285455
3366,000000	98,286722
3365,000000	98,286804
3364,000000	98,286470
3363,000000	98,287453
3362,000000	98,290287
3361,000000	98,293432
3360,000000	98,295468
3359,000000	98,296778
3358,000000	98,298244
3357,000000	98,299828
3356,000000	98,301519
3355,000000	98,304157
3354,000000	98,308276
3353,000000	98,313317
3352,000000	98,318643
3351,000000	98,323848
3350,000000	98,327804
3349,000000	98,329245
3348,000000	98,329046
3347,000000	98,330049
3346,000000	98,333638
3345,000000	98,338267
3344,000000	98,342187
3343,000000	98,345776
3342,000000	98,350054
3341,000000	98,354869
3340,000000	98,359516
3339,000000	98,363537
3338,000000	98,366010
3337,000000	98,365839
3336,000000	98,363767
3335,000000	98,362376
3334,000000	98,363049
3333,000000	98,364740
3332,000000	98,366532
3331,000000	98,369266
3330,000000	98,373729
3329,000000	98,379108
3328,000000	98,384373
3327,000000	98,389490
3326,000000	98,394143
3325,000000	98,397168
3324,000000	98,398508
3323,000000	98,399931
3322,000000	98,402737
3321,000000	98,406440
3320,000000	98,410482
3319,000000	98,415326
3318,000000	98,420772
3317,000000	98,425309
3316,000000	98,428383
3315,000000	98,431513
3314,000000	98,436050
3313,000000	98,441718
3312,000000	98,448383
3311,000000	98,457220
3310,000000	98,468668
3309,000000	98,481174
3308,000000	98,493278
3307,000000	98,504918
3306,000000	98,515506
3305,000000	98,522903
3304,000000	98,526014
3303,000000	98,526637
3302,000000	98,527118
3301,000000	98,527839
3300,000000	98,528495
3299,000000	98,529800
3298,000000	98,532279
3297,000000	98,534964
3296,000000	98,536873
3295,000000	98,538441
3294,000000	98,539948
3293,000000	98,540134
3292,000000	98,537844
3291,000000	98,533815
3290,000000	98,529693
3289,000000	98,526636
3288,000000	98,525743
3287,000000	98,527877
3286,000000	98,531864
3285,000000	98,534784
3284,000000	98,535418
3283,000000	98,535717
3282,000000	98,537605
3281,000000	98,540508
3280,000000	98,543511
3279,000000	98,547768
3278,000000	98,554705
3277,000000	98,563239
3276,000000	98,570960
3275,000000	98,576929
3274,000000	98,581772
3273,000000	98,586025
3272,000000	98,589764
3271,000000	98,592948
3270,000000	98,594987
3269,000000	98,595168
3268,000000	98,594291
3267,000000	98,594484
3266,000000	98,596373
3265,000000	98,598161
3264,000000	98,598499
3263,000000	98,598478
3262,000000	98,599772
3261,000000	98,602380
3260,000000	98,605572
3259,000000	98,609298
3258,000000	98,613421
3257,000000	98,616978
3256,000000	98,619480
3255,000000	98,621656
3254,000000	98,623992
3253,000000	98,626155
3252,000000	98,628637
3251,000000	98,633278
3250,000000	98,640781
3249,000000	98,649303
3248,000000	98,656461
3247,000000	98,661268
3246,000000	98,663400
3245,000000	98,662505
3244,000000	98,659531
3243,000000	98,657071
3242,000000	98,657175
3241,000000	98,660028
3240,000000	98,665267
3239,000000	98,672714
3238,000000	98,681225
3237,000000	98,688769
3236,000000	98,694757
3235,000000	98,700419
3234,000000	98,706041
3233,000000	98,709795
3232,000000	98,710366
3231,000000	98,708871
3230,000000	98,707143
3229,000000	98,705946
3228,000000	98,705750
3227,000000	98,707171
3226,000000	98,709558
3225,000000	98,711182
3224,000000	98,711932
3223,000000	98,713945
3222,000000	98,718532
3221,000000	98,724388
3220,000000	98,729727
3219,000000	98,734198
3218,000000	98,737823
3217,000000	98,740276
3216,000000	98,742276
3215,000000	98,745485
3214,000000	98,749784
3213,000000	98,752829
3212,000000	98,753435
3211,000000	98,753301
3210,000000	98,754151
3209,000000	98,755642
3208,000000	98,757428
3207,000000	98,760786
3206,000000	98,766323
3205,000000	98,772205
3204,000000	98,776607
3203,000000	98,780091
3202,000000	98,783800
3201,000000	98,787029
3200,000000	98,788622
3199,000000	98,789386
3198,000000	98,791335
3197,000000	98,795417
3196,000000	98,801165
3195,000000	98,807510
3194,000000	98,812908
3193,000000	98,816155
3192,000000	98,817966
3191,000000	98,820288
3190,000000	98,823346
3189,000000	98,825297
3188,000000	98,825607
3187,000000	98,826453
3186,000000	98,829644
3185,000000	98,834190
3184,000000	98,838360
3183,000000	98,841840
3182,000000	98,844470
3181,000000	98,845065
3180,000000	98,843484
3179,000000	98,842222
3178,000000	98,843831
3177,000000	98,848077
3176,000000	98,853088
3175,000000	98,857895
3174,000000	98,862133
3173,000000	98,864955
3172,000000	98,866129
3171,000000	98,867126
3170,000000	98,869561
3169,000000	98,873359
3168,000000	98,877482
3167,000000	98,881218
3166,000000	98,883926
3165,000000	98,884947
3164,000000	98,884922
3163,000000	98,885770
3162,000000	98,888257
3161,000000	98,890965
3160,000000	98,892568
3159,000000	98,893803
3158,000000	98,896301
3157,000000	98,901132
3156,000000	98,909071
3155,000000	98,920131
3154,000000	98,931510
3153,000000	98,938343
3152,000000	98,938329
3151,000000	98,934265
3150,000000	98,930532
3149,000000	98,928641
3148,000000	98,927660
3147,000000	98,927108
3146,000000	98,927540
3145,000000	98,929479
3144,000000	98,933398
3143,000000	98,939752
3142,000000	98,947681
3141,000000	98,954670
3140,000000	98,958557
3139,000000	98,959077
3138,000000	98,957103
3137,000000	98,953951
3136,000000	98,951851
3135,000000	98,952998
3134,000000	98,957124
3133,000000	98,961723
3132,000000	98,965444
3131,000000	98,969227
3130,000000	98,973333
3129,000000	98,975806
3128,000000	98,975303
3127,000000	98,973372
3126,000000	98,972198
3125,000000	98,971964
3124,000000	98,972221
3123,000000	98,974041
3122,000000	98,978652
3121,000000	98,985131
3120,000000	98,991215
3119,000000	98,995407
3118,000000	98,996993
3117,000000	98,995371
3116,000000	98,990823
3115,000000	98,984912
3114,000000	98,979030
3113,000000	98,973693
3112,000000	98,969755
3111,000000	98,968422
3110,000000	98,969054
3109,000000	98,968784
3108,000000	98,965634
3107,000000	98,960479
3106,000000	98,954923
3105,000000	98,949273
3104,000000	98,944227
3103,000000	98,942303
3102,000000	98,945288
3101,000000	98,951381
3100,000000	98,956893
3099,000000	98,959741
3098,000000	98,959855
3097,000000	98,957557
3096,000000	98,953618
3095,000000	98,949787
3094,000000	98,947394
3093,000000	98,945920
3092,000000	98,943979
3091,000000	98,940680
3090,000000	98,935340
3089,000000	98,927532
3088,000000	98,918563
3087,000000	98,911310
3086,000000	98,907006
3085,000000	98,903640
3084,000000	98,898934
3083,000000	98,893543
3082,000000	98,889912
3081,000000	98,889327
3080,000000	98,891440
3079,000000	98,895148
3078,000000	98,898465
3077,000000	98,898947
3076,000000	98,895877
3075,000000	98,891228
3074,000000	98,887357
3073,000000	98,884930
3072,000000	98,883878
3071,000000	98,884691
3070,000000	98,887160
3069,000000	98,889147
3068,000000	98,888072
3067,000000	98,882826
3066,000000	98,873493
3065,000000	98,860793
3064,000000	98,846938
3063,000000	98,835236
3062,000000	98,827445
3061,000000	98,822758
3060,000000	98,820536
3059,000000	98,822171
3058,000000	98,828998
3057,000000	98,839811
3056,000000	98,852079
3055,000000	98,864330
3054,000000	98,875895
3053,000000	98,885624
3052,000000	98,892293
3051,000000	98,895352
3050,000000	98,894503
3049,000000	98,890019
3048,000000	98,884154
3047,000000	98,880301
3046,000000	98,879397
3045,000000	98,878822
3044,000000	98,875861
3043,000000	98,870208
3042,000000	98,862167
3041,000000	98,850751
3040,000000	98,835551
3039,000000	98,818650
3038,000000	98,802599
3037,000000	98,787536
3036,000000	98,771570
3035,000000	98,752578
3034,000000	98,728843
3033,000000	98,699792
3032,000000	98,667623
3031,000000	98,636470
3030,000000	98,608780
3029,000000	98,584256
3028,000000	98,563364
3027,000000	98,549409
3026,000000	98,545379
3025,000000	98,550847
3024,000000	98,563336
3023,000000	98,580947
3022,000000	98,601744
3021,000000	98,622705
3020,000000	98,641768
3019,000000	98,659348
3018,000000	98,675966
3017,000000	98,689751
3016,000000	98,698340
3015,000000	98,701624
3014,000000	98,700775
3013,000000	98,696073
3012,000000	98,687661
3011,000000	98,676967
3010,000000	98,665189
3009,000000	98,651747
3008,000000	98,636003
3007,000000	98,619285
3006,000000	98,603510
3005,000000	98,588976
3004,000000	98,575144
3003,000000	98,562399
3002,000000	98,551367
3001,000000	98,541589
3000,000000	98,532255
2999,000000	98,522988
2998,000000	98,512652
2997,000000	98,498973
2996,000000	98,480942
2995,000000	98,460035
2994,000000	98,437277
2993,000000	98,410678
2992,000000	98,377168
2991,000000	98,335895
2990,000000	98,287744
2989,000000	98,233141
2988,000000	98,172244
2987,000000	98,105993
2986,000000	98,035352
2985,000000	97,960255
2984,000000	97,880732
2983,000000	97,797979
2982,000000	97,713112
2981,000000	97,626609
2980,000000	97,540339
2979,000000	97,458796
2978,000000	97,386505
2977,000000	97,325393
2976,000000	97,275911
2975,000000	97,238909
2974,000000	97,214938
2973,000000	97,202942
2972,000000	97,201818
2971,000000	97,211924
2970,000000	97,233698
2969,000000	97,266118
2968,000000	97,307620
2967,000000	97,357229
2966,000000	97,412808
2965,000000	97,469974
2964,000000	97,524285
2963,000000	97,573179
2962,000000	97,614275
2961,000000	97,643411
2960,000000	97,656644
2959,000000	97,652664
2958,000000	97,631963
2957,000000	97,594908
2956,000000	97,542564
2955,000000	97,477782
2954,000000	97,403382
2953,000000	97,320972
2952,000000	97,233100
2951,000000	97,145198
2950,000000	97,062913
2949,000000	96,988459
2948,000000	96,921083
2947,000000	96,859662
2946,000000	96,802865
2945,000000	96,748028
2944,000000	96,692222
2943,000000	96,634093
2942,000000	96,573380
2941,000000	96,509573
2940,000000	96,442496
2939,000000	96,373088
2938,000000	96,301968
2937,000000	96,228129
2936,000000	96,150292
2935,000000	96,068549
2934,000000	95,983319
2933,000000	95,893897
2932,000000	95,799430
2931,000000	95,699995
2930,000000	95,595472
2929,000000	95,484758
2928,000000	95,367801
2927,000000	95,247016
2926,000000	95,125091
2925,000000	95,002636
2924,000000	94,879336
2923,000000	94,756049
2922,000000	94,634105
2921,000000	94,513999
2920,000000	94,396335
2919,000000	94,282917
2918,000000	94,175817
2917,000000	94,076945
2916,000000	93,990310
2915,000000	93,922680
2914,000000	93,879556
2913,000000	93,861578
2912,000000	93,866174
2911,000000	93,891867
2910,000000	93,939078
2909,000000	94,008581
2908,000000	94,101626
2907,000000	94,220448
2906,000000	94,366561
2905,000000	94,538468
2904,000000	94,732889
2903,000000	94,947206
2902,000000	95,178671
2901,000000	95,422639
2900,000000	95,672324
2899,000000	95,921579
2898,000000	96,164500
2897,000000	96,393978
2896,000000	96,603261
2895,000000	96,789223
2894,000000	96,952890
2893,000000	97,096753
2892,000000	97,223196
2891,000000	97,334759
2890,000000	97,433907
2889,000000	97,522383
2888,000000	97,601886
2887,000000	97,674957
2886,000000	97,743875
2885,000000	97,809515
2884,000000	97,872217
2883,000000	97,932892
2882,000000	97,991931
2881,000000	98,048008
2880,000000	98,099514
2879,000000	98,146236
2878,000000	98,188199
2877,000000	98,223826
2876,000000	98,250617
2875,000000	98,266388
2874,000000	98,268734
2873,000000	98,255324
2872,000000	98,227583
2871,000000	98,193196
2870,000000	98,162657
2869,000000	98,143097
2868,000000	98,135864
2867,000000	98,137956
2866,000000	98,143445
2865,000000	98,144979
2864,000000	98,136812
2863,000000	98,116387
2862,000000	98,081217
2861,000000	98,026112
2860,000000	97,946081
2859,000000	97,841734
2858,000000	97,719174
2857,000000	97,585199
2856,000000	97,444667
2855,000000	97,302279
2854,000000	97,164465
2853,000000	97,039925
2852,000000	96,940853
2851,000000	96,882236
2850,000000	96,875994
2849,000000	96,922749
2848,000000	97,009159
2847,000000	97,114479
2846,000000	97,220512
2845,000000	97,317923
2844,000000	97,406817
2843,000000	97,492914
2842,000000	97,581304
2841,000000	97,672386
2840,000000	97,762392
2839,000000	97,846998
2838,000000	97,923944
2837,000000	97,993204
2836,000000	98,056292
2835,000000	98,115116
2834,000000	98,170159
2833,000000	98,220006
2832,000000	98,263231
2831,000000	98,300143
2830,000000	98,331872
2829,000000	98,358519
2828,000000	98,379410
2827,000000	98,394492
2826,000000	98,404221
2825,000000	98,408640
2824,000000	98,407566
2823,000000	98,401277
2822,000000	98,390335
2821,000000	98,375567
2820,000000	98,359250
2819,000000	98,345380
2818,000000	98,337392
2817,000000	98,336282
2816,000000	98,341804
2815,000000	98,354492
2814,000000	98,375242
2813,000000	98,403553
2812,000000	98,437364
2811,000000	98,474119
2810,000000	98,511041
2809,000000	98,545366
2808,000000	98,575741
2807,000000	98,602804
2806,000000	98,627581
2805,000000	98,650186
2804,000000	98,670852
2803,000000	98,690867
2802,000000	98,711091
2801,000000	98,730442
2800,000000	98,747203
2799,000000	98,760884
2798,000000	98,771703
2797,000000	98,779488
2796,000000	98,784473
2795,000000	98,788166
2794,000000	98,792040
2793,000000	98,796227
2792,000000	98,800626
2791,000000	98,806012
2790,000000	98,812648
2789,000000	98,819162
2788,000000	98,824372
2787,000000	98,829165
2786,000000	98,834926
2785,000000	98,841204
2784,000000	98,846583
2783,000000	98,850808
2782,000000	98,854379
2781,000000	98,857116
2780,000000	98,858980
2779,000000	98,861523
2778,000000	98,866532
2777,000000	98,873629
2776,000000	98,880722
2775,000000	98,886247
2774,000000	98,889652
2773,000000	98,890618
2772,000000	98,889544
2771,000000	98,888114
2770,000000	98,887772
2769,000000	98,888132
2768,000000	98,888183
2767,000000	98,888203
2766,000000	98,888949
2765,000000	98,889847
2764,000000	98,889690
2763,000000	98,888485
2762,000000	98,887069
2761,000000	98,885614
2760,000000	98,884086
2759,000000	98,883446
2758,000000	98,884541
2757,000000	98,886277
2756,000000	98,886534
2755,000000	98,884614
2754,000000	98,881472
2753,000000	98,878121
2752,000000	98,875237
2751,000000	98,873694
2750,000000	98,873815
2749,000000	98,874361
2748,000000	98,873598
2747,000000	98,871118
2746,000000	98,867642
2745,000000	98,863723
2744,000000	98,859800
2743,000000	98,856801
2742,000000	98,855394
2741,000000	98,855236
2740,000000	98,856005
2739,000000	98,858261
2738,000000	98,862085
2737,000000	98,865893
2736,000000	98,868073
2735,000000	98,868962
2734,000000	98,869803
2733,000000	98,870730
2732,000000	98,871361
2731,000000	98,872491
2730,000000	98,875367
2729,000000	98,879762
2728,000000	98,884292
2727,000000	98,888189
2726,000000	98,891425
2725,000000	98,893753
2724,000000	98,894984
2723,000000	98,895628
2722,000000	98,896039
2721,000000	98,895760
2720,000000	98,894913
2719,000000	98,895142
2718,000000	98,897622
2717,000000	98,901064
2716,000000	98,903371
2715,000000	98,904428
2714,000000	98,905591
2713,000000	98,907233
2712,000000	98,908617
2711,000000	98,909561
2710,000000	98,910434
2709,000000	98,910987
2708,000000	98,910839
2707,000000	98,910663
2706,000000	98,911282
2705,000000	98,912051
2704,000000	98,911744
2703,000000	98,910675
2702,000000	98,910413
2701,000000	98,911708
2700,000000	98,914021
2699,000000	98,916622
2698,000000	98,918771
2697,000000	98,919325
2696,000000	98,917705
2695,000000	98,915030
2694,000000	98,913076
2693,000000	98,912477
2692,000000	98,912889
2691,000000	98,914118
2690,000000	98,915795
2689,000000	98,916665
2688,000000	98,915709
2687,000000	98,913509
2686,000000	98,911389
2685,000000	98,909911
2684,000000	98,909357
2683,000000	98,910625
2682,000000	98,914022
2681,000000	98,917875
2680,000000	98,919908
2679,000000	98,919567
2678,000000	98,917795
2677,000000	98,915373
2676,000000	98,912829
2675,000000	98,911062
2674,000000	98,910424
2673,000000	98,909901
2672,000000	98,908638
2671,000000	98,907520
2670,000000	98,907750
2669,000000	98,908761
2668,000000	98,909145
2667,000000	98,908779
2666,000000	98,908291
2665,000000	98,907218
2664,000000	98,904667
2663,000000	98,901314
2662,000000	98,899029
2661,000000	98,898841
2660,000000	98,900830
2659,000000	98,905396
2658,000000	98,912725
2657,000000	98,921431
2656,000000	98,929648
2655,000000	98,937319
2654,000000	98,945705
2653,000000	98,954845
2652,000000	98,963236
2651,000000	98,969985
2650,000000	98,975634
2649,000000	98,980956
2648,000000	98,986397
2647,000000	98,992529
2646,000000	98,999528
2645,000000	99,006427
2644,000000	99,012210
2643,000000	99,017341
2642,000000	99,022972
2641,000000	99,029158
2640,000000	99,035248
2639,000000	99,041190
2638,000000	99,046843
2637,000000	99,050821
2636,000000	99,051944
2635,000000	99,051315
2634,000000	99,051288
2633,000000	99,052991
2632,000000	99,056396
2631,000000	99,061642
2630,000000	99,068258
2629,000000	99,074153
2628,000000	99,077703
2627,000000	99,080194
2626,000000	99,083855
2625,000000	99,088247
2624,000000	99,090978
2623,000000	99,091395
2622,000000	99,091171
2621,000000	99,091751
2620,000000	99,093544
2619,000000	99,097044
2618,000000	99,102213
2617,000000	99,107124
2616,000000	99,109645
2615,000000	99,110266
2614,000000	99,111250
2613,000000	99,113519
2612,000000	99,116519
2611,000000	99,120086
2610,000000	99,123876
2609,000000	99,125756
2608,000000	99,123910
2607,000000	99,120304
2606,000000	99,119191
2605,000000	99,122231
2604,000000	99,127470
2603,000000	99,132882
2602,000000	99,137948
2601,000000	99,141878
2600,000000	99,143212
2599,000000	99,141983
2598,000000	99,140099
2597,000000	99,139091
2596,000000	99,139058
2595,000000	99,139741
2594,000000	99,140948
2593,000000	99,142107
2592,000000	99,143106
2591,000000	99,145222
2590,000000	99,149654
2589,000000	99,155621
2588,000000	99,161446
2587,000000	99,166447
2586,000000	99,170142
2585,000000	99,170897
2584,000000	99,167894
2583,000000	99,163489
2582,000000	99,161294
2581,000000	99,162279
2580,000000	99,164586
2579,000000	99,166378
2578,000000	99,167130
2577,000000	99,167260
2576,000000	99,168226
2575,000000	99,171653
2574,000000	99,176535
2573,000000	99,178999
2572,000000	99,176994
2571,000000	99,173379
2570,000000	99,171879
2569,000000	99,171869
2568,000000	99,170065
2567,000000	99,165750
2566,000000	99,161299
2565,000000	99,158623
2564,000000	99,158122
2563,000000	99,160027
2562,000000	99,163951
2561,000000	99,167712
2560,000000	99,169109
2559,000000	99,168143
2558,000000	99,165920
2557,000000	99,162983
2556,000000	99,160615
2555,000000	99,161447
2554,000000	99,166051
2553,000000	99,170965
2552,000000	99,172882
2551,000000	99,172980
2550,000000	99,174341
2549,000000	99,177471
2548,000000	99,181244
2547,000000	99,185784
2546,000000	99,190588
2545,000000	99,192153
2544,000000	99,187945
2543,000000	99,181339
2542,000000	99,178614
2541,000000	99,181827
2540,000000	99,188108
2539,000000	99,194331
2538,000000	99,198832
2537,000000	99,199818
2536,000000	99,196567
2535,000000	99,191836
2534,000000	99,189492
2533,000000	99,189985
2532,000000	99,190980
2531,000000	99,191528
2530,000000	99,192572
2529,000000	99,194216
2528,000000	99,195589
2527,000000	99,196735
2526,000000	99,197944
2525,000000	99,198292
2524,000000	99,197292
2523,000000	99,196636
2522,000000	99,197625
2521,000000	99,198571
2520,000000	99,197596
2519,000000	99,196213
2518,000000	99,196930
2517,000000	99,199017
2516,000000	99,199951
2515,000000	99,199653
2514,000000	99,200085
2513,000000	99,202113
2512,000000	99,205886
2511,000000	99,212435
2510,000000	99,221437
2509,000000	99,228948
2508,000000	99,231086
2507,000000	99,228906
2506,000000	99,226483
2505,000000	99,225626
2504,000000	99,225706
2503,000000	99,226927
2502,000000	99,229816
2501,000000	99,232575
2500,000000	99,232548
2499,000000	99,229832
2498,000000	99,226549
2497,000000	99,223697
2496,000000	99,221448
2495,000000	99,221047
2494,000000	99,223243
2493,000000	99,226180
2492,000000	99,227836
2491,000000	99,229169
2490,000000	99,231967
2489,000000	99,235325
2488,000000	99,237338
2487,000000	99,238482
2486,000000	99,240104
2485,000000	99,241373
2484,000000	99,241181
2483,000000	99,241222
2482,000000	99,243633
2481,000000	99,247207
2480,000000	99,249539
2479,000000	99,251179
2478,000000	99,254042
2477,000000	99,257427
2476,000000	99,259410
2475,000000	99,260712
2474,000000	99,263303
2473,000000	99,266612
2472,000000	99,268790
2471,000000	99,270321
2470,000000	99,272509
2469,000000	99,273842
2468,000000	99,271972
2467,000000	99,268222
2466,000000	99,266061
2465,000000	99,265989
2464,000000	99,265850
2463,000000	99,265331
2462,000000	99,266111
2461,000000	99,268000
2460,000000	99,268836
2459,000000	99,268107
2458,000000	99,267431
2457,000000	99,267657
2456,000000	99,268571
2455,000000	99,270936
2454,000000	99,275735
2453,000000	99,281651
2452,000000	99,285989
2451,000000	99,287762
2450,000000	99,287741
2449,000000	99,286659
2448,000000	99,285756
2447,000000	99,287380
2446,000000	99,292045
2445,000000	99,296422
2444,000000	99,297306
2443,000000	99,296161
2442,000000	99,296477
2441,000000	99,298301
2440,000000	99,298971
2439,000000	99,297902
2438,000000	99,296879
2437,000000	99,296524
2436,000000	99,296024
2435,000000	99,295629
2434,000000	99,296328
2433,000000	99,297809
2432,000000	99,299457
2431,000000	99,302128
2430,000000	99,306129
2429,000000	99,309007
2428,000000	99,308555
2427,000000	99,306595
2426,000000	99,306573
2425,000000	99,308646
2424,000000	99,310237
2423,000000	99,310128
2422,000000	99,308881
2421,000000	99,306646
2420,000000	99,303813
2419,000000	99,302545
2418,000000	99,304528
2417,000000	99,308290
2416,000000	99,311441
2415,000000	99,313983
2414,000000	99,316580
2413,000000	99,317553
2412,000000	99,315098
2411,000000	99,311036
2410,000000	99,309025
2409,000000	99,310293
2408,000000	99,314191
2407,000000	99,321093
2406,000000	99,331111
2405,000000	99,341180
2404,000000	99,347134
2403,000000	99,348043
2402,000000	99,345878
2401,000000	99,342324
2400,000000	99,338760
2399,000000	99,337598
2398,000000	99,340079
2397,000000	99,343811
2396,000000	99,345579
2395,000000	99,345688
2394,000000	99,346818
2393,000000	99,349793
2392,000000	99,353157
2391,000000	99,355720
2390,000000	99,356840
2389,000000	99,355753
2388,000000	99,352984
2387,000000	99,350954
2386,000000	99,350771
2385,000000	99,349869
2384,000000	99,346005
2383,000000	99,341164
2382,000000	99,338839
2381,000000	99,339138
2380,000000	99,339565
2379,000000	99,339522
2378,000000	99,340051
2377,000000	99,340568
2376,000000	99,339500
2375,000000	99,337851
2374,000000	99,338130
2373,000000	99,340004
2372,000000	99,341018
2371,000000	99,340999
2370,000000	99,342106
2369,000000	99,343972
2368,000000	99,343458
2367,000000	99,339387
2366,000000	99,333291
2365,000000	99,326825
2364,000000	99,321203
2363,000000	99,318432
2362,000000	99,319665
2361,000000	99,322820
2360,000000	99,324547
2359,000000	99,324954
2358,000000	99,326532
2357,000000	99,328264
2356,000000	99,327010
2355,000000	99,321368
2354,000000	99,315656
2353,000000	99,313628
2352,000000	99,314532
2351,000000	99,315533
2350,000000	99,314342
2349,000000	99,310228
2348,000000	99,303669
2347,000000	99,298579
2346,000000	99,299125
2345,000000	99,302672
2344,000000	99,303061
2343,000000	99,298831
2342,000000	99,296274
2341,000000	99,297369
2340,000000	99,297309
2339,000000	99,293904
2338,000000	99,290917
2337,000000	99,291623
2336,000000	99,293342
2335,000000	99,294310
2334,000000	99,295832
2333,000000	99,299577
2332,000000	99,302247
2331,000000	99,302919
2330,000000	99,300896
2329,000000	99,296207
2328,000000	99,284499
2327,000000	99,267193
2326,000000	99,249887
2325,000000	99,238626
2324,000000	99,235675
2323,000000	99,241671
2322,000000	99,255651
2321,000000	99,272614
2320,000000	99,284958
2319,000000	99,290718
2318,000000	99,291848
2317,000000	99,291745
2316,000000	99,290629
2315,000000	99,291149
2314,000000	99,294307
2313,000000	99,299259
2312,000000	99,302287
2311,000000	99,304419
2310,000000	99,308134
2309,000000	99,314299
2308,000000	99,320012
2307,000000	99,324331
2306,000000	99,327347
2305,000000	99,328590
2304,000000	99,327264
2303,000000	99,326143
2302,000000	99,328090
2301,000000	99,332466
2300,000000	99,335712
2299,000000	99,337956
2298,000000	99,340772
2297,000000	99,343713
2296,000000	99,343558
2295,000000	99,340463
2294,000000	99,336494
2293,000000	99,332071
2292,000000	99,325800
2291,000000	99,318930
2290,000000	99,313995
2289,000000	99,310363
2288,000000	99,305961
2287,000000	99,302415
2286,000000	99,303902
2285,000000	99,310853
2284,000000	99,320424
2283,000000	99,331091
2282,000000	99,342062
2281,000000	99,349373
2280,000000	99,350275
2279,000000	99,349532
2278,000000	99,353903
2277,000000	99,360994
2276,000000	99,361756
2275,000000	99,354397
2274,000000	99,347252
2273,000000	99,347832
2272,000000	99,356324
2271,000000	99,370386
2270,000000	99,387422
2269,000000	99,401344
2268,000000	99,405931
2267,000000	99,403407
2266,000000	99,401938
2265,000000	99,403589
2264,000000	99,402717
2263,000000	99,397011
2262,000000	99,391141
2261,000000	99,387633
2260,000000	99,383178
2259,000000	99,376520
2258,000000	99,372850
2257,000000	99,377207
2256,000000	99,389739
2255,000000	99,408554
2254,000000	99,430481
2253,000000	99,448276
2252,000000	99,454427
2251,000000	99,449436
2250,000000	99,439693
2249,000000	99,428360
2248,000000	99,415432
2247,000000	99,406141
2246,000000	99,408521
2245,000000	99,421305
2244,000000	99,432790
2243,000000	99,434134
2242,000000	99,426909
2241,000000	99,417162
2240,000000	99,410245
2239,000000	99,411555
2238,000000	99,423166
2237,000000	99,437952
2236,000000	99,445303
2235,000000	99,444248
2234,000000	99,443320
2233,000000	99,447653
2232,000000	99,454418
2231,000000	99,460860
2230,000000	99,467141
2229,000000	99,471001
2228,000000	99,469139
2227,000000	99,464880
2226,000000	99,465399
2225,000000	99,471192
2224,000000	99,477069
2223,000000	99,482757
2222,000000	99,492074
2221,000000	99,502003
2220,000000	99,504097
2219,000000	99,497652
2218,000000	99,491223
2217,000000	99,490385
2216,000000	99,494319
2215,000000	99,504018
2214,000000	99,522360
2213,000000	99,544820
2212,000000	99,561028
2211,000000	99,566799
2210,000000	99,565265
2209,000000	99,557737
2208,000000	99,544653
2207,000000	99,533647
2206,000000	99,533478
2205,000000	99,540055
2204,000000	99,540762
2203,000000	99,532555
2202,000000	99,522642
2201,000000	99,512710
2200,000000	99,497558
2199,000000	99,480291
2198,000000	99,473532
2197,000000	99,482063
2196,000000	99,497126
2195,000000	99,510865
2194,000000	99,524217
2193,000000	99,538169
2192,000000	99,550224
2191,000000	99,561364
2190,000000	99,574235
2189,000000	99,583029
2188,000000	99,578061
2187,000000	99,561571
2186,000000	99,546586
2185,000000	99,540618
2184,000000	99,543228
2183,000000	99,556766
2182,000000	99,581646
2181,000000	99,602459
2180,000000	99,600449
2179,000000	99,582367
2178,000000	99,575925
2177,000000	99,593594
2176,000000	99,617662
2175,000000	99,625916
2174,000000	99,614494
2173,000000	99,590455
2172,000000	99,561347
2171,000000	99,538136
2170,000000	99,531839
2169,000000	99,538501
2168,000000	99,540296
2167,000000	99,528156
2166,000000	99,512240
2165,000000	99,505425
2164,000000	99,510389
2163,000000	99,528800
2162,000000	99,568976
2161,000000	99,634684
2160,000000	99,715252
2159,000000	99,792601
2158,000000	99,848347
2157,000000	99,866264
2156,000000	99,845857
2155,000000	99,809515
2154,000000	99,780023
2153,000000	99,756914
2152,000000	99,727675
2151,000000	99,695628
2150,000000	99,677369
2149,000000	99,677372
2148,000000	99,683702
2147,000000	99,688595
2146,000000	99,694500
2145,000000	99,699754
2144,000000	99,697050
2143,000000	99,687647
2142,000000	99,681040
2141,000000	99,679326
2140,000000	99,676207
2139,000000	99,672068
2138,000000	99,676138
2137,000000	99,691832
2136,000000	99,711845
2135,000000	99,729004
2134,000000	99,740276
2133,000000	99,740542
2132,000000	99,724919
2131,000000	99,697964
2130,000000	99,670867
2129,000000	99,650033
2128,000000	99,635740
2127,000000	99,629512
2126,000000	99,632816
2125,000000	99,639479
2124,000000	99,639553
2123,000000	99,631888
2122,000000	99,624086
2121,000000	99,620063
2120,000000	99,616180
2119,000000	99,609695
2118,000000	99,602078
2117,000000	99,593014
2116,000000	99,580155
2115,000000	99,566311
2114,000000	99,559058
2113,000000	99,561081
2112,000000	99,567723
2111,000000	99,574744
2110,000000	99,580781
2109,000000	99,582152
2108,000000	99,574993
2107,000000	99,564272
2106,000000	99,561316
2105,000000	99,569858
2104,000000	99,582105
2103,000000	99,590270
2102,000000	99,592929
2101,000000	99,589135
2100,000000	99,577029
2099,000000	99,562220
2098,000000	99,557764
2097,000000	99,570368
2096,000000	99,592378
2095,000000	99,611665
2094,000000	99,623026
2093,000000	99,626825
2092,000000	99,624374
2091,000000	99,618984
2090,000000	99,615587
2089,000000	99,615209
2088,000000	99,613599
2087,000000	99,607380
2086,000000	99,597578
2085,000000	99,586153
2084,000000	99,574184
2083,000000	99,564728
2082,000000	99,562373
2081,000000	99,567951
2080,000000	99,577233
2079,000000	99,585447
2078,000000	99,589172
2077,000000	99,585336
2076,000000	99,574274
2075,000000	99,563041
2074,000000	99,559249
2073,000000	99,561973
2072,000000	99,564642
2071,000000	99,565234
2070,000000	99,566843
2069,000000	99,570410
2068,000000	99,575334
2067,000000	99,585313
2066,000000	99,603774
2065,000000	99,623491
2064,000000	99,630701
2063,000000	99,620986
2062,000000	99,602938
2061,000000	99,587114
2060,000000	99,579292
2059,000000	99,581829
2058,000000	99,592533
2057,000000	99,603220
2056,000000	99,607374
2055,000000	99,607233
2054,000000	99,606054
2053,000000	99,599519
2052,000000	99,586135
2051,000000	99,579736
2050,000000	99,596307
2049,000000	99,629244
2048,000000	99,653490
2047,000000	99,657095
2046,000000	99,649146
2045,000000	99,637764
2044,000000	99,622842
2043,000000	99,609951
2042,000000	99,608910
2041,000000	99,615327
2040,000000	99,614236
2039,000000	99,606085
2038,000000	99,608100
2037,000000	99,626119
2036,000000	99,646254
2035,000000	99,659014
2034,000000	99,669702
2033,000000	99,679205
2032,000000	99,678888
2031,000000	99,671259
2030,000000	99,671414
2029,000000	99,682584
2028,000000	99,693044
2027,000000	99,701783
2026,000000	99,721409
2025,000000	99,749463
2024,000000	99,763474
2023,000000	99,753462
2022,000000	99,734643
2021,000000	99,720691
2020,000000	99,707314
2019,000000	99,690839
2018,000000	99,681868
2017,000000	99,688723
2016,000000	99,703591
2015,000000	99,716418
2014,000000	99,726294
2013,000000	99,731696
2012,000000	99,728925
2011,000000	99,725273
2010,000000	99,735073
2009,000000	99,756879
2008,000000	99,771821
2007,000000	99,770485
2006,000000	99,762126
2005,000000	99,752261
2004,000000	99,732820
2003,000000	99,700595
2002,000000	99,667801
2001,000000	99,648885
2000,000000	99,648088
1999,000000	99,663139
1998,000000	99,687682
1997,000000	99,708942
1996,000000	99,717333
1995,000000	99,718761
1994,000000	99,723886
1993,000000	99,728624
1992,000000	99,720464
1991,000000	99,702360
1990,000000	99,689705
1989,000000	99,684132
1988,000000	99,673221
1987,000000	99,656490
1986,000000	99,649937
1985,000000	99,660844
1984,000000	99,677622
1983,000000	99,689146
1982,000000	99,695516
1981,000000	99,696792
1980,000000	99,691699
1979,000000	99,693217
1978,000000	99,720650
1977,000000	99,766508
1976,000000	99,797020
1975,000000	99,796189
1974,000000	99,780451
1973,000000	99,766907
1972,000000	99,755842
1971,000000	99,748104
1970,000000	99,752735
1969,000000	99,769468
1968,000000	99,784670
1967,000000	99,792032
1966,000000	99,798937
1965,000000	99,807471
1964,000000	99,810685
1963,000000	99,810762
1962,000000	99,819519
1961,000000	99,837033
1960,000000	99,847850
1959,000000	99,843234
1958,000000	99,829848
1957,000000	99,815040
1956,000000	99,800451
1955,000000	99,790295
1954,000000	99,788505
1953,000000	99,785979
1952,000000	99,768078
1951,000000	99,736940
1950,000000	99,711773
1949,000000	99,703462
1948,000000	99,703377
1947,000000	99,701815
1946,000000	99,701394
1945,000000	99,705606
1944,000000	99,708406
1943,000000	99,703655
1942,000000	99,694681
1941,000000	99,686550
1940,000000	99,679835
1939,000000	99,676197
1938,000000	99,678358
1937,000000	99,682878
1936,000000	99,681815
1935,000000	99,673853
1934,000000	99,665517
1933,000000	99,660905
1932,000000	99,658628
1931,000000	99,658980
1930,000000	99,665681
1929,000000	99,676546
1928,000000	99,683325
1927,000000	99,685044
1926,000000	99,689150
1925,000000	99,697430
1924,000000	99,698778
1923,000000	99,684840
1922,000000	99,664227
1921,000000	99,650583
1920,000000	99,645132
1919,000000	99,639208
1918,000000	99,626851
1917,000000	99,609689
1916,000000	99,592562
1915,000000	99,581814
1914,000000	99,581978
1913,000000	99,590272
1912,000000	99,597458
1911,000000	99,597723
1910,000000	99,594895
1909,000000	99,594334
1908,000000	99,594316
1907,000000	99,591641
1906,000000	99,587645
1905,000000	99,585078
1904,000000	99,582122
1903,000000	99,576246
1902,000000	99,569322
1901,000000	99,563560
1900,000000	99,558208
1899,000000	99,553967
1898,000000	99,554213
1897,000000	99,560032
1896,000000	99,566667
1895,000000	99,569635
1894,000000	99,570990
1893,000000	99,574848
1892,000000	99,580720
1891,000000	99,584213
1890,000000	99,581286
1889,000000	99,570182
1888,000000	99,552005
1887,000000	99,532865
1886,000000	99,519761
1885,000000	99,513745
1884,000000	99,510885
1883,000000	99,509326
1882,000000	99,511277
1881,000000	99,515913
1880,000000	99,517667
1879,000000	99,513601
1878,000000	99,505585
1877,000000	99,495629
1876,000000	99,484278
1875,000000	99,474059
1874,000000	99,470172
1873,000000	99,474650
1872,000000	99,482978
1871,000000	99,488604
1870,000000	99,487775
1869,000000	99,481115
1868,000000	99,471925
1867,000000	99,465647
1866,000000	99,468694
1865,000000	99,479913
1864,000000	99,490271
1863,000000	99,494414
1862,000000	99,496384
1861,000000	99,501848
1860,000000	99,509946
1859,000000	99,516934
1858,000000	99,522362
1857,000000	99,526488
1856,000000	99,526881
1855,000000	99,522609
1854,000000	99,517073
1853,000000	99,513326
1852,000000	99,510119
1851,000000	99,506490
1850,000000	99,502787
1849,000000	99,500064
1848,000000	99,500412
1847,000000	99,506404
1846,000000	99,516066
1845,000000	99,518865
1844,000000	99,505758
1843,000000	99,485900
1842,000000	99,478193
1841,000000	99,485487
1840,000000	99,495128
1839,000000	99,497187
1838,000000	99,491893
1837,000000	99,483683
1836,000000	99,473197
1835,000000	99,461798
1834,000000	99,455413
1833,000000	99,457812
1832,000000	99,464918
1831,000000	99,468608
1830,000000	99,464963
1829,000000	99,458907
1828,000000	99,456602
1827,000000	99,458806
1826,000000	99,458332
1825,000000	99,447305
1824,000000	99,429014
1823,000000	99,415341
1822,000000	99,413468
1821,000000	99,419424
1820,000000	99,425084
1819,000000	99,426724
1818,000000	99,425281
1817,000000	99,421832
1816,000000	99,414331
1815,000000	99,402279
1814,000000	99,388729
1813,000000	99,375294
1812,000000	99,361091
1811,000000	99,344626
1810,000000	99,328549
1809,000000	99,318202
1808,000000	99,313714
1807,000000	99,310968
1806,000000	99,307596
1805,000000	99,302865
1804,000000	99,294369
1803,000000	99,280105
1802,000000	99,263122
1801,000000	99,248930
1800,000000	99,238428
1799,000000	99,225087
1798,000000	99,207335
1797,000000	99,191309
1796,000000	99,181863
1795,000000	99,177430
1794,000000	99,170826
1793,000000	99,153619
1792,000000	99,126795
1791,000000	99,100976
1790,000000	99,085387
1789,000000	99,079718
1788,000000	99,075642
1787,000000	99,064762
1786,000000	99,044943
1785,000000	99,020950
1784,000000	98,999238
1783,000000	98,983588
1782,000000	98,972852
1781,000000	98,960123
1780,000000	98,943211
1779,000000	98,925960
1778,000000	98,913613
1777,000000	98,905331
1776,000000	98,896233
1775,000000	98,885477
1774,000000	98,872409
1773,000000	98,851349
1772,000000	98,823758
1771,000000	98,803242
1770,000000	98,796588
1769,000000	98,796658
1768,000000	98,791494
1767,000000	98,778997
1766,000000	98,769120
1765,000000	98,767344
1764,000000	98,765652
1763,000000	98,750123
1762,000000	98,716624
1761,000000	98,675955
1760,000000	98,642173
1759,000000	98,617669
1758,000000	98,594062
1757,000000	98,559238
1756,000000	98,511199
1755,000000	98,460524
1754,000000	98,412011
1753,000000	98,352604
1752,000000	98,262943
1751,000000	98,141300
1750,000000	98,004827
1749,000000	97,862986
1748,000000	97,709890
1747,000000	97,544023
1746,000000	97,363892
1745,000000	97,156807
1744,000000	96,916750
1743,000000	96,660415
1742,000000	96,403540
1741,000000	96,130212
1740,000000	95,824003
1739,000000	95,526004
1738,000000	95,299916
1737,000000	95,151668
1736,000000	95,048988
1735,000000	94,980260
1734,000000	94,977787
1733,000000	95,059253
1732,000000	95,211262
1731,000000	95,437794
1730,000000	95,737737
1729,000000	96,081741
1728,000000	96,436552
1727,000000	96,799440
1726,000000	97,182425
1725,000000	97,587081
1724,000000	97,998777
1723,000000	98,382492
1722,000000	98,692888
1721,000000	98,902016
1720,000000	99,005426
1719,000000	99,000509
1718,000000	98,878561
1717,000000	98,664316
1716,000000	98,422081
1715,000000	98,193188
1714,000000	97,991379
1713,000000	97,825191
1712,000000	97,696224
1711,000000	97,599126
1710,000000	97,529763
1709,000000	97,487590
1708,000000	97,470009
1707,000000	97,470409
1706,000000	97,483551
1705,000000	97,507403
1704,000000	97,534474
1703,000000	97,560759
1702,000000	97,589670
1701,000000	97,618872
1700,000000	97,634263
1699,000000	97,632459
1698,000000	97,642847
1697,000000	97,678302
1696,000000	97,721207
1695,000000	97,743383
1694,000000	97,753074
1693,000000	97,774426
1692,000000	97,800637
1691,000000	97,816881
1690,000000	97,822840
1689,000000	97,826837
1688,000000	97,832583
1687,000000	97,839491
1686,000000	97,846304
1685,000000	97,849849
1684,000000	97,847793
1683,000000	97,836562
1682,000000	97,827428
1681,000000	97,829167
1680,000000	97,832576
1679,000000	97,832166
1678,000000	97,831188
1677,000000	97,829733
1676,000000	97,820027
1675,000000	97,799305
1674,000000	97,779472
1673,000000	97,773211
1672,000000	97,778282
1671,000000	97,782465
1670,000000	97,782837
1669,000000	97,782109
1668,000000	97,779591
1667,000000	97,780691
1666,000000	97,790166
1665,000000	97,805520
1664,000000	97,821040
1663,000000	97,832969
1662,000000	97,843710
1661,000000	97,853724
1660,000000	97,863550
1659,000000	97,874546
1658,000000	97,887151
1657,000000	97,900198
1656,000000	97,910534
1655,000000	97,917638
1654,000000	97,928456
1653,000000	97,956971
1652,000000	97,962130
1651,000000	97,967218
1650,000000	98,000523
1649,000000	98,035300
1648,000000	98,049163
1647,000000	98,047733
1646,000000	98,043245
1645,000000	98,034759
1644,000000	98,029600
1643,000000	98,029985
1642,000000	98,032831
1641,000000	98,037081
1640,000000	98,043440
1639,000000	98,051442
1638,000000	98,060245
1637,000000	98,071953
1636,000000	98,088573
1635,000000	98,099652
1634,000000	98,094087
1633,000000	98,089434
1632,000000	98,090561
1631,000000	98,091111
1630,000000	98,090307
1629,000000	98,090514
1628,000000	98,091246
1627,000000	98,092103
1626,000000	98,095470
1625,000000	98,101609
1624,000000	98,107090
1623,000000	98,110272
1622,000000	98,112818
1621,000000	98,114979
1620,000000	98,116122
1619,000000	98,113368
1618,000000	98,106748
1617,000000	98,101789
1616,000000	98,100938
1615,000000	98,103825
1614,000000	98,111552
1613,000000	98,116943
1612,000000	98,110948
1611,000000	98,094372
1610,000000	98,075850
1609,000000	98,057775
1608,000000	98,033929
1607,000000	98,001014
1606,000000	97,962110
1605,000000	97,918939
1604,000000	97,874113
1603,000000	97,837361
1602,000000	97,821273
1601,000000	97,830273
1600,000000	97,859614
1599,000000	97,903724
1598,000000	97,957495
1597,000000	98,013713
1596,000000	98,066131
1595,000000	98,113396
1594,000000	98,156563
1593,000000	98,193085
1592,000000	98,219208
1591,000000	98,236359
1590,000000	98,249703
1589,000000	98,260222
1588,000000	98,264176
1587,000000	98,260616
1586,000000	98,253448
1585,000000	98,245543
1584,000000	98,237875
1583,000000	98,235977
1582,000000	98,245892
1581,000000	98,265586
1580,000000	98,285402
1579,000000	98,297606
1578,000000	98,300085
1577,000000	98,297708
1576,000000	98,299934
1575,000000	98,309647
1574,000000	98,326011
1573,000000	98,344518
1572,000000	98,357199
1571,000000	98,361579
1570,000000	98,364700
1569,000000	98,371140
1568,000000	98,375501
1567,000000	98,380426
1566,000000	98,388458
1565,000000	98,394473
1564,000000	98,392840
1563,000000	98,386704
1562,000000	98,382422
1561,000000	98,382705
1560,000000	98,376861
1559,000000	98,380775
1558,000000	98,410889
1557,000000	98,414435
1556,000000	98,420516
1555,000000	98,440671
1554,000000	98,464882
1553,000000	98,483256
1552,000000	98,498563
1551,000000	98,517862
1550,000000	98,545013
1549,000000	98,576702
1548,000000	98,605141
1547,000000	98,631022
1546,000000	98,658433
1545,000000	98,691792
1544,000000	98,736585
1543,000000	98,793636
1542,000000	98,859041
1541,000000	98,940439
1540,000000	99,041661
1539,000000	99,106211
1538,000000	99,109543
1537,000000	99,096803
1536,000000	99,079547
1535,000000	99,044931
1534,000000	98,989274
1533,000000	98,933449
1532,000000	98,897446
1531,000000	98,878036
1530,000000	98,865969
1529,000000	98,852804
1528,000000	98,832366
1527,000000	98,806502
1526,000000	98,783087
1525,000000	98,767191
1524,000000	98,756433
1523,000000	98,743718
1522,000000	98,729143
1521,000000	98,723802
1520,000000	98,725856
1519,000000	98,731040
1518,000000	98,735116
1517,000000	98,735136
1516,000000	98,734979
1515,000000	98,735636
1514,000000	98,737103
1513,000000	98,737155
1512,000000	98,734057
1511,000000	98,728214
1510,000000	98,719227
1509,000000	98,703602
1508,000000	98,692609
1507,000000	98,730862
1506,000000	98,788300
1505,000000	98,778006
1504,000000	98,738587
1503,000000	98,699365
1502,000000	98,653114
1501,000000	98,590995
1500,000000	98,509631
1499,000000	98,401621
1498,000000	98,247588
1497,000000	98,039934
1496,000000	97,820830
1495,000000	97,653802
1494,000000	97,564810
1493,000000	97,544550
1492,000000	97,580622
1491,000000	97,664338
1490,000000	97,775119
1489,000000	97,876518
1488,000000	97,943398
1487,000000	97,976615
1486,000000	97,987695
1485,000000	97,984518
1484,000000	97,972410
1483,000000	97,957088
1482,000000	97,938028
1481,000000	97,913996
1480,000000	97,887923
1479,000000	97,862177
1478,000000	97,830686
1477,000000	97,784106
1476,000000	97,722974
1475,000000	97,655769
1474,000000	97,588858
1473,000000	97,532695
1472,000000	97,505832
1471,000000	97,497982
1470,000000	97,485437
1469,000000	97,460451
1468,000000	97,428415
1467,000000	97,397135
1466,000000	97,367281
1465,000000	97,333226
1464,000000	97,295985
1463,000000	97,259513
1462,000000	97,218137
1461,000000	97,160060
1460,000000	97,075045
1459,000000	96,949158
1458,000000	96,740651
1457,000000	96,429014
1456,000000	96,112718
1455,000000	95,883405
1454,000000	95,717968
1453,000000	95,573698
1452,000000	95,452150
1451,000000	95,366413
1450,000000	95,292063
1449,000000	95,184821
1448,000000	95,029878
1447,000000	94,838434
1446,000000	94,597695
1445,000000	94,270933
1444,000000	93,833730
1443,000000	93,267335
1442,000000	92,554103
1441,000000	91,718066
1440,000000	90,835557
1439,000000	89,944886
1438,000000	88,977609
1437,000000	87,906452
1436,000000	86,999516
1435,000000	86,543116
1434,000000	86,451583
1433,000000	86,529148
1432,000000	86,667849
1431,000000	86,769626
1430,000000	86,682124
1429,000000	86,322995
1428,000000	85,811649
1427,000000	85,373780
1426,000000	85,196373
1425,000000	85,420111
1424,000000	86,084048
1423,000000	86,981375
1422,000000	87,830978
1421,000000	88,579181
1420,000000	89,355062
1419,000000	90,201396
1418,000000	90,945693
1417,000000	91,498243
1416,000000	91,963589
1415,000000	92,434082
1414,000000	92,933401
1413,000000	93,470088
1412,000000	94,049977
1411,000000	94,640665
1410,000000	95,179717
1409,000000	95,628226
1408,000000	95,978429
1407,000000	96,227836
1406,000000	96,388470
1405,000000	96,495346
1404,000000	96,576591
1403,000000	96,631066
1402,000000	96,659470
1401,000000	96,679609
1400,000000	96,699880
1399,000000	96,705577
1398,000000	96,684648
1397,000000	96,647391
1396,000000	96,599158
1395,000000	96,528825
1394,000000	96,435695
1393,000000	96,336284
1392,000000	96,237484
1391,000000	96,128166
1390,000000	96,001794
1389,000000	95,866512
1388,000000	95,732543
1387,000000	95,606009
1386,000000	95,496637
1385,000000	95,411615
1384,000000	95,343591
1383,000000	95,278339
1382,000000	95,213433
1381,000000	95,159236
1380,000000	95,119143
1379,000000	95,084802
1378,000000	95,052138
1377,000000	95,026307
1376,000000	95,008226
1375,000000	94,990700
1374,000000	94,970303
1373,000000	94,947950
1372,000000	94,918538
1371,000000	94,873665
1370,000000	94,812547
1369,000000	94,740716
1368,000000	94,660779
1367,000000	94,569223
1366,000000	94,464466
1365,000000	94,348000
1364,000000	94,216969
1363,000000	94,069873
1362,000000	93,920010
1361,000000	93,782462
1360,000000	93,653518
1359,000000	93,521054
1358,000000	93,384044
1357,000000	93,252752
1356,000000	93,135841
1355,000000	93,036669
1354,000000	92,961663
1353,000000	92,919338
1352,000000	92,908541
1351,000000	92,917779
1350,000000	92,936767
1349,000000	92,954594
1348,000000	92,952337
1347,000000	92,906310
1346,000000	92,801273
1345,000000	92,634414
1344,000000	92,406124
1343,000000	92,111855
1342,000000	91,742293
1341,000000	91,287968
1340,000000	90,756420
1339,000000	90,189969
1338,000000	89,647792
1337,000000	89,166673
1336,000000	88,754880
1335,000000	88,411858
1334,000000	88,137418
1333,000000	87,927470
1332,000000	87,771663
1331,000000	87,661119
1330,000000	87,592923
1329,000000	87,566667
1328,000000	87,581695
1327,000000	87,637196
1326,000000	87,734639
1325,000000	87,874174
1324,000000	88,051003
1323,000000	88,257516
1322,000000	88,488084
1321,000000	88,741365
1320,000000	89,014746
1319,000000	89,298328
1318,000000	89,578044
1317,000000	89,842683
1316,000000	90,085189
1315,000000	90,301594
1314,000000	90,493701
1313,000000	90,668151
1312,000000	90,828265
1311,000000	90,971834
1310,000000	91,100436
1309,000000	91,223021
1308,000000	91,345811
1307,000000	91,466708
1306,000000	91,583675
1305,000000	91,699183
1304,000000	91,812965
1303,000000	91,918728
1302,000000	92,015421
1301,000000	92,113147
1300,000000	92,221889
1299,000000	92,341675
1298,000000	92,469234
1297,000000	92,605459
1296,000000	92,749465
1295,000000	92,894144
1294,000000	93,034499
1293,000000	93,173069
1292,000000	93,310829
1291,000000	93,441095
1290,000000	93,557824
1289,000000	93,661627
1288,000000	93,751346
1287,000000	93,820380
1286,000000	93,867061
1285,000000	93,897869
1284,000000	93,915999
1283,000000	93,916564
1282,000000	93,898611
1281,000000	93,870048
1280,000000	93,834306
1279,000000	93,785041
1278,000000	93,718662
1277,000000	93,640687
1276,000000	93,553258
1275,000000	93,446378
1274,000000	93,309158
1273,000000	93,137119
1272,000000	92,922353
1271,000000	92,647491
1270,000000	92,292644
1269,000000	91,844030
1268,000000	91,289743
1267,000000	90,621286
1266,000000	89,848030
1265,000000	88,999155
1264,000000	88,113866
1263,000000	87,231209
1262,000000	86,384970
1261,000000	85,598451
1260,000000	84,881021
1259,000000	84,231822
1258,000000	83,649853
1257,000000	83,147622
1256,000000	82,753303
1255,000000	82,498582
1254,000000	82,391657
1253,000000	82,404384
1252,000000	82,485427
1251,000000	82,579087
1250,000000	82,642693
1249,000000	82,654551
1248,000000	82,611940
1247,000000	82,522460
1246,000000	82,396897
1245,000000	82,248484
1244,000000	82,093917
1243,000000	81,951135
1242,000000	81,836081
1241,000000	81,762584
1240,000000	81,743458
1239,000000	81,787415
1238,000000	81,894908
1237,000000	82,061734
1236,000000	82,281013
1235,000000	82,541913
1234,000000	82,830280
1233,000000	83,135247
1232,000000	83,457484
1231,000000	83,807358
1230,000000	84,202516
1229,000000	84,665397
1228,000000	85,212734
1227,000000	85,844261
1226,000000	86,538603
1225,000000	87,259189
1224,000000	87,959542
1223,000000	88,592305
1222,000000	89,126873
1221,000000	89,558601
1220,000000	89,895027
1219,000000	90,140008
1218,000000	90,300889
1217,000000	90,393412
1216,000000	90,433659
1215,000000	90,430695
1214,000000	90,391861
1213,000000	90,328694
1212,000000	90,246188
1211,000000	90,139735
1210,000000	90,008684
1209,000000	89,862670
1208,000000	89,709699
1207,000000	89,545962
1206,000000	89,365552
1205,000000	89,171184
1204,000000	88,968542
1203,000000	88,759607
1202,000000	88,547743
1201,000000	88,342170
1200,000000	88,151275
1199,000000	87,979640
1198,000000	87,835554
1197,000000	87,734650
1196,000000	87,689184
1195,000000	87,698551
1194,000000	87,758488
1193,000000	87,869179
1192,000000	88,029423
1191,000000	88,229163
1190,000000	88,455854
1189,000000	88,705470
1188,000000	88,975196
1187,000000	89,253109
1186,000000	89,524134
1185,000000	89,780451
1184,000000	90,017029
1183,000000	90,224663
1182,000000	90,398211
1181,000000	90,544685
1180,000000	90,674901
1179,000000	90,792595
1178,000000	90,900104
1177,000000	91,003748
1176,000000	91,104059
1175,000000	91,191400
1174,000000	91,258537
1173,000000	91,309556
1172,000000	91,349159
1171,000000	91,375246
1170,000000	91,391225
1169,000000	91,413246
1168,000000	91,455914
1167,000000	91,520836
1166,000000	91,607293
1165,000000	91,721119
1164,000000	91,863653
1163,000000	92,022619
1162,000000	92,183841
1161,000000	92,341503
1160,000000	92,488030
1159,000000	92,607892
1158,000000	92,692475
1157,000000	92,749419
1156,000000	92,786884
1155,000000	92,803506
1154,000000	92,802070
1153,000000	92,797888
1152,000000	92,802807
1151,000000	92,814107
1150,000000	92,829685
1149,000000	92,859379
1148,000000	92,910588
1147,000000	92,976192
1146,000000	93,048198
1145,000000	93,129429
1144,000000	93,221157
1143,000000	93,312694
1142,000000	93,394205
1141,000000	93,467019
1140,000000	93,531712
1139,000000	93,580779
1138,000000	93,612494
1137,000000	93,637072
1136,000000	93,658537
1135,000000	93,666496
1134,000000	93,655677
1133,000000	93,637343
1132,000000	93,622090
1131,000000	93,606597
1130,000000	93,587099
1129,000000	93,569437
1128,000000	93,555928
1127,000000	93,539235
1126,000000	93,519407
1125,000000	93,510816
1124,000000	93,521890
1123,000000	93,544302
1122,000000	93,569892
1121,000000	93,599870
1120,000000	93,626590
1119,000000	93,626661
1118,000000	93,583685
1117,000000	93,501312
1116,000000	93,382816
1115,000000	93,218406
1114,000000	93,005748
1113,000000	92,760585
1112,000000	92,497839
1111,000000	92,219166
1110,000000	91,929983
1109,000000	91,650772
1108,000000	91,402873
1107,000000	91,198425
1106,000000	91,049490
1105,000000	90,965550
1104,000000	90,929165
1103,000000	90,892550
1102,000000	90,811803
1101,000000	90,673618
1100,000000	90,484179
1099,000000	90,253806
1098,000000	90,005414
1097,000000	89,774528
1096,000000	89,585468
1095,000000	89,440841
1094,000000	89,340194
1093,000000	89,291968
1092,000000	89,297000
1091,000000	89,337940
1090,000000	89,399571
1089,000000	89,481434
1088,000000	89,581407
1087,000000	89,683534
1086,000000	89,776078
1085,000000	89,864654
1084,000000	89,953368
1083,000000	90,030556
1082,000000	90,086860
1081,000000	90,130097
1080,000000	90,168621
1079,000000	90,198723
1078,000000	90,220862
1077,000000	90,248624
1076,000000	90,287813
1075,000000	90,325914
1074,000000	90,355810
1073,000000	90,390395
1072,000000	90,439897
1071,000000	90,495299
1070,000000	90,547692
1069,000000	90,603747
1068,000000	90,667530
1067,000000	90,727747
1066,000000	90,777631
1065,000000	90,827743
1064,000000	90,884860
1063,000000	90,938310
1062,000000	90,980460
1061,000000	91,019606
1060,000000	91,059723
1059,000000	91,089617
1058,000000	91,106096
1057,000000	91,124276
1056,000000	91,151230
1055,000000	91,171270
1054,000000	91,172557
1053,000000	91,166054
1052,000000	91,162237
1051,000000	91,152454
1050,000000	91,130135
1049,000000	91,107818
1048,000000	91,095162
1047,000000	91,083762
1046,000000	91,068649
1045,000000	91,061783
1044,000000	91,070070
1043,000000	91,082662
1042,000000	91,092311
1041,000000	91,107398
1040,000000	91,130565
1039,000000	91,148412
1038,000000	91,155448
1037,000000	91,165007
1036,000000	91,182858
1035,000000	91,192920
1034,000000	91,183991
1033,000000	91,167822
1032,000000	91,157592
1031,000000	91,150766
1030,000000	91,146734
1029,000000	91,157474
1028,000000	91,185958
1027,000000	91,216971
1026,000000	91,245045
1025,000000	91,291739
1024,000000	91,382382
1023,000000	91,522549
1022,000000	91,701757
1021,000000	91,891878
1020,000000	92,033886
1019,000000	92,062962
1018,000000	91,971864
1017,000000	91,824331
1016,000000	91,690052
1015,000000	91,593916
1014,000000	91,533483
1013,000000	91,508026
1012,000000	91,508922
1011,000000	91,511715
1010,000000	91,502060
1009,000000	91,490119
1008,000000	91,483329
1007,000000	91,467832
1006,000000	91,432246
1005,000000	91,385215
1004,000000	91,333588
1003,000000	91,267563
1002,000000	91,183073
1001,000000	91,094435
1000,000000	91,009314
999,000000	90,914111
998,000000	90,799625
997,000000	90,678058
996,000000	90,559317
995,000000	90,435455
994,000000	90,302295
993,000000	90,172437
992,000000	90,049657
991,000000	89,914127
990,000000	89,750214
989,000000	89,566731
988,000000	89,373813
987,000000	89,161867
986,000000	88,919172
985,000000	88,650050
984,000000	88,358846
983,000000	88,036503
982,000000	87,679286
981,000000	87,299451
980,000000	86,904751
979,000000	86,484455
978,000000	86,030744
977,000000	85,555715
976,000000	85,073479
975,000000	84,584865
974,000000	84,092734
973,000000	83,616394
972,000000	83,175690
971,000000	82,776431
970,000000	82,421900
969,000000	82,125704
968,000000	81,901213
967,000000	81,748974
966,000000	81,668309
965,000000	81,664820
964,000000	81,735247
963,000000	81,859294
962,000000	82,017744
961,000000	82,208911
960,000000	82,432257
959,000000	82,672648
958,000000	82,917991
957,000000	83,175677
956,000000	83,456674
955,000000	83,755325
954,000000	84,061249
953,000000	84,375144
952,000000	84,695664
951,000000	85,006405
950,000000	85,293922
949,000000	85,564754
948,000000	85,827895
947,000000	86,076943
946,000000	86,304563
945,000000	86,518428
944,000000	86,726019
943,000000	86,919924
942,000000	87,094088
941,000000	87,258103
940,000000	87,420467
939,000000	87,574948
938,000000	87,715679
937,000000	87,848215
936,000000	87,972708
935,000000	88,076456
934,000000	88,156642
933,000000	88,228561
932,000000	88,299364
931,000000	88,355198
930,000000	88,388710
929,000000	88,415867
928,000000	88,451098
927,000000	88,488078
926,000000	88,519723
925,000000	88,553920
924,000000	88,594742
923,000000	88,630901
922,000000	88,657961
921,000000	88,689941
920,000000	88,734707
919,000000	88,781566
918,000000	88,826760
917,000000	88,887411
916,000000	88,974318
915,000000	89,076479
914,000000	89,186458
913,000000	89,317258
912,000000	89,477244
911,000000	89,653137
910,000000	89,834591
909,000000	90,029583
908,000000	90,239526
907,000000	90,444747
906,000000	90,633094
905,000000	90,816225
904,000000	91,001032
903,000000	91,171083
902,000000	91,314245
901,000000	91,441130
900,000000	91,559571
899,000000	91,659781
898,000000	91,741231
897,000000	91,823641
896,000000	91,914102
895,000000	91,993044
894,000000	92,049896
893,000000	92,102007
892,000000	92,159733
891,000000	92,206557
890,000000	92,232068
889,000000	92,253841
888,000000	92,285598
887,000000	92,315394
886,000000	92,334953
885,000000	92,358860
884,000000	92,394393
883,000000	92,423830
882,000000	92,438468
881,000000	92,458359
880,000000	92,498309
879,000000	92,545187
878,000000	92,589589
877,000000	92,644635
876,000000	92,712722
875,000000	92,768705
874,000000	92,798903
873,000000	92,821169
872,000000	92,845816
871,000000	92,855262
870,000000	92,843486
869,000000	92,836822
868,000000	92,851518
867,000000	92,868299
866,000000	92,870587
865,000000	92,872588
864,000000	92,885758
863,000000	92,894140
862,000000	92,886392
861,000000	92,878496
860,000000	92,881233
859,000000	92,878751
858,000000	92,862121
857,000000	92,849759
856,000000	92,852631
855,000000	92,852631
854,000000	92,838125
853,000000	92,825317
852,000000	92,822869
851,000000	92,810737
850,000000	92,777564
849,000000	92,741796
848,000000	92,712833
847,000000	92,668225
846,000000	92,594385
845,000000	92,513764
844,000000	92,446231
843,000000	92,380350
842,000000	92,306426
841,000000	92,241743
840,000000	92,196173
839,000000	92,149350
838,000000	92,088086
837,000000	92,033302
836,000000	92,004323
835,000000	91,990851
834,000000	91,986401
833,000000	92,014722
832,000000	92,097296
831,000000	92,227595
830,000000	92,402698
829,000000	92,644762
828,000000	92,960800
827,000000	93,315571
826,000000	93,675457
825,000000	94,042578
824,000000	94,416581
823,000000	94,764568
822,000000	95,063580
821,000000	95,329637
820,000000	95,574516
819,000000	95,778116
818,000000	95,931370
817,000000	96,062496
816,000000	96,191083
815,000000	96,297762
814,000000	96,366438
813,000000	96,418325
812,000000	96,475045
811,000000	96,526598
810,000000	96,564019
809,000000	96,605117
808,000000	96,659505
807,000000	96,705453
806,000000	96,729324
805,000000	96,750754
804,000000	96,782565
803,000000	96,804232
802,000000	96,802365
801,000000	96,798554
800,000000	96,810234
799,000000	96,822244
798,000000	96,823447
797,000000	96,832006
796,000000	96,857031
795,000000	96,874269
794,000000	96,866816
793,000000	96,852076
792,000000	96,843453
791,000000	96,825769
790,000000	96,793594
789,000000	96,772650
788,000000	96,775952
787,000000	96,778071
786,000000	96,758786
785,000000	96,733365
784,000000	96,714418
783,000000	96,684059
782,000000	96,630363
781,000000	96,571964
780,000000	96,520049
779,000000	96,454674
778,000000	96,363891
777,000000	96,267793
776,000000	96,178453
775,000000	96,075763
774,000000	95,947958
773,000000	95,815836
772,000000	95,691067
771,000000	95,550773
770,000000	95,380080
769,000000	95,199891
768,000000	95,026173
767,000000	94,842278
766,000000	94,639453
765,000000	94,444441
764,000000	94,278457
763,000000	94,127421
762,000000	93,981703
761,000000	93,867122
760,000000	93,807401
759,000000	93,791250
758,000000	93,803634
757,000000	93,852271
756,000000	93,935703
755,000000	94,023252
754,000000	94,094816
753,000000	94,165217
752,000000	94,243320
751,000000	94,307432
750,000000	94,347951
749,000000	94,394405
748,000000	94,469877
747,000000	94,556229
746,000000	94,632268
745,000000	94,707250
744,000000	94,788694
743,000000	94,856944
742,000000	94,902978
741,000000	94,952691
740,000000	95,024757
739,000000	95,101271
738,000000	95,169458
737,000000	95,253456
736,000000	95,375416
735,000000	95,521061
734,000000	95,670302
733,000000	95,821619
732,000000	95,953526
731,000000	96,001338
730,000000	95,907784
729,000000	95,670054
728,000000	95,316687
727,000000	94,879678
726,000000	94,410443
725,000000	93,977755
724,000000	93,613925
723,000000	93,292713
722,000000	92,982903
721,000000	92,689462
720,000000	92,419546
719,000000	92,147422
718,000000	91,846956
717,000000	91,522198
716,000000	91,177761
715,000000	90,793457
714,000000	90,354753
713,000000	89,873133
712,000000	89,350417
711,000000	88,756407
710,000000	88,068724
709,000000	87,300319
708,000000	86,462750
707,000000	85,539063
706,000000	84,520523
705,000000	83,440143
704,000000	82,342765
703,000000	81,257553
702,000000	80,233888
701,000000	79,372117
700,000000	78,774648
699,000000	78,486272
698,000000	78,500906
697,000000	78,782378
696,000000	79,240155
695,000000	79,731629
694,000000	80,146291
693,000000	80,463806
692,000000	80,703937
691,000000	80,866861
690,000000	80,959825
689,000000	81,029877
688,000000	81,116603
687,000000	81,205148
686,000000	81,275253
685,000000	81,349867
684,000000	81,449345
683,000000	81,550432
682,000000	81,636658
681,000000	81,740250
680,000000	81,887505
679,000000	82,056275
678,000000	82,231602
677,000000	82,446018
676,000000	82,720703
675,000000	83,024201
674,000000	83,332954
673,000000	83,666789
672,000000	84,026079
671,000000	84,373165
670,000000	84,718267
669,000000	85,162699
668,000000	85,725481
667,000000	86,159074
666,000000	86,351101
665,000000	86,429665
664,000000	86,481333
663,000000	86,483687
662,000000	86,390701
661,000000	86,205368
660,000000	85,941531
659,000000	85,579865
658,000000	85,114654
657,000000	84,583422
656,000000	84,015440
655,000000	83,401409
654,000000	82,739269
653,000000	82,061987
652,000000	81,398558
651,000000	80,749425
650,000000	80,114678
649,000000	79,511089
648,000000	78,945977
647,000000	78,402340
646,000000	77,861938
645,000000	77,322537
644,000000	76,781481
643,000000	76,225670
642,000000	75,651778
641,000000	75,075913
640,000000	74,516187
639,000000	73,984006
638,000000	73,499206
637,000000	73,095632
636,000000	72,800369
635,000000	72,612746
634,000000	72,507829
633,000000	72,454674
632,000000	72,421467
631,000000	72,373804
630,000000	72,288388
629,000000	72,162832
628,000000	71,997205
627,000000	71,778386
626,000000	71,496258
625,000000	71,160324
624,000000	70,781918
623,000000	70,358929
622,000000	69,893709
621,000000	69,405871
620,000000	68,909367
619,000000	68,396560
618,000000	67,864606
617,000000	67,343115
616,000000	66,876724
615,000000	66,490632
614,000000	66,190241
613,000000	65,981904
612,000000	65,876929
611,000000	65,881012
610,000000	66,000104
609,000000	66,249021
608,000000	66,635270
607,000000	67,149436
606,000000	67,792576
605,000000	68,599988
604,000000	69,600293
603,000000	70,767084
602,000000	72,050363
601,000000	73,424044
600,000000	74,850013
599,000000	76,237093
598,000000	77,504573
597,000000	78,648249
596,000000	79,682044
595,000000	80,575716
594,000000	81,313631
593,000000	81,949091
592,000000	82,525887
591,000000	83,014013
590,000000	83,398731
589,000000	83,750243
588,000000	84,132556
587,000000	84,519955
586,000000	84,869608
585,000000	85,200445
584,000000	85,531651
583,000000	85,823030
582,000000	86,053506
581,000000	86,279726
580,000000	86,538241
579,000000	86,774143
578,000000	86,943785
577,000000	87,098373
576,000000	87,285351
575,000000	87,460823
574,000000	87,583980
573,000000	87,704560
572,000000	87,864545
571,000000	88,016183
570,000000	88,117185
569,000000	88,218865
568,000000	88,369545
567,000000	88,522060
566,000000	88,629541
565,000000	88,731204
564,000000	88,856211
563,000000	88,949473
562,000000	88,980417
561,000000	89,017730
560,000000	89,107801
559,000000	89,186549
558,000000	89,203414
557,000000	89,218012
556,000000	89,278409
555,000000	89,322642
554,000000	89,301592
553,000000	89,283534
552,000000	89,326776
551,000000	89,370162
550,000000	89,349936
549,000000	89,317117
548,000000	89,328746
547,000000	89,341456
546,000000	89,314978
545,000000	89,303999
544,000000	89,340427
543,000000	89,354723
542,000000	89,311754
541,000000	89,295063
540,000000	89,360682
539,000000	89,435648
538,000000	89,462149
537,000000	89,505769
536,000000	89,617533
535,000000	89,726627
534,000000	89,786105
533,000000	89,880743
532,000000	90,068461
531,000000	90,257251
530,000000	90,360150
529,000000	90,433977
528,000000	90,537691
527,000000	90,602897
526,000000	90,575573
525,000000	90,556068
524,000000	90,625712
523,000000	90,700792
522,000000	90,700387
521,000000	90,688478
520,000000	90,735080
519,000000	90,776911
518,000000	90,751801
517,000000	90,739158
516,000000	90,801092
515,000000	90,849611
514,000000	90,821256
513,000000	90,797230
512,000000	90,837662
511,000000	90,862664
510,000000	90,819106
509,000000	90,804296
508,000000	90,886845
507,000000	90,961493
506,000000	90,929072
505,000000	90,859941
504,000000	90,822613
503,000000	90,742089
502,000000	90,575431
501,000000	90,450108
500,000000	90,441273
499,000000	90,432116
498,000000	90,328569
497,000000	90,205903
496,000000	90,127608
495,000000	90,007156
494,000000	89,793698
493,000000	89,612852
492,000000	89,558926
491,000000	89,530306
490,000000	89,441325
489,000000	89,390418
488,000000	89,447510
487,000000	89,496759
486,000000	89,455447
485,000000	89,452564
484,000000	89,598391
483,000000	89,762643
482,000000	89,811064
481,000000	89,835423
480,000000	89,940402
479,000000	90,050322
478,000000	90,104993
477,000000	90,222404
476,000000	90,461533
475,000000	90,648316
474,000000	90,639522
473,000000	90,566764
472,000000	90,584535
471,000000	90,583541
470,000000	90,468680
469,000000	90,391100
468,000000	90,453914
467,000000	90,514045
466,000000	90,472545
465,000000	90,493500
464,000000	90,681748
463,000000	90,853478
462,000000	90,855517
461,000000	90,843633
460,000000	90,976066
459,000000	91,113428
458,000000	91,087416
457,000000	91,041031
456,000000	91,092452
455,000000	91,045787
454,000000	90,803018
453,000000	90,587808
452,000000	90,586968
451,000000	90,652729
450,000000	90,633841
