# Supplementary material for: Machine learning-assisted non-destructive plasticizer identification and quantification in historical PVC objects based on IR spectroscopy
Source: Sci Rep. 2022 Mar 23;12:5017. doi: 10.1038/s41598-022-08862-1 (PMC8943100; doi:10.1038/s41598-022-08862-1)
Supplement: Supplementary file 1 — Supplementary Information 1. [file 41598_2022_8862_MOESM1_ESM.zip › Plasticizers_PVC_data/ATR_FTIR_all/P427A.ASC]

PE IR       SUBTECH     SPECTRUM    ASCII       PEDS        4.00        
   -1
P427A.ASC
21/06/21
15:01:00.00
21/06/21
15:01:00.00
Tja�a Rijavec
Sample 018 By tjasar Date Monday, June 21 2021
450,000000
#HDR
-1
-1
#GR
cm-1
%T
1.0
0.0
4000,000000
-1,000000
3551
8
99,895322
64,552157
#DATA
4000,000000	99,196847
3999,000000	99,196001
3998,000000	99,195370
3997,000000	99,195871
3996,000000	99,197598
3995,000000	99,199784
3994,000000	99,201833
3993,000000	99,203731
3992,000000	99,205715
3991,000000	99,207598
3990,000000	99,208749
3989,000000	99,208815
3988,000000	99,208329
3987,000000	99,208383
3986,000000	99,209598
3985,000000	99,211467
3984,000000	99,212823
3983,000000	99,212978
3982,000000	99,212351
3981,000000	99,212013
3980,000000	99,212652
3979,000000	99,213939
3978,000000	99,214852
3977,000000	99,214504
3976,000000	99,212710
3975,000000	99,210056
3974,000000	99,207589
3973,000000	99,206348
3972,000000	99,206847
3971,000000	99,208767
3970,000000	99,211147
3969,000000	99,212974
3968,000000	99,213879
3967,000000	99,214236
3966,000000	99,214712
3965,000000	99,215732
3964,000000	99,217279
3963,000000	99,219089
3962,000000	99,220957
3961,000000	99,222931
3960,000000	99,224977
3959,000000	99,226657
3958,000000	99,227369
3957,000000	99,226848
3956,000000	99,225620
3955,000000	99,224591
3954,000000	99,224206
3953,000000	99,224031
3952,000000	99,223122
3951,000000	99,221078
3950,000000	99,218560
3949,000000	99,216853
3948,000000	99,216809
3947,000000	99,218417
3946,000000	99,221561
3945,000000	99,226109
3944,000000	99,231289
3943,000000	99,235728
3942,000000	99,238125
3941,000000	99,238373
3940,000000	99,237393
3939,000000	99,235751
3938,000000	99,233211
3937,000000	99,229534
3936,000000	99,225653
3935,000000	99,223225
3934,000000	99,223189
3933,000000	99,225353
3932,000000	99,228917
3931,000000	99,233405
3930,000000	99,238375
3929,000000	99,243180
3928,000000	99,247441
3927,000000	99,250838
3926,000000	99,252984
3925,000000	99,253537
3924,000000	99,252729
3923,000000	99,251051
3922,000000	99,248581
3921,000000	99,244925
3920,000000	99,240073
3919,000000	99,235024
3918,000000	99,231514
3917,000000	99,230520
3916,000000	99,231559
3915,000000	99,233608
3914,000000	99,235846
3913,000000	99,237850
3912,000000	99,239462
3911,000000	99,240621
3910,000000	99,241305
3909,000000	99,241166
3908,000000	99,240170
3907,000000	99,238680
3906,000000	99,236844
3905,000000	99,234708
3904,000000	99,233142
3903,000000	99,234606
3902,000000	99,241208
3901,000000	99,251692
3900,000000	99,261683
3899,000000	99,266846
3898,000000	99,266019
3897,000000	99,261166
3896,000000	99,254508
3895,000000	99,247755
3894,000000	99,243352
3893,000000	99,243758
3892,000000	99,248965
3891,000000	99,254468
3890,000000	99,255807
3889,000000	99,253774
3888,000000	99,251933
3887,000000	99,251718
3886,000000	99,251709
3885,000000	99,250887
3884,000000	99,251059
3883,000000	99,255004
3882,000000	99,263188
3881,000000	99,272260
3880,000000	99,277376
3879,000000	99,276897
3878,000000	99,274189
3877,000000	99,273307
3876,000000	99,274400
3875,000000	99,273451
3874,000000	99,266968
3873,000000	99,256730
3872,000000	99,248748
3871,000000	99,247591
3870,000000	99,252396
3869,000000	99,258624
3868,000000	99,263926
3867,000000	99,268550
3866,000000	99,271763
3865,000000	99,272669
3864,000000	99,272822
3863,000000	99,274467
3862,000000	99,277162
3861,000000	99,278658
3860,000000	99,277662
3859,000000	99,273601
3858,000000	99,266553
3857,000000	99,258087
3856,000000	99,252038
3855,000000	99,252709
3854,000000	99,259468
3853,000000	99,270122
3852,000000	99,282400
3851,000000	99,292910
3850,000000	99,298580
3849,000000	99,298424
3848,000000	99,293945
3847,000000	99,288351
3846,000000	99,284562
3845,000000	99,284117
3844,000000	99,286496
3843,000000	99,289258
3842,000000	99,290247
3841,000000	99,289514
3840,000000	99,289369
3839,000000	99,292087
3838,000000	99,298225
3837,000000	99,306017
3836,000000	99,313123
3835,000000	99,318640
3834,000000	99,322566
3833,000000	99,324964
3832,000000	99,325889
3831,000000	99,325802
3830,000000	99,326007
3829,000000	99,327930
3828,000000	99,331256
3827,000000	99,332646
3826,000000	99,328673
3825,000000	99,319895
3824,000000	99,311081
3823,000000	99,307056
3822,000000	99,308122
3821,000000	99,310889
3820,000000	99,312858
3819,000000	99,315483
3818,000000	99,321264
3817,000000	99,328982
3816,000000	99,334269
3815,000000	99,335147
3814,000000	99,334569
3813,000000	99,335281
3812,000000	99,336381
3811,000000	99,336350
3810,000000	99,336031
3809,000000	99,337809
3808,000000	99,341729
3807,000000	99,344714
3806,000000	99,344922
3805,000000	99,344587
3804,000000	99,347392
3803,000000	99,353846
3802,000000	99,360610
3801,000000	99,363767
3800,000000	99,363525
3799,000000	99,363960
3798,000000	99,366865
3797,000000	99,370766
3796,000000	99,373392
3795,000000	99,374586
3794,000000	99,375588
3793,000000	99,377121
3792,000000	99,378946
3791,000000	99,381103
3790,000000	99,383699
3789,000000	99,386192
3788,000000	99,387862
3787,000000	99,388485
3786,000000	99,388362
3785,000000	99,387899
3784,000000	99,387778
3783,000000	99,389226
3782,000000	99,393306
3781,000000	99,398985
3780,000000	99,403229
3779,000000	99,403972
3778,000000	99,402712
3777,000000	99,402609
3776,000000	99,404692
3775,000000	99,407027
3774,000000	99,407677
3773,000000	99,407269
3772,000000	99,407464
3771,000000	99,407982
3770,000000	99,407106
3769,000000	99,404789
3768,000000	99,403758
3767,000000	99,405969
3766,000000	99,409861
3765,000000	99,411978
3764,000000	99,410974
3763,000000	99,408761
3762,000000	99,407827
3761,000000	99,408579
3760,000000	99,410859
3759,000000	99,414752
3758,000000	99,419328
3757,000000	99,422735
3756,000000	99,424545
3755,000000	99,425723
3754,000000	99,425485
3753,000000	99,420422
3752,000000	99,408987
3751,000000	99,396465
3750,000000	99,389922
3749,000000	99,389539
3748,000000	99,393517
3747,000000	99,402600
3746,000000	99,415767
3745,000000	99,425449
3744,000000	99,425255
3743,000000	99,421186
3742,000000	99,421959
3741,000000	99,426519
3740,000000	99,430365
3739,000000	99,432749
3738,000000	99,436548
3737,000000	99,443155
3736,000000	99,451218
3735,000000	99,459512
3734,000000	99,465291
3733,000000	99,465889
3732,000000	99,461795
3731,000000	99,456024
3730,000000	99,451774
3729,000000	99,450209
3728,000000	99,450781
3727,000000	99,452624
3726,000000	99,455860
3725,000000	99,461190
3724,000000	99,467918
3723,000000	99,473534
3722,000000	99,475049
3721,000000	99,471618
3720,000000	99,465683
3719,000000	99,460487
3718,000000	99,457172
3717,000000	99,454907
3716,000000	99,453409
3715,000000	99,453605
3714,000000	99,455608
3713,000000	99,457649
3712,000000	99,457844
3711,000000	99,456302
3710,000000	99,453814
3709,000000	99,450636
3708,000000	99,447563
3707,000000	99,445427
3706,000000	99,444476
3705,000000	99,445063
3704,000000	99,447289
3703,000000	99,449660
3702,000000	99,448971
3701,000000	99,442838
3700,000000	99,432586
3699,000000	99,422305
3698,000000	99,414535
3697,000000	99,408765
3696,000000	99,403524
3695,000000	99,398578
3694,000000	99,394616
3693,000000	99,392292
3692,000000	99,392025
3691,000000	99,393578
3690,000000	99,395121
3689,000000	99,393479
3688,000000	99,387238
3687,000000	99,378675
3686,000000	99,370693
3685,000000	99,363399
3684,000000	99,355449
3683,000000	99,346895
3682,000000	99,338960
3681,000000	99,330962
3680,000000	99,319854
3679,000000	99,305151
3678,000000	99,290806
3677,000000	99,281806
3676,000000	99,279126
3675,000000	99,279652
3674,000000	99,279056
3673,000000	99,278554
3672,000000	99,280031
3671,000000	99,282107
3670,000000	99,283246
3669,000000	99,283370
3668,000000	99,283129
3667,000000	99,283030
3666,000000	99,282334
3665,000000	99,280114
3664,000000	99,276414
3663,000000	99,272232
3662,000000	99,268122
3661,000000	99,263659
3660,000000	99,258636
3659,000000	99,253936
3658,000000	99,250058
3657,000000	99,245845
3656,000000	99,239979
3655,000000	99,233919
3654,000000	99,230458
3653,000000	99,230489
3652,000000	99,231577
3651,000000	99,229702
3650,000000	99,225474
3649,000000	99,225388
3648,000000	99,229977
3647,000000	99,231625
3646,000000	99,226914
3645,000000	99,218983
3644,000000	99,211566
3643,000000	99,205698
3642,000000	99,200705
3641,000000	99,195688
3640,000000	99,190229
3639,000000	99,184130
3638,000000	99,177455
3637,000000	99,171099
3636,000000	99,165836
3635,000000	99,160661
3634,000000	99,153375
3633,000000	99,143574
3632,000000	99,133396
3631,000000	99,124505
3630,000000	99,114942
3629,000000	99,102947
3628,000000	99,091948
3627,000000	99,085075
3626,000000	99,081945
3625,000000	99,079527
3624,000000	99,075629
3623,000000	99,070537
3622,000000	99,065479
3621,000000	99,059980
3620,000000	99,052291
3619,000000	99,041869
3618,000000	99,030290
3617,000000	99,019054
3616,000000	99,008424
3615,000000	98,997385
3614,000000	98,984900
3613,000000	98,971742
3612,000000	98,960323
3611,000000	98,952616
3610,000000	98,948498
3609,000000	98,946580
3608,000000	98,945825
3607,000000	98,945265
3606,000000	98,943203
3605,000000	98,938172
3604,000000	98,930053
3603,000000	98,919482
3602,000000	98,907163
3601,000000	98,893931
3600,000000	98,881079
3599,000000	98,869699
3598,000000	98,859624
3597,000000	98,849788
3596,000000	98,839629
3595,000000	98,830119
3594,000000	98,822174
3593,000000	98,815627
3592,000000	98,809847
3591,000000	98,805023
3590,000000	98,801190
3589,000000	98,797158
3588,000000	98,791347
3587,000000	98,783909
3586,000000	98,775573
3585,000000	98,767505
3584,000000	98,761030
3583,000000	98,756254
3582,000000	98,751619
3581,000000	98,745469
3580,000000	98,737382
3579,000000	98,728525
3578,000000	98,719911
3577,000000	98,711279
3576,000000	98,701459
3575,000000	98,689890
3574,000000	98,677391
3573,000000	98,665344
3572,000000	98,654900
3571,000000	98,646636
3570,000000	98,640429
3569,000000	98,635011
3568,000000	98,629566
3567,000000	98,625346
3566,000000	98,622700
3565,000000	98,618999
3564,000000	98,612910
3563,000000	98,605393
3562,000000	98,597285
3561,000000	98,588185
3560,000000	98,577283
3559,000000	98,564657
3558,000000	98,551529
3557,000000	98,539334
3556,000000	98,528889
3555,000000	98,520275
3554,000000	98,513103
3553,000000	98,506330
3552,000000	98,498403
3551,000000	98,488230
3550,000000	98,476197
3549,000000	98,463662
3548,000000	98,451836
3547,000000	98,441665
3546,000000	98,434155
3545,000000	98,429492
3544,000000	98,426165
3543,000000	98,421892
3542,000000	98,415255
3541,000000	98,406389
3540,000000	98,396619
3539,000000	98,387424
3538,000000	98,379742
3537,000000	98,373830
3536,000000	98,369240
3535,000000	98,364700
3534,000000	98,358535
3533,000000	98,349892
3532,000000	98,339232
3531,000000	98,327861
3530,000000	98,317003
3529,000000	98,307534
3528,000000	98,300140
3527,000000	98,294989
3526,000000	98,290919
3525,000000	98,286015
3524,000000	98,279328
3523,000000	98,271772
3522,000000	98,264881
3521,000000	98,259075
3520,000000	98,253524
3519,000000	98,247336
3518,000000	98,240537
3517,000000	98,233918
3516,000000	98,227696
3515,000000	98,220903
3514,000000	98,212366
3513,000000	98,202455
3512,000000	98,193160
3511,000000	98,186329
3510,000000	98,181929
3509,000000	98,178364
3508,000000	98,174215
3507,000000	98,169308
3506,000000	98,164148
3505,000000	98,158996
3504,000000	98,153733
3503,000000	98,148016
3502,000000	98,141324
3501,000000	98,133691
3500,000000	98,126095
3499,000000	98,119464
3498,000000	98,113461
3497,000000	98,106994
3496,000000	98,099718
3495,000000	98,092420
3494,000000	98,086070
3493,000000	98,081020
3492,000000	98,077080
3491,000000	98,073768
3490,000000	98,070453
3489,000000	98,066617
3488,000000	98,061857
3487,000000	98,055474
3486,000000	98,046707
3485,000000	98,036127
3484,000000	98,026153
3483,000000	98,019250
3482,000000	98,015292
3481,000000	98,011538
3480,000000	98,005612
3479,000000	97,997792
3478,000000	97,990107
3477,000000	97,984081
3476,000000	97,979770
3475,000000	97,976314
3474,000000	97,973087
3473,000000	97,970544
3472,000000	97,969868
3471,000000	97,971459
3470,000000	97,973814
3469,000000	97,974342
3468,000000	97,971266
3467,000000	97,964474
3466,000000	97,955049
3465,000000	97,944899
3464,000000	97,936612
3463,000000	97,932280
3462,000000	97,931507
3461,000000	97,931212
3460,000000	97,928083
3459,000000	97,921234
3458,000000	97,912404
3457,000000	97,904029
3456,000000	97,897395
3455,000000	97,892214
3454,000000	97,887408
3453,000000	97,882623
3452,000000	97,878867
3451,000000	97,877632
3450,000000	97,879034
3449,000000	97,881224
3448,000000	97,881903
3447,000000	97,880389
3446,000000	97,877789
3445,000000	97,875473
3444,000000	97,874042
3443,000000	97,873448
3442,000000	97,873433
3441,000000	97,873711
3440,000000	97,874136
3439,000000	97,874880
3438,000000	97,876343
3437,000000	97,878702
3436,000000	97,881489
3435,000000	97,883661
3434,000000	97,884037
3433,000000	97,882104
3432,000000	97,878463
3431,000000	97,874430
3430,000000	97,870903
3429,000000	97,867761
3428,000000	97,864542
3427,000000	97,861339
3426,000000	97,858761
3425,000000	97,857292
3424,000000	97,857121
3423,000000	97,858313
3422,000000	97,860622
3421,000000	97,863235
3420,000000	97,865095
3419,000000	97,865563
3418,000000	97,864629
3417,000000	97,862815
3416,000000	97,861179
3415,000000	97,860995
3414,000000	97,862692
3413,000000	97,865095
3412,000000	97,866341
3411,000000	97,865584
3410,000000	97,863469
3409,000000	97,861105
3408,000000	97,859206
3407,000000	97,858272
3406,000000	97,859083
3405,000000	97,862452
3404,000000	97,868362
3403,000000	97,875355
3402,000000	97,880935
3401,000000	97,883119
3400,000000	97,881825
3399,000000	97,878765
3398,000000	97,875948
3397,000000	97,874526
3396,000000	97,874936
3395,000000	97,877449
3394,000000	97,881932
3393,000000	97,887261
3392,000000	97,891627
3391,000000	97,893725
3390,000000	97,893717
3389,000000	97,892967
3388,000000	97,892896
3387,000000	97,893899
3386,000000	97,895204
3385,000000	97,895840
3384,000000	97,895708
3383,000000	97,895640
3382,000000	97,896567
3381,000000	97,898989
3380,000000	97,902916
3379,000000	97,907749
3378,000000	97,912218
3377,000000	97,915131
3376,000000	97,916514
3375,000000	97,917685
3374,000000	97,920045
3373,000000	97,924020
3372,000000	97,929241
3371,000000	97,935202
3370,000000	97,941499
3369,000000	97,947719
3368,000000	97,953407
3367,000000	97,958011
3366,000000	97,960935
3365,000000	97,962116
3364,000000	97,962647
3363,000000	97,964240
3362,000000	97,967612
3361,000000	97,971657
3360,000000	97,974580
3359,000000	97,975746
3358,000000	97,976143
3357,000000	97,977246
3356,000000	97,979857
3355,000000	97,983948
3354,000000	97,989163
3353,000000	97,995170
3352,000000	98,001588
3351,000000	98,007772
3350,000000	98,013001
3349,000000	98,017060
3348,000000	98,020567
3347,000000	98,024380
3346,000000	98,028608
3345,000000	98,032549
3344,000000	98,035745
3343,000000	98,038950
3342,000000	98,043698
3341,000000	98,050877
3340,000000	98,059639
3339,000000	98,067617
3338,000000	98,072413
3337,000000	98,073385
3336,000000	98,072252
3335,000000	98,071739
3334,000000	98,073444
3333,000000	98,077029
3332,000000	98,081212
3331,000000	98,085125
3330,000000	98,088743
3329,000000	98,092500
3328,000000	98,096847
3327,000000	98,101901
3326,000000	98,107152
3325,000000	98,111578
3324,000000	98,114358
3323,000000	98,115608
3322,000000	98,116371
3321,000000	98,117943
3320,000000	98,121119
3319,000000	98,125843
3318,000000	98,131389
3317,000000	98,136935
3316,000000	98,142055
3315,000000	98,146739
3314,000000	98,151098
3313,000000	98,155179
3312,000000	98,159021
3311,000000	98,162745
3310,000000	98,166658
3309,000000	98,171305
3308,000000	98,177078
3307,000000	98,183442
3306,000000	98,188786
3305,000000	98,191498
3304,000000	98,191377
3303,000000	98,189842
3302,000000	98,188871
3301,000000	98,189998
3300,000000	98,194001
3299,000000	98,200789
3298,000000	98,209264
3297,000000	98,217802
3296,000000	98,225286
3295,000000	98,231612
3294,000000	98,237066
3293,000000	98,241508
3292,000000	98,244420
3291,000000	98,245731
3290,000000	98,246449
3289,000000	98,248387
3288,000000	98,252971
3287,000000	98,259992
3286,000000	98,267612
3285,000000	98,273918
3284,000000	98,278479
3283,000000	98,282084
3282,000000	98,285241
3281,000000	98,287703
3280,000000	98,289571
3279,000000	98,292037
3278,000000	98,296471
3277,000000	98,303055
3276,000000	98,310787
3275,000000	98,318647
3274,000000	98,326375
3273,000000	98,334135
3272,000000	98,341723
3271,000000	98,348357
3270,000000	98,353315
3269,000000	98,356736
3268,000000	98,359586
3267,000000	98,362613
3266,000000	98,365395
3265,000000	98,366815
3264,000000	98,366426
3263,000000	98,365059
3262,000000	98,364261
3261,000000	98,365432
3260,000000	98,369449
3259,000000	98,376390
3258,000000	98,385296
3257,000000	98,394334
3256,000000	98,401598
3255,000000	98,406029
3254,000000	98,408003
3253,000000	98,409326
3252,000000	98,412305
3251,000000	98,418272
3250,000000	98,426646
3249,000000	98,435424
3248,000000	98,442471
3247,000000	98,446493
3246,000000	98,447441
3245,000000	98,446583
3244,000000	98,445921
3243,000000	98,446920
3242,000000	98,449790
3241,000000	98,454147
3240,000000	98,459880
3239,000000	98,466894
3238,000000	98,474519
3237,000000	98,481892
3236,000000	98,488779
3235,000000	98,495274
3234,000000	98,500836
3233,000000	98,504414
3232,000000	98,505686
3231,000000	98,505578
3230,000000	98,505469
3229,000000	98,506338
3228,000000	98,508582
3227,000000	98,511988
3226,000000	98,515811
3225,000000	98,519413
3224,000000	98,522951
3223,000000	98,527051
3222,000000	98,531946
3221,000000	98,537346
3220,000000	98,542855
3219,000000	98,547835
3218,000000	98,551301
3217,000000	98,552912
3216,000000	98,554039
3215,000000	98,556746
3214,000000	98,561507
3213,000000	98,566786
3212,000000	98,571090
3211,000000	98,574628
3210,000000	98,578494
3209,000000	98,583133
3208,000000	98,588114
3207,000000	98,592856
3206,000000	98,597025
3205,000000	98,600644
3204,000000	98,604281
3203,000000	98,608702
3202,000000	98,613976
3201,000000	98,619184
3200,000000	98,623410
3199,000000	98,626764
3198,000000	98,630248
3197,000000	98,634811
3196,000000	98,640612
3195,000000	98,646995
3194,000000	98,653017
3193,000000	98,658296
3192,000000	98,663249
3191,000000	98,668223
3190,000000	98,672609
3189,000000	98,675519
3188,000000	98,677298
3187,000000	98,679527
3186,000000	98,683375
3185,000000	98,688484
3184,000000	98,693714
3183,000000	98,698150
3182,000000	98,701198
3181,000000	98,702483
3180,000000	98,702355
3179,000000	98,702150
3178,000000	98,703282
3177,000000	98,706244
3176,000000	98,710649
3175,000000	98,715901
3174,000000	98,721445
3173,000000	98,726804
3172,000000	98,731816
3171,000000	98,736586
3170,000000	98,740992
3169,000000	98,744606
3168,000000	98,747371
3167,000000	98,749891
3166,000000	98,752687
3165,000000	98,755490
3164,000000	98,757780
3163,000000	98,759773
3162,000000	98,762393
3161,000000	98,766304
3160,000000	98,771309
3159,000000	98,776798
3158,000000	98,782666
3157,000000	98,789801
3156,000000	98,799489
3155,000000	98,811867
3154,000000	98,824701
3153,000000	98,834179
3152,000000	98,837517
3151,000000	98,835029
3150,000000	98,829645
3149,000000	98,824541
3148,000000	98,821366
3147,000000	98,820179
3146,000000	98,820541
3145,000000	98,822540
3144,000000	98,827033
3143,000000	98,834849
3142,000000	98,845502
3141,000000	98,856521
3140,000000	98,864287
3139,000000	98,866191
3138,000000	98,862696
3137,000000	98,857399
3136,000000	98,854530
3135,000000	98,855801
3134,000000	98,859809
3133,000000	98,864404
3132,000000	98,868862
3131,000000	98,873246
3130,000000	98,876673
3129,000000	98,877705
3128,000000	98,876421
3127,000000	98,874921
3126,000000	98,875321
3125,000000	98,877997
3124,000000	98,882142
3123,000000	98,887149
3122,000000	98,892821
3121,000000	98,898780
3120,000000	98,904350
3119,000000	98,908846
3118,000000	98,911571
3117,000000	98,911894
3116,000000	98,909727
3115,000000	98,905784
3114,000000	98,901147
3113,000000	98,896772
3112,000000	98,893362
3111,000000	98,891091
3110,000000	98,889200
3109,000000	98,886325
3108,000000	98,881775
3107,000000	98,876302
3106,000000	98,871341
3105,000000	98,867859
3104,000000	98,866372
3103,000000	98,867432
3102,000000	98,871237
3101,000000	98,876680
3100,000000	98,881592
3099,000000	98,884165
3098,000000	98,883944
3097,000000	98,881561
3096,000000	98,878159
3095,000000	98,874968
3094,000000	98,872739
3093,000000	98,871043
3092,000000	98,868324
3091,000000	98,862971
3090,000000	98,854610
3089,000000	98,844437
3088,000000	98,834241
3087,000000	98,825070
3086,000000	98,816796
3085,000000	98,809007
3084,000000	98,802085
3083,000000	98,797129
3082,000000	98,794851
3081,000000	98,794887
3080,000000	98,796161
3079,000000	98,797561
3078,000000	98,798207
3077,000000	98,797506
3076,000000	98,795314
3075,000000	98,792022
3074,000000	98,788482
3073,000000	98,786005
3072,000000	98,786055
3071,000000	98,789195
3070,000000	98,793856
3069,000000	98,796605
3068,000000	98,794193
3067,000000	98,785612
3066,000000	98,772450
3065,000000	98,757770
3064,000000	98,744748
3063,000000	98,735541
3062,000000	98,730709
3061,000000	98,729619
3060,000000	98,731844
3059,000000	98,737921
3058,000000	98,748559
3057,000000	98,763088
3056,000000	98,779134
3055,000000	98,793936
3054,000000	98,805872
3053,000000	98,814726
3052,000000	98,820742
3051,000000	98,823725
3050,000000	98,823247
3049,000000	98,819688
3048,000000	98,814607
3047,000000	98,809798
3046,000000	98,806048
3045,000000	98,802998
3044,000000	98,799779
3043,000000	98,795082
3042,000000	98,787071
3041,000000	98,774234
3040,000000	98,756770
3039,000000	98,736724
3038,000000	98,716327
3037,000000	98,696305
3036,000000	98,675534
3035,000000	98,651757
3034,000000	98,622970
3033,000000	98,588827
3032,000000	98,551156
3031,000000	98,512678
3030,000000	98,475512
3029,000000	98,441504
3028,000000	98,413761
3027,000000	98,396500
3026,000000	98,392486
3025,000000	98,401029
3024,000000	98,418457
3023,000000	98,440360
3022,000000	98,463305
3021,000000	98,485466
3020,000000	98,506457
3019,000000	98,526078
3018,000000	98,542949
3017,000000	98,554754
3016,000000	98,560275
3015,000000	98,560420
3014,000000	98,556864
3013,000000	98,550237
3012,000000	98,540191
3011,000000	98,526681
3010,000000	98,510282
3009,000000	98,491748
3008,000000	98,471896
3007,000000	98,451779
3006,000000	98,432293
3005,000000	98,413608
3004,000000	98,395469
3003,000000	98,378097
3002,000000	98,362404
3001,000000	98,349147
3000,000000	98,337894
2999,000000	98,326676
2998,000000	98,312715
2997,000000	98,293736
2996,000000	98,268967
2995,000000	98,238813
2994,000000	98,203614
2993,000000	98,162935
2992,000000	98,115645
2991,000000	98,060449
2990,000000	97,996246
2989,000000	97,922715
2988,000000	97,840808
2987,000000	97,752131
2986,000000	97,657824
2985,000000	97,558150
2984,000000	97,453079
2983,000000	97,342751
2982,000000	97,227296
2981,000000	97,107392
2980,000000	96,985374
2979,000000	96,865441
2978,000000	96,752001
2977,000000	96,647787
2976,000000	96,553653
2975,000000	96,469482
2974,000000	96,394938
2973,000000	96,329300
2972,000000	96,271605
2971,000000	96,221316
2970,000000	96,179099
2969,000000	96,146769
2968,000000	96,125797
2967,000000	96,115778
2966,000000	96,114240
2965,000000	96,118189
2964,000000	96,125403
2963,000000	96,133895
2962,000000	96,140929
2961,000000	96,143489
2960,000000	96,139946
2959,000000	96,130497
2958,000000	96,115932
2957,000000	96,096578
2956,000000	96,072613
2955,000000	96,044758
2954,000000	96,014036
2953,000000	95,981142
2952,000000	95,946165
2951,000000	95,908633
2950,000000	95,867628
2949,000000	95,821886
2948,000000	95,770059
2947,000000	95,710792
2946,000000	95,642674
2945,000000	95,564467
2944,000000	95,475256
2943,000000	95,374569
2942,000000	95,262604
2941,000000	95,140669
2940,000000	95,011118
2939,000000	94,876031
2938,000000	94,736188
2937,000000	94,591438
2936,000000	94,441971
2935,000000	94,288808
2934,000000	94,133278
2933,000000	93,976605
2932,000000	93,819536
2931,000000	93,661757
2930,000000	93,501896
2929,000000	93,338843
2928,000000	93,172957
2927,000000	93,005260
2926,000000	92,835316
2925,000000	92,660622
2924,000000	92,478177
2923,000000	92,286414
2922,000000	92,085857
2921,000000	91,879420
2920,000000	91,673464
2919,000000	91,479473
2918,000000	91,315412
2917,000000	91,203411
2916,000000	91,163069
2915,000000	91,201822
2914,000000	91,309373
2913,000000	91,461581
2912,000000	91,631638
2911,000000	91,801942
2910,000000	91,968004
2909,000000	92,135263
2908,000000	92,312541
2907,000000	92,507189
2906,000000	92,723058
2905,000000	92,960311
2904,000000	93,216817
2903,000000	93,489832
2902,000000	93,776565
2901,000000	94,073937
2900,000000	94,377209
2899,000000	94,680196
2898,000000	94,975420
2897,000000	95,255026
2896,000000	95,512627
2895,000000	95,745006
2894,000000	95,952515
2893,000000	96,137570
2892,000000	96,303072
2891,000000	96,451539
2890,000000	96,584771
2889,000000	96,703839
2888,000000	96,809569
2887,000000	96,903259
2886,000000	96,986618
2885,000000	97,061182
2884,000000	97,127856
2883,000000	97,187005
2882,000000	97,238711
2881,000000	97,282772
2880,000000	97,318732
2879,000000	97,346099
2878,000000	97,364844
2877,000000	97,375825
2876,000000	97,380402
2875,000000	97,379272
2874,000000	97,371943
2873,000000	97,358176
2872,000000	97,340238
2871,000000	97,322993
2870,000000	97,311216
2869,000000	97,306546
2868,000000	97,306395
2867,000000	97,304876
2866,000000	97,294867
2865,000000	97,270765
2864,000000	97,230569
2863,000000	97,174934
2862,000000	97,103440
2861,000000	97,012861
2860,000000	96,899904
2859,000000	96,765255
2858,000000	96,613418
2857,000000	96,448616
2856,000000	96,271684
2855,000000	96,081738
2854,000000	95,881350
2853,000000	95,681991
2852,000000	95,507528
2851,000000	95,391014
2850,000000	95,363566
2849,000000	95,439359
2848,000000	95,606133
2847,000000	95,829995
2846,000000	96,071516
2845,000000	96,301520
2844,000000	96,507392
2843,000000	96,690138
2842,000000	96,856434
2841,000000	97,012007
2840,000000	97,158249
2839,000000	97,293190
2838,000000	97,415096
2837,000000	97,524760
2836,000000	97,624655
2835,000000	97,716644
2834,000000	97,800975
2833,000000	97,877342
2832,000000	97,946059
2831,000000	98,007817
2830,000000	98,062905
2829,000000	98,110985
2828,000000	98,151385
2827,000000	98,183275
2826,000000	98,205976
2825,000000	98,219754
2824,000000	98,226050
2823,000000	98,226450
2822,000000	98,221816
2821,000000	98,213043
2820,000000	98,202504
2819,000000	98,193901
2818,000000	98,190413
2817,000000	98,193704
2816,000000	98,204640
2815,000000	98,224050
2814,000000	98,252277
2813,000000	98,288306
2812,000000	98,329716
2811,000000	98,373386
2810,000000	98,416241
2809,000000	98,456030
2808,000000	98,492001
2807,000000	98,524619
2806,000000	98,554446
2805,000000	98,581559
2804,000000	98,606053
2803,000000	98,628587
2802,000000	98,650009
2801,000000	98,670528
2800,000000	98,689473
2799,000000	98,705769
2798,000000	98,718711
2797,000000	98,728668
2796,000000	98,736992
2795,000000	98,744882
2794,000000	98,752489
2793,000000	98,759548
2792,000000	98,766685
2791,000000	98,775110
2790,000000	98,784885
2789,000000	98,794471
2788,000000	98,802493
2787,000000	98,809294
2786,000000	98,816155
2785,000000	98,823577
2784,000000	98,830961
2783,000000	98,837570
2782,000000	98,843160
2781,000000	98,847903
2780,000000	98,852348
2779,000000	98,857394
2778,000000	98,863761
2777,000000	98,871309
2776,000000	98,878985
2775,000000	98,885431
2774,000000	98,889723
2773,000000	98,891880
2772,000000	98,892841
2771,000000	98,893639
2770,000000	98,894440
2769,000000	98,894629
2768,000000	98,893897
2767,000000	98,892796
2766,000000	98,892020
2765,000000	98,891587
2764,000000	98,891090
2763,000000	98,890338
2762,000000	98,889395
2761,000000	98,888287
2760,000000	98,887098
2759,000000	98,886194
2758,000000	98,885873
2757,000000	98,885775
2756,000000	98,884975
2755,000000	98,882838
2754,000000	98,879821
2753,000000	98,877343
2752,000000	98,876688
2751,000000	98,877789
2750,000000	98,879157
2749,000000	98,879135
2748,000000	98,877156
2747,000000	98,873705
2746,000000	98,869496
2745,000000	98,865192
2744,000000	98,861650
2743,000000	98,859659
2742,000000	98,859302
2741,000000	98,860042
2740,000000	98,861428
2739,000000	98,863210
2738,000000	98,864830
2737,000000	98,865601
2736,000000	98,865624
2735,000000	98,865895
2734,000000	98,867126
2733,000000	98,868955
2732,000000	98,870738
2731,000000	98,872754
2730,000000	98,876168
2729,000000	98,881818
2728,000000	98,889142
2727,000000	98,896253
2726,000000	98,901159
2725,000000	98,903303
2724,000000	98,903930
2723,000000	98,904679
2722,000000	98,906014
2721,000000	98,907429
2720,000000	98,908833
2719,000000	98,910869
2718,000000	98,913842
2717,000000	98,917204
2716,000000	98,920391
2715,000000	98,923491
2714,000000	98,926729
2713,000000	98,929918
2712,000000	98,932775
2711,000000	98,935261
2710,000000	98,937189
2709,000000	98,937969
2708,000000	98,937213
2707,000000	98,935340
2706,000000	98,933287
2705,000000	98,931820
2704,000000	98,931288
2703,000000	98,931753
2702,000000	98,933125
2701,000000	98,935279
2700,000000	98,937998
2699,000000	98,940639
2698,000000	98,942146
2697,000000	98,941955
2696,000000	98,940769
2695,000000	98,939846
2694,000000	98,939557
2693,000000	98,939310
2692,000000	98,938823
2691,000000	98,938632
2690,000000	98,939102
2689,000000	98,939673
2688,000000	98,939456
2687,000000	98,938123
2686,000000	98,936123
2685,000000	98,934574
2684,000000	98,934917
2683,000000	98,937824
2682,000000	98,942119
2681,000000	98,945466
2680,000000	98,946439
2679,000000	98,945456
2678,000000	98,943635
2677,000000	98,941586
2676,000000	98,939565
2675,000000	98,937858
2674,000000	98,936404
2673,000000	98,934730
2672,000000	98,932803
2671,000000	98,931379
2670,000000	98,931041
2669,000000	98,931475
2668,000000	98,932107
2667,000000	98,932768
2666,000000	98,933187
2665,000000	98,932535
2664,000000	98,930371
2663,000000	98,927683
2662,000000	98,926327
2661,000000	98,927594
2660,000000	98,931710
2659,000000	98,938300
2658,000000	98,946540
2657,000000	98,955139
2656,000000	98,962971
2655,000000	98,969919
2654,000000	98,976740
2653,000000	98,984102
2652,000000	98,992003
2651,000000	98,999998
2650,000000	99,007666
2649,000000	99,014913
2648,000000	99,022016
2647,000000	99,029223
2646,000000	99,036227
2645,000000	99,042399
2644,000000	99,047685
2643,000000	99,052868
2642,000000	99,058664
2641,000000	99,064907
2640,000000	99,070860
2639,000000	99,075835
2638,000000	99,079205
2637,000000	99,080399
2636,000000	99,079535
2635,000000	99,078002
2634,000000	99,077968
2633,000000	99,081166
2632,000000	99,087918
2631,000000	99,096846
2630,000000	99,105518
2629,000000	99,111979
2628,000000	99,116001
2627,000000	99,118595
2626,000000	99,120365
2625,000000	99,120988
2624,000000	99,120322
2623,000000	99,119241
2622,000000	99,119069
2621,000000	99,120781
2620,000000	99,124874
2619,000000	99,131167
2618,000000	99,138282
2617,000000	99,144040
2616,000000	99,147043
2615,000000	99,147696
2614,000000	99,147609
2613,000000	99,148409
2612,000000	99,150961
2611,000000	99,154770
2610,000000	99,158007
2609,000000	99,159059
2608,000000	99,158367
2607,000000	99,157927
2606,000000	99,158751
2605,000000	99,159854
2604,000000	99,160149
2603,000000	99,160260
2602,000000	99,161630
2601,000000	99,164634
2600,000000	99,168367
2599,000000	99,171878
2598,000000	99,174922
2597,000000	99,177677
2596,000000	99,180194
2595,000000	99,182128
2594,000000	99,183038
2593,000000	99,183155
2592,000000	99,183497
2591,000000	99,184778
2590,000000	99,186606
2589,000000	99,188406
2588,000000	99,190470
2587,000000	99,193034
2586,000000	99,194905
2585,000000	99,194504
2584,000000	99,192178
2583,000000	99,189980
2582,000000	99,189183
2581,000000	99,189247
2580,000000	99,189262
2579,000000	99,189029
2578,000000	99,188785
2577,000000	99,189180
2576,000000	99,191293
2575,000000	99,195089
2574,000000	99,198134
2573,000000	99,197786
2572,000000	99,194765
2571,000000	99,192503
2570,000000	99,192752
2569,000000	99,193941
2568,000000	99,194242
2567,000000	99,193889
2566,000000	99,193678
2565,000000	99,193394
2564,000000	99,193073
2563,000000	99,193924
2562,000000	99,196581
2561,000000	99,199585
2560,000000	99,200820
2559,000000	99,199443
2558,000000	99,195933
2557,000000	99,191672
2556,000000	99,189129
2555,000000	99,190615
2554,000000	99,195599
2553,000000	99,200570
2552,000000	99,202608
2551,000000	99,202110
2550,000000	99,201325
2549,000000	99,201725
2548,000000	99,203624
2547,000000	99,206933
2546,000000	99,210965
2545,000000	99,214560
2544,000000	99,217397
2543,000000	99,220330
2542,000000	99,223779
2541,000000	99,226834
2540,000000	99,228427
2539,000000	99,228293
2538,000000	99,226468
2537,000000	99,223280
2536,000000	99,220230
2535,000000	99,219054
2534,000000	99,219320
2533,000000	99,218705
2532,000000	99,216526
2531,000000	99,215032
2530,000000	99,216218
2529,000000	99,219021
2528,000000	99,221064
2527,000000	99,221570
2526,000000	99,221149
2525,000000	99,220209
2524,000000	99,219102
2523,000000	99,218789
2522,000000	99,219763
2521,000000	99,221060
2520,000000	99,221576
2519,000000	99,221736
2518,000000	99,222711
2517,000000	99,224491
2516,000000	99,225643
2515,000000	99,224793
2514,000000	99,222045
2513,000000	99,219478
2512,000000	99,220138
2511,000000	99,225366
2510,000000	99,232898
2509,000000	99,238895
2508,000000	99,242076
2507,000000	99,244410
2506,000000	99,247540
2505,000000	99,250302
2504,000000	99,250819
2503,000000	99,249526
2502,000000	99,248822
2501,000000	99,250488
2500,000000	99,254123
2499,000000	99,257554
2498,000000	99,258431
2497,000000	99,256266
2496,000000	99,253095
2495,000000	99,251453
2494,000000	99,251981
2493,000000	99,253916
2492,000000	99,257016
2491,000000	99,261017
2490,000000	99,263874
2489,000000	99,263307
2488,000000	99,260342
2487,000000	99,258681
2486,000000	99,259958
2485,000000	99,262064
2484,000000	99,262934
2483,000000	99,263344
2482,000000	99,264744
2481,000000	99,266826
2480,000000	99,268920
2479,000000	99,271659
2478,000000	99,275385
2477,000000	99,278564
2476,000000	99,279713
2475,000000	99,279788
2474,000000	99,281069
2473,000000	99,284574
2472,000000	99,289568
2471,000000	99,294437
2470,000000	99,297096
2469,000000	99,296028
2468,000000	99,292416
2467,000000	99,290003
2466,000000	99,291372
2465,000000	99,295226
2464,000000	99,298370
2463,000000	99,299408
2462,000000	99,299247
2461,000000	99,298913
2460,000000	99,298394
2459,000000	99,297206
2458,000000	99,295047
2457,000000	99,292202
2456,000000	99,289882
2455,000000	99,289639
2454,000000	99,291949
2453,000000	99,295832
2452,000000	99,300046
2451,000000	99,303947
2450,000000	99,307138
2449,000000	99,309410
2448,000000	99,311174
2447,000000	99,312780
2446,000000	99,313318
2445,000000	99,311531
2444,000000	99,308143
2443,000000	99,305694
2442,000000	99,305485
2441,000000	99,306141
2440,000000	99,305765
2439,000000	99,304304
2438,000000	99,303249
2437,000000	99,304070
2436,000000	99,307235
2435,000000	99,311513
2434,000000	99,314214
2433,000000	99,313700
2432,000000	99,311820
2431,000000	99,312295
2430,000000	99,316369
2429,000000	99,321667
2428,000000	99,325449
2427,000000	99,327053
2426,000000	99,326877
2425,000000	99,325294
2424,000000	99,323413
2423,000000	99,322934
2422,000000	99,324092
2421,000000	99,325125
2420,000000	99,324516
2419,000000	99,322424
2418,000000	99,319566
2417,000000	99,316490
2416,000000	99,314474
2415,000000	99,315136
2414,000000	99,318139
2413,000000	99,320963
2412,000000	99,321959
2411,000000	99,322353
2410,000000	99,324470
2409,000000	99,329241
2408,000000	99,336009
2407,000000	99,343154
2406,000000	99,348299
2405,000000	99,349637
2404,000000	99,348085
2403,000000	99,346838
2402,000000	99,348038
2401,000000	99,350987
2400,000000	99,353958
2399,000000	99,356229
2398,000000	99,357657
2397,000000	99,357850
2396,000000	99,356802
2395,000000	99,355461
2394,000000	99,355125
2393,000000	99,356925
2392,000000	99,361526
2391,000000	99,367884
2390,000000	99,372415
2389,000000	99,371595
2388,000000	99,365670
2387,000000	99,358428
2386,000000	99,353261
2385,000000	99,350999
2384,000000	99,351793
2383,000000	99,356002
2382,000000	99,362487
2381,000000	99,368340
2380,000000	99,371665
2379,000000	99,373380
2378,000000	99,374758
2377,000000	99,374952
2376,000000	99,372261
2375,000000	99,366779
2374,000000	99,360462
2373,000000	99,355634
2372,000000	99,354411
2371,000000	99,357886
2370,000000	99,365356
2369,000000	99,374688
2368,000000	99,383757
2367,000000	99,390212
2366,000000	99,390650
2365,000000	99,383524
2364,000000	99,371644
2363,000000	99,359151
2362,000000	99,347298
2361,000000	99,335842
2360,000000	99,326915
2359,000000	99,324468
2358,000000	99,329306
2357,000000	99,337387
2356,000000	99,343016
2355,000000	99,342734
2354,000000	99,338992
2353,000000	99,336516
2352,000000	99,336773
2351,000000	99,337335
2350,000000	99,335941
2349,000000	99,333239
2348,000000	99,331836
2347,000000	99,334205
2346,000000	99,338061
2345,000000	99,337044
2344,000000	99,328535
2343,000000	99,316354
2342,000000	99,307754
2341,000000	99,306269
2340,000000	99,309956
2339,000000	99,314706
2338,000000	99,317389
2337,000000	99,316853
2336,000000	99,313898
2335,000000	99,311802
2334,000000	99,313316
2333,000000	99,318092
2332,000000	99,322552
2331,000000	99,324848
2330,000000	99,323442
2329,000000	99,316728
2328,000000	99,301886
2327,000000	99,281842
2326,000000	99,263887
2325,000000	99,255680
2324,000000	99,260004
2323,000000	99,274333
2322,000000	99,292507
2321,000000	99,307654
2320,000000	99,315719
2319,000000	99,317846
2318,000000	99,317017
2317,000000	99,315952
2316,000000	99,315037
2315,000000	99,314698
2314,000000	99,314155
2313,000000	99,313591
2312,000000	99,313875
2311,000000	99,317205
2310,000000	99,323225
2309,000000	99,329792
2308,000000	99,334964
2307,000000	99,339313
2306,000000	99,342960
2305,000000	99,344766
2304,000000	99,344175
2303,000000	99,343180
2302,000000	99,343334
2301,000000	99,343983
2300,000000	99,343573
2299,000000	99,342552
2298,000000	99,341560
2297,000000	99,340524
2296,000000	99,339054
2295,000000	99,338265
2294,000000	99,338416
2293,000000	99,338277
2292,000000	99,337023
2291,000000	99,336370
2290,000000	99,338007
2289,000000	99,340641
2288,000000	99,341223
2287,000000	99,338259
2286,000000	99,333138
2285,000000	99,329410
2284,000000	99,331629
2283,000000	99,341655
2282,000000	99,355165
2281,000000	99,364333
2280,000000	99,366455
2279,000000	99,366523
2278,000000	99,369517
2277,000000	99,373806
2276,000000	99,375355
2275,000000	99,374999
2274,000000	99,377209
2273,000000	99,384192
2272,000000	99,394700
2271,000000	99,406740
2270,000000	99,417426
2269,000000	99,422229
2268,000000	99,418713
2267,000000	99,410390
2266,000000	99,403601
2265,000000	99,401233
2264,000000	99,401678
2263,000000	99,402567
2262,000000	99,402835
2261,000000	99,401954
2260,000000	99,399637
2259,000000	99,396203
2258,000000	99,393226
2257,000000	99,394503
2256,000000	99,405042
2255,000000	99,425014
2254,000000	99,445445
2253,000000	99,455380
2252,000000	99,454119
2251,000000	99,450978
2250,000000	99,451604
2249,000000	99,451763
2248,000000	99,446790
2247,000000	99,440514
2246,000000	99,439155
2245,000000	99,442328
2244,000000	99,445267
2243,000000	99,445843
2242,000000	99,444659
2241,000000	99,442404
2240,000000	99,442097
2239,000000	99,449463
2238,000000	99,465460
2237,000000	99,481633
2236,000000	99,488724
2235,000000	99,487643
2234,000000	99,487146
2233,000000	99,493181
2232,000000	99,504426
2231,000000	99,515546
2230,000000	99,520478
2229,000000	99,515246
2228,000000	99,501803
2227,000000	99,487193
2226,000000	99,476405
2225,000000	99,469341
2224,000000	99,466248
2223,000000	99,470616
2222,000000	99,482951
2221,000000	99,496860
2220,000000	99,506321
2219,000000	99,513021
2218,000000	99,522324
2217,000000	99,535747
2216,000000	99,551272
2215,000000	99,566732
2214,000000	99,579586
2213,000000	99,587914
2212,000000	99,594408
2211,000000	99,603140
2210,000000	99,609565
2209,000000	99,601984
2208,000000	99,578397
2207,000000	99,553892
2206,000000	99,544170
2205,000000	99,548312
2204,000000	99,554665
2203,000000	99,557869
2202,000000	99,560708
2201,000000	99,563534
2200,000000	99,561961
2199,000000	99,555025
2198,000000	99,548869
2197,000000	99,550789
2196,000000	99,562164
2195,000000	99,576607
2194,000000	99,584710
2193,000000	99,583959
2192,000000	99,584289
2191,000000	99,597907
2190,000000	99,622425
2189,000000	99,641139
2188,000000	99,642501
2187,000000	99,631331
2186,000000	99,618375
2185,000000	99,609195
2184,000000	99,607612
2183,000000	99,618219
2182,000000	99,637150
2181,000000	99,649909
2180,000000	99,648201
2179,000000	99,641731
2178,000000	99,645494
2177,000000	99,662503
2176,000000	99,684269
2175,000000	99,700979
2174,000000	99,704394
2173,000000	99,689124
2172,000000	99,660426
2171,000000	99,634795
2170,000000	99,624797
2169,000000	99,626508
2168,000000	99,626805
2167,000000	99,619174
2166,000000	99,607679
2165,000000	99,599789
2164,000000	99,600655
2163,000000	99,610731
2162,000000	99,626191
2161,000000	99,646145
2160,000000	99,679651
2159,000000	99,733133
2158,000000	99,789854
2157,000000	99,821213
2156,000000	99,820511
2155,000000	99,805197
2154,000000	99,789274
2153,000000	99,771728
2152,000000	99,750828
2151,000000	99,734084
2150,000000	99,728091
2149,000000	99,729441
2148,000000	99,731068
2147,000000	99,730183
2146,000000	99,725284
2145,000000	99,713571
2144,000000	99,696655
2143,000000	99,682361
2142,000000	99,676847
2141,000000	99,679668
2140,000000	99,688049
2139,000000	99,700251
2138,000000	99,713371
2137,000000	99,723851
2136,000000	99,731749
2135,000000	99,738540
2134,000000	99,740480
2133,000000	99,731515
2132,000000	99,713409
2131,000000	99,695070
2130,000000	99,681344
2129,000000	99,669536
2128,000000	99,657688
2127,000000	99,649091
2126,000000	99,646137
2125,000000	99,646255
2124,000000	99,647036
2123,000000	99,650019
2122,000000	99,655576
2121,000000	99,658767
2120,000000	99,654370
2119,000000	99,643004
2118,000000	99,629292
2117,000000	99,616922
2116,000000	99,607819
2115,000000	99,602872
2114,000000	99,601110
2113,000000	99,600530
2112,000000	99,601025
2111,000000	99,603427
2110,000000	99,605118
2109,000000	99,601237
2108,000000	99,592105
2107,000000	99,584402
2106,000000	99,582597
2105,000000	99,583828
2104,000000	99,583882
2103,000000	99,583674
2102,000000	99,585952
2101,000000	99,589403
2100,000000	99,590249
2099,000000	99,588120
2098,000000	99,587419
2097,000000	99,593549
2096,000000	99,607963
2095,000000	99,625223
2094,000000	99,635822
2093,000000	99,634930
2092,000000	99,627498
2091,000000	99,621898
2090,000000	99,620171
2089,000000	99,618735
2088,000000	99,616335
2087,000000	99,614916
2086,000000	99,613633
2085,000000	99,609047
2084,000000	99,601720
2083,000000	99,595667
2082,000000	99,590733
2081,000000	99,582629
2080,000000	99,571959
2079,000000	99,565704
2078,000000	99,567610
2077,000000	99,573812
2076,000000	99,580146
2075,000000	99,587260
2074,000000	99,595965
2073,000000	99,604154
2072,000000	99,610459
2071,000000	99,614429
2070,000000	99,612381
2069,000000	99,601636
2068,000000	99,589821
2067,000000	99,590044
2066,000000	99,603865
2065,000000	99,618360
2064,000000	99,623655
2063,000000	99,623888
2062,000000	99,626620
2061,000000	99,632069
2060,000000	99,638032
2059,000000	99,645839
2058,000000	99,655973
2057,000000	99,665090
2056,000000	99,670990
2055,000000	99,672653
2054,000000	99,663822
2053,000000	99,638486
2052,000000	99,607023
2051,000000	99,594545
2050,000000	99,615706
2049,000000	99,657273
2048,000000	99,692440
2047,000000	99,706719
2046,000000	99,700903
2045,000000	99,682369
2044,000000	99,664852
2043,000000	99,662475
2042,000000	99,672092
2041,000000	99,672102
2040,000000	99,649550
2039,000000	99,619099
2038,000000	99,606829
2037,000000	99,625606
2036,000000	99,670090
2035,000000	99,722437
2034,000000	99,757164
2033,000000	99,756272
2032,000000	99,730463
2031,000000	99,710368
2030,000000	99,711411
2029,000000	99,723057
2028,000000	99,733950
2027,000000	99,746800
2026,000000	99,761490
2025,000000	99,765782
2024,000000	99,754520
2023,000000	99,740089
2022,000000	99,733042
2021,000000	99,729728
2020,000000	99,726515
2019,000000	99,728916
2018,000000	99,737715
2017,000000	99,742498
2016,000000	99,738609
2015,000000	99,734815
2014,000000	99,735461
2013,000000	99,732299
2012,000000	99,721916
2011,000000	99,715312
2010,000000	99,721176
2009,000000	99,733292
2008,000000	99,743219
2007,000000	99,752807
2006,000000	99,765285
2005,000000	99,775886
2004,000000	99,777868
2003,000000	99,767541
2002,000000	99,742212
2001,000000	99,705722
2000,000000	99,675591
1999,000000	99,669591
1998,000000	99,684722
1997,000000	99,703048
1996,000000	99,717945
1995,000000	99,737917
1994,000000	99,762699
1993,000000	99,775340
1992,000000	99,766010
1991,000000	99,746888
1990,000000	99,732372
1989,000000	99,722809
1988,000000	99,715516
1987,000000	99,713333
1986,000000	99,715266
1985,000000	99,714804
1984,000000	99,713427
1983,000000	99,718979
1982,000000	99,725663
1981,000000	99,716912
1980,000000	99,698644
1979,000000	99,707333
1978,000000	99,765063
1977,000000	99,842806
1976,000000	99,891942
1975,000000	99,895322
1974,000000	99,867119
1973,000000	99,829900
1972,000000	99,808330
1971,000000	99,819904
1970,000000	99,855890
1969,000000	99,884727
1968,000000	99,884857
1967,000000	99,864396
1966,000000	99,842186
1965,000000	99,827293
1964,000000	99,823564
1963,000000	99,832426
1962,000000	99,842540
1961,000000	99,835485
1960,000000	99,811098
1959,000000	99,790521
1958,000000	99,788288
1957,000000	99,798854
1956,000000	99,812997
1955,000000	99,828532
1954,000000	99,839996
1953,000000	99,836222
1952,000000	99,816140
1951,000000	99,792296
1950,000000	99,773121
1949,000000	99,754995
1948,000000	99,735912
1947,000000	99,722476
1946,000000	99,716710
1945,000000	99,709574
1944,000000	99,695607
1943,000000	99,682605
1942,000000	99,677789
1941,000000	99,675714
1940,000000	99,670580
1939,000000	99,665890
1938,000000	99,665015
1937,000000	99,664916
1936,000000	99,663674
1935,000000	99,664447
1934,000000	99,667047
1933,000000	99,665684
1932,000000	99,659610
1931,000000	99,655989
1930,000000	99,657927
1929,000000	99,659316
1928,000000	99,656910
1927,000000	99,657901
1926,000000	99,668464
1925,000000	99,682423
1924,000000	99,687513
1923,000000	99,678754
1922,000000	99,660739
1921,000000	99,640421
1920,000000	99,622988
1919,000000	99,610844
1918,000000	99,601085
1917,000000	99,587271
1916,000000	99,569965
1915,000000	99,558131
1914,000000	99,556317
1913,000000	99,559037
1912,000000	99,559427
1911,000000	99,558194
1910,000000	99,560064
1909,000000	99,565320
1908,000000	99,570704
1907,000000	99,575596
1906,000000	99,580579
1905,000000	99,583357
1904,000000	99,581096
1903,000000	99,574736
1902,000000	99,567074
1901,000000	99,559283
1900,000000	99,552785
1899,000000	99,550516
1898,000000	99,552584
1897,000000	99,554509
1896,000000	99,552804
1895,000000	99,549773
1894,000000	99,549880
1893,000000	99,554052
1892,000000	99,560237
1891,000000	99,565401
1890,000000	99,565147
1889,000000	99,556279
1888,000000	99,542460
1887,000000	99,531700
1886,000000	99,525889
1885,000000	99,519176
1884,000000	99,507682
1883,000000	99,495286
1882,000000	99,487330
1881,000000	99,483767
1880,000000	99,482300
1879,000000	99,483031
1878,000000	99,485453
1877,000000	99,485442
1876,000000	99,479413
1875,000000	99,468840
1874,000000	99,458183
1873,000000	99,450779
1872,000000	99,447937
1871,000000	99,449007
1870,000000	99,450449
1869,000000	99,448286
1868,000000	99,443859
1867,000000	99,443704
1866,000000	99,450802
1865,000000	99,459626
1864,000000	99,463650
1863,000000	99,463657
1862,000000	99,465440
1861,000000	99,472091
1860,000000	99,481495
1859,000000	99,489731
1858,000000	99,493917
1857,000000	99,493269
1856,000000	99,490441
1855,000000	99,490125
1854,000000	99,493179
1853,000000	99,494635
1852,000000	99,490316
1851,000000	99,482259
1850,000000	99,475194
1849,000000	99,472487
1848,000000	99,475909
1847,000000	99,484495
1846,000000	99,491932
1845,000000	99,489378
1844,000000	99,476315
1843,000000	99,464324
1842,000000	99,462785
1841,000000	99,467710
1840,000000	99,470148
1839,000000	99,466944
1838,000000	99,460459
1837,000000	99,452951
1836,000000	99,445157
1835,000000	99,439084
1834,000000	99,436913
1833,000000	99,438103
1832,000000	99,440303
1831,000000	99,441217
1830,000000	99,438944
1829,000000	99,433160
1828,000000	99,427189
1827,000000	99,423982
1826,000000	99,419862
1825,000000	99,409803
1824,000000	99,396438
1823,000000	99,387475
1822,000000	99,385684
1821,000000	99,387059
1820,000000	99,387377
1819,000000	99,385418
1818,000000	99,380977
1817,000000	99,373953
1816,000000	99,365122
1815,000000	99,355738
1814,000000	99,345438
1813,000000	99,333066
1812,000000	99,320111
1811,000000	99,309374
1810,000000	99,301465
1809,000000	99,295478
1808,000000	99,291000
1807,000000	99,287969
1806,000000	99,285126
1805,000000	99,280070
1804,000000	99,271442
1803,000000	99,260341
1802,000000	99,248853
1801,000000	99,238650
1800,000000	99,229573
1799,000000	99,219183
1798,000000	99,207145
1797,000000	99,196791
1796,000000	99,191442
1795,000000	99,190010
1794,000000	99,185978
1793,000000	99,173843
1792,000000	99,157635
1791,000000	99,145673
1790,000000	99,139841
1789,000000	99,136130
1788,000000	99,130231
1787,000000	99,121052
1786,000000	99,110292
1785,000000	99,100397
1784,000000	99,093055
1783,000000	99,088352
1782,000000	99,082895
1781,000000	99,072371
1780,000000	99,058078
1779,000000	99,044776
1778,000000	99,034481
1777,000000	99,025478
1776,000000	99,017141
1775,000000	99,010740
1774,000000	99,003212
1773,000000	98,988185
1772,000000	98,967804
1771,000000	98,951765
1770,000000	98,941874
1769,000000	98,930473
1768,000000	98,912230
1767,000000	98,892794
1766,000000	98,880965
1765,000000	98,875729
1764,000000	98,866741
1763,000000	98,844448
1762,000000	98,809169
1761,000000	98,770979
1760,000000	98,739083
1759,000000	98,712225
1758,000000	98,679773
1757,000000	98,632363
1756,000000	98,573844
1755,000000	98,515300
1754,000000	98,455942
1753,000000	98,379897
1752,000000	98,273778
1751,000000	98,144499
1750,000000	98,008404
1749,000000	97,866218
1748,000000	97,710828
1747,000000	97,544126
1746,000000	97,365161
1745,000000	97,161894
1744,000000	96,929979
1743,000000	96,685133
1742,000000	96,437331
1741,000000	96,167462
1740,000000	95,863912
1739,000000	95,573281
1738,000000	95,353828
1737,000000	95,199306
1736,000000	95,061281
1735,000000	94,904389
1734,000000	94,751773
1733,000000	94,665195
1732,000000	94,663387
1731,000000	94,732023
1730,000000	94,856073
1729,000000	95,019373
1728,000000	95,211367
1727,000000	95,436998
1726,000000	95,704358
1725,000000	96,015575
1724,000000	96,362395
1723,000000	96,715040
1722,000000	97,026099
1721,000000	97,264876
1720,000000	97,438439
1719,000000	97,576075
1718,000000	97,688919
1717,000000	97,744381
1716,000000	97,728398
1715,000000	97,679768
1714,000000	97,631690
1713,000000	97,593220
1712,000000	97,567334
1711,000000	97,558788
1710,000000	97,568060
1709,000000	97,589371
1708,000000	97,618076
1707,000000	97,655245
1706,000000	97,702099
1705,000000	97,750854
1704,000000	97,791194
1703,000000	97,823182
1702,000000	97,848354
1701,000000	97,867490
1700,000000	97,887021
1699,000000	97,909613
1698,000000	97,936593
1697,000000	97,959352
1696,000000	97,969872
1695,000000	97,970387
1694,000000	97,971791
1693,000000	97,979484
1692,000000	97,984988
1691,000000	97,983146
1690,000000	97,976206
1689,000000	97,967506
1688,000000	97,960748
1687,000000	97,957379
1686,000000	97,950533
1685,000000	97,929733
1684,000000	97,901299
1683,000000	97,877093
1682,000000	97,859504
1681,000000	97,843461
1680,000000	97,824093
1679,000000	97,806268
1678,000000	97,791602
1677,000000	97,771159
1676,000000	97,739443
1675,000000	97,709329
1674,000000	97,693548
1673,000000	97,687430
1672,000000	97,680766
1671,000000	97,670707
1670,000000	97,662188
1669,000000	97,654967
1668,000000	97,647626
1667,000000	97,648038
1666,000000	97,657221
1665,000000	97,666718
1664,000000	97,672246
1663,000000	97,679766
1662,000000	97,692567
1661,000000	97,703041
1660,000000	97,709895
1659,000000	97,719802
1658,000000	97,736225
1657,000000	97,755837
1656,000000	97,772667
1655,000000	97,784746
1654,000000	97,803325
1653,000000	97,836436
1652,000000	97,841739
1651,000000	97,842974
1650,000000	97,861274
1649,000000	97,875239
1648,000000	97,871883
1647,000000	97,860879
1646,000000	97,847987
1645,000000	97,824219
1644,000000	97,796581
1643,000000	97,771677
1642,000000	97,747073
1641,000000	97,720651
1640,000000	97,697062
1639,000000	97,682958
1638,000000	97,679352
1637,000000	97,686252
1636,000000	97,712601
1635,000000	97,752618
1634,000000	97,781499
1633,000000	97,799604
1632,000000	97,812908
1631,000000	97,823083
1630,000000	97,831037
1629,000000	97,836886
1628,000000	97,842284
1627,000000	97,850356
1626,000000	97,859021
1625,000000	97,862249
1624,000000	97,860691
1623,000000	97,863862
1622,000000	97,872643
1621,000000	97,877682
1620,000000	97,875979
1619,000000	97,868881
1618,000000	97,857368
1617,000000	97,842998
1616,000000	97,828699
1615,000000	97,818099
1614,000000	97,809626
1613,000000	97,793295
1612,000000	97,764159
1611,000000	97,728837
1610,000000	97,694169
1609,000000	97,656419
1608,000000	97,610227
1607,000000	97,558649
1606,000000	97,504176
1605,000000	97,443621
1604,000000	97,380391
1603,000000	97,330334
1602,000000	97,306786
1601,000000	97,307973
1600,000000	97,327046
1599,000000	97,362244
1598,000000	97,409025
1597,000000	97,455845
1596,000000	97,496077
1595,000000	97,533965
1594,000000	97,572249
1593,000000	97,603797
1592,000000	97,622929
1591,000000	97,633530
1590,000000	97,639697
1589,000000	97,638107
1588,000000	97,625897
1587,000000	97,607305
1586,000000	97,585798
1585,000000	97,558205
1584,000000	97,524627
1583,000000	97,494095
1582,000000	97,473720
1581,000000	97,460510
1580,000000	97,449694
1579,000000	97,441944
1578,000000	97,439291
1577,000000	97,444370
1576,000000	97,463621
1575,000000	97,496013
1574,000000	97,530738
1573,000000	97,557592
1572,000000	97,572967
1571,000000	97,586282
1570,000000	97,613051
1569,000000	97,646677
1568,000000	97,667380
1567,000000	97,678377
1566,000000	97,689732
1565,000000	97,702606
1564,000000	97,716324
1563,000000	97,732692
1562,000000	97,748819
1561,000000	97,755376
1560,000000	97,754668
1559,000000	97,799718
1558,000000	97,875060
1557,000000	97,894348
1556,000000	97,895265
1555,000000	97,906637
1554,000000	97,928157
1553,000000	97,945786
1552,000000	97,954339
1551,000000	97,961359
1550,000000	97,974308
1549,000000	97,987536
1548,000000	97,991375
1547,000000	97,986490
1546,000000	97,976894
1545,000000	97,964892
1544,000000	97,954928
1543,000000	97,953263
1542,000000	97,963598
1541,000000	97,995047
1540,000000	98,062053
1539,000000	98,129764
1538,000000	98,162312
1537,000000	98,178469
1536,000000	98,191325
1535,000000	98,208506
1534,000000	98,240050
1533,000000	98,281051
1532,000000	98,310881
1531,000000	98,327939
1530,000000	98,340625
1529,000000	98,348526
1528,000000	98,350100
1527,000000	98,351386
1526,000000	98,356607
1525,000000	98,360028
1524,000000	98,357039
1523,000000	98,352163
1522,000000	98,355503
1521,000000	98,367692
1520,000000	98,375458
1519,000000	98,380595
1518,000000	98,386720
1517,000000	98,390790
1516,000000	98,393085
1515,000000	98,395671
1514,000000	98,396969
1513,000000	98,392207
1512,000000	98,383735
1511,000000	98,380211
1510,000000	98,379555
1509,000000	98,367151
1508,000000	98,346864
1507,000000	98,370381
1506,000000	98,420974
1505,000000	98,415283
1504,000000	98,380547
1503,000000	98,345632
1502,000000	98,306454
1501,000000	98,251031
1500,000000	98,174639
1499,000000	98,074936
1498,000000	97,932296
1497,000000	97,725488
1496,000000	97,492037
1495,000000	97,310734
1494,000000	97,213273
1493,000000	97,184589
1492,000000	97,214422
1491,000000	97,307439
1490,000000	97,443658
1489,000000	97,560777
1488,000000	97,621284
1487,000000	97,640750
1486,000000	97,636722
1485,000000	97,610373
1484,000000	97,565999
1483,000000	97,513393
1482,000000	97,453422
1481,000000	97,382040
1480,000000	97,305369
1479,000000	97,232391
1478,000000	97,156590
1477,000000	97,062806
1476,000000	96,951355
1475,000000	96,836966
1474,000000	96,725248
1473,000000	96,622600
1472,000000	96,554469
1471,000000	96,519744
1470,000000	96,484070
1469,000000	96,426529
1468,000000	96,353747
1467,000000	96,283179
1466,000000	96,220720
1465,000000	96,163127
1464,000000	96,120212
1463,000000	96,101665
1462,000000	96,092296
1461,000000	96,067145
1460,000000	96,014027
1459,000000	95,925951
1458,000000	95,763814
1457,000000	95,487033
1456,000000	95,180612
1455,000000	94,951765
1454,000000	94,785528
1453,000000	94,642405
1452,000000	94,529176
1451,000000	94,461395
1450,000000	94,407620
1449,000000	94,312239
1448,000000	94,158213
1447,000000	93,964240
1446,000000	93,717126
1445,000000	93,371336
1444,000000	92,897103
1443,000000	92,278292
1442,000000	91,500725
1441,000000	90,591313
1440,000000	89,632979
1439,000000	88,667473
1438,000000	87,617979
1437,000000	86,449918
1436,000000	85,458627
1435,000000	84,965799
1434,000000	84,875764
1433,000000	84,965816
1432,000000	85,117276
1431,000000	85,230455
1430,000000	85,143736
1429,000000	84,763269
1428,000000	84,216760
1427,000000	83,751860
1426,000000	83,566776
1425,000000	83,804176
1424,000000	84,503680
1423,000000	85,453407
1422,000000	86,358586
1421,000000	87,154874
1420,000000	87,975713
1419,000000	88,875075
1418,000000	89,674529
1417,000000	90,269566
1416,000000	90,766819
1415,000000	91,268988
1414,000000	91,801749
1413,000000	92,367716
1412,000000	92,970669
1411,000000	93,584944
1410,000000	94,155618
1409,000000	94,645114
1408,000000	95,045976
1407,000000	95,358824
1406,000000	95,593990
1405,000000	95,776455
1404,000000	95,921567
1403,000000	96,022486
1402,000000	96,080756
1401,000000	96,117677
1400,000000	96,150240
1399,000000	96,173505
1398,000000	96,174759
1397,000000	96,154271
1396,000000	96,113002
1395,000000	96,043859
1394,000000	95,948090
1393,000000	95,839599
1392,000000	95,725472
1391,000000	95,600435
1390,000000	95,461495
1389,000000	95,312925
1388,000000	95,159936
1387,000000	95,010154
1386,000000	94,876378
1385,000000	94,764950
1384,000000	94,669542
1383,000000	94,582157
1382,000000	94,504361
1381,000000	94,443721
1380,000000	94,403338
1379,000000	94,381253
1378,000000	94,375267
1377,000000	94,382573
1376,000000	94,397764
1375,000000	94,414857
1374,000000	94,428910
1373,000000	94,433203
1372,000000	94,420759
1371,000000	94,388566
1370,000000	94,337655
1369,000000	94,270785
1368,000000	94,190861
1367,000000	94,099561
1366,000000	93,996296
1365,000000	93,877395
1364,000000	93,738200
1363,000000	93,581863
1362,000000	93,423115
1361,000000	93,272438
1360,000000	93,126304
1359,000000	92,978865
1358,000000	92,831216
1357,000000	92,689236
1356,000000	92,559522
1355,000000	92,449919
1354,000000	92,369788
1353,000000	92,324950
1352,000000	92,313381
1351,000000	92,327029
1350,000000	92,353577
1349,000000	92,374486
1348,000000	92,368499
1347,000000	92,317719
1346,000000	92,208814
1345,000000	92,032945
1344,000000	91,787422
1343,000000	91,472092
1342,000000	91,079550
1341,000000	90,594719
1340,000000	90,022445
1339,000000	89,412743
1338,000000	88,832290
1337,000000	88,316556
1336,000000	87,872829
1335,000000	87,504939
1334,000000	87,213399
1333,000000	86,988002
1332,000000	86,815460
1331,000000	86,691425
1330,000000	86,615079
1329,000000	86,581464
1328,000000	86,588124
1327,000000	86,639035
1326,000000	86,737384
1325,000000	86,878893
1324,000000	87,057414
1323,000000	87,269882
1322,000000	87,511020
1321,000000	87,773074
1320,000000	88,051440
1319,000000	88,342312
1318,000000	88,634289
1317,000000	88,910711
1316,000000	89,162616
1315,000000	89,391757
1314,000000	89,602156
1313,000000	89,794634
1312,000000	89,969469
1311,000000	90,128460
1310,000000	90,273669
1309,000000	90,407819
1308,000000	90,535403
1307,000000	90,660852
1306,000000	90,785020
1305,000000	90,905789
1304,000000	91,022529
1303,000000	91,136998
1302,000000	91,251192
1301,000000	91,366749
1300,000000	91,485797
1299,000000	91,609869
1298,000000	91,738497
1297,000000	91,870458
1296,000000	92,004751
1295,000000	92,138631
1294,000000	92,266577
1293,000000	92,383242
1292,000000	92,486227
1291,000000	92,574154
1290,000000	92,643394
1289,000000	92,689252
1288,000000	92,708340
1287,000000	92,699435
1286,000000	92,662621
1285,000000	92,598304
1284,000000	92,508457
1283,000000	92,395884
1282,000000	92,262900
1281,000000	92,111399
1280,000000	91,943248
1279,000000	91,760522
1278,000000	91,563260
1277,000000	91,349972
1276,000000	91,120822
1275,000000	90,876180
1274,000000	90,612115
1273,000000	90,320225
1272,000000	89,993996
1271,000000	89,630714
1270,000000	89,221864
1269,000000	88,751050
1268,000000	88,205045
1267,000000	87,583313
1266,000000	86,895686
1265,000000	86,156652
1264,000000	85,390874
1263,000000	84,631626
1262,000000	83,903553
1261,000000	83,213072
1260,000000	82,560525
1259,000000	81,950347
1258,000000	81,386648
1257,000000	80,879661
1256,000000	80,460901
1255,000000	80,175010
1254,000000	80,037628
1253,000000	80,016600
1252,000000	80,060828
1251,000000	80,127158
1250,000000	80,182938
1249,000000	80,205018
1248,000000	80,189807
1247,000000	80,151159
1246,000000	80,099850
1245,000000	80,037856
1244,000000	79,973474
1243,000000	79,925075
1242,000000	79,905959
1241,000000	79,920536
1240,000000	79,979473
1239,000000	80,100056
1238,000000	80,286401
1237,000000	80,526800
1236,000000	80,810153
1235,000000	81,131605
1234,000000	81,480902
1233,000000	81,843243
1232,000000	82,219470
1231,000000	82,628914
1230,000000	83,094028
1229,000000	83,632503
1228,000000	84,258650
1227,000000	84,976730
1226,000000	85,764857
1225,000000	86,577579
1224,000000	87,364132
1223,000000	88,080907
1222,000000	88,695278
1221,000000	89,191728
1220,000000	89,573393
1219,000000	89,851503
1218,000000	90,038641
1217,000000	90,147037
1216,000000	90,193178
1215,000000	90,195175
1214,000000	90,164397
1213,000000	90,106956
1212,000000	90,027530
1211,000000	89,931041
1210,000000	89,819721
1209,000000	89,692603
1208,000000	89,550556
1207,000000	89,396515
1206,000000	89,232188
1205,000000	89,058694
1204,000000	88,880491
1203,000000	88,704504
1202,000000	88,534711
1201,000000	88,373084
1200,000000	88,225992
1199,000000	88,105030
1198,000000	88,019283
1197,000000	87,973479
1196,000000	87,972761
1195,000000	88,020965
1194,000000	88,116522
1193,000000	88,253609
1192,000000	88,429014
1191,000000	88,641219
1190,000000	88,884202
1189,000000	89,151461
1188,000000	89,439884
1187,000000	89,743757
1186,000000	90,048054
1185,000000	90,335687
1184,000000	90,598602
1183,000000	90,835543
1182,000000	91,043735
1181,000000	91,220040
1180,000000	91,368982
1179,000000	91,500526
1178,000000	91,621221
1177,000000	91,731143
1176,000000	91,827396
1175,000000	91,907534
1174,000000	91,969601
1173,000000	92,014609
1172,000000	92,048232
1171,000000	92,077485
1170,000000	92,107806
1169,000000	92,145685
1168,000000	92,201502
1167,000000	92,284774
1166,000000	92,398369
1165,000000	92,539881
1164,000000	92,706807
1163,000000	92,894716
1162,000000	93,092538
1161,000000	93,285342
1160,000000	93,460743
1159,000000	93,610705
1158,000000	93,730180
1157,000000	93,818595
1156,000000	93,880355
1155,000000	93,922445
1154,000000	93,951025
1153,000000	93,971059
1152,000000	93,987171
1151,000000	94,001516
1150,000000	94,013787
1149,000000	94,025216
1148,000000	94,041611
1147,000000	94,069840
1146,000000	94,112330
1145,000000	94,166358
1144,000000	94,226680
1143,000000	94,286435
1142,000000	94,337997
1141,000000	94,376589
1140,000000	94,402582
1139,000000	94,418455
1138,000000	94,423866
1137,000000	94,415592
1136,000000	94,389625
1135,000000	94,342605
1134,000000	94,273077
1133,000000	94,183012
1132,000000	94,078111
1131,000000	93,963153
1130,000000	93,838305
1129,000000	93,702158
1128,000000	93,557149
1127,000000	93,409594
1126,000000	93,264262
1125,000000	93,123254
1124,000000	92,990430
1123,000000	92,872690
1122,000000	92,774347
1121,000000	92,693927
1120,000000	92,627250
1119,000000	92,569236
1118,000000	92,512029
1117,000000	92,445342
1116,000000	92,360614
1115,000000	92,251714
1114,000000	92,112768
1113,000000	91,938548
1112,000000	91,729044
1111,000000	91,489266
1110,000000	91,224473
1109,000000	90,941583
1108,000000	90,656148
1107,000000	90,391919
1106,000000	90,168580
1105,000000	89,993316
1104,000000	89,862782
1103,000000	89,765702
1102,000000	89,681859
1101,000000	89,589576
1100,000000	89,480480
1099,000000	89,359902
1098,000000	89,236386
1097,000000	89,117393
1096,000000	89,015519
1095,000000	88,947313
1094,000000	88,920218
1093,000000	88,929405
1092,000000	88,968745
1091,000000	89,035573
1090,000000	89,125047
1089,000000	89,228327
1088,000000	89,340073
1087,000000	89,458632
1086,000000	89,578150
1085,000000	89,689718
1084,000000	89,790597
1083,000000	89,884481
1082,000000	89,971882
1081,000000	90,049051
1080,000000	90,116375
1079,000000	90,179579
1078,000000	90,240621
1077,000000	90,295629
1076,000000	90,343893
1075,000000	90,391230
1074,000000	90,443136
1073,000000	90,500965
1072,000000	90,565643
1071,000000	90,637616
1070,000000	90,712421
1069,000000	90,783830
1068,000000	90,852638
1067,000000	90,925271
1066,000000	91,003043
1065,000000	91,079948
1064,000000	91,151860
1063,000000	91,220396
1062,000000	91,285738
1061,000000	91,343239
1060,000000	91,389823
1059,000000	91,428638
1058,000000	91,464583
1057,000000	91,498960
1056,000000	91,530494
1055,000000	91,557085
1054,000000	91,575456
1053,000000	91,583051
1052,000000	91,581325
1051,000000	91,574556
1050,000000	91,564892
1049,000000	91,552430
1048,000000	91,539412
1047,000000	91,529295
1046,000000	91,522715
1045,000000	91,519445
1044,000000	91,523286
1043,000000	91,538771
1042,000000	91,563550
1041,000000	91,589414
1040,000000	91,611155
1039,000000	91,629200
1038,000000	91,644186
1037,000000	91,654426
1036,000000	91,658399
1035,000000	91,654269
1034,000000	91,637530
1033,000000	91,605798
1032,000000	91,565810
1031,000000	91,529884
1030,000000	91,504415
1029,000000	91,487588
1028,000000	91,477683
1027,000000	91,476119
1026,000000	91,481835
1025,000000	91,491576
1024,000000	91,509150
1023,000000	91,545467
1022,000000	91,603852
1021,000000	91,668497
1020,000000	91,712544
1019,000000	91,716846
1018,000000	91,682358
1017,000000	91,628390
1016,000000	91,580230
1015,000000	91,554258
1014,000000	91,550065
1013,000000	91,556569
1012,000000	91,564719
1011,000000	91,572035
1010,000000	91,577422
1009,000000	91,577836
1008,000000	91,570075
1007,000000	91,550852
1006,000000	91,514630
1005,000000	91,456984
1004,000000	91,380198
1003,000000	91,291967
1002,000000	91,197322
1001,000000	91,095695
1000,000000	90,986290
999,000000	90,870065
998,000000	90,746390
997,000000	90,613161
996,000000	90,472058
995,000000	90,329131
994,000000	90,188632
993,000000	90,050584
992,000000	89,914003
991,000000	89,775430
990,000000	89,624640
989,000000	89,448559
988,000000	89,241929
987,000000	89,008260
986,000000	88,748634
985,000000	88,458117
984,000000	88,133242
983,000000	87,776087
982,000000	87,388766
981,000000	86,969878
980,000000	86,520364
979,000000	86,043343
978,000000	85,536670
977,000000	84,995710
976,000000	84,424882
975,000000	83,838608
974,000000	83,247747
973,000000	82,658163
972,000000	82,084718
971,000000	81,552552
970,000000	81,079051
969,000000	80,669403
968,000000	80,335277
967,000000	80,096924
966,000000	79,965126
965,000000	79,933352
964,000000	79,993681
963,000000	80,143050
962,000000	80,367043
961,000000	80,640411
960,000000	80,945145
959,000000	81,274948
958,000000	81,621922
957,000000	81,974554
956,000000	82,331804
955,000000	82,700846
954,000000	83,078587
953,000000	83,450249
952,000000	83,807050
951,000000	84,151161
950,000000	84,482226
949,000000	84,794056
948,000000	85,085977
947,000000	85,364554
946,000000	85,631146
945,000000	85,879794
944,000000	86,109461
943,000000	86,325827
942,000000	86,530900
941,000000	86,721555
940,000000	86,900036
939,000000	87,073727
938,000000	87,241772
937,000000	87,393884
936,000000	87,524766
935,000000	87,639197
934,000000	87,741178
933,000000	87,828539
932,000000	87,901524
931,000000	87,965584
930,000000	88,021896
929,000000	88,066373
928,000000	88,101174
927,000000	88,137101
926,000000	88,179012
925,000000	88,218931
924,000000	88,249044
923,000000	88,272181
922,000000	88,294480
921,000000	88,316321
920,000000	88,336944
919,000000	88,360127
918,000000	88,389809
917,000000	88,426651
916,000000	88,473688
915,000000	88,538715
914,000000	88,626276
913,000000	88,734558
912,000000	88,864078
911,000000	89,021668
910,000000	89,212006
909,000000	89,430422
908,000000	89,667871
907,000000	89,916260
906,000000	90,166209
905,000000	90,406790
904,000000	90,630832
903,000000	90,836183
902,000000	91,019883
901,000000	91,177594
900,000000	91,310542
899,000000	91,427850
898,000000	91,537563
897,000000	91,639027
896,000000	91,728071
895,000000	91,804646
894,000000	91,872324
893,000000	91,933087
892,000000	91,986600
891,000000	92,032606
890,000000	92,070685
889,000000	92,100183
888,000000	92,122842
887,000000	92,143103
886,000000	92,163622
885,000000	92,182488
884,000000	92,197016
883,000000	92,207574
882,000000	92,215597
881,000000	92,221089
880,000000	92,224498
879,000000	92,228744
878,000000	92,237270
877,000000	92,252810
876,000000	92,279081
875,000000	92,319596
874,000000	92,371948
873,000000	92,426851
872,000000	92,475440
871,000000	92,514956
870,000000	92,546651
869,000000	92,571839
868,000000	92,592155
867,000000	92,610052
866,000000	92,626617
865,000000	92,641068
864,000000	92,653665
863,000000	92,665954
862,000000	92,676697
861,000000	92,681309
860,000000	92,677607
859,000000	92,669037
858,000000	92,660122
857,000000	92,651673
856,000000	92,642648
855,000000	92,633583
854,000000	92,625145
853,000000	92,615576
852,000000	92,601831
851,000000	92,581832
850,000000	92,554337
849,000000	92,518446
848,000000	92,474400
847,000000	92,422786
846,000000	92,362915
845,000000	92,294830
844,000000	92,222574
843,000000	92,151491
842,000000	92,081711
841,000000	92,009133
840,000000	91,933703
839,000000	91,861454
838,000000	91,797180
837,000000	91,740920
836,000000	91,694453
835,000000	91,665532
834,000000	91,663682
833,000000	91,696838
832,000000	91,775372
831,000000	91,913460
830,000000	92,120635
829,000000	92,395493
828,000000	92,727646
827,000000	93,101728
826,000000	93,498348
825,000000	93,896835
824,000000	94,281267
823,000000	94,641519
822,000000	94,969521
821,000000	95,257768
820,000000	95,502744
819,000000	95,706704
818,000000	95,875898
817,000000	96,017900
816,000000	96,139234
815,000000	96,242963
814,000000	96,327496
813,000000	96,391444
812,000000	96,440627
811,000000	96,486675
810,000000	96,536590
809,000000	96,586103
808,000000	96,626533
807,000000	96,656159
806,000000	96,681603
805,000000	96,709650
804,000000	96,740874
803,000000	96,770484
802,000000	96,792753
801,000000	96,805154
800,000000	96,810710
799,000000	96,815957
798,000000	96,824686
797,000000	96,834632
796,000000	96,841721
795,000000	96,845350
794,000000	96,846423
793,000000	96,842232
792,000000	96,828040
791,000000	96,804454
790,000000	96,779830
789,000000	96,763038
788,000000	96,754490
787,000000	96,745013
786,000000	96,723322
785,000000	96,685382
784,000000	96,637113
783,000000	96,587790
782,000000	96,541247
781,000000	96,494044
780,000000	96,440463
779,000000	96,376394
778,000000	96,299243
777,000000	96,208565
776,000000	96,107525
775,000000	95,999765
774,000000	95,883829
773,000000	95,754372
772,000000	95,609712
771,000000	95,453227
770,000000	95,286413
769,000000	95,106540
768,000000	94,913755
767,000000	94,715175
766,000000	94,518694
765,000000	94,327543
764,000000	94,143329
763,000000	93,969724
762,000000	93,811751
761,000000	93,677908
760,000000	93,584325
759,000000	93,547700
758,000000	93,569707
757,000000	93,634036
756,000000	93,721571
755,000000	93,821715
754,000000	93,926941
753,000000	94,025750
752,000000	94,107800
751,000000	94,171606
750,000000	94,222559
749,000000	94,267259
748,000000	94,312258
747,000000	94,362352
746,000000	94,415843
745,000000	94,465873
744,000000	94,509325
743,000000	94,549493
742,000000	94,587481
741,000000	94,617109
740,000000	94,631612
739,000000	94,630280
738,000000	94,615764
737,000000	94,591001
736,000000	94,561705
735,000000	94,536110
734,000000	94,519207
733,000000	94,511444
732,000000	94,510701
731,000000	94,504485
730,000000	94,459292
729,000000	94,333557
728,000000	94,111797
727,000000	93,818469
726,000000	93,494425
725,000000	93,169567
724,000000	92,858593
723,000000	92,565458
722,000000	92,283875
721,000000	92,005432
720,000000	91,732892
719,000000	91,472783
718,000000	91,212655
717,000000	90,922913
716,000000	90,585180
715,000000	90,203584
714,000000	89,782527
713,000000	89,310370
712,000000	88,772779
711,000000	88,165867
710,000000	87,486410
709,000000	86,724292
708,000000	85,873667
707,000000	84,936597
706,000000	83,908307
705,000000	82,779083
704,000000	81,562936
703,000000	80,311055
702,000000	79,100811
701,000000	78,034240
700,000000	77,239500
699,000000	76,831049
698,000000	76,841251
697,000000	77,192816
696,000000	77,738186
695,000000	78,323230
694,000000	78,834322
693,000000	79,220152
692,000000	79,487779
691,000000	79,674472
690,000000	79,813846
689,000000	79,925604
688,000000	80,023540
687,000000	80,115746
686,000000	80,201470
685,000000	80,280990
684,000000	80,364225
683,000000	80,460844
682,000000	80,569109
681,000000	80,686224
680,000000	80,821748
679,000000	80,990648
678,000000	81,199234
677,000000	81,444544
676,000000	81,725179
675,000000	82,041621
674,000000	82,390216
673,000000	82,757039
672,000000	83,121130
671,000000	83,476156
670,000000	83,856089
669,000000	84,328869
668,000000	84,882559
667,000000	85,328019
666,000000	85,581233
665,000000	85,714443
664,000000	85,784777
663,000000	85,798871
662,000000	85,733281
661,000000	85,561895
660,000000	85,276578
659,000000	84,891070
658,000000	84,424377
657,000000	83,881084
656,000000	83,266956
655,000000	82,608931
654,000000	81,934935
653,000000	81,247342
652,000000	80,550821
651,000000	79,879272
650,000000	79,256406
649,000000	78,657213
648,000000	78,053297
647,000000	77,459476
646,000000	76,893698
645,000000	76,333848
644,000000	75,755682
643,000000	75,172217
642,000000	74,595989
641,000000	74,007624
640,000000	73,404998
639,000000	72,838821
638,000000	72,354229
637,000000	71,946974
636,000000	71,615728
635,000000	71,397087
634,000000	71,298191
633,000000	71,256548
632,000000	71,212245
631,000000	71,159009
630,000000	71,093409
629,000000	70,977083
628,000000	70,788982
627,000000	70,555224
626,000000	70,290878
625,000000	69,964506
624,000000	69,560148
623,000000	69,114707
622,000000	68,654744
621,000000	68,155312
620,000000	67,604080
619,000000	67,048228
618,000000	66,532525
617,000000	66,047835
616,000000	65,588157
615,000000	65,198426
614,000000	64,911695
613,000000	64,706121
612,000000	64,571530
611,000000	64,552157
610,000000	64,680495
609,000000	64,935264
608,000000	65,305645
607,000000	65,835176
606,000000	66,559560
605,000000	67,465847
604,000000	68,541906
603,000000	69,794116
602,000000	71,194106
601,000000	72,664158
600,000000	74,132895
599,000000	75,557363
598,000000	76,894194
597,000000	78,096801
596,000000	79,147444
595,000000	80,060805
594,000000	80,854306
593,000000	81,536922
592,000000	82,122848
591,000000	82,636445
590,000000	83,096662
589,000000	83,511505
588,000000	83,892778
587,000000	84,259083
586,000000	84,621126
585,000000	84,975208
584,000000	85,313433
583,000000	85,631575
582,000000	85,925906
581,000000	86,195143
580,000000	86,446124
579,000000	86,687457
578,000000	86,916788
577,000000	87,122239
576,000000	87,296987
575,000000	87,447054
574,000000	87,585540
573,000000	87,724237
572,000000	87,870371
571,000000	88,023679
570,000000	88,177062
569,000000	88,326167
568,000000	88,475893
567,000000	88,629896
566,000000	88,779645
565,000000	88,911764
564,000000	89,019676
563,000000	89,103412
562,000000	89,165756
561,000000	89,215116
560,000000	89,264334
559,000000	89,318594
558,000000	89,370139
557,000000	89,412709
556,000000	89,453199
555,000000	89,498701
554,000000	89,538686
553,000000	89,555454
552,000000	89,548677
551,000000	89,536428
550,000000	89,533519
549,000000	89,538554
548,000000	89,545243
547,000000	89,552582
546,000000	89,559591
545,000000	89,562062
544,000000	89,560761
543,000000	89,563416
542,000000	89,574151
541,000000	89,589801
540,000000	89,609858
539,000000	89,640556
538,000000	89,685096
537,000000	89,740208
536,000000	89,807189
535,000000	89,897260
534,000000	90,019774
533,000000	90,171565
532,000000	90,336441
531,000000	90,489977
530,000000	90,612564
529,000000	90,706330
528,000000	90,789832
527,000000	90,872324
526,000000	90,940890
525,000000	90,982370
524,000000	91,006758
523,000000	91,030509
522,000000	91,053295
521,000000	91,066354
520,000000	91,073623
519,000000	91,087963
518,000000	91,109343
517,000000	91,125592
516,000000	91,135326
515,000000	91,147560
514,000000	91,159743
513,000000	91,158457
512,000000	91,142840
511,000000	91,132241
510,000000	91,142648
509,000000	91,167775
508,000000	91,189882
507,000000	91,198263
506,000000	91,188397
505,000000	91,152998
504,000000	91,087650
503,000000	91,000873
502,000000	90,911418
501,000000	90,829678
500,000000	90,749437
499,000000	90,662644
498,000000	90,566005
497,000000	90,455046
496,000000	90,323812
495,000000	90,172968
494,000000	90,013830
493,000000	89,861452
492,000000	89,727935
491,000000	89,624165
490,000000	89,559344
489,000000	89,536401
488,000000	89,549574
487,000000	89,586995
486,000000	89,640496
485,000000	89,717251
484,000000	89,832862
483,000000	89,980875
482,000000	90,122897
481,000000	90,232018
480,000000	90,329246
479,000000	90,454979
478,000000	90,607386
477,000000	90,733586
476,000000	90,791409
475,000000	90,794575
474,000000	90,793421
473,000000	90,829381
472,000000	90,905239
471,000000	90,990273
470,000000	91,054086
469,000000	91,091945
468,000000	91,115494
467,000000	91,129659
466,000000	91,128282
465,000000	91,118316
464,000000	91,132558
463,000000	91,201115
462,000000	91,309936
461,000000	91,409482
460,000000	91,465245
459,000000	91,469502
458,000000	91,324924
457,000000	91,233461
456,000000	91,135866
455,000000	91,035904
454,000000	90,935606
453,000000	90,855523
452,000000	90,829298
451,000000	90,858181
450,000000	90,900285
