# Supplementary material for: Machine learning-assisted non-destructive plasticizer identification and quantification in historical PVC objects based on IR spectroscopy
Source: Sci Rep. 2022 Mar 23;12:5017. doi: 10.1038/s41598-022-08862-1 (PMC8943100; doi:10.1038/s41598-022-08862-1)
Supplement: Supplementary file 1 — Supplementary Information 1. [file 41598_2022_8862_MOESM1_ESM.zip › Plasticizers_PVC_data/ATR_FTIR_all/P428.ASC]

PE IR       SUBTECH     SPECTRUM    ASCII       PEDS        4.00        
   -1
P428.ASC
21/06/21
15:05:36.00
21/06/21
15:05:36.00
Tja�a Rijavec
Sample 020 By tjasar Date Monday, June 21 2021
450,000000
#HDR
-1
-1
#GR
cm-1
%T
1.0
0.0
4000,000000
-1,000000
3551
8
99,896043
64,117545
#DATA
4000,000000	99,100253
3999,000000	99,100245
3998,000000	99,100455
3997,000000	99,101287
3996,000000	99,102484
3995,000000	99,103015
3994,000000	99,102394
3993,000000	99,101193
3992,000000	99,100590
3991,000000	99,101343
3990,000000	99,103317
3989,000000	99,105844
3988,000000	99,108335
3987,000000	99,110531
3986,000000	99,112259
3985,000000	99,113195
3984,000000	99,113075
3983,000000	99,112033
3982,000000	99,110685
3981,000000	99,109832
3980,000000	99,109963
3979,000000	99,110953
3978,000000	99,112244
3977,000000	99,113318
3976,000000	99,113969
3975,000000	99,114239
3974,000000	99,114209
3973,000000	99,113994
3972,000000	99,113829
3971,000000	99,114090
3970,000000	99,115089
3969,000000	99,116696
3968,000000	99,118426
3967,000000	99,119767
3966,000000	99,120569
3965,000000	99,121116
3964,000000	99,121795
3963,000000	99,122703
3962,000000	99,123557
3961,000000	99,124179
3960,000000	99,124663
3959,000000	99,125284
3958,000000	99,126351
3957,000000	99,127831
3956,000000	99,129486
3955,000000	99,130994
3954,000000	99,132035
3953,000000	99,132188
3952,000000	99,130645
3951,000000	99,126820
3950,000000	99,121203
3949,000000	99,115731
3948,000000	99,112788
3947,000000	99,113660
3946,000000	99,118434
3945,000000	99,126030
3944,000000	99,134193
3943,000000	99,140471
3942,000000	99,143378
3941,000000	99,143520
3940,000000	99,142683
3939,000000	99,141644
3938,000000	99,139745
3937,000000	99,136035
3936,000000	99,131097
3935,000000	99,126871
3934,000000	99,125078
3933,000000	99,126634
3932,000000	99,131385
3931,000000	99,138394
3930,000000	99,145745
3929,000000	99,151618
3928,000000	99,155908
3927,000000	99,159221
3926,000000	99,161490
3925,000000	99,161844
3924,000000	99,160130
3923,000000	99,157042
3922,000000	99,152904
3921,000000	99,147359
3920,000000	99,140915
3919,000000	99,135953
3918,000000	99,135540
3917,000000	99,140175
3916,000000	99,147081
3915,000000	99,153244
3914,000000	99,157348
3913,000000	99,159487
3912,000000	99,160221
3911,000000	99,160073
3910,000000	99,159555
3909,000000	99,158343
3908,000000	99,155962
3907,000000	99,152242
3906,000000	99,146844
3905,000000	99,139737
3904,000000	99,132548
3903,000000	99,129495
3902,000000	99,134327
3901,000000	99,145857
3900,000000	99,158587
3899,000000	99,166982
3898,000000	99,169171
3897,000000	99,166882
3896,000000	99,161985
3895,000000	99,155810
3894,000000	99,150843
3893,000000	99,149295
3892,000000	99,150701
3891,000000	99,150825
3890,000000	99,146961
3889,000000	99,141860
3888,000000	99,139843
3887,000000	99,141749
3886,000000	99,144883
3885,000000	99,147877
3884,000000	99,153327
3883,000000	99,164078
3882,000000	99,178824
3881,000000	99,190680
3880,000000	99,192614
3879,000000	99,185261
3878,000000	99,176618
3877,000000	99,173528
3876,000000	99,175737
3875,000000	99,176152
3874,000000	99,168280
3873,000000	99,154192
3872,000000	99,142856
3871,000000	99,140475
3870,000000	99,144738
3869,000000	99,149564
3868,000000	99,154002
3867,000000	99,160448
3866,000000	99,168149
3865,000000	99,174327
3864,000000	99,178543
3863,000000	99,182073
3862,000000	99,184457
3861,000000	99,183921
3860,000000	99,180232
3859,000000	99,173702
3858,000000	99,164757
3857,000000	99,155379
3856,000000	99,150466
3855,000000	99,154978
3854,000000	99,164093
3853,000000	99,172742
3852,000000	99,183292
3851,000000	99,195289
3850,000000	99,204057
3849,000000	99,207271
3848,000000	99,206305
3847,000000	99,204580
3846,000000	99,204666
3845,000000	99,207059
3844,000000	99,209783
3843,000000	99,209678
3842,000000	99,205836
3841,000000	99,200605
3840,000000	99,197941
3839,000000	99,199670
3838,000000	99,204656
3837,000000	99,210295
3836,000000	99,215021
3835,000000	99,219560
3834,000000	99,224873
3833,000000	99,230566
3832,000000	99,235316
3831,000000	99,238461
3830,000000	99,241294
3829,000000	99,245872
3828,000000	99,251680
3827,000000	99,253627
3826,000000	99,247208
3825,000000	99,234711
3824,000000	99,224782
3823,000000	99,225056
3822,000000	99,233164
3821,000000	99,239306
3820,000000	99,239765
3819,000000	99,241071
3818,000000	99,249051
3817,000000	99,260509
3816,000000	99,266605
3815,000000	99,264459
3814,000000	99,260583
3813,000000	99,260062
3812,000000	99,260843
3811,000000	99,259554
3810,000000	99,257182
3809,000000	99,257991
3808,000000	99,262515
3807,000000	99,265722
3806,000000	99,264762
3805,000000	99,263738
3804,000000	99,268825
3803,000000	99,280136
3802,000000	99,290561
3801,000000	99,293332
3800,000000	99,290580
3799,000000	99,289879
3798,000000	99,293406
3797,000000	99,297570
3796,000000	99,298340
3795,000000	99,296745
3794,000000	99,296538
3793,000000	99,299374
3792,000000	99,303730
3791,000000	99,307719
3790,000000	99,310323
3789,000000	99,311420
3788,000000	99,311943
3787,000000	99,313242
3786,000000	99,315886
3785,000000	99,319011
3784,000000	99,321840
3783,000000	99,325406
3782,000000	99,331674
3781,000000	99,339737
3780,000000	99,344985
3779,000000	99,343642
3778,000000	99,337723
3777,000000	99,332594
3776,000000	99,330886
3775,000000	99,330921
3774,000000	99,330599
3773,000000	99,330700
3772,000000	99,332561
3771,000000	99,334468
3770,000000	99,333670
3769,000000	99,331133
3768,000000	99,331324
3767,000000	99,335915
3766,000000	99,341214
3765,000000	99,342800
3764,000000	99,341051
3763,000000	99,340300
3762,000000	99,343498
3761,000000	99,348542
3760,000000	99,352092
3759,000000	99,353014
3758,000000	99,351689
3757,000000	99,347966
3756,000000	99,342358
3755,000000	99,336651
3754,000000	99,330401
3753,000000	99,319430
3752,000000	99,301374
3751,000000	99,282998
3750,000000	99,274649
3749,000000	99,276801
3748,000000	99,285480
3747,000000	99,300348
3746,000000	99,320224
3745,000000	99,336068
3744,000000	99,340368
3743,000000	99,340941
3742,000000	99,347247
3741,000000	99,355718
3740,000000	99,360445
3739,000000	99,361845
3738,000000	99,364635
3737,000000	99,369801
3736,000000	99,373694
3735,000000	99,375635
3734,000000	99,375440
3733,000000	99,372093
3732,000000	99,366522
3731,000000	99,361538
3730,000000	99,359976
3729,000000	99,362354
3728,000000	99,367292
3727,000000	99,372891
3726,000000	99,378552
3725,000000	99,385150
3724,000000	99,392673
3723,000000	99,399579
3722,000000	99,403919
3721,000000	99,405221
3720,000000	99,405154
3719,000000	99,404868
3718,000000	99,403389
3717,000000	99,399608
3716,000000	99,395143
3715,000000	99,393328
3714,000000	99,395029
3713,000000	99,396769
3712,000000	99,394794
3711,000000	99,390307
3710,000000	99,386833
3709,000000	99,385116
3708,000000	99,384894
3707,000000	99,386307
3706,000000	99,389429
3705,000000	99,395155
3704,000000	99,403846
3703,000000	99,412967
3702,000000	99,416971
3701,000000	99,412013
3700,000000	99,400433
3699,000000	99,388726
3698,000000	99,380641
3697,000000	99,375222
3696,000000	99,370125
3695,000000	99,364850
3694,000000	99,360486
3693,000000	99,358159
3692,000000	99,358619
3691,000000	99,361213
3690,000000	99,363027
3689,000000	99,359893
3688,000000	99,351016
3687,000000	99,340961
3686,000000	99,334515
3685,000000	99,331644
3684,000000	99,328894
3683,000000	99,324058
3682,000000	99,317449
3681,000000	99,308574
3680,000000	99,294555
3679,000000	99,276389
3678,000000	99,260846
3677,000000	99,254498
3676,000000	99,255021
3675,000000	99,254810
3674,000000	99,250424
3673,000000	99,248000
3672,000000	99,251495
3671,000000	99,257659
3670,000000	99,262035
3669,000000	99,263609
3668,000000	99,264776
3667,000000	99,267681
3666,000000	99,271295
3665,000000	99,273680
3664,000000	99,274197
3663,000000	99,273676
3662,000000	99,272499
3661,000000	99,269760
3660,000000	99,264896
3659,000000	99,259491
3658,000000	99,255583
3657,000000	99,253189
3656,000000	99,250776
3655,000000	99,248908
3654,000000	99,249623
3653,000000	99,253346
3652,000000	99,256310
3651,000000	99,251363
3650,000000	99,238624
3649,000000	99,232489
3648,000000	99,240818
3647,000000	99,252444
3646,000000	99,257651
3645,000000	99,257718
3644,000000	99,257146
3643,000000	99,257414
3642,000000	99,257659
3641,000000	99,256620
3640,000000	99,253696
3639,000000	99,248749
3638,000000	99,242359
3637,000000	99,236809
3636,000000	99,234154
3635,000000	99,232886
3634,000000	99,228513
3633,000000	99,219002
3632,000000	99,207413
3631,000000	99,197761
3630,000000	99,188624
3629,000000	99,176791
3628,000000	99,166806
3627,000000	99,164508
3626,000000	99,169681
3625,000000	99,176926
3624,000000	99,182020
3623,000000	99,185210
3622,000000	99,189458
3621,000000	99,195456
3620,000000	99,199406
3619,000000	99,195879
3618,000000	99,184061
3617,000000	99,168375
3616,000000	99,153766
3615,000000	99,141637
3614,000000	99,130028
3613,000000	99,117079
3612,000000	99,104111
3611,000000	99,095211
3610,000000	99,093367
3609,000000	99,098136
3608,000000	99,106298
3607,000000	99,113844
3606,000000	99,118040
3605,000000	99,118370
3604,000000	99,115682
3603,000000	99,110624
3602,000000	99,103399
3601,000000	99,094732
3600,000000	99,086024
3599,000000	99,078012
3598,000000	99,070125
3597,000000	99,061895
3596,000000	99,054080
3595,000000	99,048110
3594,000000	99,043324
3593,000000	99,037436
3592,000000	99,029564
3591,000000	99,022049
3590,000000	99,017973
3589,000000	99,018115
3588,000000	99,020357
3587,000000	99,022359
3586,000000	99,022121
3585,000000	99,020015
3584,000000	99,018091
3583,000000	99,017483
3582,000000	99,017302
3581,000000	99,016239
3580,000000	99,013452
3579,000000	99,009280
3578,000000	99,004313
3577,000000	98,998891
3576,000000	98,992941
3575,000000	98,986275
3574,000000	98,979147
3573,000000	98,971812
3572,000000	98,964763
3571,000000	98,958688
3570,000000	98,954103
3569,000000	98,949964
3568,000000	98,945489
3567,000000	98,942782
3566,000000	98,943107
3565,000000	98,943266
3564,000000	98,941443
3563,000000	98,938966
3562,000000	98,936983
3561,000000	98,934678
3560,000000	98,930267
3559,000000	98,922745
3558,000000	98,912711
3557,000000	98,901903
3556,000000	98,892632
3555,000000	98,887091
3554,000000	98,886176
3553,000000	98,887686
3552,000000	98,886863
3551,000000	98,880219
3550,000000	98,868969
3549,000000	98,857548
3548,000000	98,849632
3547,000000	98,846016
3546,000000	98,845424
3545,000000	98,845970
3544,000000	98,846035
3543,000000	98,844540
3542,000000	98,840796
3541,000000	98,834643
3540,000000	98,827177
3539,000000	98,820381
3538,000000	98,815756
3537,000000	98,813174
3536,000000	98,811174
3535,000000	98,808213
3534,000000	98,803526
3533,000000	98,797542
3532,000000	98,791333
3531,000000	98,785901
3530,000000	98,781241
3529,000000	98,776376
3528,000000	98,770699
3527,000000	98,765145
3526,000000	98,761093
3525,000000	98,758861
3524,000000	98,757615
3523,000000	98,756453
3522,000000	98,755026
3521,000000	98,753316
3520,000000	98,751350
3519,000000	98,749138
3518,000000	98,746743
3517,000000	98,744388
3516,000000	98,741882
3515,000000	98,738494
3514,000000	98,733490
3513,000000	98,727256
3512,000000	98,721359
3511,000000	98,717392
3510,000000	98,715555
3509,000000	98,714642
3508,000000	98,713416
3507,000000	98,711748
3506,000000	98,710111
3505,000000	98,708458
3504,000000	98,706230
3503,000000	98,703135
3502,000000	98,699247
3501,000000	98,695147
3500,000000	98,691875
3499,000000	98,690175
3498,000000	98,689575
3497,000000	98,688924
3496,000000	98,687583
3495,000000	98,685586
3494,000000	98,682966
3493,000000	98,679544
3492,000000	98,675444
3491,000000	98,671255
3490,000000	98,667613
3489,000000	98,664808
3488,000000	98,662525
3487,000000	98,659575
3486,000000	98,654527
3485,000000	98,647540
3484,000000	98,641159
3483,000000	98,638431
3482,000000	98,639664
3481,000000	98,641695
3480,000000	98,640903
3479,000000	98,636444
3478,000000	98,630147
3477,000000	98,624221
3476,000000	98,619755
3475,000000	98,616788
3474,000000	98,615122
3473,000000	98,615077
3472,000000	98,617356
3471,000000	98,621933
3470,000000	98,627143
3469,000000	98,630379
3468,000000	98,629890
3467,000000	98,625640
3466,000000	98,618907
3465,000000	98,611784
3464,000000	98,606856
3463,000000	98,605998
3462,000000	98,608483
3461,000000	98,610973
3460,000000	98,610204
3459,000000	98,605741
3458,000000	98,599933
3457,000000	98,595440
3456,000000	98,593250
3455,000000	98,592809
3454,000000	98,593042
3453,000000	98,593434
3452,000000	98,594089
3451,000000	98,595368
3450,000000	98,597146
3449,000000	98,598570
3448,000000	98,598823
3447,000000	98,598261
3446,000000	98,598224
3445,000000	98,599867
3444,000000	98,603547
3443,000000	98,608817
3442,000000	98,614564
3441,000000	98,619254
3440,000000	98,621716
3439,000000	98,621996
3438,000000	98,621315
3437,000000	98,621061
3436,000000	98,621833
3435,000000	98,623444
3434,000000	98,625063
3433,000000	98,625538
3432,000000	98,623950
3431,000000	98,620561
3430,000000	98,616734
3429,000000	98,613651
3428,000000	98,611358
3427,000000	98,609164
3426,000000	98,606586
3425,000000	98,603642
3424,000000	98,600690
3423,000000	98,598335
3422,000000	98,597303
3421,000000	98,598020
3420,000000	98,600162
3419,000000	98,602738
3418,000000	98,604791
3417,000000	98,606113
3416,000000	98,607252
3415,000000	98,608702
3414,000000	98,609993
3413,000000	98,609915
3412,000000	98,607931
3411,000000	98,604928
3410,000000	98,602215
3409,000000	98,600219
3408,000000	98,598712
3407,000000	98,597877
3406,000000	98,598617
3405,000000	98,601810
3404,000000	98,607579
3403,000000	98,614936
3402,000000	98,621779
3401,000000	98,625902
3400,000000	98,626536
3399,000000	98,624840
3398,000000	98,622602
3397,000000	98,620973
3396,000000	98,620747
3395,000000	98,623042
3394,000000	98,628485
3393,000000	98,635723
3392,000000	98,641618
3391,000000	98,643520
3390,000000	98,641401
3389,000000	98,637740
3388,000000	98,635550
3387,000000	98,636215
3386,000000	98,638763
3385,000000	98,641203
3384,000000	98,642537
3383,000000	98,643277
3382,000000	98,644129
3381,000000	98,645097
3380,000000	98,646008
3379,000000	98,647135
3378,000000	98,648656
3377,000000	98,650082
3376,000000	98,650985
3375,000000	98,652060
3374,000000	98,654896
3373,000000	98,660585
3372,000000	98,668761
3371,000000	98,677762
3370,000000	98,685537
3369,000000	98,690655
3368,000000	98,692942
3367,000000	98,693207
3366,000000	98,692332
3365,000000	98,690846
3364,000000	98,689337
3363,000000	98,688646
3362,000000	98,689232
3361,000000	98,690613
3360,000000	98,691855
3359,000000	98,692428
3358,000000	98,692315
3357,000000	98,691669
3356,000000	98,690973
3355,000000	98,691404
3354,000000	98,694348
3353,000000	98,700165
3352,000000	98,707602
3351,000000	98,714525
3350,000000	98,719355
3349,000000	98,721934
3348,000000	98,723288
3347,000000	98,724597
3346,000000	98,726341
3345,000000	98,728375
3344,000000	98,730531
3343,000000	98,733042
3342,000000	98,736343
3341,000000	98,740746
3340,000000	98,746054
3339,000000	98,751133
3338,000000	98,754072
3337,000000	98,753544
3336,000000	98,750341
3335,000000	98,747096
3334,000000	98,746108
3333,000000	98,747655
3332,000000	98,750449
3331,000000	98,753220
3330,000000	98,755644
3329,000000	98,758158
3328,000000	98,761250
3327,000000	98,764751
3326,000000	98,767634
3325,000000	98,768868
3324,000000	98,768627
3323,000000	98,768309
3322,000000	98,769124
3321,000000	98,771039
3320,000000	98,773249
3319,000000	98,775228
3318,000000	98,777007
3317,000000	98,778925
3316,000000	98,781473
3315,000000	98,785090
3314,000000	98,789670
3313,000000	98,794462
3312,000000	98,798757
3311,000000	98,802484
3310,000000	98,805977
3309,000000	98,809484
3308,000000	98,813100
3307,000000	98,816699
3306,000000	98,819622
3305,000000	98,820865
3304,000000	98,820124
3303,000000	98,818419
3302,000000	98,817338
3301,000000	98,817935
3300,000000	98,820643
3299,000000	98,825737
3298,000000	98,833128
3297,000000	98,841912
3296,000000	98,850628
3295,000000	98,858092
3294,000000	98,863569
3293,000000	98,866388
3292,000000	98,866094
3291,000000	98,863226
3290,000000	98,859702
3289,000000	98,858045
3288,000000	98,859852
3287,000000	98,864597
3286,000000	98,869938
3285,000000	98,873687
3284,000000	98,875783
3283,000000	98,877950
3282,000000	98,881351
3281,000000	98,885311
3280,000000	98,888693
3279,000000	98,891709
3278,000000	98,895577
3277,000000	98,900739
3276,000000	98,906352
3275,000000	98,911504
3274,000000	98,916194
3273,000000	98,920902
3272,000000	98,925622
3271,000000	98,929706
3270,000000	98,932466
3269,000000	98,933788
3268,000000	98,934184
3267,000000	98,934181
3266,000000	98,933635
3265,000000	98,932016
3264,000000	98,929430
3263,000000	98,927057
3262,000000	98,926412
3261,000000	98,928221
3260,000000	98,932097
3259,000000	98,936865
3258,000000	98,941153
3257,000000	98,944052
3256,000000	98,945567
3255,000000	98,946347
3254,000000	98,946906
3253,000000	98,947484
3252,000000	98,948600
3251,000000	98,951350
3250,000000	98,956591
3249,000000	98,963951
3248,000000	98,971760
3247,000000	98,977828
3246,000000	98,980491
3245,000000	98,979488
3244,000000	98,976244
3243,000000	98,973121
3242,000000	98,972090
3241,000000	98,973918
3240,000000	98,978223
3239,000000	98,983976
3238,000000	98,990209
3237,000000	98,996539
3236,000000	99,002950
3235,000000	99,008870
3234,000000	99,012840
3233,000000	99,013679
3232,000000	99,011728
3231,000000	99,008488
3230,000000	99,005298
3229,000000	99,003009
3228,000000	99,002559
3227,000000	99,004623
3226,000000	99,008469
3225,000000	99,012149
3224,000000	99,014326
3223,000000	99,015432
3222,000000	99,016785
3221,000000	99,019152
3220,000000	99,022296
3219,000000	99,025302
3218,000000	99,027278
3217,000000	99,028215
3216,000000	99,029335
3215,000000	99,031902
3214,000000	99,035578
3213,000000	99,038629
3212,000000	99,039895
3211,000000	99,039917
3210,000000	99,039857
3209,000000	99,040226
3208,000000	99,041079
3207,000000	99,042705
3206,000000	99,045392
3205,000000	99,048918
3204,000000	99,052864
3203,000000	99,057017
3202,000000	99,061090
3201,000000	99,064430
3200,000000	99,066707
3199,000000	99,068585
3198,000000	99,071252
3197,000000	99,075212
3196,000000	99,079804
3195,000000	99,083832
3194,000000	99,086430
3193,000000	99,087705
3192,000000	99,088686
3191,000000	99,090441
3190,000000	99,092944
3189,000000	99,095102
3188,000000	99,096007
3187,000000	99,095752
3186,000000	99,095096
3185,000000	99,094762
3184,000000	99,095377
3183,000000	99,097229
3182,000000	99,099612
3181,000000	99,100933
3180,000000	99,100240
3179,000000	99,098640
3178,000000	99,098379
3177,000000	99,100475
3176,000000	99,103715
3175,000000	99,106240
3174,000000	99,107435
3173,000000	99,108083
3172,000000	99,109081
3171,000000	99,110560
3170,000000	99,112254
3169,000000	99,114271
3168,000000	99,117026
3167,000000	99,120472
3166,000000	99,123863
3165,000000	99,126491
3164,000000	99,128441
3163,000000	99,130349
3162,000000	99,132590
3161,000000	99,134978
3160,000000	99,137142
3159,000000	99,139011
3158,000000	99,141075
3157,000000	99,144417
3156,000000	99,150126
3155,000000	99,157982
3154,000000	99,165598
3153,000000	99,169677
3152,000000	99,168699
3151,000000	99,164358
3150,000000	99,160014
3149,000000	99,157785
3148,000000	99,157358
3147,000000	99,157309
3146,000000	99,157132
3145,000000	99,157767
3144,000000	99,160442
3143,000000	99,165301
3142,000000	99,171215
3141,000000	99,176605
3140,000000	99,180036
3139,000000	99,180455
3138,000000	99,177889
3137,000000	99,174270
3136,000000	99,172621
3135,000000	99,174492
3134,000000	99,178587
3133,000000	99,182430
3132,000000	99,184777
3131,000000	99,185671
3130,000000	99,185015
3129,000000	99,182638
3128,000000	99,179629
3127,000000	99,178120
3126,000000	99,179183
3125,000000	99,181833
3124,000000	99,184701
3123,000000	99,187804
3122,000000	99,192014
3121,000000	99,197350
3120,000000	99,202568
3119,000000	99,206134
3118,000000	99,206941
3117,000000	99,204423
3116,000000	99,198669
3115,000000	99,190639
3114,000000	99,182008
3113,000000	99,174599
3112,000000	99,169625
3111,000000	99,167006
3110,000000	99,165321
3109,000000	99,162770
3108,000000	99,158481
3107,000000	99,152871
3106,000000	99,146853
3105,000000	99,141285
3104,000000	99,137453
3103,000000	99,137095
3102,000000	99,140939
3101,000000	99,147189
3100,000000	99,152377
3099,000000	99,153866
3098,000000	99,151339
3097,000000	99,146189
3096,000000	99,140379
3095,000000	99,135673
3094,000000	99,132968
3093,000000	99,131663
3092,000000	99,129846
3091,000000	99,125467
3090,000000	99,117660
3089,000000	99,107355
3088,000000	99,096715
3087,000000	99,087774
3086,000000	99,081117
3085,000000	99,075848
3084,000000	99,070909
3083,000000	99,066363
3082,000000	99,063258
3081,000000	99,062356
3080,000000	99,063175
3079,000000	99,064108
3078,000000	99,063409
3077,000000	99,060250
3076,000000	99,055074
3075,000000	99,049077
3074,000000	99,043381
3073,000000	99,038842
3072,000000	99,036300
3071,000000	99,036403
3070,000000	99,038681
3069,000000	99,041042
3068,000000	99,040592
3067,000000	99,035214
3066,000000	99,024636
3065,000000	99,010574
3064,000000	98,996122
3063,000000	98,984409
3062,000000	98,977140
3061,000000	98,974130
3060,000000	98,974410
3059,000000	98,977520
3058,000000	98,983740
3057,000000	98,993207
3056,000000	99,005169
3055,000000	99,018100
3054,000000	99,030265
3053,000000	99,040125
3052,000000	99,046358
3051,000000	99,047954
3050,000000	99,045009
3049,000000	99,039536
3048,000000	99,034749
3047,000000	99,032724
3046,000000	99,032731
3045,000000	99,032207
3044,000000	99,029039
3043,000000	99,022186
3042,000000	99,010877
3041,000000	98,994605
3040,000000	98,974359
3039,000000	98,952844
3038,000000	98,932616
3037,000000	98,914194
3036,000000	98,895952
3035,000000	98,875205
3034,000000	98,849637
3033,000000	98,818651
3032,000000	98,784015
3031,000000	98,748761
3030,000000	98,715467
3029,000000	98,686061
3028,000000	98,662960
3027,000000	98,648987
3026,000000	98,645497
3025,000000	98,651497
3024,000000	98,664797
3023,000000	98,683441
3022,000000	98,705448
3021,000000	98,728196
3020,000000	98,749211
3019,000000	98,767089
3018,000000	98,781194
3017,000000	98,790904
3016,000000	98,796003
3015,000000	98,797180
3014,000000	98,795392
3013,000000	98,790844
3012,000000	98,783059
3011,000000	98,771648
3010,000000	98,756499
3009,000000	98,737904
3008,000000	98,717079
3007,000000	98,696202
3006,000000	98,677123
3005,000000	98,660049
3004,000000	98,643982
3003,000000	98,628386
3002,000000	98,613985
3001,000000	98,601964
3000,000000	98,592573
2999,000000	98,584248
2998,000000	98,574011
2997,000000	98,559175
2996,000000	98,539105
2995,000000	98,514984
2994,000000	98,487561
2993,000000	98,455638
2992,000000	98,416908
2991,000000	98,370064
2990,000000	98,315485
2989,000000	98,254351
2988,000000	98,187611
2987,000000	98,115504
2986,000000	98,037899
2985,000000	97,954969
2984,000000	97,867650
2983,000000	97,777203
2982,000000	97,684391
2981,000000	97,589916
2980,000000	97,495785
2979,000000	97,405922
2978,000000	97,324827
2977,000000	97,255875
2976,000000	97,200874
2975,000000	97,160382
2974,000000	97,134155
2973,000000	97,121281
2972,000000	97,120920
2971,000000	97,132724
2970,000000	97,156664
2969,000000	97,192628
2968,000000	97,239826
2967,000000	97,296357
2966,000000	97,358733
2965,000000	97,422477
2964,000000	97,483156
2963,000000	97,536757
2962,000000	97,579319
2961,000000	97,606986
2960,000000	97,617133
2959,000000	97,608797
2958,000000	97,582267
2957,000000	97,538419
2956,000000	97,478657
2955,000000	97,404856
2954,000000	97,319054
2953,000000	97,224213
2952,000000	97,125108
2951,000000	97,027839
2950,000000	96,937463
2949,000000	96,856267
2948,000000	96,784122
2947,000000	96,719620
2946,000000	96,660365
2945,000000	96,602827
2944,000000	96,543075
2943,000000	96,478261
2942,000000	96,407724
2941,000000	96,332892
2940,000000	96,256104
2939,000000	96,178926
2938,000000	96,101182
2937,000000	96,021516
2936,000000	95,938665
2935,000000	95,852038
2934,000000	95,761386
2933,000000	95,666557
2932,000000	95,567489
2931,000000	95,463857
2930,000000	95,354986
2929,000000	95,240806
2928,000000	95,122919
2927,000000	95,003835
2926,000000	94,884873
2925,000000	94,765488
2924,000000	94,644760
2923,000000	94,523011
2922,000000	94,401680
2921,000000	94,282404
2920,000000	94,166377
2919,000000	94,054054
2918,000000	93,945510
2917,000000	93,841921
2916,000000	93,747291
2915,000000	93,667789
2914,000000	93,608483
2913,000000	93,571271
2912,000000	93,556053
2911,000000	93,563727
2910,000000	93,597104
2909,000000	93,659523
2908,000000	93,753603
2907,000000	93,880711
2906,000000	94,040637
2905,000000	94,230868
2904,000000	94,447022
2903,000000	94,684313
2902,000000	94,938130
2901,000000	95,203953
2900,000000	95,475696
2899,000000	95,746662
2898,000000	96,009795
2897,000000	96,257963
2896,000000	96,484987
2895,000000	96,687321
2894,000000	96,865130
2893,000000	97,021207
2892,000000	97,159097
2891,000000	97,281820
2890,000000	97,391521
2889,000000	97,489705
2888,000000	97,577866
2887,000000	97,658160
2886,000000	97,733231
2885,000000	97,805424
2884,000000	97,875914
2883,000000	97,944539
2882,000000	98,010348
2881,000000	98,072470
2880,000000	98,130658
2879,000000	98,184883
2878,000000	98,234319
2877,000000	98,276775
2876,000000	98,308949
2875,000000	98,326865
2874,000000	98,326855
2873,000000	98,307804
2872,000000	98,273828
2871,000000	98,234144
2870,000000	98,199296
2869,000000	98,176414
2868,000000	98,166894
2867,000000	98,167035
2866,000000	98,170134
2865,000000	98,169193
2864,000000	98,159027
2863,000000	98,136066
2862,000000	98,095870
2861,000000	98,032578
2860,000000	97,942303
2859,000000	97,827321
2858,000000	97,695595
2857,000000	97,556169
2856,000000	97,415300
2855,000000	97,276698
2854,000000	97,144099
2853,000000	97,023832
2852,000000	96,926786
2851,000000	96,867370
2850,000000	96,857926
2849,000000	96,900582
2848,000000	96,983109
2847,000000	97,084201
2846,000000	97,184643
2845,000000	97,275458
2844,000000	97,358157
2843,000000	97,439471
2842,000000	97,525202
2841,000000	97,616806
2840,000000	97,711012
2839,000000	97,802376
2838,000000	97,886986
2837,000000	97,964348
2836,000000	98,036179
2835,000000	98,103687
2834,000000	98,166117
2833,000000	98,221823
2832,000000	98,270118
2831,000000	98,311819
2830,000000	98,348210
2829,000000	98,379747
2828,000000	98,405779
2827,000000	98,425168
2826,000000	98,437044
2825,000000	98,441310
2824,000000	98,438634
2823,000000	98,430080
2822,000000	98,416937
2821,000000	98,400991
2820,000000	98,384847
2819,000000	98,371592
2818,000000	98,363810
2817,000000	98,363039
2816,000000	98,370077
2815,000000	98,385515
2814,000000	98,409738
2813,000000	98,442262
2812,000000	98,481040
2811,000000	98,522673
2810,000000	98,563591
2809,000000	98,601436
2808,000000	98,635566
2807,000000	98,666348
2806,000000	98,694224
2805,000000	98,719461
2804,000000	98,742240
2803,000000	98,762687
2802,000000	98,781009
2801,000000	98,797785
2800,000000	98,813687
2799,000000	98,828545
2798,000000	98,841177
2797,000000	98,850756
2796,000000	98,857934
2795,000000	98,863969
2794,000000	98,869329
2793,000000	98,874141
2792,000000	98,879635
2791,000000	98,887514
2790,000000	98,897508
2789,000000	98,906875
2788,000000	98,913155
2787,000000	98,916708
2786,000000	98,919750
2785,000000	98,923580
2784,000000	98,927677
2783,000000	98,931143
2782,000000	98,934088
2781,000000	98,937464
2780,000000	98,942086
2779,000000	98,948052
2778,000000	98,954830
2777,000000	98,961671
2776,000000	98,967841
2775,000000	98,972534
2774,000000	98,974990
2773,000000	98,975135
2772,000000	98,973984
2771,000000	98,972871
2770,000000	98,972284
2769,000000	98,971878
2768,000000	98,971480
2767,000000	98,971328
2766,000000	98,971214
2765,000000	98,970258
2764,000000	98,967966
2763,000000	98,965004
2762,000000	98,962543
2761,000000	98,961274
2760,000000	98,961334
2759,000000	98,962565
2758,000000	98,964297
2757,000000	98,965285
2756,000000	98,964496
2755,000000	98,961957
2754,000000	98,958668
2753,000000	98,955854
2752,000000	98,954346
2751,000000	98,954162
2750,000000	98,954306
2749,000000	98,953275
2748,000000	98,950249
2747,000000	98,945784
2746,000000	98,941315
2745,000000	98,938108
2744,000000	98,936590
2743,000000	98,936255
2742,000000	98,936115
2741,000000	98,935643
2740,000000	98,935385
2739,000000	98,936209
2738,000000	98,937962
2737,000000	98,939519
2736,000000	98,940348
2735,000000	98,941283
2734,000000	98,943274
2733,000000	98,945955
2732,000000	98,948198
2731,000000	98,949784
2730,000000	98,951872
2729,000000	98,955700
2728,000000	98,961162
2727,000000	98,966770
2726,000000	98,970837
2725,000000	98,972761
2724,000000	98,973268
2723,000000	98,973470
2722,000000	98,973867
2721,000000	98,974428
2720,000000	98,975288
2719,000000	98,976723
2718,000000	98,978452
2717,000000	98,979661
2716,000000	98,980080
2715,000000	98,980583
2714,000000	98,982364
2713,000000	98,985725
2712,000000	98,989808
2711,000000	98,993231
2710,000000	98,994858
2709,000000	98,994379
2708,000000	98,992507
2707,000000	98,990473
2706,000000	98,989166
2705,000000	98,988837
2704,000000	98,989472
2703,000000	98,991070
2702,000000	98,993487
2701,000000	98,996323
2700,000000	98,999031
2699,000000	99,000922
2698,000000	99,001265
2697,000000	98,999889
2696,000000	98,997662
2695,000000	98,995866
2694,000000	98,995039
2693,000000	98,994831
2692,000000	98,994891
2691,000000	98,995267
2690,000000	98,995853
2689,000000	98,996044
2688,000000	98,995232
2687,000000	98,993388
2686,000000	98,991143
2685,000000	98,989625
2684,000000	98,990002
2683,000000	98,992493
2682,000000	98,995823
2681,000000	98,998243
2680,000000	98,999076
2679,000000	98,998762
2678,000000	98,997637
2677,000000	98,995584
2676,000000	98,992902
2675,000000	98,990429
2674,000000	98,988478
2673,000000	98,986580
2672,000000	98,984671
2671,000000	98,983677
2670,000000	98,984282
2669,000000	98,985806
2668,000000	98,986892
2667,000000	98,986855
2666,000000	98,985885
2665,000000	98,984492
2664,000000	98,983368
2663,000000	98,983371
2662,000000	98,985064
2661,000000	98,988440
2660,000000	98,993361
2659,000000	98,999908
2658,000000	99,007879
2657,000000	99,016419
2656,000000	99,024751
2655,000000	99,032985
2654,000000	99,041693
2653,000000	99,050764
2652,000000	99,059143
2651,000000	99,065784
2650,000000	99,070695
2649,000000	99,075077
2648,000000	99,080445
2647,000000	99,087408
2646,000000	99,095232
2645,000000	99,102768
2644,000000	99,109620
2643,000000	99,116098
2642,000000	99,122371
2641,000000	99,128295
2640,000000	99,133908
2639,000000	99,139158
2638,000000	99,143155
2637,000000	99,144654
2636,000000	99,143556
2635,000000	99,141321
2634,000000	99,139808
2633,000000	99,140471
2632,000000	99,144475
2631,000000	99,152078
2630,000000	99,161354
2629,000000	99,168863
2628,000000	99,172646
2627,000000	99,173945
2626,000000	99,175295
2625,000000	99,177650
2624,000000	99,180073
2623,000000	99,181512
2622,000000	99,181997
2621,000000	99,182419
2620,000000	99,183770
2619,000000	99,186287
2618,000000	99,189009
2617,000000	99,190640
2616,000000	99,191155
2615,000000	99,191933
2614,000000	99,193957
2613,000000	99,196539
2612,000000	99,198246
2611,000000	99,198429
2610,000000	99,197466
2609,000000	99,196192
2608,000000	99,195605
2607,000000	99,196550
2606,000000	99,199148
2605,000000	99,202825
2604,000000	99,207007
2603,000000	99,211301
2602,000000	99,215028
2601,000000	99,217433
2600,000000	99,218616
2599,000000	99,219537
2598,000000	99,220833
2597,000000	99,222231
2596,000000	99,223145
2595,000000	99,223223
2594,000000	99,222470
2593,000000	99,221653
2592,000000	99,222338
2591,000000	99,225431
2590,000000	99,229789
2589,000000	99,233387
2588,000000	99,235588
2587,000000	99,237007
2586,000000	99,237573
2585,000000	99,236604
2584,000000	99,234870
2583,000000	99,234527
2582,000000	99,236483
2581,000000	99,239298
2580,000000	99,241169
2579,000000	99,241461
2578,000000	99,240120
2577,000000	99,237453
2576,000000	99,235043
2575,000000	99,234941
2574,000000	99,237091
2573,000000	99,239127
2572,000000	99,239420
2571,000000	99,238683
2570,000000	99,237820
2569,000000	99,236103
2568,000000	99,232726
2567,000000	99,228637
2566,000000	99,225625
2565,000000	99,224641
2564,000000	99,225881
2563,000000	99,229164
2562,000000	99,233307
2561,000000	99,236325
2560,000000	99,237237
2559,000000	99,236733
2558,000000	99,235599
2557,000000	99,233857
2556,000000	99,232030
2555,000000	99,231616
2554,000000	99,233286
2553,000000	99,235886
2552,000000	99,238040
2551,000000	99,239586
2550,000000	99,240980
2549,000000	99,242832
2548,000000	99,246532
2547,000000	99,253326
2546,000000	99,261703
2545,000000	99,267535
2544,000000	99,268253
2543,000000	99,265511
2542,000000	99,262683
2541,000000	99,261318
2540,000000	99,261344
2539,000000	99,262856
2538,000000	99,265782
2537,000000	99,268743
2536,000000	99,270089
2535,000000	99,269555
2534,000000	99,267835
2533,000000	99,265337
2532,000000	99,262501
2531,000000	99,260458
2530,000000	99,260144
2529,000000	99,261167
2528,000000	99,262374
2527,000000	99,262897
2526,000000	99,262155
2525,000000	99,259849
2524,000000	99,256740
2523,000000	99,254521
2522,000000	99,254198
2521,000000	99,255378
2520,000000	99,257527
2519,000000	99,260700
2518,000000	99,264301
2517,000000	99,266492
2516,000000	99,265968
2515,000000	99,263671
2514,000000	99,261920
2513,000000	99,262416
2512,000000	99,265486
2511,000000	99,270228
2510,000000	99,274878
2509,000000	99,277994
2508,000000	99,279949
2507,000000	99,282537
2506,000000	99,286694
2505,000000	99,291279
2504,000000	99,294321
2503,000000	99,294692
2502,000000	99,292634
2501,000000	99,289713
2500,000000	99,288128
2499,000000	99,288746
2498,000000	99,289842
2497,000000	99,289132
2496,000000	99,286819
2495,000000	99,285249
2494,000000	99,285810
2493,000000	99,288019
2492,000000	99,291370
2491,000000	99,295703
2490,000000	99,299603
2489,000000	99,301027
2488,000000	99,300324
2487,000000	99,300381
2486,000000	99,302882
2485,000000	99,306445
2484,000000	99,309295
2483,000000	99,311599
2482,000000	99,313987
2481,000000	99,315863
2480,000000	99,316727
2479,000000	99,317450
2478,000000	99,318792
2477,000000	99,320024
2476,000000	99,320334
2475,000000	99,320372
2474,000000	99,321136
2473,000000	99,322505
2472,000000	99,323845
2471,000000	99,325020
2470,000000	99,325878
2469,000000	99,325910
2468,000000	99,325320
2467,000000	99,325359
2466,000000	99,326717
2465,000000	99,328585
2464,000000	99,329960
2463,000000	99,330879
2462,000000	99,331841
2461,000000	99,333076
2460,000000	99,334804
2459,000000	99,337020
2458,000000	99,338775
2457,000000	99,339159
2456,000000	99,339357
2455,000000	99,341952
2454,000000	99,347500
2453,000000	99,353249
2452,000000	99,356023
2451,000000	99,355074
2450,000000	99,351741
2449,000000	99,348016
2448,000000	99,346023
2447,000000	99,346948
2446,000000	99,349509
2445,000000	99,351123
2444,000000	99,351371
2443,000000	99,352636
2442,000000	99,356250
2441,000000	99,359907
2440,000000	99,360351
2439,000000	99,357500
2438,000000	99,354539
2437,000000	99,354620
2436,000000	99,358272
2435,000000	99,363200
2434,000000	99,366082
2433,000000	99,365416
2432,000000	99,362986
2431,000000	99,361812
2430,000000	99,362780
2429,000000	99,364483
2428,000000	99,365900
2427,000000	99,367298
2426,000000	99,368568
2425,000000	99,368913
2424,000000	99,368557
2423,000000	99,368638
2422,000000	99,368892
2421,000000	99,367472
2420,000000	99,363786
2419,000000	99,359679
2418,000000	99,357137
2417,000000	99,356579
2416,000000	99,357836
2415,000000	99,360701
2414,000000	99,363783
2413,000000	99,364863
2412,000000	99,363438
2411,000000	99,361479
2410,000000	99,361136
2409,000000	99,363298
2408,000000	99,368657
2407,000000	99,377668
2406,000000	99,388414
2405,000000	99,396686
2404,000000	99,399693
2403,000000	99,398396
2402,000000	99,395487
2401,000000	99,392754
2400,000000	99,391129
2399,000000	99,391332
2398,000000	99,393021
2397,000000	99,394614
2396,000000	99,395050
2395,000000	99,394880
2394,000000	99,395221
2393,000000	99,396875
2392,000000	99,400461
2391,000000	99,405747
2390,000000	99,410362
2389,000000	99,411387
2388,000000	99,408594
2387,000000	99,404502
2386,000000	99,400907
2385,000000	99,397088
2384,000000	99,392762
2383,000000	99,389769
2382,000000	99,389810
2381,000000	99,392287
2380,000000	99,395531
2379,000000	99,399159
2378,000000	99,403209
2377,000000	99,406539
2376,000000	99,407273
2375,000000	99,404702
2374,000000	99,400149
2373,000000	99,396783
2372,000000	99,398390
2371,000000	99,405977
2370,000000	99,415992
2369,000000	99,422816
2368,000000	99,423562
2367,000000	99,419012
2366,000000	99,410884
2365,000000	99,402398
2364,000000	99,397975
2363,000000	99,398144
2362,000000	99,398366
2361,000000	99,395818
2360,000000	99,392192
2359,000000	99,391690
2358,000000	99,396228
2357,000000	99,402352
2356,000000	99,406353
2355,000000	99,402415
2354,000000	99,391955
2353,000000	99,383648
2352,000000	99,385506
2351,000000	99,395052
2350,000000	99,401525
2349,000000	99,398691
2348,000000	99,387700
2347,000000	99,377414
2346,000000	99,377184
2345,000000	99,386194
2344,000000	99,395786
2343,000000	99,396400
2342,000000	99,391167
2341,000000	99,385958
2340,000000	99,381740
2339,000000	99,377423
2338,000000	99,373165
2337,000000	99,370671
2336,000000	99,368932
2335,000000	99,368393
2334,000000	99,369178
2333,000000	99,372873
2332,000000	99,376258
2331,000000	99,379398
2330,000000	99,378945
2329,000000	99,377334
2328,000000	99,372450
2327,000000	99,367406
2326,000000	99,363893
2325,000000	99,363661
2324,000000	99,366294
2323,000000	99,370908
2322,000000	99,376658
2321,000000	99,381865
2320,000000	99,383270
2319,000000	99,381739
2318,000000	99,377772
2317,000000	99,374722
2316,000000	99,371627
2315,000000	99,369820
2314,000000	99,366855
2313,000000	99,363778
2312,000000	99,361263
2311,000000	99,364036
2310,000000	99,371895
2309,000000	99,382711
2308,000000	99,392043
2307,000000	99,399432
2306,000000	99,404200
2305,000000	99,405914
2304,000000	99,404400
2303,000000	99,403057
2302,000000	99,403761
2301,000000	99,406169
2300,000000	99,407354
2299,000000	99,408187
2298,000000	99,409691
2297,000000	99,413047
2296,000000	99,416660
2295,000000	99,420399
2294,000000	99,423030
2293,000000	99,423369
2292,000000	99,420996
2291,000000	99,418423
2290,000000	99,418053
2289,000000	99,419061
2288,000000	99,418871
2287,000000	99,416125
2286,000000	99,411608
2285,000000	99,406366
2284,000000	99,402398
2283,000000	99,402163
2282,000000	99,407048
2281,000000	99,415688
2280,000000	99,426295
2279,000000	99,437456
2278,000000	99,446266
2277,000000	99,448318
2276,000000	99,442221
2275,000000	99,432522
2274,000000	99,425237
2273,000000	99,423515
2272,000000	99,428071
2271,000000	99,438976
2270,000000	99,453249
2269,000000	99,464278
2268,000000	99,467501
2267,000000	99,465248
2266,000000	99,462687
2265,000000	99,461192
2264,000000	99,458477
2263,000000	99,453455
2262,000000	99,447592
2261,000000	99,442288
2260,000000	99,437850
2259,000000	99,433650
2258,000000	99,429502
2257,000000	99,427741
2256,000000	99,434160
2255,000000	99,452338
2254,000000	99,476404
2253,000000	99,494753
2252,000000	99,502232
2251,000000	99,504140
2250,000000	99,505559
2249,000000	99,504430
2248,000000	99,498139
2247,000000	99,491925
2246,000000	99,493389
2245,000000	99,502831
2244,000000	99,513589
2243,000000	99,519421
2242,000000	99,517935
2241,000000	99,510417
2240,000000	99,502779
2239,000000	99,502854
2238,000000	99,512030
2237,000000	99,521988
2236,000000	99,524007
2235,000000	99,519255
2234,000000	99,516640
2233,000000	99,523629
2232,000000	99,541502
2231,000000	99,565247
2230,000000	99,584264
2229,000000	99,587895
2228,000000	99,575378
2227,000000	99,557362
2226,000000	99,544185
2225,000000	99,537186
2224,000000	99,534280
2223,000000	99,537770
2222,000000	99,550334
2221,000000	99,567276
2220,000000	99,579276
2219,000000	99,581308
2218,000000	99,575157
2217,000000	99,566076
2216,000000	99,560521
2215,000000	99,563664
2214,000000	99,575716
2213,000000	99,592894
2212,000000	99,612885
2211,000000	99,634570
2210,000000	99,651741
2209,000000	99,654992
2208,000000	99,643885
2207,000000	99,629941
2206,000000	99,623263
2205,000000	99,622609
2204,000000	99,622135
2203,000000	99,620178
2202,000000	99,615819
2201,000000	99,604473
2200,000000	99,584350
2199,000000	99,562698
2198,000000	99,549907
2197,000000	99,550919
2196,000000	99,564884
2195,000000	99,587218
2194,000000	99,608633
2193,000000	99,619621
2192,000000	99,621367
2191,000000	99,625366
2190,000000	99,637716
2189,000000	99,651162
2188,000000	99,657596
2187,000000	99,659363
2186,000000	99,661874
2185,000000	99,663777
2184,000000	99,661897
2183,000000	99,657528
2182,000000	99,650467
2181,000000	99,635911
2180,000000	99,616007
2179,000000	99,605723
2178,000000	99,617953
2177,000000	99,648145
2176,000000	99,679527
2175,000000	99,698735
2174,000000	99,700646
2173,000000	99,686179
2172,000000	99,664092
2171,000000	99,648319
2170,000000	99,645566
2169,000000	99,649269
2168,000000	99,650327
2167,000000	99,648840
2166,000000	99,650850
2165,000000	99,659742
2164,000000	99,676049
2163,000000	99,698760
2162,000000	99,721639
2161,000000	99,735847
2160,000000	99,742412
2159,000000	99,751785
2158,000000	99,765297
2157,000000	99,772241
2156,000000	99,769007
2155,000000	99,762356
2154,000000	99,753827
2153,000000	99,738031
2152,000000	99,717807
2151,000000	99,706348
2150,000000	99,709571
2149,000000	99,718470
2148,000000	99,723532
2147,000000	99,726684
2146,000000	99,732661
2145,000000	99,738544
2144,000000	99,738522
2143,000000	99,731825
2142,000000	99,721092
2141,000000	99,709751
2140,000000	99,704187
2139,000000	99,711162
2138,000000	99,729618
2137,000000	99,750428
2136,000000	99,766378
2135,000000	99,776149
2134,000000	99,777947
2133,000000	99,767976
2132,000000	99,747886
2131,000000	99,725663
2130,000000	99,707073
2129,000000	99,692460
2128,000000	99,682627
2127,000000	99,680527
2126,000000	99,684610
2125,000000	99,687340
2124,000000	99,684139
2123,000000	99,679117
2122,000000	99,678483
2121,000000	99,682832
2120,000000	99,688402
2119,000000	99,691239
2118,000000	99,687514
2117,000000	99,674835
2116,000000	99,656911
2115,000000	99,642871
2114,000000	99,638585
2113,000000	99,641491
2112,000000	99,645580
2111,000000	99,647284
2110,000000	99,644774
2109,000000	99,637112
2108,000000	99,627470
2107,000000	99,622285
2106,000000	99,623834
2105,000000	99,627734
2104,000000	99,630127
2103,000000	99,632479
2102,000000	99,636397
2101,000000	99,639198
2100,000000	99,638468
2099,000000	99,636666
2098,000000	99,637455
2097,000000	99,641466
2096,000000	99,648096
2095,000000	99,657354
2094,000000	99,667302
2093,000000	99,674051
2092,000000	99,676704
2091,000000	99,678537
2090,000000	99,681801
2089,000000	99,685494
2088,000000	99,688748
2087,000000	99,691146
2086,000000	99,689271
2085,000000	99,679558
2084,000000	99,665949
2083,000000	99,657333
2082,000000	99,655533
2081,000000	99,653402
2080,000000	99,647670
2079,000000	99,645189
2078,000000	99,651928
2077,000000	99,663726
2076,000000	99,673439
2075,000000	99,680417
2074,000000	99,686207
2073,000000	99,687444
2072,000000	99,680405
2071,000000	99,667914
2070,000000	99,656263
2069,000000	99,649706
2068,000000	99,651553
2067,000000	99,664666
2066,000000	99,685831
2065,000000	99,704310
2064,000000	99,710978
2063,000000	99,705311
2062,000000	99,691394
2061,000000	99,674402
2060,000000	99,662974
2059,000000	99,665545
2058,000000	99,680092
2057,000000	99,694712
2056,000000	99,701722
2055,000000	99,703555
2054,000000	99,702757
2053,000000	99,697344
2052,000000	99,690624
2051,000000	99,693488
2050,000000	99,709617
2049,000000	99,727768
2048,000000	99,737332
2047,000000	99,741826
2046,000000	99,746757
2045,000000	99,748056
2044,000000	99,742944
2043,000000	99,738099
2042,000000	99,735304
2041,000000	99,722558
2040,000000	99,693383
2039,000000	99,664136
2038,000000	99,658165
2037,000000	99,680197
2036,000000	99,715364
2035,000000	99,745767
2034,000000	99,759203
2033,000000	99,751379
2032,000000	99,730867
2031,000000	99,712994
2030,000000	99,702197
2029,000000	99,690950
2028,000000	99,679543
2027,000000	99,681648
2026,000000	99,704045
2025,000000	99,734605
2024,000000	99,757687
2023,000000	99,768191
2022,000000	99,764072
2021,000000	99,742370
2020,000000	99,712000
2019,000000	99,695327
2018,000000	99,707351
2017,000000	99,741729
2016,000000	99,781332
2015,000000	99,813380
2014,000000	99,829444
2013,000000	99,825124
2012,000000	99,808355
2011,000000	99,794431
2010,000000	99,787135
2009,000000	99,777174
2008,000000	99,761854
2007,000000	99,751482
2006,000000	99,752890
2005,000000	99,761334
2004,000000	99,770348
2003,000000	99,774486
2002,000000	99,764548
2001,000000	99,738200
2000,000000	99,715124
1999,000000	99,722438
1998,000000	99,760663
1997,000000	99,801209
1996,000000	99,821475
1995,000000	99,824601
1994,000000	99,819178
1993,000000	99,803298
1992,000000	99,778749
1991,000000	99,759553
1990,000000	99,752948
1989,000000	99,749176
1988,000000	99,739624
1987,000000	99,730144
1986,000000	99,729074
1985,000000	99,736269
1984,000000	99,750338
1983,000000	99,770732
1982,000000	99,785700
1981,000000	99,777186
1980,000000	99,749247
1979,000000	99,733953
1978,000000	99,752352
1977,000000	99,787611
1976,000000	99,814094
1975,000000	99,829439
1974,000000	99,839045
1973,000000	99,838540
1972,000000	99,830269
1971,000000	99,832405
1970,000000	99,854664
1969,000000	99,882317
1968,000000	99,896043
1967,000000	99,893071
1966,000000	99,879641
1965,000000	99,860870
1964,000000	99,847626
1963,000000	99,853745
1962,000000	99,876083
1961,000000	99,892179
1960,000000	99,887297
1959,000000	99,869727
1958,000000	99,853003
1957,000000	99,841206
1956,000000	99,836412
1955,000000	99,842408
1954,000000	99,853993
1953,000000	99,857458
1952,000000	99,848494
1951,000000	99,835873
1950,000000	99,824798
1949,000000	99,810051
1948,000000	99,789792
1947,000000	99,772898
1946,000000	99,765769
1945,000000	99,763354
1944,000000	99,759635
1943,000000	99,756925
1942,000000	99,758475
1941,000000	99,762046
1940,000000	99,767970
1939,000000	99,779531
1938,000000	99,791573
1937,000000	99,793083
1936,000000	99,784261
1935,000000	99,777554
1934,000000	99,778194
1933,000000	99,777865
1932,000000	99,771193
1931,000000	99,763982
1930,000000	99,761237
1929,000000	99,757914
1928,000000	99,748817
1927,000000	99,739206
1926,000000	99,736103
1925,000000	99,738055
1924,000000	99,737650
1923,000000	99,731555
1922,000000	99,722364
1921,000000	99,713868
1920,000000	99,709329
1919,000000	99,709377
1918,000000	99,708762
1917,000000	99,700919
1916,000000	99,688124
1915,000000	99,679960
1914,000000	99,678880
1913,000000	99,677265
1912,000000	99,669883
1911,000000	99,661965
1910,000000	99,661863
1909,000000	99,669268
1908,000000	99,676408
1907,000000	99,678630
1906,000000	99,675670
1905,000000	99,668493
1904,000000	99,658162
1903,000000	99,647116
1902,000000	99,637605
1901,000000	99,629401
1900,000000	99,622688
1899,000000	99,620513
1898,000000	99,624220
1897,000000	99,631362
1896,000000	99,638183
1895,000000	99,642335
1894,000000	99,643211
1893,000000	99,642627
1892,000000	99,645028
1891,000000	99,651785
1890,000000	99,655373
1889,000000	99,645616
1888,000000	99,623803
1887,000000	99,602509
1886,000000	99,588717
1885,000000	99,577698
1884,000000	99,564930
1883,000000	99,554652
1882,000000	99,552556
1881,000000	99,555707
1880,000000	99,557071
1879,000000	99,555309
1878,000000	99,552630
1877,000000	99,549116
1876,000000	99,544223
1875,000000	99,539469
1874,000000	99,536673
1873,000000	99,536120
1872,000000	99,537756
1871,000000	99,540977
1870,000000	99,541325
1869,000000	99,533790
1868,000000	99,521322
1867,000000	99,514104
1866,000000	99,519410
1865,000000	99,533550
1864,000000	99,546611
1863,000000	99,552828
1862,000000	99,553821
1861,000000	99,554895
1860,000000	99,560654
1859,000000	99,571644
1858,000000	99,582593
1857,000000	99,585575
1856,000000	99,578391
1855,000000	99,568020
1854,000000	99,562334
1853,000000	99,562218
1852,000000	99,563969
1851,000000	99,566692
1850,000000	99,569327
1849,000000	99,569358
1848,000000	99,568086
1847,000000	99,571040
1846,000000	99,578359
1845,000000	99,579380
1844,000000	99,565884
1843,000000	99,548019
1842,000000	99,541367
1841,000000	99,544418
1840,000000	99,545121
1839,000000	99,538198
1838,000000	99,527609
1837,000000	99,518777
1836,000000	99,512113
1835,000000	99,507287
1834,000000	99,506623
1833,000000	99,512026
1832,000000	99,521918
1831,000000	99,530166
1830,000000	99,528536
1829,000000	99,517852
1828,000000	99,509765
1827,000000	99,512746
1826,000000	99,519596
1825,000000	99,516306
1824,000000	99,502068
1823,000000	99,489199
1822,000000	99,485126
1821,000000	99,485591
1820,000000	99,484736
1819,000000	99,481533
1818,000000	99,475816
1817,000000	99,466644
1816,000000	99,453849
1815,000000	99,439881
1814,000000	99,427230
1813,000000	99,415710
1812,000000	99,405519
1811,000000	99,395899
1810,000000	99,385423
1809,000000	99,375629
1808,000000	99,368986
1807,000000	99,365736
1806,000000	99,364250
1805,000000	99,362761
1804,000000	99,359752
1803,000000	99,353581
1802,000000	99,343039
1801,000000	99,328605
1800,000000	99,312844
1799,000000	99,294913
1798,000000	99,274818
1797,000000	99,256790
1796,000000	99,245444
1795,000000	99,240955
1794,000000	99,236404
1793,000000	99,221681
1792,000000	99,197568
1791,000000	99,175093
1790,000000	99,160867
1789,000000	99,153290
1788,000000	99,147386
1787,000000	99,138342
1786,000000	99,122836
1785,000000	99,101886
1784,000000	99,082118
1783,000000	99,070642
1782,000000	99,066118
1781,000000	99,057245
1780,000000	99,039797
1779,000000	99,020503
1778,000000	99,007038
1777,000000	98,997654
1776,000000	98,986050
1775,000000	98,972156
1774,000000	98,957061
1773,000000	98,935929
1772,000000	98,910755
1771,000000	98,894201
1770,000000	98,888268
1769,000000	98,882920
1768,000000	98,869443
1767,000000	98,850673
1766,000000	98,836556
1765,000000	98,829703
1764,000000	98,822477
1763,000000	98,803772
1762,000000	98,768993
1761,000000	98,725206
1760,000000	98,686241
1759,000000	98,656345
1758,000000	98,624876
1757,000000	98,575374
1756,000000	98,507692
1755,000000	98,438921
1754,000000	98,374200
1753,000000	98,294856
1752,000000	98,178874
1751,000000	98,029334
1750,000000	97,866082
1749,000000	97,691249
1748,000000	97,494074
1747,000000	97,278187
1746,000000	97,046030
1745,000000	96,781698
1744,000000	96,477849
1743,000000	96,156913
1742,000000	95,837247
1741,000000	95,496362
1740,000000	95,116023
1739,000000	94,752205
1738,000000	94,481666
1737,000000	94,304882
1736,000000	94,181522
1735,000000	94,104321
1734,000000	94,118884
1733,000000	94,246026
1732,000000	94,462505
1731,000000	94,766908
1730,000000	95,153096
1729,000000	95,582180
1728,000000	96,016732
1727,000000	96,458398
1726,000000	96,920438
1725,000000	97,397380
1724,000000	97,866820
1723,000000	98,292126
1722,000000	98,629586
1721,000000	98,853599
1720,000000	98,962657
1719,000000	98,952763
1718,000000	98,805366
1717,000000	98,548722
1716,000000	98,274656
1715,000000	98,037389
1714,000000	97,842089
1713,000000	97,688467
1712,000000	97,578497
1711,000000	97,510258
1710,000000	97,477843
1709,000000	97,474472
1708,000000	97,494482
1707,000000	97,532804
1706,000000	97,582378
1705,000000	97,634377
1704,000000	97,680339
1703,000000	97,722404
1702,000000	97,769252
1701,000000	97,817763
1700,000000	97,845583
1699,000000	97,849364
1698,000000	97,862450
1697,000000	97,898100
1696,000000	97,944340
1695,000000	97,977493
1694,000000	97,999754
1693,000000	98,029033
1692,000000	98,059570
1691,000000	98,081162
1690,000000	98,092907
1689,000000	98,096995
1688,000000	98,096013
1687,000000	98,095301
1686,000000	98,098289
1685,000000	98,099253
1684,000000	98,093751
1683,000000	98,086448
1682,000000	98,086117
1681,000000	98,092635
1680,000000	98,094790
1679,000000	98,090914
1678,000000	98,086856
1677,000000	98,082701
1676,000000	98,072130
1675,000000	98,055152
1674,000000	98,040989
1673,000000	98,036219
1672,000000	98,038101
1671,000000	98,039779
1670,000000	98,042042
1669,000000	98,044731
1668,000000	98,044904
1667,000000	98,049474
1666,000000	98,061544
1665,000000	98,075627
1664,000000	98,087763
1663,000000	98,099825
1662,000000	98,115748
1661,000000	98,131030
1660,000000	98,144403
1659,000000	98,160318
1658,000000	98,179967
1657,000000	98,198420
1656,000000	98,210641
1655,000000	98,221584
1654,000000	98,241787
1653,000000	98,267945
1652,000000	98,259039
1651,000000	98,261506
1650,000000	98,299557
1649,000000	98,334879
1648,000000	98,342535
1647,000000	98,333362
1646,000000	98,321590
1645,000000	98,301444
1644,000000	98,281622
1643,000000	98,266555
1642,000000	98,250100
1641,000000	98,227474
1640,000000	98,201632
1639,000000	98,179387
1638,000000	98,165549
1637,000000	98,166689
1636,000000	98,193510
1635,000000	98,236457
1634,000000	98,265874
1633,000000	98,287343
1632,000000	98,307421
1631,000000	98,325126
1630,000000	98,342137
1629,000000	98,358920
1628,000000	98,372902
1627,000000	98,384194
1626,000000	98,395141
1625,000000	98,405432
1624,000000	98,414561
1623,000000	98,425879
1622,000000	98,439724
1621,000000	98,449676
1620,000000	98,452893
1619,000000	98,448848
1618,000000	98,439668
1617,000000	98,431868
1616,000000	98,432285
1615,000000	98,443744
1614,000000	98,460790
1613,000000	98,468618
1612,000000	98,458412
1611,000000	98,436238
1610,000000	98,413325
1609,000000	98,390112
1608,000000	98,359802
1607,000000	98,321103
1606,000000	98,275919
1605,000000	98,222530
1604,000000	98,165027
1603,000000	98,119507
1602,000000	98,101243
1601,000000	98,111321
1600,000000	98,143362
1599,000000	98,194242
1598,000000	98,258702
1597,000000	98,325307
1596,000000	98,385949
1595,000000	98,441376
1594,000000	98,493152
1593,000000	98,536738
1592,000000	98,569003
1591,000000	98,593771
1590,000000	98,614617
1589,000000	98,628482
1588,000000	98,632260
1587,000000	98,629069
1586,000000	98,622719
1585,000000	98,612643
1584,000000	98,600778
1583,000000	98,597456
1582,000000	98,609525
1581,000000	98,630916
1580,000000	98,650536
1579,000000	98,663544
1578,000000	98,668892
1577,000000	98,666809
1576,000000	98,663075
1575,000000	98,666218
1574,000000	98,677795
1573,000000	98,687904
1572,000000	98,687047
1571,000000	98,675468
1570,000000	98,658323
1569,000000	98,635839
1568,000000	98,609142
1567,000000	98,590952
1566,000000	98,584543
1565,000000	98,579957
1564,000000	98,570628
1563,000000	98,562434
1562,000000	98,560944
1561,000000	98,565389
1560,000000	98,561602
1559,000000	98,563361
1558,000000	98,597702
1557,000000	98,602815
1556,000000	98,608044
1555,000000	98,631189
1554,000000	98,662772
1553,000000	98,688390
1552,000000	98,710491
1551,000000	98,739157
1550,000000	98,775717
1549,000000	98,809993
1548,000000	98,835742
1547,000000	98,862783
1546,000000	98,898582
1545,000000	98,941085
1544,000000	98,989978
1543,000000	99,049266
1542,000000	99,116474
1541,000000	99,191142
1540,000000	99,277191
1539,000000	99,333788
1538,000000	99,335107
1537,000000	99,316916
1536,000000	99,289337
1535,000000	99,243939
1534,000000	99,177756
1533,000000	99,105976
1532,000000	99,049972
1531,000000	99,013988
1530,000000	98,990428
1529,000000	98,967405
1528,000000	98,937346
1527,000000	98,904464
1526,000000	98,875463
1525,000000	98,850239
1524,000000	98,827493
1523,000000	98,807712
1522,000000	98,793218
1521,000000	98,786880
1520,000000	98,784048
1519,000000	98,787715
1518,000000	98,795000
1517,000000	98,797244
1516,000000	98,796297
1515,000000	98,796292
1514,000000	98,796810
1513,000000	98,792779
1512,000000	98,784986
1511,000000	98,780291
1510,000000	98,777610
1509,000000	98,765188
1508,000000	98,752153
1507,000000	98,798190
1506,000000	98,872220
1505,000000	98,865223
1504,000000	98,823224
1503,000000	98,783520
1502,000000	98,736950
1501,000000	98,670196
1500,000000	98,579858
1499,000000	98,463579
1498,000000	98,301856
1497,000000	98,080279
1496,000000	97,843614
1495,000000	97,666438
1494,000000	97,575161
1493,000000	97,553476
1492,000000	97,587711
1491,000000	97,673626
1490,000000	97,790111
1489,000000	97,895048
1488,000000	97,965088
1487,000000	98,007351
1486,000000	98,031395
1485,000000	98,038285
1484,000000	98,033775
1483,000000	98,030442
1482,000000	98,029086
1481,000000	98,021507
1480,000000	98,007343
1479,000000	97,993724
1478,000000	97,976308
1477,000000	97,939175
1476,000000	97,878053
1475,000000	97,805298
1474,000000	97,730965
1473,000000	97,665332
1472,000000	97,634219
1471,000000	97,633029
1470,000000	97,628081
1469,000000	97,600462
1468,000000	97,555707
1467,000000	97,508205
1466,000000	97,459093
1465,000000	97,396704
1464,000000	97,328169
1463,000000	97,274023
1462,000000	97,230539
1461,000000	97,175324
1460,000000	97,091578
1459,000000	96,966908
1458,000000	96,755282
1457,000000	96,419871
1456,000000	96,066429
1455,000000	95,810617
1454,000000	95,626777
1453,000000	95,459737
1452,000000	95,311353
1451,000000	95,203321
1450,000000	95,109897
1449,000000	94,975429
1448,000000	94,783740
1447,000000	94,558625
1446,000000	94,290535
1445,000000	93,931662
1444,000000	93,450012
1443,000000	92,826195
1442,000000	92,040127
1441,000000	91,114866
1440,000000	90,136594
1439,000000	89,152950
1438,000000	88,083503
1437,000000	86,882243
1436,000000	85,849784
1435,000000	85,331754
1434,000000	85,239265
1433,000000	85,339906
1432,000000	85,502585
1431,000000	85,614975
1430,000000	85,502751
1429,000000	85,069954
1428,000000	84,461703
1427,000000	83,952786
1426,000000	83,763553
1425,000000	84,045619
1424,000000	84,829337
1423,000000	85,873139
1422,000000	86,857794
1421,000000	87,720600
1420,000000	88,605009
1419,000000	89,562410
1418,000000	90,405086
1417,000000	91,031787
1416,000000	91,559468
1415,000000	92,096290
1414,000000	92,670595
1413,000000	93,287391
1412,000000	93,949202
1411,000000	94,620900
1410,000000	95,232440
1409,000000	95,735731
1408,000000	96,120954
1407,000000	96,389944
1406,000000	96,557558
1405,000000	96,658572
1404,000000	96,725748
1403,000000	96,768232
1402,000000	96,791218
1401,000000	96,808831
1400,000000	96,825325
1399,000000	96,826343
1398,000000	96,800019
1397,000000	96,752637
1396,000000	96,687883
1395,000000	96,598162
1394,000000	96,484364
1393,000000	96,360114
1392,000000	96,234127
1391,000000	96,101367
1390,000000	95,956529
1389,000000	95,801784
1388,000000	95,643048
1387,000000	95,491427
1386,000000	95,362185
1385,000000	95,260051
1384,000000	95,175757
1383,000000	95,098463
1382,000000	95,027046
1381,000000	94,968308
1380,000000	94,924865
1379,000000	94,893182
1378,000000	94,870367
1377,000000	94,855240
1376,000000	94,843787
1375,000000	94,830012
1374,000000	94,811095
1373,000000	94,784679
1372,000000	94,746874
1371,000000	94,695123
1370,000000	94,629128
1369,000000	94,548578
1368,000000	94,455230
1367,000000	94,352529
1366,000000	94,241438
1365,000000	94,117125
1364,000000	93,971436
1363,000000	93,804986
1362,000000	93,633656
1361,000000	93,469706
1360,000000	93,310324
1359,000000	93,150875
1358,000000	92,993423
1357,000000	92,843416
1356,000000	92,706477
1355,000000	92,589956
1354,000000	92,503351
1353,000000	92,453280
1352,000000	92,439100
1351,000000	92,453786
1350,000000	92,486008
1349,000000	92,515696
1348,000000	92,518375
1347,000000	92,472925
1346,000000	92,363905
1345,000000	92,181520
1344,000000	91,923575
1343,000000	91,590926
1342,000000	91,175383
1341,000000	90,658729
1340,000000	90,045129
1339,000000	89,391215
1338,000000	88,773106
1337,000000	88,231165
1336,000000	87,773318
1335,000000	87,402191
1334,000000	87,115989
1333,000000	86,902113
1332,000000	86,745825
1331,000000	86,641727
1330,000000	86,586794
1329,000000	86,573031
1328,000000	86,596646
1327,000000	86,662684
1326,000000	86,775919
1325,000000	86,932004
1324,000000	87,124415
1323,000000	87,350711
1322,000000	87,606317
1321,000000	87,883326
1320,000000	88,176931
1319,000000	88,483421
1318,000000	88,790405
1317,000000	89,079053
1316,000000	89,339023
1315,000000	89,572091
1314,000000	89,782162
1313,000000	89,969429
1312,000000	90,134590
1311,000000	90,281306
1310,000000	90,413330
1309,000000	90,534093
1308,000000	90,648845
1307,000000	90,762891
1306,000000	90,876399
1305,000000	90,983861
1304,000000	91,081037
1303,000000	91,168353
1302,000000	91,249240
1301,000000	91,328990
1300,000000	91,415064
1299,000000	91,513623
1298,000000	91,624519
1297,000000	91,742767
1296,000000	91,864715
1295,000000	91,990390
1294,000000	92,120349
1293,000000	92,254146
1292,000000	92,391212
1291,000000	92,529927
1290,000000	92,666055
1289,000000	92,794428
1288,000000	92,911130
1287,000000	93,012643
1286,000000	93,094556
1285,000000	93,153222
1284,000000	93,188879
1283,000000	93,204497
1282,000000	93,203235
1281,000000	93,188293
1280,000000	93,162946
1279,000000	93,129686
1278,000000	93,087766
1277,000000	93,034244
1276,000000	92,966800
1275,000000	92,882159
1274,000000	92,772945
1273,000000	92,626622
1272,000000	92,427686
1271,000000	92,158996
1270,000000	91,797391
1269,000000	91,318087
1268,000000	90,704363
1267,000000	89,954631
1266,000000	89,083870
1265,000000	88,119411
1264,000000	87,104330
1263,000000	86,090463
1262,000000	85,117376
1261,000000	84,202661
1260,000000	83,355170
1259,000000	82,584596
1258,000000	81,895680
1257,000000	81,298837
1256,000000	80,830559
1255,000000	80,543892
1254,000000	80,454770
1253,000000	80,516508
1252,000000	80,654941
1251,000000	80,805212
1250,000000	80,919815
1249,000000	80,967378
1248,000000	80,941563
1247,000000	80,858187
1246,000000	80,734075
1245,000000	80,579434
1244,000000	80,412089
1243,000000	80,260310
1242,000000	80,144457
1241,000000	80,071790
1240,000000	80,053782
1239,000000	80,108826
1238,000000	80,241265
1237,000000	80,437777
1236,000000	80,685464
1235,000000	80,978822
1234,000000	81,306236
1233,000000	81,649649
1232,000000	82,007612
1231,000000	82,400166
1230,000000	82,852041
1229,000000	83,382886
1228,000000	84,008645
1227,000000	84,734442
1226,000000	85,536320
1225,000000	86,364359
1224,000000	87,164645
1223,000000	87,892898
1222,000000	88,515479
1221,000000	89,014544
1220,000000	89,392962
1219,000000	89,665538
1218,000000	89,848611
1217,000000	89,954556
1216,000000	89,997913
1215,000000	89,995690
1214,000000	89,958537
1213,000000	89,891164
1212,000000	89,797742
1211,000000	89,684892
1210,000000	89,556601
1209,000000	89,411412
1208,000000	89,248829
1207,000000	89,071290
1206,000000	88,879932
1205,000000	88,674490
1204,000000	88,459117
1203,000000	88,242804
1202,000000	88,031545
1201,000000	87,827436
1200,000000	87,637321
1199,000000	87,475662
1198,000000	87,354382
1197,000000	87,278242
1196,000000	87,251035
1195,000000	87,276020
1194,000000	87,351531
1193,000000	87,471841
1192,000000	87,636242
1191,000000	87,847965
1190,000000	88,102797
1189,000000	88,390303
1188,000000	88,701574
1187,000000	89,028224
1186,000000	89,355119
1185,000000	89,664272
1184,000000	89,945727
1183,000000	90,197172
1182,000000	90,416118
1181,000000	90,600569
1180,000000	90,757172
1179,000000	90,898194
1178,000000	91,030794
1177,000000	91,154209
1176,000000	91,265735
1175,000000	91,364015
1174,000000	91,445262
1173,000000	91,504626
1172,000000	91,542581
1171,000000	91,565571
1170,000000	91,581397
1169,000000	91,598134
1168,000000	91,627421
1167,000000	91,682059
1166,000000	91,768956
1165,000000	91,887518
1164,000000	92,034493
1163,000000	92,203827
1162,000000	92,382288
1161,000000	92,552068
1160,000000	92,698586
1159,000000	92,813079
1158,000000	92,889717
1157,000000	92,926633
1156,000000	92,928867
1155,000000	92,907708
1154,000000	92,875074
1153,000000	92,841001
1152,000000	92,815316
1151,000000	92,805720
1150,000000	92,813989
1149,000000	92,838056
1148,000000	92,878602
1147,000000	92,938439
1146,000000	93,016301
1145,000000	93,105250
1144,000000	93,197903
1143,000000	93,288922
1142,000000	93,373010
1141,000000	93,446082
1140,000000	93,508746
1139,000000	93,564590
1138,000000	93,613923
1137,000000	93,652947
1136,000000	93,678174
1135,000000	93,688860
1134,000000	93,685509
1133,000000	93,669610
1132,000000	93,645550
1131,000000	93,618061
1130,000000	93,587956
1129,000000	93,554537
1128,000000	93,522795
1127,000000	93,503240
1126,000000	93,503518
1125,000000	93,524655
1124,000000	93,565995
1123,000000	93,627855
1122,000000	93,705680
1121,000000	93,786670
1120,000000	93,854577
1119,000000	93,895478
1118,000000	93,897162
1117,000000	93,848825
1116,000000	93,744013
1115,000000	93,582398
1114,000000	93,368820
1113,000000	93,109822
1112,000000	92,815718
1111,000000	92,501093
1110,000000	92,180869
1109,000000	91,869775
1108,000000	91,588983
1107,000000	91,365843
1106,000000	91,218399
1105,000000	91,140750
1104,000000	91,103350
1103,000000	91,063471
1102,000000	90,977329
1101,000000	90,816121
1100,000000	90,580782
1099,000000	90,298247
1098,000000	90,003350
1097,000000	89,724300
1096,000000	89,483286
1095,000000	89,298001
1094,000000	89,174520
1093,000000	89,106835
1092,000000	89,087833
1091,000000	89,113098
1090,000000	89,175166
1089,000000	89,261320
1088,000000	89,362307
1087,000000	89,473284
1086,000000	89,585015
1085,000000	89,684169
1084,000000	89,763641
1083,000000	89,825246
1082,000000	89,870602
1081,000000	89,898201
1080,000000	89,910201
1079,000000	89,914450
1078,000000	89,916830
1077,000000	89,919391
1076,000000	89,927591
1075,000000	89,950748
1074,000000	89,992871
1073,000000	90,050506
1072,000000	90,121213
1071,000000	90,205138
1070,000000	90,298037
1069,000000	90,391324
1068,000000	90,481593
1067,000000	90,572488
1066,000000	90,665823
1065,000000	90,758350
1064,000000	90,847639
1063,000000	90,933506
1062,000000	91,012643
1061,000000	91,080095
1060,000000	91,137121
1059,000000	91,190808
1058,000000	91,244444
1057,000000	91,294276
1056,000000	91,336626
1055,000000	91,370924
1054,000000	91,395427
1053,000000	91,407476
1052,000000	91,409175
1051,000000	91,406519
1050,000000	91,400876
1049,000000	91,388664
1048,000000	91,370739
1047,000000	91,353770
1046,000000	91,341508
1045,000000	91,332332
1044,000000	91,326763
1043,000000	91,329083
1042,000000	91,340218
1041,000000	91,356046
1040,000000	91,374618
1039,000000	91,397751
1038,000000	91,423856
1037,000000	91,446406
1036,000000	91,461102
1035,000000	91,467774
1034,000000	91,464074
1033,000000	91,445793
1032,000000	91,415634
1031,000000	91,384742
1030,000000	91,362135
1029,000000	91,349138
1028,000000	91,345689
1027,000000	91,354944
1026,000000	91,380460
1025,000000	91,429237
1024,000000	91,521778
1023,000000	91,683339
1022,000000	91,910986
1021,000000	92,149232
1020,000000	92,310930
1019,000000	92,331581
1018,000000	92,213224
1017,000000	92,019349
1016,000000	91,829275
1015,000000	91,693933
1014,000000	91,620363
1013,000000	91,587712
1012,000000	91,572599
1011,000000	91,561508
1010,000000	91,547467
1009,000000	91,526498
1008,000000	91,497573
1007,000000	91,460439
1006,000000	91,411314
1005,000000	91,345346
1004,000000	91,262730
1003,000000	91,168437
1002,000000	91,065360
1001,000000	90,952475
1000,000000	90,830008
999,000000	90,699929
998,000000	90,561768
997,000000	90,414042
996,000000	90,260753
995,000000	90,110134
994,000000	89,965212
993,000000	89,821562
992,000000	89,674927
991,000000	89,523218
990,000000	89,360872
989,000000	89,178678
988,000000	88,971723
987,000000	88,740780
986,000000	88,483743
985,000000	88,194824
984,000000	87,872703
983,000000	87,522166
982,000000	87,145660
981,000000	86,739764
980,000000	86,303302
979,000000	85,838667
978,000000	85,344026
977,000000	84,815385
976,000000	84,257781
975,000000	83,685724
974,000000	83,109707
973,000000	82,535781
972,000000	81,979667
971,000000	81,466306
970,000000	81,010725
969,000000	80,615167
968,000000	80,289400
967,000000	80,052033
966,000000	79,911016
965,000000	79,857313
964,000000	79,883426
963,000000	79,989461
962,000000	80,165009
961,000000	80,388835
960,000000	80,647128
959,000000	80,936262
958,000000	81,248008
957,000000	81,570168
956,000000	81,904823
955,000000	82,264460
954,000000	82,647393
953,000000	83,035258
952,000000	83,415183
951,000000	83,787108
950,000000	84,147401
949,000000	84,484695
948,000000	84,795382
947,000000	85,087417
946,000000	85,364503
945,000000	85,621307
944,000000	85,858418
943,000000	86,085815
942,000000	86,307763
941,000000	86,516414
940,000000	86,706081
939,000000	86,881715
938,000000	87,048007
937,000000	87,201959
936,000000	87,340429
935,000000	87,464800
934,000000	87,574435
933,000000	87,665000
932,000000	87,737933
931,000000	87,801578
930,000000	87,859258
929,000000	87,907088
928,000000	87,946411
927,000000	87,987809
926,000000	88,036810
925,000000	88,085891
924,000000	88,126513
923,000000	88,159778
922,000000	88,190294
921,000000	88,218394
920,000000	88,244803
919,000000	88,274994
918,000000	88,313451
917,000000	88,359998
916,000000	88,415968
915,000000	88,487337
914,000000	88,578281
913,000000	88,689776
912,000000	88,827091
911,000000	88,999045
910,000000	89,206214
909,000000	89,436589
908,000000	89,676888
907,000000	89,920633
906,000000	90,162882
905,000000	90,395925
904,000000	90,613590
903,000000	90,813878
902,000000	90,994460
901,000000	91,152253
900,000000	91,289303
899,000000	91,413544
898,000000	91,529985
897,000000	91,635488
896,000000	91,725565
895,000000	91,800808
894,000000	91,864970
893,000000	91,920841
892,000000	91,970684
891,000000	92,016670
890,000000	92,058027
889,000000	92,091898
888,000000	92,118623
887,000000	92,142104
886,000000	92,164334
885,000000	92,184672
884,000000	92,205992
883,000000	92,235168
882,000000	92,274937
881,000000	92,321094
880,000000	92,370533
879,000000	92,426411
878,000000	92,491714
877,000000	92,562699
876,000000	92,631368
875,000000	92,689691
874,000000	92,729608
873,000000	92,745435
872,000000	92,740395
871,000000	92,726974
870,000000	92,717076
869,000000	92,714308
868,000000	92,717190
867,000000	92,724297
866,000000	92,733767
865,000000	92,742148
864,000000	92,747052
863,000000	92,748119
862,000000	92,744304
861,000000	92,734178
860,000000	92,720103
859,000000	92,707501
858,000000	92,698523
857,000000	92,690645
856,000000	92,682333
855,000000	92,674802
854,000000	92,666865
853,000000	92,654127
852,000000	92,635236
851,000000	92,613340
850,000000	92,588710
849,000000	92,555123
848,000000	92,506575
847,000000	92,443307
846,000000	92,369702
845,000000	92,290795
844,000000	92,212346
843,000000	92,138846
842,000000	92,069204
841,000000	91,999558
840,000000	91,931289
839,000000	91,870200
838,000000	91,817245
837,000000	91,768054
836,000000	91,724291
835,000000	91,697573
834,000000	91,700452
833,000000	91,740772
832,000000	91,827878
831,000000	91,975252
830,000000	92,190729
829,000000	92,471085
828,000000	92,807358
827,000000	93,188242
826,000000	93,595205
825,000000	94,003123
824,000000	94,392167
823,000000	94,754093
822,000000	95,085545
821,000000	95,381115
820,000000	95,636663
819,000000	95,853444
818,000000	96,035767
817,000000	96,187277
816,000000	96,311575
815,000000	96,413697
814,000000	96,497412
813,000000	96,564105
812,000000	96,616942
811,000000	96,663355
810,000000	96,710288
809,000000	96,758362
808,000000	96,803604
807,000000	96,843278
806,000000	96,877619
805,000000	96,907715
804,000000	96,934075
803,000000	96,956340
802,000000	96,973065
801,000000	96,983522
800,000000	96,990930
799,000000	97,001416
798,000000	97,017698
797,000000	97,035660
796,000000	97,048459
795,000000	97,052155
794,000000	97,046474
793,000000	97,032928
792,000000	97,014034
791,000000	96,992855
790,000000	96,972434
789,000000	96,956535
788,000000	96,949081
787,000000	96,948966
786,000000	96,946623
785,000000	96,931123
784,000000	96,900842
783,000000	96,862187
782,000000	96,818301
781,000000	96,765174
780,000000	96,699452
779,000000	96,623327
778,000000	96,539718
777,000000	96,448918
776,000000	96,351573
775,000000	96,248430
774,000000	96,135396
773,000000	96,005605
772,000000	95,858793
771,000000	95,701563
770,000000	95,536479
769,000000	95,359003
768,000000	95,167791
767,000000	94,969656
766,000000	94,770792
765,000000	94,572061
764,000000	94,377082
763,000000	94,196942
762,000000	94,042753
761,000000	93,921335
760,000000	93,840494
759,000000	93,807632
758,000000	93,818680
757,000000	93,857640
756,000000	93,911761
755,000000	93,978590
754,000000	94,055103
753,000000	94,130362
752,000000	94,194274
751,000000	94,245347
750,000000	94,286171
749,000000	94,320583
748,000000	94,358607
747,000000	94,412630
746,000000	94,482970
745,000000	94,556833
744,000000	94,626501
743,000000	94,698463
742,000000	94,779411
741,000000	94,865175
740,000000	94,951440
739,000000	95,046000
738,000000	95,162277
737,000000	95,308077
736,000000	95,485627
735,000000	95,692124
734,000000	95,911719
733,000000	96,112890
732,000000	96,257324
731,000000	96,304148
730,000000	96,207575
729,000000	95,933855
728,000000	95,498165
727,000000	94,972245
726,000000	94,440509
725,000000	93,954129
724,000000	93,527127
723,000000	93,153223
722,000000	92,814152
721,000000	92,489334
720,000000	92,173344
719,000000	91,873075
718,000000	91,580409
717,000000	91,264554
716,000000	90,899457
715,000000	90,482924
714,000000	90,018993
713,000000	89,498799
712,000000	88,911348
711,000000	88,257221
710,000000	87,537243
709,000000	86,741447
708,000000	85,861914
707,000000	84,902925
706,000000	83,867843
705,000000	82,755253
704,000000	81,582211
703,000000	80,396838
702,000000	79,267739
701,000000	78,281775
700,000000	77,547538
699,000000	77,163883
698,000000	77,159962
697,000000	77,468844
696,000000	77,960314
695,000000	78,494379
694,000000	78,962376
693,000000	79,311484
692,000000	79,548333
691,000000	79,714168
690,000000	79,845477
689,000000	79,958405
688,000000	80,060320
687,000000	80,157219
686,000000	80,250466
685,000000	80,339789
684,000000	80,430635
683,000000	80,531585
682,000000	80,646174
681,000000	80,775229
680,000000	80,923276
679,000000	81,097188
678,000000	81,302546
677,000000	81,542693
676,000000	81,823001
675,000000	82,147013
674,000000	82,510873
673,000000	82,897316
672,000000	83,280910
671,000000	83,656570
670,000000	84,068318
669,000000	84,596392
668,000000	85,214820
667,000000	85,681057
666,000000	85,905216
665,000000	85,994962
664,000000	86,029250
663,000000	86,021259
662,000000	85,945833
661,000000	85,771283
660,000000	85,484075
659,000000	85,094494
658,000000	84,618892
657,000000	84,058464
656,000000	83,417966
655,000000	82,727596
654,000000	82,021189
653,000000	81,305415
652,000000	80,584087
651,000000	79,884501
650,000000	79,223675
649,000000	78,579351
648,000000	77,935748
647,000000	77,315611
646,000000	76,727760
645,000000	76,133645
644,000000	75,504517
643,000000	74,861815
642,000000	74,224341
641,000000	73,571022
640,000000	72,901605
639,000000	72,279037
638,000000	71,759912
637,000000	71,341499
636,000000	71,020591
635,000000	70,833793
634,000000	70,782799
633,000000	70,791414
632,000000	70,788371
631,000000	70,765483
630,000000	70,721694
629,000000	70,619846
628,000000	70,441570
627,000000	70,218612
626,000000	69,968411
625,000000	69,654630
624,000000	69,254379
623,000000	68,802100
622,000000	68,327350
621,000000	67,812913
620,000000	67,256995
619,000000	66,711603
618,000000	66,212150
617,000000	65,732218
616,000000	65,258562
615,000000	64,844660
614,000000	64,534431
613,000000	64,308637
612,000000	64,155394
611,000000	64,117545
610,000000	64,222695
609,000000	64,441258
608,000000	64,760619
607,000000	65,233825
606,000000	65,907366
605,000000	66,772159
604,000000	67,819883
603,000000	69,067533
602,000000	70,496567
601,000000	72,027324
600,000000	73,576303
599,000000	75,087710
598,000000	76,510142
597,000000	77,794886
596,000000	78,925465
595,000000	79,915325
594,000000	80,774760
593,000000	81,504443
592,000000	82,116957
591,000000	82,642239
590,000000	83,105996
589,000000	83,521922
588,000000	83,908807
587,000000	84,289856
586,000000	84,670413
585,000000	85,036714
584,000000	85,381206
583,000000	85,712052
582,000000	86,031489
581,000000	86,326326
580,000000	86,587318
579,000000	86,823760
578,000000	87,050752
577,000000	87,272529
576,000000	87,483003
575,000000	87,671846
574,000000	87,830859
573,000000	87,963901
572,000000	88,088773
571,000000	88,221181
570,000000	88,359924
569,000000	88,497314
568,000000	88,640203
567,000000	88,799877
566,000000	88,964887
565,000000	89,107776
564,000000	89,217574
563,000000	89,307535
562,000000	89,390030
561,000000	89,462634
560,000000	89,522018
559,000000	89,574367
558,000000	89,624896
557,000000	89,669733
556,000000	89,703278
555,000000	89,724666
554,000000	89,735989
553,000000	89,743981
552,000000	89,762250
551,000000	89,798042
550,000000	89,836556
549,000000	89,854362
548,000000	89,850129
547,000000	89,842582
546,000000	89,838968
545,000000	89,827356
544,000000	89,805957
543,000000	89,793843
542,000000	89,802652
541,000000	89,819819
540,000000	89,831712
539,000000	89,846396
538,000000	89,881038
537,000000	89,943859
536,000000	90,038279
535,000000	90,167200
534,000000	90,322098
533,000000	90,486324
532,000000	90,649086
531,000000	90,803582
530,000000	90,936431
529,000000	91,037609
528,000000	91,115093
527,000000	91,183882
526,000000	91,240845
525,000000	91,269775
524,000000	91,276354
523,000000	91,285998
522,000000	91,307323
521,000000	91,323362
520,000000	91,322295
519,000000	91,318252
518,000000	91,331358
517,000000	91,362282
516,000000	91,400118
515,000000	91,434971
514,000000	91,451708
513,000000	91,434129
512,000000	91,387324
511,000000	91,345297
510,000000	91,341185
509,000000	91,379151
508,000000	91,440267
507,000000	91,500047
506,000000	91,531522
505,000000	91,512760
504,000000	91,443493
503,000000	91,344444
502,000000	91,239207
501,000000	91,135473
500,000000	91,029313
499,000000	90,920415
498,000000	90,805503
497,000000	90,674126
496,000000	90,524669
495,000000	90,371540
494,000000	90,225779
493,000000	90,080220
492,000000	89,930984
491,000000	89,802710
490,000000	89,725752
489,000000	89,701853
488,000000	89,710568
487,000000	89,737052
486,000000	89,781757
485,000000	89,855770
484,000000	89,970873
483,000000	90,116839
482,000000	90,250456
481,000000	90,337842
480,000000	90,405287
479,000000	90,516978
478,000000	90,690350
477,000000	90,862545
476,000000	90,964249
475,000000	90,992404
474,000000	90,990121
473,000000	90,994066
472,000000	91,021260
471,000000	91,077335
470,000000	91,145928
469,000000	91,194691
468,000000	91,206421
467,000000	91,196621
466,000000	91,193393
465,000000	91,216189
464,000000	91,282285
463,000000	91,400192
462,000000	91,535353
461,000000	91,622475
460,000000	91,634051
459,000000	91,598048
458,000000	91,552295
457,000000	91,504336
456,000000	91,450979
455,000000	91,408474
454,000000	91,323805
453,000000	91,318851
452,000000	91,333852
451,000000	91,372229
450,000000	91,412230
