# Supplementary material for: Machine learning-assisted non-destructive plasticizer identification and quantification in historical PVC objects based on IR spectroscopy
Source: Sci Rep. 2022 Mar 23;12:5017. doi: 10.1038/s41598-022-08862-1 (PMC8943100; doi:10.1038/s41598-022-08862-1)
Supplement: Supplementary file 1 — Supplementary Information 1. [file 41598_2022_8862_MOESM1_ESM.zip › Plasticizers_PVC_data/ATR_FTIR_all/P429.ASC]

PE IR       SUBTECH     SPECTRUM    ASCII       PEDS        4.00        
   -1
P429.ASC
21/06/21
14:20:25.00
21/06/21
14:20:25.00
Tja�a Rijavec
Sample 005 By tjasar Date Monday, June 21 2021
450,000000
#HDR
-1
-1
#GR
cm-1
%T
1.0
0.0
4000,000000
-1,000000
3551
8
99,879077
59,738187
#DATA
4000,000000	99,634019
3999,000000	99,634235
3998,000000	99,634449
3997,000000	99,635219
3996,000000	99,636497
3995,000000	99,638475
3994,000000	99,641134
3993,000000	99,644195
3992,000000	99,647113
3991,000000	99,649314
3990,000000	99,650472
3989,000000	99,650640
3988,000000	99,650174
3987,000000	99,649440
3986,000000	99,648541
3985,000000	99,647450
3984,000000	99,646372
3983,000000	99,645825
3982,000000	99,646230
3981,000000	99,647579
3980,000000	99,649655
3979,000000	99,652339
3978,000000	99,655456
3977,000000	99,658548
3976,000000	99,660966
3975,000000	99,662400
3974,000000	99,663197
3973,000000	99,664073
3972,000000	99,665514
3971,000000	99,667219
3970,000000	99,668328
3969,000000	99,668123
3968,000000	99,666677
3967,000000	99,664753
3966,000000	99,663082
3965,000000	99,662005
3964,000000	99,661717
3963,000000	99,662421
3962,000000	99,663979
3961,000000	99,665872
3960,000000	99,667651
3959,000000	99,669135
3958,000000	99,670416
3957,000000	99,671536
3956,000000	99,672469
3955,000000	99,673167
3954,000000	99,673294
3953,000000	99,672451
3952,000000	99,670625
3951,000000	99,668602
3950,000000	99,667587
3949,000000	99,667979
3948,000000	99,668703
3947,000000	99,668420
3946,000000	99,667535
3945,000000	99,668113
3944,000000	99,671833
3943,000000	99,677979
3942,000000	99,682985
3941,000000	99,683707
3940,000000	99,680827
3939,000000	99,677240
3938,000000	99,674594
3937,000000	99,671928
3936,000000	99,667594
3935,000000	99,661889
3934,000000	99,657316
3933,000000	99,657362
3932,000000	99,663569
3931,000000	99,673617
3930,000000	99,682626
3929,000000	99,686651
3928,000000	99,685752
3927,000000	99,683230
3926,000000	99,682573
3925,000000	99,684586
3924,000000	99,687227
3923,000000	99,688112
3922,000000	99,686645
3921,000000	99,683151
3920,000000	99,678401
3919,000000	99,674710
3918,000000	99,675471
3917,000000	99,681631
3916,000000	99,689980
3915,000000	99,696309
3914,000000	99,698986
3913,000000	99,698665
3912,000000	99,696529
3911,000000	99,693065
3910,000000	99,688653
3909,000000	99,684022
3908,000000	99,680568
3907,000000	99,679976
3906,000000	99,682474
3905,000000	99,686065
3904,000000	99,687341
3903,000000	99,684725
3902,000000	99,681335
3901,000000	99,682224
3900,000000	99,688673
3899,000000	99,696439
3898,000000	99,700076
3897,000000	99,698290
3896,000000	99,693616
3895,000000	99,688441
3894,000000	99,685025
3893,000000	99,686150
3892,000000	99,693594
3891,000000	99,702368
3890,000000	99,704116
3889,000000	99,697847
3888,000000	99,689533
3887,000000	99,685096
3886,000000	99,687300
3885,000000	99,693782
3884,000000	99,699961
3883,000000	99,705470
3882,000000	99,712965
3881,000000	99,721778
3880,000000	99,726526
3879,000000	99,722215
3878,000000	99,711619
3877,000000	99,702474
3876,000000	99,699488
3875,000000	99,701969
3874,000000	99,704673
3873,000000	99,702463
3872,000000	99,697460
3871,000000	99,697425
3870,000000	99,704777
3869,000000	99,710844
3868,000000	99,708706
3867,000000	99,702572
3866,000000	99,698114
3865,000000	99,696667
3864,000000	99,698135
3863,000000	99,700870
3862,000000	99,702689
3861,000000	99,702996
3860,000000	99,703370
3859,000000	99,705591
3858,000000	99,709479
3857,000000	99,712585
3856,000000	99,711669
3855,000000	99,705561
3854,000000	99,701124
3853,000000	99,706104
3852,000000	99,713082
3851,000000	99,715955
3850,000000	99,718052
3849,000000	99,719447
3848,000000	99,719393
3847,000000	99,718919
3846,000000	99,719896
3845,000000	99,723121
3844,000000	99,727643
3843,000000	99,730185
3842,000000	99,728446
3841,000000	99,723994
3840,000000	99,721964
3839,000000	99,726338
3838,000000	99,735503
3837,000000	99,743729
3836,000000	99,747419
3835,000000	99,748068
3834,000000	99,748545
3833,000000	99,749803
3832,000000	99,750759
3831,000000	99,749604
3830,000000	99,745709
3829,000000	99,741168
3828,000000	99,739903
3827,000000	99,743205
3826,000000	99,747987
3825,000000	99,750078
3824,000000	99,749264
3823,000000	99,748461
3822,000000	99,751102
3821,000000	99,757610
3820,000000	99,760765
3819,000000	99,757941
3818,000000	99,756062
3817,000000	99,759020
3816,000000	99,763938
3815,000000	99,765363
3814,000000	99,762720
3813,000000	99,760857
3812,000000	99,762112
3811,000000	99,764338
3810,000000	99,765377
3809,000000	99,765953
3808,000000	99,768589
3807,000000	99,773445
3806,000000	99,776383
3805,000000	99,775050
3804,000000	99,773967
3803,000000	99,777952
3802,000000	99,788253
3801,000000	99,798897
3800,000000	99,801259
3799,000000	99,798123
3798,000000	99,797521
3797,000000	99,800885
3796,000000	99,804395
3795,000000	99,805468
3794,000000	99,805277
3793,000000	99,805973
3792,000000	99,807552
3791,000000	99,809144
3790,000000	99,810046
3789,000000	99,809535
3788,000000	99,807681
3787,000000	99,806120
3786,000000	99,807155
3785,000000	99,811021
3784,000000	99,815143
3783,000000	99,817079
3782,000000	99,817326
3781,000000	99,817756
3780,000000	99,819705
3779,000000	99,821828
3778,000000	99,821081
3777,000000	99,817509
3776,000000	99,814778
3775,000000	99,814971
3774,000000	99,816636
3773,000000	99,817880
3772,000000	99,818538
3771,000000	99,819428
3770,000000	99,820698
3769,000000	99,821238
3768,000000	99,821429
3767,000000	99,823919
3766,000000	99,828754
3765,000000	99,831873
3764,000000	99,830153
3763,000000	99,825499
3762,000000	99,822556
3761,000000	99,822856
3760,000000	99,825830
3759,000000	99,830340
3758,000000	99,834046
3757,000000	99,835096
3756,000000	99,834661
3755,000000	99,835555
3754,000000	99,837556
3753,000000	99,836269
3752,000000	99,829789
3751,000000	99,824394
3750,000000	99,824506
3749,000000	99,825672
3748,000000	99,826271
3747,000000	99,830044
3746,000000	99,837036
3745,000000	99,842225
3744,000000	99,840519
3743,000000	99,832985
3742,000000	99,828727
3741,000000	99,832038
3740,000000	99,837844
3739,000000	99,840907
3738,000000	99,840309
3737,000000	99,839874
3736,000000	99,845619
3735,000000	99,860119
3734,000000	99,874629
3733,000000	99,879077
3732,000000	99,873395
3731,000000	99,863641
3730,000000	99,855316
3729,000000	99,850248
3728,000000	99,847747
3727,000000	99,846603
3726,000000	99,845831
3725,000000	99,844836
3724,000000	99,844466
3723,000000	99,846453
3722,000000	99,851035
3721,000000	99,855816
3720,000000	99,859213
3719,000000	99,861283
3718,000000	99,861305
3717,000000	99,858271
3716,000000	99,853552
3715,000000	99,850064
3714,000000	99,847379
3713,000000	99,841572
3712,000000	99,832927
3711,000000	99,826835
3710,000000	99,824496
3709,000000	99,822461
3708,000000	99,819792
3707,000000	99,817762
3706,000000	99,816430
3705,000000	99,814783
3704,000000	99,812429
3703,000000	99,809521
3702,000000	99,805416
3701,000000	99,797740
3700,000000	99,785612
3699,000000	99,772920
3698,000000	99,763628
3697,000000	99,757529
3696,000000	99,752432
3695,000000	99,747416
3694,000000	99,742720
3693,000000	99,738308
3692,000000	99,734354
3691,000000	99,731473
3690,000000	99,728499
3689,000000	99,720585
3688,000000	99,703358
3687,000000	99,680434
3686,000000	99,659653
3685,000000	99,644056
3684,000000	99,631482
3683,000000	99,618982
3682,000000	99,605419
3681,000000	99,590914
3680,000000	99,574371
3679,000000	99,554705
3678,000000	99,532568
3677,000000	99,511429
3676,000000	99,499360
3675,000000	99,497762
3674,000000	99,493698
3673,000000	99,484680
3672,000000	99,477874
3671,000000	99,474535
3670,000000	99,472796
3669,000000	99,467091
3668,000000	99,454224
3667,000000	99,440257
3666,000000	99,430436
3665,000000	99,423811
3664,000000	99,417745
3663,000000	99,411509
3662,000000	99,405123
3661,000000	99,397549
3660,000000	99,386914
3659,000000	99,372425
3658,000000	99,354698
3657,000000	99,336573
3656,000000	99,321992
3655,000000	99,313115
3654,000000	99,309762
3653,000000	99,309760
3652,000000	99,307211
3651,000000	99,295108
3650,000000	99,274771
3649,000000	99,256011
3648,000000	99,242688
3647,000000	99,229365
3646,000000	99,212272
3645,000000	99,192572
3644,000000	99,173682
3643,000000	99,157652
3642,000000	99,143845
3641,000000	99,129796
3640,000000	99,113881
3639,000000	99,097071
3638,000000	99,080478
3637,000000	99,063800
3636,000000	99,046824
3635,000000	99,030342
3634,000000	99,014838
3633,000000	98,999125
3632,000000	98,981337
3631,000000	98,958940
3630,000000	98,930378
3629,000000	98,900879
3628,000000	98,876233
3627,000000	98,855580
3626,000000	98,839678
3625,000000	98,827876
3624,000000	98,817185
3623,000000	98,806581
3622,000000	98,795885
3621,000000	98,782920
3620,000000	98,765423
3619,000000	98,743571
3618,000000	98,718003
3617,000000	98,689890
3616,000000	98,662482
3615,000000	98,637957
3614,000000	98,615479
3613,000000	98,592385
3612,000000	98,567322
3611,000000	98,542001
3610,000000	98,518844
3609,000000	98,499348
3608,000000	98,484792
3607,000000	98,474226
3606,000000	98,463549
3605,000000	98,449103
3604,000000	98,430053
3603,000000	98,408028
3602,000000	98,385423
3601,000000	98,363763
3600,000000	98,343193
3599,000000	98,322799
3598,000000	98,300699
3597,000000	98,275784
3596,000000	98,249808
3595,000000	98,226639
3594,000000	98,207521
3593,000000	98,189689
3592,000000	98,170627
3591,000000	98,150527
3590,000000	98,130156
3589,000000	98,110352
3588,000000	98,093440
3587,000000	98,079829
3586,000000	98,064460
3585,000000	98,044821
3584,000000	98,024355
3583,000000	98,006392
3582,000000	97,990292
3581,000000	97,973492
3580,000000	97,954532
3579,000000	97,934126
3578,000000	97,913329
3577,000000	97,892623
3576,000000	97,872703
3575,000000	97,854016
3574,000000	97,835745
3573,000000	97,816409
3572,000000	97,795818
3571,000000	97,774661
3570,000000	97,752160
3569,000000	97,726361
3568,000000	97,699212
3567,000000	97,676986
3566,000000	97,660331
3565,000000	97,642639
3564,000000	97,620882
3563,000000	97,597118
3562,000000	97,573605
3561,000000	97,551323
3560,000000	97,531004
3559,000000	97,512850
3558,000000	97,495095
3557,000000	97,474811
3556,000000	97,450873
3555,000000	97,425116
3554,000000	97,400319
3553,000000	97,377789
3552,000000	97,356672
3551,000000	97,335019
3550,000000	97,311374
3549,000000	97,286010
3548,000000	97,261448
3547,000000	97,241208
3546,000000	97,226258
3545,000000	97,213281
3544,000000	97,198240
3543,000000	97,180056
3542,000000	97,159613
3541,000000	97,137621
3540,000000	97,114896
3539,000000	97,092745
3538,000000	97,071713
3537,000000	97,051338
3536,000000	97,031481
3535,000000	97,012944
3534,000000	96,995930
3533,000000	96,979292
3532,000000	96,961723
3531,000000	96,942764
3530,000000	96,922522
3529,000000	96,901499
3528,000000	96,881155
3527,000000	96,863112
3526,000000	96,847067
3525,000000	96,830923
3524,000000	96,813292
3523,000000	96,794363
3522,000000	96,774291
3521,000000	96,752975
3520,000000	96,731663
3519,000000	96,712775
3518,000000	96,697254
3517,000000	96,683778
3516,000000	96,670529
3515,000000	96,656410
3514,000000	96,640231
3513,000000	96,620961
3512,000000	96,599575
3511,000000	96,579044
3510,000000	96,561478
3509,000000	96,546332
3508,000000	96,532191
3507,000000	96,518606
3506,000000	96,505190
3505,000000	96,490760
3504,000000	96,474869
3503,000000	96,458631
3502,000000	96,442785
3501,000000	96,426965
3500,000000	96,411195
3499,000000	96,396044
3498,000000	96,380989
3497,000000	96,364734
3496,000000	96,347352
3495,000000	96,330276
3494,000000	96,313893
3493,000000	96,297083
3492,000000	96,279566
3491,000000	96,262672
3490,000000	96,247204
3489,000000	96,232371
3488,000000	96,217601
3487,000000	96,203432
3486,000000	96,189832
3485,000000	96,175661
3484,000000	96,160568
3483,000000	96,145787
3482,000000	96,132145
3481,000000	96,118706
3480,000000	96,104556
3479,000000	96,090298
3478,000000	96,076838
3477,000000	96,064053
3476,000000	96,051617
3475,000000	96,039817
3474,000000	96,028839
3473,000000	96,018648
3472,000000	96,009826
3471,000000	96,002916
3470,000000	95,996500
3469,000000	95,987626
3468,000000	95,974766
3467,000000	95,958937
3466,000000	95,941720
3465,000000	95,924235
3464,000000	95,908335
3463,000000	95,896430
3462,000000	95,888665
3461,000000	95,882002
3460,000000	95,873332
3459,000000	95,862329
3458,000000	95,850607
3457,000000	95,839592
3456,000000	95,829931
3455,000000	95,821807
3454,000000	95,814589
3453,000000	95,807185
3452,000000	95,799228
3451,000000	95,791380
3450,000000	95,784370
3449,000000	95,778496
3448,000000	95,773994
3447,000000	95,770549
3446,000000	95,766437
3445,000000	95,760037
3444,000000	95,752134
3443,000000	95,745110
3442,000000	95,740213
3441,000000	95,737109
3440,000000	95,735806
3439,000000	95,736839
3438,000000	95,739031
3437,000000	95,739201
3436,000000	95,735133
3435,000000	95,727783
3434,000000	95,719800
3433,000000	95,713165
3432,000000	95,708645
3431,000000	95,706051
3430,000000	95,704241
3429,000000	95,701954
3428,000000	95,699432
3427,000000	95,698075
3426,000000	95,698156
3425,000000	95,698244
3424,000000	95,697365
3423,000000	95,696320
3422,000000	95,696011
3421,000000	95,695900
3420,000000	95,695013
3419,000000	95,693460
3418,000000	95,692142
3417,000000	95,691932
3416,000000	95,693648
3415,000000	95,697580
3414,000000	95,702457
3413,000000	95,706169
3412,000000	95,708124
3411,000000	95,709598
3410,000000	95,711355
3409,000000	95,712487
3408,000000	95,712451
3407,000000	95,712645
3406,000000	95,714973
3405,000000	95,720065
3404,000000	95,727599
3403,000000	95,736891
3402,000000	95,746150
3401,000000	95,752708
3400,000000	95,755239
3399,000000	95,754901
3398,000000	95,753733
3397,000000	95,753110
3396,000000	95,754293
3395,000000	95,758690
3394,000000	95,766223
3393,000000	95,774609
3392,000000	95,781415
3391,000000	95,785959
3390,000000	95,788590
3389,000000	95,789591
3388,000000	95,789847
3387,000000	95,791330
3386,000000	95,795464
3385,000000	95,801645
3384,000000	95,808202
3383,000000	95,814175
3382,000000	95,819590
3381,000000	95,824980
3380,000000	95,831186
3379,000000	95,838684
3378,000000	95,846737
3377,000000	95,854116
3376,000000	95,860905
3375,000000	95,868371
3374,000000	95,876911
3373,000000	95,885572
3372,000000	95,893992
3371,000000	95,903155
3370,000000	95,913560
3369,000000	95,924055
3368,000000	95,933105
3367,000000	95,940034
3366,000000	95,944655
3365,000000	95,947200
3364,000000	95,949146
3363,000000	95,952637
3362,000000	95,958387
3361,000000	95,965335
3360,000000	95,972702
3359,000000	95,980870
3358,000000	95,989758
3357,000000	95,998083
3356,000000	96,005323
3355,000000	96,012990
3354,000000	96,022883
3353,000000	96,034957
3352,000000	96,047696
3351,000000	96,059562
3350,000000	96,069643
3349,000000	96,077937
3348,000000	96,085643
3347,000000	96,094330
3346,000000	96,104241
3345,000000	96,114286
3344,000000	96,123815
3343,000000	96,133262
3342,000000	96,142897
3341,000000	96,152332
3340,000000	96,161464
3339,000000	96,170505
3338,000000	96,178874
3337,000000	96,185568
3336,000000	96,190968
3335,000000	96,196723
3334,000000	96,203330
3333,000000	96,209506
3332,000000	96,214483
3331,000000	96,219381
3330,000000	96,225843
3329,000000	96,234584
3328,000000	96,245548
3327,000000	96,257822
3326,000000	96,268837
3325,000000	96,275612
3324,000000	96,277958
3323,000000	96,279089
3322,000000	96,282313
3321,000000	96,288247
3320,000000	96,295595
3319,000000	96,303012
3318,000000	96,309412
3317,000000	96,314014
3316,000000	96,317164
3315,000000	96,320160
3314,000000	96,323682
3313,000000	96,327478
3312,000000	96,331721
3311,000000	96,337123
3310,000000	96,343181
3309,000000	96,348030
3308,000000	96,350694
3307,000000	96,351839
3306,000000	96,351824
3305,000000	96,349979
3304,000000	96,346778
3303,000000	96,344953
3302,000000	96,347169
3301,000000	96,354006
3300,000000	96,365095
3299,000000	96,380499
3298,000000	96,399546
3297,000000	96,419664
3296,000000	96,438020
3295,000000	96,453685
3294,000000	96,467296
3293,000000	96,479487
3292,000000	96,490438
3291,000000	96,500059
3290,000000	96,507913
3289,000000	96,513850
3288,000000	96,519233
3287,000000	96,526378
3286,000000	96,536200
3285,000000	96,547449
3284,000000	96,558644
3283,000000	96,569422
3282,000000	96,579595
3281,000000	96,588684
3280,000000	96,597305
3279,000000	96,607506
3278,000000	96,620558
3277,000000	96,635454
3276,000000	96,650569
3275,000000	96,665466
3274,000000	96,680166
3273,000000	96,693769
3272,000000	96,704945
3271,000000	96,713166
3270,000000	96,718812
3269,000000	96,723001
3268,000000	96,727638
3267,000000	96,734457
3266,000000	96,743300
3265,000000	96,752446
3264,000000	96,760989
3263,000000	96,769576
3262,000000	96,778704
3261,000000	96,788002
3260,000000	96,797839
3259,000000	96,809723
3258,000000	96,824001
3257,000000	96,838530
3256,000000	96,850694
3255,000000	96,859769
3254,000000	96,866759
3253,000000	96,873382
3252,000000	96,881815
3251,000000	96,893832
3250,000000	96,908908
3249,000000	96,924135
3248,000000	96,936831
3247,000000	96,946399
3246,000000	96,953369
3245,000000	96,958244
3244,000000	96,962069
3243,000000	96,966700
3242,000000	96,973470
3241,000000	96,982531
3240,000000	96,993896
3239,000000	97,007727
3238,000000	97,023192
3237,000000	97,038460
3236,000000	97,052512
3235,000000	97,065550
3234,000000	97,077171
3233,000000	97,085953
3232,000000	97,091752
3231,000000	97,096829
3230,000000	97,103739
3229,000000	97,113179
3228,000000	97,124400
3227,000000	97,136103
3226,000000	97,146267
3225,000000	97,153048
3224,000000	97,157184
3223,000000	97,162132
3222,000000	97,170735
3221,000000	97,182656
3220,000000	97,195756
3219,000000	97,208587
3218,000000	97,220675
3217,000000	97,231822
3216,000000	97,242239
3215,000000	97,252442
3214,000000	97,262235
3213,000000	97,270916
3212,000000	97,278958
3211,000000	97,288121
3210,000000	97,299198
3209,000000	97,310976
3208,000000	97,322231
3207,000000	97,333414
3206,000000	97,345388
3205,000000	97,357677
3204,000000	97,368927
3203,000000	97,378244
3202,000000	97,385507
3201,000000	97,391386
3200,000000	97,397543
3199,000000	97,405716
3198,000000	97,416117
3197,000000	97,427694
3196,000000	97,440091
3195,000000	97,453860
3194,000000	97,468439
3193,000000	97,481792
3192,000000	97,492822
3191,000000	97,502626
3190,000000	97,512678
3189,000000	97,523179
3188,000000	97,533967
3187,000000	97,545322
3186,000000	97,556927
3185,000000	97,567340
3184,000000	97,575663
3183,000000	97,582818
3182,000000	97,590414
3181,000000	97,599327
3180,000000	97,609747
3179,000000	97,621347
3178,000000	97,632825
3177,000000	97,642583
3176,000000	97,650586
3175,000000	97,658478
3174,000000	97,667407
3173,000000	97,676941
3172,000000	97,686446
3171,000000	97,696132
3170,000000	97,706222
3169,000000	97,716460
3168,000000	97,727042
3167,000000	97,738718
3166,000000	97,751401
3165,000000	97,763851
3164,000000	97,775176
3163,000000	97,785472
3162,000000	97,794722
3161,000000	97,802593
3160,000000	97,809733
3159,000000	97,817883
3158,000000	97,828190
3157,000000	97,840606
3156,000000	97,854987
3155,000000	97,871026
3154,000000	97,886741
3153,000000	97,899160
3152,000000	97,907383
3151,000000	97,913441
3150,000000	97,919364
3149,000000	97,925092
3148,000000	97,930073
3147,000000	97,934961
3146,000000	97,940523
3145,000000	97,946541
3144,000000	97,953183
3143,000000	97,962217
3142,000000	97,975306
3141,000000	97,991662
3140,000000	98,008227
3139,000000	98,021536
3138,000000	98,029307
3137,000000	98,031605
3136,000000	98,031321
3135,000000	98,032393
3134,000000	98,036826
3133,000000	98,043969
3132,000000	98,052398
3131,000000	98,061008
3130,000000	98,068392
3129,000000	98,073209
3128,000000	98,075917
3127,000000	98,078685
3126,000000	98,083111
3125,000000	98,089431
3124,000000	98,098098
3123,000000	98,109960
3122,000000	98,124071
3121,000000	98,137378
3120,000000	98,147742
3119,000000	98,155709
3118,000000	98,162367
3117,000000	98,167201
3116,000000	98,169162
3115,000000	98,168456
3114,000000	98,166207
3113,000000	98,163651
3112,000000	98,162260
3111,000000	98,163025
3110,000000	98,164839
3109,000000	98,165126
3108,000000	98,162991
3107,000000	98,160249
3106,000000	98,158628
3105,000000	98,157777
3104,000000	98,157322
3103,000000	98,158940
3102,000000	98,164380
3101,000000	98,172370
3100,000000	98,179287
3099,000000	98,182463
3098,000000	98,181773
3097,000000	98,178929
3096,000000	98,176530
3095,000000	98,176781
3094,000000	98,179438
3093,000000	98,181354
3092,000000	98,179046
3091,000000	98,171428
3090,000000	98,159818
3089,000000	98,146314
3088,000000	98,132842
3087,000000	98,120730
3086,000000	98,110109
3085,000000	98,100444
3084,000000	98,092395
3083,000000	98,088248
3082,000000	98,089619
3081,000000	98,095528
3080,000000	98,103332
3079,000000	98,110695
3078,000000	98,116075
3077,000000	98,118583
3076,000000	98,118527
3075,000000	98,117413
3074,000000	98,116559
3073,000000	98,116212
3072,000000	98,116365
3071,000000	98,117372
3070,000000	98,118983
3069,000000	98,119547
3068,000000	98,116930
3067,000000	98,109824
3066,000000	98,098017
3065,000000	98,082566
3064,000000	98,066217
3063,000000	98,052620
3062,000000	98,044405
3061,000000	98,042547
3060,000000	98,047543
3059,000000	98,059631
3058,000000	98,077514
3057,000000	98,098249
3056,000000	98,119303
3055,000000	98,139731
3054,000000	98,158864
3053,000000	98,175289
3052,000000	98,187933
3051,000000	98,197058
3050,000000	98,203510
3049,000000	98,208066
3048,000000	98,211864
3047,000000	98,216097
3046,000000	98,220332
3045,000000	98,222197
3044,000000	98,219415
3043,000000	98,210950
3042,000000	98,196286
3041,000000	98,175494
3040,000000	98,150794
3039,000000	98,126215
3038,000000	98,104040
3037,000000	98,082582
3036,000000	98,058116
3035,000000	98,027758
3034,000000	97,990195
3033,000000	97,945495
3032,000000	97,895816
3031,000000	97,845198
3030,000000	97,797656
3029,000000	97,756275
3028,000000	97,724440
3027,000000	97,705969
3026,000000	97,702682
3025,000000	97,713114
3024,000000	97,734252
3023,000000	97,763556
3022,000000	97,798434
3021,000000	97,835374
3020,000000	97,871083
3019,000000	97,903355
3018,000000	97,930086
3017,000000	97,948728
3016,000000	97,958083
3015,000000	97,959521
3014,000000	97,955366
3013,000000	97,946854
3012,000000	97,934166
3011,000000	97,917240
3010,000000	97,895558
3009,000000	97,868664
3008,000000	97,837779
3007,000000	97,805773
3006,000000	97,774696
3005,000000	97,744255
3004,000000	97,713483
3003,000000	97,682751
3002,000000	97,653339
3001,000000	97,626053
3000,000000	97,600783
2999,000000	97,576149
2998,000000	97,549023
2997,000000	97,515797
2996,000000	97,474980
2995,000000	97,427201
2994,000000	97,372045
2993,000000	97,306685
2992,000000	97,228285
2991,000000	97,136398
2990,000000	97,031717
2989,000000	96,914163
2988,000000	96,783578
2987,000000	96,640640
2986,000000	96,486139
2985,000000	96,320040
2984,000000	96,142437
2983,000000	95,954575
2982,000000	95,758127
2981,000000	95,555059
2980,000000	95,348768
2979,000000	95,144164
2978,000000	94,945500
2977,000000	94,754969
2976,000000	94,573906
2975,000000	94,403570
2974,000000	94,244146
2973,000000	94,094380
2972,000000	93,953712
2971,000000	93,823553
2970,000000	93,705603
2969,000000	93,600249
2968,000000	93,507281
2967,000000	93,427216
2966,000000	93,360504
2965,000000	93,306497
2964,000000	93,264263
2963,000000	93,233282
2962,000000	93,212678
2961,000000	93,200331
2960,000000	93,193630
2959,000000	93,190410
2958,000000	93,188748
2957,000000	93,187458
2956,000000	93,187403
2955,000000	93,190903
2954,000000	93,198445
2953,000000	93,206630
2952,000000	93,210146
2951,000000	93,204622
2950,000000	93,187118
2949,000000	93,155098
2948,000000	93,106498
2947,000000	93,039839
2946,000000	92,953194
2945,000000	92,844176
2944,000000	92,711562
2943,000000	92,556500
2942,000000	92,381141
2941,000000	92,187221
2940,000000	91,976989
2939,000000	91,754122
2938,000000	91,522890
2937,000000	91,286677
2936,000000	91,048312
2935,000000	90,811016
2934,000000	90,578089
2933,000000	90,352320
2932,000000	90,135854
2931,000000	89,930140
2930,000000	89,735398
2929,000000	89,551185
2928,000000	89,378029
2927,000000	89,217431
2926,000000	89,069495
2925,000000	88,931030
2924,000000	88,796711
2923,000000	88,661616
2922,000000	88,522643
2921,000000	88,379332
2920,000000	88,235243
2919,000000	88,099575
2918,000000	87,987536
2917,000000	87,917610
2916,000000	87,905501
2915,000000	87,955948
2914,000000	88,058681
2913,000000	88,193888
2912,000000	88,343962
2911,000000	88,502512
2910,000000	88,673548
2909,000000	88,865397
2908,000000	89,085996
2907,000000	89,341045
2906,000000	89,633163
2905,000000	89,961256
2904,000000	90,321535
2903,000000	90,708823
2902,000000	91,116381
2901,000000	91,536092
2900,000000	91,959702
2899,000000	92,379679
2898,000000	92,788308
2897,000000	93,176743
2896,000000	93,537394
2895,000000	93,866573
2894,000000	94,164169
2893,000000	94,430921
2892,000000	94,667612
2891,000000	94,875940
2890,000000	95,058423
2889,000000	95,217430
2888,000000	95,355169
2887,000000	95,474323
2886,000000	95,577443
2885,000000	95,666141
2884,000000	95,741291
2883,000000	95,803287
2882,000000	95,851442
2881,000000	95,884091
2880,000000	95,900744
2879,000000	95,903690
2878,000000	95,896974
2877,000000	95,884462
2876,000000	95,868954
2875,000000	95,851724
2874,000000	95,831986
2873,000000	95,808541
2872,000000	95,783495
2871,000000	95,762930
2870,000000	95,751966
2869,000000	95,749299
2868,000000	95,747091
2867,000000	95,735319
2866,000000	95,705650
2865,000000	95,653459
2864,000000	95,579018
2863,000000	95,486409
2862,000000	95,379398
2861,000000	95,258511
2860,000000	95,123192
2859,000000	94,975984
2858,000000	94,822899
2857,000000	94,670088
2856,000000	94,521083
2855,000000	94,377204
2854,000000	94,239882
2853,000000	94,114525
2852,000000	94,015642
2851,000000	93,967407
2850,000000	93,995543
2849,000000	94,113901
2848,000000	94,315218
2847,000000	94,573421
2846,000000	94,855177
2845,000000	95,132487
2844,000000	95,390123
2843,000000	95,625827
2842,000000	95,844148
2841,000000	96,049598
2840,000000	96,243031
2839,000000	96,422301
2838,000000	96,585309
2837,000000	96,732202
2836,000000	96,865452
2835,000000	96,987762
2834,000000	97,099687
2833,000000	97,199897
2832,000000	97,287629
2831,000000	97,363795
2830,000000	97,429635
2829,000000	97,485407
2828,000000	97,531040
2827,000000	97,566863
2826,000000	97,592832
2825,000000	97,608310
2824,000000	97,613512
2823,000000	97,610377
2822,000000	97,601416
2821,000000	97,588612
2820,000000	97,574329
2819,000000	97,562308
2818,000000	97,556606
2817,000000	97,560326
2816,000000	97,575831
2815,000000	97,604862
2814,000000	97,647281
2813,000000	97,700313
2812,000000	97,759966
2811,000000	97,822802
2810,000000	97,885855
2809,000000	97,946249
2808,000000	98,002168
2807,000000	98,053320
2806,000000	98,099561
2805,000000	98,140082
2804,000000	98,174846
2803,000000	98,205748
2802,000000	98,235074
2801,000000	98,263378
2800,000000	98,289854
2799,000000	98,313833
2798,000000	98,334846
2797,000000	98,352340
2796,000000	98,366623
2795,000000	98,379471
2794,000000	98,392642
2793,000000	98,406251
2792,000000	98,419435
2791,000000	98,431733
2790,000000	98,442982
2789,000000	98,452937
2788,000000	98,462116
2787,000000	98,472176
2786,000000	98,484170
2785,000000	98,497105
2784,000000	98,509195
2783,000000	98,519799
2782,000000	98,529191
2781,000000	98,537425
2780,000000	98,544717
2779,000000	98,552257
2778,000000	98,561224
2777,000000	98,571248
2776,000000	98,580719
2775,000000	98,588234
2774,000000	98,593167
2773,000000	98,595648
2772,000000	98,596818
2771,000000	98,598251
2770,000000	98,600231
2769,000000	98,601363
2768,000000	98,600718
2767,000000	98,599478
2766,000000	98,599520
2765,000000	98,601209
2764,000000	98,603521
2763,000000	98,605420
2762,000000	98,606155
2761,000000	98,605155
2760,000000	98,602848
2759,000000	98,600914
2758,000000	98,600597
2757,000000	98,601289
2756,000000	98,601562
2755,000000	98,600860
2754,000000	98,599441
2753,000000	98,597638
2752,000000	98,596170
2751,000000	98,596126
2750,000000	98,597424
2749,000000	98,598034
2748,000000	98,595900
2747,000000	98,591086
2746,000000	98,585200
2745,000000	98,579586
2744,000000	98,575043
2743,000000	98,572350
2742,000000	98,571727
2741,000000	98,572329
2740,000000	98,573298
2739,000000	98,574673
2738,000000	98,576429
2737,000000	98,577590
2736,000000	98,577510
2735,000000	98,577270
2734,000000	98,578528
2733,000000	98,581612
2732,000000	98,585919
2731,000000	98,591507
2730,000000	98,598960
2729,000000	98,608000
2728,000000	98,617383
2727,000000	98,626048
2726,000000	98,633569
2725,000000	98,639904
2724,000000	98,645446
2723,000000	98,650803
2722,000000	98,655832
2721,000000	98,659541
2720,000000	98,661617
2719,000000	98,663238
2718,000000	98,665569
2717,000000	98,668318
2716,000000	98,670766
2715,000000	98,673345
2714,000000	98,677085
2713,000000	98,682157
2712,000000	98,687974
2711,000000	98,694026
2710,000000	98,699526
2709,000000	98,702933
2708,000000	98,703148
2707,000000	98,701007
2706,000000	98,698697
2705,000000	98,697959
2704,000000	98,699403
2703,000000	98,702820
2702,000000	98,707156
2701,000000	98,710647
2700,000000	98,712028
2699,000000	98,711557
2698,000000	98,710455
2697,000000	98,709744
2696,000000	98,709934
2695,000000	98,711087
2694,000000	98,712629
2693,000000	98,713823
2692,000000	98,714845
2691,000000	98,716534
2690,000000	98,718588
2689,000000	98,719120
2688,000000	98,716840
2687,000000	98,712809
2686,000000	98,709264
2685,000000	98,707532
2684,000000	98,707721
2683,000000	98,709463
2682,000000	98,712054
2681,000000	98,714553
2680,000000	98,716463
2679,000000	98,717759
2678,000000	98,718050
2677,000000	98,716885
2676,000000	98,715202
2675,000000	98,714853
2674,000000	98,715890
2673,000000	98,715932
2672,000000	98,713404
2671,000000	98,710017
2670,000000	98,708595
2669,000000	98,709591
2668,000000	98,711187
2667,000000	98,711953
2666,000000	98,711983
2665,000000	98,712162
2664,000000	98,713648
2663,000000	98,717472
2662,000000	98,723507
2661,000000	98,730307
2660,000000	98,736843
2659,000000	98,743662
2658,000000	98,751474
2657,000000	98,759684
2656,000000	98,767562
2655,000000	98,775717
2654,000000	98,784835
2653,000000	98,793770
2652,000000	98,800683
2651,000000	98,805729
2650,000000	98,811006
2649,000000	98,817963
2648,000000	98,826164
2647,000000	98,834535
2646,000000	98,842610
2645,000000	98,850458
2644,000000	98,858210
2643,000000	98,865736
2642,000000	98,872409
2641,000000	98,877509
2640,000000	98,881159
2639,000000	98,884197
2638,000000	98,886919
2637,000000	98,888924
2636,000000	98,890388
2635,000000	98,892180
2634,000000	98,894332
2633,000000	98,896033
2632,000000	98,897832
2631,000000	98,901961
2630,000000	98,909404
2629,000000	98,918288
2628,000000	98,926197
2627,000000	98,932318
2626,000000	98,936205
2625,000000	98,936761
2624,000000	98,934306
2623,000000	98,931873
2622,000000	98,932390
2621,000000	98,935837
2620,000000	98,940634
2619,000000	98,946058
2618,000000	98,951459
2617,000000	98,955004
2616,000000	98,955563
2615,000000	98,954654
2614,000000	98,954551
2613,000000	98,955693
2612,000000	98,957655
2611,000000	98,960857
2610,000000	98,965160
2609,000000	98,968323
2608,000000	98,968440
2607,000000	98,966812
2606,000000	98,966271
2605,000000	98,967733
2604,000000	98,970272
2603,000000	98,973211
2602,000000	98,975916
2601,000000	98,976977
2600,000000	98,976009
2599,000000	98,975156
2598,000000	98,976514
2597,000000	98,979122
2596,000000	98,980738
2595,000000	98,981445
2594,000000	98,983136
2593,000000	98,986328
2592,000000	98,989857
2591,000000	98,993032
2590,000000	98,996024
2589,000000	98,998625
2588,000000	99,000385
2587,000000	99,001421
2586,000000	99,001831
2585,000000	99,001360
2584,000000	99,000753
2583,000000	99,001875
2582,000000	99,005102
2581,000000	99,008211
2580,000000	99,009324
2579,000000	99,009087
2578,000000	99,008465
2577,000000	99,006658
2576,000000	99,003211
2575,000000	98,999970
2574,000000	98,998565
2573,000000	98,997808
2572,000000	98,995850
2571,000000	98,993148
2570,000000	98,991147
2569,000000	98,989987
2568,000000	98,989766
2567,000000	98,991864
2566,000000	98,996281
2565,000000	98,999614
2564,000000	98,998695
2563,000000	98,994838
2562,000000	98,991896
2561,000000	98,991347
2560,000000	98,991735
2559,000000	98,991530
2558,000000	98,990216
2557,000000	98,987901
2556,000000	98,986030
2555,000000	98,987082
2554,000000	98,991558
2553,000000	98,996822
2552,000000	99,000550
2551,000000	99,003290
2550,000000	99,005900
2549,000000	99,007230
2548,000000	99,006705
2547,000000	99,006467
2546,000000	99,007994
2545,000000	99,009181
2544,000000	99,007964
2543,000000	99,006523
2542,000000	99,008428
2541,000000	99,013471
2540,000000	99,018698
2539,000000	99,022799
2538,000000	99,026214
2537,000000	99,028507
2536,000000	99,028987
2535,000000	99,028621
2534,000000	99,028306
2533,000000	99,026789
2532,000000	99,023218
2531,000000	99,020056
2530,000000	99,020207
2529,000000	99,022690
2528,000000	99,024339
2527,000000	99,024342
2526,000000	99,023975
2525,000000	99,023525
2524,000000	99,022901
2523,000000	99,023956
2522,000000	99,028410
2521,000000	99,034276
2520,000000	99,037750
2519,000000	99,038099
2518,000000	99,037626
2517,000000	99,037523
2516,000000	99,037002
2515,000000	99,036134
2514,000000	99,036451
2513,000000	99,038607
2512,000000	99,041741
2511,000000	99,045053
2510,000000	99,048203
2509,000000	99,050738
2508,000000	99,052978
2507,000000	99,056629
2506,000000	99,062533
2505,000000	99,068591
2504,000000	99,071804
2503,000000	99,071558
2502,000000	99,069374
2501,000000	99,066782
2500,000000	99,065171
2499,000000	99,066265
2498,000000	99,070432
2497,000000	99,075473
2496,000000	99,079034
2495,000000	99,081375
2494,000000	99,084359
2493,000000	99,088882
2492,000000	99,094657
2491,000000	99,100945
2490,000000	99,106072
2489,000000	99,108016
2488,000000	99,107077
2487,000000	99,106128
2486,000000	99,106737
2485,000000	99,107254
2484,000000	99,106391
2483,000000	99,106044
2482,000000	99,108180
2481,000000	99,111323
2480,000000	99,112961
2479,000000	99,113465
2478,000000	99,114854
2477,000000	99,117275
2476,000000	99,119347
2475,000000	99,120551
2474,000000	99,120839
2473,000000	99,119431
2472,000000	99,116530
2471,000000	99,114919
2470,000000	99,117364
2469,000000	99,123542
2468,000000	99,131315
2467,000000	99,139498
2466,000000	99,147244
2465,000000	99,152511
2464,000000	99,153834
2463,000000	99,152461
2462,000000	99,150472
2461,000000	99,147978
2460,000000	99,144377
2459,000000	99,141039
2458,000000	99,140432
2457,000000	99,143320
2456,000000	99,148538
2455,000000	99,154505
2454,000000	99,159407
2453,000000	99,161370
2452,000000	99,160270
2451,000000	99,158251
2450,000000	99,157090
2449,000000	99,156459
2448,000000	99,155919
2447,000000	99,156539
2446,000000	99,158831
2445,000000	99,161078
2444,000000	99,161580
2443,000000	99,161008
2442,000000	99,161060
2441,000000	99,162585
2440,000000	99,166127
2439,000000	99,171813
2438,000000	99,177216
2437,000000	99,178163
2436,000000	99,173763
2435,000000	99,168187
2434,000000	99,165552
2433,000000	99,165714
2432,000000	99,167140
2431,000000	99,170562
2430,000000	99,176684
2429,000000	99,182833
2428,000000	99,185416
2427,000000	99,184285
2426,000000	99,182004
2425,000000	99,180397
2424,000000	99,180181
2423,000000	99,182106
2422,000000	99,185734
2421,000000	99,188514
2420,000000	99,188562
2419,000000	99,187125
2418,000000	99,186349
2417,000000	99,186152
2416,000000	99,185090
2415,000000	99,182538
2414,000000	99,178312
2413,000000	99,172298
2412,000000	99,166461
2411,000000	99,165032
2410,000000	99,170192
2409,000000	99,179095
2408,000000	99,187239
2407,000000	99,193112
2406,000000	99,197753
2405,000000	99,201755
2404,000000	99,204898
2403,000000	99,207117
2402,000000	99,207820
2401,000000	99,205869
2400,000000	99,201929
2399,000000	99,199110
2398,000000	99,199687
2397,000000	99,202874
2396,000000	99,206934
2395,000000	99,211167
2394,000000	99,214642
2393,000000	99,215821
2392,000000	99,215345
2391,000000	99,216441
2390,000000	99,220183
2389,000000	99,223230
2388,000000	99,222434
2387,000000	99,219561
2386,000000	99,218972
2385,000000	99,222357
2384,000000	99,229051
2383,000000	99,238673
2382,000000	99,250718
2381,000000	99,262707
2380,000000	99,271012
2379,000000	99,273793
2378,000000	99,270953
2377,000000	99,262690
2376,000000	99,249834
2375,000000	99,235210
2374,000000	99,223535
2373,000000	99,219694
2372,000000	99,226352
2371,000000	99,241103
2370,000000	99,257005
2369,000000	99,267222
2368,000000	99,269716
2367,000000	99,266462
2366,000000	99,259406
2365,000000	99,250522
2364,000000	99,242724
2363,000000	99,237752
2362,000000	99,234045
2361,000000	99,228907
2360,000000	99,222880
2359,000000	99,220069
2358,000000	99,224407
2357,000000	99,234763
2356,000000	99,242835
2355,000000	99,241343
2354,000000	99,235999
2353,000000	99,238691
2352,000000	99,248200
2351,000000	99,252023
2350,000000	99,244216
2349,000000	99,229643
2348,000000	99,217389
2347,000000	99,216085
2346,000000	99,224526
2345,000000	99,228505
2344,000000	99,219005
2343,000000	99,204344
2342,000000	99,199347
2341,000000	99,207561
2340,000000	99,218972
2339,000000	99,223543
2338,000000	99,221348
2337,000000	99,217689
2336,000000	99,215548
2335,000000	99,216861
2334,000000	99,224982
2333,000000	99,239523
2332,000000	99,252348
2331,000000	99,255086
2330,000000	99,245982
2329,000000	99,227975
2328,000000	99,203123
2327,000000	99,176348
2326,000000	99,157714
2325,000000	99,156194
2324,000000	99,172238
2323,000000	99,196663
2322,000000	99,217108
2321,000000	99,224431
2320,000000	99,218208
2319,000000	99,206101
2318,000000	99,196641
2317,000000	99,193639
2316,000000	99,197274
2315,000000	99,208120
2314,000000	99,224731
2313,000000	99,241441
2312,000000	99,252530
2311,000000	99,258722
2310,000000	99,264383
2309,000000	99,270286
2308,000000	99,273664
2307,000000	99,273906
2306,000000	99,273031
2305,000000	99,271034
2304,000000	99,266000
2303,000000	99,258701
2302,000000	99,252593
2301,000000	99,249083
2300,000000	99,246727
2299,000000	99,244913
2298,000000	99,244109
2297,000000	99,243161
2296,000000	99,239757
2295,000000	99,234568
2294,000000	99,230743
2293,000000	99,229784
2292,000000	99,230615
2291,000000	99,232399
2290,000000	99,234770
2289,000000	99,235673
2288,000000	99,233327
2287,000000	99,229676
2286,000000	99,228275
2285,000000	99,229047
2284,000000	99,229537
2283,000000	99,230460
2282,000000	99,235298
2281,000000	99,244173
2280,000000	99,253099
2279,000000	99,259547
2278,000000	99,264674
2277,000000	99,269905
2276,000000	99,275221
2275,000000	99,280732
2274,000000	99,285975
2273,000000	99,288399
2272,000000	99,286556
2271,000000	99,284046
2270,000000	99,285765
2269,000000	99,291177
2268,000000	99,295988
2267,000000	99,299464
2266,000000	99,304836
2265,000000	99,312896
2264,000000	99,320381
2263,000000	99,324593
2262,000000	99,325207
2261,000000	99,322191
2260,000000	99,316575
2259,000000	99,312476
2258,000000	99,314097
2257,000000	99,321315
2256,000000	99,331479
2255,000000	99,343027
2254,000000	99,353059
2253,000000	99,355318
2252,000000	99,347380
2251,000000	99,337534
2250,000000	99,337077
2249,000000	99,346954
2248,000000	99,357933
2247,000000	99,363233
2246,000000	99,364503
2245,000000	99,365636
2244,000000	99,367439
2243,000000	99,368968
2242,000000	99,369604
2241,000000	99,369522
2240,000000	99,371182
2239,000000	99,378514
2238,000000	99,391044
2237,000000	99,401747
2236,000000	99,405414
2235,000000	99,405530
2234,000000	99,407228
2233,000000	99,407205
2232,000000	99,398031
2231,000000	99,380561
2230,000000	99,365106
2229,000000	99,360981
2228,000000	99,369396
2227,000000	99,384795
2226,000000	99,398749
2225,000000	99,404986
2224,000000	99,405142
2223,000000	99,406618
2222,000000	99,411423
2221,000000	99,412838
2220,000000	99,407562
2219,000000	99,403695
2218,000000	99,409098
2217,000000	99,418691
2216,000000	99,422649
2215,000000	99,421814
2214,000000	99,425155
2213,000000	99,435966
2212,000000	99,450471
2211,000000	99,466827
2210,000000	99,485894
2209,000000	99,505324
2208,000000	99,521130
2207,000000	99,532845
2206,000000	99,540336
2205,000000	99,539696
2204,000000	99,529778
2203,000000	99,517812
2202,000000	99,510648
2201,000000	99,505971
2200,000000	99,500213
2199,000000	99,498846
2198,000000	99,508199
2197,000000	99,521880
2196,000000	99,526784
2195,000000	99,520086
2194,000000	99,510463
2193,000000	99,505651
2192,000000	99,508166
2191,000000	99,519347
2190,000000	99,537407
2189,000000	99,553443
2188,000000	99,558771
2187,000000	99,554771
2186,000000	99,548516
2185,000000	99,543018
2184,000000	99,539104
2183,000000	99,540911
2182,000000	99,549839
2181,000000	99,557851
2180,000000	99,556502
2179,000000	99,548130
2178,000000	99,540370
2177,000000	99,535835
2176,000000	99,533809
2175,000000	99,534200
2174,000000	99,531998
2173,000000	99,517070
2172,000000	99,489173
2171,000000	99,464490
2170,000000	99,457669
2169,000000	99,465928
2168,000000	99,479961
2167,000000	99,500159
2166,000000	99,527986
2165,000000	99,549588
2164,000000	99,548006
2163,000000	99,529836
2162,000000	99,524899
2161,000000	99,559078
2160,000000	99,631927
2159,000000	99,714401
2158,000000	99,764712
2157,000000	99,758980
2156,000000	99,713666
2155,000000	99,668515
2154,000000	99,647341
2153,000000	99,643852
2152,000000	99,643397
2151,000000	99,643367
2150,000000	99,645242
2149,000000	99,644049
2148,000000	99,638283
2147,000000	99,637041
2146,000000	99,644685
2145,000000	99,650360
2144,000000	99,644832
2143,000000	99,635923
2142,000000	99,634869
2141,000000	99,638298
2140,000000	99,636567
2139,000000	99,630462
2138,000000	99,627068
2137,000000	99,626725
2136,000000	99,625667
2135,000000	99,624388
2134,000000	99,622844
2133,000000	99,615040
2132,000000	99,598790
2131,000000	99,583115
2130,000000	99,576414
2129,000000	99,574016
2128,000000	99,566331
2127,000000	99,553592
2126,000000	99,543493
2125,000000	99,539485
2124,000000	99,540112
2123,000000	99,545149
2122,000000	99,553008
2121,000000	99,555694
2120,000000	99,545968
2119,000000	99,527454
2118,000000	99,509984
2117,000000	99,497956
2116,000000	99,490648
2115,000000	99,489736
2114,000000	99,497100
2113,000000	99,507289
2112,000000	99,511821
2111,000000	99,510422
2110,000000	99,509598
2109,000000	99,511071
2108,000000	99,510068
2107,000000	99,504580
2106,000000	99,498235
2105,000000	99,494092
2104,000000	99,492433
2103,000000	99,494084
2102,000000	99,499445
2101,000000	99,505310
2100,000000	99,508961
2099,000000	99,513691
2098,000000	99,523974
2097,000000	99,537802
2096,000000	99,550135
2095,000000	99,560457
2094,000000	99,569277
2093,000000	99,571193
2092,000000	99,560735
2091,000000	99,542508
2090,000000	99,527011
2089,000000	99,518058
2088,000000	99,511917
2087,000000	99,506859
2086,000000	99,504899
2085,000000	99,504672
2084,000000	99,501427
2083,000000	99,495183
2082,000000	99,491683
2081,000000	99,494053
2080,000000	99,499338
2079,000000	99,504086
2078,000000	99,507972
2077,000000	99,511827
2076,000000	99,516699
2075,000000	99,524010
2074,000000	99,532391
2073,000000	99,536514
2072,000000	99,534351
2071,000000	99,532387
2070,000000	99,537339
2069,000000	99,546582
2068,000000	99,553684
2067,000000	99,559651
2066,000000	99,570300
2065,000000	99,584548
2064,000000	99,593644
2063,000000	99,591448
2062,000000	99,579585
2061,000000	99,565159
2060,000000	99,558444
2059,000000	99,567424
2058,000000	99,588030
2057,000000	99,604500
2056,000000	99,606022
2055,000000	99,597193
2054,000000	99,585869
2053,000000	99,570445
2052,000000	99,549610
2051,000000	99,535124
2050,000000	99,540383
2049,000000	99,559989
2048,000000	99,575957
2047,000000	99,582990
2046,000000	99,589114
2045,000000	99,594286
2044,000000	99,589254
2043,000000	99,574542
2042,000000	99,562653
2041,000000	99,560819
2040,000000	99,566170
2039,000000	99,577451
2038,000000	99,596199
2037,000000	99,615614
2036,000000	99,623904
2035,000000	99,620516
2034,000000	99,616231
2033,000000	99,618505
2032,000000	99,629404
2031,000000	99,653555
2030,000000	99,692516
2029,000000	99,735117
2028,000000	99,769788
2027,000000	99,801264
2026,000000	99,838085
2025,000000	99,869853
2024,000000	99,876338
2023,000000	99,855102
2022,000000	99,821745
2021,000000	99,788492
2020,000000	99,758198
2019,000000	99,733669
2018,000000	99,717769
2017,000000	99,706624
2016,000000	99,696251
2015,000000	99,692849
2014,000000	99,703197
2013,000000	99,718740
2012,000000	99,722624
2011,000000	99,709518
2010,000000	99,687814
2009,000000	99,668523
2008,000000	99,661716
2007,000000	99,674339
2006,000000	99,699345
2005,000000	99,715340
2004,000000	99,709841
2003,000000	99,693773
2002,000000	99,682875
2001,000000	99,677321
2000,000000	99,670888
1999,000000	99,668834
1998,000000	99,679553
1997,000000	99,695294
1996,000000	99,699697
1995,000000	99,690448
1994,000000	99,678251
1993,000000	99,667818
1992,000000	99,655575
1991,000000	99,643736
1990,000000	99,641574
1989,000000	99,651917
1988,000000	99,668119
1987,000000	99,683194
1986,000000	99,692018
1985,000000	99,689185
1984,000000	99,676539
1983,000000	99,667647
1982,000000	99,672251
1981,000000	99,682091
1980,000000	99,685410
1979,000000	99,689399
1978,000000	99,709453
1977,000000	99,740252
1976,000000	99,762641
1975,000000	99,775174
1974,000000	99,791509
1973,000000	99,811665
1972,000000	99,820767
1971,000000	99,813315
1970,000000	99,798797
1969,000000	99,785842
1968,000000	99,777246
1967,000000	99,776284
1966,000000	99,782184
1965,000000	99,784113
1964,000000	99,774105
1963,000000	99,760390
1962,000000	99,756941
1961,000000	99,765117
1960,000000	99,775002
1959,000000	99,779050
1958,000000	99,773363
1957,000000	99,753706
1956,000000	99,722581
1955,000000	99,692690
1954,000000	99,672891
1953,000000	99,657627
1952,000000	99,640132
1951,000000	99,627007
1950,000000	99,628139
1949,000000	99,640160
1948,000000	99,651730
1947,000000	99,659992
1946,000000	99,669761
1945,000000	99,681012
1944,000000	99,688945
1943,000000	99,692991
1942,000000	99,694403
1941,000000	99,689192
1940,000000	99,675843
1939,000000	99,661960
1938,000000	99,652983
1937,000000	99,643238
1936,000000	99,626763
1935,000000	99,610681
1934,000000	99,607319
1933,000000	99,617477
1932,000000	99,632337
1931,000000	99,647044
1930,000000	99,661931
1929,000000	99,674255
1928,000000	99,678981
1927,000000	99,677176
1926,000000	99,673088
1925,000000	99,665439
1924,000000	99,650609
1923,000000	99,632724
1922,000000	99,620786
1921,000000	99,616117
1920,000000	99,613124
1919,000000	99,609344
1918,000000	99,607231
1917,000000	99,605443
1916,000000	99,598818
1915,000000	99,589278
1914,000000	99,583566
1913,000000	99,582318
1912,000000	99,579808
1911,000000	99,572332
1910,000000	99,562350
1909,000000	99,553120
1908,000000	99,544403
1907,000000	99,537169
1906,000000	99,534938
1905,000000	99,538274
1904,000000	99,543274
1903,000000	99,546650
1902,000000	99,549183
1901,000000	99,551680
1900,000000	99,552615
1899,000000	99,552774
1898,000000	99,556295
1897,000000	99,565641
1896,000000	99,579240
1895,000000	99,594155
1894,000000	99,608285
1893,000000	99,618861
1892,000000	99,622314
1891,000000	99,616544
1890,000000	99,603268
1889,000000	99,586487
1888,000000	99,568045
1887,000000	99,548983
1886,000000	99,530836
1885,000000	99,512955
1884,000000	99,493993
1883,000000	99,475047
1882,000000	99,459232
1881,000000	99,447820
1880,000000	99,438370
1879,000000	99,428342
1878,000000	99,417588
1877,000000	99,407408
1876,000000	99,399848
1875,000000	99,396325
1874,000000	99,395553
1873,000000	99,394448
1872,000000	99,391769
1871,000000	99,389239
1870,000000	99,388445
1869,000000	99,389111
1868,000000	99,389235
1867,000000	99,388704
1866,000000	99,391746
1865,000000	99,399128
1864,000000	99,405528
1863,000000	99,408211
1862,000000	99,410011
1861,000000	99,413162
1860,000000	99,415958
1859,000000	99,417299
1858,000000	99,419573
1857,000000	99,424446
1856,000000	99,429931
1855,000000	99,434143
1854,000000	99,437551
1853,000000	99,439821
1852,000000	99,437967
1851,000000	99,431062
1850,000000	99,421913
1849,000000	99,413217
1848,000000	99,406237
1847,000000	99,401326
1846,000000	99,397209
1845,000000	99,390673
1844,000000	99,380575
1843,000000	99,369772
1842,000000	99,365125
1841,000000	99,369659
1840,000000	99,375872
1839,000000	99,377287
1838,000000	99,376498
1837,000000	99,377940
1836,000000	99,380105
1835,000000	99,379121
1834,000000	99,375491
1833,000000	99,371519
1832,000000	99,366375
1831,000000	99,357899
1830,000000	99,347796
1829,000000	99,337107
1828,000000	99,324932
1827,000000	99,315552
1826,000000	99,311359
1825,000000	99,307448
1824,000000	99,299645
1823,000000	99,290936
1822,000000	99,287623
1821,000000	99,288991
1820,000000	99,288477
1819,000000	99,283529
1818,000000	99,276362
1817,000000	99,267956
1816,000000	99,255626
1815,000000	99,237763
1814,000000	99,218136
1813,000000	99,201759
1812,000000	99,190742
1811,000000	99,183273
1810,000000	99,175632
1809,000000	99,167297
1808,000000	99,159801
1807,000000	99,152508
1806,000000	99,143319
1805,000000	99,131170
1804,000000	99,116775
1803,000000	99,102092
1802,000000	99,090102
1801,000000	99,081420
1800,000000	99,071639
1799,000000	99,055735
1798,000000	99,036339
1797,000000	99,022411
1796,000000	99,017648
1795,000000	99,015967
1794,000000	99,007485
1793,000000	98,987807
1792,000000	98,964137
1791,000000	98,944379
1790,000000	98,929527
1789,000000	98,918559
1788,000000	98,906642
1787,000000	98,888406
1786,000000	98,864761
1785,000000	98,840647
1784,000000	98,817709
1783,000000	98,795361
1782,000000	98,776754
1781,000000	98,763578
1780,000000	98,751054
1779,000000	98,732447
1778,000000	98,708875
1777,000000	98,688224
1776,000000	98,672753
1775,000000	98,658140
1774,000000	98,639038
1773,000000	98,613852
1772,000000	98,586557
1771,000000	98,557747
1770,000000	98,526724
1769,000000	98,497509
1768,000000	98,471839
1767,000000	98,449900
1766,000000	98,433148
1765,000000	98,419116
1764,000000	98,398730
1763,000000	98,363775
1762,000000	98,319050
1761,000000	98,272483
1760,000000	98,223463
1759,000000	98,169289
1758,000000	98,106955
1757,000000	98,033686
1756,000000	97,949456
1755,000000	97,858467
1754,000000	97,762947
1753,000000	97,651130
1752,000000	97,503694
1751,000000	97,320889
1750,000000	97,123542
1749,000000	96,920560
1748,000000	96,699327
1747,000000	96,449836
1746,000000	96,173297
1745,000000	95,866834
1744,000000	95,529145
1743,000000	95,174623
1742,000000	94,812826
1741,000000	94,420060
1740,000000	93,975063
1739,000000	93,527763
1738,000000	93,160611
1737,000000	92,879983
1736,000000	92,617526
1735,000000	92,290077
1734,000000	91,918862
1733,000000	91,633691
1732,000000	91,485198
1731,000000	91,431149
1730,000000	91,426570
1729,000000	91,446507
1728,000000	91,488025
1727,000000	91,558853
1726,000000	91,667813
1725,000000	91,821115
1724,000000	92,021329
1723,000000	92,255293
1722,000000	92,494499
1721,000000	92,721416
1720,000000	92,947278
1719,000000	93,205740
1718,000000	93,522974
1717,000000	93,863244
1716,000000	94,169494
1715,000000	94,444292
1714,000000	94,700092
1713,000000	94,924696
1712,000000	95,118759
1711,000000	95,299263
1710,000000	95,472580
1709,000000	95,628162
1708,000000	95,765080
1707,000000	95,901610
1706,000000	96,048721
1705,000000	96,185382
1704,000000	96,285886
1703,000000	96,359455
1702,000000	96,422273
1701,000000	96,472835
1700,000000	96,507182
1699,000000	96,521793
1698,000000	96,533542
1697,000000	96,558907
1696,000000	96,593837
1695,000000	96,620368
1694,000000	96,627376
1693,000000	96,631307
1692,000000	96,636099
1691,000000	96,632254
1690,000000	96,619542
1689,000000	96,601742
1688,000000	96,582033
1687,000000	96,560477
1686,000000	96,528120
1685,000000	96,472583
1684,000000	96,424551
1683,000000	96,399125
1682,000000	96,373677
1681,000000	96,349479
1680,000000	96,327332
1679,000000	96,309631
1678,000000	96,299717
1677,000000	96,285073
1676,000000	96,253202
1675,000000	96,210647
1674,000000	96,171558
1673,000000	96,139721
1672,000000	96,114266
1671,000000	96,091030
1670,000000	96,072329
1669,000000	96,057871
1668,000000	96,038812
1667,000000	96,022324
1666,000000	96,017568
1665,000000	96,016970
1664,000000	96,011938
1663,000000	96,006927
1662,000000	96,007226
1661,000000	96,004828
1660,000000	95,998423
1659,000000	95,994837
1658,000000	95,997809
1657,000000	96,003396
1656,000000	96,005715
1655,000000	95,998495
1654,000000	95,988505
1653,000000	96,000882
1652,000000	95,983700
1651,000000	95,948450
1650,000000	95,966024
1649,000000	96,000465
1648,000000	96,007707
1647,000000	96,000593
1646,000000	95,992016
1645,000000	95,964276
1644,000000	95,926983
1643,000000	95,900198
1642,000000	95,877250
1641,000000	95,848692
1640,000000	95,817699
1639,000000	95,794843
1638,000000	95,786202
1637,000000	95,795408
1636,000000	95,844049
1635,000000	95,923628
1634,000000	95,982877
1633,000000	96,020849
1632,000000	96,060568
1631,000000	96,101302
1630,000000	96,140524
1629,000000	96,177493
1628,000000	96,211784
1627,000000	96,241121
1626,000000	96,264638
1625,000000	96,284480
1624,000000	96,306040
1623,000000	96,335196
1622,000000	96,364165
1621,000000	96,382160
1620,000000	96,391634
1619,000000	96,395379
1618,000000	96,390862
1617,000000	96,383863
1616,000000	96,379798
1615,000000	96,376757
1614,000000	96,376419
1613,000000	96,373034
1612,000000	96,355350
1611,000000	96,324366
1610,000000	96,288517
1609,000000	96,247826
1608,000000	96,195478
1607,000000	96,131448
1606,000000	96,061135
1605,000000	95,985643
1604,000000	95,908048
1603,000000	95,844556
1602,000000	95,814167
1601,000000	95,820677
1600,000000	95,855493
1599,000000	95,911266
1598,000000	95,981503
1597,000000	96,055218
1596,000000	96,123220
1595,000000	96,183535
1594,000000	96,235189
1593,000000	96,273239
1592,000000	96,295747
1591,000000	96,308865
1590,000000	96,318995
1589,000000	96,324537
1588,000000	96,320629
1587,000000	96,308017
1586,000000	96,290581
1585,000000	96,269365
1584,000000	96,246160
1583,000000	96,230073
1582,000000	96,229782
1581,000000	96,242850
1580,000000	96,260025
1579,000000	96,276498
1578,000000	96,292765
1577,000000	96,314057
1576,000000	96,346037
1575,000000	96,376665
1574,000000	96,399539
1573,000000	96,420581
1572,000000	96,434490
1571,000000	96,437026
1570,000000	96,438640
1569,000000	96,441406
1568,000000	96,432296
1567,000000	96,418143
1566,000000	96,415235
1565,000000	96,424206
1564,000000	96,435818
1563,000000	96,450841
1562,000000	96,462457
1561,000000	96,469861
1560,000000	96,454775
1559,000000	96,489035
1558,000000	96,576217
1557,000000	96,595364
1556,000000	96,588013
1555,000000	96,604281
1554,000000	96,628935
1553,000000	96,650271
1552,000000	96,663630
1551,000000	96,685041
1550,000000	96,721782
1549,000000	96,765185
1548,000000	96,797880
1547,000000	96,817967
1546,000000	96,832633
1545,000000	96,849048
1544,000000	96,874348
1543,000000	96,908512
1542,000000	96,943402
1541,000000	96,981281
1540,000000	97,055387
1539,000000	97,135132
1538,000000	97,166518
1537,000000	97,182848
1536,000000	97,210498
1535,000000	97,242741
1534,000000	97,285203
1533,000000	97,335270
1532,000000	97,370058
1531,000000	97,384374
1530,000000	97,392701
1529,000000	97,398769
1528,000000	97,402825
1527,000000	97,411526
1526,000000	97,428276
1525,000000	97,443267
1524,000000	97,449335
1523,000000	97,449673
1522,000000	97,457823
1521,000000	97,480218
1520,000000	97,499216
1519,000000	97,514704
1518,000000	97,535697
1517,000000	97,555200
1516,000000	97,568427
1515,000000	97,575182
1514,000000	97,579180
1513,000000	97,579120
1512,000000	97,573287
1511,000000	97,570085
1510,000000	97,567501
1509,000000	97,555107
1508,000000	97,534464
1507,000000	97,574118
1506,000000	97,652768
1505,000000	97,654585
1504,000000	97,615980
1503,000000	97,596573
1502,000000	97,578550
1501,000000	97,538156
1500,000000	97,461943
1499,000000	97,345595
1498,000000	97,165108
1497,000000	96,900387
1496,000000	96,604704
1495,000000	96,376994
1494,000000	96,260750
1493,000000	96,240358
1492,000000	96,297428
1491,000000	96,427739
1490,000000	96,605240
1489,000000	96,764535
1488,000000	96,867303
1487,000000	96,926997
1486,000000	96,957121
1485,000000	96,959125
1484,000000	96,941144
1483,000000	96,917264
1482,000000	96,888895
1481,000000	96,846965
1480,000000	96,792516
1479,000000	96,733086
1478,000000	96,660616
1477,000000	96,557112
1476,000000	96,423165
1475,000000	96,273957
1474,000000	96,106040
1473,000000	95,914006
1472,000000	95,732061
1471,000000	95,583714
1470,000000	95,445084
1469,000000	95,295200
1468,000000	95,140679
1467,000000	94,999062
1466,000000	94,871460
1465,000000	94,749010
1464,000000	94,645006
1463,000000	94,578198
1462,000000	94,536739
1461,000000	94,493377
1460,000000	94,427304
1459,000000	94,322020
1458,000000	94,126320
1457,000000	93,801063
1456,000000	93,439259
1455,000000	93,162145
1454,000000	92,970598
1453,000000	92,817017
1452,000000	92,696852
1451,000000	92,622243
1450,000000	92,558872
1449,000000	92,444580
1448,000000	92,260905
1447,000000	92,026177
1446,000000	91,722537
1445,000000	91,296437
1444,000000	90,712390
1443,000000	89,951073
1442,000000	88,992620
1441,000000	87,869369
1440,000000	86,681571
1439,000000	85,483460
1438,000000	84,187459
1437,000000	82,759733
1436,000000	81,552943
1435,000000	80,941993
1434,000000	80,826947
1433,000000	80,943086
1432,000000	81,137724
1431,000000	81,269391
1430,000000	81,133711
1429,000000	80,620269
1428,000000	79,896566
1427,000000	79,281160
1426,000000	79,037161
1425,000000	79,350475
1424,000000	80,257042
1423,000000	81,474069
1422,000000	82,632386
1421,000000	83,651722
1420,000000	84,690297
1419,000000	85,799847
1418,000000	86,775533
1417,000000	87,506330
1416,000000	88,120017
1415,000000	88,731332
1414,000000	89,368002
1413,000000	90,037712
1412,000000	90,745912
1411,000000	91,459631
1410,000000	92,115110
1409,000000	92,676237
1408,000000	93,141209
1407,000000	93,512340
1406,000000	93,800398
1405,000000	94,031451
1404,000000	94,214971
1403,000000	94,336835
1402,000000	94,401517
1401,000000	94,439256
1400,000000	94,468273
1399,000000	94,478849
1398,000000	94,460513
1397,000000	94,422240
1396,000000	94,366553
1395,000000	94,277741
1394,000000	94,152864
1393,000000	94,010099
1392,000000	93,860139
1391,000000	93,696094
1390,000000	93,512110
1389,000000	93,312898
1388,000000	93,105854
1387,000000	92,902002
1386,000000	92,720731
1385,000000	92,574023
1384,000000	92,453392
1383,000000	92,344007
1382,000000	92,244414
1381,000000	92,165044
1380,000000	92,111833
1379,000000	92,083472
1378,000000	92,080422
1377,000000	92,103897
1376,000000	92,147989
1375,000000	92,201098
1374,000000	92,253225
1373,000000	92,293001
1372,000000	92,306833
1371,000000	92,287442
1370,000000	92,238597
1369,000000	92,169410
1368,000000	92,083494
1367,000000	91,977527
1366,000000	91,850272
1365,000000	91,703792
1364,000000	91,536039
1363,000000	91,345792
1362,000000	91,144711
1361,000000	90,948345
1360,000000	90,759385
1359,000000	90,572988
1358,000000	90,390614
1357,000000	90,220540
1356,000000	90,069986
1355,000000	89,944927
1354,000000	89,855600
1353,000000	89,811219
1352,000000	89,809225
1351,000000	89,835451
1350,000000	89,873479
1349,000000	89,904861
1348,000000	89,904858
1347,000000	89,846690
1346,000000	89,710003
1345,000000	89,484622
1344,000000	89,166964
1343,000000	88,754796
1342,000000	88,242021
1341,000000	87,619096
1340,000000	86,895900
1339,000000	86,127435
1338,000000	85,392101
1337,000000	84,741786
1336,000000	84,191957
1335,000000	83,743145
1334,000000	83,390704
1333,000000	83,123497
1332,000000	82,927025
1331,000000	82,791419
1330,000000	82,710882
1329,000000	82,680577
1328,000000	82,699257
1327,000000	82,768515
1326,000000	82,889722
1325,000000	83,061282
1324,000000	83,279427
1323,000000	83,539304
1322,000000	83,833590
1321,000000	84,155699
1320,000000	84,500696
1319,000000	84,858770
1318,000000	85,212006
1317,000000	85,542731
1316,000000	85,843306
1315,000000	86,115201
1314,000000	86,362761
1313,000000	86,588875
1312,000000	86,793501
1311,000000	86,975322
1310,000000	87,136512
1309,000000	87,283733
1308,000000	87,421864
1307,000000	87,550668
1306,000000	87,670230
1305,000000	87,785323
1304,000000	87,901344
1303,000000	88,019289
1302,000000	88,138795
1301,000000	88,262184
1300,000000	88,391141
1299,000000	88,523163
1298,000000	88,655530
1297,000000	88,789190
1296,000000	88,924001
1295,000000	89,054439
1294,000000	89,175006
1293,000000	89,285209
1292,000000	89,384639
1291,000000	89,467320
1290,000000	89,525606
1289,000000	89,556232
1288,000000	89,556569
1287,000000	89,520906
1286,000000	89,445091
1285,000000	89,329858
1284,000000	89,177639
1283,000000	88,988329
1282,000000	88,762540
1281,000000	88,504688
1280,000000	88,218341
1279,000000	87,903710
1278,000000	87,559070
1277,000000	87,183132
1276,000000	86,775025
1275,000000	86,331959
1274,000000	85,849585
1273,000000	85,321910
1272,000000	84,743399
1271,000000	84,113159
1270,000000	83,434438
1269,000000	82,713434
1268,000000	81,959772
1267,000000	81,186945
1266,000000	80,408920
1265,000000	79,637617
1264,000000	78,886693
1263,000000	78,170182
1262,000000	77,491815
1261,000000	76,841302
1260,000000	76,207239
1259,000000	75,586619
1258,000000	74,985016
1257,000000	74,424633
1256,000000	73,953663
1255,000000	73,630635
1254,000000	73,479130
1253,000000	73,466714
1252,000000	73,532700
1251,000000	73,621977
1250,000000	73,699889
1249,000000	73,753405
1248,000000	73,789012
1247,000000	73,821634
1246,000000	73,857647
1245,000000	73,895669
1244,000000	73,940429
1243,000000	74,004972
1242,000000	74,100221
1241,000000	74,232017
1240,000000	74,410047
1239,000000	74,646849
1238,000000	74,946345
1237,000000	75,303512
1236,000000	75,710674
1235,000000	76,157289
1234,000000	76,626730
1233,000000	77,104634
1232,000000	77,593999
1231,000000	78,114435
1230,000000	78,693539
1229,000000	79,360957
1228,000000	80,138388
1227,000000	81,024669
1226,000000	81,987758
1225,000000	82,975574
1224,000000	83,930429
1223,000000	84,798154
1222,000000	85,538917
1221,000000	86,137706
1220,000000	86,598478
1219,000000	86,930805
1218,000000	87,150841
1217,000000	87,280113
1216,000000	87,338459
1215,000000	87,339011
1214,000000	87,292662
1213,000000	87,214833
1212,000000	87,116368
1211,000000	86,997654
1210,000000	86,856874
1209,000000	86,697711
1208,000000	86,525712
1207,000000	86,340777
1206,000000	86,141097
1205,000000	85,930234
1204,000000	85,714614
1203,000000	85,498169
1202,000000	85,284678
1201,000000	85,082980
1200,000000	84,905085
1199,000000	84,762019
1198,000000	84,663131
1197,000000	84,617781
1196,000000	84,631679
1195,000000	84,701846
1194,000000	84,822713
1193,000000	84,992631
1192,000000	85,211742
1191,000000	85,475303
1190,000000	85,774851
1189,000000	86,106049
1188,000000	86,464400
1187,000000	86,836491
1186,000000	87,203915
1185,000000	87,553936
1184,000000	87,878688
1183,000000	88,168171
1182,000000	88,414515
1181,000000	88,620650
1180,000000	88,797488
1179,000000	88,953207
1178,000000	89,092343
1177,000000	89,218568
1176,000000	89,330377
1175,000000	89,421047
1174,000000	89,487961
1173,000000	89,537928
1172,000000	89,578272
1171,000000	89,610809
1170,000000	89,641099
1169,000000	89,684361
1168,000000	89,754595
1167,000000	89,854811
1166,000000	89,984798
1165,000000	90,149004
1164,000000	90,348862
1163,000000	90,573783
1162,000000	90,807770
1161,000000	91,038294
1160,000000	91,251612
1159,000000	91,430140
1158,000000	91,564885
1157,000000	91,662886
1156,000000	91,733692
1155,000000	91,779195
1154,000000	91,802440
1153,000000	91,814644
1152,000000	91,825116
1151,000000	91,833249
1150,000000	91,839148
1149,000000	91,851212
1148,000000	91,875726
1147,000000	91,909532
1146,000000	91,950034
1145,000000	92,001144
1144,000000	92,061194
1143,000000	92,116263
1142,000000	92,154594
1141,000000	92,177403
1140,000000	92,188523
1139,000000	92,184980
1138,000000	92,164637
1137,000000	92,131309
1136,000000	92,083432
1135,000000	92,010510
1134,000000	91,908511
1133,000000	91,786266
1132,000000	91,650886
1131,000000	91,497797
1130,000000	91,322547
1129,000000	91,129952
1128,000000	90,924169
1127,000000	90,703404
1126,000000	90,470670
1125,000000	90,238249
1124,000000	90,014446
1123,000000	89,797283
1122,000000	89,587298
1121,000000	89,395062
1120,000000	89,228883
1119,000000	89,085350
1118,000000	88,959062
1117,000000	88,849668
1116,000000	88,751831
1115,000000	88,648724
1114,000000	88,524587
1113,000000	88,374733
1112,000000	88,196511
1111,000000	87,980907
1110,000000	87,721971
1109,000000	87,426616
1108,000000	87,108013
1107,000000	86,779079
1106,000000	86,457544
1105,000000	86,166908
1104,000000	85,923551
1103,000000	85,729349
1102,000000	85,580349
1101,000000	85,474248
1100,000000	85,405280
1099,000000	85,358852
1098,000000	85,323824
1097,000000	85,302708
1096,000000	85,302442
1095,000000	85,323886
1094,000000	85,365654
1093,000000	85,431055
1092,000000	85,520554
1091,000000	85,624964
1090,000000	85,736568
1089,000000	85,858472
1088,000000	85,994385
1087,000000	86,136913
1086,000000	86,276000
1085,000000	86,410256
1084,000000	86,539529
1083,000000	86,655321
1082,000000	86,749801
1081,000000	86,826028
1080,000000	86,888839
1079,000000	86,936276
1078,000000	86,969818
1077,000000	87,002329
1076,000000	87,045219
1075,000000	87,097400
1074,000000	87,156239
1073,000000	87,227822
1072,000000	87,316088
1071,000000	87,413455
1070,000000	87,513172
1069,000000	87,619174
1068,000000	87,733386
1067,000000	87,846122
1066,000000	87,950000
1065,000000	88,050602
1064,000000	88,152155
1063,000000	88,246615
1062,000000	88,328628
1061,000000	88,406875
1060,000000	88,487761
1059,000000	88,562154
1058,000000	88,621437
1057,000000	88,672013
1056,000000	88,721193
1055,000000	88,761714
1054,000000	88,784195
1053,000000	88,792408
1052,000000	88,792424
1051,000000	88,780086
1050,000000	88,752465
1049,000000	88,719387
1048,000000	88,690623
1047,000000	88,665133
1046,000000	88,643728
1045,000000	88,637236
1044,000000	88,650876
1043,000000	88,674297
1042,000000	88,697476
1041,000000	88,723266
1040,000000	88,754830
1039,000000	88,785202
1038,000000	88,809711
1037,000000	88,833525
1036,000000	88,855598
1035,000000	88,860255
1034,000000	88,837747
1033,000000	88,799619
1032,000000	88,762306
1031,000000	88,729243
1030,000000	88,699752
1029,000000	88,680345
1028,000000	88,674592
1027,000000	88,674312
1026,000000	88,672159
1025,000000	88,670744
1024,000000	88,669973
1023,000000	88,660147
1022,000000	88,638657
1021,000000	88,619463
1020,000000	88,614897
1019,000000	88,622113
1018,000000	88,636361
1017,000000	88,662561
1016,000000	88,702810
1015,000000	88,747743
1014,000000	88,791348
1013,000000	88,838810
1012,000000	88,889028
1011,000000	88,925709
1010,000000	88,938337
1009,000000	88,935781
1008,000000	88,927678
1007,000000	88,907310
1006,000000	88,864926
1005,000000	88,803172
1004,000000	88,727401
1003,000000	88,636618
1002,000000	88,534119
1001,000000	88,430689
1000,000000	88,326488
999,000000	88,204751
998,000000	88,056022
997,000000	87,893666
996,000000	87,733873
995,000000	87,576675
994,000000	87,417222
993,000000	87,259859
992,000000	87,106277
991,000000	86,942684
990,000000	86,753504
989,000000	86,536641
988,000000	86,294568
987,000000	86,022242
986,000000	85,714270
985,000000	85,373662
984,000000	85,001633
983,000000	84,590807
982,000000	84,139102
981,000000	83,657305
980,000000	83,154270
979,000000	82,623058
978,000000	82,053036
977,000000	81,447500
976,000000	80,819232
975,000000	80,178451
974,000000	79,534117
973,000000	78,901741
972,000000	78,300054
971,000000	77,744256
970,000000	77,247460
969,000000	76,825240
968,000000	76,491950
967,000000	76,252683
966,000000	76,108339
965,000000	76,061919
964,000000	76,113382
963,000000	76,252114
962,000000	76,460391
961,000000	76,725205
960,000000	77,035336
959,000000	77,374187
958,000000	77,729606
957,000000	78,104512
956,000000	78,507059
955,000000	78,932189
954,000000	79,365357
953,000000	79,798566
952,000000	80,228828
951,000000	80,647350
950,000000	81,044412
949,000000	81,420143
948,000000	81,777463
947,000000	82,111997
946,000000	82,420380
945,000000	82,710535
944,000000	82,991158
943,000000	83,258861
942,000000	83,507936
941,000000	83,742248
940,000000	83,965555
939,000000	84,171708
938,000000	84,356390
937,000000	84,527980
936,000000	84,693065
935,000000	84,842569
934,000000	84,966252
933,000000	85,068747
932,000000	85,159333
931,000000	85,237059
930,000000	85,299411
929,000000	85,354126
928,000000	85,408542
927,000000	85,458355
926,000000	85,499126
925,000000	85,537660
924,000000	85,580420
923,000000	85,622421
922,000000	85,659562
921,000000	85,700218
920,000000	85,752980
919,000000	85,814758
918,000000	85,881631
917,000000	85,958902
916,000000	86,049792
915,000000	86,149110
914,000000	86,258955
913,000000	86,396581
912,000000	86,573428
911,000000	86,780369
910,000000	87,005935
909,000000	87,252148
908,000000	87,519250
907,000000	87,791180
906,000000	88,052720
905,000000	88,305525
904,000000	88,552149
903,000000	88,780434
902,000000	88,979846
901,000000	89,157398
900,000000	89,321594
899,000000	89,467121
898,000000	89,589804
897,000000	89,699425
896,000000	89,803441
895,000000	89,894683
894,000000	89,969176
893,000000	90,037809
892,000000	90,106155
891,000000	90,162632
890,000000	90,200383
889,000000	90,232151
888,000000	90,268314
887,000000	90,300087
886,000000	90,319671
885,000000	90,336525
884,000000	90,357716
883,000000	90,371958
882,000000	90,370423
881,000000	90,364261
880,000000	90,365415
879,000000	90,369124
878,000000	90,371547
877,000000	90,384031
876,000000	90,413468
875,000000	90,448760
874,000000	90,482718
873,000000	90,525875
872,000000	90,583216
871,000000	90,639541
870,000000	90,683764
869,000000	90,725096
868,000000	90,769100
867,000000	90,801694
866,000000	90,813580
865,000000	90,818311
864,000000	90,828811
863,000000	90,838236
862,000000	90,839729
861,000000	90,842469
860,000000	90,850921
859,000000	90,851026
858,000000	90,835340
857,000000	90,819797
856,000000	90,817424
855,000000	90,816246
854,000000	90,801898
853,000000	90,780745
852,000000	90,762305
851,000000	90,739358
850,000000	90,704080
849,000000	90,663496
848,000000	90,621406
847,000000	90,565002
846,000000	90,486897
845,000000	90,400523
844,000000	90,317293
843,000000	90,230102
842,000000	90,135320
841,000000	90,048882
840,000000	89,981567
839,000000	89,919521
838,000000	89,848018
837,000000	89,776366
836,000000	89,722223
835,000000	89,690287
834,000000	89,684707
833,000000	89,723207
832,000000	89,821897
831,000000	89,982721
830,000000	90,209720
829,000000	90,517475
828,000000	90,904357
827,000000	91,338107
826,000000	91,786892
825,000000	92,242580
824,000000	92,696852
823,000000	93,122139
822,000000	93,498844
821,000000	93,833389
820,000000	94,130451
819,000000	94,376270
818,000000	94,566989
817,000000	94,723888
816,000000	94,862139
815,000000	94,972630
814,000000	95,050302
813,000000	95,113058
812,000000	95,174632
811,000000	95,226327
810,000000	95,263379
809,000000	95,301179
808,000000	95,347702
807,000000	95,387840
806,000000	95,413333
805,000000	95,439967
804,000000	95,476455
803,000000	95,504872
802,000000	95,512112
801,000000	95,512795
800,000000	95,521286
799,000000	95,528326
798,000000	95,525279
797,000000	95,524523
796,000000	95,535090
795,000000	95,543679
794,000000	95,539040
793,000000	95,530331
792,000000	95,523955
791,000000	95,508633
790,000000	95,480501
789,000000	95,455885
788,000000	95,441573
787,000000	95,419536
786,000000	95,378594
785,000000	95,334253
784,000000	95,299289
783,000000	95,261468
782,000000	95,208438
781,000000	95,147964
780,000000	95,085338
779,000000	95,006768
778,000000	94,903244
777,000000	94,786420
776,000000	94,663843
775,000000	94,523935
774,000000	94,361710
773,000000	94,192789
772,000000	94,025015
771,000000	93,842285
770,000000	93,634120
769,000000	93,415605
768,000000	93,200824
767,000000	92,982392
766,000000	92,755005
765,000000	92,533891
764,000000	92,332206
763,000000	92,145050
762,000000	91,973910
761,000000	91,842636
760,000000	91,770742
759,000000	91,752367
758,000000	91,776802
757,000000	91,844394
756,000000	91,945824
755,000000	92,052337
754,000000	92,145430
753,000000	92,232801
752,000000	92,318857
751,000000	92,387306
750,000000	92,430117
749,000000	92,466204
748,000000	92,512106
747,000000	92,560226
746,000000	92,603619
745,000000	92,654376
744,000000	92,718139
743,000000	92,777129
742,000000	92,818072
741,000000	92,850258
740,000000	92,878146
739,000000	92,884034
738,000000	92,857883
737,000000	92,816083
736,000000	92,770474
735,000000	92,704893
734,000000	92,602512
733,000000	92,470752
732,000000	92,320069
731,000000	92,145202
730,000000	91,947232
729,000000	91,747946
728,000000	91,561676
727,000000	91,376084
726,000000	91,177304
725,000000	90,971020
724,000000	90,760085
723,000000	90,526733
722,000000	90,258802
721,000000	89,972856
720,000000	89,690114
719,000000	89,405295
718,000000	89,098652
717,000000	88,758573
716,000000	88,373500
715,000000	87,923464
714,000000	87,399734
713,000000	86,814234
712,000000	86,173543
711,000000	85,461380
710,000000	84,661083
709,000000	83,773735
708,000000	82,798651
707,000000	81,719098
706,000000	80,526384
705,000000	79,244003
704,000000	77,913243
703,000000	76,576326
702,000000	75,300821
701,000000	74,204520
700,000000	73,419416
699,000000	73,029413
698,000000	73,046262
697,000000	73,412863
696,000000	73,999361
695,000000	74,629547
694,000000	75,167269
693,000000	75,575135
692,000000	75,875437
691,000000	76,089332
690,000000	76,239111
689,000000	76,367501
688,000000	76,505117
687,000000	76,636808
686,000000	76,741962
685,000000	76,837888
684,000000	76,945841
683,000000	77,053352
682,000000	77,150209
681,000000	77,266432
680,000000	77,430546
679,000000	77,627628
678,000000	77,840939
677,000000	78,093071
676,000000	78,406684
675,000000	78,764981
674,000000	79,147633
673,000000	79,563373
672,000000	80,008438
671,000000	80,453038
670,000000	80,902930
669,000000	81,429220
668,000000	82,016590
667,000000	82,463315
666,000000	82,709922
665,000000	82,851880
664,000000	82,944224
663,000000	82,969414
662,000000	82,885185
661,000000	82,682001
660,000000	82,368639
659,000000	81,943331
658,000000	81,413291
657,000000	80,804414
656,000000	80,137755
655,000000	79,421506
654,000000	78,668379
653,000000	77,900099
652,000000	77,135770
651,000000	76,387439
650,000000	75,663153
649,000000	74,965799
648,000000	74,294213
647,000000	73,645748
646,000000	73,011642
645,000000	72,376551
644,000000	71,729013
643,000000	71,068337
642,000000	70,398047
641,000000	69,720525
640,000000	69,049891
639,000000	68,421913
638,000000	67,875915
637,000000	67,434799
636,000000	67,110292
635,000000	66,906773
634,000000	66,804204
633,000000	66,757093
632,000000	66,722319
631,000000	66,675985
630,000000	66,605306
629,000000	66,499524
628,000000	66,349705
627,000000	66,144499
626,000000	65,866241
625,000000	65,503580
624,000000	65,066613
623,000000	64,579761
622,000000	64,061522
621,000000	63,519618
620,000000	62,962786
619,000000	62,404603
618,000000	61,855170
617,000000	61,323338
616,000000	60,830623
615,000000	60,408911
614,000000	60,079855
613,000000	59,851825
612,000000	59,738187
611,000000	59,755387
610,000000	59,904599
609,000000	60,178245
608,000000	60,584148
607,000000	61,148265
606,000000	61,894185
605,000000	62,838646
604,000000	63,991781
603,000000	65,340464
602,000000	66,847602
601,000000	68,469221
600,000000	70,145170
599,000000	71,780083
598,000000	73,281104
597,000000	74,612419
596,000000	75,778752
595,000000	76,783421
594,000000	77,641289
593,000000	78,397544
592,000000	79,083360
591,000000	79,685174
590,000000	80,196871
589,000000	80,655237
588,000000	81,088986
587,000000	81,483987
586,000000	81,837777
585,000000	82,192283
584,000000	82,568082
583,000000	82,923890
582,000000	83,228986
581,000000	83,516494
580,000000	83,813272
579,000000	84,082653
578,000000	84,295627
577,000000	84,493847
576,000000	84,718939
575,000000	84,940662
574,000000	85,118976
573,000000	85,277939
572,000000	85,450050
571,000000	85,613934
570,000000	85,747492
569,000000	85,883661
568,000000	86,049949
567,000000	86,211697
566,000000	86,340136
565,000000	86,470732
564,000000	86,631310
563,000000	86,780633
562,000000	86,880143
561,000000	86,958695
560,000000	87,044597
559,000000	87,104086
558,000000	87,114131
557,000000	87,122411
556,000000	87,167869
555,000000	87,213522
554,000000	87,222411
553,000000	87,228263
552,000000	87,263399
551,000000	87,294039
550,000000	87,288967
549,000000	87,278344
548,000000	87,280212
547,000000	87,253174
546,000000	87,186817
545,000000	87,152031
544,000000	87,190486
543,000000	87,246794
542,000000	87,270804
541,000000	87,293623
540,000000	87,341752
539,000000	87,372577
538,000000	87,368227
537,000000	87,396942
536,000000	87,505803
535,000000	87,641950
534,000000	87,755749
533,000000	87,886449
532,000000	88,066418
531,000000	88,240257
530,000000	88,362264
529,000000	88,477439
528,000000	88,620896
527,000000	88,737442
526,000000	88,786122
525,000000	88,828746
524,000000	88,905368
523,000000	88,947149
522,000000	88,909998
521,000000	88,867906
520,000000	88,886995
519,000000	88,911174
518,000000	88,877469
517,000000	88,848194
516,000000	88,896638
515,000000	88,976341
514,000000	89,027398
513,000000	89,081275
512,000000	89,162931
511,000000	89,206294
510,000000	89,171253
509,000000	89,138222
508,000000	89,177702
507,000000	89,227360
506,000000	89,207988
505,000000	89,158083
504,000000	89,134084
503,000000	89,094078
502,000000	88,990991
501,000000	88,876551
500,000000	88,789680
499,000000	88,670141
498,000000	88,486246
497,000000	88,318569
496,000000	88,224521
495,000000	88,136040
494,000000	87,991248
493,000000	87,852906
492,000000	87,785208
491,000000	87,733744
490,000000	87,645957
489,000000	87,580770
488,000000	87,584864
487,000000	87,597249
486,000000	87,584812
485,000000	87,641685
484,000000	87,827475
483,000000	88,031833
482,000000	88,151702
481,000000	88,253149
480,000000	88,415932
479,000000	88,581230
478,000000	88,675209
477,000000	88,744531
476,000000	88,840648
475,000000	88,913369
474,000000	88,948609
473,000000	89,060931
472,000000	89,274469
471,000000	89,392230
470,000000	89,310370
469,000000	89,192208
468,000000	89,185630
467,000000	89,226269
466,000000	89,225422
465,000000	89,257211
464,000000	89,385362
463,000000	89,503395
462,000000	89,519512
461,000000	89,522938
460,000000	89,591265
459,000000	89,616736
458,000000	89,512260
457,000000	89,429961
456,000000	89,485886
455,000000	89,536291
454,000000	89,475184
453,000000	89,415652
452,000000	89,468727
451,000000	89,542642
450,000000	89,543339
