# Supplementary material for: Machine learning-assisted non-destructive plasticizer identification and quantification in historical PVC objects based on IR spectroscopy
Source: Sci Rep. 2022 Mar 23;12:5017. doi: 10.1038/s41598-022-08862-1 (PMC8943100; doi:10.1038/s41598-022-08862-1)
Supplement: Supplementary file 1 — Supplementary Information 1. [file 41598_2022_8862_MOESM1_ESM.zip › Plasticizers_PVC_data/ATR_FTIR_all/P430A.ASC]

PE IR       SUBTECH     SPECTRUM    ASCII       PEDS        4.00        
   -1
P430A.ASC
21/06/21
15:15:49.00
21/06/21
15:15:49.00
Tja�a Rijavec
Sample 024 By tjasar Date Monday, June 21 2021
450,000000
#HDR
-1
-1
#GR
cm-1
%T
1.0
0.0
4000,000000
-1,000000
3551
8
99,539043
63,127210
#DATA
4000,000000	98,629200
3999,000000	98,630321
3998,000000	98,630268
3997,000000	98,628544
3996,000000	98,633863
3995,000000	98,633041
3994,000000	98,633084
3993,000000	98,634564
3992,000000	98,636953
3991,000000	98,639047
3990,000000	98,640064
3989,000000	98,640200
3988,000000	98,640175
3987,000000	98,640420
3986,000000	98,640864
3985,000000	98,641400
3984,000000	98,642265
3983,000000	98,643747
3982,000000	98,645651
3981,000000	98,647331
3980,000000	98,648288
3979,000000	98,648703
3978,000000	98,649294
3977,000000	98,650632
3976,000000	98,652674
3975,000000	98,654913
3974,000000	98,656852
3973,000000	98,658193
3972,000000	98,658680
3971,000000	98,658203
3970,000000	98,657152
3969,000000	98,656371
3968,000000	98,656595
3967,000000	98,657865
3966,000000	98,659608
3965,000000	98,661156
3964,000000	98,662235
3963,000000	98,663169
3962,000000	98,664606
3961,000000	98,666834
3960,000000	98,669081
3959,000000	98,669925
3958,000000	98,668659
3957,000000	98,666034
3956,000000	98,663717
3955,000000	98,662968
3954,000000	98,663921
3953,000000	98,665791
3952,000000	98,667495
3951,000000	98,668425
3950,000000	98,668807
3949,000000	98,669459
3948,000000	98,671059
3947,000000	98,673748
3946,000000	98,677395
3945,000000	98,681170
3944,000000	98,683144
3943,000000	98,681634
3942,000000	98,677185
3941,000000	98,672697
3940,000000	98,670807
3939,000000	98,671717
3938,000000	98,673778
3937,000000	98,675220
3936,000000	98,675465
3935,000000	98,674863
3934,000000	98,674040
3933,000000	98,673839
3932,000000	98,674884
3931,000000	98,677101
3930,000000	98,679566
3929,000000	98,681445
3928,000000	98,682831
3927,000000	98,684006
3926,000000	98,684717
3925,000000	98,684333
3924,000000	98,682819
3923,000000	98,680813
3922,000000	98,678915
3921,000000	98,677348
3920,000000	98,676384
3919,000000	98,676573
3918,000000	98,678332
3917,000000	98,681042
3916,000000	98,683464
3915,000000	98,685300
3914,000000	98,687260
3913,000000	98,689737
3912,000000	98,691953
3911,000000	98,692658
3910,000000	98,691589
3909,000000	98,689482
3908,000000	98,687432
3907,000000	98,685950
3906,000000	98,684418
3905,000000	98,681565
3904,000000	98,677045
3903,000000	98,673259
3902,000000	98,674002
3901,000000	98,680505
3900,000000	98,689933
3899,000000	98,698010
3898,000000	98,702790
3897,000000	98,704994
3896,000000	98,705267
3895,000000	98,703663
3894,000000	98,701152
3893,000000	98,699262
3892,000000	98,698368
3891,000000	98,696811
3890,000000	98,693929
3889,000000	98,691867
3888,000000	98,692755
3887,000000	98,695660
3886,000000	98,697520
3885,000000	98,697577
3884,000000	98,698666
3883,000000	98,703272
3882,000000	98,710574
3881,000000	98,716736
3880,000000	98,718414
3879,000000	98,716428
3878,000000	98,714887
3877,000000	98,716582
3876,000000	98,720185
3875,000000	98,721283
3874,000000	98,717673
3873,000000	98,713010
3872,000000	98,712740
3871,000000	98,717088
3870,000000	98,720722
3869,000000	98,720464
3868,000000	98,719669
3867,000000	98,722382
3866,000000	98,727988
3865,000000	98,733103
3864,000000	98,735686
3863,000000	98,736141
3862,000000	98,735443
3861,000000	98,733949
3860,000000	98,731749
3859,000000	98,728340
3858,000000	98,723421
3857,000000	98,718180
3856,000000	98,715820
3855,000000	98,719770
3854,000000	98,727991
3853,000000	98,737075
3852,000000	98,746588
3851,000000	98,755508
3850,000000	98,761532
3849,000000	98,763671
3848,000000	98,762661
3847,000000	98,760425
3846,000000	98,758779
3845,000000	98,758549
3844,000000	98,758905
3843,000000	98,758104
3842,000000	98,755840
3841,000000	98,753675
3840,000000	98,753338
3839,000000	98,755142
3838,000000	98,758740
3837,000000	98,763250
3836,000000	98,767192
3835,000000	98,769827
3834,000000	98,771607
3833,000000	98,773187
3832,000000	98,774464
3831,000000	98,775289
3830,000000	98,776808
3829,000000	98,780468
3828,000000	98,785346
3827,000000	98,787575
3826,000000	98,784769
3825,000000	98,779774
3824,000000	98,778504
3823,000000	98,784214
3822,000000	98,792746
3821,000000	98,796327
3820,000000	98,794128
3819,000000	98,792746
3818,000000	98,796690
3817,000000	98,803690
3816,000000	98,807689
3815,000000	98,806678
3814,000000	98,805035
3813,000000	98,806224
3812,000000	98,808773
3811,000000	98,810119
3810,000000	98,810430
3809,000000	98,811556
3808,000000	98,812614
3807,000000	98,810634
3806,000000	98,807046
3805,000000	98,807926
3804,000000	98,816901
3803,000000	98,830184
3802,000000	98,838730
3801,000000	98,838126
3800,000000	98,834273
3799,000000	98,834656
3798,000000	98,839987
3797,000000	98,846223
3796,000000	98,849375
3795,000000	98,849417
3794,000000	98,848936
3793,000000	98,849381
3792,000000	98,849996
3791,000000	98,850028
3790,000000	98,850177
3789,000000	98,851925
3788,000000	98,855935
3787,000000	98,861371
3786,000000	98,866517
3785,000000	98,869801
3784,000000	98,870879
3783,000000	98,871147
3782,000000	98,872762
3781,000000	98,875902
3780,000000	98,877681
3779,000000	98,875466
3778,000000	98,871050
3777,000000	98,868609
3776,000000	98,869546
3775,000000	98,871959
3774,000000	98,874548
3773,000000	98,878570
3772,000000	98,884811
3771,000000	98,890411
3770,000000	98,891885
3769,000000	98,890499
3768,000000	98,890801
3767,000000	98,894151
3766,000000	98,897384
3765,000000	98,897435
3764,000000	98,895114
3763,000000	98,893653
3762,000000	98,894867
3761,000000	98,897246
3760,000000	98,898398
3759,000000	98,897936
3758,000000	98,897591
3757,000000	98,898686
3756,000000	98,901206
3755,000000	98,904500
3754,000000	98,906663
3753,000000	98,904084
3752,000000	98,893805
3751,000000	98,878642
3750,000000	98,867460
3749,000000	98,865678
3748,000000	98,872776
3747,000000	98,886587
3746,000000	98,902691
3745,000000	98,911718
3744,000000	98,908466
3743,000000	98,902132
3742,000000	98,903045
3741,000000	98,910162
3740,000000	98,917746
3739,000000	98,922590
3738,000000	98,925425
3737,000000	98,927010
3736,000000	98,926616
3735,000000	98,925167
3734,000000	98,924411
3733,000000	98,924633
3732,000000	98,924689
3731,000000	98,924102
3730,000000	98,924299
3729,000000	98,926431
3728,000000	98,929410
3727,000000	98,930959
3726,000000	98,931030
3725,000000	98,932262
3724,000000	98,935590
3723,000000	98,938954
3722,000000	98,940672
3721,000000	98,941627
3720,000000	98,943205
3719,000000	98,944771
3718,000000	98,944795
3717,000000	98,942997
3716,000000	98,940727
3715,000000	98,939161
3714,000000	98,937895
3713,000000	98,934955
3712,000000	98,928967
3711,000000	98,921951
3710,000000	98,917961
3709,000000	98,918425
3708,000000	98,921385
3707,000000	98,924243
3706,000000	98,925982
3705,000000	98,927513
3704,000000	98,928691
3703,000000	98,926837
3702,000000	98,919451
3701,000000	98,908457
3700,000000	98,898573
3699,000000	98,892582
3698,000000	98,889329
3697,000000	98,885680
3696,000000	98,879767
3695,000000	98,872745
3694,000000	98,867733
3693,000000	98,866842
3692,000000	98,869003
3691,000000	98,869609
3690,000000	98,864199
3689,000000	98,853040
3688,000000	98,840612
3687,000000	98,830925
3686,000000	98,825305
3685,000000	98,822085
3684,000000	98,817589
3683,000000	98,809264
3682,000000	98,797742
3681,000000	98,784582
3680,000000	98,769400
3679,000000	98,752687
3678,000000	98,738814
3677,000000	98,733398
3676,000000	98,735207
3675,000000	98,736207
3674,000000	98,732872
3673,000000	98,730975
3672,000000	98,734215
3671,000000	98,739290
3670,000000	98,741085
3669,000000	98,738857
3668,000000	98,735344
3667,000000	98,731771
3666,000000	98,727140
3665,000000	98,720796
3664,000000	98,713263
3663,000000	98,705602
3662,000000	98,698634
3661,000000	98,692472
3660,000000	98,686817
3659,000000	98,681891
3658,000000	98,678318
3657,000000	98,675366
3656,000000	98,670398
3655,000000	98,662476
3654,000000	98,654381
3653,000000	98,649513
3652,000000	98,647490
3651,000000	98,643177
3650,000000	98,633987
3649,000000	98,627195
3648,000000	98,627886
3647,000000	98,629231
3646,000000	98,625400
3645,000000	98,618098
3644,000000	98,610784
3643,000000	98,604603
3642,000000	98,599451
3641,000000	98,595068
3640,000000	98,590232
3639,000000	98,582346
3638,000000	98,569797
3637,000000	98,554294
3636,000000	98,538971
3635,000000	98,524885
3634,000000	98,510910
3633,000000	98,496722
3632,000000	98,484059
3631,000000	98,475183
3630,000000	98,469903
3629,000000	98,465086
3628,000000	98,458048
3627,000000	98,448758
3626,000000	98,439131
3625,000000	98,429244
3624,000000	98,417648
3623,000000	98,404073
3622,000000	98,391465
3621,000000	98,384016
3620,000000	98,382144
3619,000000	98,379582
3618,000000	98,369623
3617,000000	98,352422
3616,000000	98,332861
3615,000000	98,314632
3614,000000	98,298439
3613,000000	98,283239
3612,000000	98,267970
3611,000000	98,253582
3610,000000	98,243119
3609,000000	98,238983
3608,000000	98,239437
3607,000000	98,239310
3606,000000	98,235229
3605,000000	98,227603
3604,000000	98,217784
3603,000000	98,206093
3602,000000	98,192722
3601,000000	98,178462
3600,000000	98,163634
3599,000000	98,147714
3598,000000	98,131093
3597,000000	98,115694
3596,000000	98,103002
3595,000000	98,092511
3594,000000	98,082225
3593,000000	98,070072
3592,000000	98,054479
3591,000000	98,035876
3590,000000	98,018092
3589,000000	98,007514
3588,000000	98,007782
3587,000000	98,014352
3586,000000	98,017440
3585,000000	98,012146
3584,000000	97,999909
3583,000000	97,984082
3582,000000	97,967873
3581,000000	97,953748
3580,000000	97,941787
3579,000000	97,930217
3578,000000	97,918187
3577,000000	97,906934
3576,000000	97,897328
3575,000000	97,887878
3574,000000	97,876223
3573,000000	97,860832
3572,000000	97,841391
3571,000000	97,819019
3570,000000	97,797666
3569,000000	97,783606
3568,000000	97,782034
3567,000000	97,791169
3566,000000	97,800642
3565,000000	97,799954
3564,000000	97,786995
3563,000000	97,766136
3562,000000	97,743711
3561,000000	97,724663
3560,000000	97,710182
3559,000000	97,698097
3558,000000	97,686097
3557,000000	97,673347
3556,000000	97,659514
3555,000000	97,644593
3554,000000	97,630353
3553,000000	97,619269
3552,000000	97,610721
3551,000000	97,600313
3550,000000	97,584969
3549,000000	97,566370
3548,000000	97,548952
3547,000000	97,536419
3546,000000	97,530041
3545,000000	97,527753
3544,000000	97,524767
3543,000000	97,516817
3542,000000	97,503284
3541,000000	97,486642
3540,000000	97,469510
3539,000000	97,453183
3538,000000	97,438691
3537,000000	97,427067
3536,000000	97,417682
3535,000000	97,407896
3534,000000	97,395611
3533,000000	97,381070
3532,000000	97,365455
3531,000000	97,349814
3530,000000	97,335783
3529,000000	97,325279
3528,000000	97,317954
3527,000000	97,310699
3526,000000	97,301171
3525,000000	97,290617
3524,000000	97,281692
3523,000000	97,274841
3522,000000	97,268157
3521,000000	97,259754
3520,000000	97,248831
3519,000000	97,235288
3518,000000	97,219927
3517,000000	97,204589
3516,000000	97,190794
3515,000000	97,178680
3514,000000	97,167508
3513,000000	97,156650
3512,000000	97,145839
3511,000000	97,135559
3510,000000	97,127122
3509,000000	97,120841
3508,000000	97,114199
3507,000000	97,104063
3506,000000	97,090917
3505,000000	97,079063
3504,000000	97,072002
3503,000000	97,068317
3502,000000	97,063242
3501,000000	97,053545
3500,000000	97,039452
3499,000000	97,023428
3498,000000	97,008854
3497,000000	96,998528
3496,000000	96,992341
3495,000000	96,986989
3494,000000	96,979119
3493,000000	96,967932
3492,000000	96,954347
3491,000000	96,939343
3490,000000	96,924336
3489,000000	96,911497
3488,000000	96,901830
3487,000000	96,893631
3486,000000	96,884286
3485,000000	96,873243
3484,000000	96,862338
3483,000000	96,854064
3482,000000	96,849723
3481,000000	96,847964
3480,000000	96,844706
3479,000000	96,836072
3478,000000	96,822084
3477,000000	96,806610
3476,000000	96,793480
3475,000000	96,783626
3474,000000	96,776173
3473,000000	96,770552
3472,000000	96,766302
3471,000000	96,762386
3470,000000	96,758189
3469,000000	96,754058
3468,000000	96,749726
3467,000000	96,743251
3466,000000	96,733030
3465,000000	96,720092
3464,000000	96,707383
3463,000000	96,697405
3462,000000	96,690918
3461,000000	96,686727
3460,000000	96,682010
3459,000000	96,674265
3458,000000	96,663908
3457,000000	96,654004
3456,000000	96,646909
3455,000000	96,642221
3454,000000	96,638108
3453,000000	96,633083
3452,000000	96,625727
3451,000000	96,615180
3450,000000	96,603286
3449,000000	96,594611
3448,000000	96,592225
3447,000000	96,593888
3446,000000	96,594199
3445,000000	96,590294
3444,000000	96,583746
3443,000000	96,577849
3442,000000	96,574854
3441,000000	96,575024
3440,000000	96,577008
3439,000000	96,579059
3438,000000	96,580357
3437,000000	96,580814
3436,000000	96,579838
3435,000000	96,576618
3434,000000	96,571716
3433,000000	96,567164
3432,000000	96,564213
3431,000000	96,562214
3430,000000	96,559996
3429,000000	96,557067
3428,000000	96,553112
3427,000000	96,547773
3426,000000	96,541631
3425,000000	96,536209
3424,000000	96,532526
3423,000000	96,530730
3422,000000	96,531289
3421,000000	96,534804
3420,000000	96,540042
3419,000000	96,543904
3418,000000	96,544439
3417,000000	96,542531
3416,000000	96,540090
3415,000000	96,538040
3414,000000	96,536661
3413,000000	96,536355
3412,000000	96,537081
3411,000000	96,537897
3410,000000	96,537797
3409,000000	96,536380
3408,000000	96,533516
3407,000000	96,529503
3406,000000	96,525824
3405,000000	96,524454
3404,000000	96,525819
3403,000000	96,528444
3402,000000	96,530820
3401,000000	96,532466
3400,000000	96,533056
3399,000000	96,532146
3398,000000	96,530202
3397,000000	96,528511
3396,000000	96,527612
3395,000000	96,527303
3394,000000	96,528419
3393,000000	96,532478
3392,000000	96,538794
3391,000000	96,543905
3390,000000	96,545225
3389,000000	96,543616
3388,000000	96,541595
3387,000000	96,540653
3386,000000	96,541212
3385,000000	96,543405
3384,000000	96,546482
3383,000000	96,548782
3382,000000	96,549542
3381,000000	96,549915
3380,000000	96,551291
3379,000000	96,553673
3378,000000	96,556327
3377,000000	96,558884
3376,000000	96,561046
3375,000000	96,562505
3374,000000	96,563990
3373,000000	96,567084
3372,000000	96,572025
3371,000000	96,576957
3370,000000	96,580301
3369,000000	96,582507
3368,000000	96,584612
3367,000000	96,586441
3366,000000	96,587458
3365,000000	96,588180
3364,000000	96,589594
3363,000000	96,592085
3362,000000	96,595775
3361,000000	96,600751
3360,000000	96,606193
3359,000000	96,610436
3358,000000	96,612753
3357,000000	96,614168
3356,000000	96,615908
3355,000000	96,618289
3354,000000	96,621582
3353,000000	96,626365
3352,000000	96,632198
3351,000000	96,637410
3350,000000	96,641064
3349,000000	96,643897
3348,000000	96,646793
3347,000000	96,649719
3346,000000	96,652829
3345,000000	96,656895
3344,000000	96,661637
3343,000000	96,665472
3342,000000	96,668033
3341,000000	96,671277
3340,000000	96,676833
3339,000000	96,683540
3338,000000	96,688841
3337,000000	96,691504
3336,000000	96,692061
3335,000000	96,691844
3334,000000	96,692717
3333,000000	96,696339
3332,000000	96,702358
3331,000000	96,708466
3330,000000	96,713172
3329,000000	96,717459
3328,000000	96,722896
3327,000000	96,729395
3326,000000	96,735838
3325,000000	96,741576
3324,000000	96,746195
3323,000000	96,749218
3322,000000	96,751141
3321,000000	96,753546
3320,000000	96,757047
3319,000000	96,760214
3318,000000	96,761656
3317,000000	96,762034
3316,000000	96,762970
3315,000000	96,765166
3314,000000	96,768604
3313,000000	96,773363
3312,000000	96,779165
3311,000000	96,785180
3310,000000	96,791343
3309,000000	96,798722
3308,000000	96,807454
3307,000000	96,815605
3306,000000	96,821142
3305,000000	96,824005
3304,000000	96,825398
3303,000000	96,826186
3302,000000	96,826996
3301,000000	96,828785
3300,000000	96,832144
3299,000000	96,836884
3298,000000	96,842911
3297,000000	96,850537
3296,000000	96,859288
3295,000000	96,867674
3294,000000	96,874788
3293,000000	96,880824
3292,000000	96,885637
3291,000000	96,888355
3290,000000	96,889245
3289,000000	96,890275
3288,000000	96,892741
3287,000000	96,895841
3286,000000	96,898512
3285,000000	96,901174
3284,000000	96,904655
3283,000000	96,908763
3282,000000	96,913130
3281,000000	96,918214
3280,000000	96,924442
3279,000000	96,931656
3278,000000	96,940285
3277,000000	96,951572
3276,000000	96,965362
3275,000000	96,979119
3274,000000	96,990333
3273,000000	96,998632
3272,000000	97,004520
3271,000000	97,007743
3270,000000	97,008593
3269,000000	97,009264
3268,000000	97,012163
3267,000000	97,017478
3266,000000	97,023604
3265,000000	97,029220
3264,000000	97,033809
3263,000000	97,037225
3262,000000	97,040086
3261,000000	97,044048
3260,000000	97,050617
3259,000000	97,060000
3258,000000	97,071410
3257,000000	97,083510
3256,000000	97,094269
3255,000000	97,101968
3254,000000	97,107173
3253,000000	97,112483
3252,000000	97,119592
3251,000000	97,127890
3250,000000	97,136363
3249,000000	97,144940
3248,000000	97,153122
3247,000000	97,159265
3246,000000	97,162574
3245,000000	97,164390
3244,000000	97,166290
3243,000000	97,168429
3242,000000	97,170914
3241,000000	97,175047
3240,000000	97,181658
3239,000000	97,189807
3238,000000	97,198653
3237,000000	97,209132
3236,000000	97,222039
3235,000000	97,235659
3234,000000	97,247026
3233,000000	97,254700
3232,000000	97,259098
3231,000000	97,261305
3230,000000	97,262963
3229,000000	97,266134
3228,000000	97,271511
3227,000000	97,277560
3226,000000	97,282658
3225,000000	97,287220
3224,000000	97,292690
3223,000000	97,299518
3222,000000	97,307333
3221,000000	97,315816
3220,000000	97,324028
3219,000000	97,330056
3218,000000	97,333121
3217,000000	97,335169
3216,000000	97,338935
3215,000000	97,344967
3214,000000	97,351829
3213,000000	97,358363
3212,000000	97,364535
3211,000000	97,370719
3210,000000	97,377407
3209,000000	97,385107
3208,000000	97,393631
3207,000000	97,402101
3206,000000	97,410240
3205,000000	97,418532
3204,000000	97,426456
3203,000000	97,431972
3202,000000	97,434073
3201,000000	97,434769
3200,000000	97,437288
3199,000000	97,443027
3198,000000	97,451240
3197,000000	97,460570
3196,000000	97,469803
3195,000000	97,477993
3194,000000	97,485133
3193,000000	97,492208
3192,000000	97,499780
3191,000000	97,507315
3190,000000	97,514390
3189,000000	97,521479
3188,000000	97,528814
3187,000000	97,535807
3186,000000	97,542525
3185,000000	97,550298
3184,000000	97,559686
3183,000000	97,568997
3182,000000	97,576268
3181,000000	97,581710
3180,000000	97,587116
3179,000000	97,593700
3178,000000	97,601428
3177,000000	97,609603
3176,000000	97,617160
3175,000000	97,623306
3174,000000	97,628623
3173,000000	97,634751
3172,000000	97,642356
3171,000000	97,650542
3170,000000	97,658677
3169,000000	97,667271
3168,000000	97,676203
3167,000000	97,683741
3166,000000	97,688665
3165,000000	97,692050
3164,000000	97,695730
3163,000000	97,700127
3162,000000	97,704709
3161,000000	97,709447
3160,000000	97,714641
3159,000000	97,720354
3158,000000	97,727021
3157,000000	97,735649
3156,000000	97,746431
3155,000000	97,758128
3154,000000	97,769457
3153,000000	97,779923
3152,000000	97,788764
3151,000000	97,794774
3150,000000	97,798115
3149,000000	97,800665
3148,000000	97,803569
3147,000000	97,805966
3146,000000	97,807321
3145,000000	97,809367
3144,000000	97,814402
3143,000000	97,822840
3142,000000	97,833566
3141,000000	97,845295
3140,000000	97,856327
3139,000000	97,864381
3138,000000	97,868197
3137,000000	97,868463
3136,000000	97,866490
3135,000000	97,863424
3134,000000	97,861600
3133,000000	97,864377
3132,000000	97,872656
3131,000000	97,883143
3130,000000	97,891913
3129,000000	97,898271
3128,000000	97,903659
3127,000000	97,908540
3126,000000	97,912546
3125,000000	97,916530
3124,000000	97,922114
3123,000000	97,929602
3122,000000	97,937891
3121,000000	97,945826
3120,000000	97,952317
3119,000000	97,956101
3118,000000	97,957026
3117,000000	97,956954
3116,000000	97,957702
3115,000000	97,958729
3114,000000	97,958246
3113,000000	97,956019
3112,000000	97,953583
3111,000000	97,952263
3110,000000	97,952204
3109,000000	97,952902
3108,000000	97,953612
3107,000000	97,953641
3106,000000	97,953027
3105,000000	97,952628
3104,000000	97,953239
3103,000000	97,955183
3102,000000	97,958756
3101,000000	97,963717
3100,000000	97,968267
3099,000000	97,970177
3098,000000	97,969491
3097,000000	97,968425
3096,000000	97,968075
3095,000000	97,967060
3094,000000	97,964356
3093,000000	97,961286
3092,000000	97,959168
3091,000000	97,956705
3090,000000	97,951523
3089,000000	97,943164
3088,000000	97,933083
3087,000000	97,922818
3086,000000	97,913549
3085,000000	97,906394
3084,000000	97,901606
3083,000000	97,898419
3082,000000	97,896761
3081,000000	97,897953
3080,000000	97,902425
3079,000000	97,907944
3078,000000	97,911642
3077,000000	97,912787
3076,000000	97,912478
3075,000000	97,911821
3074,000000	97,911647
3073,000000	97,912701
3072,000000	97,914583
3071,000000	97,915521
3070,000000	97,914456
3069,000000	97,912275
3068,000000	97,909763
3067,000000	97,905711
3066,000000	97,898570
3065,000000	97,888988
3064,000000	97,879185
3063,000000	97,870793
3062,000000	97,864805
3061,000000	97,862514
3060,000000	97,864868
3059,000000	97,871447
3058,000000	97,881379
3057,000000	97,894299
3056,000000	97,909292
3055,000000	97,924045
3054,000000	97,936584
3053,000000	97,946923
3052,000000	97,955643
3051,000000	97,962072
3050,000000	97,965516
3049,000000	97,967278
3048,000000	97,969593
3047,000000	97,973027
3046,000000	97,976302
3045,000000	97,977848
3044,000000	97,976285
3043,000000	97,970221
3042,000000	97,959405
3041,000000	97,945541
3040,000000	97,930683
3039,000000	97,915467
3038,000000	97,899667
3037,000000	97,883272
3036,000000	97,865436
3035,000000	97,843590
3034,000000	97,815730
3033,000000	97,782979
3032,000000	97,748450
3031,000000	97,714224
3030,000000	97,681311
3029,000000	97,651792
3028,000000	97,628833
3027,000000	97,614579
3026,000000	97,609494
3025,000000	97,613641
3024,000000	97,626806
3023,000000	97,647351
3022,000000	97,672029
3021,000000	97,697200
3020,000000	97,719787
3019,000000	97,737580
3018,000000	97,749865
3017,000000	97,757478
3016,000000	97,761571
3015,000000	97,762496
3014,000000	97,760302
3013,000000	97,755188
3012,000000	97,746527
3011,000000	97,732724
3010,000000	97,713077
3009,000000	97,689091
3008,000000	97,662890
3007,000000	97,635490
3006,000000	97,607701
3005,000000	97,581316
3004,000000	97,557769
3003,000000	97,536490
3002,000000	97,516118
3001,000000	97,496516
3000,000000	97,477881
2999,000000	97,458498
2998,000000	97,435270
2997,000000	97,406169
2996,000000	97,371057
2995,000000	97,330501
2994,000000	97,284978
2993,000000	97,234617
2992,000000	97,178027
2991,000000	97,112228
2990,000000	97,034951
2989,000000	96,946710
2988,000000	96,849504
2987,000000	96,744148
2986,000000	96,630479
2985,000000	96,509035
2984,000000	96,380670
2983,000000	96,245115
2982,000000	96,101695
2981,000000	95,951681
2980,000000	95,798188
2979,000000	95,644128
2978,000000	95,491563
2977,000000	95,342551
2976,000000	95,199002
2975,000000	95,061467
2974,000000	94,929516
2973,000000	94,802869
2972,000000	94,681276
2971,000000	94,563803
2970,000000	94,449927
2969,000000	94,341248
2968,000000	94,240640
2967,000000	94,150083
2966,000000	94,070297
2965,000000	94,001889
2964,000000	93,945318
2963,000000	93,899709
2962,000000	93,863394
2961,000000	93,835412
2960,000000	93,815447
2959,000000	93,802907
2958,000000	93,797051
2957,000000	93,797767
2956,000000	93,804622
2955,000000	93,815671
2954,000000	93,828484
2953,000000	93,841735
2952,000000	93,854471
2951,000000	93,864035
2950,000000	93,866306
2949,000000	93,857300
2948,000000	93,833321
2947,000000	93,790170
2946,000000	93,724179
2945,000000	93,634581
2944,000000	93,523297
2943,000000	93,392779
2942,000000	93,244764
2941,000000	93,080716
2940,000000	92,902200
2939,000000	92,710605
2938,000000	92,508182
2937,000000	92,298954
2936,000000	92,087829
2935,000000	91,878791
2934,000000	91,674383
2933,000000	91,476488
2932,000000	91,286181
2931,000000	91,103885
2930,000000	90,930624
2929,000000	90,768492
2928,000000	90,618601
2927,000000	90,479367
2926,000000	90,348214
2925,000000	90,223864
2924,000000	90,105563
2923,000000	89,991151
2922,000000	89,878212
2921,000000	89,767370
2920,000000	89,663430
2919,000000	89,574510
2918,000000	89,511890
2917,000000	89,488685
2916,000000	89,515139
2915,000000	89,592487
2914,000000	89,711798
2913,000000	89,858714
2912,000000	90,019560
2911,000000	90,186027
2910,000000	90,356500
2909,000000	90,534649
2908,000000	90,725741
2907,000000	90,934019
2906,000000	91,162631
2905,000000	91,413564
2904,000000	91,686252
2903,000000	91,977015
2902,000000	92,280969
2901,000000	92,594153
2900,000000	92,911976
2899,000000	93,228021
2898,000000	93,535085
2897,000000	93,827510
2896,000000	94,101498
2895,000000	94,353889
2894,000000	94,582657
2893,000000	94,787854
2892,000000	94,971043
2891,000000	95,133775
2890,000000	95,277569
2889,000000	95,404640
2888,000000	95,517007
2887,000000	95,615149
2886,000000	95,698566
2885,000000	95,767737
2884,000000	95,824266
2883,000000	95,869286
2882,000000	95,902727
2881,000000	95,923957
2880,000000	95,932455
2879,000000	95,928412
2878,000000	95,914087
2877,000000	95,894265
2876,000000	95,873737
2875,000000	95,854256
2874,000000	95,834964
2873,000000	95,815689
2872,000000	95,798659
2871,000000	95,786709
2870,000000	95,780731
2869,000000	95,778506
2868,000000	95,774549
2867,000000	95,761060
2866,000000	95,730707
2865,000000	95,679866
2864,000000	95,609556
2863,000000	95,523200
2862,000000	95,423723
2861,000000	95,312523
2860,000000	95,190425
2859,000000	95,059430
2858,000000	94,923567
2857,000000	94,787758
2856,000000	94,655167
2855,000000	94,526638
2854,000000	94,403839
2853,000000	94,293844
2852,000000	94,212173
2851,000000	94,180948
2850,000000	94,221843
2849,000000	94,345300
2848,000000	94,542044
2847,000000	94,785438
2846,000000	95,044344
2845,000000	95,295773
2844,000000	95,528716
2843,000000	95,741311
2842,000000	95,936362
2841,000000	96,117778
2840,000000	96,286694
2839,000000	96,440433
2838,000000	96,576492
2837,000000	96,696551
2836,000000	96,805046
2835,000000	96,904695
2834,000000	96,995171
2833,000000	97,075908
2832,000000	97,147926
2831,000000	97,212477
2830,000000	97,269748
2829,000000	97,319470
2828,000000	97,361783
2827,000000	97,396942
2826,000000	97,424798
2825,000000	97,444915
2824,000000	97,456744
2823,000000	97,460037
2822,000000	97,456038
2821,000000	97,448032
2820,000000	97,440058
2819,000000	97,435219
2818,000000	97,435611
2817,000000	97,443084
2816,000000	97,458796
2815,000000	97,482484
2814,000000	97,513394
2813,000000	97,551376
2812,000000	97,595815
2811,000000	97,643901
2810,000000	97,691481
2809,000000	97,735731
2808,000000	97,776152
2807,000000	97,813129
2806,000000	97,846722
2805,000000	97,876904
2804,000000	97,903842
2803,000000	97,927874
2802,000000	97,949809
2801,000000	97,970881
2800,000000	97,991552
2799,000000	98,010719
2798,000000	98,027094
2797,000000	98,041013
2796,000000	98,053903
2795,000000	98,066443
2794,000000	98,078532
2793,000000	98,090601
2792,000000	98,103413
2791,000000	98,116515
2790,000000	98,128227
2789,000000	98,137440
2788,000000	98,144514
2787,000000	98,150508
2786,000000	98,156454
2785,000000	98,163316
2784,000000	98,171540
2783,000000	98,180443
2782,000000	98,188774
2781,000000	98,195936
2780,000000	98,202226
2779,000000	98,208317
2778,000000	98,215187
2777,000000	98,223877
2776,000000	98,234116
2775,000000	98,243582
2774,000000	98,249714
2773,000000	98,252104
2772,000000	98,252298
2771,000000	98,251802
2770,000000	98,251475
2769,000000	98,252223
2768,000000	98,254533
2767,000000	98,257351
2766,000000	98,258900
2765,000000	98,258838
2764,000000	98,258512
2763,000000	98,259026
2762,000000	98,260159
2761,000000	98,261234
2760,000000	98,261944
2759,000000	98,262199
2758,000000	98,262101
2757,000000	98,262083
2756,000000	98,262223
2755,000000	98,261603
2754,000000	98,259381
2753,000000	98,256308
2752,000000	98,254103
2751,000000	98,253394
2750,000000	98,253284
2749,000000	98,252753
2748,000000	98,251502
2747,000000	98,249645
2746,000000	98,247757
2745,000000	98,247017
2744,000000	98,248080
2743,000000	98,249915
2742,000000	98,250895
2741,000000	98,250904
2740,000000	98,251164
2739,000000	98,252110
2738,000000	98,252818
2737,000000	98,252654
2736,000000	98,252248
2735,000000	98,252568
2734,000000	98,253915
2733,000000	98,255990
2732,000000	98,258234
2731,000000	98,260312
2730,000000	98,263038
2729,000000	98,268261
2728,000000	98,276664
2727,000000	98,286146
2726,000000	98,293724
2725,000000	98,298769
2724,000000	98,302937
2723,000000	98,307236
2722,000000	98,310861
2721,000000	98,313007
2720,000000	98,314191
2719,000000	98,315374
2718,000000	98,317022
2717,000000	98,319339
2716,000000	98,322369
2715,000000	98,325703
2714,000000	98,329011
2713,000000	98,332789
2712,000000	98,337444
2711,000000	98,341914
2710,000000	98,344680
2709,000000	98,346042
2708,000000	98,347790
2707,000000	98,350498
2706,000000	98,352862
2705,000000	98,354116
2704,000000	98,355379
2703,000000	98,357909
2702,000000	98,361351
2701,000000	98,364494
2700,000000	98,366644
2699,000000	98,367557
2698,000000	98,367080
2697,000000	98,365600
2696,000000	98,364141
2695,000000	98,363426
2694,000000	98,363442
2693,000000	98,364122
2692,000000	98,365628
2691,000000	98,367675
2690,000000	98,369342
2689,000000	98,369840
2688,000000	98,368890
2687,000000	98,366502
2686,000000	98,363360
2685,000000	98,361332
2684,000000	98,362333
2683,000000	98,366285
2682,000000	98,371094
2681,000000	98,374728
2680,000000	98,376458
2679,000000	98,376270
2678,000000	98,374475
2677,000000	98,372084
2676,000000	98,370275
2675,000000	98,369015
2674,000000	98,367296
2673,000000	98,364985
2672,000000	98,363324
2671,000000	98,363210
2670,000000	98,364075
2669,000000	98,364921
2668,000000	98,365409
2667,000000	98,365521
2666,000000	98,365145
2665,000000	98,364601
2664,000000	98,364804
2663,000000	98,366455
2662,000000	98,369707
2661,000000	98,374745
2660,000000	98,381735
2659,000000	98,389951
2658,000000	98,397910
2657,000000	98,404869
2656,000000	98,411448
2655,000000	98,418446
2654,000000	98,425877
2653,000000	98,433466
2652,000000	98,441300
2651,000000	98,449584
2650,000000	98,458380
2649,000000	98,467636
2648,000000	98,476758
2647,000000	98,484270
2646,000000	98,489083
2645,000000	98,492242
2644,000000	98,496292
2643,000000	98,502682
2642,000000	98,510739
2641,000000	98,519148
2640,000000	98,527107
2639,000000	98,533933
2638,000000	98,539070
2637,000000	98,542962
2636,000000	98,546634
2635,000000	98,550141
2634,000000	98,552685
2633,000000	98,554438
2632,000000	98,556680
2631,000000	98,559724
2630,000000	98,562463
2629,000000	98,564470
2628,000000	98,566848
2627,000000	98,570143
2626,000000	98,573051
2625,000000	98,574335
2624,000000	98,574791
2623,000000	98,576292
2622,000000	98,579757
2621,000000	98,584756
2620,000000	98,590106
2619,000000	98,594362
2618,000000	98,596771
2617,000000	98,598248
2616,000000	98,600372
2615,000000	98,603214
2614,000000	98,605478
2613,000000	98,607018
2612,000000	98,609414
2611,000000	98,613582
2610,000000	98,618442
2609,000000	98,622627
2608,000000	98,625940
2607,000000	98,628494
2606,000000	98,630186
2605,000000	98,631778
2604,000000	98,634783
2603,000000	98,639209
2602,000000	98,642928
2601,000000	98,644199
2600,000000	98,643650
2599,000000	98,643145
2598,000000	98,644124
2597,000000	98,647584
2596,000000	98,653819
2595,000000	98,661210
2594,000000	98,666816
2593,000000	98,669296
2592,000000	98,670041
2591,000000	98,670864
2590,000000	98,671978
2589,000000	98,672898
2588,000000	98,673585
2587,000000	98,673856
2586,000000	98,673202
2585,000000	98,672103
2584,000000	98,672111
2583,000000	98,673767
2582,000000	98,675790
2581,000000	98,676967
2580,000000	98,677558
2579,000000	98,678277
2578,000000	98,679330
2577,000000	98,680847
2576,000000	98,682797
2575,000000	98,684201
2574,000000	98,684116
2573,000000	98,683558
2572,000000	98,684526
2571,000000	98,686938
2570,000000	98,688703
2569,000000	98,689133
2568,000000	98,689800
2567,000000	98,691454
2566,000000	98,692587
2565,000000	98,692003
2564,000000	98,690347
2563,000000	98,688149
2562,000000	98,684779
2561,000000	98,680691
2560,000000	98,678310
2559,000000	98,679118
2558,000000	98,681642
2557,000000	98,683697
2556,000000	98,684907
2555,000000	98,685894
2554,000000	98,686803
2553,000000	98,687970
2552,000000	98,690410
2551,000000	98,694285
2550,000000	98,698217
2549,000000	98,701038
2548,000000	98,703022
2547,000000	98,704721
2546,000000	98,706007
2545,000000	98,706818
2544,000000	98,707487
2543,000000	98,708090
2542,000000	98,708863
2541,000000	98,710944
2540,000000	98,714701
2539,000000	98,717873
2538,000000	98,718072
2537,000000	98,716874
2536,000000	98,718203
2535,000000	98,722530
2534,000000	98,726187
2533,000000	98,726923
2532,000000	98,726354
2531,000000	98,725807
2530,000000	98,723761
2529,000000	98,719364
2528,000000	98,714987
2527,000000	98,712800
2526,000000	98,711705
2525,000000	98,710128
2524,000000	98,709408
2523,000000	98,711777
2522,000000	98,716989
2521,000000	98,723130
2520,000000	98,729094
2519,000000	98,734314
2518,000000	98,737763
2517,000000	98,739263
2516,000000	98,740323
2515,000000	98,742060
2514,000000	98,743646
2513,000000	98,744199
2512,000000	98,744454
2511,000000	98,745216
2510,000000	98,745891
2509,000000	98,746204
2508,000000	98,747743
2507,000000	98,752132
2506,000000	98,758859
2505,000000	98,765886
2504,000000	98,771092
2503,000000	98,772442
2502,000000	98,768941
2501,000000	98,762851
2500,000000	98,759214
2499,000000	98,761461
2498,000000	98,768439
2497,000000	98,776276
2496,000000	98,781639
2495,000000	98,783053
2494,000000	98,781490
2493,000000	98,780616
2492,000000	98,784056
2491,000000	98,791047
2490,000000	98,796799
2489,000000	98,798218
2488,000000	98,797157
2487,000000	98,797008
2486,000000	98,798567
2485,000000	98,800784
2484,000000	98,803265
2483,000000	98,806092
2482,000000	98,808711
2481,000000	98,810581
2480,000000	98,811754
2479,000000	98,811877
2478,000000	98,810278
2477,000000	98,807845
2476,000000	98,807043
2475,000000	98,809097
2474,000000	98,812779
2473,000000	98,816471
2472,000000	98,819544
2471,000000	98,821330
2470,000000	98,821214
2469,000000	98,820579
2468,000000	98,822203
2467,000000	98,826645
2466,000000	98,831433
2465,000000	98,834741
2464,000000	98,837514
2463,000000	98,841104
2462,000000	98,845228
2461,000000	98,849208
2460,000000	98,852721
2459,000000	98,854307
2458,000000	98,851916
2457,000000	98,846451
2456,000000	98,842397
2455,000000	98,843280
2454,000000	98,848298
2453,000000	98,854145
2452,000000	98,857949
2451,000000	98,857869
2450,000000	98,853906
2449,000000	98,849364
2448,000000	98,848588
2447,000000	98,851684
2446,000000	98,854267
2445,000000	98,853750
2444,000000	98,852683
2443,000000	98,854093
2442,000000	98,856703
2441,000000	98,857260
2440,000000	98,855058
2439,000000	98,851758
2438,000000	98,848702
2437,000000	98,846577
2436,000000	98,846087
2435,000000	98,847286
2434,000000	98,849826
2433,000000	98,854793
2432,000000	98,863903
2431,000000	98,875698
2430,000000	98,885085
2429,000000	98,888226
2428,000000	98,885872
2427,000000	98,880947
2426,000000	98,875712
2425,000000	98,872359
2424,000000	98,872904
2423,000000	98,876177
2422,000000	98,877798
2421,000000	98,875387
2420,000000	98,871633
2419,000000	98,870255
2418,000000	98,871383
2417,000000	98,872851
2416,000000	98,873581
2415,000000	98,873493
2414,000000	98,872276
2413,000000	98,870551
2412,000000	98,870470
2411,000000	98,873259
2410,000000	98,877679
2409,000000	98,882159
2408,000000	98,886429
2407,000000	98,889972
2406,000000	98,891526
2405,000000	98,891750
2404,000000	98,893754
2403,000000	98,899018
2402,000000	98,904995
2401,000000	98,908459
2400,000000	98,909102
2399,000000	98,908420
2398,000000	98,907524
2397,000000	98,907683
2396,000000	98,910466
2395,000000	98,915291
2394,000000	98,919055
2393,000000	98,919907
2392,000000	98,919321
2391,000000	98,919125
2390,000000	98,919029
2389,000000	98,918835
2388,000000	98,920021
2387,000000	98,922951
2386,000000	98,925230
2385,000000	98,925025
2384,000000	98,923990
2383,000000	98,924070
2382,000000	98,923947
2381,000000	98,921635
2380,000000	98,918628
2379,000000	98,918394
2378,000000	98,921536
2377,000000	98,925720
2376,000000	98,929220
2375,000000	98,931510
2374,000000	98,931542
2373,000000	98,929361
2372,000000	98,928625
2371,000000	98,933199
2370,000000	98,942078
2369,000000	98,950530
2368,000000	98,954999
2367,000000	98,953455
2366,000000	98,944125
2365,000000	98,930131
2364,000000	98,920812
2363,000000	98,921338
2362,000000	98,925729
2361,000000	98,926232
2360,000000	98,922257
2359,000000	98,917988
2358,000000	98,916039
2357,000000	98,916089
2356,000000	98,920823
2355,000000	98,927577
2354,000000	98,929742
2353,000000	98,924339
2352,000000	98,917441
2351,000000	98,915506
2350,000000	98,916051
2349,000000	98,913742
2348,000000	98,905244
2347,000000	98,892742
2346,000000	98,883740
2345,000000	98,884246
2344,000000	98,894331
2343,000000	98,904891
2342,000000	98,910037
2341,000000	98,909149
2340,000000	98,905091
2339,000000	98,900883
2338,000000	98,896318
2337,000000	98,891290
2336,000000	98,886102
2335,000000	98,883186
2334,000000	98,882927
2333,000000	98,887648
2332,000000	98,896439
2331,000000	98,907412
2330,000000	98,910279
2329,000000	98,900684
2328,000000	98,877766
2327,000000	98,849067
2326,000000	98,821962
2325,000000	98,804304
2324,000000	98,801827
2323,000000	98,814230
2322,000000	98,834360
2321,000000	98,854444
2320,000000	98,870227
2319,000000	98,883080
2318,000000	98,892065
2317,000000	98,898504
2316,000000	98,902307
2315,000000	98,906079
2314,000000	98,908733
2313,000000	98,911926
2312,000000	98,916381
2311,000000	98,923128
2310,000000	98,927855
2309,000000	98,927991
2308,000000	98,923735
2307,000000	98,919143
2306,000000	98,916607
2305,000000	98,917915
2304,000000	98,922986
2303,000000	98,929944
2302,000000	98,934128
2301,000000	98,934793
2300,000000	98,934697
2299,000000	98,936827
2298,000000	98,937485
2297,000000	98,933054
2296,000000	98,924380
2295,000000	98,917024
2294,000000	98,913007
2293,000000	98,910853
2292,000000	98,908604
2291,000000	98,905550
2290,000000	98,900827
2289,000000	98,894965
2288,000000	98,892049
2287,000000	98,895668
2286,000000	98,904112
2285,000000	98,911866
2284,000000	98,916593
2283,000000	98,919895
2282,000000	98,923412
2281,000000	98,926887
2280,000000	98,930582
2279,000000	98,935056
2278,000000	98,939599
2277,000000	98,944057
2276,000000	98,950710
2275,000000	98,960971
2274,000000	98,970834
2273,000000	98,975112
2272,000000	98,974599
2271,000000	98,975165
2270,000000	98,979490
2269,000000	98,984267
2268,000000	98,985191
2267,000000	98,981227
2266,000000	98,973828
2265,000000	98,965667
2264,000000	98,959990
2263,000000	98,958843
2262,000000	98,961929
2261,000000	98,967813
2260,000000	98,975157
2259,000000	98,981967
2258,000000	98,987867
2257,000000	98,997100
2256,000000	99,014398
2255,000000	99,035513
2254,000000	99,048241
2253,000000	99,046832
2252,000000	99,038734
2251,000000	99,033557
2250,000000	99,032002
2249,000000	99,031597
2248,000000	99,034573
2247,000000	99,042881
2246,000000	99,050830
2245,000000	99,052163
2244,000000	99,049871
2243,000000	99,050995
2242,000000	99,055457
2241,000000	99,057854
2240,000000	99,056412
2239,000000	99,052172
2238,000000	99,043440
2237,000000	99,029551
2236,000000	99,017362
2235,000000	99,015586
2234,000000	99,024888
2233,000000	99,039651
2232,000000	99,056216
2231,000000	99,073003
2230,000000	99,086824
2229,000000	99,096216
2228,000000	99,104532
2227,000000	99,113008
2226,000000	99,115614
2225,000000	99,107837
2224,000000	99,094988
2223,000000	99,084501
2222,000000	99,076330
2221,000000	99,069187
2220,000000	99,069029
2219,000000	99,081694
2218,000000	99,102116
2217,000000	99,119289
2216,000000	99,126804
2215,000000	99,122400
2214,000000	99,105758
2213,000000	99,085748
2212,000000	99,080094
2211,000000	99,096446
2210,000000	99,121501
2209,000000	99,138203
2208,000000	99,145052
2207,000000	99,148544
2206,000000	99,147912
2205,000000	99,140600
2204,000000	99,132804
2203,000000	99,130334
2202,000000	99,128869
2201,000000	99,126795
2200,000000	99,135877
2199,000000	99,162851
2198,000000	99,191014
2197,000000	99,198621
2196,000000	99,187467
2195,000000	99,176153
2194,000000	99,173435
2193,000000	99,176858
2192,000000	99,186794
2191,000000	99,201134
2190,000000	99,204269
2189,000000	99,184033
2188,000000	99,154676
2187,000000	99,141987
2186,000000	99,151943
2185,000000	99,173590
2184,000000	99,203869
2183,000000	99,244897
2182,000000	99,283232
2181,000000	99,299010
2180,000000	99,293932
2179,000000	99,284961
2178,000000	99,275402
2177,000000	99,256267
2176,000000	99,231071
2175,000000	99,215184
2174,000000	99,213353
2173,000000	99,219534
2172,000000	99,231883
2171,000000	99,247258
2170,000000	99,248999
2169,000000	99,225038
2168,000000	99,192455
2167,000000	99,179611
2166,000000	99,187308
2165,000000	99,191627
2164,000000	99,181390
2163,000000	99,166572
2162,000000	99,157232
2161,000000	99,164855
2160,000000	99,216349
2159,000000	99,322083
2158,000000	99,436369
2157,000000	99,500114
2156,000000	99,511431
2155,000000	99,506602
2154,000000	99,499040
2153,000000	99,476916
2152,000000	99,441053
2151,000000	99,408964
2150,000000	99,387188
2149,000000	99,368566
2148,000000	99,352752
2147,000000	99,346616
2146,000000	99,347481
2145,000000	99,347178
2144,000000	99,348260
2143,000000	99,357154
2142,000000	99,366221
2141,000000	99,361454
2140,000000	99,344103
2139,000000	99,328434
2138,000000	99,322925
2137,000000	99,327623
2136,000000	99,342931
2135,000000	99,365351
2134,000000	99,380792
2133,000000	99,377300
2132,000000	99,359866
2131,000000	99,340821
2130,000000	99,323481
2129,000000	99,305675
2128,000000	99,290344
2127,000000	99,280195
2126,000000	99,269274
2125,000000	99,252467
2124,000000	99,237711
2123,000000	99,236332
2122,000000	99,245816
2121,000000	99,253544
2120,000000	99,252758
2119,000000	99,243913
2118,000000	99,226183
2117,000000	99,201365
2116,000000	99,181574
2115,000000	99,178588
2114,000000	99,187176
2113,000000	99,192063
2112,000000	99,189456
2111,000000	99,188472
2110,000000	99,193172
2109,000000	99,197262
2108,000000	99,197068
2107,000000	99,196158
2106,000000	99,196092
2105,000000	99,194246
2104,000000	99,191356
2103,000000	99,190747
2102,000000	99,191008
2101,000000	99,189732
2100,000000	99,192186
2099,000000	99,204659
2098,000000	99,221366
2097,000000	99,230099
2096,000000	99,228711
2095,000000	99,224066
2094,000000	99,217871
2093,000000	99,208002
2092,000000	99,200127
2091,000000	99,202857
2090,000000	99,212826
2089,000000	99,218400
2088,000000	99,217507
2087,000000	99,218303
2086,000000	99,223293
2085,000000	99,226816
2084,000000	99,227983
2083,000000	99,231734
2082,000000	99,236756
2081,000000	99,236265
2080,000000	99,231919
2079,000000	99,232669
2078,000000	99,238707
2077,000000	99,240579
2076,000000	99,235566
2075,000000	99,230752
2074,000000	99,228464
2073,000000	99,223928
2072,000000	99,218925
2071,000000	99,222371
2070,000000	99,234412
2069,000000	99,244328
2068,000000	99,246482
2067,000000	99,245184
2066,000000	99,242795
2065,000000	99,237497
2064,000000	99,233210
2063,000000	99,236130
2062,000000	99,241010
2061,000000	99,236287
2060,000000	99,223188
2059,000000	99,215237
2058,000000	99,219911
2057,000000	99,235079
2056,000000	99,259479
2055,000000	99,288058
2054,000000	99,300810
2053,000000	99,279690
2052,000000	99,238440
2051,000000	99,214010
2050,000000	99,225550
2049,000000	99,257649
2048,000000	99,286775
2047,000000	99,305508
2046,000000	99,313220
2045,000000	99,309377
2044,000000	99,303857
2043,000000	99,308597
2042,000000	99,314866
2041,000000	99,304487
2040,000000	99,285217
2039,000000	99,284951
2038,000000	99,308308
2037,000000	99,330600
2036,000000	99,338255
2035,000000	99,343839
2034,000000	99,355028
2033,000000	99,362989
2032,000000	99,368781
2031,000000	99,384996
2030,000000	99,405807
2029,000000	99,410695
2028,000000	99,402215
2027,000000	99,404573
2026,000000	99,422531
2025,000000	99,436313
2024,000000	99,437866
2023,000000	99,438181
2022,000000	99,439237
2021,000000	99,433821
2020,000000	99,430095
2019,000000	99,440899
2018,000000	99,452979
2017,000000	99,444480
2016,000000	99,428431
2015,000000	99,435004
2014,000000	99,456620
2013,000000	99,456584
2012,000000	99,427282
2011,000000	99,398201
2010,000000	99,387268
2009,000000	99,385696
2008,000000	99,391272
2007,000000	99,413183
2006,000000	99,439922
2005,000000	99,445417
2004,000000	99,431262
2003,000000	99,422914
2002,000000	99,425119
2001,000000	99,417591
2000,000000	99,395222
1999,000000	99,378394
1998,000000	99,378104
1997,000000	99,382095
1996,000000	99,380052
1995,000000	99,375272
1994,000000	99,367785
1993,000000	99,353247
1992,000000	99,341808
1991,000000	99,348293
1990,000000	99,361225
1989,000000	99,353972
1988,000000	99,325450
1987,000000	99,300541
1986,000000	99,291951
1985,000000	99,290916
1984,000000	99,293950
1983,000000	99,306537
1982,000000	99,320617
1981,000000	99,324305
1980,000000	99,337083
1979,000000	99,393982
1978,000000	99,481930
1977,000000	99,538234
1976,000000	99,535503
1975,000000	99,513266
1974,000000	99,508476
1973,000000	99,514060
1972,000000	99,515433
1971,000000	99,517637
1970,000000	99,522647
1969,000000	99,519135
1968,000000	99,507537
1967,000000	99,504069
1966,000000	99,510939
1965,000000	99,514592
1964,000000	99,515543
1963,000000	99,525750
1962,000000	99,539043
1961,000000	99,535724
1960,000000	99,516387
1959,000000	99,499906
1958,000000	99,488915
1957,000000	99,469214
1956,000000	99,440898
1955,000000	99,420841
1954,000000	99,415206
1953,000000	99,414789
1952,000000	99,415805
1951,000000	99,420737
1950,000000	99,421163
1949,000000	99,404723
1948,000000	99,379631
1947,000000	99,368957
1946,000000	99,379586
1945,000000	99,397161
1944,000000	99,410236
1943,000000	99,417774
1942,000000	99,413855
1941,000000	99,391209
1940,000000	99,361011
1939,000000	99,342994
1938,000000	99,340498
1937,000000	99,342581
1936,000000	99,344964
1935,000000	99,351087
1934,000000	99,355607
1933,000000	99,348410
1932,000000	99,334727
1931,000000	99,330854
1930,000000	99,339888
1929,000000	99,348962
1928,000000	99,350570
1927,000000	99,349345
1926,000000	99,346755
1925,000000	99,336832
1924,000000	99,318801
1923,000000	99,301125
1922,000000	99,288684
1921,000000	99,279601
1920,000000	99,275904
1919,000000	99,281434
1918,000000	99,289524
1917,000000	99,287298
1916,000000	99,276241
1915,000000	99,269228
1914,000000	99,268710
1913,000000	99,266089
1912,000000	99,258072
1911,000000	99,250028
1910,000000	99,244119
1909,000000	99,237252
1908,000000	99,231791
1907,000000	99,233920
1906,000000	99,240677
1905,000000	99,242730
1904,000000	99,238592
1903,000000	99,235187
1902,000000	99,234085
1901,000000	99,230106
1900,000000	99,224392
1899,000000	99,224385
1898,000000	99,229293
1897,000000	99,229832
1896,000000	99,224003
1895,000000	99,221522
1894,000000	99,228883
1893,000000	99,241501
1892,000000	99,252776
1891,000000	99,257847
1890,000000	99,249803
1889,000000	99,226246
1888,000000	99,199697
1887,000000	99,186481
1886,000000	99,187045
1885,000000	99,188620
1884,000000	99,183906
1883,000000	99,176911
1882,000000	99,171047
1881,000000	99,164329
1880,000000	99,158240
1879,000000	99,158033
1878,000000	99,161527
1877,000000	99,160139
1876,000000	99,152537
1875,000000	99,146719
1874,000000	99,148030
1873,000000	99,154554
1872,000000	99,163718
1871,000000	99,173300
1870,000000	99,175687
1869,000000	99,163725
1868,000000	99,144857
1867,000000	99,133521
1866,000000	99,131151
1865,000000	99,128498
1864,000000	99,122153
1863,000000	99,117841
1862,000000	99,120182
1861,000000	99,128217
1860,000000	99,141101
1859,000000	99,158415
1858,000000	99,173695
1857,000000	99,178354
1856,000000	99,174115
1855,000000	99,171355
1854,000000	99,173756
1853,000000	99,175524
1852,000000	99,174191
1851,000000	99,174075
1850,000000	99,174978
1849,000000	99,172865
1848,000000	99,171652
1847,000000	99,179658
1846,000000	99,191554
1845,000000	99,187396
1844,000000	99,160158
1843,000000	99,131293
1842,000000	99,120352
1841,000000	99,122601
1840,000000	99,126477
1839,000000	99,129174
1838,000000	99,131244
1837,000000	99,129105
1836,000000	99,120565
1835,000000	99,111859
1834,000000	99,110848
1833,000000	99,118199
1832,000000	99,127948
1831,000000	99,130808
1830,000000	99,119302
1829,000000	99,097593
1828,000000	99,080152
1827,000000	99,074245
1826,000000	99,070007
1825,000000	99,055990
1824,000000	99,038328
1823,000000	99,031311
1822,000000	99,035498
1821,000000	99,039762
1820,000000	99,038760
1819,000000	99,036616
1818,000000	99,035363
1817,000000	99,031261
1816,000000	99,023458
1815,000000	99,016764
1814,000000	99,012094
1813,000000	99,003268
1812,000000	98,986843
1811,000000	98,967386
1810,000000	98,951054
1809,000000	98,938938
1808,000000	98,930019
1807,000000	98,925037
1806,000000	98,923199
1805,000000	98,920066
1804,000000	98,911851
1803,000000	98,899127
1802,000000	98,884297
1801,000000	98,869353
1800,000000	98,856020
1799,000000	98,843411
1798,000000	98,829891
1797,000000	98,817122
1796,000000	98,810104
1795,000000	98,810004
1794,000000	98,806690
1793,000000	98,785863
1792,000000	98,751129
1791,000000	98,723714
1790,000000	98,713740
1789,000000	98,713116
1788,000000	98,710982
1787,000000	98,701997
1786,000000	98,684724
1785,000000	98,660978
1784,000000	98,637667
1783,000000	98,621646
1782,000000	98,609828
1781,000000	98,593317
1780,000000	98,572783
1779,000000	98,556425
1778,000000	98,546637
1777,000000	98,537196
1776,000000	98,524175
1775,000000	98,510149
1774,000000	98,493460
1773,000000	98,465723
1772,000000	98,430900
1771,000000	98,405663
1770,000000	98,391807
1769,000000	98,375947
1768,000000	98,350792
1767,000000	98,325623
1766,000000	98,312669
1765,000000	98,309381
1764,000000	98,300814
1763,000000	98,272584
1762,000000	98,223007
1761,000000	98,165115
1760,000000	98,112516
1759,000000	98,064136
1758,000000	98,005015
1757,000000	97,922918
1756,000000	97,827833
1755,000000	97,739507
1754,000000	97,656492
1753,000000	97,554091
1752,000000	97,409375
1751,000000	97,226919
1750,000000	97,030700
1749,000000	96,828172
1748,000000	96,611022
1747,000000	96,380152
1746,000000	96,135720
1745,000000	95,864453
1744,000000	95,560410
1743,000000	95,242128
1742,000000	94,923114
1741,000000	94,578004
1740,000000	94,182262
1739,000000	93,784799
1738,000000	93,464350
1737,000000	93,223262
1736,000000	92,997071
1735,000000	92,715557
1734,000000	92,385331
1733,000000	92,116161
1732,000000	91,962338
1731,000000	91,885359
1730,000000	91,841781
1729,000000	91,815603
1728,000000	91,812228
1727,000000	91,843093
1726,000000	91,912796
1725,000000	92,025530
1724,000000	92,189006
1723,000000	92,396849
1722,000000	92,619654
1721,000000	92,831479
1720,000000	93,042581
1719,000000	93,305625
1718,000000	93,669556
1717,000000	94,082310
1716,000000	94,441922
1715,000000	94,744628
1714,000000	95,014971
1713,000000	95,247033
1712,000000	95,442375
1711,000000	95,622112
1710,000000	95,795665
1709,000000	95,951483
1708,000000	96,084729
1707,000000	96,209908
1706,000000	96,336585
1705,000000	96,448690
1704,000000	96,532692
1703,000000	96,604155
1702,000000	96,675924
1701,000000	96,733774
1700,000000	96,758111
1699,000000	96,765535
1698,000000	96,784737
1697,000000	96,807718
1696,000000	96,825674
1695,000000	96,844080
1694,000000	96,867272
1693,000000	96,890539
1692,000000	96,900771
1691,000000	96,896919
1690,000000	96,885813
1689,000000	96,868924
1688,000000	96,849819
1687,000000	96,836237
1686,000000	96,825626
1685,000000	96,798045
1684,000000	96,755644
1683,000000	96,726811
1682,000000	96,710947
1681,000000	96,691004
1680,000000	96,665516
1679,000000	96,649553
1678,000000	96,645704
1677,000000	96,635994
1676,000000	96,608397
1675,000000	96,577030
1674,000000	96,555749
1673,000000	96,538959
1672,000000	96,518973
1671,000000	96,497393
1670,000000	96,480584
1669,000000	96,463141
1668,000000	96,441567
1667,000000	96,428516
1666,000000	96,425685
1665,000000	96,420426
1664,000000	96,407848
1663,000000	96,400323
1662,000000	96,403690
1661,000000	96,401592
1660,000000	96,390018
1659,000000	96,381471
1658,000000	96,381533
1657,000000	96,382418
1656,000000	96,374854
1655,000000	96,362961
1654,000000	96,364690
1653,000000	96,389000
1652,000000	96,380939
1651,000000	96,377863
1650,000000	96,405167
1649,000000	96,422534
1648,000000	96,411816
1647,000000	96,401732
1646,000000	96,403570
1645,000000	96,389573
1644,000000	96,366068
1643,000000	96,349918
1642,000000	96,339815
1641,000000	96,327575
1640,000000	96,313615
1639,000000	96,305086
1638,000000	96,304689
1637,000000	96,313569
1636,000000	96,344208
1635,000000	96,390460
1634,000000	96,414760
1633,000000	96,416744
1632,000000	96,412446
1631,000000	96,413141
1630,000000	96,422531
1629,000000	96,434388
1628,000000	96,443775
1627,000000	96,455004
1626,000000	96,468487
1625,000000	96,477586
1624,000000	96,484384
1623,000000	96,501583
1622,000000	96,524119
1621,000000	96,533086
1620,000000	96,526664
1619,000000	96,513873
1618,000000	96,502723
1617,000000	96,495464
1616,000000	96,490999
1615,000000	96,491518
1614,000000	96,493195
1613,000000	96,481464
1612,000000	96,452752
1611,000000	96,419920
1610,000000	96,389907
1609,000000	96,352062
1608,000000	96,299754
1607,000000	96,242192
1606,000000	96,183756
1605,000000	96,116793
1604,000000	96,044088
1603,000000	95,986232
1602,000000	95,957837
1601,000000	95,952982
1600,000000	95,963887
1599,000000	95,992927
1598,000000	96,037158
1597,000000	96,082660
1596,000000	96,123290
1595,000000	96,166578
1594,000000	96,212516
1593,000000	96,246410
1592,000000	96,262604
1591,000000	96,273660
1590,000000	96,288216
1589,000000	96,298151
1588,000000	96,296379
1587,000000	96,289184
1586,000000	96,281574
1585,000000	96,268306
1584,000000	96,250753
1583,000000	96,243747
1582,000000	96,254370
1581,000000	96,270589
1580,000000	96,279971
1579,000000	96,284101
1578,000000	96,292487
1577,000000	96,317943
1576,000000	96,370411
1575,000000	96,435853
1574,000000	96,491154
1573,000000	96,526180
1572,000000	96,544555
1571,000000	96,565680
1570,000000	96,607330
1569,000000	96,652633
1568,000000	96,675997
1567,000000	96,689350
1566,000000	96,707855
1565,000000	96,727769
1564,000000	96,742794
1563,000000	96,754900
1562,000000	96,763718
1561,000000	96,761685
1560,000000	96,744017
1559,000000	96,779957
1558,000000	96,874323
1557,000000	96,899289
1556,000000	96,893313
1555,000000	96,900197
1554,000000	96,922375
1553,000000	96,941816
1552,000000	96,952751
1551,000000	96,966805
1550,000000	96,993572
1549,000000	97,023394
1548,000000	97,041969
1547,000000	97,050705
1546,000000	97,053359
1545,000000	97,049943
1544,000000	97,048900
1543,000000	97,063531
1542,000000	97,090579
1541,000000	97,117709
1540,000000	97,157756
1539,000000	97,208306
1538,000000	97,244607
1537,000000	97,275876
1536,000000	97,305739
1535,000000	97,337430
1534,000000	97,379028
1533,000000	97,424403
1532,000000	97,456629
1531,000000	97,480558
1530,000000	97,504493
1529,000000	97,521327
1528,000000	97,526674
1527,000000	97,535002
1526,000000	97,557284
1525,000000	97,581207
1524,000000	97,593880
1523,000000	97,598231
1522,000000	97,601979
1521,000000	97,604927
1520,000000	97,607633
1519,000000	97,623867
1518,000000	97,646539
1517,000000	97,656482
1516,000000	97,656668
1515,000000	97,663350
1514,000000	97,675333
1513,000000	97,676410
1512,000000	97,663866
1511,000000	97,654356
1510,000000	97,654081
1509,000000	97,643446
1508,000000	97,614328
1507,000000	97,619781
1506,000000	97,661081
1505,000000	97,654883
1504,000000	97,632320
1503,000000	97,623935
1502,000000	97,615023
1501,000000	97,582159
1500,000000	97,516373
1499,000000	97,419133
1498,000000	97,274630
1497,000000	97,059696
1496,000000	96,816280
1495,000000	96,636833
1494,000000	96,554840
1493,000000	96,542072
1492,000000	96,577014
1491,000000	96,663896
1490,000000	96,791198
1489,000000	96,903644
1488,000000	96,966831
1487,000000	96,999898
1486,000000	97,017828
1485,000000	97,013933
1484,000000	96,990838
1483,000000	96,963281
1482,000000	96,932316
1481,000000	96,887035
1480,000000	96,830033
1479,000000	96,773936
1478,000000	96,710354
1477,000000	96,614192
1476,000000	96,483454
1475,000000	96,343211
1474,000000	96,196251
1473,000000	96,022545
1472,000000	95,845337
1471,000000	95,702412
1470,000000	95,578098
1469,000000	95,443221
1468,000000	95,301583
1467,000000	95,177921
1466,000000	95,080806
1465,000000	94,997040
1464,000000	94,927838
1463,000000	94,886573
1462,000000	94,861755
1461,000000	94,824933
1460,000000	94,759986
1459,000000	94,664806
1458,000000	94,511880
1457,000000	94,263626
1456,000000	93,990700
1455,000000	93,795934
1454,000000	93,665552
1453,000000	93,552696
1452,000000	93,461196
1451,000000	93,411653
1450,000000	93,375754
1449,000000	93,295067
1448,000000	93,151599
1447,000000	92,968109
1446,000000	92,731739
1445,000000	92,392987
1444,000000	91,923406
1443,000000	91,311197
1442,000000	90,539999
1441,000000	89,628864
1440,000000	88,659958
1439,000000	87,683575
1438,000000	86,627992
1437,000000	85,451061
1436,000000	84,441772
1435,000000	83,930907
1434,000000	83,830715
1433,000000	83,916995
1432,000000	84,068776
1431,000000	84,185491
1430,000000	84,100158
1429,000000	83,710976
1428,000000	83,146096
1427,000000	82,662317
1426,000000	82,464881
1425,000000	82,698708
1424,000000	83,404839
1423,000000	84,367385
1422,000000	85,282955
1421,000000	86,083882
1420,000000	86,908439
1419,000000	87,816924
1418,000000	88,625577
1417,000000	89,218995
1416,000000	89,703688
1415,000000	90,187597
1414,000000	90,697180
1413,000000	91,231900
1412,000000	91,796467
1411,000000	92,371764
1410,000000	92,907981
1409,000000	93,369674
1408,000000	93,755112
1407,000000	94,073485
1406,000000	94,335397
1405,000000	94,553419
1404,000000	94,729395
1403,000000	94,851936
1402,000000	94,922517
1401,000000	94,960095
1400,000000	94,981156
1399,000000	94,988076
1398,000000	94,975429
1397,000000	94,942599
1396,000000	94,889576
1395,000000	94,813014
1394,000000	94,712920
1393,000000	94,595719
1392,000000	94,467832
1391,000000	94,328723
1390,000000	94,174443
1389,000000	94,002250
1388,000000	93,816498
1387,000000	93,636234
1386,000000	93,482891
1385,000000	93,357837
1384,000000	93,249377
1383,000000	93,150894
1382,000000	93,064452
1381,000000	92,994900
1380,000000	92,947542
1379,000000	92,928481
1378,000000	92,937087
1377,000000	92,963524
1376,000000	93,000378
1375,000000	93,049164
1374,000000	93,106099
1373,000000	93,150760
1372,000000	93,166925
1371,000000	93,156428
1370,000000	93,124825
1369,000000	93,071975
1368,000000	92,999566
1367,000000	92,913430
1366,000000	92,814374
1365,000000	92,695051
1364,000000	92,550706
1363,000000	92,391368
1362,000000	92,235050
1361,000000	92,087142
1360,000000	91,943034
1359,000000	91,801558
1358,000000	91,663135
1357,000000	91,527781
1356,000000	91,402361
1355,000000	91,301763
1354,000000	91,235862
1353,000000	91,201822
1352,000000	91,193333
1351,000000	91,207736
1350,000000	91,236673
1349,000000	91,258892
1348,000000	91,252512
1347,000000	91,203479
1346,000000	91,097530
1345,000000	90,918930
1344,000000	90,663199
1343,000000	90,335366
1342,000000	89,929267
1341,000000	89,424735
1340,000000	88,827738
1339,000000	88,199196
1338,000000	87,610447
1337,000000	87,089673
1336,000000	86,639574
1335,000000	86,266839
1334,000000	85,972020
1333,000000	85,739925
1332,000000	85,557102
1331,000000	85,425402
1330,000000	85,345074
1329,000000	85,304452
1328,000000	85,298266
1327,000000	85,335757
1326,000000	85,422915
1325,000000	85,551999
1324,000000	85,716422
1323,000000	85,918406
1322,000000	86,154125
1321,000000	86,411323
1320,000000	86,685193
1319,000000	86,977675
1318,000000	87,276861
1317,000000	87,556861
1316,000000	87,804908
1315,000000	88,028660
1314,000000	88,235857
1313,000000	88,423794
1312,000000	88,591839
1311,000000	88,746691
1310,000000	88,890755
1309,000000	89,020079
1308,000000	89,136289
1307,000000	89,248164
1306,000000	89,358188
1305,000000	89,461227
1304,000000	89,559215
1303,000000	89,662165
1302,000000	89,772424
1301,000000	89,882208
1300,000000	89,989223
1299,000000	90,100525
1298,000000	90,217882
1297,000000	90,333440
1296,000000	90,442531
1295,000000	90,547083
1294,000000	90,644094
1293,000000	90,724134
1292,000000	90,784280
1291,000000	90,828471
1290,000000	90,852498
1289,000000	90,843509
1288,000000	90,796492
1287,000000	90,718508
1286,000000	90,612929
1285,000000	90,473143
1284,000000	90,297841
1283,000000	90,095108
1282,000000	89,867706
1281,000000	89,608854
1280,000000	89,316889
1279,000000	89,001284
1278,000000	88,665412
1277,000000	88,300433
1276,000000	87,902699
1275,000000	87,479348
1274,000000	87,031264
1273,000000	86,546789
1272,000000	86,021774
1271,000000	85,468912
1270,000000	84,896714
1269,000000	84,300594
1268,000000	83,683836
1267,000000	83,066452
1266,000000	82,463293
1265,000000	81,874345
1264,000000	81,305724
1263,000000	80,774600
1262,000000	80,282173
1261,000000	79,805471
1260,000000	79,329005
1259,000000	78,859487
1258,000000	78,404271
1257,000000	77,969341
1256,000000	77,586386
1255,000000	77,309506
1254,000000	77,162380
1253,000000	77,115164
1252,000000	77,123210
1251,000000	77,156976
1250,000000	77,192572
1249,000000	77,208260
1248,000000	77,206770
1247,000000	77,214392
1246,000000	77,243631
1245,000000	77,283163
1244,000000	77,329169
1243,000000	77,396991
1242,000000	77,495260
1241,000000	77,617377
1240,000000	77,769166
1239,000000	77,973881
1238,000000	78,239970
1237,000000	78,552040
1236,000000	78,897640
1235,000000	79,276889
1234,000000	79,680170
1233,000000	80,086245
1232,000000	80,494288
1231,000000	80,930576
1230,000000	81,421051
1229,000000	81,979935
1228,000000	82,623373
1227,000000	83,364992
1226,000000	84,185191
1225,000000	85,029645
1224,000000	85,842861
1223,000000	86,586728
1222,000000	87,229990
1221,000000	87,748699
1220,000000	88,142537
1219,000000	88,430998
1218,000000	88,632518
1217,000000	88,754673
1216,000000	88,810365
1215,000000	88,821115
1214,000000	88,798032
1213,000000	88,740791
1212,000000	88,654475
1211,000000	88,552999
1210,000000	88,440126
1209,000000	88,305514
1208,000000	88,147303
1207,000000	87,977666
1206,000000	87,802108
1205,000000	87,612646
1204,000000	87,407780
1203,000000	87,200784
1202,000000	87,001388
1201,000000	86,809499
1200,000000	86,633076
1199,000000	86,492638
1198,000000	86,399015
1197,000000	86,347723
1196,000000	86,340287
1195,000000	86,388189
1194,000000	86,493012
1193,000000	86,641428
1192,000000	86,827913
1191,000000	87,059471
1190,000000	87,331781
1189,000000	87,625471
1188,000000	87,927922
1187,000000	88,238828
1186,000000	88,549620
1185,000000	88,839579
1184,000000	89,097283
1183,000000	89,326351
1182,000000	89,527285
1181,000000	89,693738
1180,000000	89,831600
1179,000000	89,958320
1178,000000	90,079220
1177,000000	90,183517
1176,000000	90,266961
1175,000000	90,339153
1174,000000	90,403118
1173,000000	90,450121
1172,000000	90,480128
1171,000000	90,507085
1170,000000	90,539027
1169,000000	90,572687
1168,000000	90,613394
1167,000000	90,679185
1166,000000	90,779252
1165,000000	90,906588
1164,000000	91,056863
1163,000000	91,232378
1162,000000	91,422429
1161,000000	91,602274
1160,000000	91,757290
1159,000000	91,889054
1158,000000	91,994463
1157,000000	92,062246
1156,000000	92,094423
1155,000000	92,110148
1154,000000	92,120282
1153,000000	92,118999
1152,000000	92,106864
1151,000000	92,099023
1150,000000	92,104342
1149,000000	92,117233
1148,000000	92,137457
1147,000000	92,175506
1146,000000	92,231671
1145,000000	92,291185
1144,000000	92,347391
1143,000000	92,408073
1142,000000	92,472726
1141,000000	92,526363
1140,000000	92,562462
1139,000000	92,589651
1138,000000	92,608751
1137,000000	92,606978
1136,000000	92,580216
1135,000000	92,538466
1134,000000	92,481986
1133,000000	92,395015
1132,000000	92,272445
1131,000000	92,127388
1130,000000	91,965556
1129,000000	91,777017
1128,000000	91,561724
1127,000000	91,339114
1126,000000	91,120696
1125,000000	90,898323
1124,000000	90,669829
1123,000000	90,450452
1122,000000	90,248622
1121,000000	90,056705
1120,000000	89,877186
1119,000000	89,729760
1118,000000	89,621660
1117,000000	89,535625
1116,000000	89,458117
1115,000000	89,390874
1114,000000	89,324616
1113,000000	89,231740
1112,000000	89,097525
1111,000000	88,931712
1110,000000	88,738084
1109,000000	88,503633
1108,000000	88,228676
1107,000000	87,939566
1106,000000	87,657587
1105,000000	87,385464
1104,000000	87,136057
1103,000000	86,941533
1102,000000	86,816805
1101,000000	86,742902
1100,000000	86,701200
1099,000000	86,690557
1098,000000	86,704157
1097,000000	86,721822
1096,000000	86,740084
1095,000000	86,778289
1094,000000	86,841618
1093,000000	86,911941
1092,000000	86,985141
1091,000000	87,081782
1090,000000	87,208936
1089,000000	87,345703
1088,000000	87,479717
1087,000000	87,622187
1086,000000	87,773799
1085,000000	87,912767
1084,000000	88,030659
1083,000000	88,145496
1082,000000	88,263889
1081,000000	88,365966
1080,000000	88,442237
1079,000000	88,511508
1078,000000	88,585717
1077,000000	88,651771
1076,000000	88,704734
1075,000000	88,763835
1074,000000	88,839482
1073,000000	88,917128
1072,000000	88,990262
1071,000000	89,074878
1070,000000	89,176374
1069,000000	89,274859
1068,000000	89,359425
1067,000000	89,444255
1066,000000	89,536901
1065,000000	89,623418
1064,000000	89,698770
1063,000000	89,778472
1062,000000	89,865425
1061,000000	89,939414
1060,000000	89,992780
1059,000000	90,043633
1058,000000	90,099096
1057,000000	90,139744
1056,000000	90,155541
1055,000000	90,163911
1054,000000	90,176414
1053,000000	90,179961
1052,000000	90,166793
1051,000000	90,150976
1050,000000	90,137889
1049,000000	90,112014
1048,000000	90,072710
1047,000000	90,045925
1046,000000	90,045233
1045,000000	90,054864
1044,000000	90,064298
1043,000000	90,084561
1042,000000	90,119233
1041,000000	90,151984
1040,000000	90,176317
1039,000000	90,205084
1038,000000	90,238396
1037,000000	90,254580
1036,000000	90,245327
1035,000000	90,228088
1034,000000	90,211821
1033,000000	90,184776
1032,000000	90,146766
1031,000000	90,119598
1030,000000	90,111294
1029,000000	90,103897
1028,000000	90,088528
1027,000000	90,078126
1026,000000	90,073218
1025,000000	90,050706
1024,000000	90,000471
1023,000000	89,939223
1022,000000	89,877415
1021,000000	89,808651
1020,000000	89,744635
1019,000000	89,720871
1018,000000	89,750716
1017,000000	89,808460
1016,000000	89,872610
1015,000000	89,948523
1014,000000	90,035922
1013,000000	90,112277
1012,000000	90,166216
1011,000000	90,212163
1010,000000	90,256131
1009,000000	90,281385
1008,000000	90,281871
1007,000000	90,274561
1006,000000	90,262867
1005,000000	90,225120
1004,000000	90,153656
1003,000000	90,071973
1002,000000	89,995516
1001,000000	89,909423
1000,000000	89,801882
999,000000	89,684319
998,000000	89,563510
997,000000	89,426990
996,000000	89,273873
995,000000	89,126569
994,000000	88,995539
993,000000	88,863609
992,000000	88,720080
991,000000	88,575120
990,000000	88,427387
989,000000	88,252040
988,000000	88,037641
987,000000	87,800513
986,000000	87,546365
985,000000	87,255079
984,000000	86,917791
983,000000	86,554132
982,000000	86,174878
981,000000	85,762583
980,000000	85,307458
979,000000	84,825929
978,000000	84,326437
977,000000	83,794465
976,000000	83,227970
975,000000	82,653234
974,000000	82,087279
973,000000	81,522046
972,000000	80,962422
971,000000	80,442174
970,000000	79,985421
969,000000	79,590245
968,000000	79,266674
967,000000	79,044586
966,000000	78,931990
965,000000	78,902851
964,000000	78,944163
963,000000	79,072112
962,000000	79,283930
961,000000	79,542689
960,000000	79,823603
959,000000	80,135010
958,000000	80,478089
957,000000	80,828661
956,000000	81,176785
955,000000	81,540960
954,000000	81,924690
953,000000	82,300538
952,000000	82,652883
951,000000	82,996699
950,000000	83,337018
949,000000	83,651824
948,000000	83,932793
947,000000	84,203138
946,000000	84,476130
945,000000	84,733740
944,000000	84,965541
943,000000	85,188330
942,000000	85,410943
941,000000	85,616045
940,000000	85,796482
939,000000	85,971838
938,000000	86,150482
937,000000	86,311767
936,000000	86,443369
935,000000	86,560229
934,000000	86,670064
933,000000	86,757143
932,000000	86,817524
931,000000	86,873517
930,000000	86,934966
929,000000	86,984605
928,000000	87,016526
927,000000	87,051790
926,000000	87,097862
925,000000	87,133273
924,000000	87,150459
923,000000	87,173899
922,000000	87,216613
921,000000	87,258003
920,000000	87,285551
919,000000	87,317958
918,000000	87,367693
917,000000	87,419119
916,000000	87,466405
915,000000	87,533904
914,000000	87,637390
913,000000	87,761819
912,000000	87,898486
911,000000	88,065806
910,000000	88,272792
909,000000	88,498364
908,000000	88,727523
907,000000	88,970679
906,000000	89,226971
905,000000	89,468383
904,000000	89,680005
903,000000	89,879933
902,000000	90,078254
901,000000	90,255488
900,000000	90,400336
899,000000	90,531347
898,000000	90,659975
897,000000	90,769581
896,000000	90,852412
895,000000	90,928524
894,000000	91,008874
893,000000	91,076236
892,000000	91,123487
891,000000	91,171359
890,000000	91,228372
889,000000	91,271778
888,000000	91,290181
887,000000	91,305124
886,000000	91,330146
885,000000	91,348096
884,000000	91,350737
883,000000	91,359853
882,000000	91,385438
881,000000	91,405041
880,000000	91,407274
879,000000	91,414484
878,000000	91,437091
877,000000	91,450810
876,000000	91,444382
875,000000	91,446462
874,000000	91,477436
873,000000	91,518426
872,000000	91,553625
871,000000	91,598215
870,000000	91,658920
869,000000	91,710410
868,000000	91,738053
867,000000	91,761108
866,000000	91,790305
865,000000	91,803665
864,000000	91,789947
863,000000	91,773725
862,000000	91,773178
861,000000	91,773023
860,000000	91,762400
859,000000	91,757932
858,000000	91,766041
857,000000	91,765446
856,000000	91,750005
855,000000	91,745821
854,000000	91,760903
853,000000	91,763612
852,000000	91,735505
851,000000	91,701649
850,000000	91,681023
849,000000	91,652780
848,000000	91,599424
847,000000	91,538732
846,000000	91,484758
845,000000	91,420305
844,000000	91,336769
843,000000	91,257774
842,000000	91,196079
841,000000	91,129191
840,000000	91,045167
839,000000	90,968028
838,000000	90,912171
837,000000	90,856401
836,000000	90,791820
835,000000	90,749982
834,000000	90,756124
833,000000	90,798934
832,000000	90,875191
831,000000	91,017876
830,000000	91,245735
829,000000	91,530452
828,000000	91,844586
827,000000	92,198881
826,000000	92,597588
825,000000	93,003684
824,000000	93,384665
823,000000	93,745858
822,000000	94,086543
821,000000	94,375169
820,000000	94,601090
819,000000	94,798366
818,000000	94,989184
817,000000	95,151464
816,000000	95,269627
815,000000	95,368055
814,000000	95,464287
813,000000	95,537161
812,000000	95,574105
811,000000	95,603645
810,000000	95,648690
809,000000	95,692077
808,000000	95,720278
807,000000	95,755684
806,000000	95,812000
805,000000	95,862703
804,000000	95,887156
803,000000	95,905408
802,000000	95,934740
801,000000	95,955965
800,000000	95,954937
799,000000	95,953598
798,000000	95,967252
797,000000	95,974388
796,000000	95,960052
795,000000	95,945687
794,000000	95,945969
793,000000	95,940487
792,000000	95,917502
791,000000	95,899904
790,000000	95,899129
789,000000	95,890130
788,000000	95,861182
787,000000	95,840403
786,000000	95,842685
785,000000	95,837741
784,000000	95,801405
783,000000	95,751995
782,000000	95,706446
781,000000	95,648605
780,000000	95,570822
779,000000	95,497110
778,000000	95,433789
777,000000	95,346684
776,000000	95,219708
775,000000	95,086690
774,000000	94,972285
773,000000	94,851077
772,000000	94,698860
771,000000	94,533997
770,000000	94,373128
769,000000	94,195768
768,000000	93,989362
767,000000	93,782368
766,000000	93,596331
765,000000	93,411831
764,000000	93,215303
763,000000	93,033687
762,000000	92,890079
761,000000	92,772903
760,000000	92,680148
759,000000	92,644234
758,000000	92,679541
757,000000	92,751657
756,000000	92,830046
755,000000	92,923217
754,000000	93,033254
753,000000	93,127428
752,000000	93,188470
751,000000	93,242134
750,000000	93,303582
749,000000	93,348039
748,000000	93,366844
747,000000	93,397537
746,000000	93,463003
745,000000	93,533378
744,000000	93,581931
743,000000	93,625599
742,000000	93,674716
741,000000	93,699114
740,000000	93,680490
739,000000	93,645128
738,000000	93,606940
737,000000	93,533978
736,000000	93,406953
735,000000	93,255674
734,000000	93,101906
733,000000	92,924912
732,000000	92,722425
731,000000	92,544478
730,000000	92,424088
729,000000	92,328181
728,000000	92,218309
727,000000	92,101487
726,000000	91,982940
725,000000	91,829640
724,000000	91,626265
723,000000	91,409327
722,000000	91,204059
721,000000	90,983483
720,000000	90,729040
719,000000	90,471346
718,000000	90,224495
717,000000	89,944976
716,000000	89,598399
715,000000	89,206600
714,000000	88,785720
713,000000	88,300151
712,000000	87,721966
711,000000	87,077007
710,000000	86,385615
709,000000	85,616510
708,000000	84,742319
707,000000	83,781672
706,000000	82,746709
705,000000	81,612597
704,000000	80,386340
703,000000	79,147119
702,000000	77,988138
701,000000	76,980510
700,000000	76,218403
699,000000	75,819088
698,000000	75,826882
697,000000	76,157574
696,000000	76,666178
695,000000	77,228097
694,000000	77,741228
693,000000	78,124046
692,000000	78,364435
691,000000	78,526992
690,000000	78,667878
689,000000	78,784787
688,000000	78,871174
687,000000	78,957034
686,000000	79,057666
685,000000	79,146389
684,000000	79,214319
683,000000	79,298073
682,000000	79,417079
681,000000	79,543655
680,000000	79,666577
679,000000	79,823933
678,000000	80,040829
677,000000	80,289858
676,000000	80,552268
675,000000	80,857487
674,000000	81,225024
673,000000	81,613800
672,000000	81,974241
671,000000	82,317755
670,000000	82,704548
669,000000	83,192833
668,000000	83,747374
667,000000	84,194968
666,000000	84,454997
665,000000	84,580833
664,000000	84,635140
663,000000	84,652041
662,000000	84,608092
661,000000	84,435808
660,000000	84,113300
659,000000	83,700506
658,000000	83,247500
657,000000	82,725723
656,000000	82,108417
655,000000	81,441665
654,000000	80,773719
653,000000	80,084851
652,000000	79,363684
651,000000	78,667430
650,000000	78,032156
649,000000	77,406311
648,000000	76,755613
647,000000	76,136004
646,000000	75,584519
645,000000	75,040963
644,000000	74,454636
643,000000	73,865579
642,000000	73,304531
641,000000	72,721529
640,000000	72,094864
639,000000	71,508073
638,000000	71,031380
637,000000	70,634469
636,000000	70,293194
635,000000	70,068026
634,000000	69,984462
633,000000	69,951970
632,000000	69,890653
631,000000	69,823701
630,000000	69,772652
629,000000	69,673908
628,000000	69,481235
627,000000	69,239104
626,000000	68,979377
625,000000	68,644150
624,000000	68,195050
623,000000	67,692198
622,000000	67,191086
621,000000	66,667682
620,000000	66,114654
619,000000	65,597167
618,000000	65,139143
617,000000	64,671777
616,000000	64,176940
615,000000	63,758464
614,000000	63,482994
613,000000	63,291972
612,000000	63,147267
611,000000	63,127210
610,000000	63,291844
609,000000	63,586363
608,000000	63,967006
607,000000	64,500852
606,000000	65,248743
605,000000	66,171499
604,000000	67,235402
603,000000	68,478999
602,000000	69,901113
601,000000	71,394541
600,000000	72,862724
599,000000	74,290688
598,000000	75,651471
597,000000	76,858410
596,000000	77,875566
595,000000	78,768275
594,000000	79,584793
593,000000	80,285718
592,000000	80,849498
591,000000	81,348838
590,000000	81,840390
589,000000	82,286487
588,000000	82,662682
587,000000	83,031224
586,000000	83,434607
585,000000	83,817366
584,000000	84,130342
583,000000	84,419138
582,000000	84,727397
581,000000	85,012814
580,000000	85,241149
579,000000	85,463121
578,000000	85,716208
577,000000	85,949569
576,000000	86,127912
575,000000	86,306103
574,000000	86,518660
573,000000	86,702977
572,000000	86,818972
571,000000	86,928919
570,000000	87,085361
569,000000	87,240288
568,000000	87,354301
567,000000	87,482749
566,000000	87,656578
565,000000	87,800467
564,000000	87,862937
563,000000	87,913382
562,000000	88,015757
561,000000	88,118862
560,000000	88,166150
559,000000	88,202418
558,000000	88,271538
557,000000	88,322361
556,000000	88,316278
555,000000	88,316657
554,000000	88,372842
553,000000	88,426081
552,000000	88,430382
551,000000	88,441924
550,000000	88,495866
549,000000	88,515394
548,000000	88,453711
547,000000	88,393916
546,000000	88,403889
545,000000	88,419124
544,000000	88,383461
543,000000	88,361341
542,000000	88,401398
541,000000	88,434527
540,000000	88,415173
539,000000	88,426558
538,000000	88,528619
537,000000	88,642620
536,000000	88,700000
535,000000	88,767203
534,000000	88,903152
533,000000	89,044009
532,000000	89,144470
531,000000	89,280831
530,000000	89,493019
529,000000	89,675057
528,000000	89,745421
527,000000	89,781495
526,000000	89,868258
525,000000	89,940413
524,000000	89,933105
523,000000	89,917295
522,000000	89,946211
521,000000	89,942508
520,000000	89,857506
519,000000	89,800628
518,000000	89,867679
517,000000	89,971663
516,000000	90,015028
515,000000	90,055779
514,000000	90,144809
513,000000	90,199305
512,000000	90,162873
511,000000	90,128786
510,000000	90,171065
509,000000	90,206417
508,000000	90,159047
507,000000	90,109295
506,000000	90,128169
505,000000	90,129155
504,000000	90,043813
503,000000	89,960686
502,000000	89,947180
501,000000	89,891673
500,000000	89,712051
499,000000	89,515921
498,000000	89,401400
497,000000	89,304024
496,000000	89,164528
495,000000	89,069797
494,000000	89,078530
493,000000	89,075496
492,000000	88,970145
491,000000	88,870337
490,000000	88,871978
489,000000	88,876428
488,000000	88,795405
487,000000	88,727577
486,000000	88,765605
485,000000	88,820059
484,000000	88,816568
483,000000	88,878549
482,000000	89,087942
481,000000	89,298775
480,000000	89,392666
479,000000	89,476086
478,000000	89,649039
477,000000	89,801952
476,000000	89,845684
475,000000	89,910982
474,000000	90,108257
473,000000	90,285413
472,000000	90,275356
471,000000	90,200012
470,000000	90,191446
469,000000	90,147240
468,000000	90,022162
467,000000	90,010819
466,000000	90,214989
465,000000	90,415764
464,000000	90,433311
463,000000	90,393098
462,000000	90,435740
461,000000	90,452192
460,000000	90,356441
459,000000	90,324881
458,000000	90,473239
457,000000	90,531680
456,000000	90,313288
455,000000	90,070914
454,000000	90,009257
453,000000	90,003753
452,000000	89,929602
451,000000	89,927066
450,000000	90,084455
