# Supplementary material for: Machine learning-assisted non-destructive plasticizer identification and quantification in historical PVC objects based on IR spectroscopy
Source: Sci Rep. 2022 Mar 23;12:5017. doi: 10.1038/s41598-022-08862-1 (PMC8943100; doi:10.1038/s41598-022-08862-1)
Supplement: Supplementary file 1 — Supplementary Information 1. [file 41598_2022_8862_MOESM1_ESM.zip › Plasticizers_PVC_data/ATR_FTIR_all/P4A.ASC]

PE IR       SUBTECH     SPECTRUM    ASCII       PEDS        4.00        
   -1
P4A.ASC
20/10/14
14:37:04.00
20/10/14
14:37:04.00
Student
Sample 007 By student Date Wednesday, October 14 2020
450,000000
#HDR
-1
-1
#GR
cm-1
%T
1.0
0.0
4000,000000
-1,000000
3551
8
99,854914
68,984526
#DATA
4000,000000	99,295536
3999,000000	99,296546
3998,000000	99,297557
3997,000000	99,298568
3996,000000	99,299292
3995,000000	99,299471
3994,000000	99,300302
3993,000000	99,300302
3992,000000	99,300624
3991,000000	99,301251
3990,000000	99,301862
3989,000000	99,302371
3988,000000	99,303175
3987,000000	99,304820
3986,000000	99,307433
3985,000000	99,310543
3984,000000	99,313393
3983,000000	99,315415
3982,000000	99,316439
3981,000000	99,316613
3980,000000	99,316278
3979,000000	99,315914
3978,000000	99,316030
3977,000000	99,316879
3976,000000	99,318247
3975,000000	99,319653
3974,000000	99,320852
3973,000000	99,322100
3972,000000	99,323784
3971,000000	99,325746
3970,000000	99,327118
3969,000000	99,327038
3968,000000	99,325593
3967,000000	99,323895
3966,000000	99,323083
3965,000000	99,323300
3964,000000	99,323710
3963,000000	99,323508
3962,000000	99,322849
3961,000000	99,322696
3960,000000	99,323769
3959,000000	99,325814
3958,000000	99,327822
3957,000000	99,328879
3956,000000	99,328832
3955,000000	99,328127
3954,000000	99,327287
3953,000000	99,326667
3952,000000	99,326558
3951,000000	99,327240
3950,000000	99,328762
3949,000000	99,330762
3948,000000	99,332526
3947,000000	99,333333
3946,000000	99,332993
3945,000000	99,332100
3944,000000	99,331720
3943,000000	99,332714
3942,000000	99,335055
3941,000000	99,337699
3940,000000	99,339374
3939,000000	99,339676
3938,000000	99,339286
3937,000000	99,339224
3936,000000	99,339942
3935,000000	99,340950
3934,000000	99,341322
3933,000000	99,340632
3932,000000	99,339530
3931,000000	99,339276
3930,000000	99,340561
3929,000000	99,342896
3928,000000	99,344995
3927,000000	99,345742
3926,000000	99,345232
3925,000000	99,344824
3924,000000	99,346001
3923,000000	99,348881
3922,000000	99,352010
3921,000000	99,353599
3920,000000	99,352902
3919,000000	99,350910
3918,000000	99,349687
3917,000000	99,350607
3916,000000	99,353303
3915,000000	99,356247
3914,000000	99,358002
3913,000000	99,357996
3912,000000	99,356553
3911,000000	99,355042
3910,000000	99,355291
3909,000000	99,358220
3908,000000	99,363151
3907,000000	99,368022
3906,000000	99,370574
3905,000000	99,369872
3904,000000	99,367169
3903,000000	99,364655
3902,000000	99,363061
3901,000000	99,361518
3900,000000	99,359481
3899,000000	99,357498
3898,000000	99,356599
3897,000000	99,357281
3896,000000	99,359124
3895,000000	99,361129
3894,000000	99,362001
3893,000000	99,361047
3892,000000	99,359781
3891,000000	99,361126
3890,000000	99,365544
3889,000000	99,369797
3888,000000	99,370634
3887,000000	99,367102
3886,000000	99,361688
3885,000000	99,359472
3884,000000	99,362256
3883,000000	99,366432
3882,000000	99,367825
3881,000000	99,365299
3880,000000	99,361719
3879,000000	99,360497
3878,000000	99,361380
3877,000000	99,362134
3876,000000	99,362029
3875,000000	99,362818
3874,000000	99,367300
3873,000000	99,375548
3872,000000	99,383742
3871,000000	99,387683
3870,000000	99,387163
3869,000000	99,386029
3868,000000	99,386222
3867,000000	99,386043
3866,000000	99,383422
3865,000000	99,377803
3864,000000	99,371570
3863,000000	99,368305
3862,000000	99,368566
3861,000000	99,370653
3860,000000	99,373941
3859,000000	99,379586
3858,000000	99,389161
3857,000000	99,402779
3856,000000	99,417164
3855,000000	99,425428
3854,000000	99,424431
3853,000000	99,422839
3852,000000	99,425172
3851,000000	99,422288
3850,000000	99,410497
3849,000000	99,395940
3848,000000	99,384476
3847,000000	99,378273
3846,000000	99,376218
3845,000000	99,375928
3844,000000	99,376505
3843,000000	99,378773
3842,000000	99,383120
3841,000000	99,388888
3840,000000	99,394888
3839,000000	99,399662
3838,000000	99,402752
3837,000000	99,404719
3836,000000	99,405464
3835,000000	99,403996
3834,000000	99,400043
3833,000000	99,394887
3832,000000	99,390648
3831,000000	99,388901
3830,000000	99,389304
3829,000000	99,389793
3828,000000	99,388824
3827,000000	99,387444
3826,000000	99,388446
3825,000000	99,393351
3824,000000	99,400663
3823,000000	99,406286
3822,000000	99,407276
3821,000000	99,407190
3820,000000	99,411172
3819,000000	99,417126
3818,000000	99,420173
3817,000000	99,418690
3816,000000	99,415110
3815,000000	99,414080
3814,000000	99,416207
3813,000000	99,418223
3812,000000	99,418647
3811,000000	99,418705
3810,000000	99,419879
3809,000000	99,421605
3808,000000	99,422408
3807,000000	99,423583
3806,000000	99,428011
3805,000000	99,435193
3804,000000	99,441519
3803,000000	99,443396
3802,000000	99,440080
3801,000000	99,436411
3800,000000	99,436457
3799,000000	99,436827
3798,000000	99,433103
3797,000000	99,425148
3796,000000	99,416653
3795,000000	99,411571
3794,000000	99,410317
3793,000000	99,410519
3792,000000	99,410120
3791,000000	99,409132
3790,000000	99,408920
3789,000000	99,410444
3788,000000	99,413458
3787,000000	99,416888
3786,000000	99,419564
3785,000000	99,421026
3784,000000	99,421565
3783,000000	99,421585
3782,000000	99,421034
3781,000000	99,419555
3780,000000	99,417447
3779,000000	99,416130
3778,000000	99,416506
3777,000000	99,417837
3776,000000	99,419409
3775,000000	99,421588
3774,000000	99,424896
3773,000000	99,428823
3772,000000	99,431648
3771,000000	99,431919
3770,000000	99,430472
3769,000000	99,429803
3768,000000	99,430587
3767,000000	99,431067
3766,000000	99,429818
3765,000000	99,427475
3764,000000	99,425857
3763,000000	99,426205
3762,000000	99,428491
3761,000000	99,431633
3760,000000	99,434153
3759,000000	99,435570
3758,000000	99,436759
3757,000000	99,439000
3756,000000	99,443838
3755,000000	99,452427
3754,000000	99,463466
3753,000000	99,472513
3752,000000	99,475155
3751,000000	99,473067
3750,000000	99,473348
3749,000000	99,479020
3748,000000	99,486769
3747,000000	99,492740
3746,000000	99,493003
3745,000000	99,484603
3744,000000	99,474094
3743,000000	99,469230
3742,000000	99,465772
3741,000000	99,459386
3740,000000	99,452873
3739,000000	99,450053
3738,000000	99,451518
3737,000000	99,454131
3736,000000	99,455306
3735,000000	99,456180
3734,000000	99,458150
3733,000000	99,460467
3732,000000	99,461897
3731,000000	99,462071
3730,000000	99,460942
3729,000000	99,458361
3728,000000	99,454760
3727,000000	99,451424
3726,000000	99,450120
3725,000000	99,451259
3724,000000	99,453094
3723,000000	99,453792
3722,000000	99,453345
3721,000000	99,452845
3720,000000	99,452374
3719,000000	99,451174
3718,000000	99,449545
3717,000000	99,448908
3716,000000	99,450726
3715,000000	99,454966
3714,000000	99,458935
3713,000000	99,458734
3712,000000	99,453513
3711,000000	99,446817
3710,000000	99,441092
3709,000000	99,434725
3708,000000	99,426081
3707,000000	99,415892
3706,000000	99,405933
3705,000000	99,397131
3704,000000	99,388755
3703,000000	99,379531
3702,000000	99,369761
3701,000000	99,361456
3700,000000	99,355296
3699,000000	99,349595
3698,000000	99,343077
3697,000000	99,336650
3696,000000	99,332736
3695,000000	99,333237
3694,000000	99,337631
3693,000000	99,343486
3692,000000	99,348765
3691,000000	99,353496
3690,000000	99,359414
3689,000000	99,368254
3688,000000	99,379099
3687,000000	99,387526
3686,000000	99,389623
3685,000000	99,385961
3684,000000	99,380125
3683,000000	99,375303
3682,000000	99,372691
3681,000000	99,371569
3680,000000	99,370817
3679,000000	99,370022
3678,000000	99,369263
3677,000000	99,369057
3676,000000	99,372321
3675,000000	99,384115
3674,000000	99,402185
3673,000000	99,417452
3672,000000	99,425186
3671,000000	99,425437
3670,000000	99,421802
3669,000000	99,420426
3668,000000	99,422205
3667,000000	99,422725
3666,000000	99,419529
3665,000000	99,413756
3664,000000	99,407886
3663,000000	99,404418
3662,000000	99,405048
3661,000000	99,409518
3660,000000	99,415479
3659,000000	99,419604
3658,000000	99,419763
3657,000000	99,417265
3656,000000	99,416418
3655,000000	99,419839
3654,000000	99,425767
3653,000000	99,431749
3652,000000	99,436338
3651,000000	99,437763
3650,000000	99,435485
3649,000000	99,431653
3648,000000	99,427778
3647,000000	99,422790
3646,000000	99,415864
3645,000000	99,407850
3644,000000	99,399847
3643,000000	99,392355
3642,000000	99,385780
3641,000000	99,380736
3640,000000	99,377756
3639,000000	99,376765
3638,000000	99,376763
3637,000000	99,375823
3636,000000	99,372277
3635,000000	99,366532
3634,000000	99,361202
3633,000000	99,358608
3632,000000	99,357962
3631,000000	99,355222
3630,000000	99,346683
3629,000000	99,335610
3628,000000	99,329053
3627,000000	99,325008
3626,000000	99,316578
3625,000000	99,303539
3624,000000	99,290603
3623,000000	99,281887
3622,000000	99,278328
3621,000000	99,277716
3620,000000	99,277192
3619,000000	99,276013
3618,000000	99,274771
3617,000000	99,272706
3616,000000	99,268541
3615,000000	99,262337
3614,000000	99,255455
3613,000000	99,250038
3612,000000	99,247473
3611,000000	99,246736
3610,000000	99,245448
3609,000000	99,242580
3608,000000	99,239347
3607,000000	99,236998
3606,000000	99,234714
3605,000000	99,230941
3604,000000	99,225487
3603,000000	99,219386
3602,000000	99,213866
3601,000000	99,209600
3600,000000	99,206524
3599,000000	99,204143
3598,000000	99,201838
3597,000000	99,198983
3596,000000	99,195535
3595,000000	99,192299
3594,000000	99,190071
3593,000000	99,188742
3592,000000	99,187204
3591,000000	99,184052
3590,000000	99,178313
3589,000000	99,170443
3588,000000	99,163517
3587,000000	99,161465
3586,000000	99,164336
3585,000000	99,168248
3584,000000	99,169919
3583,000000	99,168643
3582,000000	99,165344
3581,000000	99,161472
3580,000000	99,158307
3579,000000	99,156615
3578,000000	99,156445
3577,000000	99,157256
3576,000000	99,158220
3575,000000	99,158706
3574,000000	99,158605
3573,000000	99,158409
3572,000000	99,158713
3571,000000	99,159100
3570,000000	99,157569
3569,000000	99,151560
3568,000000	99,140934
3567,000000	99,129987
3566,000000	99,123932
3565,000000	99,123642
3564,000000	99,126253
3563,000000	99,128709
3562,000000	99,129406
3561,000000	99,128350
3560,000000	99,126292
3559,000000	99,123574
3558,000000	99,119889
3557,000000	99,115133
3556,000000	99,109993
3555,000000	99,105404
3554,000000	99,101703
3553,000000	99,098563
3552,000000	99,095602
3551,000000	99,092483
3550,000000	99,088523
3549,000000	99,082911
3548,000000	99,075662
3547,000000	99,068330
3546,000000	99,063323
3545,000000	99,061984
3544,000000	99,063464
3543,000000	99,065616
3542,000000	99,066538
3541,000000	99,065403
3540,000000	99,062334
3539,000000	99,057902
3538,000000	99,052862
3537,000000	99,048213
3536,000000	99,045130
3535,000000	99,044224
3534,000000	99,044987
3533,000000	99,046238
3532,000000	99,046986
3531,000000	99,046654
3530,000000	99,044775
3529,000000	99,041160
3528,000000	99,036458
3527,000000	99,031932
3526,000000	99,028303
3525,000000	99,025222
3524,000000	99,022121
3523,000000	99,019141
3522,000000	99,016756
3521,000000	99,014896
3520,000000	99,013093
3519,000000	99,011249
3518,000000	99,009675
3517,000000	99,008322
3516,000000	99,006393
3515,000000	99,003007
3514,000000	98,998156
3513,000000	98,992941
3512,000000	98,988752
3511,000000	98,986121
3510,000000	98,984350
3509,000000	98,982375
3508,000000	98,979855
3507,000000	98,977188
3506,000000	98,974530
3505,000000	98,971261
3504,000000	98,966794
3503,000000	98,961714
3502,000000	98,957570
3501,000000	98,955545
3500,000000	98,955588
3499,000000	98,956592
3498,000000	98,956969
3497,000000	98,955347
3496,000000	98,951376
3495,000000	98,946065
3494,000000	98,941124
3493,000000	98,937719
3492,000000	98,935744
3491,000000	98,934151
3490,000000	98,931916
3489,000000	98,928903
3488,000000	98,925801
3487,000000	98,923141
3486,000000	98,920432
3485,000000	98,916555
3484,000000	98,911103
3483,000000	98,905068
3482,000000	98,900060
3481,000000	98,896985
3480,000000	98,895681
3479,000000	98,895503
3478,000000	98,895726
3477,000000	98,895413
3476,000000	98,893512
3475,000000	98,889565
3474,000000	98,884240
3473,000000	98,878953
3472,000000	98,874952
3471,000000	98,872678
3470,000000	98,871726
3469,000000	98,871199
3468,000000	98,870078
3467,000000	98,867511
3466,000000	98,863122
3465,000000	98,857350
3464,000000	98,851478
3463,000000	98,847032
3462,000000	98,844821
3461,000000	98,844432
3460,000000	98,844605
3459,000000	98,844035
3458,000000	98,841949
3457,000000	98,838327
3456,000000	98,833884
3455,000000	98,829691
3454,000000	98,826496
3453,000000	98,824296
3452,000000	98,822580
3451,000000	98,820992
3450,000000	98,819656
3449,000000	98,818878
3448,000000	98,818637
3447,000000	98,818407
3446,000000	98,817458
3445,000000	98,815326
3444,000000	98,812113
3443,000000	98,808449
3442,000000	98,805180
3441,000000	98,802931
3440,000000	98,801781
3439,000000	98,801313
3438,000000	98,800997
3437,000000	98,800556
3436,000000	98,800035
3435,000000	98,799583
3434,000000	98,799304
3433,000000	98,799245
3432,000000	98,799396
3431,000000	98,799692
3430,000000	98,800071
3429,000000	98,800506
3428,000000	98,800878
3427,000000	98,800835
3426,000000	98,799983
3425,000000	98,798283
3424,000000	98,796196
3423,000000	98,794312
3422,000000	98,792891
3421,000000	98,791786
3420,000000	98,790757
3419,000000	98,789845
3418,000000	98,789505
3417,000000	98,790269
3416,000000	98,792053
3415,000000	98,793772
3414,000000	98,793980
3413,000000	98,792192
3412,000000	98,789434
3411,000000	98,787288
3410,000000	98,786473
3409,000000	98,786501
3408,000000	98,786556
3407,000000	98,786434
3406,000000	98,786613
3405,000000	98,787588
3404,000000	98,789181
3403,000000	98,790426
3402,000000	98,790246
3401,000000	98,788450
3400,000000	98,786039
3399,000000	98,784374
3398,000000	98,784042
3397,000000	98,784606
3396,000000	98,785292
3395,000000	98,785623
3394,000000	98,785462
3393,000000	98,784800
3392,000000	98,783734
3391,000000	98,782538
3390,000000	98,781608
3389,000000	98,781243
3388,000000	98,781336
3387,000000	98,781225
3386,000000	98,780130
3385,000000	98,777963
3384,000000	98,775523
3383,000000	98,773574
3382,000000	98,771983
3381,000000	98,770184
3380,000000	98,768392
3379,000000	98,767733
3378,000000	98,768955
3377,000000	98,771417
3376,000000	98,773628
3375,000000	98,774560
3374,000000	98,774221
3373,000000	98,773166
3372,000000	98,771778
3371,000000	98,769997
3370,000000	98,767579
3369,000000	98,764665
3368,000000	98,762138
3367,000000	98,761211
3366,000000	98,762427
3365,000000	98,765054
3364,000000	98,767578
3363,000000	98,768809
3362,000000	98,768597
3361,000000	98,767591
3360,000000	98,766387
3359,000000	98,764935
3358,000000	98,762816
3357,000000	98,760082
3356,000000	98,757557
3355,000000	98,756104
3354,000000	98,755812
3353,000000	98,756237
3352,000000	98,757303
3351,000000	98,759372
3350,000000	98,762338
3349,000000	98,765117
3348,000000	98,766430
3347,000000	98,765928
3346,000000	98,764300
3345,000000	98,762444
3344,000000	98,760843
3343,000000	98,759689
3342,000000	98,759213
3341,000000	98,759626
3340,000000	98,760737
3339,000000	98,761859
3338,000000	98,762330
3337,000000	98,762224
3336,000000	98,762303
3335,000000	98,763032
3334,000000	98,763810
3333,000000	98,763553
3332,000000	98,762003
3331,000000	98,760118
3330,000000	98,759065
3329,000000	98,759082
3328,000000	98,759437
3327,000000	98,759285
3326,000000	98,758375
3325,000000	98,757124
3324,000000	98,756158
3323,000000	98,755720
3322,000000	98,755360
3321,000000	98,754316
3320,000000	98,752211
3319,000000	98,749257
3318,000000	98,745790
3317,000000	98,741899
3316,000000	98,737694
3315,000000	98,733699
3314,000000	98,730614
3313,000000	98,728690
3312,000000	98,727448
3311,000000	98,726001
3310,000000	98,723561
3309,000000	98,719712
3308,000000	98,714432
3307,000000	98,707978
3306,000000	98,700844
3305,000000	98,693911
3304,000000	98,688504
3303,000000	98,685898
3302,000000	98,686413
3301,000000	98,689030
3300,000000	98,692119
3299,000000	98,694730
3298,000000	98,697214
3297,000000	98,700656
3296,000000	98,705776
3295,000000	98,712342
3294,000000	98,719604
3293,000000	98,727090
3292,000000	98,734848
3291,000000	98,742882
3290,000000	98,750563
3289,000000	98,756908
3288,000000	98,761513
3287,000000	98,765010
3286,000000	98,768456
3285,000000	98,772334
3284,000000	98,776194
3283,000000	98,779194
3282,000000	98,780841
3281,000000	98,781259
3280,000000	98,781069
3279,000000	98,781204
3278,000000	98,782651
3277,000000	98,785918
3276,000000	98,790487
3275,000000	98,795029
3274,000000	98,798546
3273,000000	98,801312
3272,000000	98,804347
3271,000000	98,807972
3270,000000	98,811367
3269,000000	98,813669
3268,000000	98,815040
3267,000000	98,816335
3266,000000	98,818085
3265,000000	98,820255
3264,000000	98,822651
3263,000000	98,824972
3262,000000	98,826680
3261,000000	98,827558
3260,000000	98,828469
3259,000000	98,830876
3258,000000	98,835310
3257,000000	98,840683
3256,000000	98,845279
3255,000000	98,848071
3254,000000	98,849010
3253,000000	98,848723
3252,000000	98,848340
3251,000000	98,849084
3250,000000	98,851263
3249,000000	98,853708
3248,000000	98,854718
3247,000000	98,853768
3246,000000	98,852116
3245,000000	98,851642
3244,000000	98,853236
3243,000000	98,856321
3242,000000	98,859760
3241,000000	98,863078
3240,000000	98,866713
3239,000000	98,871072
3238,000000	98,875537
3237,000000	98,878754
3236,000000	98,880035
3235,000000	98,880175
3234,000000	98,880683
3233,000000	98,882335
3232,000000	98,884633
3231,000000	98,886508
3230,000000	98,887321
3229,000000	98,887388
3228,000000	98,887748
3227,000000	98,889331
3226,000000	98,892127
3225,000000	98,895166
3224,000000	98,897482
3223,000000	98,899027
3222,000000	98,900497
3221,000000	98,902456
3220,000000	98,904876
3219,000000	98,907483
3218,000000	98,910143
3217,000000	98,912684
3216,000000	98,914607
3215,000000	98,915398
3214,000000	98,915293
3213,000000	98,915476
3212,000000	98,917058
3211,000000	98,919755
3210,000000	98,921914
3209,000000	98,922159
3208,000000	98,920935
3207,000000	98,920097
3206,000000	98,921021
3205,000000	98,923480
3204,000000	98,926326
3203,000000	98,928833
3202,000000	98,931109
3201,000000	98,933561
3200,000000	98,936320
3199,000000	98,939094
3198,000000	98,941365
3197,000000	98,942789
3196,000000	98,943608
3195,000000	98,944569
3194,000000	98,946245
3193,000000	98,948417
3192,000000	98,950291
3191,000000	98,951314
3190,000000	98,951701
3189,000000	98,952181
3188,000000	98,953307
3187,000000	98,955022
3186,000000	98,956860
3185,000000	98,958608
3184,000000	98,960711
3183,000000	98,963868
3182,000000	98,968216
3181,000000	98,973016
3180,000000	98,977156
3179,000000	98,979922
3178,000000	98,981361
3177,000000	98,982197
3176,000000	98,983448
3175,000000	98,985848
3174,000000	98,989319
3173,000000	98,992947
3172,000000	98,995606
3171,000000	98,996700
3170,000000	98,996540
3169,000000	98,996189
3168,000000	98,996802
3167,000000	98,998663
3166,000000	99,000746
3165,000000	99,001628
3164,000000	99,001137
3163,000000	99,000825
3162,000000	99,002472
3161,000000	99,006286
3160,000000	99,010786
3159,000000	99,014289
3158,000000	99,016164
3157,000000	99,016853
3156,000000	99,017229
3155,000000	99,018145
3154,000000	99,020151
3153,000000	99,023173
3152,000000	99,026394
3151,000000	99,028607
3150,000000	99,028934
3149,000000	99,027458
3148,000000	99,025399
3147,000000	99,024567
3146,000000	99,026258
3145,000000	99,030414
3144,000000	99,035864
3143,000000	99,041370
3142,000000	99,046287
3141,000000	99,050221
3140,000000	99,052512
3139,000000	99,052530
3138,000000	99,050510
3137,000000	99,047744
3136,000000	99,045778
3135,000000	99,045492
3134,000000	99,046908
3133,000000	99,049521
3132,000000	99,052476
3131,000000	99,054624
3130,000000	99,054955
3129,000000	99,053347
3128,000000	99,050861
3127,000000	99,049130
3126,000000	99,049357
3125,000000	99,051763
3124,000000	99,055660
3123,000000	99,059847
3122,000000	99,063103
3121,000000	99,064659
3120,000000	99,064458
3119,000000	99,063034
3118,000000	99,061113
3117,000000	99,059157
3116,000000	99,057109
3115,000000	99,054662
3114,000000	99,052002
3113,000000	99,050135
3112,000000	99,050029
3111,000000	99,051323
3110,000000	99,052355
3109,000000	99,051758
3108,000000	99,049634
3107,000000	99,046860
3106,000000	99,043788
3105,000000	99,040381
3104,000000	99,037323
3103,000000	99,035973
3102,000000	99,036856
3101,000000	99,038801
3100,000000	99,040081
3099,000000	99,040113
3098,000000	99,039647
3097,000000	99,039511
3096,000000	99,039627
3095,000000	99,039178
3094,000000	99,037415
3093,000000	99,034316
3092,000000	99,030646
3091,000000	99,027339
3090,000000	99,024578
3089,000000	99,021428
3088,000000	99,016607
3087,000000	99,009770
3086,000000	99,002021
3085,000000	98,995162
3084,000000	98,990503
3083,000000	98,988399
3082,000000	98,988643
3081,000000	98,990918
3080,000000	98,994615
3079,000000	98,998463
3078,000000	99,000866
3077,000000	99,000946
3076,000000	98,999185
3075,000000	98,996899
3074,000000	98,995175
3073,000000	98,994384
3072,000000	98,994402
3071,000000	98,994825
3070,000000	98,994912
3069,000000	98,993763
3068,000000	98,990892
3067,000000	98,986614
3066,000000	98,981778
3065,000000	98,977169
3064,000000	98,973168
3063,000000	98,969789
3062,000000	98,966895
3061,000000	98,964484
3060,000000	98,962925
3059,000000	98,962869
3058,000000	98,964826
3057,000000	98,968755
3056,000000	98,974053
3055,000000	98,979857
3054,000000	98,985335
3053,000000	98,989856
3052,000000	98,993042
3051,000000	98,994818
3050,000000	98,995454
3049,000000	98,995574
3048,000000	98,995866
3047,000000	98,996474
3046,000000	98,996575
3045,000000	98,994914
3044,000000	98,991080
3043,000000	98,986123
3042,000000	98,981551
3041,000000	98,977672
3040,000000	98,973228
3039,000000	98,966855
3038,000000	98,958595
3037,000000	98,949665
3036,000000	98,940781
3035,000000	98,931140
3034,000000	98,919291
3033,000000	98,904892
3032,000000	98,889433
3031,000000	98,875289
3030,000000	98,864207
3029,000000	98,856511
3028,000000	98,851358
3027,000000	98,847681
3026,000000	98,845240
3025,000000	98,845044
3024,000000	98,848410
3023,000000	98,855433
3022,000000	98,864626
3021,000000	98,874297
3020,000000	98,883922
3019,000000	98,893600
3018,000000	98,902544
3017,000000	98,909075
3016,000000	98,912455
3015,000000	98,914015
3014,000000	98,915920
3013,000000	98,919212
3012,000000	98,923639
3011,000000	98,929007
3010,000000	98,935826
3009,000000	98,944518
3008,000000	98,954717
3007,000000	98,965679
3006,000000	98,976928
3005,000000	98,988178
3004,000000	98,999000
3003,000000	99,009030
3002,000000	99,018215
3001,000000	99,026423
3000,000000	99,032909
2999,000000	99,036564
2998,000000	99,036561
2997,000000	99,032285
2996,000000	99,022959
2995,000000	99,007850
2994,000000	98,986831
2993,000000	98,960120
2992,000000	98,927352
2991,000000	98,887710
2990,000000	98,840973
2989,000000	98,787965
2988,000000	98,730481
2987,000000	98,672195
2986,000000	98,619599
2985,000000	98,578729
2984,000000	98,547303
2983,000000	98,510346
2982,000000	98,446857
2981,000000	98,344433
2980,000000	98,208077
2979,000000	98,054941
2978,000000	97,902185
2977,000000	97,759934
2976,000000	97,632969
2975,000000	97,524237
2974,000000	97,434553
2973,000000	97,359534
2972,000000	97,289196
2971,000000	97,213202
2970,000000	97,128170
2969,000000	97,040232
2968,000000	96,959723
2967,000000	96,893277
2966,000000	96,840828
2965,000000	96,799095
2964,000000	96,765997
2963,000000	96,741107
2962,000000	96,723694
2961,000000	96,711928
2960,000000	96,703865
2959,000000	96,698270
2958,000000	96,694373
2957,000000	96,691509
2956,000000	96,688905
2955,000000	96,685588
2954,000000	96,680609
2953,000000	96,673512
2952,000000	96,664069
2951,000000	96,650984
2950,000000	96,631394
2949,000000	96,602179
2948,000000	96,561851
2947,000000	96,510740
2946,000000	96,449678
2945,000000	96,379134
2944,000000	96,299206
2943,000000	96,210049
2942,000000	96,112145
2941,000000	96,006492
2940,000000	95,894411
2939,000000	95,776860
2938,000000	95,654616
2937,000000	95,529348
2936,000000	95,403934
2935,000000	95,280860
2934,000000	95,160643
2933,000000	95,042846
2932,000000	94,928340
2931,000000	94,819747
2930,000000	94,719494
2929,000000	94,628205
2928,000000	94,545109
2927,000000	94,469057
2926,000000	94,398741
2925,000000	94,332429
2924,000000	94,268391
2923,000000	94,205702
2922,000000	94,144618
2921,000000	94,086490
2920,000000	94,033322
2919,000000	93,987147
2918,000000	93,949465
2917,000000	93,921309
2916,000000	93,904159
2915,000000	93,900272
2914,000000	93,911525
2913,000000	93,937919
2912,000000	93,977720
2911,000000	94,029916
2910,000000	94,096248
2909,000000	94,180591
2908,000000	94,286526
2907,000000	94,415677
2906,000000	94,568126
2905,000000	94,743052
2904,000000	94,938543
2903,000000	95,151143
2902,000000	95,376247
2901,000000	95,608967
2900,000000	95,844254
2899,000000	96,076843
2898,000000	96,301536
2897,000000	96,514094
2896,000000	96,711770
2895,000000	96,892894
2894,000000	97,056582
2893,000000	97,202789
2892,000000	97,332386
2891,000000	97,446490
2890,000000	97,545728
2889,000000	97,630656
2888,000000	97,702833
2887,000000	97,764831
2886,000000	97,818448
2885,000000	97,863139
2884,000000	97,896610
2883,000000	97,917090
2882,000000	97,925105
2881,000000	97,923074
2880,000000	97,913736
2879,000000	97,899245
2878,000000	97,881594
2877,000000	97,863121
2876,000000	97,845514
2875,000000	97,828380
2874,000000	97,809684
2873,000000	97,788382
2872,000000	97,766374
2871,000000	97,747189
2870,000000	97,732927
2869,000000	97,722738
2868,000000	97,713544
2867,000000	97,701287
2866,000000	97,681750
2865,000000	97,651682
2864,000000	97,610090
2863,000000	97,558005
2862,000000	97,496688
2861,000000	97,426748
2860,000000	97,349468
2859,000000	97,268172
2858,000000	97,187430
2857,000000	97,111076
2856,000000	97,041207
2855,000000	96,978972
2854,000000	96,925911
2853,000000	96,885208
2852,000000	96,862819
2851,000000	96,866782
2850,000000	96,903836
2849,000000	96,975077
2848,000000	97,074140
2847,000000	97,189703
2846,000000	97,310245
2845,000000	97,427608
2844,000000	97,538196
2843,000000	97,642222
2842,000000	97,741371
2841,000000	97,836397
2840,000000	97,926238
2839,000000	98,009240
2838,000000	98,084838
2837,000000	98,153439
2836,000000	98,215235
2835,000000	98,270002
2834,000000	98,318158
2833,000000	98,361219
2832,000000	98,400482
2831,000000	98,435487
2830,000000	98,464404
2829,000000	98,485995
2828,000000	98,500849
2827,000000	98,510596
2826,000000	98,516179
2825,000000	98,517183
2824,000000	98,512669
2823,000000	98,502590
2822,000000	98,488639
2821,000000	98,473881
2820,000000	98,461478
2819,000000	98,453408
2818,000000	98,450146
2817,000000	98,451511
2816,000000	98,457761
2815,000000	98,469854
2814,000000	98,488800
2813,000000	98,514715
2812,000000	98,546340
2811,000000	98,581433
2810,000000	98,617638
2809,000000	98,653103
2808,000000	98,686567
2807,000000	98,717162
2806,000000	98,744470
2805,000000	98,768665
2804,000000	98,790176
2803,000000	98,809188
2802,000000	98,825718
2801,000000	98,840149
2800,000000	98,853270
2799,000000	98,865502
2798,000000	98,876473
2797,000000	98,885794
2796,000000	98,894014
2795,000000	98,902341
2794,000000	98,911425
2793,000000	98,920716
2792,000000	98,929095
2791,000000	98,935913
2790,000000	98,941417
2789,000000	98,946452
2788,000000	98,951869
2787,000000	98,958144
2786,000000	98,965413
2785,000000	98,973665
2784,000000	98,982609
2783,000000	98,991372
2782,000000	98,998750
2781,000000	99,004153
2780,000000	99,008267
2779,000000	99,012576
2778,000000	99,018181
2777,000000	99,024975
2776,000000	99,031685
2775,000000	99,036724
2774,000000	99,039457
2773,000000	99,040857
2772,000000	99,042572
2771,000000	99,045104
2770,000000	99,047289
2769,000000	99,047829
2768,000000	99,046825
2767,000000	99,045334
2766,000000	99,043987
2765,000000	99,042750
2764,000000	99,041743
2763,000000	99,041360
2762,000000	99,041565
2761,000000	99,041812
2760,000000	99,041802
2759,000000	99,041749
2758,000000	99,041729
2757,000000	99,041345
2756,000000	99,040217
2755,000000	99,038360
2754,000000	99,035906
2753,000000	99,032960
2752,000000	99,029994
2751,000000	99,027903
2750,000000	99,027189
2749,000000	99,027258
2748,000000	99,026896
2747,000000	99,025424
2746,000000	99,023241
2745,000000	99,021289
2744,000000	99,020173
2743,000000	99,019873
2742,000000	99,020217
2741,000000	99,021314
2740,000000	99,023224
2739,000000	99,025301
2738,000000	99,026469
2737,000000	99,026422
2736,000000	99,026090
2735,000000	99,026530
2734,000000	99,027818
2733,000000	99,029603
2732,000000	99,032206
2731,000000	99,036187
2730,000000	99,040977
2729,000000	99,045019
2728,000000	99,047559
2727,000000	99,049537
2726,000000	99,052290
2725,000000	99,056018
2724,000000	99,059926
2723,000000	99,063391
2722,000000	99,066504
2721,000000	99,069795
2720,000000	99,073789
2719,000000	99,078533
2718,000000	99,083265
2717,000000	99,086874
2716,000000	99,089061
2715,000000	99,090734
2714,000000	99,092890
2713,000000	99,095350
2712,000000	99,096991
2711,000000	99,097152
2710,000000	99,096435
2709,000000	99,096162
2708,000000	99,097292
2707,000000	99,099800
2706,000000	99,102855
2705,000000	99,105563
2704,000000	99,107648
2703,000000	99,109496
2702,000000	99,111504
2701,000000	99,113514
2700,000000	99,114996
2699,000000	99,115765
2698,000000	99,116379
2697,000000	99,117650
2696,000000	99,119640
2695,000000	99,121206
2694,000000	99,120886
2693,000000	99,118463
2692,000000	99,115451
2691,000000	99,113755
2690,000000	99,113954
2689,000000	99,115072
2688,000000	99,115793
2687,000000	99,115561
2686,000000	99,114764
2685,000000	99,114382
2684,000000	99,115376
2683,000000	99,117804
2682,000000	99,120381
2681,000000	99,121394
2680,000000	99,120341
2679,000000	99,118490
2678,000000	99,117693
2677,000000	99,118806
2676,000000	99,121186
2675,000000	99,123303
2674,000000	99,123788
2673,000000	99,122380
2672,000000	99,120204
2671,000000	99,118972
2670,000000	99,119675
2669,000000	99,122037
2668,000000	99,125134
2667,000000	99,128356
2666,000000	99,131811
2665,000000	99,136068
2664,000000	99,141480
2663,000000	99,147532
2662,000000	99,152945
2661,000000	99,156757
2660,000000	99,159259
2659,000000	99,161639
2658,000000	99,164869
2657,000000	99,169299
2656,000000	99,174951
2655,000000	99,181423
2654,000000	99,187509
2653,000000	99,191853
2652,000000	99,194391
2651,000000	99,196623
2650,000000	99,200118
2649,000000	99,205151
2648,000000	99,210912
2647,000000	99,216335
2646,000000	99,220342
2645,000000	99,222060
2644,000000	99,221597
2643,000000	99,220400
2642,000000	99,220268
2641,000000	99,222025
2640,000000	99,225321
2639,000000	99,229222
2638,000000	99,232560
2637,000000	99,234127
2636,000000	99,233352
2635,000000	99,231029
2634,000000	99,229007
2633,000000	99,228842
2632,000000	99,230578
2631,000000	99,232724
2630,000000	99,233557
2629,000000	99,232711
2628,000000	99,231436
2627,000000	99,231005
2626,000000	99,231010
2625,000000	99,229857
2624,000000	99,226912
2623,000000	99,223510
2622,000000	99,221639
2621,000000	99,222208
2620,000000	99,224753
2619,000000	99,228112
2618,000000	99,231029
2617,000000	99,232747
2616,000000	99,233492
2615,000000	99,233969
2614,000000	99,234084
2613,000000	99,232807
2612,000000	99,229819
2611,000000	99,226714
2610,000000	99,225916
2609,000000	99,228528
2608,000000	99,233553
2607,000000	99,238787
2606,000000	99,242119
2605,000000	99,242538
2604,000000	99,240708
2603,000000	99,238532
2602,000000	99,237767
2601,000000	99,238951
2600,000000	99,241488
2599,000000	99,244200
2598,000000	99,245669
2597,000000	99,244905
2596,000000	99,242322
2595,000000	99,239707
2594,000000	99,238678
2593,000000	99,239339
2592,000000	99,240630
2591,000000	99,241413
2590,000000	99,240886
2589,000000	99,238617
2588,000000	99,235005
2587,000000	99,231535
2586,000000	99,229993
2585,000000	99,231283
2584,000000	99,234933
2583,000000	99,239308
2582,000000	99,242226
2581,000000	99,242172
2580,000000	99,239531
2579,000000	99,236268
2578,000000	99,233981
2577,000000	99,232610
2576,000000	99,231289
2575,000000	99,229714
2574,000000	99,228059
2573,000000	99,226177
2572,000000	99,223818
2571,000000	99,221428
2570,000000	99,219939
2569,000000	99,219765
2568,000000	99,220507
2567,000000	99,221512
2566,000000	99,222283
2565,000000	99,222504
2564,000000	99,222251
2563,000000	99,222167
2562,000000	99,222940
2561,000000	99,224442
2560,000000	99,225639
2559,000000	99,225467
2558,000000	99,223775
2557,000000	99,221493
2556,000000	99,219864
2555,000000	99,219338
2554,000000	99,219225
2553,000000	99,218730
2552,000000	99,218231
2551,000000	99,218950
2550,000000	99,221312
2549,000000	99,224235
2548,000000	99,226243
2547,000000	99,226668
2546,000000	99,225478
2545,000000	99,222812
2544,000000	99,219452
2543,000000	99,217210
2542,000000	99,217892
2541,000000	99,221742
2540,000000	99,227239
2539,000000	99,232212
2538,000000	99,234877
2537,000000	99,234372
2536,000000	99,231289
2535,000000	99,227762
2534,000000	99,226253
2533,000000	99,227642
2532,000000	99,230510
2531,000000	99,232399
2530,000000	99,231742
2529,000000	99,228812
2528,000000	99,225219
2527,000000	99,222732
2526,000000	99,222375
2525,000000	99,224183
2524,000000	99,227378
2523,000000	99,230684
2522,000000	99,232845
2521,000000	99,233205
2520,000000	99,231893
2519,000000	99,229496
2518,000000	99,226923
2517,000000	99,225699
2516,000000	99,227578
2515,000000	99,232892
2514,000000	99,239485
2513,000000	99,244320
2512,000000	99,246559
2511,000000	99,248349
2510,000000	99,252162
2509,000000	99,257865
2508,000000	99,262968
2507,000000	99,265371
2506,000000	99,265194
2505,000000	99,264101
2504,000000	99,263549
2503,000000	99,264044
2502,000000	99,265481
2501,000000	99,267432
2500,000000	99,269048
2499,000000	99,269495
2498,000000	99,269093
2497,000000	99,269472
2496,000000	99,271703
2495,000000	99,274403
2494,000000	99,274902
2493,000000	99,272580
2492,000000	99,269996
2491,000000	99,270056
2490,000000	99,272850
2489,000000	99,276207
2488,000000	99,278654
2487,000000	99,280723
2486,000000	99,283584
2485,000000	99,287382
2484,000000	99,291086
2483,000000	99,293350
2482,000000	99,293476
2481,000000	99,292020
2480,000000	99,290490
2479,000000	99,290230
2478,000000	99,291692
2477,000000	99,294643
2476,000000	99,298254
2475,000000	99,300739
2474,000000	99,300146
2473,000000	99,296590
2472,000000	99,293129
2471,000000	99,293179
2470,000000	99,297172
2469,000000	99,302455
2468,000000	99,305995
2467,000000	99,306528
2466,000000	99,304761
2465,000000	99,302749
2464,000000	99,302935
2463,000000	99,306547
2462,000000	99,312710
2461,000000	99,319607
2460,000000	99,326000
2459,000000	99,330966
2458,000000	99,333129
2457,000000	99,331920
2456,000000	99,329378
2455,000000	99,328789
2454,000000	99,331059
2453,000000	99,333732
2452,000000	99,334232
2451,000000	99,332887
2450,000000	99,331933
2449,000000	99,332429
2448,000000	99,333277
2447,000000	99,333180
2446,000000	99,332722
2445,000000	99,333964
2444,000000	99,337859
2443,000000	99,342300
2442,000000	99,343543
2441,000000	99,339963
2440,000000	99,333956
2439,000000	99,329685
2438,000000	99,329472
2437,000000	99,332691
2436,000000	99,337041
2435,000000	99,339864
2434,000000	99,339209
2433,000000	99,335244
2432,000000	99,330511
2431,000000	99,327703
2430,000000	99,327258
2429,000000	99,327881
2428,000000	99,328649
2427,000000	99,329280
2426,000000	99,328960
2425,000000	99,326830
2424,000000	99,323727
2423,000000	99,321901
2422,000000	99,322581
2421,000000	99,324888
2420,000000	99,327267
2419,000000	99,329006
2418,000000	99,330289
2417,000000	99,331820
2416,000000	99,334411
2415,000000	99,337881
2414,000000	99,340427
2413,000000	99,340259
2412,000000	99,337881
2411,000000	99,335700
2410,000000	99,335505
2409,000000	99,337464
2408,000000	99,341213
2407,000000	99,346138
2406,000000	99,350425
2405,000000	99,351772
2404,000000	99,349887
2403,000000	99,347056
2402,000000	99,345574
2401,000000	99,345609
2400,000000	99,345999
2399,000000	99,346013
2398,000000	99,345683
2397,000000	99,345412
2396,000000	99,345856
2395,000000	99,347431
2394,000000	99,349491
2393,000000	99,350796
2392,000000	99,351092
2391,000000	99,351345
2390,000000	99,351964
2389,000000	99,351827
2388,000000	99,349550
2387,000000	99,345119
2386,000000	99,339920
2385,000000	99,335649
2384,000000	99,333561
2383,000000	99,333711
2382,000000	99,334609
2381,000000	99,334395
2380,000000	99,332622
2379,000000	99,330409
2378,000000	99,328551
2377,000000	99,326766
2376,000000	99,325166
2375,000000	99,325209
2374,000000	99,328081
2373,000000	99,332974
2372,000000	99,337761
2371,000000	99,340524
2370,000000	99,340245
2369,000000	99,337018
2368,000000	99,332603
2367,000000	99,329693
2366,000000	99,329665
2365,000000	99,331991
2364,000000	99,335292
2363,000000	99,338220
2362,000000	99,339703
2361,000000	99,339524
2360,000000	99,338534
2359,000000	99,337248
2358,000000	99,336115
2357,000000	99,336337
2356,000000	99,339091
2355,000000	99,343028
2354,000000	99,345781
2353,000000	99,346426
2352,000000	99,346231
2351,000000	99,347354
2350,000000	99,350090
2349,000000	99,352316
2348,000000	99,352000
2347,000000	99,350830
2346,000000	99,353662
2345,000000	99,362103
2344,000000	99,371966
2343,000000	99,378190
2342,000000	99,379387
2341,000000	99,376116
2340,000000	99,370009
2339,000000	99,364303
2338,000000	99,362314
2337,000000	99,365242
2336,000000	99,370568
2335,000000	99,374663
2334,000000	99,375463
2333,000000	99,373739
2332,000000	99,370735
2331,000000	99,368403
2330,000000	99,368560
2329,000000	99,374003
2328,000000	99,385880
2327,000000	99,403276
2326,000000	99,422012
2325,000000	99,436129
2324,000000	99,441015
2323,000000	99,436592
2322,000000	99,427058
2321,000000	99,417500
2320,000000	99,410340
2319,000000	99,405748
2318,000000	99,402350
2317,000000	99,399696
2316,000000	99,398147
2315,000000	99,398935
2314,000000	99,401526
2313,000000	99,404033
2312,000000	99,404673
2311,000000	99,404517
2310,000000	99,405946
2309,000000	99,410099
2308,000000	99,415386
2307,000000	99,419891
2306,000000	99,423560
2305,000000	99,428187
2304,000000	99,434578
2303,000000	99,440815
2302,000000	99,443265
2301,000000	99,440560
2300,000000	99,435306
2299,000000	99,432359
2298,000000	99,434458
2297,000000	99,440974
2296,000000	99,448837
2295,000000	99,454917
2294,000000	99,457275
2293,000000	99,456618
2292,000000	99,456213
2291,000000	99,459576
2290,000000	99,467398
2289,000000	99,477016
2288,000000	99,484977
2287,000000	99,489493
2286,000000	99,491080
2285,000000	99,491522
2284,000000	99,492246
2283,000000	99,492635
2282,000000	99,490664
2281,000000	99,485770
2280,000000	99,480343
2279,000000	99,476900
2278,000000	99,475267
2277,000000	99,474304
2276,000000	99,474571
2275,000000	99,476553
2274,000000	99,477632
2273,000000	99,475101
2272,000000	99,471497
2271,000000	99,472600
2270,000000	99,479178
2269,000000	99,485088
2268,000000	99,485276
2267,000000	99,482097
2266,000000	99,481583
2265,000000	99,486490
2264,000000	99,495325
2263,000000	99,505274
2262,000000	99,513390
2261,000000	99,516953
2260,000000	99,515664
2259,000000	99,512248
2258,000000	99,509180
2257,000000	99,506200
2256,000000	99,502540
2255,000000	99,499672
2254,000000	99,499524
2253,000000	99,501375
2252,000000	99,502512
2251,000000	99,501402
2250,000000	99,498593
2249,000000	99,495317
2248,000000	99,492553
2247,000000	99,491247
2246,000000	99,492998
2245,000000	99,500205
2244,000000	99,514130
2243,000000	99,531214
2242,000000	99,542961
2241,000000	99,543250
2240,000000	99,536019
2239,000000	99,532026
2238,000000	99,537282
2237,000000	99,547720
2236,000000	99,555714
2235,000000	99,557888
2234,000000	99,555403
2233,000000	99,551197
2232,000000	99,549497
2231,000000	99,554217
2230,000000	99,564232
2229,000000	99,572631
2228,000000	99,573853
2227,000000	99,570181
2226,000000	99,568410
2225,000000	99,571424
2224,000000	99,575398
2223,000000	99,574810
2222,000000	99,568589
2221,000000	99,561120
2220,000000	99,557559
2219,000000	99,558372
2218,000000	99,560134
2217,000000	99,562337
2216,000000	99,569732
2215,000000	99,584476
2214,000000	99,599507
2213,000000	99,606062
2212,000000	99,606431
2211,000000	99,611589
2210,000000	99,625895
2209,000000	99,641779
2208,000000	99,651576
2207,000000	99,656625
2206,000000	99,660471
2205,000000	99,660386
2204,000000	99,652044
2203,000000	99,638378
2202,000000	99,627380
2201,000000	99,623194
2200,000000	99,623339
2199,000000	99,623351
2198,000000	99,621150
2197,000000	99,617944
2196,000000	99,616549
2195,000000	99,617567
2194,000000	99,617578
2193,000000	99,614703
2192,000000	99,615257
2191,000000	99,628431
2190,000000	99,651866
2189,000000	99,668788
2188,000000	99,664766
2187,000000	99,643645
2186,000000	99,622729
2185,000000	99,615631
2184,000000	99,623027
2183,000000	99,636883
2182,000000	99,648956
2181,000000	99,655906
2180,000000	99,659082
2179,000000	99,659969
2178,000000	99,657100
2177,000000	99,650054
2176,000000	99,644681
2175,000000	99,648443
2174,000000	99,660514
2173,000000	99,672658
2172,000000	99,680432
2171,000000	99,687706
2170,000000	99,698686
2169,000000	99,711438
2168,000000	99,721517
2167,000000	99,726581
2166,000000	99,725460
2165,000000	99,718576
2164,000000	99,710918
2163,000000	99,706581
2162,000000	99,697730
2161,000000	99,668832
2160,000000	99,619440
2159,000000	99,573146
2158,000000	99,553082
2157,000000	99,558811
2156,000000	99,576801
2155,000000	99,599779
2154,000000	99,625853
2153,000000	99,649761
2152,000000	99,664665
2151,000000	99,668948
2150,000000	99,664636
2149,000000	99,651379
2148,000000	99,627443
2147,000000	99,597226
2146,000000	99,574403
2145,000000	99,574345
2144,000000	99,600377
2143,000000	99,636937
2142,000000	99,659038
2141,000000	99,652465
2140,000000	99,625485
2139,000000	99,598423
2138,000000	99,583270
2137,000000	99,576658
2136,000000	99,570043
2135,000000	99,560203
2134,000000	99,549250
2133,000000	99,540083
2132,000000	99,534888
2131,000000	99,535414
2130,000000	99,542250
2129,000000	99,554315
2128,000000	99,569182
2127,000000	99,582959
2126,000000	99,591131
2125,000000	99,592157
2124,000000	99,589597
2123,000000	99,587579
2122,000000	99,585061
2121,000000	99,578544
2120,000000	99,569987
2119,000000	99,567156
2118,000000	99,574720
2117,000000	99,588882
2116,000000	99,602282
2115,000000	99,610552
2114,000000	99,612736
2113,000000	99,609912
2112,000000	99,606655
2111,000000	99,609661
2110,000000	99,620657
2109,000000	99,632598
2108,000000	99,636869
2107,000000	99,632530
2106,000000	99,625464
2105,000000	99,620628
2104,000000	99,618976
2103,000000	99,620451
2102,000000	99,625318
2101,000000	99,632069
2100,000000	99,637416
2099,000000	99,639612
2098,000000	99,639917
2097,000000	99,640318
2096,000000	99,641143
2095,000000	99,640996
2094,000000	99,638070
2093,000000	99,631554
2092,000000	99,622641
2091,000000	99,614139
2090,000000	99,608664
2089,000000	99,607590
2088,000000	99,611841
2087,000000	99,622137
2086,000000	99,637018
2085,000000	99,651446
2084,000000	99,659693
2083,000000	99,660474
2082,000000	99,658469
2081,000000	99,660069
2080,000000	99,667270
2079,000000	99,676000
2078,000000	99,680722
2077,000000	99,680228
2076,000000	99,677643
2075,000000	99,674839
2074,000000	99,670032
2073,000000	99,662449
2072,000000	99,656492
2071,000000	99,658195
2070,000000	99,668590
2069,000000	99,682938
2068,000000	99,694857
2067,000000	99,699069
2066,000000	99,692958
2065,000000	99,680211
2064,000000	99,670778
2063,000000	99,671573
2062,000000	99,678374
2061,000000	99,681919
2060,000000	99,680684
2059,000000	99,681638
2058,000000	99,688529
2057,000000	99,695978
2056,000000	99,697354
2055,000000	99,693513
2054,000000	99,691327
2053,000000	99,697098
2052,000000	99,712248
2051,000000	99,731335
2050,000000	99,743093
2049,000000	99,739506
2048,000000	99,726794
2047,000000	99,719439
2046,000000	99,720891
2045,000000	99,719511
2044,000000	99,706399
2043,000000	99,689667
2042,000000	99,686349
2041,000000	99,705128
2040,000000	99,739550
2039,000000	99,773855
2038,000000	99,793014
2037,000000	99,792885
2036,000000	99,784840
2035,000000	99,784430
2034,000000	99,793161
2033,000000	99,798761
2032,000000	99,794763
2031,000000	99,788887
2030,000000	99,788988
2029,000000	99,791910
2028,000000	99,791369
2027,000000	99,788252
2026,000000	99,787303
2025,000000	99,789698
2024,000000	99,792668
2023,000000	99,792032
2022,000000	99,782979
2021,000000	99,764184
2020,000000	99,742836
2019,000000	99,729512
2018,000000	99,727415
2017,000000	99,732590
2016,000000	99,744160
2015,000000	99,765651
2014,000000	99,793784
2013,000000	99,815029
2012,000000	99,818712
2011,000000	99,807624
2010,000000	99,790924
2009,000000	99,772050
2008,000000	99,747914
2007,000000	99,716665
2006,000000	99,683727
2005,000000	99,661811
2004,000000	99,663661
2003,000000	99,691784
2002,000000	99,734579
2001,000000	99,773684
2000,000000	99,795999
1999,000000	99,798512
1998,000000	99,785410
1997,000000	99,766461
1996,000000	99,754817
1995,000000	99,756907
1994,000000	99,764230
1993,000000	99,761150
1992,000000	99,743438
1991,000000	99,724379
1990,000000	99,720856
1989,000000	99,740004
1988,000000	99,777644
1987,000000	99,820585
1986,000000	99,850421
1985,000000	99,854914
1984,000000	99,840004
1983,000000	99,824238
1982,000000	99,819206
1981,000000	99,820646
1980,000000	99,818219
1979,000000	99,806460
1978,000000	99,785342
1977,000000	99,759607
1976,000000	99,740553
1975,000000	99,737846
1974,000000	99,746691
1973,000000	99,751600
1972,000000	99,745284
1971,000000	99,735663
1970,000000	99,731709
1969,000000	99,732077
1968,000000	99,731706
1967,000000	99,731128
1966,000000	99,732626
1965,000000	99,733289
1964,000000	99,728787
1963,000000	99,720614
1962,000000	99,714972
1961,000000	99,715996
1960,000000	99,721954
1959,000000	99,727275
1958,000000	99,727765
1957,000000	99,725000
1956,000000	99,725182
1955,000000	99,732200
1954,000000	99,743315
1953,000000	99,753346
1952,000000	99,760420
1951,000000	99,764349
1950,000000	99,762842
1949,000000	99,755852
1948,000000	99,750481
1947,000000	99,753999
1946,000000	99,762385
1945,000000	99,762488
1944,000000	99,747569
1943,000000	99,726569
1942,000000	99,715316
1941,000000	99,720491
1940,000000	99,735400
1939,000000	99,748315
1938,000000	99,750481
1937,000000	99,740367
1936,000000	99,724188
1935,000000	99,710978
1934,000000	99,706469
1933,000000	99,711042
1932,000000	99,721265
1931,000000	99,731934
1930,000000	99,738506
1929,000000	99,740633
1928,000000	99,740935
1927,000000	99,739226
1926,000000	99,731312
1925,000000	99,716086
1924,000000	99,701523
1923,000000	99,697871
1922,000000	99,706492
1921,000000	99,719711
1920,000000	99,729973
1919,000000	99,733639
1918,000000	99,729652
1917,000000	99,720554
1916,000000	99,712147
1915,000000	99,707974
1914,000000	99,706084
1913,000000	99,702979
1912,000000	99,699018
1911,000000	99,696377
1910,000000	99,694053
1909,000000	99,689980
1908,000000	99,686222
1907,000000	99,687319
1906,000000	99,694063
1905,000000	99,702870
1904,000000	99,710826
1903,000000	99,715725
1902,000000	99,713333
1901,000000	99,700450
1900,000000	99,681219
1899,000000	99,665899
1898,000000	99,661702
1897,000000	99,666741
1896,000000	99,673635
1895,000000	99,676291
1894,000000	99,673843
1893,000000	99,670283
1892,000000	99,670378
1891,000000	99,674149
1890,000000	99,675890
1889,000000	99,671262
1888,000000	99,663993
1887,000000	99,661178
1886,000000	99,664344
1885,000000	99,668901
1884,000000	99,671184
1883,000000	99,672066
1882,000000	99,673314
1881,000000	99,674552
1880,000000	99,674588
1879,000000	99,673341
1878,000000	99,671213
1877,000000	99,668529
1876,000000	99,666810
1875,000000	99,667880
1874,000000	99,671015
1873,000000	99,673822
1872,000000	99,675702
1871,000000	99,677520
1870,000000	99,677938
1869,000000	99,673672
1868,000000	99,664632
1867,000000	99,655115
1866,000000	99,649480
1865,000000	99,649409
1864,000000	99,654690
1863,000000	99,663813
1862,000000	99,672972
1861,000000	99,677046
1860,000000	99,673745
1859,000000	99,666004
1858,000000	99,659487
1857,000000	99,658448
1856,000000	99,663356
1855,000000	99,671197
1854,000000	99,677711
1853,000000	99,680459
1852,000000	99,679793
1851,000000	99,677227
1850,000000	99,674391
1849,000000	99,672486
1848,000000	99,672559
1847,000000	99,673740
1846,000000	99,672292
1845,000000	99,664616
1844,000000	99,652780
1843,000000	99,643121
1842,000000	99,639306
1841,000000	99,641932
1840,000000	99,649529
1839,000000	99,658034
1838,000000	99,661508
1837,000000	99,656459
1836,000000	99,646664
1835,000000	99,639849
1834,000000	99,640361
1833,000000	99,646575
1832,000000	99,654006
1831,000000	99,658606
1830,000000	99,657950
1829,000000	99,652143
1828,000000	99,645159
1827,000000	99,641865
1826,000000	99,642090
1825,000000	99,640332
1824,000000	99,633158
1823,000000	99,623188
1822,000000	99,614624
1821,000000	99,608751
1820,000000	99,605084
1819,000000	99,603991
1818,000000	99,605296
1817,000000	99,606800
1816,000000	99,606480
1815,000000	99,604096
1814,000000	99,601059
1813,000000	99,599025
1812,000000	99,598828
1811,000000	99,599451
1810,000000	99,597054
1809,000000	99,588953
1808,000000	99,577432
1807,000000	99,567375
1806,000000	99,561894
1805,000000	99,561166
1804,000000	99,563705
1803,000000	99,566891
1802,000000	99,567450
1801,000000	99,562936
1800,000000	99,553304
1799,000000	99,541132
1798,000000	99,529235
1797,000000	99,520224
1796,000000	99,515266
1795,000000	99,512418
1794,000000	99,507066
1793,000000	99,495586
1792,000000	99,479767
1791,000000	99,464728
1790,000000	99,452124
1789,000000	99,441317
1788,000000	99,431982
1787,000000	99,423982
1786,000000	99,416785
1785,000000	99,409773
1784,000000	99,402100
1783,000000	99,391978
1782,000000	99,378286
1781,000000	99,361863
1780,000000	99,345247
1779,000000	99,331606
1778,000000	99,321590
1777,000000	99,314496
1776,000000	99,308577
1775,000000	99,301023
1774,000000	99,288430
1773,000000	99,268736
1772,000000	99,245867
1771,000000	99,227426
1770,000000	99,215532
1769,000000	99,206652
1768,000000	99,197128
1767,000000	99,186325
1766,000000	99,175017
1765,000000	99,162416
1764,000000	99,145616
1763,000000	99,121779
1762,000000	99,091614
1761,000000	99,058150
1760,000000	99,021561
1759,000000	98,979285
1758,000000	98,927020
1757,000000	98,863593
1756,000000	98,794362
1755,000000	98,726299
1754,000000	98,659261
1753,000000	98,583643
1752,000000	98,487254
1751,000000	98,368640
1750,000000	98,238085
1749,000000	98,103928
1748,000000	97,967618
1747,000000	97,827027
1746,000000	97,678201
1745,000000	97,514889
1744,000000	97,335617
1743,000000	97,148018
1742,000000	96,956094
1741,000000	96,750442
1740,000000	96,526076
1739,000000	96,306330
1738,000000	96,122037
1737,000000	95,973531
1736,000000	95,831845
1735,000000	95,666859
1734,000000	95,490844
1733,000000	95,354636
1732,000000	95,274466
1731,000000	95,234028
1730,000000	95,220411
1729,000000	95,230297
1728,000000	95,263223
1727,000000	95,317956
1726,000000	95,393432
1725,000000	95,488822
1724,000000	95,601628
1723,000000	95,725452
1722,000000	95,851373
1721,000000	95,976491
1720,000000	96,108451
1719,000000	96,260469
1718,000000	96,436099
1717,000000	96,616729
1716,000000	96,781642
1715,000000	96,930964
1714,000000	97,069858
1713,000000	97,197295
1712,000000	97,314436
1711,000000	97,426201
1710,000000	97,533289
1709,000000	97,631243
1708,000000	97,719767
1707,000000	97,806348
1706,000000	97,895306
1705,000000	97,978431
1704,000000	98,046117
1703,000000	98,100758
1702,000000	98,148920
1701,000000	98,191486
1700,000000	98,228252
1699,000000	98,257210
1698,000000	98,276994
1697,000000	98,292148
1696,000000	98,306287
1695,000000	98,322107
1694,000000	98,334603
1693,000000	98,340890
1692,000000	98,343802
1691,000000	98,345092
1690,000000	98,344468
1689,000000	98,341194
1688,000000	98,336403
1687,000000	98,331608
1686,000000	98,321727
1685,000000	98,296227
1684,000000	98,262448
1683,000000	98,239667
1682,000000	98,226089
1681,000000	98,212834
1680,000000	98,196736
1679,000000	98,181458
1678,000000	98,169099
1677,000000	98,154146
1676,000000	98,130844
1675,000000	98,104336
1674,000000	98,083206
1673,000000	98,067363
1672,000000	98,054545
1671,000000	98,044100
1670,000000	98,033352
1669,000000	98,018885
1668,000000	98,001884
1667,000000	97,989417
1666,000000	97,984793
1665,000000	97,983413
1664,000000	97,980690
1663,000000	97,978206
1662,000000	97,979432
1661,000000	97,983550
1660,000000	97,988992
1659,000000	97,997402
1658,000000	98,008908
1657,000000	98,020290
1656,000000	98,028925
1655,000000	98,035353
1654,000000	98,041959
1653,000000	98,053300
1652,000000	98,065986
1651,000000	98,074802
1650,000000	98,089160
1649,000000	98,105540
1648,000000	98,114671
1647,000000	98,116696
1646,000000	98,116032
1645,000000	98,110457
1644,000000	98,100331
1643,000000	98,088798
1642,000000	98,074839
1641,000000	98,056514
1640,000000	98,036077
1639,000000	98,019164
1638,000000	98,008703
1637,000000	98,006594
1636,000000	98,022396
1635,000000	98,062726
1634,000000	98,112452
1633,000000	98,155219
1632,000000	98,190097
1631,000000	98,219018
1630,000000	98,242264
1629,000000	98,260006
1628,000000	98,274813
1627,000000	98,289840
1626,000000	98,304807
1625,000000	98,316470
1624,000000	98,323217
1623,000000	98,327992
1622,000000	98,333407
1621,000000	98,338493
1620,000000	98,342187
1619,000000	98,343975
1618,000000	98,341228
1617,000000	98,332363
1616,000000	98,322069
1615,000000	98,316814
1614,000000	98,318070
1613,000000	98,321977
1612,000000	98,324026
1611,000000	98,322794
1610,000000	98,318496
1609,000000	98,310116
1608,000000	98,296865
1607,000000	98,280284
1606,000000	98,261827
1605,000000	98,240988
1604,000000	98,218297
1603,000000	98,199007
1602,000000	98,188939
1601,000000	98,190217
1600,000000	98,203294
1599,000000	98,228219
1598,000000	98,261355
1597,000000	98,295268
1596,000000	98,325268
1595,000000	98,352156
1594,000000	98,377192
1593,000000	98,399179
1592,000000	98,417630
1591,000000	98,433962
1590,000000	98,447528
1589,000000	98,454984
1588,000000	98,455205
1587,000000	98,451380
1586,000000	98,446623
1585,000000	98,441607
1584,000000	98,437272
1583,000000	98,436763
1582,000000	98,442301
1581,000000	98,451610
1580,000000	98,461627
1579,000000	98,471905
1578,000000	98,482074
1577,000000	98,489854
1576,000000	98,497185
1575,000000	98,508809
1574,000000	98,523458
1573,000000	98,535985
1572,000000	98,541712
1571,000000	98,540001
1570,000000	98,534849
1569,000000	98,530297
1568,000000	98,526765
1567,000000	98,525790
1566,000000	98,529333
1565,000000	98,535703
1564,000000	98,543431
1563,000000	98,553713
1562,000000	98,566914
1561,000000	98,578758
1560,000000	98,584816
1559,000000	98,596234
1558,000000	98,618692
1557,000000	98,631346
1556,000000	98,636612
1555,000000	98,645386
1554,000000	98,658305
1553,000000	98,669751
1552,000000	98,677573
1551,000000	98,688179
1550,000000	98,706309
1549,000000	98,728427
1548,000000	98,748617
1547,000000	98,766631
1546,000000	98,785127
1545,000000	98,803319
1544,000000	98,819326
1543,000000	98,832940
1542,000000	98,842831
1541,000000	98,846572
1540,000000	98,852267
1539,000000	98,870411
1538,000000	98,894410
1537,000000	98,916145
1536,000000	98,935597
1535,000000	98,953201
1534,000000	98,969308
1533,000000	98,983056
1532,000000	98,993241
1531,000000	99,001833
1530,000000	99,009502
1529,000000	99,013864
1528,000000	99,015674
1527,000000	99,020324
1526,000000	99,030080
1525,000000	99,039466
1524,000000	99,043608
1523,000000	99,043804
1522,000000	99,042827
1521,000000	99,042995
1520,000000	99,045628
1519,000000	99,051353
1518,000000	99,058652
1517,000000	99,063158
1516,000000	99,066549
1515,000000	99,073984
1514,000000	99,085097
1513,000000	99,094873
1512,000000	99,101400
1511,000000	99,108007
1510,000000	99,114405
1509,000000	99,114617
1508,000000	99,106267
1507,000000	99,102130
1506,000000	99,109716
1505,000000	99,114245
1504,000000	99,112702
1503,000000	99,112713
1502,000000	99,110278
1501,000000	99,096016
1500,000000	99,066230
1499,000000	99,021865
1498,000000	98,956499
1497,000000	98,862046
1496,000000	98,756451
1495,000000	98,675451
1494,000000	98,634218
1493,000000	98,626057
1492,000000	98,644005
1491,000000	98,684784
1490,000000	98,734777
1489,000000	98,771602
1488,000000	98,788782
1487,000000	98,796437
1486,000000	98,798813
1485,000000	98,793503
1484,000000	98,781573
1483,000000	98,766845
1482,000000	98,747545
1481,000000	98,718564
1480,000000	98,683286
1479,000000	98,648945
1478,000000	98,613393
1477,000000	98,567868
1476,000000	98,511857
1475,000000	98,449116
1474,000000	98,369901
1473,000000	98,259574
1472,000000	98,130353
1471,000000	98,009151
1470,000000	97,898053
1469,000000	97,786720
1468,000000	97,679000
1467,000000	97,588871
1466,000000	97,521871
1465,000000	97,472061
1464,000000	97,435929
1463,000000	97,413296
1462,000000	97,395233
1461,000000	97,369300
1460,000000	97,331007
1459,000000	97,279079
1458,000000	97,197788
1457,000000	97,074141
1456,000000	96,941515
1455,000000	96,838596
1454,000000	96,758955
1453,000000	96,680383
1452,000000	96,599722
1451,000000	96,523875
1450,000000	96,440438
1449,000000	96,323177
1448,000000	96,165447
1447,000000	95,976688
1446,000000	95,744589
1445,000000	95,435259
1444,000000	95,023434
1443,000000	94,494439
1442,000000	93,833913
1441,000000	93,057478
1440,000000	92,223132
1439,000000	91,366455
1438,000000	90,453036
1437,000000	89,496261
1436,000000	88,708253
1435,000000	88,289237
1434,000000	88,184345
1433,000000	88,241132
1432,000000	88,354880
1431,000000	88,421408
1430,000000	88,305492
1429,000000	87,938223
1428,000000	87,420953
1427,000000	86,963295
1426,000000	86,756765
1425,000000	86,932342
1424,000000	87,506278
1423,000000	88,307031
1422,000000	89,112245
1421,000000	89,855618
1420,000000	90,600259
1419,000000	91,351036
1418,000000	91,998416
1417,000000	92,495081
1416,000000	92,915398
1415,000000	93,332681
1414,000000	93,770106
1413,000000	94,229526
1412,000000	94,707720
1411,000000	95,183513
1410,000000	95,622974
1409,000000	96,006366
1408,000000	96,331184
1407,000000	96,596549
1406,000000	96,805212
1405,000000	96,969387
1404,000000	97,097656
1403,000000	97,189163
1402,000000	97,248463
1401,000000	97,290488
1400,000000	97,325027
1399,000000	97,348140
1398,000000	97,354551
1397,000000	97,346718
1396,000000	97,324190
1395,000000	97,278707
1394,000000	97,208444
1393,000000	97,122090
1392,000000	97,025038
1391,000000	96,915917
1390,000000	96,794817
1389,000000	96,665644
1388,000000	96,532144
1387,000000	96,399661
1386,000000	96,277928
1385,000000	96,173730
1384,000000	96,084300
1383,000000	96,003155
1382,000000	95,928892
1381,000000	95,865692
1380,000000	95,817568
1379,000000	95,785831
1378,000000	95,770875
1377,000000	95,772059
1376,000000	95,785983
1375,000000	95,806005
1374,000000	95,823899
1373,000000	95,831568
1372,000000	95,822961
1371,000000	95,795737
1370,000000	95,751410
1369,000000	95,693542
1368,000000	95,624713
1367,000000	95,545614
1366,000000	95,455601
1365,000000	95,353187
1364,000000	95,236427
1363,000000	95,106492
1362,000000	94,970265
1361,000000	94,835135
1360,000000	94,703389
1359,000000	94,574410
1358,000000	94,449220
1357,000000	94,331685
1356,000000	94,227656
1355,000000	94,144035
1354,000000	94,086982
1353,000000	94,058958
1352,000000	94,057374
1351,000000	94,074749
1350,000000	94,099027
1349,000000	94,114531
1348,000000	94,104952
1347,000000	94,056672
1346,000000	93,958364
1345,000000	93,801416
1344,000000	93,581191
1343,000000	93,295832
1342,000000	92,942069
1341,000000	92,515925
1340,000000	92,026918
1339,000000	91,508502
1338,000000	91,003180
1337,000000	90,540733
1336,000000	90,137412
1335,000000	89,803157
1334,000000	89,539151
1333,000000	89,336361
1332,000000	89,183636
1331,000000	89,075440
1330,000000	89,008096
1329,000000	88,976734
1328,000000	88,980511
1327,000000	89,022917
1326,000000	89,105975
1325,000000	89,226910
1324,000000	89,381385
1323,000000	89,566025
1322,000000	89,775740
1321,000000	90,005048
1320,000000	90,250420
1319,000000	90,506430
1318,000000	90,761617
1317,000000	91,003174
1316,000000	91,225098
1315,000000	91,427786
1314,000000	91,612037
1313,000000	91,777183
1312,000000	91,923958
1311,000000	92,055103
1310,000000	92,173831
1309,000000	92,283756
1308,000000	92,388285
1307,000000	92,488550
1306,000000	92,582997
1305,000000	92,670891
1304,000000	92,755033
1303,000000	92,839284
1302,000000	92,925377
1301,000000	93,013931
1300,000000	93,106374
1299,000000	93,203442
1298,000000	93,302881
1297,000000	93,401109
1296,000000	93,496150
1295,000000	93,587288
1294,000000	93,673086
1293,000000	93,750914
1292,000000	93,818010
1291,000000	93,871656
1290,000000	93,908877
1289,000000	93,927229
1288,000000	93,924144
1287,000000	93,896155
1286,000000	93,839978
1285,000000	93,754721
1284,000000	93,643429
1283,000000	93,509885
1282,000000	93,355199
1281,000000	93,178591
1280,000000	92,980215
1279,000000	92,762560
1278,000000	92,526760
1277,000000	92,270348
1276,000000	91,989834
1275,000000	91,682135
1274,000000	91,344243
1273,000000	90,972701
1272,000000	90,566067
1271,000000	90,125866
1270,000000	89,652308
1269,000000	89,144613
1268,000000	88,606611
1267,000000	88,048639
1266,000000	87,482621
1265,000000	86,919195
1264,000000	86,371120
1263,000000	85,850880
1262,000000	85,361146
1261,000000	84,894011
1260,000000	84,443150
1259,000000	84,009017
1258,000000	83,595286
1257,000000	83,213919
1256,000000	82,893216
1255,000000	82,667787
1254,000000	82,549337
1253,000000	82,515757
1252,000000	82,530238
1251,000000	82,559607
1250,000000	82,581159
1249,000000	82,586169
1248,000000	82,581918
1247,000000	82,581919
1246,000000	82,590184
1245,000000	82,603131
1244,000000	82,623037
1243,000000	82,659037
1242,000000	82,717303
1241,000000	82,800322
1240,000000	82,915881
1239,000000	83,074135
1238,000000	83,275545
1237,000000	83,512763
1236,000000	83,780636
1235,000000	84,075960
1234,000000	84,389608
1233,000000	84,710447
1232,000000	85,039771
1231,000000	85,392296
1230,000000	85,787340
1229,000000	86,244590
1228,000000	86,780898
1227,000000	87,400006
1226,000000	88,081600
1225,000000	88,786904
1224,000000	89,473119
1223,000000	90,102099
1222,000000	90,645107
1221,000000	91,089552
1220,000000	91,438329
1219,000000	91,699214
1218,000000	91,879924
1217,000000	91,989504
1216,000000	92,042431
1215,000000	92,055011
1214,000000	92,037913
1213,000000	91,997730
1212,000000	91,939238
1211,000000	91,865227
1210,000000	91,775112
1209,000000	91,667149
1208,000000	91,543853
1207,000000	91,410913
1206,000000	91,272530
1205,000000	91,130534
1204,000000	90,987311
1203,000000	90,846722
1202,000000	90,712425
1201,000000	90,588579
1200,000000	90,481650
1199,000000	90,399141
1198,000000	90,345695
1197,000000	90,324117
1196,000000	90,338025
1195,000000	90,389486
1194,000000	90,477779
1193,000000	90,601519
1192,000000	90,761041
1191,000000	90,954623
1190,000000	91,174691
1189,000000	91,413373
1188,000000	91,666473
1187,000000	91,929330
1186,000000	92,192456
1185,000000	92,445036
1184,000000	92,679823
1183,000000	92,891967
1182,000000	93,077287
1181,000000	93,234999
1180,000000	93,369784
1179,000000	93,486672
1178,000000	93,587229
1177,000000	93,672103
1176,000000	93,743530
1175,000000	93,803903
1174,000000	93,853225
1173,000000	93,891391
1172,000000	93,920741
1171,000000	93,944568
1170,000000	93,966332
1169,000000	93,992369
1168,000000	94,032896
1167,000000	94,097080
1166,000000	94,188299
1165,000000	94,304897
1164,000000	94,443291
1163,000000	94,597650
1162,000000	94,759346
1161,000000	94,919990
1160,000000	95,073029
1159,000000	95,211479
1158,000000	95,327432
1157,000000	95,416435
1156,000000	95,480228
1155,000000	95,524624
1154,000000	95,555404
1153,000000	95,576769
1152,000000	95,592260
1151,000000	95,605353
1150,000000	95,620704
1149,000000	95,644250
1148,000000	95,680042
1147,000000	95,726573
1146,000000	95,778036
1145,000000	95,829685
1144,000000	95,879790
1143,000000	95,926415
1142,000000	95,965738
1141,000000	95,994566
1140,000000	96,012300
1139,000000	96,018971
1138,000000	96,012807
1137,000000	95,991452
1136,000000	95,953266
1135,000000	95,897471
1134,000000	95,824123
1133,000000	95,733635
1132,000000	95,626137
1131,000000	95,500001
1130,000000	95,353612
1129,000000	95,189432
1128,000000	95,014073
1127,000000	94,833817
1126,000000	94,650243
1125,000000	94,462197
1124,000000	94,271039
1123,000000	94,082084
1122,000000	93,901805
1121,000000	93,735758
1120,000000	93,587970
1119,000000	93,459126
1118,000000	93,346067
1117,000000	93,244506
1116,000000	93,150959
1115,000000	93,059431
1114,000000	92,958841
1113,000000	92,837678
1112,000000	92,690033
1111,000000	92,514101
1110,000000	92,308049
1109,000000	92,073129
1108,000000	91,819011
1107,000000	91,560956
1106,000000	91,311562
1105,000000	91,080234
1104,000000	90,878292
1103,000000	90,716728
1102,000000	90,596781
1101,000000	90,509626
1100,000000	90,447240
1099,000000	90,406158
1098,000000	90,383285
1097,000000	90,374799
1096,000000	90,380299
1095,000000	90,402779
1094,000000	90,442329
1093,000000	90,497171
1092,000000	90,569648
1091,000000	90,664438
1090,000000	90,780727
1089,000000	90,910253
1088,000000	91,043796
1087,000000	91,174855
1086,000000	91,298702
1085,000000	91,413805
1084,000000	91,523414
1083,000000	91,630755
1082,000000	91,732789
1081,000000	91,822980
1080,000000	91,898856
1079,000000	91,963429
1078,000000	92,020503
1077,000000	92,073517
1076,000000	92,128169
1075,000000	92,190123
1074,000000	92,259647
1073,000000	92,332383
1072,000000	92,405403
1071,000000	92,478827
1070,000000	92,552122
1069,000000	92,623277
1068,000000	92,692077
1067,000000	92,760590
1066,000000	92,829554
1065,000000	92,896396
1064,000000	92,957346
1063,000000	93,010208
1062,000000	93,055594
1061,000000	93,097013
1060,000000	93,138369
1059,000000	93,179921
1058,000000	93,217979
1057,000000	93,249670
1056,000000	93,276379
1055,000000	93,300352
1054,000000	93,320061
1053,000000	93,331544
1052,000000	93,332701
1051,000000	93,324596
1050,000000	93,310087
1049,000000	93,293928
1048,000000	93,282340
1047,000000	93,278812
1046,000000	93,281189
1045,000000	93,285156
1044,000000	93,289262
1043,000000	93,294291
1042,000000	93,299489
1041,000000	93,302325
1040,000000	93,301164
1039,000000	93,296015
1038,000000	93,287578
1037,000000	93,277139
1036,000000	93,265722
1035,000000	93,251373
1034,000000	93,229941
1033,000000	93,201969
1032,000000	93,176967
1031,000000	93,166469
1030,000000	93,172719
1029,000000	93,187395
1028,000000	93,200813
1027,000000	93,209132
1026,000000	93,212869
1025,000000	93,212140
1024,000000	93,205257
1023,000000	93,190796
1022,000000	93,170377
1021,000000	93,149522
1020,000000	93,134491
1019,000000	93,127137
1018,000000	93,123932
1017,000000	93,121190
1016,000000	93,119478
1015,000000	93,121159
1014,000000	93,126026
1013,000000	93,131892
1012,000000	93,137934
1011,000000	93,144513
1010,000000	93,150711
1009,000000	93,154835
1008,000000	93,156724
1007,000000	93,157154
1006,000000	93,155184
1005,000000	93,148069
1004,000000	93,132974
1003,000000	93,107621
1002,000000	93,070172
1001,000000	93,020348
1000,000000	92,960700
999,000000	92,894868
998,000000	92,824985
997,000000	92,750922
996,000000	92,670577
995,000000	92,580641
994,000000	92,478505
993,000000	92,365367
992,000000	92,245401
991,000000	92,119699
990,000000	91,983609
989,000000	91,830927
988,000000	91,658778
987,000000	91,466136
986,000000	91,250150
985,000000	91,008977
984,000000	90,745100
983,000000	90,461934
982,000000	90,158704
981,000000	89,832188
980,000000	89,483410
979,000000	89,117002
978,000000	88,735657
977,000000	88,340656
976,000000	87,936423
975,000000	87,529686
974,000000	87,125235
973,000000	86,729240
972,000000	86,354484
971,000000	86,015185
970,000000	85,716395
969,000000	85,456963
968,000000	85,241669
967,000000	85,079422
966,000000	84,972698
965,000000	84,916445
964,000000	84,908012
963,000000	84,948776
962,000000	85,034342
961,000000	85,155339
960,000000	85,306543
959,000000	85,487715
958,000000	85,695983
957,000000	85,923890
956,000000	86,166649
955,000000	86,423460
954,000000	86,691866
953,000000	86,966582
952,000000	87,242295
951,000000	87,513074
950,000000	87,771076
949,000000	88,011869
948,000000	88,238961
947,000000	88,458111
946,000000	88,668815
945,000000	88,867019
944,000000	89,054128
943,000000	89,236040
942,000000	89,414446
941,000000	89,584393
940,000000	89,740898
939,000000	89,883454
938,000000	90,013307
937,000000	90,131216
936,000000	90,237839
935,000000	90,333056
934,000000	90,415168
933,000000	90,483162
932,000000	90,539961
931,000000	90,590200
930,000000	90,635489
929,000000	90,675256
928,000000	90,711041
927,000000	90,746722
926,000000	90,784726
925,000000	90,825481
924,000000	90,870274
923,000000	90,921381
922,000000	90,979618
921,000000	91,044655
920,000000	91,117354
919,000000	91,198517
918,000000	91,286316
917,000000	91,378155
916,000000	91,475021
915,000000	91,581756
914,000000	91,703330
913,000000	91,843352
912,000000	92,004081
911,000000	92,183914
910,000000	92,375186
909,000000	92,567168
908,000000	92,751785
907,000000	92,925252
906,000000	93,085944
905,000000	93,233206
904,000000	93,367698
903,000000	93,490434
902,000000	93,601402
901,000000	93,700579
900,000000	93,789410
899,000000	93,870681
898,000000	93,947257
897,000000	94,021383
896,000000	94,093802
895,000000	94,161803
894,000000	94,220217
893,000000	94,266566
892,000000	94,304198
891,000000	94,338531
890,000000	94,370869
889,000000	94,398529
888,000000	94,420595
887,000000	94,440232
886,000000	94,460670
885,000000	94,481320
884,000000	94,499362
883,000000	94,513509
882,000000	94,524638
881,000000	94,534019
880,000000	94,542522
879,000000	94,551295
878,000000	94,561970
877,000000	94,576089
876,000000	94,594532
875,000000	94,616951
874,000000	94,641673
873,000000	94,667358
872,000000	94,695421
871,000000	94,729536
870,000000	94,771168
869,000000	94,815628
868,000000	94,853910
867,000000	94,879017
866,000000	94,890701
865,000000	94,894656
864,000000	94,898244
863,000000	94,906911
862,000000	94,922110
861,000000	94,940343
860,000000	94,954502
859,000000	94,958464
858,000000	94,951832
857,000000	94,939910
856,000000	94,928870
855,000000	94,921460
854,000000	94,917167
853,000000	94,914563
852,000000	94,911780
851,000000	94,905472
850,000000	94,891177
849,000000	94,865483
848,000000	94,827849
847,000000	94,780600
846,000000	94,727594
845,000000	94,672260
844,000000	94,615820
843,000000	94,557203
842,000000	94,494751
841,000000	94,428019
840,000000	94,357986
839,000000	94,286677
838,000000	94,217422
837,000000	94,154806
836,000000	94,103395
835,000000	94,067226
834,000000	94,052819
833,000000	94,071719
832,000000	94,137870
831,000000	94,261089
830,000000	94,443453
829,000000	94,682174
828,000000	94,972409
827,000000	95,306897
826,000000	95,674171
825,000000	96,056934
824,000000	96,432450
823,000000	96,778304
822,000000	97,083297
821,000000	97,351443
820,000000	97,592454
819,000000	97,809324
818,000000	97,997614
817,000000	98,154387
816,000000	98,282635
815,000000	98,387457
814,000000	98,471792
813,000000	98,538148
812,000000	98,591479
811,000000	98,637073
810,000000	98,677176
809,000000	98,711766
808,000000	98,741960
807,000000	98,770152
806,000000	98,797038
805,000000	98,821334
804,000000	98,842793
803,000000	98,863276
802,000000	98,884171
801,000000	98,904980
800,000000	98,925566
799,000000	98,947468
798,000000	98,970956
797,000000	98,992338
796,000000	99,006221
795,000000	99,010033
794,000000	99,005217
793,000000	98,995347
792,000000	98,984781
791,000000	98,977108
790,000000	98,971592
789,000000	98,961502
788,000000	98,939476
787,000000	98,906070
786,000000	98,871007
785,000000	98,844242
784,000000	98,826042
783,000000	98,806860
782,000000	98,777318
781,000000	98,737506
780,000000	98,695294
779,000000	98,655147
778,000000	98,610606
777,000000	98,550656
776,000000	98,472632
775,000000	98,384983
774,000000	98,296388
773,000000	98,206380
772,000000	98,109554
771,000000	98,005379
770,000000	97,899542
769,000000	97,796852
768,000000	97,696522
767,000000	97,594782
766,000000	97,490074
765,000000	97,385441
764,000000	97,287075
763,000000	97,200794
762,000000	97,129645
761,000000	97,075144
760,000000	97,039795
759,000000	97,026142
758,000000	97,033138
757,000000	97,055037
756,000000	97,084385
755,000000	97,115280
754,000000	97,144694
753,000000	97,172892
752,000000	97,201912
751,000000	97,231045
750,000000	97,254075
749,000000	97,264498
748,000000	97,263987
747,000000	97,261967
746,000000	97,265958
745,000000	97,275788
744,000000	97,287641
743,000000	97,298854
742,000000	97,306952
741,000000	97,308844
740,000000	97,303901
739,000000	97,293746
738,000000	97,275970
737,000000	97,242163
736,000000	97,185526
735,000000	97,106856
734,000000	97,010024
733,000000	96,895849
732,000000	96,764763
731,000000	96,622008
730,000000	96,475367
729,000000	96,328849
728,000000	96,181400
727,000000	96,029941
726,000000	95,871566
725,000000	95,705256
724,000000	95,531693
723,000000	95,348872
722,000000	95,150231
721,000000	94,932551
720,000000	94,703169
719,000000	94,469690
718,000000	94,224039
717,000000	93,947388
716,000000	93,629804
715,000000	93,274341
714,000000	92,881900
713,000000	92,444695
712,000000	91,957539
711,000000	91,423721
710,000000	90,845853
709,000000	90,221994
708,000000	89,554357
707,000000	88,851549
706,000000	88,119337
705,000000	87,360765
704,000000	86,588684
703,000000	85,829269
702,000000	85,116616
701,000000	84,493725
700,000000	84,010374
699,000000	83,703099
698,000000	83,573011
697,000000	83,584610
696,000000	83,681363
695,000000	83,803660
694,000000	83,907723
693,000000	83,979228
692,000000	84,027906
691,000000	84,067803
690,000000	84,105158
689,000000	84,142542
688,000000	84,183538
687,000000	84,229223
686,000000	84,278871
685,000000	84,335463
684,000000	84,402631
683,000000	84,478730
682,000000	84,562868
681,000000	84,663676
680,000000	84,791776
679,000000	84,949207
678,000000	85,135366
677,000000	85,354209
676,000000	85,607157
675,000000	85,888161
674,000000	86,193395
673,000000	86,521549
672,000000	86,851799
671,000000	87,163054
670,000000	87,474239
669,000000	87,869582
668,000000	88,365062
667,000000	88,785265
666,000000	89,031385
665,000000	89,168992
664,000000	89,248149
663,000000	89,264927
662,000000	89,192027
661,000000	89,017020
660,000000	88,746851
659,000000	88,391848
658,000000	87,959655
657,000000	87,455084
656,000000	86,887641
655,000000	86,274068
654,000000	85,628416
653,000000	84,956891
652,000000	84,274504
651,000000	83,611071
650,000000	82,982396
649,000000	82,376396
648,000000	81,788361
647,000000	81,237987
646,000000	80,727457
645,000000	80,220011
644,000000	79,686481
643,000000	79,139464
642,000000	78,598367
641,000000	78,057362
640,000000	77,517256
639,000000	77,014134
638,000000	76,583743
637,000000	76,229694
636,000000	75,951192
635,000000	75,762017
634,000000	75,654001
633,000000	75,583825
632,000000	75,520258
631,000000	75,464601
630,000000	75,407375
629,000000	75,307755
628,000000	75,138466
627,000000	74,913243
626,000000	74,649536
625,000000	74,337151
624,000000	73,965339
623,000000	73,547305
622,000000	73,096172
621,000000	72,608753
620,000000	72,092546
619,000000	71,577020
618,000000	71,079332
617,000000	70,593009
616,000000	70,129768
615,000000	69,731884
614,000000	69,422258
613,000000	69,187507
612,000000	69,029330
611,000000	68,984526
610,000000	69,075286
609,000000	69,287365
608,000000	69,617484
607,000000	70,098926
606,000000	70,757491
605,000000	71,586722
604,000000	72,579655
603,000000	73,736921
602,000000	75,032473
601,000000	76,404945
600,000000	77,789646
599,000000	79,134964
598,000000	80,397352
597,000000	81,545920
596,000000	82,568245
595,000000	83,460135
594,000000	84,219583
593,000000	84,859938
592,000000	85,413228
591,000000	85,909769
590,000000	86,361290
589,000000	86,770689
588,000000	87,149831
587,000000	87,515404
586,000000	87,873269
585,000000	88,216333
584,000000	88,536190
583,000000	88,833095
582,000000	89,114749
581,000000	89,387813
580,000000	89,650163
579,000000	89,893259
578,000000	90,114524
577,000000	90,320193
576,000000	90,512521
575,000000	90,684305
574,000000	90,834262
573,000000	90,977595
572,000000	91,128765
571,000000	91,283173
570,000000	91,428538
569,000000	91,567971
568,000000	91,716496
567,000000	91,877177
566,000000	92,036515
565,000000	92,181996
564,000000	92,309517
563,000000	92,415989
562,000000	92,498520
561,000000	92,559526
560,000000	92,603253
559,000000	92,632084
558,000000	92,655329
557,000000	92,691718
556,000000	92,749820
555,000000	92,811946
554,000000	92,851668
553,000000	92,865349
552,000000	92,873061
551,000000	92,893800
550,000000	92,932002
549,000000	92,981985
548,000000	93,031750
547,000000	93,064296
546,000000	93,070154
545,000000	93,060108
544,000000	93,053528
543,000000	93,056074
542,000000	93,060089
541,000000	93,063504
540,000000	93,075793
539,000000	93,106372
538,000000	93,159007
537,000000	93,238299
536,000000	93,349604
535,000000	93,486477
534,000000	93,628228
533,000000	93,757605
532,000000	93,873521
531,000000	93,984454
530,000000	94,095380
529,000000	94,201456
528,000000	94,290119
527,000000	94,349795
526,000000	94,380524
525,000000	94,393285
524,000000	94,396293
523,000000	94,391178
522,000000	94,384062
521,000000	94,385056
520,000000	94,391952
519,000000	94,390429
518,000000	94,380030
517,000000	94,384555
516,000000	94,423175
515,000000	94,486475
514,000000	94,553457
513,000000	94,614847
512,000000	94,667813
511,000000	94,705613
510,000000	94,728415
509,000000	94,748146
508,000000	94,764262
507,000000	94,750914
506,000000	94,690961
505,000000	94,607853
504,000000	94,539159
503,000000	94,491761
502,000000	94,442186
501,000000	94,373948
500,000000	94,291325
499,000000	94,196050
498,000000	94,076853
497,000000	93,929741
496,000000	93,774310
495,000000	93,642332
494,000000	93,553296
493,000000	93,499617
492,000000	93,452172
491,000000	93,388423
490,000000	93,320413
489,000000	93,285704
488,000000	93,308363
487,000000	93,377417
486,000000	93,468056
485,000000	93,571161
484,000000	93,686287
483,000000	93,797409
482,000000	93,881476
481,000000	93,939325
480,000000	93,998979
479,000000	94,088370
478,000000	94,212513
477,000000	94,352435
476,000000	94,474839
475,000000	94,546286
474,000000	94,556100
473,000000	94,535505
472,000000	94,541950
471,000000	94,606320
470,000000	94,703901
469,000000	94,785155
468,000000	94,818525
467,000000	94,811939
466,000000	94,806674
465,000000	94,840150
464,000000	94,912278
463,000000	94,993583
462,000000	95,058140
461,000000	95,107750
460,000000	95,151876
459,000000	95,205809
458,000000	95,249815
457,000000	95,306995
456,000000	95,335591
455,000000	95,287202
454,000000	95,179847
453,000000	95,076018
452,000000	95,042167
451,000000	95,077785
450,000000	95,129882
