# Supplementary material for: Machine learning-assisted non-destructive plasticizer identification and quantification in historical PVC objects based on IR spectroscopy
Source: Sci Rep. 2022 Mar 23;12:5017. doi: 10.1038/s41598-022-08862-1 (PMC8943100; doi:10.1038/s41598-022-08862-1)
Supplement: Supplementary file 1 — Supplementary Information 1. [file 41598_2022_8862_MOESM1_ESM.zip › Plasticizers_PVC_data/ATR_FTIR_all/P4B.ASC]

PE IR       SUBTECH     SPECTRUM    ASCII       PEDS        4.00        
   -1
P4B.ASC
20/10/14
14:44:37.00
20/10/14
14:44:37.00
Student
Sample 011 By student Date Wednesday, October 14 2020
450,000000
#HDR
-1
-1
#GR
cm-1
%T
1.0
0.0
4000,000000
-1,000000
3551
8
100,317188
74,134130
#DATA
4000,000000	99,907577
3999,000000	99,907709
3998,000000	99,907840
3997,000000	99,907976
3996,000000	99,907425
3995,000000	99,906632
3994,000000	99,906053
3993,000000	99,906132
3992,000000	99,907206
3991,000000	99,909282
3990,000000	99,911912
3989,000000	99,914413
3988,000000	99,916306
3987,000000	99,917565
3986,000000	99,918463
3985,000000	99,919228
3984,000000	99,919927
3983,000000	99,920606
3982,000000	99,921351
3981,000000	99,922179
3980,000000	99,923004
3979,000000	99,923837
3978,000000	99,924985
3977,000000	99,926859
3976,000000	99,929487
3975,000000	99,932301
3974,000000	99,934544
3973,000000	99,935867
3972,000000	99,936415
3971,000000	99,936398
3970,000000	99,935784
3969,000000	99,934472
3968,000000	99,932674
3967,000000	99,930899
3966,000000	99,929525
3965,000000	99,928473
3964,000000	99,927456
3963,000000	99,926519
3962,000000	99,926144
3961,000000	99,926663
3960,000000	99,927657
3959,000000	99,928231
3958,000000	99,928004
3957,000000	99,927634
3956,000000	99,928230
3955,000000	99,930195
3954,000000	99,932691
3953,000000	99,934192
3952,000000	99,933753
3951,000000	99,931872
3950,000000	99,930192
3949,000000	99,930278
3948,000000	99,932284
3947,000000	99,934754
3946,000000	99,935834
3945,000000	99,934924
3944,000000	99,933414
3943,000000	99,933615
3942,000000	99,936452
3941,000000	99,940359
3940,000000	99,942939
3939,000000	99,943521
3938,000000	99,943417
3937,000000	99,943844
3936,000000	99,944483
3935,000000	99,944097
3934,000000	99,942202
3933,000000	99,939715
3932,000000	99,938077
3931,000000	99,938039
3930,000000	99,939226
3929,000000	99,940747
3928,000000	99,941823
3927,000000	99,942146
3926,000000	99,942340
3925,000000	99,943715
3924,000000	99,946849
3923,000000	99,950379
3922,000000	99,952345
3921,000000	99,952359
3920,000000	99,951384
3919,000000	99,950208
3918,000000	99,949191
3917,000000	99,948825
3916,000000	99,949440
3915,000000	99,950334
3914,000000	99,950374
3913,000000	99,949471
3912,000000	99,948688
3911,000000	99,948958
3910,000000	99,950484
3909,000000	99,952868
3908,000000	99,955615
3907,000000	99,957881
3906,000000	99,958717
3905,000000	99,957779
3904,000000	99,955910
3903,000000	99,954008
3902,000000	99,951684
3901,000000	99,948881
3900,000000	99,947607
3899,000000	99,949978
3898,000000	99,955208
3897,000000	99,960166
3896,000000	99,962858
3895,000000	99,963634
3894,000000	99,963286
3893,000000	99,962208
3892,000000	99,962100
3891,000000	99,965324
3890,000000	99,971120
3889,000000	99,974444
3888,000000	99,971820
3887,000000	99,964960
3886,000000	99,959107
3885,000000	99,958676
3884,000000	99,961819
3883,000000	99,962641
3882,000000	99,960148
3881,000000	99,958944
3880,000000	99,962968
3879,000000	99,970540
3878,000000	99,975425
3877,000000	99,974066
3876,000000	99,969368
3875,000000	99,966919
3874,000000	99,970098
3873,000000	99,976663
3872,000000	99,980518
3871,000000	99,978995
3870,000000	99,976450
3869,000000	99,978062
3868,000000	99,981219
3867,000000	99,979772
3866,000000	99,974210
3865,000000	99,969743
3864,000000	99,969211
3863,000000	99,971065
3862,000000	99,972440
3861,000000	99,973186
3860,000000	99,975480
3859,000000	99,980754
3858,000000	99,989240
3857,000000	99,999471
3856,000000	100,007473
3855,000000	100,007597
3854,000000	99,999855
3853,000000	99,994548
3852,000000	99,995014
3851,000000	99,990503
3850,000000	99,979500
3849,000000	99,972099
3848,000000	99,972720
3847,000000	99,977822
3846,000000	99,982661
3845,000000	99,985203
3844,000000	99,986109
3843,000000	99,986707
3842,000000	99,987464
3841,000000	99,988045
3840,000000	99,988919
3839,000000	99,991443
3838,000000	99,996158
3837,000000	100,001063
3836,000000	100,003202
3835,000000	100,001455
3834,000000	99,997455
3833,000000	99,993674
3832,000000	99,991671
3831,000000	99,991522
3830,000000	99,991550
3829,000000	99,989957
3828,000000	99,987588
3827,000000	99,987885
3826,000000	99,993576
3825,000000	100,002840
3824,000000	100,010035
3823,000000	100,010592
3822,000000	100,005829
3821,000000	100,003568
3820,000000	100,008568
3819,000000	100,013834
3818,000000	100,012180
3817,000000	100,006876
3816,000000	100,005190
3815,000000	100,009986
3814,000000	100,016016
3813,000000	100,017465
3812,000000	100,016683
3811,000000	100,018502
3810,000000	100,022505
3809,000000	100,024934
3808,000000	100,024474
3807,000000	100,024685
3806,000000	100,028944
3805,000000	100,034146
3804,000000	100,034881
3803,000000	100,030460
3802,000000	100,024382
3801,000000	100,021753
3800,000000	100,022842
3799,000000	100,020928
3798,000000	100,014866
3797,000000	100,011065
3796,000000	100,013459
3795,000000	100,019827
3794,000000	100,024996
3793,000000	100,026578
3792,000000	100,026438
3791,000000	100,027260
3790,000000	100,029675
3789,000000	100,032866
3788,000000	100,035768
3787,000000	100,037519
3786,000000	100,037709
3785,000000	100,036817
3784,000000	100,035657
3783,000000	100,034311
3782,000000	100,032361
3781,000000	100,030444
3780,000000	100,030480
3779,000000	100,033569
3778,000000	100,037909
3777,000000	100,039876
3776,000000	100,038337
3775,000000	100,035666
3774,000000	100,034378
3773,000000	100,034342
3772,000000	100,033927
3771,000000	100,032764
3770,000000	100,032524
3769,000000	100,034140
3768,000000	100,035489
3767,000000	100,034285
3766,000000	100,031606
3765,000000	100,030133
3764,000000	100,030584
3763,000000	100,031340
3762,000000	100,031482
3761,000000	100,032129
3760,000000	100,034058
3759,000000	100,036253
3758,000000	100,037694
3757,000000	100,039195
3756,000000	100,042817
3755,000000	100,049121
3754,000000	100,056300
3753,000000	100,061201
3752,000000	100,061169
3751,000000	100,056993
3750,000000	100,053024
3749,000000	100,052249
3748,000000	100,053722
3747,000000	100,055005
3746,000000	100,053673
3745,000000	100,049247
3744,000000	100,047685
3743,000000	100,051601
3742,000000	100,051949
3741,000000	100,046875
3740,000000	100,044932
3739,000000	100,048333
3738,000000	100,051850
3737,000000	100,051669
3736,000000	100,050218
3735,000000	100,051892
3734,000000	100,056065
3733,000000	100,059108
3732,000000	100,060481
3731,000000	100,061395
3730,000000	100,060574
3729,000000	100,056316
3728,000000	100,050175
3727,000000	100,045987
3726,000000	100,046290
3725,000000	100,049670
3724,000000	100,052675
3723,000000	100,054490
3722,000000	100,056937
3721,000000	100,060749
3720,000000	100,064365
3719,000000	100,066294
3718,000000	100,067043
3717,000000	100,068092
3716,000000	100,070045
3715,000000	100,071645
3714,000000	100,070797
3713,000000	100,066303
3712,000000	100,059974
3711,000000	100,055778
3710,000000	100,054636
3709,000000	100,053640
3708,000000	100,051228
3707,000000	100,048734
3706,000000	100,047791
3705,000000	100,048201
3704,000000	100,048345
3703,000000	100,046999
3702,000000	100,044796
3701,000000	100,043547
3700,000000	100,043445
3699,000000	100,042806
3698,000000	100,040878
3697,000000	100,038734
3696,000000	100,037498
3695,000000	100,036815
3694,000000	100,035654
3693,000000	100,034298
3692,000000	100,033994
3691,000000	100,035003
3690,000000	100,036218
3689,000000	100,036986
3688,000000	100,037643
3687,000000	100,037509
3686,000000	100,035911
3685,000000	100,035017
3684,000000	100,037781
3683,000000	100,044342
3682,000000	100,052566
3681,000000	100,060984
3680,000000	100,070147
3679,000000	100,080408
3678,000000	100,089006
3677,000000	100,092130
3676,000000	100,091298
3675,000000	100,094415
3674,000000	100,101932
3673,000000	100,104157
3672,000000	100,098584
3671,000000	100,091934
3670,000000	100,091094
3669,000000	100,098362
3668,000000	100,107554
3667,000000	100,111363
3666,000000	100,110475
3665,000000	100,108961
3664,000000	100,108632
3663,000000	100,109588
3662,000000	100,111764
3661,000000	100,115066
3660,000000	100,118753
3659,000000	100,121187
3658,000000	100,121080
3657,000000	100,119418
3656,000000	100,119103
3655,000000	100,121095
3654,000000	100,122482
3653,000000	100,121600
3652,000000	100,119721
3651,000000	100,117403
3650,000000	100,114542
3649,000000	100,112449
3648,000000	100,111650
3647,000000	100,110842
3646,000000	100,109126
3645,000000	100,106193
3644,000000	100,101954
3643,000000	100,096940
3642,000000	100,092385
3641,000000	100,089435
3640,000000	100,088645
3639,000000	100,089984
3638,000000	100,092518
3637,000000	100,093377
3636,000000	100,089037
3635,000000	100,079138
3634,000000	100,067649
3633,000000	100,058586
3632,000000	100,051482
3631,000000	100,043000
3630,000000	100,032184
3629,000000	100,023998
3628,000000	100,022966
3627,000000	100,022838
3626,000000	100,016300
3625,000000	100,007793
3624,000000	100,004801
3623,000000	100,008228
3622,000000	100,013781
3621,000000	100,016287
3620,000000	100,013138
3619,000000	100,005844
3618,000000	99,997601
3617,000000	99,989578
3616,000000	99,981922
3615,000000	99,975952
3614,000000	99,973169
3613,000000	99,973584
3612,000000	99,974918
3611,000000	99,973673
3610,000000	99,968220
3609,000000	99,960610
3608,000000	99,954526
3607,000000	99,951305
3606,000000	99,948792
3605,000000	99,944812
3604,000000	99,939900
3603,000000	99,936019
3602,000000	99,934497
3601,000000	99,935210
3600,000000	99,936894
3599,000000	99,938078
3598,000000	99,938077
3597,000000	99,937430
3596,000000	99,937111
3595,000000	99,937803
3594,000000	99,939596
3593,000000	99,941812
3592,000000	99,942907
3591,000000	99,941347
3590,000000	99,936312
3589,000000	99,929027
3588,000000	99,923872
3587,000000	99,925458
3586,000000	99,932763
3585,000000	99,940139
3584,000000	99,944218
3583,000000	99,945794
3582,000000	99,946425
3581,000000	99,946376
3580,000000	99,945330
3579,000000	99,943698
3578,000000	99,942538
3577,000000	99,942560
3576,000000	99,943506
3575,000000	99,944797
3574,000000	99,946305
3573,000000	99,948275
3572,000000	99,950499
3571,000000	99,951672
3570,000000	99,949630
3569,000000	99,942771
3568,000000	99,932729
3567,000000	99,925008
3566,000000	99,924180
3565,000000	99,929105
3564,000000	99,935583
3563,000000	99,940912
3562,000000	99,944327
3561,000000	99,945983
3560,000000	99,946468
3559,000000	99,946417
3558,000000	99,946101
3557,000000	99,945392
3556,000000	99,944021
3555,000000	99,941777
3554,000000	99,938784
3553,000000	99,935719
3552,000000	99,933461
3551,000000	99,932032
3550,000000	99,930169
3549,000000	99,926386
3548,000000	99,920551
3547,000000	99,914552
3546,000000	99,911381
3545,000000	99,912833
3544,000000	99,917863
3543,000000	99,923462
3542,000000	99,926941
3541,000000	99,927431
3540,000000	99,925850
3539,000000	99,923933
3538,000000	99,923129
3537,000000	99,923894
3536,000000	99,925690
3535,000000	99,927610
3534,000000	99,929222
3533,000000	99,930787
3532,000000	99,932472
3531,000000	99,933557
3530,000000	99,932811
3529,000000	99,930023
3528,000000	99,926657
3527,000000	99,924572
3526,000000	99,924233
3525,000000	99,924719
3524,000000	99,925116
3523,000000	99,925245
3522,000000	99,925166
3521,000000	99,924857
3520,000000	99,924699
3519,000000	99,925577
3518,000000	99,927855
3517,000000	99,930536
3516,000000	99,932037
3515,000000	99,931752
3514,000000	99,930416
3513,000000	99,929029
3512,000000	99,927925
3511,000000	99,927016
3510,000000	99,926361
3509,000000	99,926204
3508,000000	99,926577
3507,000000	99,927099
3506,000000	99,927116
3505,000000	99,926045
3504,000000	99,923854
3503,000000	99,921454
3502,000000	99,920264
3501,000000	99,921164
3500,000000	99,923905
3499,000000	99,927279
3498,000000	99,929693
3497,000000	99,929940
3496,000000	99,927895
3495,000000	99,924540
3494,000000	99,921220
3493,000000	99,918786
3492,000000	99,917288
3491,000000	99,916236
3490,000000	99,915041
3489,000000	99,913452
3488,000000	99,911677
3487,000000	99,909881
3486,000000	99,907526
3485,000000	99,903781
3484,000000	99,898937
3483,000000	99,894918
3482,000000	99,893706
3481,000000	99,895231
3480,000000	99,897372
3479,000000	99,898022
3478,000000	99,896540
3477,000000	99,893342
3476,000000	99,889083
3475,000000	99,884718
3474,000000	99,881692
3473,000000	99,881338
3472,000000	99,884054
3471,000000	99,889053
3470,000000	99,894474
3469,000000	99,897548
3468,000000	99,895469
3467,000000	99,887216
3466,000000	99,874778
3465,000000	99,862207
3464,000000	99,853151
3463,000000	99,848890
3462,000000	99,848124
3461,000000	99,848191
3460,000000	99,846693
3459,000000	99,842601
3458,000000	99,836336
3457,000000	99,829146
3456,000000	99,822452
3455,000000	99,817405
3454,000000	99,814437
3453,000000	99,812989
3452,000000	99,811853
3451,000000	99,810111
3450,000000	99,807700
3449,000000	99,805018
3448,000000	99,802126
3447,000000	99,798614
3446,000000	99,794189
3445,000000	99,789097
3444,000000	99,784041
3443,000000	99,780028
3442,000000	99,778442
3441,000000	99,780953
3440,000000	99,788629
3439,000000	99,800647
3438,000000	99,813781
3437,000000	99,823483
3436,000000	99,826293
3435,000000	99,822018
3434,000000	99,814039
3433,000000	99,807226
3432,000000	99,804714
3431,000000	99,806059
3430,000000	99,808248
3429,000000	99,808484
3428,000000	99,806045
3427,000000	99,802021
3426,000000	99,798138
3425,000000	99,796095
3424,000000	99,797229
3423,000000	99,801820
3422,000000	99,808452
3421,000000	99,814606
3420,000000	99,818490
3419,000000	99,820464
3418,000000	99,822587
3417,000000	99,826713
3416,000000	99,832852
3415,000000	99,839175
3414,000000	99,843657
3413,000000	99,845999
3412,000000	99,847944
3411,000000	99,851494
3410,000000	99,856781
3409,000000	99,861901
3408,000000	99,865073
3407,000000	99,866743
3406,000000	99,869262
3405,000000	99,874522
3404,000000	99,882137
3403,000000	99,889874
3402,000000	99,895507
3401,000000	99,898100
3400,000000	99,898102
3399,000000	99,896961
3398,000000	99,896592
3397,000000	99,898480
3396,000000	99,902665
3395,000000	99,907651
3394,000000	99,911505
3393,000000	99,913148
3392,000000	99,912851
3391,000000	99,911876
3390,000000	99,911745
3389,000000	99,913411
3388,000000	99,916541
3387,000000	99,919564
3386,000000	99,920870
3385,000000	99,920145
3384,000000	99,918360
3383,000000	99,916438
3382,000000	99,914390
3381,000000	99,911977
3380,000000	99,909767
3379,000000	99,908917
3378,000000	99,909895
3377,000000	99,911909
3376,000000	99,913827
3375,000000	99,915348
3374,000000	99,916923
3373,000000	99,918735
3372,000000	99,920219
3371,000000	99,920740
3370,000000	99,920498
3369,000000	99,920514
3368,000000	99,921736
3367,000000	99,924230
3366,000000	99,927227
3365,000000	99,929871
3364,000000	99,931816
3363,000000	99,933125
3362,000000	99,933808
3361,000000	99,933655
3360,000000	99,932487
3359,000000	99,930434
3358,000000	99,928007
3357,000000	99,926029
3356,000000	99,925371
3355,000000	99,926343
3354,000000	99,928276
3353,000000	99,930005
3352,000000	99,930965
3351,000000	99,931577
3350,000000	99,932487
3349,000000	99,933776
3348,000000	99,935104
3347,000000	99,936212
3346,000000	99,936836
3345,000000	99,936459
3344,000000	99,934818
3343,000000	99,932613
3342,000000	99,931051
3341,000000	99,930512
3340,000000	99,930135
3339,000000	99,928953
3338,000000	99,927063
3337,000000	99,925458
3336,000000	99,925030
3335,000000	99,926040
3334,000000	99,928245
3333,000000	99,930980
3332,000000	99,933203
3331,000000	99,933934
3330,000000	99,933000
3329,000000	99,931274
3328,000000	99,930003
3327,000000	99,929765
3326,000000	99,930055
3325,000000	99,929891
3324,000000	99,928837
3323,000000	99,927325
3322,000000	99,925988
3321,000000	99,924879
3320,000000	99,923535
3319,000000	99,921637
3318,000000	99,919266
3317,000000	99,916589
3316,000000	99,913769
3315,000000	99,911273
3314,000000	99,909770
3313,000000	99,909368
3312,000000	99,909173
3311,000000	99,907950
3310,000000	99,905236
3309,000000	99,901678
3308,000000	99,898469
3307,000000	99,896524
3306,000000	99,895887
3305,000000	99,895595
3304,000000	99,894353
3303,000000	99,891757
3302,000000	99,888920
3301,000000	99,887636
3300,000000	99,888904
3299,000000	99,892329
3298,000000	99,896673
3297,000000	99,900717
3296,000000	99,903751
3295,000000	99,905768
3294,000000	99,907381
3293,000000	99,909312
3292,000000	99,911819
3291,000000	99,914705
3290,000000	99,917818
3289,000000	99,921218
3288,000000	99,924773
3287,000000	99,927911
3286,000000	99,930025
3285,000000	99,931083
3284,000000	99,931689
3283,000000	99,932569
3282,000000	99,933970
3281,000000	99,935480
3280,000000	99,936482
3279,000000	99,936934
3278,000000	99,937648
3277,000000	99,939532
3276,000000	99,942552
3275,000000	99,945704
3274,000000	99,948046
3273,000000	99,949505
3272,000000	99,950563
3271,000000	99,951519
3270,000000	99,952359
3269,000000	99,953099
3268,000000	99,953859
3267,000000	99,954636
3266,000000	99,955241
3265,000000	99,955475
3264,000000	99,955128
3263,000000	99,953906
3262,000000	99,951721
3261,000000	99,949151
3260,000000	99,947318
3259,000000	99,947095
3258,000000	99,948509
3257,000000	99,950987
3256,000000	99,953993
3255,000000	99,957146
3254,000000	99,959941
3253,000000	99,961799
3252,000000	99,962534
3251,000000	99,962470
3250,000000	99,961932
3249,000000	99,960889
3248,000000	99,959315
3247,000000	99,957710
3246,000000	99,956830
3245,000000	99,956832
3244,000000	99,957019
3243,000000	99,956617
3242,000000	99,955659
3241,000000	99,954976
3240,000000	99,955418
3239,000000	99,957167
3238,000000	99,959574
3237,000000	99,961503
3236,000000	99,962046
3235,000000	99,961287
3234,000000	99,960437
3233,000000	99,960882
3232,000000	99,962743
3231,000000	99,964412
3230,000000	99,963825
3229,000000	99,960499
3228,000000	99,956258
3227,000000	99,953699
3226,000000	99,953905
3225,000000	99,955765
3224,000000	99,957470
3223,000000	99,958195
3222,000000	99,958112
3221,000000	99,957353
3220,000000	99,955717
3219,000000	99,953400
3218,000000	99,951249
3217,000000	99,949948
3216,000000	99,949382
3215,000000	99,949186
3214,000000	99,949545
3213,000000	99,950933
3212,000000	99,953143
3211,000000	99,954994
3210,000000	99,955180
3209,000000	99,953308
3208,000000	99,950218
3207,000000	99,947437
3206,000000	99,946204
3205,000000	99,946612
3204,000000	99,947511
3203,000000	99,947440
3202,000000	99,945843
3201,000000	99,943373
3200,000000	99,941034
3199,000000	99,939214
3198,000000	99,937677
3197,000000	99,936272
3196,000000	99,935340
3195,000000	99,935337
3194,000000	99,936307
3193,000000	99,937878
3192,000000	99,939626
3191,000000	99,941237
3190,000000	99,942431
3189,000000	99,943004
3188,000000	99,942967
3187,000000	99,942377
3186,000000	99,941078
3185,000000	99,939026
3184,000000	99,937062
3183,000000	99,936771
3182,000000	99,938941
3181,000000	99,942337
3180,000000	99,944575
3179,000000	99,944319
3178,000000	99,942304
3177,000000	99,940234
3176,000000	99,939209
3175,000000	99,939315
3174,000000	99,940104
3173,000000	99,940932
3172,000000	99,941086
3171,000000	99,940081
3170,000000	99,937961
3169,000000	99,935258
3168,000000	99,932694
3167,000000	99,930835
3166,000000	99,929673
3165,000000	99,928499
3164,000000	99,926587
3163,000000	99,924222
3162,000000	99,922694
3161,000000	99,922981
3160,000000	99,924645
3159,000000	99,926314
3158,000000	99,927076
3157,000000	99,927213
3156,000000	99,927793
3155,000000	99,929798
3154,000000	99,933348
3153,000000	99,937382
3152,000000	99,940221
3151,000000	99,940845
3150,000000	99,939661
3149,000000	99,937917
3148,000000	99,936643
3147,000000	99,936370
3146,000000	99,937422
3145,000000	99,939838
3144,000000	99,943089
3143,000000	99,946378
3142,000000	99,949206
3141,000000	99,951208
3140,000000	99,951598
3139,000000	99,949593
3138,000000	99,945641
3137,000000	99,941558
3136,000000	99,938949
3135,000000	99,937734
3134,000000	99,936532
3133,000000	99,934288
3132,000000	99,931271
3131,000000	99,928724
3130,000000	99,927834
3129,000000	99,928905
3128,000000	99,931074
3127,000000	99,932813
3126,000000	99,933032
3125,000000	99,931876
3124,000000	99,930420
3123,000000	99,929615
3122,000000	99,929588
3121,000000	99,929805
3120,000000	99,929641
3119,000000	99,928724
3118,000000	99,926937
3117,000000	99,924247
3116,000000	99,920589
3115,000000	99,916050
3114,000000	99,911244
3113,000000	99,907338
3112,000000	99,905351
3111,000000	99,905205
3110,000000	99,905650
3109,000000	99,905314
3108,000000	99,903762
3107,000000	99,901380
3106,000000	99,898450
3105,000000	99,894891
3104,000000	99,890969
3103,000000	99,887669
3102,000000	99,885840
3101,000000	99,885167
3100,000000	99,884480
3099,000000	99,883152
3098,000000	99,881779
3097,000000	99,881326
3096,000000	99,881990
3095,000000	99,883027
3094,000000	99,883325
3093,000000	99,881900
3092,000000	99,878261
3091,000000	99,872756
3090,000000	99,866359
3089,000000	99,859666
3088,000000	99,852193
3087,000000	99,843173
3086,000000	99,832940
3085,000000	99,823022
3084,000000	99,814659
3083,000000	99,807606
3082,000000	99,800624
3081,000000	99,792927
3080,000000	99,784920
3079,000000	99,777674
3078,000000	99,771858
3077,000000	99,767178
3076,000000	99,762821
3075,000000	99,758349
3074,000000	99,754057
3073,000000	99,750435
3072,000000	99,747510
3071,000000	99,744993
3070,000000	99,742856
3069,000000	99,741399
3068,000000	99,740776
3067,000000	99,740826
3066,000000	99,741480
3065,000000	99,742985
3064,000000	99,745533
3063,000000	99,748786
3062,000000	99,751844
3061,000000	99,753654
3060,000000	99,753711
3059,000000	99,752691
3058,000000	99,752323
3057,000000	99,754152
3056,000000	99,758308
3055,000000	99,763612
3054,000000	99,768672
3053,000000	99,772507
3052,000000	99,774431
3051,000000	99,774182
3050,000000	99,772413
3049,000000	99,770425
3048,000000	99,768957
3047,000000	99,767527
3046,000000	99,765144
3045,000000	99,761389
3044,000000	99,756701
3043,000000	99,751968
3042,000000	99,747984
3041,000000	99,744865
3040,000000	99,741769
3039,000000	99,737595
3038,000000	99,732243
3037,000000	99,726900
3036,000000	99,722831
3035,000000	99,720116
3034,000000	99,717733
3033,000000	99,714563
3032,000000	99,710150
3031,000000	99,704927
3030,000000	99,700009
3029,000000	99,696372
3028,000000	99,693819
3027,000000	99,690949
3026,000000	99,686609
3025,000000	99,681267
3024,000000	99,676617
3023,000000	99,673905
3022,000000	99,673015
3021,000000	99,673078
3020,000000	99,673448
3019,000000	99,673831
3018,000000	99,673779
3017,000000	99,672581
3016,000000	99,669925
3015,000000	99,666634
3014,000000	99,664406
3013,000000	99,664586
3012,000000	99,667351
3011,000000	99,672182
3010,000000	99,678794
3009,000000	99,687104
3008,000000	99,696559
3007,000000	99,706184
3006,000000	99,715313
3005,000000	99,723787
3004,000000	99,731330
3003,000000	99,737273
3002,000000	99,740858
3001,000000	99,741330
3000,000000	99,737558
2999,000000	99,728175
2998,000000	99,712282
2997,000000	99,689303
2996,000000	99,658319
2995,000000	99,618127
2994,000000	99,568235
2993,000000	99,509055
2992,000000	99,440711
2991,000000	99,362543
2990,000000	99,273783
2989,000000	99,174265
2988,000000	99,065238
2987,000000	98,951193
2986,000000	98,840771
2985,000000	98,741564
2984,000000	98,649689
2983,000000	98,545061
2982,000000	98,400428
2981,000000	98,199234
2980,000000	97,945830
2979,000000	97,659586
2978,000000	97,361610
2977,000000	97,066231
2976,000000	96,781488
2975,000000	96,512013
2974,000000	96,258837
2973,000000	96,016384
2972,000000	95,771867
2971,000000	95,512094
2970,000000	95,233858
2969,000000	94,948092
2968,000000	94,672254
2967,000000	94,418749
2966,000000	94,191107
2965,000000	93,989188
2964,000000	93,815063
2963,000000	93,672778
2962,000000	93,565645
2961,000000	93,495335
2960,000000	93,462379
2959,000000	93,466526
2958,000000	93,506176
2957,000000	93,578984
2956,000000	93,682158
2955,000000	93,811798
2954,000000	93,962315
2953,000000	94,126181
2952,000000	94,294257
2951,000000	94,455692
2950,000000	94,598880
2949,000000	94,713288
2948,000000	94,791165
2947,000000	94,827979
2946,000000	94,821795
2945,000000	94,773218
2944,000000	94,684853
2943,000000	94,560767
2942,000000	94,405884
2941,000000	94,225909
2940,000000	94,027245
2939,000000	93,815980
2938,000000	93,597889
2937,000000	93,379105
2936,000000	93,166772
2935,000000	92,968107
2934,000000	92,788895
2933,000000	92,633488
2932,000000	92,505509
2931,000000	92,408465
2930,000000	92,344870
2929,000000	92,314854
2928,000000	92,315219
2927,000000	92,339940
2926,000000	92,382105
2925,000000	92,435451
2924,000000	92,494773
2923,000000	92,555182
2922,000000	92,611909
2921,000000	92,660783
2920,000000	92,698744
2919,000000	92,724229
2918,000000	92,737591
2917,000000	92,741622
2916,000000	92,741638
2915,000000	92,744770
2914,000000	92,758416
2913,000000	92,788781
2912,000000	92,840009
2911,000000	92,914817
2910,000000	93,015567
2909,000000	93,143971
2908,000000	93,299800
2907,000000	93,480468
2906,000000	93,682785
2905,000000	93,904505
2904,000000	94,143687
2903,000000	94,396763
2902,000000	94,658054
2901,000000	94,921314
2900,000000	95,181090
2899,000000	95,433105
2898,000000	95,673901
2897,000000	95,901013
2896,000000	96,113192
2895,000000	96,309937
2894,000000	96,490981
2893,000000	96,656040
2892,000000	96,804840
2891,000000	96,936755
2890,000000	97,050490
2889,000000	97,144813
2888,000000	97,219506
2887,000000	97,275041
2886,000000	97,310530
2885,000000	97,322308
2884,000000	97,305323
2883,000000	97,256272
2882,000000	97,175919
2881,000000	97,068739
2880,000000	96,941359
2879,000000	96,801347
2878,000000	96,657011
2877,000000	96,517243
2876,000000	96,390347
2875,000000	96,283072
2874,000000	96,200375
2873,000000	96,145822
2872,000000	96,121326
2871,000000	96,125499
2870,000000	96,151980
2869,000000	96,189311
2868,000000	96,222973
2867,000000	96,239135
2866,000000	96,228697
2865,000000	96,189921
2864,000000	96,128597
2863,000000	96,055656
2862,000000	95,983804
2861,000000	95,924898
2860,000000	95,889057
2859,000000	95,884262
2858,000000	95,915521
2857,000000	95,983924
2856,000000	96,086252
2855,000000	96,216019
2854,000000	96,365358
2853,000000	96,526782
2852,000000	96,694409
2851,000000	96,864335
2850,000000	97,033593
2849,000000	97,198731
2848,000000	97,355804
2847,000000	97,501963
2846,000000	97,636988
2845,000000	97,762750
2844,000000	97,881424
2843,000000	97,994499
2842,000000	98,102893
2841,000000	98,207129
2840,000000	98,307060
2839,000000	98,401716
2838,000000	98,489674
2837,000000	98,569595
2836,000000	98,640674
2835,000000	98,703087
2834,000000	98,758040
2833,000000	98,807073
2832,000000	98,851071
2831,000000	98,889916
2830,000000	98,923086
2829,000000	98,950273
2828,000000	98,971385
2827,000000	98,986272
2826,000000	98,994689
2825,000000	98,996631
2824,000000	98,992674
2823,000000	98,984079
2822,000000	98,972682
2821,000000	98,960503
2820,000000	98,949435
2819,000000	98,941266
2818,000000	98,937725
2817,000000	98,940390
2816,000000	98,950577
2815,000000	98,969394
2814,000000	98,997616
2813,000000	99,034810
2812,000000	99,078449
2811,000000	99,124550
2810,000000	99,169616
2809,000000	99,211909
2808,000000	99,250963
2807,000000	99,286380
2806,000000	99,317651
2805,000000	99,344897
2804,000000	99,369010
2803,000000	99,390902
2802,000000	99,410866
2801,000000	99,428742
2800,000000	99,444505
2799,000000	99,458497
2798,000000	99,471191
2797,000000	99,482892
2796,000000	99,493614
2795,000000	99,503254
2794,000000	99,511935
2793,000000	99,520122
2792,000000	99,528334
2791,000000	99,536786
2790,000000	99,545386
2789,000000	99,554012
2788,000000	99,562615
2787,000000	99,571131
2786,000000	99,579532
2785,000000	99,588013
2784,000000	99,596937
2783,000000	99,606402
2782,000000	99,615842
2781,000000	99,624147
2780,000000	99,630371
2779,000000	99,634515
2778,000000	99,637702
2777,000000	99,641329
2776,000000	99,645850
2775,000000	99,650426
2774,000000	99,653901
2773,000000	99,655932
2772,000000	99,656965
2771,000000	99,657340
2770,000000	99,656862
2769,000000	99,655334
2768,000000	99,653091
2767,000000	99,650877
2766,000000	99,649442
2765,000000	99,649271
2764,000000	99,650339
2763,000000	99,651897
2762,000000	99,652854
2761,000000	99,652653
2760,000000	99,651614
2759,000000	99,650264
2758,000000	99,648615
2757,000000	99,646425
2756,000000	99,643839
2755,000000	99,641281
2754,000000	99,638846
2753,000000	99,636308
2752,000000	99,633797
2751,000000	99,631969
2750,000000	99,631233
2749,000000	99,631100
2748,000000	99,630590
2747,000000	99,629100
2746,000000	99,626641
2745,000000	99,623419
2744,000000	99,619668
2743,000000	99,615950
2742,000000	99,613228
2741,000000	99,612184
2740,000000	99,612465
2739,000000	99,612808
2738,000000	99,612084
2737,000000	99,610180
2736,000000	99,607911
2735,000000	99,606270
2734,000000	99,605859
2733,000000	99,606893
2732,000000	99,609366
2731,000000	99,613018
2730,000000	99,617281
2729,000000	99,621562
2728,000000	99,625781
2727,000000	99,630622
2726,000000	99,637057
2725,000000	99,645404
2724,000000	99,654750
2723,000000	99,663478
2722,000000	99,670553
2721,000000	99,676299
2720,000000	99,681786
2719,000000	99,687450
2718,000000	99,692522
2717,000000	99,695857
2716,000000	99,697221
2715,000000	99,697639
2714,000000	99,698610
2713,000000	99,701076
2712,000000	99,704956
2711,000000	99,709401
2710,000000	99,713473
2709,000000	99,716729
2708,000000	99,719349
2707,000000	99,721760
2706,000000	99,724190
2705,000000	99,726585
2704,000000	99,728816
2703,000000	99,730833
2702,000000	99,732568
2701,000000	99,733795
2700,000000	99,734257
2699,000000	99,734103
2698,000000	99,734206
2697,000000	99,735707
2696,000000	99,738883
2695,000000	99,742460
2694,000000	99,744473
2693,000000	99,744011
2692,000000	99,741967
2691,000000	99,739975
2690,000000	99,738887
2689,000000	99,738453
2688,000000	99,738082
2687,000000	99,737444
2686,000000	99,736464
2685,000000	99,735228
2684,000000	99,734033
2683,000000	99,733250
2682,000000	99,733045
2681,000000	99,733339
2680,000000	99,733969
2679,000000	99,734641
2678,000000	99,734824
2677,000000	99,734092
2676,000000	99,732609
2675,000000	99,730933
2674,000000	99,729254
2673,000000	99,727235
2672,000000	99,724832
2671,000000	99,722908
2670,000000	99,722655
2669,000000	99,724580
2668,000000	99,728264
2667,000000	99,732956
2666,000000	99,738119
2665,000000	99,743502
2664,000000	99,749015
2663,000000	99,754527
2662,000000	99,759669
2661,000000	99,763959
2660,000000	99,767326
2659,000000	99,770406
2658,000000	99,774103
2657,000000	99,778891
2656,000000	99,784654
2655,000000	99,790961
2654,000000	99,797149
2653,000000	99,802373
2652,000000	99,806121
2651,000000	99,808797
2650,000000	99,811495
2649,000000	99,815070
2648,000000	99,819629
2647,000000	99,824696
2646,000000	99,829326
2645,000000	99,832174
2644,000000	99,832247
2643,000000	99,830073
2642,000000	99,827688
2641,000000	99,826927
2640,000000	99,827895
2639,000000	99,829281
2638,000000	99,829724
2637,000000	99,828584
2636,000000	99,826034
2635,000000	99,823208
2634,000000	99,821972
2633,000000	99,823498
2632,000000	99,826813
2631,000000	99,829473
2630,000000	99,829993
2629,000000	99,829141
2628,000000	99,828557
2627,000000	99,828578
2626,000000	99,827880
2625,000000	99,825030
2624,000000	99,820033
2623,000000	99,814460
2622,000000	99,810314
2621,000000	99,808591
2620,000000	99,808669
2619,000000	99,809070
2618,000000	99,808786
2617,000000	99,807719
2616,000000	99,806095
2615,000000	99,804081
2614,000000	99,802159
2613,000000	99,801181
2612,000000	99,801435
2611,000000	99,802064
2610,000000	99,802014
2609,000000	99,801357
2608,000000	99,801040
2607,000000	99,801430
2606,000000	99,801726
2605,000000	99,800847
2604,000000	99,798469
2603,000000	99,795228
2602,000000	99,792423
2601,000000	99,791395
2600,000000	99,792378
2599,000000	99,793786
2598,000000	99,793421
2597,000000	99,790857
2596,000000	99,788048
2595,000000	99,787065
2594,000000	99,787708
2593,000000	99,787934
2592,000000	99,786190
2591,000000	99,782617
2590,000000	99,778263
2589,000000	99,774068
2588,000000	99,770773
2587,000000	99,769033
2586,000000	99,769119
2585,000000	99,770684
2584,000000	99,772935
2583,000000	99,774909
2582,000000	99,775695
2581,000000	99,774932
2580,000000	99,773199
2579,000000	99,771496
2578,000000	99,770168
2577,000000	99,768678
2576,000000	99,766555
2575,000000	99,764083
2574,000000	99,761799
2573,000000	99,759768
2572,000000	99,757891
2571,000000	99,756717
2570,000000	99,757343
2569,000000	99,760238
2568,000000	99,764388
2567,000000	99,767783
2566,000000	99,768915
2565,000000	99,768039
2564,000000	99,767012
2563,000000	99,767688
2562,000000	99,770155
2561,000000	99,772654
2560,000000	99,773340
2559,000000	99,772000
2558,000000	99,769989
2557,000000	99,768792
2556,000000	99,768896
2555,000000	99,769715
2554,000000	99,770211
2553,000000	99,769791
2552,000000	99,769033
2551,000000	99,769283
2550,000000	99,770981
2549,000000	99,772643
2548,000000	99,772307
2547,000000	99,770098
2546,000000	99,768462
2545,000000	99,769539
2544,000000	99,773051
2543,000000	99,777308
2542,000000	99,781495
2541,000000	99,786068
2540,000000	99,791376
2539,000000	99,796888
2538,000000	99,801676
2537,000000	99,804855
2536,000000	99,805677
2535,000000	99,804158
2534,000000	99,801751
2533,000000	99,800446
2532,000000	99,800686
2531,000000	99,800918
2530,000000	99,799582
2529,000000	99,796937
2528,000000	99,794326
2527,000000	99,792348
2526,000000	99,790706
2525,000000	99,789506
2524,000000	99,789642
2523,000000	99,791599
2522,000000	99,794591
2521,000000	99,797260
2520,000000	99,798958
2519,000000	99,800178
2518,000000	99,801951
2517,000000	99,804999
2516,000000	99,809186
2515,000000	99,813544
2514,000000	99,816983
2513,000000	99,819208
2512,000000	99,821018
2511,000000	99,823623
2510,000000	99,827524
2509,000000	99,832007
2508,000000	99,835784
2507,000000	99,838275
2506,000000	99,840168
2505,000000	99,842461
2504,000000	99,845018
2503,000000	99,846670
2502,000000	99,846918
2501,000000	99,846903
2500,000000	99,848067
2499,000000	99,850318
2498,000000	99,852371
2497,000000	99,853608
2496,000000	99,854536
2495,000000	99,855254
2494,000000	99,854786
2493,000000	99,852843
2492,000000	99,851455
2491,000000	99,853496
2490,000000	99,859409
2489,000000	99,866292
2488,000000	99,870681
2487,000000	99,871784
2486,000000	99,871676
2485,000000	99,872643
2484,000000	99,874914
2483,000000	99,876767
2482,000000	99,876294
2481,000000	99,873156
2480,000000	99,869217
2479,000000	99,867689
2478,000000	99,870867
2477,000000	99,877857
2476,000000	99,884763
2475,000000	99,887982
2474,000000	99,887533
2473,000000	99,886623
2472,000000	99,887932
2471,000000	99,891082
2470,000000	99,893908
2469,000000	99,895089
2468,000000	99,894784
2467,000000	99,893593
2466,000000	99,892233
2465,000000	99,891926
2464,000000	99,893656
2463,000000	99,896731
2462,000000	99,899178
2461,000000	99,900096
2460,000000	99,900652
2459,000000	99,902116
2458,000000	99,903804
2457,000000	99,904103
2456,000000	99,903118
2455,000000	99,902914
2454,000000	99,904752
2453,000000	99,907123
2452,000000	99,907510
2451,000000	99,905776
2450,000000	99,904654
2449,000000	99,906437
2448,000000	99,909918
2447,000000	99,911648
2446,000000	99,910110
2445,000000	99,907572
2444,000000	99,907246
2443,000000	99,909353
2442,000000	99,911065
2441,000000	99,910057
2440,000000	99,907031
2439,000000	99,904454
2438,000000	99,903673
2437,000000	99,903880
2436,000000	99,903392
2435,000000	99,901203
2434,000000	99,897313
2433,000000	99,892135
2432,000000	99,886069
2431,000000	99,879826
2430,000000	99,874927
2429,000000	99,873113
2428,000000	99,874509
2427,000000	99,876561
2426,000000	99,875730
2425,000000	99,870797
2424,000000	99,864189
2423,000000	99,859726
2422,000000	99,859240
2421,000000	99,861399
2420,000000	99,863222
2419,000000	99,862501
2418,000000	99,859285
2417,000000	99,855613
2416,000000	99,853817
2415,000000	99,854759
2414,000000	99,857586
2413,000000	99,860840
2412,000000	99,863310
2411,000000	99,864131
2410,000000	99,863244
2409,000000	99,862257
2408,000000	99,863851
2407,000000	99,869244
2406,000000	99,876504
2405,000000	99,882087
2404,000000	99,883877
2403,000000	99,882232
2402,000000	99,878826
2401,000000	99,875517
2400,000000	99,874043
2399,000000	99,875437
2398,000000	99,879142
2397,000000	99,883224
2396,000000	99,885791
2395,000000	99,886151
2394,000000	99,884947
2393,000000	99,883786
2392,000000	99,884412
2391,000000	99,887281
2390,000000	99,890753
2389,000000	99,892537
2388,000000	99,891881
2387,000000	99,889803
2386,000000	99,887261
2385,000000	99,884015
2384,000000	99,879780
2383,000000	99,875161
2382,000000	99,870965
2381,000000	99,867267
2380,000000	99,863632
2379,000000	99,859892
2378,000000	99,856092
2377,000000	99,852624
2376,000000	99,850936
2375,000000	99,853325
2374,000000	99,860688
2373,000000	99,870602
2372,000000	99,878515
2371,000000	99,880903
2370,000000	99,877523
2369,000000	99,871020
2368,000000	99,865261
2367,000000	99,863279
2366,000000	99,865450
2365,000000	99,869718
2364,000000	99,873370
2363,000000	99,875071
2362,000000	99,875297
2361,000000	99,874910
2360,000000	99,873465
2359,000000	99,869583
2358,000000	99,863701
2357,000000	99,858710
2356,000000	99,856872
2355,000000	99,857176
2354,000000	99,857841
2353,000000	99,858209
2352,000000	99,859312
2351,000000	99,863118
2350,000000	99,869752
2349,000000	99,876243
2348,000000	99,878810
2347,000000	99,877466
2346,000000	99,876505
2345,000000	99,878890
2344,000000	99,882464
2343,000000	99,883640
2342,000000	99,882894
2341,000000	99,882578
2340,000000	99,883240
2339,000000	99,883870
2338,000000	99,884585
2337,000000	99,886750
2336,000000	99,889879
2335,000000	99,891989
2334,000000	99,892271
2333,000000	99,891780
2332,000000	99,890595
2331,000000	99,888407
2330,000000	99,885356
2329,000000	99,883348
2328,000000	99,883421
2327,000000	99,886776
2326,000000	99,894139
2325,000000	99,904668
2324,000000	99,914987
2323,000000	99,921339
2322,000000	99,922757
2321,000000	99,921082
2320,000000	99,918465
2319,000000	99,916699
2318,000000	99,916843
2317,000000	99,919534
2316,000000	99,923585
2315,000000	99,927543
2314,000000	99,930288
2313,000000	99,931977
2312,000000	99,932651
2311,000000	99,932790
2310,000000	99,932950
2309,000000	99,933495
2308,000000	99,933546
2307,000000	99,932245
2306,000000	99,930152
2305,000000	99,929436
2304,000000	99,931793
2303,000000	99,936714
2302,000000	99,941364
2301,000000	99,943154
2300,000000	99,942299
2299,000000	99,942494
2298,000000	99,947220
2297,000000	99,956226
2296,000000	99,965221
2295,000000	99,970565
2294,000000	99,972531
2293,000000	99,974532
2292,000000	99,979306
2291,000000	99,987026
2290,000000	99,995862
2289,000000	100,003293
2288,000000	100,007274
2287,000000	100,007255
2286,000000	100,004533
2285,000000	100,001087
2284,000000	99,998270
2283,000000	99,996353
2282,000000	99,994817
2281,000000	99,992466
2280,000000	99,988512
2279,000000	99,984364
2278,000000	99,983789
2277,000000	99,989708
2276,000000	100,000664
2275,000000	100,011503
2274,000000	100,017719
2273,000000	100,018959
2272,000000	100,018292
2271,000000	100,018779
2270,000000	100,020638
2269,000000	100,021695
2268,000000	100,020586
2267,000000	100,019210
2266,000000	100,020985
2265,000000	100,026739
2264,000000	100,033710
2263,000000	100,039003
2262,000000	100,042343
2261,000000	100,044502
2260,000000	100,044941
2259,000000	100,042635
2258,000000	100,038295
2257,000000	100,034090
2256,000000	100,031859
2255,000000	100,032607
2254,000000	100,036726
2253,000000	100,043188
2252,000000	100,049206
2251,000000	100,052205
2250,000000	100,051503
2249,000000	100,047549
2248,000000	100,041417
2247,000000	100,036772
2246,000000	100,040180
2245,000000	100,055463
2244,000000	100,077515
2243,000000	100,094561
2242,000000	100,097834
2241,000000	100,088069
2240,000000	100,072929
2239,000000	100,060132
2238,000000	100,053516
2237,000000	100,053185
2236,000000	100,057010
2235,000000	100,062294
2234,000000	100,067302
2233,000000	100,071847
2232,000000	100,076486
2231,000000	100,080983
2230,000000	100,083132
2229,000000	100,079733
2228,000000	100,070470
2227,000000	100,060877
2226,000000	100,058850
2225,000000	100,066545
2224,000000	100,077522
2223,000000	100,083884
2222,000000	100,084524
2221,000000	100,084101
2220,000000	100,085909
2219,000000	100,088849
2218,000000	100,090412
2217,000000	100,089358
2216,000000	100,085778
2215,000000	100,081343
2214,000000	100,079341
2213,000000	100,082172
2212,000000	100,088930
2211,000000	100,097444
2210,000000	100,107631
2209,000000	100,120221
2208,000000	100,132947
2207,000000	100,140884
2206,000000	100,140404
2205,000000	100,131396
2204,000000	100,117322
2203,000000	100,105300
2202,000000	100,103490
2201,000000	100,113905
2200,000000	100,128531
2199,000000	100,136992
2198,000000	100,137181
2197,000000	100,133996
2196,000000	100,129180
2195,000000	100,119294
2194,000000	100,105178
2193,000000	100,096347
2192,000000	100,101110
2191,000000	100,116246
2190,000000	100,130749
2189,000000	100,137954
2188,000000	100,141001
2187,000000	100,147472
2186,000000	100,160991
2185,000000	100,177331
2184,000000	100,187520
2183,000000	100,185905
2182,000000	100,176125
2181,000000	100,168122
2180,000000	100,168681
2179,000000	100,176263
2178,000000	100,184458
2177,000000	100,187608
2176,000000	100,183875
2175,000000	100,176317
2174,000000	100,171466
2173,000000	100,173841
2172,000000	100,180887
2171,000000	100,185843
2170,000000	100,186394
2169,000000	100,187985
2168,000000	100,197600
2167,000000	100,216458
2166,000000	100,239866
2165,000000	100,261841
2164,000000	100,277696
2163,000000	100,283580
2162,000000	100,276257
2161,000000	100,255540
2160,000000	100,227544
2159,000000	100,203093
2158,000000	100,190473
2157,000000	100,191223
2156,000000	100,203868
2155,000000	100,228052
2154,000000	100,261560
2153,000000	100,295168
2152,000000	100,315594
2151,000000	100,315732
2150,000000	100,298753
2149,000000	100,271384
2148,000000	100,236742
2147,000000	100,196732
2146,000000	100,159119
2145,000000	100,136581
2144,000000	100,137207
2143,000000	100,157728
2142,000000	100,185103
2141,000000	100,202736
2140,000000	100,199312
2139,000000	100,177318
2138,000000	100,152348
2137,000000	100,139607
2136,000000	100,139310
2135,000000	100,138376
2134,000000	100,126137
2133,000000	100,104881
2132,000000	100,084951
2131,000000	100,074657
2130,000000	100,076133
2129,000000	100,086066
2128,000000	100,097603
2127,000000	100,104027
2126,000000	100,103373
2125,000000	100,099442
2124,000000	100,097749
2123,000000	100,100254
2122,000000	100,103926
2121,000000	100,103881
2120,000000	100,098481
2119,000000	100,091740
2118,000000	100,089640
2117,000000	100,093496
2116,000000	100,098747
2115,000000	100,101129
2114,000000	100,101548
2113,000000	100,102667
2112,000000	100,103655
2111,000000	100,102052
2110,000000	100,098705
2109,000000	100,096259
2108,000000	100,093696
2107,000000	100,087651
2106,000000	100,079452
2105,000000	100,075909
2104,000000	100,081519
2103,000000	100,093567
2102,000000	100,106218
2101,000000	100,115827
2100,000000	100,121209
2099,000000	100,122428
2098,000000	100,121628
2097,000000	100,122432
2096,000000	100,126073
2095,000000	100,129464
2094,000000	100,128513
2093,000000	100,122293
2092,000000	100,113628
2091,000000	100,107417
2090,000000	100,108062
2089,000000	100,115943
2088,000000	100,126085
2087,000000	100,132447
2086,000000	100,133836
2085,000000	100,133969
2084,000000	100,136380
2083,000000	100,141516
2082,000000	100,148004
2081,000000	100,153670
2080,000000	100,155678
2079,000000	100,152984
2078,000000	100,148687
2077,000000	100,146729
2076,000000	100,146358
2075,000000	100,143782
2074,000000	100,139255
2073,000000	100,137754
2072,000000	100,141753
2071,000000	100,148383
2070,000000	100,155455
2069,000000	100,164854
2068,000000	100,176954
2067,000000	100,185889
2066,000000	100,184522
2065,000000	100,172635
2064,000000	100,157566
2063,000000	100,147898
2062,000000	100,148143
2061,000000	100,157405
2060,000000	100,170625
2059,000000	100,182230
2058,000000	100,189587
2057,000000	100,192176
2056,000000	100,188773
2055,000000	100,178815
2054,000000	100,166137
2053,000000	100,157564
2052,000000	100,156867
2051,000000	100,163057
2050,000000	100,174397
2049,000000	100,189889
2048,000000	100,206076
2047,000000	100,216688
2046,000000	100,217123
2045,000000	100,207055
2044,000000	100,189949
2043,000000	100,173171
2042,000000	100,166549
2041,000000	100,174837
2040,000000	100,191578
2039,000000	100,206459
2038,000000	100,217805
2037,000000	100,231743
2036,000000	100,251051
2035,000000	100,271986
2034,000000	100,290958
2033,000000	100,306198
2032,000000	100,314113
2031,000000	100,313134
2030,000000	100,309881
2029,000000	100,312111
2028,000000	100,315542
2027,000000	100,307635
2026,000000	100,284737
2025,000000	100,256355
2024,000000	100,232169
2023,000000	100,214752
2022,000000	100,206506
2021,000000	100,211384
2020,000000	100,225460
2019,000000	100,236459
2018,000000	100,237762
2017,000000	100,235722
2016,000000	100,239938
2015,000000	100,252161
2014,000000	100,267389
2013,000000	100,279345
2012,000000	100,283549
2011,000000	100,280493
2010,000000	100,274831
2009,000000	100,265844
2008,000000	100,242461
2007,000000	100,197856
2006,000000	100,146643
2005,000000	100,115673
2004,000000	100,117534
2003,000000	100,144132
2002,000000	100,182431
2001,000000	100,222042
2000,000000	100,250648
1999,000000	100,257529
1998,000000	100,245398
1997,000000	100,229263
1996,000000	100,219413
1995,000000	100,213361
1994,000000	100,206777
1993,000000	100,201669
1992,000000	100,199489
1991,000000	100,196591
1990,000000	100,193876
1989,000000	100,202084
1988,000000	100,229301
1987,000000	100,268402
1986,000000	100,302149
1985,000000	100,317188
1984,000000	100,311371
1983,000000	100,292736
1982,000000	100,274647
1981,000000	100,267066
1980,000000	100,268703
1979,000000	100,270929
1978,000000	100,270242
1977,000000	100,270312
1976,000000	100,271915
1975,000000	100,271316
1974,000000	100,268057
1973,000000	100,263689
1972,000000	100,254438
1971,000000	100,237004
1970,000000	100,220149
1969,000000	100,217792
1968,000000	100,229583
1967,000000	100,240472
1966,000000	100,241181
1965,000000	100,236145
1964,000000	100,230313
1963,000000	100,222601
1962,000000	100,214811
1961,000000	100,213719
1960,000000	100,219842
1959,000000	100,225030
1958,000000	100,224899
1957,000000	100,223705
1956,000000	100,224769
1955,000000	100,225374
1954,000000	100,223020
1953,000000	100,218277
1952,000000	100,209894
1951,000000	100,195657
1950,000000	100,179809
1949,000000	100,171522
1948,000000	100,173801
1947,000000	100,180896
1946,000000	100,187600
1945,000000	100,192779
1944,000000	100,193135
1943,000000	100,183646
1942,000000	100,167666
1941,000000	100,156648
1940,000000	100,156077
1939,000000	100,161459
1938,000000	100,168334
1937,000000	100,176791
1936,000000	100,185464
1935,000000	100,190025
1934,000000	100,190747
1933,000000	100,193607
1932,000000	100,200179
1931,000000	100,203938
1930,000000	100,200204
1929,000000	100,193245
1928,000000	100,189193
1927,000000	100,186924
1926,000000	100,181724
1925,000000	100,173323
1924,000000	100,166858
1923,000000	100,168041
1922,000000	100,178382
1921,000000	100,193379
1920,000000	100,204301
1919,000000	100,204341
1918,000000	100,195396
1917,000000	100,185765
1916,000000	100,178329
1915,000000	100,169291
1914,000000	100,158614
1913,000000	100,152804
1912,000000	100,155847
1911,000000	100,162861
1910,000000	100,165809
1909,000000	100,161985
1908,000000	100,154427
1907,000000	100,147737
1906,000000	100,146802
1905,000000	100,153894
1904,000000	100,164364
1903,000000	100,169102
1902,000000	100,163468
1901,000000	100,151837
1900,000000	100,141300
1899,000000	100,134668
1898,000000	100,131825
1897,000000	100,132489
1896,000000	100,135083
1895,000000	100,136531
1894,000000	100,135176
1893,000000	100,131831
1892,000000	100,126976
1891,000000	100,120096
1890,000000	100,112344
1889,000000	100,106329
1888,000000	100,102090
1887,000000	100,098436
1886,000000	100,097552
1885,000000	100,102006
1884,000000	100,108600
1883,000000	100,111180
1882,000000	100,109049
1881,000000	100,106972
1880,000000	100,107033
1879,000000	100,106519
1878,000000	100,104632
1877,000000	100,104056
1876,000000	100,105195
1875,000000	100,105423
1874,000000	100,104414
1873,000000	100,104472
1872,000000	100,105099
1871,000000	100,102330
1870,000000	100,094714
1869,000000	100,085842
1868,000000	100,078242
1867,000000	100,070575
1866,000000	100,064419
1865,000000	100,064709
1864,000000	100,071724
1863,000000	100,080276
1862,000000	100,086427
1861,000000	100,089104
1860,000000	100,085998
1859,000000	100,075287
1858,000000	100,062011
1857,000000	100,054899
1856,000000	100,055137
1855,000000	100,055620
1854,000000	100,052525
1853,000000	100,049330
1852,000000	100,048167
1851,000000	100,045177
1850,000000	100,038812
1849,000000	100,033902
1848,000000	100,033446
1847,000000	100,033818
1846,000000	100,030656
1845,000000	100,024292
1844,000000	100,017038
1843,000000	100,009477
1842,000000	100,003119
1841,000000	100,002362
1840,000000	100,007490
1839,000000	100,012406
1838,000000	100,013295
1837,000000	100,011959
1836,000000	100,010222
1835,000000	100,007881
1834,000000	100,006966
1833,000000	100,011413
1832,000000	100,020633
1831,000000	100,029140
1830,000000	100,034752
1829,000000	100,039390
1828,000000	100,040984
1827,000000	100,036306
1826,000000	100,028299
1825,000000	100,022725
1824,000000	100,019544
1823,000000	100,013905
1822,000000	100,006905
1821,000000	100,004826
1820,000000	100,007666
1819,000000	100,008506
1818,000000	100,004644
1817,000000	100,000388
1816,000000	99,998005
1815,000000	99,994374
1814,000000	99,988533
1813,000000	99,984845
1812,000000	99,985188
1811,000000	99,985656
1810,000000	99,983145
1809,000000	99,978975
1808,000000	99,974580
1807,000000	99,969280
1806,000000	99,964566
1805,000000	99,963974
1804,000000	99,966654
1803,000000	99,967295
1802,000000	99,964308
1801,000000	99,961690
1800,000000	99,959554
1799,000000	99,952824
1798,000000	99,941556
1797,000000	99,931687
1796,000000	99,924943
1795,000000	99,916547
1794,000000	99,905034
1793,000000	99,896542
1792,000000	99,894094
1791,000000	99,891131
1790,000000	99,883776
1789,000000	99,876758
1788,000000	99,871543
1787,000000	99,862410
1786,000000	99,847663
1785,000000	99,834235
1784,000000	99,826019
1783,000000	99,817781
1782,000000	99,806290
1781,000000	99,795580
1780,000000	99,786219
1779,000000	99,773198
1778,000000	99,757372
1777,000000	99,746084
1776,000000	99,740290
1775,000000	99,730742
1774,000000	99,711777
1773,000000	99,688558
1772,000000	99,666518
1771,000000	99,642547
1770,000000	99,616216
1769,000000	99,594435
1768,000000	99,577847
1767,000000	99,560327
1766,000000	99,541866
1765,000000	99,527220
1764,000000	99,512356
1763,000000	99,485483
1762,000000	99,446401
1761,000000	99,408596
1760,000000	99,372658
1759,000000	99,325890
1758,000000	99,265048
1757,000000	99,200582
1756,000000	99,138850
1755,000000	99,072192
1754,000000	98,994782
1753,000000	98,903991
1752,000000	98,784656
1751,000000	98,618850
1750,000000	98,414732
1749,000000	98,195224
1748,000000	97,961384
1747,000000	97,695639
1746,000000	97,389846
1745,000000	97,044323
1744,000000	96,653987
1743,000000	96,215810
1742,000000	95,730736
1741,000000	95,181618
1740,000000	94,546985
1739,000000	93,874887
1738,000000	93,267701
1737,000000	92,746676
1736,000000	92,193680
1735,000000	91,423679
1734,000000	90,438851
1733,000000	89,530168
1732,000000	88,833288
1731,000000	88,219448
1730,000000	87,582994
1729,000000	86,938680
1728,000000	86,338057
1727,000000	85,785941
1726,000000	85,267794
1725,000000	84,793517
1724,000000	84,379836
1723,000000	84,035663
1722,000000	83,786334
1721,000000	83,663611
1720,000000	83,662723
1719,000000	83,745276
1718,000000	83,915244
1717,000000	84,249695
1716,000000	84,769289
1715,000000	85,411389
1714,000000	86,137820
1713,000000	86,945843
1712,000000	87,823725
1711,000000	88,744851
1710,000000	89,683331
1709,000000	90,614256
1708,000000	91,521596
1707,000000	92,415745
1706,000000	93,299688
1705,000000	94,108452
1704,000000	94,762071
1703,000000	95,275383
1702,000000	95,736589
1701,000000	96,221103
1700,000000	96,699692
1699,000000	97,068031
1698,000000	97,316885
1697,000000	97,518714
1696,000000	97,723412
1695,000000	97,920694
1694,000000	98,070045
1693,000000	98,168470
1692,000000	98,249351
1691,000000	98,336897
1690,000000	98,427686
1689,000000	98,504495
1688,000000	98,564665
1687,000000	98,619803
1686,000000	98,673045
1685,000000	98,714588
1684,000000	98,751251
1683,000000	98,798231
1682,000000	98,843346
1681,000000	98,879821
1680,000000	98,916423
1679,000000	98,959785
1678,000000	99,006672
1677,000000	99,048625
1676,000000	99,087025
1675,000000	99,131342
1674,000000	99,177073
1673,000000	99,211201
1672,000000	99,238563
1671,000000	99,273790
1670,000000	99,317682
1669,000000	99,356464
1668,000000	99,384152
1667,000000	99,409124
1666,000000	99,436999
1665,000000	99,463818
1664,000000	99,486909
1663,000000	99,510528
1662,000000	99,534767
1661,000000	99,552598
1660,000000	99,563999
1659,000000	99,575758
1658,000000	99,589048
1657,000000	99,599788
1656,000000	99,608146
1655,000000	99,618522
1654,000000	99,629184
1653,000000	99,636283
1652,000000	99,638898
1651,000000	99,632827
1650,000000	99,630548
1649,000000	99,636470
1648,000000	99,640164
1647,000000	99,642259
1646,000000	99,644222
1645,000000	99,637979
1644,000000	99,624963
1643,000000	99,615718
1642,000000	99,609657
1641,000000	99,600126
1640,000000	99,588377
1639,000000	99,581354
1638,000000	99,578830
1637,000000	99,572644
1636,000000	99,565670
1635,000000	99,571677
1634,000000	99,584788
1633,000000	99,591139
1632,000000	99,595192
1631,000000	99,604252
1630,000000	99,615495
1629,000000	99,622522
1628,000000	99,625893
1627,000000	99,631065
1626,000000	99,636395
1625,000000	99,635575
1624,000000	99,629507
1623,000000	99,627338
1622,000000	99,631065
1621,000000	99,633409
1620,000000	99,633202
1619,000000	99,633854
1618,000000	99,631461
1617,000000	99,619072
1616,000000	99,602215
1615,000000	99,590990
1614,000000	99,584828
1613,000000	99,577597
1612,000000	99,565849
1611,000000	99,550326
1610,000000	99,528668
1609,000000	99,492856
1608,000000	99,437448
1607,000000	99,362268
1606,000000	99,264026
1605,000000	99,136408
1604,000000	98,982374
1603,000000	98,820762
1602,000000	98,676625
1601,000000	98,570316
1600,000000	98,519652
1599,000000	98,537184
1598,000000	98,616987
1597,000000	98,734088
1596,000000	98,864032
1595,000000	98,992821
1594,000000	99,107597
1593,000000	99,195470
1592,000000	99,254106
1591,000000	99,290698
1590,000000	99,307499
1589,000000	99,298902
1588,000000	99,261366
1587,000000	99,196139
1586,000000	99,100963
1585,000000	98,970857
1584,000000	98,811783
1583,000000	98,646464
1582,000000	98,506469
1581,000000	98,418359
1580,000000	98,396859
1579,000000	98,447058
1578,000000	98,568681
1577,000000	98,752121
1576,000000	98,963166
1575,000000	99,146617
1574,000000	99,271793
1573,000000	99,350032
1572,000000	99,401704
1571,000000	99,439592
1570,000000	99,470818
1569,000000	99,495811
1568,000000	99,511952
1567,000000	99,522726
1566,000000	99,535104
1565,000000	99,550558
1564,000000	99,568258
1563,000000	99,588014
1562,000000	99,607015
1561,000000	99,618032
1560,000000	99,615330
1559,000000	99,618323
1558,000000	99,639879
1557,000000	99,648831
1556,000000	99,645353
1555,000000	99,650568
1554,000000	99,663209
1553,000000	99,672106
1552,000000	99,672554
1551,000000	99,673065
1550,000000	99,681109
1549,000000	99,694040
1548,000000	99,706497
1547,000000	99,717513
1546,000000	99,727122
1545,000000	99,733209
1544,000000	99,737200
1543,000000	99,743368
1542,000000	99,749165
1541,000000	99,745948
1540,000000	99,738991
1539,000000	99,741172
1538,000000	99,744170
1537,000000	99,739836
1536,000000	99,734204
1535,000000	99,730215
1534,000000	99,726136
1533,000000	99,721935
1532,000000	99,718785
1531,000000	99,717755
1530,000000	99,717305
1529,000000	99,712776
1528,000000	99,705349
1527,000000	99,702526
1526,000000	99,705737
1525,000000	99,707532
1524,000000	99,703681
1523,000000	99,697224
1522,000000	99,690305
1521,000000	99,684478
1520,000000	99,682348
1519,000000	99,683209
1518,000000	99,682653
1517,000000	99,675728
1516,000000	99,667823
1515,000000	99,666638
1514,000000	99,666995
1513,000000	99,659788
1512,000000	99,645585
1511,000000	99,633229
1510,000000	99,623459
1509,000000	99,607254
1508,000000	99,582472
1507,000000	99,566946
1506,000000	99,569251
1505,000000	99,566824
1504,000000	99,555097
1503,000000	99,549537
1502,000000	99,548657
1501,000000	99,540814
1500,000000	99,524138
1499,000000	99,503782
1498,000000	99,472636
1497,000000	99,414333
1496,000000	99,332754
1495,000000	99,247225
1494,000000	99,158492
1493,000000	99,052323
1492,000000	98,923574
1491,000000	98,786002
1490,000000	98,666671
1489,000000	98,591996
1488,000000	98,576346
1487,000000	98,614335
1486,000000	98,678734
1485,000000	98,740095
1484,000000	98,788144
1483,000000	98,822757
1482,000000	98,834857
1481,000000	98,812228
1480,000000	98,760458
1479,000000	98,692423
1478,000000	98,603386
1477,000000	98,482308
1476,000000	98,338149
1475,000000	98,180549
1474,000000	97,974571
1473,000000	97,665016
1472,000000	97,263339
1471,000000	96,836431
1470,000000	96,410446
1469,000000	95,981476
1468,000000	95,570577
1467,000000	95,213617
1466,000000	94,927517
1465,000000	94,712935
1464,000000	94,576937
1463,000000	94,518341
1462,000000	94,514015
1461,000000	94,543004
1460,000000	94,605922
1459,000000	94,718345
1458,000000	94,893013
1457,000000	95,119251
1456,000000	95,355214
1455,000000	95,563498
1454,000000	95,736248
1453,000000	95,869122
1452,000000	95,950321
1451,000000	95,970119
1450,000000	95,920880
1449,000000	95,805835
1448,000000	95,660355
1447,000000	95,532878
1446,000000	95,426740
1445,000000	95,297859
1444,000000	95,097595
1443,000000	94,785567
1442,000000	94,327507
1441,000000	93,726300
1440,000000	93,033381
1439,000000	92,283991
1438,000000	91,448847
1437,000000	90,549973
1436,000000	89,814374
1435,000000	89,458026
1434,000000	89,429007
1433,000000	89,560538
1432,000000	89,716165
1431,000000	89,749332
1430,000000	89,489926
1429,000000	88,868524
1428,000000	88,046710
1427,000000	87,345080
1426,000000	87,063944
1425,000000	87,388857
1424,000000	88,289137
1423,000000	89,455096
1422,000000	90,550440
1421,000000	91,484699
1420,000000	92,336794
1419,000000	93,128841
1418,000000	93,779254
1417,000000	94,267999
1416,000000	94,674754
1415,000000	95,066957
1414,000000	95,466294
1413,000000	95,877109
1412,000000	96,297051
1411,000000	96,708576
1410,000000	97,087924
1409,000000	97,421924
1408,000000	97,704138
1407,000000	97,928085
1406,000000	98,097044
1405,000000	98,225732
1404,000000	98,321022
1403,000000	98,378919
1402,000000	98,402059
1401,000000	98,398938
1400,000000	98,368701
1399,000000	98,305637
1398,000000	98,215098
1397,000000	98,103024
1396,000000	97,957987
1395,000000	97,766824
1394,000000	97,543027
1393,000000	97,314044
1392,000000	97,089783
1391,000000	96,867069
1390,000000	96,643945
1389,000000	96,415233
1388,000000	96,169390
1387,000000	95,905715
1386,000000	95,643471
1385,000000	95,400204
1384,000000	95,179284
1383,000000	94,985131
1382,000000	94,833141
1381,000000	94,739502
1380,000000	94,712632
1379,000000	94,755919
1378,000000	94,866556
1377,000000	95,032744
1376,000000	95,239792
1375,000000	95,472976
1374,000000	95,710033
1373,000000	95,921142
1372,000000	96,085670
1371,000000	96,201574
1370,000000	96,275828
1369,000000	96,313893
1368,000000	96,318124
1367,000000	96,290660
1366,000000	96,233352
1365,000000	96,145279
1364,000000	96,023616
1363,000000	95,871306
1362,000000	95,701498
1361,000000	95,527932
1360,000000	95,356271
1359,000000	95,188630
1358,000000	95,029848
1357,000000	94,887598
1356,000000	94,770801
1355,000000	94,689249
1354,000000	94,651372
1353,000000	94,659492
1352,000000	94,708321
1351,000000	94,786207
1350,000000	94,874335
1349,000000	94,947446
1348,000000	94,979828
1347,000000	94,951440
1346,000000	94,847201
1345,000000	94,656082
1344,000000	94,372673
1343,000000	93,994936
1342,000000	93,517075
1341,000000	92,931807
1340,000000	92,257188
1339,000000	91,558346
1338,000000	90,921717
1337,000000	90,408815
1336,000000	90,045035
1335,000000	89,830002
1334,000000	89,740545
1333,000000	89,737130
1332,000000	89,781203
1331,000000	89,849073
1330,000000	89,928207
1329,000000	90,011246
1328,000000	90,098504
1327,000000	90,196041
1326,000000	90,307227
1325,000000	90,428369
1324,000000	90,553081
1323,000000	90,676178
1322,000000	90,791923
1321,000000	90,894446
1320,000000	90,982080
1319,000000	91,056937
1318,000000	91,118425
1317,000000	91,161984
1316,000000	91,184328
1315,000000	91,185045
1314,000000	91,161960
1313,000000	91,108864
1312,000000	91,020712
1311,000000	90,894841
1310,000000	90,726405
1309,000000	90,508924
1308,000000	90,240628
1307,000000	89,927887
1306,000000	89,578227
1305,000000	89,195581
1304,000000	88,785274
1303,000000	88,354058
1302,000000	87,902564
1301,000000	87,423246
1300,000000	86,909879
1299,000000	86,363273
1298,000000	85,784033
1297,000000	85,172088
1296,000000	84,539107
1295,000000	83,911718
1294,000000	83,317183
1293,000000	82,776836
1292,000000	82,314906
1291,000000	81,957884
1290,000000	81,716864
1289,000000	81,578590
1288,000000	81,519377
1287,000000	81,511910
1286,000000	81,519507
1285,000000	81,504112
1284,000000	81,444659
1283,000000	81,339599
1282,000000	81,191512
1281,000000	81,002951
1280,000000	80,788213
1279,000000	80,572909
1278,000000	80,376038
1277,000000	80,204062
1276,000000	80,063495
1275,000000	79,962827
1274,000000	79,897938
1273,000000	79,851090
1272,000000	79,807960
1271,000000	79,762317
1270,000000	79,702892
1269,000000	79,611912
1268,000000	79,480475
1267,000000	79,312102
1266,000000	79,109300
1265,000000	78,869116
1264,000000	78,595362
1263,000000	78,298690
1262,000000	77,980989
1261,000000	77,633944
1260,000000	77,254117
1259,000000	76,847072
1258,000000	76,421309
1257,000000	76,003685
1256,000000	75,664414
1255,000000	75,501414
1254,000000	75,575550
1253,000000	75,868899
1252,000000	76,306287
1251,000000	76,797756
1250,000000	77,272111
1249,000000	77,695634
1248,000000	78,074274
1247,000000	78,432581
1246,000000	78,784505
1245,000000	79,130700
1244,000000	79,474534
1243,000000	79,825069
1242,000000	80,186286
1241,000000	80,557264
1240,000000	80,943088
1239,000000	81,353346
1238,000000	81,790220
1237,000000	82,247776
1236,000000	82,719405
1235,000000	83,196216
1234,000000	83,662179
1233,000000	84,104098
1232,000000	84,529790
1231,000000	84,969787
1230,000000	85,464991
1229,000000	86,054716
1228,000000	86,764115
1227,000000	87,588029
1226,000000	88,483504
1225,000000	89,386310
1224,000000	90,235646
1223,000000	90,986796
1222,000000	91,613026
1221,000000	92,107867
1220,000000	92,481829
1219,000000	92,751347
1218,000000	92,933072
1217,000000	93,041480
1216,000000	93,092170
1215,000000	93,102572
1214,000000	93,088253
1213,000000	93,062349
1212,000000	93,032587
1211,000000	93,000020
1210,000000	92,961268
1209,000000	92,913513
1208,000000	92,858427
1207,000000	92,799464
1206,000000	92,737955
1205,000000	92,673585
1204,000000	92,607708
1203,000000	92,544301
1202,000000	92,488799
1201,000000	92,447503
1200,000000	92,426448
1199,000000	92,429199
1198,000000	92,455809
1197,000000	92,506906
1196,000000	92,586408
1195,000000	92,697259
1194,000000	92,837930
1193,000000	93,003904
1192,000000	93,191921
1191,000000	93,400097
1190,000000	93,625747
1189,000000	93,866658
1188,000000	94,120740
1187,000000	94,383238
1186,000000	94,646536
1185,000000	94,903767
1184,000000	95,149834
1183,000000	95,378659
1182,000000	95,583355
1181,000000	95,760296
1180,000000	95,911118
1179,000000	96,038437
1178,000000	96,143374
1177,000000	96,226849
1176,000000	96,289487
1175,000000	96,330801
1174,000000	96,348376
1173,000000	96,340047
1172,000000	96,305098
1171,000000	96,242927
1170,000000	96,154028
1169,000000	96,042310
1168,000000	95,917579
1167,000000	95,796369
1166,000000	95,700354
1165,000000	95,650927
1164,000000	95,660945
1163,000000	95,727600
1162,000000	95,832855
1161,000000	95,952387
1160,000000	96,063312
1159,000000	96,146946
1158,000000	96,190791
1157,000000	96,191580
1156,000000	96,153912
1155,000000	96,084891
1154,000000	95,988756
1153,000000	95,865389
1152,000000	95,712456
1151,000000	95,525126
1150,000000	95,297802
1149,000000	95,025888
1148,000000	94,705567
1147,000000	94,333586
1146,000000	93,906276
1145,000000	93,424248
1144,000000	92,897233
1143,000000	92,342794
1142,000000	91,781803
1141,000000	91,236192
1140,000000	90,728751
1139,000000	90,276344
1138,000000	89,880982
1137,000000	89,531712
1136,000000	89,215770
1135,000000	88,920224
1134,000000	88,625677
1133,000000	88,311889
1132,000000	87,972012
1131,000000	87,615819
1130,000000	87,257743
1129,000000	86,909850
1128,000000	86,587703
1127,000000	86,308931
1126,000000	86,083757
1125,000000	85,915142
1124,000000	85,810091
1123,000000	85,785071
1122,000000	85,854058
1121,000000	86,024251
1120,000000	86,301457
1119,000000	86,685973
1118,000000	87,165501
1117,000000	87,714734
1116,000000	88,304283
1115,000000	88,903128
1114,000000	89,476932
1113,000000	89,994435
1112,000000	90,434653
1111,000000	90,784847
1110,000000	91,036634
1109,000000	91,192543
1108,000000	91,269634
1107,000000	91,293366
1106,000000	91,286358
1105,000000	91,265267
1104,000000	91,247148
1103,000000	91,247457
1102,000000	91,272178
1101,000000	91,316695
1100,000000	91,372837
1099,000000	91,432838
1098,000000	91,487899
1097,000000	91,530716
1096,000000	91,560788
1095,000000	91,582837
1094,000000	91,599962
1093,000000	91,612353
1092,000000	91,621532
1091,000000	91,629516
1090,000000	91,631500
1089,000000	91,615557
1088,000000	91,568982
1087,000000	91,480963
1086,000000	91,339603
1085,000000	91,128675
1084,000000	90,832714
1083,000000	90,439002
1082,000000	89,936232
1081,000000	89,320660
1080,000000	88,607282
1079,000000	87,836110
1078,000000	87,061917
1077,000000	86,341099
1076,000000	85,726097
1075,000000	85,263288
1074,000000	84,984286
1073,000000	84,906622
1072,000000	85,043380
1071,000000	85,393708
1070,000000	85,932360
1069,000000	86,611630
1068,000000	87,377206
1067,000000	88,178991
1066,000000	88,970647
1065,000000	89,717045
1064,000000	90,398750
1063,000000	91,007449
1062,000000	91,540688
1061,000000	92,004044
1060,000000	92,409330
1059,000000	92,765794
1058,000000	93,076306
1057,000000	93,341826
1056,000000	93,568785
1055,000000	93,765231
1054,000000	93,934192
1053,000000	94,074523
1052,000000	94,183167
1051,000000	94,256957
1050,000000	94,291865
1049,000000	94,284664
1048,000000	94,234142
1047,000000	94,135875
1046,000000	93,981331
1045,000000	93,765101
1044,000000	93,495468
1043,000000	93,198188
1042,000000	92,911337
1041,000000	92,678372
1040,000000	92,541497
1039,000000	92,530481
1038,000000	92,648436
1037,000000	92,870440
1036,000000	93,153523
1035,000000	93,449862
1034,000000	93,719770
1033,000000	93,941387
1032,000000	94,112813
1031,000000	94,242923
1030,000000	94,340403
1029,000000	94,410783
1028,000000	94,460577
1027,000000	94,498905
1026,000000	94,534549
1025,000000	94,572464
1024,000000	94,612244
1023,000000	94,650023
1022,000000	94,682330
1021,000000	94,709773
1020,000000	94,735745
1019,000000	94,760800
1018,000000	94,780635
1017,000000	94,790306
1016,000000	94,788197
1015,000000	94,774338
1014,000000	94,747593
1013,000000	94,708060
1012,000000	94,660039
1011,000000	94,609055
1010,000000	94,556724
1009,000000	94,501048
1008,000000	94,441595
1007,000000	94,380961
1006,000000	94,320755
1005,000000	94,258744
1004,000000	94,189750
1003,000000	94,108345
1002,000000	94,011684
1001,000000	93,902021
1000,000000	93,786112
999,000000	93,669650
998,000000	93,553087
997,000000	93,434664
996,000000	93,315321
995,000000	93,197354
994,000000	93,079826
993,000000	92,960132
992,000000	92,839472
991,000000	92,721589
990,000000	92,605903
989,000000	92,485276
988,000000	92,350903
987,000000	92,195702
986,000000	92,012936
985,000000	91,797743
984,000000	91,550805
983,000000	91,277566
982,000000	90,983265
981,000000	90,671317
980,000000	90,347129
979,000000	90,017605
978,000000	89,686358
977,000000	89,354280
976,000000	89,024988
975,000000	88,704755
974,000000	88,396571
973,000000	88,099934
972,000000	87,815719
971,000000	87,544601
970,000000	87,280483
969,000000	87,013405
968,000000	86,740056
967,000000	86,464362
966,000000	86,188776
965,000000	85,912951
964,000000	85,641733
963,000000	85,385990
962,000000	85,153382
961,000000	84,947456
960,000000	84,775430
959,000000	84,648105
958,000000	84,572292
957,000000	84,550812
956,000000	84,593155
955,000000	84,714025
954,000000	84,917845
953,000000	85,192763
952,000000	85,517605
951,000000	85,870411
950,000000	86,231112
949,000000	86,585900
948,000000	86,932403
947,000000	87,274618
946,000000	87,613191
945,000000	87,944106
944,000000	88,265302
943,000000	88,577537
942,000000	88,878489
941,000000	89,160574
940,000000	89,416290
939,000000	89,643861
938,000000	89,846949
937,000000	90,032010
936,000000	90,204625
935,000000	90,366111
934,000000	90,514565
933,000000	90,649647
932,000000	90,775265
931,000000	90,894982
930,000000	91,007204
929,000000	91,108351
928,000000	91,198124
927,000000	91,278873
926,000000	91,352141
925,000000	91,420846
924,000000	91,493769
923,000000	91,582807
922,000000	91,694833
921,000000	91,829190
920,000000	91,982103
919,000000	92,148545
918,000000	92,320366
917,000000	92,487621
916,000000	92,643716
915,000000	92,787032
914,000000	92,917824
913,000000	93,037032
912,000000	93,148957
911,000000	93,261336
910,000000	93,379647
909,000000	93,502705
908,000000	93,625309
907,000000	93,744290
906,000000	93,860682
905,000000	93,977058
904,000000	94,094692
903,000000	94,212731
902,000000	94,328424
901,000000	94,437713
900,000000	94,536735
899,000000	94,624389
898,000000	94,703238
897,000000	94,776723
896,000000	94,845610
895,000000	94,907844
894,000000	94,962402
893,000000	95,011814
892,000000	95,059378
891,000000	95,104736
890,000000	95,143443
889,000000	95,171643
888,000000	95,190481
887,000000	95,205404
886,000000	95,221892
885,000000	95,241949
884,000000	95,263946
883,000000	95,284599
882,000000	95,300569
881,000000	95,309191
880,000000	95,308992
879,000000	95,300816
878,000000	95,288813
877,000000	95,279579
876,000000	95,279008
875,000000	95,288663
874,000000	95,305197
873,000000	95,324271
872,000000	95,345294
871,000000	95,371542
870,000000	95,404938
869,000000	95,441275
868,000000	95,471857
867,000000	95,489905
866,000000	95,494864
865,000000	95,491048
864,000000	95,484138
863,000000	95,479761
862,000000	95,482448
861,000000	95,492523
860,000000	95,504386
859,000000	95,511054
858,000000	95,511402
857,000000	95,511309
856,000000	95,517194
855,000000	95,530375
854,000000	95,548399
853,000000	95,568880
852,000000	95,589793
851,000000	95,607838
850,000000	95,619294
849,000000	95,621742
848,000000	95,613332
847,000000	95,591692
846,000000	95,556426
845,000000	95,511946
844,000000	95,464354
843,000000	95,414909
842,000000	95,358396
841,000000	95,289134
840,000000	95,207066
839,000000	95,117158
838,000000	95,024940
837,000000	94,934520
836,000000	94,850620
835,000000	94,780947
834,000000	94,736966
833,000000	94,732356
832,000000	94,779891
831,000000	94,888050
830,000000	95,059522
829,000000	95,292928
828,000000	95,582880
827,000000	95,917542
826,000000	96,277239
825,000000	96,637064
824,000000	96,973340
823,000000	97,270990
822,000000	97,527762
821,000000	97,750152
820,000000	97,944116
819,000000	98,109617
818,000000	98,244076
817,000000	98,348816
816,000000	98,430081
815,000000	98,495222
814,000000	98,549115
813,000000	98,594395
812,000000	98,633412
811,000000	98,668331
810,000000	98,699634
809,000000	98,724599
808,000000	98,737213
807,000000	98,728918
806,000000	98,689289
805,000000	98,608832
804,000000	98,484505
803,000000	98,324162
802,000000	98,144304
801,000000	97,962320
800,000000	97,791194
799,000000	97,639938
798,000000	97,515470
797,000000	97,420986
796,000000	97,352377
795,000000	97,297849
794,000000	97,242711
793,000000	97,175701
792,000000	97,092156
791,000000	96,993628
790,000000	96,886054
789,000000	96,778005
788,000000	96,678940
787,000000	96,596958
786,000000	96,536480
785,000000	96,496703
784,000000	96,471794
783,000000	96,453812
782,000000	96,437443
781,000000	96,422531
780,000000	96,410865
779,000000	96,399945
778,000000	96,380876
777,000000	96,343671
776,000000	96,285213
775,000000	96,212538
774,000000	96,138931
773,000000	96,076687
772,000000	96,031923
771,000000	96,004401
770,000000	95,991764
769,000000	95,993967
768,000000	96,013621
767,000000	96,052693
766,000000	96,110388
765,000000	96,183659
764,000000	96,267307
763,000000	96,352269
762,000000	96,424900
761,000000	96,469256
760,000000	96,470312
759,000000	96,416208
758,000000	96,299055
757,000000	96,115148
756,000000	95,863398
755,000000	95,541959
754,000000	95,147226
753,000000	94,676344
752,000000	94,130046
751,000000	93,512646
750,000000	92,834151
749,000000	92,117037
748,000000	91,398231
747,000000	90,720654
746,000000	90,125338
745,000000	89,654686
744,000000	89,354178
743,000000	89,261725
742,000000	89,395237
741,000000	89,749737
740,000000	90,298114
739,000000	90,989684
738,000000	91,755448
737,000000	92,522675
736,000000	93,231495
735,000000	93,844666
734,000000	94,345584
733,000000	94,729102
732,000000	94,996499
731,000000	95,159578
730,000000	95,244963
729,000000	95,289569
728,000000	95,328399
727,000000	95,382161
726,000000	95,452008
725,000000	95,524751
724,000000	95,583382
723,000000	95,613748
722,000000	95,604818
721,000000	95,548049
720,000000	95,439485
719,000000	95,279927
718,000000	95,070733
717,000000	94,810700
716,000000	94,496217
715,000000	94,120180
714,000000	93,671354
713,000000	93,140287
712,000000	92,526030
711,000000	91,833259
710,000000	91,069148
709,000000	90,255817
708,000000	89,444685
707,000000	88,706258
706,000000	88,100394
705,000000	87,656891
704,000000	87,371628
703,000000	87,206018
702,000000	87,097854
701,000000	86,988718
700,000000	86,847029
699,000000	86,669229
698,000000	86,467402
697,000000	86,260038
696,000000	86,066455
695,000000	85,900084
694,000000	85,769612
693,000000	85,686229
692,000000	85,660837
691,000000	85,694311
690,000000	85,778313
689,000000	85,904449
688,000000	86,063341
687,000000	86,238157
686,000000	86,412301
685,000000	86,579892
684,000000	86,739734
683,000000	86,887404
682,000000	87,023205
681,000000	87,160374
680,000000	87,313491
679,000000	87,487360
678,000000	87,686498
677,000000	87,922423
676,000000	88,201005
675,000000	88,514489
674,000000	88,855588
673,000000	89,221894
672,000000	89,592378
671,000000	89,946115
670,000000	90,303888
669,000000	90,752760
668,000000	91,302261
667,000000	91,766409
666,000000	92,047356
665,000000	92,219022
664,000000	92,339683
663,000000	92,410935
662,000000	92,406732
661,000000	92,309851
660,000000	92,115597
659,000000	91,818289
658,000000	91,408323
657,000000	90,874256
656,000000	90,215273
655,000000	89,457364
654,000000	88,652327
653,000000	87,855077
652,000000	87,112485
651,000000	86,459554
650,000000	85,893990
649,000000	85,368133
648,000000	84,834740
647,000000	84,281218
646,000000	83,700402
645,000000	83,061332
644,000000	82,337422
643,000000	81,538284
642,000000	80,687441
641,000000	79,795698
640,000000	78,890180
639,000000	78,043777
638,000000	77,338031
637,000000	76,821059
636,000000	76,524109
635,000000	76,470055
634,000000	76,627730
633,000000	76,907630
632,000000	77,231181
631,000000	77,563252
630,000000	77,873546
629,000000	78,119106
628,000000	78,280240
627,000000	78,370105
626,000000	78,393660
625,000000	78,332205
624,000000	78,181441
623,000000	77,967687
622,000000	77,711586
621,000000	77,409854
620,000000	77,066536
619,000000	76,708634
618,000000	76,354030
617,000000	75,997479
616,000000	75,647655
615,000000	75,339943
614,000000	75,090301
613,000000	74,874343
612,000000	74,670261
611,000000	74,487115
610,000000	74,336366
609,000000	74,214666
608,000000	74,134130
607,000000	74,135368
606,000000	74,251690
605,000000	74,499569
604,000000	74,916491
603,000000	75,561730
602,000000	76,464604
601,000000	77,600649
600,000000	78,920288
599,000000	80,361870
598,000000	81,840956
597,000000	83,267136
596,000000	84,575087
595,000000	85,729554
594,000000	86,716273
593,000000	87,541448
592,000000	88,225935
591,000000	88,792325
590,000000	89,260908
589,000000	89,654487
588,000000	89,998612
587,000000	90,311658
586,000000	90,601055
585,000000	90,869687
584,000000	91,119201
583,000000	91,347874
582,000000	91,551314
581,000000	91,728990
580,000000	91,887323
579,000000	92,037133
578,000000	92,191251
577,000000	92,360058
576,000000	92,543842
575,000000	92,732420
574,000000	92,918561
573,000000	93,106448
572,000000	93,299032
571,000000	93,485763
570,000000	93,654491
569,000000	93,809042
568,000000	93,961084
567,000000	94,110930
566,000000	94,251780
565,000000	94,385938
564,000000	94,518340
563,000000	94,637449
562,000000	94,721090
561,000000	94,762906
560,000000	94,780633
559,000000	94,797858
558,000000	94,826861
557,000000	94,867028
556,000000	94,909699
555,000000	94,943914
554,000000	94,963841
553,000000	94,970887
552,000000	94,967027
551,000000	94,954089
550,000000	94,944736
549,000000	94,961812
548,000000	95,013517
547,000000	95,074187
546,000000	95,102923
545,000000	95,085057
544,000000	95,047265
543,000000	95,030958
542,000000	95,056581
541,000000	95,109985
540,000000	95,158746
539,000000	95,185076
538,000000	95,205158
537,000000	95,252089
536,000000	95,339132
535,000000	95,446773
534,000000	95,549170
533,000000	95,642117
532,000000	95,735248
531,000000	95,827202
530,000000	95,902946
529,000000	95,952110
528,000000	95,979045
527,000000	95,998963
526,000000	96,029260
525,000000	96,075100
524,000000	96,119990
523,000000	96,140291
522,000000	96,130137
521,000000	96,101924
520,000000	96,062649
519,000000	96,007391
518,000000	95,945080
517,000000	95,910939
516,000000	95,932057
515,000000	95,993037
514,000000	96,054901
513,000000	96,097519
512,000000	96,128840
511,000000	96,160757
510,000000	96,189765
509,000000	96,199358
508,000000	96,172957
507,000000	96,110249
506,000000	96,034845
505,000000	95,972780
504,000000	95,921993
503,000000	95,857167
502,000000	95,768234
501,000000	95,677328
500,000000	95,604557
499,000000	95,538382
498,000000	95,455861
497,000000	95,355294
496,000000	95,254894
495,000000	95,168231
494,000000	95,094706
493,000000	95,030065
492,000000	94,973460
491,000000	94,926707
490,000000	94,894998
489,000000	94,885107
488,000000	94,898292
487,000000	94,928824
486,000000	94,973889
485,000000	95,038413
484,000000	95,123602
483,000000	95,219877
482,000000	95,318697
481,000000	95,420043
480,000000	95,522335
479,000000	95,619575
478,000000	95,715818
477,000000	95,826384
476,000000	95,953612
475,000000	96,077471
474,000000	96,183150
473,000000	96,282233
472,000000	96,389265
471,000000	96,491025
470,000000	96,563549
469,000000	96,605030
468,000000	96,628873
467,000000	96,642352
466,000000	96,647858
465,000000	96,650063
464,000000	96,648842
463,000000	96,637741
462,000000	96,619702
461,000000	96,610361
460,000000	96,619817
459,000000	96,649721
458,000000	96,702368
457,000000	96,774482
456,000000	96,817316
455,000000	96,805127
454,000000	96,736579
453,000000	96,658851
452,000000	96,627942
451,000000	96,640840
450,000000	96,659911
