# Supplementary material for: Machine learning-assisted non-destructive plasticizer identification and quantification in historical PVC objects based on IR spectroscopy
Source: Sci Rep. 2022 Mar 23;12:5017. doi: 10.1038/s41598-022-08862-1 (PMC8943100; doi:10.1038/s41598-022-08862-1)
Supplement: Supplementary file 1 — Supplementary Information 1. [file 41598_2022_8862_MOESM1_ESM.zip › Plasticizers_PVC_data/ATR_FTIR_all/P4C.ASC]

PE IR       SUBTECH     SPECTRUM    ASCII       PEDS        4.00        
   -1
P4C.ASC
20/10/14
14:42:25.00
20/10/14
14:42:25.00
Student
Sample 010 By student Date Wednesday, October 14 2020
450,000000
#HDR
-1
-1
#GR
cm-1
%T
1.0
0.0
4000,000000
-1,000000
3551
8
100,607092
67,693762
#DATA
4000,000000	100,095951
3999,000000	100,097834
3998,000000	100,099720
3997,000000	100,100753
3996,000000	100,100919
3995,000000	100,100517
3994,000000	100,100188
3993,000000	100,100576
3992,000000	100,101831
3991,000000	100,103437
3990,000000	100,104576
3989,000000	100,104749
3988,000000	100,104163
3987,000000	100,103609
3986,000000	100,103954
3985,000000	100,105597
3984,000000	100,108268
3983,000000	100,111298
3982,000000	100,114059
3981,000000	100,116217
3980,000000	100,117708
3979,000000	100,118701
3978,000000	100,119637
3977,000000	100,121093
3976,000000	100,123375
3975,000000	100,126157
3974,000000	100,128691
3973,000000	100,130445
3972,000000	100,131377
3971,000000	100,131571
3970,000000	100,130851
3969,000000	100,129046
3968,000000	100,126577
3967,000000	100,124449
3966,000000	100,123452
3965,000000	100,123483
3964,000000	100,123826
3963,000000	100,124030
3962,000000	100,124317
3961,000000	100,125101
3960,000000	100,126270
3959,000000	100,127211
3958,000000	100,127543
3957,000000	100,127681
3956,000000	100,128469
3955,000000	100,130254
3954,000000	100,132372
3953,000000	100,133601
3952,000000	100,133201
3951,000000	100,131518
3950,000000	100,129697
3949,000000	100,128816
3948,000000	100,129144
3947,000000	100,130181
3946,000000	100,131276
3945,000000	100,132128
3944,000000	100,132997
3943,000000	100,134553
3942,000000	100,137186
3941,000000	100,140424
3940,000000	100,143287
3939,000000	100,145084
3938,000000	100,145783
3937,000000	100,145787
3936,000000	100,145427
3935,000000	100,144695
3934,000000	100,143499
3933,000000	100,142139
3932,000000	100,141381
3931,000000	100,141830
3930,000000	100,143297
3929,000000	100,144852
3928,000000	100,145553
3927,000000	100,145240
3926,000000	100,144867
3925,000000	100,145824
3924,000000	100,148473
3923,000000	100,151436
3922,000000	100,152840
3921,000000	100,151991
3920,000000	100,149709
3919,000000	100,147556
3918,000000	100,146827
3917,000000	100,147955
3916,000000	100,150507
3915,000000	100,153473
3914,000000	100,155647
3913,000000	100,156200
3912,000000	100,155195
3911,000000	100,153685
3910,000000	100,152993
3909,000000	100,153757
3908,000000	100,155631
3907,000000	100,157685
3906,000000	100,158973
3905,000000	100,158906
3904,000000	100,157443
3903,000000	100,155011
3902,000000	100,152406
3901,000000	100,150711
3900,000000	100,150700
3899,000000	100,152321
3898,000000	100,154948
3897,000000	100,157943
3896,000000	100,160956
3895,000000	100,163726
3894,000000	100,165957
3893,000000	100,167545
3892,000000	100,168637
3891,000000	100,169081
3890,000000	100,168298
3889,000000	100,166272
3888,000000	100,163735
3887,000000	100,161185
3886,000000	100,159115
3885,000000	100,158429
3884,000000	100,159323
3883,000000	100,161233
3882,000000	100,163822
3881,000000	100,166794
3880,000000	100,169576
3879,000000	100,171478
3878,000000	100,172480
3877,000000	100,173323
3876,000000	100,174297
3875,000000	100,175225
3874,000000	100,176338
3873,000000	100,177785
3872,000000	100,179079
3871,000000	100,179685
3870,000000	100,179734
3869,000000	100,179639
3868,000000	100,179168
3867,000000	100,178059
3866,000000	100,176388
3865,000000	100,174694
3864,000000	100,174423
3863,000000	100,176523
3862,000000	100,180081
3861,000000	100,183677
3860,000000	100,186839
3859,000000	100,190295
3858,000000	100,195107
3857,000000	100,201171
3856,000000	100,205896
3855,000000	100,205226
3854,000000	100,199533
3853,000000	100,196188
3852,000000	100,197171
3851,000000	100,197426
3850,000000	100,195637
3849,000000	100,193387
3848,000000	100,191851
3847,000000	100,191476
3846,000000	100,192011
3845,000000	100,192721
3844,000000	100,192918
3843,000000	100,192482
3842,000000	100,192226
3841,000000	100,193701
3840,000000	100,198135
3839,000000	100,205042
3838,000000	100,211652
3837,000000	100,214564
3836,000000	100,212699
3835,000000	100,208076
3834,000000	100,203804
3833,000000	100,201790
3832,000000	100,202016
3831,000000	100,203236
3830,000000	100,204169
3829,000000	100,204427
3828,000000	100,204655
3827,000000	100,205908
3826,000000	100,208795
3825,000000	100,212962
3824,000000	100,217250
3823,000000	100,220166
3822,000000	100,221094
3821,000000	100,221642
3820,000000	100,222914
3819,000000	100,223772
3818,000000	100,223830
3817,000000	100,223467
3816,000000	100,223087
3815,000000	100,223426
3814,000000	100,224448
3813,000000	100,225672
3812,000000	100,227177
3811,000000	100,229367
3810,000000	100,232520
3809,000000	100,236123
3808,000000	100,238919
3807,000000	100,240378
3806,000000	100,241479
3805,000000	100,243558
3804,000000	100,247015
3803,000000	100,250256
3802,000000	100,250599
3801,000000	100,247633
3800,000000	100,242931
3799,000000	100,238065
3798,000000	100,234648
3797,000000	100,233154
3796,000000	100,232894
3795,000000	100,232969
3794,000000	100,232996
3793,000000	100,233319
3792,000000	100,234594
3791,000000	100,237224
3790,000000	100,241051
3789,000000	100,245425
3788,000000	100,249567
3787,000000	100,252875
3786,000000	100,255022
3785,000000	100,255970
3784,000000	100,255779
3783,000000	100,254440
3782,000000	100,251998
3781,000000	100,248959
3780,000000	100,246664
3779,000000	100,246593
3778,000000	100,248790
3777,000000	100,251947
3776,000000	100,254896
3775,000000	100,257005
3774,000000	100,257933
3773,000000	100,257621
3772,000000	100,256225
3771,000000	100,254122
3770,000000	100,252050
3769,000000	100,250770
3768,000000	100,250637
3767,000000	100,251813
3766,000000	100,253986
3765,000000	100,256185
3764,000000	100,257670
3763,000000	100,258592
3762,000000	100,259537
3761,000000	100,260735
3760,000000	100,262094
3759,000000	100,263628
3758,000000	100,265280
3757,000000	100,267098
3756,000000	100,269515
3755,000000	100,272696
3754,000000	100,275864
3753,000000	100,277796
3752,000000	100,278012
3751,000000	100,277139
3750,000000	100,275368
3749,000000	100,272437
3748,000000	100,270051
3747,000000	100,270188
3746,000000	100,271619
3745,000000	100,271435
3744,000000	100,270295
3743,000000	100,270539
3742,000000	100,271828
3741,000000	100,273010
3740,000000	100,273568
3739,000000	100,273492
3738,000000	100,272813
3737,000000	100,271825
3736,000000	100,271996
3735,000000	100,275079
3734,000000	100,280157
3733,000000	100,284156
3732,000000	100,285127
3731,000000	100,283299
3730,000000	100,280011
3729,000000	100,276621
3728,000000	100,274254
3727,000000	100,273850
3726,000000	100,275822
3725,000000	100,279254
3724,000000	100,282569
3723,000000	100,285274
3722,000000	100,288195
3721,000000	100,291852
3720,000000	100,295432
3719,000000	100,297618
3718,000000	100,297817
3717,000000	100,296672
3716,000000	100,295511
3715,000000	100,294963
3714,000000	100,294162
3713,000000	100,291876
3712,000000	100,289004
3711,000000	100,287937
3710,000000	100,288474
3709,000000	100,288131
3708,000000	100,286039
3707,000000	100,283599
3706,000000	100,282444
3705,000000	100,282677
3704,000000	100,282702
3703,000000	100,280783
3702,000000	100,277062
3701,000000	100,273617
3700,000000	100,272076
3699,000000	100,272222
3698,000000	100,272391
3697,000000	100,270738
3696,000000	100,266950
3695,000000	100,262333
3694,000000	100,258188
3693,000000	100,254779
3692,000000	100,252112
3691,000000	100,251221
3690,000000	100,253630
3689,000000	100,258784
3688,000000	100,263053
3687,000000	100,263603
3686,000000	100,261343
3685,000000	100,258604
3684,000000	100,256728
3683,000000	100,255912
3682,000000	100,255463
3681,000000	100,253935
3680,000000	100,249928
3679,000000	100,243527
3678,000000	100,237064
3677,000000	100,234698
3676,000000	100,240533
3675,000000	100,253704
3674,000000	100,266761
3673,000000	100,275159
3672,000000	100,280682
3671,000000	100,285489
3670,000000	100,290858
3669,000000	100,297028
3668,000000	100,301839
3667,000000	100,303837
3666,000000	100,304069
3665,000000	100,304268
3664,000000	100,305818
3663,000000	100,309309
3662,000000	100,314286
3661,000000	100,319757
3660,000000	100,324835
3659,000000	100,328751
3658,000000	100,330873
3657,000000	100,331236
3656,000000	100,330853
3655,000000	100,330618
3654,000000	100,330728
3653,000000	100,331322
3652,000000	100,332197
3651,000000	100,332671
3650,000000	100,332633
3649,000000	100,332307
3648,000000	100,330616
3647,000000	100,326948
3646,000000	100,323033
3645,000000	100,320597
3644,000000	100,319402
3643,000000	100,317990
3642,000000	100,315608
3641,000000	100,313260
3640,000000	100,312724
3639,000000	100,314644
3638,000000	100,317493
3637,000000	100,318220
3636,000000	100,314378
3635,000000	100,306076
3634,000000	100,295984
3633,000000	100,286914
3632,000000	100,279305
3631,000000	100,271284
3630,000000	100,261534
3629,000000	100,252506
3628,000000	100,247077
3627,000000	100,243355
3626,000000	100,239372
3625,000000	100,235989
3624,000000	100,234445
3623,000000	100,235438
3622,000000	100,238738
3621,000000	100,242489
3620,000000	100,243698
3619,000000	100,240358
3618,000000	100,232910
3617,000000	100,223666
3616,000000	100,215113
3615,000000	100,208358
3614,000000	100,203399
3613,000000	100,200314
3612,000000	100,199116
3611,000000	100,198860
3610,000000	100,198000
3609,000000	100,195993
3608,000000	100,194206
3607,000000	100,194213
3606,000000	100,195682
3605,000000	100,197106
3604,000000	100,197398
3603,000000	100,196274
3602,000000	100,193904
3601,000000	100,190458
3600,000000	100,186181
3599,000000	100,181830
3598,000000	100,178679
3597,000000	100,177764
3596,000000	100,179046
3595,000000	100,181204
3594,000000	100,182455
3593,000000	100,181545
3592,000000	100,178235
3591,000000	100,173059
3590,000000	100,166997
3589,000000	100,161955
3588,000000	100,160767
3587,000000	100,164578
3586,000000	100,170603
3585,000000	100,175300
3584,000000	100,177803
3583,000000	100,178862
3582,000000	100,178901
3581,000000	100,177835
3580,000000	100,175890
3579,000000	100,173970
3578,000000	100,172998
3577,000000	100,173097
3576,000000	100,173758
3575,000000	100,174682
3574,000000	100,176028
3573,000000	100,177757
3572,000000	100,178914
3571,000000	100,177799
3570,000000	100,172972
3569,000000	100,164732
3568,000000	100,156347
3567,000000	100,152447
3566,000000	100,154501
3565,000000	100,159706
3564,000000	100,164929
3563,000000	100,168753
3562,000000	100,170769
3561,000000	100,171077
3560,000000	100,170207
3559,000000	100,168839
3558,000000	100,167276
3557,000000	100,165384
3556,000000	100,163088
3555,000000	100,160800
3554,000000	100,159131
3553,000000	100,158202
3552,000000	100,157346
3551,000000	100,155600
3550,000000	100,152381
3549,000000	100,147643
3548,000000	100,141883
3547,000000	100,136400
3546,000000	100,132990
3545,000000	100,132647
3544,000000	100,134705
3543,000000	100,137584
3542,000000	100,139938
3541,000000	100,141047
3540,000000	100,140689
3539,000000	100,139251
3538,000000	100,137856
3537,000000	100,137851
3536,000000	100,139741
3535,000000	100,142634
3534,000000	100,145070
3533,000000	100,146221
3532,000000	100,146212
3531,000000	100,145562
3530,000000	100,144690
3529,000000	100,143922
3528,000000	100,143630
3527,000000	100,144016
3526,000000	100,144763
3525,000000	100,145173
3524,000000	100,144812
3523,000000	100,144046
3522,000000	100,143816
3521,000000	100,144890
3520,000000	100,147295
3519,000000	100,150326
3518,000000	100,152969
3517,000000	100,154412
3516,000000	100,154289
3515,000000	100,152655
3514,000000	100,150047
3513,000000	100,147562
3512,000000	100,146537
3511,000000	100,147636
3510,000000	100,150088
3509,000000	100,152128
3508,000000	100,152511
3507,000000	100,151480
3506,000000	100,150139
3505,000000	100,149244
3504,000000	100,148893
3503,000000	100,149036
3502,000000	100,149756
3501,000000	100,150973
3500,000000	100,152074
3499,000000	100,152011
3498,000000	100,149961
3497,000000	100,146134
3496,000000	100,141892
3495,000000	100,138764
3494,000000	100,137200
3493,000000	100,136349
3492,000000	100,135044
3491,000000	100,132825
3490,000000	100,130016
3489,000000	100,127090
3488,000000	100,124199
3487,000000	100,121139
3486,000000	100,117506
3485,000000	100,113057
3484,000000	100,108274
3483,000000	100,104486
3482,000000	100,103004
3481,000000	100,103876
3480,000000	100,105735
3479,000000	100,106932
3478,000000	100,106575
3477,000000	100,104576
3476,000000	100,101286
3475,000000	100,097413
3474,000000	100,094048
3473,000000	100,092405
3472,000000	100,093268
3471,000000	100,096374
3470,000000	100,100066
3469,000000	100,101593
3468,000000	100,098293
3467,000000	100,089154
3466,000000	100,075582
3465,000000	100,060823
3464,000000	100,048459
3463,000000	100,040670
3462,000000	100,037018
3461,000000	100,034703
3460,000000	100,030629
3459,000000	100,023796
3458,000000	100,015729
3457,000000	100,008636
3456,000000	100,003402
3455,000000	99,999334
3454,000000	99,995374
3453,000000	99,991067
3452,000000	99,986548
3451,000000	99,982144
3450,000000	99,978239
3449,000000	99,975196
3448,000000	99,973059
3447,000000	99,971219
3446,000000	99,968570
3445,000000	99,964245
3444,000000	99,958415
3443,000000	99,952577
3442,000000	99,949203
3441,000000	99,950782
3440,000000	99,958533
3439,000000	99,971328
3438,000000	99,985419
3437,000000	99,995597
3436,000000	99,997913
3435,000000	99,992436
3434,000000	99,983582
3433,000000	99,976981
3432,000000	99,975252
3431,000000	99,976548
3430,000000	99,977090
3429,000000	99,974798
3428,000000	99,970393
3427,000000	99,965707
3426,000000	99,961966
3425,000000	99,959804
3424,000000	99,959985
3423,000000	99,963175
3422,000000	99,968859
3421,000000	99,975050
3420,000000	99,979608
3419,000000	99,982105
3418,000000	99,984419
3417,000000	99,989289
3416,000000	99,998006
3415,000000	100,009176
3414,000000	100,019766
3413,000000	100,027615
3412,000000	100,032934
3411,000000	100,037318
3410,000000	100,041649
3409,000000	100,045440
3408,000000	100,048138
3407,000000	100,050446
3406,000000	100,053889
3405,000000	100,059339
3404,000000	100,066294
3403,000000	100,073389
3402,000000	100,079258
3401,000000	100,083032
3400,000000	100,084609
3399,000000	100,084802
3398,000000	100,084993
3397,000000	100,086301
3396,000000	100,088978
3395,000000	100,092586
3394,000000	100,096525
3393,000000	100,100295
3392,000000	100,103469
3391,000000	100,105769
3390,000000	100,107223
3389,000000	100,108097
3388,000000	100,108586
3387,000000	100,108669
3386,000000	100,108314
3385,000000	100,107752
3384,000000	100,107396
3383,000000	100,107435
3382,000000	100,107612
3381,000000	100,107583
3380,000000	100,107483
3379,000000	100,107929
3378,000000	100,109332
3377,000000	100,111311
3376,000000	100,112987
3375,000000	100,113882
3374,000000	100,114398
3373,000000	100,115370
3372,000000	100,117167
3371,000000	100,119253
3370,000000	100,120647
3369,000000	100,120877
3368,000000	100,120524
3367,000000	100,120689
3366,000000	100,121892
3365,000000	100,123598
3364,000000	100,124871
3363,000000	100,125264
3362,000000	100,124910
3361,000000	100,124010
3360,000000	100,122544
3359,000000	100,120513
3358,000000	100,118231
3357,000000	100,116360
3356,000000	100,115743
3355,000000	100,117002
3354,000000	100,119954
3353,000000	100,123396
3352,000000	100,125815
3351,000000	100,126506
3350,000000	100,126000
3349,000000	100,125413
3348,000000	100,125457
3347,000000	100,126026
3346,000000	100,126430
3345,000000	100,125974
3344,000000	100,124552
3343,000000	100,122820
3342,000000	100,121628
3341,000000	100,121159
3340,000000	100,120740
3339,000000	100,119555
3338,000000	100,117506
3337,000000	100,115417
3336,000000	100,114508
3335,000000	100,115562
3334,000000	100,118246
3333,000000	100,121094
3332,000000	100,122435
3331,000000	100,121658
3330,000000	100,119638
3329,000000	100,117840
3328,000000	100,116993
3327,000000	100,116625
3326,000000	100,115790
3325,000000	100,114164
3324,000000	100,112397
3323,000000	100,111340
3322,000000	100,110908
3321,000000	100,109926
3320,000000	100,107253
3319,000000	100,102931
3318,000000	100,097946
3317,000000	100,093048
3316,000000	100,088273
3315,000000	100,083561
3314,000000	100,079115
3313,000000	100,074828
3312,000000	100,069819
3311,000000	100,063024
3310,000000	100,054186
3309,000000	100,044036
3308,000000	100,033804
3307,000000	100,024773
3306,000000	100,017885
3305,000000	100,013200
3304,000000	100,009854
3303,000000	100,007000
3302,000000	100,004813
3301,000000	100,004234
3300,000000	100,005772
3299,000000	100,009014
3298,000000	100,013253
3297,000000	100,018134
3296,000000	100,023616
3295,000000	100,029707
3294,000000	100,036575
3293,000000	100,044532
3292,000000	100,053596
3291,000000	100,063203
3290,000000	100,072541
3289,000000	100,081058
3288,000000	100,088498
3287,000000	100,094672
3286,000000	100,099496
3285,000000	100,103194
3284,000000	100,106210
3283,000000	100,108831
3282,000000	100,110981
3281,000000	100,112365
3280,000000	100,112819
3279,000000	100,112650
3278,000000	100,112772
3277,000000	100,114405
3276,000000	100,118303
3275,000000	100,124050
3274,000000	100,130133
3273,000000	100,134898
3272,000000	100,137667
3271,000000	100,139052
3270,000000	100,140225
3269,000000	100,141870
3268,000000	100,143755
3267,000000	100,145256
3266,000000	100,146112
3265,000000	100,146521
3264,000000	100,146643
3263,000000	100,146383
3262,000000	100,145922
3261,000000	100,146187
3260,000000	100,148234
3259,000000	100,151999
3258,000000	100,156011
3257,000000	100,158634
3256,000000	100,159508
3255,000000	100,159494
3254,000000	100,159449
3253,000000	100,159518
3252,000000	100,159533
3251,000000	100,159469
3250,000000	100,159220
3249,000000	100,158431
3248,000000	100,157078
3247,000000	100,155970
3246,000000	100,156109
3245,000000	100,157496
3244,000000	100,159035
3243,000000	100,159690
3242,000000	100,159426
3241,000000	100,158894
3240,000000	100,158591
3239,000000	100,158611
3238,000000	100,159055
3237,000000	100,160378
3236,000000	100,163133
3235,000000	100,167273
3234,000000	100,171682
3233,000000	100,174620
3232,000000	100,174978
3231,000000	100,173074
3230,000000	100,170166
3229,000000	100,167393
3228,000000	100,165400
3227,000000	100,164604
3226,000000	100,165050
3225,000000	100,165952
3224,000000	100,166066
3223,000000	100,164807
3222,000000	100,162573
3221,000000	100,159813
3220,000000	100,156369
3219,000000	100,152204
3218,000000	100,148207
3217,000000	100,145573
3216,000000	100,144512
3215,000000	100,144234
3214,000000	100,144153
3213,000000	100,144518
3212,000000	100,145646
3211,000000	100,146911
3210,000000	100,146925
3209,000000	100,144742
3208,000000	100,140878
3207,000000	100,137129
3206,000000	100,135212
3205,000000	100,135326
3204,000000	100,136057
3203,000000	100,135902
3202,000000	100,134809
3201,000000	100,134015
3200,000000	100,134344
3199,000000	100,135046
3198,000000	100,134498
3197,000000	100,131971
3196,000000	100,128568
3195,000000	100,126420
3194,000000	100,127000
3193,000000	100,129986
3192,000000	100,133626
3191,000000	100,136139
3190,000000	100,136904
3189,000000	100,136449
3188,000000	100,135460
3187,000000	100,133996
3186,000000	100,131720
3185,000000	100,128870
3184,000000	100,126709
3183,000000	100,126701
3182,000000	100,129039
3181,000000	100,132218
3180,000000	100,134293
3179,000000	100,134557
3178,000000	100,133812
3177,000000	100,133196
3176,000000	100,133210
3175,000000	100,133870
3174,000000	100,135098
3173,000000	100,136489
3172,000000	100,137089
3171,000000	100,136073
3170,000000	100,133678
3169,000000	100,131162
3168,000000	100,129670
3167,000000	100,129228
3166,000000	100,128754
3165,000000	100,126977
3164,000000	100,123552
3163,000000	100,119570
3162,000000	100,116852
3161,000000	100,116483
3160,000000	100,117966
3159,000000	100,119891
3158,000000	100,121288
3157,000000	100,122190
3156,000000	100,123145
3155,000000	100,124587
3154,000000	100,126665
3153,000000	100,129275
3152,000000	100,132060
3151,000000	100,134451
3150,000000	100,135795
3149,000000	100,135591
3148,000000	100,133949
3147,000000	100,131984
3146,000000	100,131361
3145,000000	100,132973
3144,000000	100,136071
3143,000000	100,139007
3142,000000	100,140636
3141,000000	100,140714
3140,000000	100,139237
3139,000000	100,136203
3138,000000	100,132194
3137,000000	100,128506
3136,000000	100,126201
3135,000000	100,125252
3134,000000	100,124863
3133,000000	100,124394
3132,000000	100,123719
3131,000000	100,122885
3130,000000	100,121866
3129,000000	100,120688
3128,000000	100,119515
3127,000000	100,118508
3126,000000	100,117691
3125,000000	100,117005
3124,000000	100,116394
3123,000000	100,115757
3122,000000	100,114859
3121,000000	100,113458
3120,000000	100,111638
3119,000000	100,109909
3118,000000	100,108684
3117,000000	100,107544
3116,000000	100,105330
3115,000000	100,101338
3114,000000	100,096359
3113,000000	100,092192
3112,000000	100,090022
3111,000000	100,089368
3110,000000	100,088627
3109,000000	100,086469
3108,000000	100,082707
3107,000000	100,078041
3106,000000	100,073223
3105,000000	100,068589
3104,000000	100,064334
3103,000000	100,060922
3102,000000	100,058768
3101,000000	100,057446
3100,000000	100,055695
3099,000000	100,052694
3098,000000	100,049089
3097,000000	100,046270
3096,000000	100,044674
3095,000000	100,043232
3094,000000	100,040502
3093,000000	100,036043
3092,000000	100,030624
3091,000000	100,025402
3090,000000	100,020854
3089,000000	100,016116
3088,000000	100,009412
3087,000000	99,999598
3086,000000	99,987378
3085,000000	99,974668
3084,000000	99,962687
3083,000000	99,951128
3082,000000	99,939317
3081,000000	99,927532
3080,000000	99,916776
3079,000000	99,907552
3078,000000	99,899385
3077,000000	99,891479
3076,000000	99,883594
3075,000000	99,876302
3074,000000	99,870507
3073,000000	99,866614
3072,000000	99,864059
3071,000000	99,861908
3070,000000	99,860000
3069,000000	99,859183
3068,000000	99,860216
3067,000000	99,862730
3066,000000	99,865605
3065,000000	99,868091
3064,000000	99,870167
3063,000000	99,871966
3062,000000	99,873269
3061,000000	99,873742
3060,000000	99,873489
3059,000000	99,873309
3058,000000	99,874418
3057,000000	99,877717
3056,000000	99,883160
3055,000000	99,889767
3054,000000	99,896179
3053,000000	99,901095
3052,000000	99,903517
3051,000000	99,903210
3050,000000	99,901169
3049,000000	99,899096
3048,000000	99,897840
3047,000000	99,896488
3046,000000	99,893285
3045,000000	99,887428
3044,000000	99,879808
3043,000000	99,872137
3042,000000	99,865568
3041,000000	99,860008
3040,000000	99,854514
3039,000000	99,848361
3038,000000	99,841844
3037,000000	99,835956
3036,000000	99,831196
3035,000000	99,826904
3034,000000	99,821937
3033,000000	99,815803
3032,000000	99,808923
3031,000000	99,802054
3030,000000	99,795866
3029,000000	99,790891
3028,000000	99,787264
3027,000000	99,784333
3026,000000	99,780932
3025,000000	99,776347
3024,000000	99,770860
3023,000000	99,765246
3022,000000	99,759985
3021,000000	99,755183
3020,000000	99,750893
3019,000000	99,747015
3018,000000	99,742873
3017,000000	99,737466
3016,000000	99,730516
3015,000000	99,723060
3014,000000	99,716582
3013,000000	99,711585
3012,000000	99,707375
3011,000000	99,703200
3010,000000	99,699177
3009,000000	99,695951
3008,000000	99,693893
3007,000000	99,692889
3006,000000	99,692524
3005,000000	99,692060
3004,000000	99,690459
3003,000000	99,686826
3002,000000	99,680470
3001,000000	99,670254
3000,000000	99,654171
2999,000000	99,630202
2998,000000	99,597505
2997,000000	99,556047
2996,000000	99,505550
2995,000000	99,445231
2994,000000	99,374405
2993,000000	99,292550
2992,000000	99,198560
2991,000000	99,091057
2990,000000	98,969157
2989,000000	98,832667
2988,000000	98,682581
2987,000000	98,523037
2986,000000	98,362318
2985,000000	98,207526
2984,000000	98,054380
2983,000000	97,883259
2982,000000	97,668735
2981,000000	97,396939
2980,000000	97,074463
2979,000000	96,721214
2978,000000	96,356903
2977,000000	95,993477
2976,000000	95,637192
2975,000000	95,292137
2974,000000	94,959285
2973,000000	94,632675
2972,000000	94,299547
2971,000000	93,948445
2970,000000	93,579211
2969,000000	93,205021
2968,000000	92,843685
2967,000000	92,507405
2966,000000	92,200762
2965,000000	91,925801
2964,000000	91,686629
2963,000000	91,488566
2962,000000	91,335927
2961,000000	91,231587
2960,000000	91,177398
2959,000000	91,174481
2958,000000	91,222022
2957,000000	91,316954
2956,000000	91,454140
2955,000000	91,627115
2954,000000	91,828892
2953,000000	92,050850
2952,000000	92,281337
2951,000000	92,505377
2950,000000	92,707280
2949,000000	92,873363
2948,000000	92,992891
2947,000000	93,057957
2946,000000	93,063783
2945,000000	93,010164
2944,000000	92,901034
2943,000000	92,742884
2942,000000	92,542890
2941,000000	92,308176
2940,000000	92,046067
2939,000000	91,764104
2938,000000	91,471019
2937,000000	91,176842
2936,000000	90,891976
2935,000000	90,625326
2934,000000	90,383408
2933,000000	90,171504
2932,000000	89,994552
2931,000000	89,857339
2930,000000	89,763250
2929,000000	89,712779
2928,000000	89,702339
2927,000000	89,724464
2926,000000	89,769738
2925,000000	89,828628
2924,000000	89,892656
2923,000000	89,954713
2922,000000	90,009616
2921,000000	90,054338
2920,000000	90,087659
2919,000000	90,110166
2918,000000	90,124818
2917,000000	90,137140
2916,000000	90,154250
2915,000000	90,183283
2914,000000	90,230146
2913,000000	90,299187
2912,000000	90,393234
2911,000000	90,514527
2910,000000	90,665518
2909,000000	90,848364
2908,000000	91,063799
2907,000000	91,310723
2906,000000	91,587073
2905,000000	91,889928
2904,000000	92,214872
2903,000000	92,555986
2902,000000	92,906939
2901,000000	93,261661
2900,000000	93,613590
2899,000000	93,955766
2898,000000	94,282244
2897,000000	94,589467
2896,000000	94,876042
2895,000000	95,141309
2894,000000	95,384690
2893,000000	95,605609
2892,000000	95,803655
2891,000000	95,978609
2890,000000	96,130443
2889,000000	96,259214
2888,000000	96,364465
2887,000000	96,444754
2886,000000	96,497356
2885,000000	96,518229
2884,000000	96,502667
2883,000000	96,446916
2882,000000	96,350536
2881,000000	96,217473
2880,000000	96,055341
2879,000000	95,873824
2878,000000	95,683912
2877,000000	95,497697
2876,000000	95,326957
2875,000000	95,181688
2874,000000	95,069429
2873,000000	94,995626
2872,000000	94,962975
2871,000000	94,969013
2870,000000	95,004193
2869,000000	95,052742
2868,000000	95,096268
2867,000000	95,118318
2866,000000	95,108040
2865,000000	95,062170
2864,000000	94,985672
2863,000000	94,890782
2862,000000	94,794298
2861,000000	94,713594
2860,000000	94,663365
2859,000000	94,653744
2858,000000	94,689621
2857,000000	94,770615
2856,000000	94,891402
2855,000000	95,043435
2854,000000	95,217480
2853,000000	95,405755
2852,000000	95,603488
2851,000000	95,809667
2850,000000	96,025502
2849,000000	96,250688
2848,000000	96,480407
2847,000000	96,706202
2846,000000	96,920352
2845,000000	97,119192
2844,000000	97,303093
2843,000000	97,474484
2842,000000	97,635781
2841,000000	97,788133
2840,000000	97,931109
2839,000000	98,063560
2838,000000	98,184928
2837,000000	98,295421
2836,000000	98,395126
2835,000000	98,483763
2834,000000	98,561455
2833,000000	98,629200
2832,000000	98,688223
2831,000000	98,739222
2830,000000	98,782611
2829,000000	98,818883
2828,000000	98,848255
2827,000000	98,870265
2826,000000	98,884173
2825,000000	98,889766
2824,000000	98,887559
2823,000000	98,878571
2822,000000	98,864532
2821,000000	98,848104
2820,000000	98,832479
2819,000000	98,820659
2818,000000	98,815185
2817,000000	98,818473
2816,000000	98,832835
2815,000000	98,859802
2814,000000	98,899297
2813,000000	98,949210
2812,000000	99,005784
2811,000000	99,064874
2810,000000	99,123190
2809,000000	99,178562
2808,000000	99,229562
2807,000000	99,275359
2806,000000	99,316018
2805,000000	99,352297
2804,000000	99,384742
2803,000000	99,413433
2802,000000	99,438820
2801,000000	99,462144
2800,000000	99,484406
2799,000000	99,505247
2798,000000	99,523462
2797,000000	99,538625
2796,000000	99,551728
2795,000000	99,564377
2794,000000	99,577839
2793,000000	99,592595
2792,000000	99,608111
2791,000000	99,622915
2790,000000	99,635509
2789,000000	99,645584
2788,000000	99,654202
2787,000000	99,662786
2786,000000	99,672170
2785,000000	99,682546
2784,000000	99,693722
2783,000000	99,705107
2782,000000	99,715717
2781,000000	99,724583
2780,000000	99,731337
2779,000000	99,736549
2778,000000	99,741475
2777,000000	99,747146
2776,000000	99,753352
2775,000000	99,758758
2774,000000	99,762416
2773,000000	99,764920
2772,000000	99,767551
2771,000000	99,770368
2770,000000	99,771914
2769,000000	99,771017
2768,000000	99,768293
2767,000000	99,765501
2766,000000	99,763891
2765,000000	99,763572
2764,000000	99,764075
2763,000000	99,764990
2762,000000	99,766080
2761,000000	99,767185
2760,000000	99,768092
2759,000000	99,768431
2758,000000	99,767794
2757,000000	99,766056
2756,000000	99,763431
2755,000000	99,760167
2754,000000	99,756431
2753,000000	99,752607
2752,000000	99,749386
2751,000000	99,747213
2750,000000	99,745740
2749,000000	99,744069
2748,000000	99,741518
2747,000000	99,738035
2746,000000	99,733977
2745,000000	99,729691
2744,000000	99,725331
2743,000000	99,720981
2742,000000	99,716894
2741,000000	99,713512
2740,000000	99,711146
2739,000000	99,709718
2738,000000	99,708989
2737,000000	99,708974
2736,000000	99,709835
2735,000000	99,711449
2734,000000	99,713469
2733,000000	99,715899
2732,000000	99,719191
2731,000000	99,723516
2730,000000	99,728343
2729,000000	99,733142
2728,000000	99,738304
2727,000000	99,744925
2726,000000	99,753614
2725,000000	99,763755
2724,000000	99,773928
2723,000000	99,782937
2722,000000	99,790512
2721,000000	99,797234
2720,000000	99,803773
2719,000000	99,810141
2718,000000	99,815804
2717,000000	99,820587
2716,000000	99,825166
2715,000000	99,830319
2714,000000	99,835877
2713,000000	99,840796
2712,000000	99,844254
2711,000000	99,846384
2710,000000	99,847920
2709,000000	99,849526
2708,000000	99,851581
2707,000000	99,854220
2706,000000	99,857258
2705,000000	99,860172
2704,000000	99,862476
2703,000000	99,864199
2702,000000	99,865854
2701,000000	99,867899
2700,000000	99,870332
2699,000000	99,872902
2698,000000	99,875583
2697,000000	99,878602
2696,000000	99,881882
2695,000000	99,884659
2694,000000	99,885984
2693,000000	99,885669
2692,000000	99,884542
2691,000000	99,883635
2690,000000	99,883247
2689,000000	99,882837
2688,000000	99,881677
2687,000000	99,879529
2686,000000	99,876954
2685,000000	99,875100
2684,000000	99,874872
2683,000000	99,875925
2682,000000	99,876621
2681,000000	99,875382
2680,000000	99,872205
2679,000000	99,868626
2678,000000	99,866179
2677,000000	99,865077
2676,000000	99,864391
2675,000000	99,863186
2674,000000	99,861358
2673,000000	99,859629
2672,000000	99,858976
2671,000000	99,859950
2670,000000	99,862334
2669,000000	99,865428
2668,000000	99,868721
2667,000000	99,872345
2666,000000	99,876936
2665,000000	99,883015
2664,000000	99,890400
2663,000000	99,898003
2662,000000	99,904332
2661,000000	99,908577
2660,000000	99,911443
2659,000000	99,914771
2658,000000	99,920119
2657,000000	99,927660
2656,000000	99,936427
2655,000000	99,945309
2654,000000	99,953540
2653,000000	99,960465
2652,000000	99,965453
2651,000000	99,968402
2650,000000	99,970202
2649,000000	99,972300
2648,000000	99,975624
2647,000000	99,979873
2646,000000	99,983800
2645,000000	99,986226
2644,000000	99,986885
2643,000000	99,986535
2642,000000	99,986331
2641,000000	99,986974
2640,000000	99,988262
2639,000000	99,989349
2638,000000	99,989477
2637,000000	99,988553
2636,000000	99,987213
2635,000000	99,986484
2634,000000	99,987287
2633,000000	99,989787
2632,000000	99,992910
2631,000000	99,994831
2630,000000	99,994554
2629,000000	99,993021
2628,000000	99,992056
2627,000000	99,991955
2626,000000	99,990695
2625,000000	99,986149
2624,000000	99,978749
2623,000000	99,971345
2622,000000	99,966509
2621,000000	99,964529
2620,000000	99,964014
2619,000000	99,963718
2618,000000	99,963369
2617,000000	99,963171
2616,000000	99,963103
2615,000000	99,962747
2614,000000	99,961589
2613,000000	99,959486
2612,000000	99,956882
2611,000000	99,954498
2610,000000	99,952751
2609,000000	99,951650
2608,000000	99,951224
2607,000000	99,951669
2606,000000	99,952794
2605,000000	99,953603
2604,000000	99,952952
2603,000000	99,950739
2602,000000	99,948142
2601,000000	99,946403
2600,000000	99,945442
2599,000000	99,943938
2598,000000	99,940926
2597,000000	99,937111
2596,000000	99,934301
2595,000000	99,933526
2594,000000	99,934024
2593,000000	99,934194
2592,000000	99,933076
2591,000000	99,930601
2590,000000	99,926858
2589,000000	99,921943
2588,000000	99,916590
2587,000000	99,912281
2586,000000	99,910322
2585,000000	99,910940
2584,000000	99,913292
2583,000000	99,916015
2582,000000	99,917774
2581,000000	99,917862
2580,000000	99,916701
2579,000000	99,915524
2578,000000	99,915282
2577,000000	99,915799
2576,000000	99,915961
2575,000000	99,914562
2574,000000	99,911163
2573,000000	99,906649
2572,000000	99,903025
2571,000000	99,902130
2570,000000	99,904276
2569,000000	99,908364
2568,000000	99,913255
2567,000000	99,918378
2566,000000	99,922904
2565,000000	99,925422
2564,000000	99,925331
2563,000000	99,924051
2562,000000	99,923791
2561,000000	99,925070
2560,000000	99,926208
2559,000000	99,925511
2558,000000	99,923449
2557,000000	99,922373
2556,000000	99,924153
2555,000000	99,928159
2554,000000	99,931585
2553,000000	99,932087
2552,000000	99,930320
2551,000000	99,929426
2550,000000	99,931612
2549,000000	99,935718
2548,000000	99,938788
2547,000000	99,939678
2546,000000	99,940042
2545,000000	99,941851
2544,000000	99,945104
2543,000000	99,948451
2542,000000	99,951097
2541,000000	99,953212
2540,000000	99,954916
2539,000000	99,955751
2538,000000	99,955204
2537,000000	99,953353
2536,000000	99,951052
2535,000000	99,949640
2534,000000	99,950169
2533,000000	99,952373
2532,000000	99,954532
2531,000000	99,954840
2530,000000	99,953087
2529,000000	99,950852
2528,000000	99,950131
2527,000000	99,951933
2526,000000	99,955880
2525,000000	99,960611
2524,000000	99,964555
2523,000000	99,966806
2522,000000	99,967514
2521,000000	99,967362
2520,000000	99,966797
2519,000000	99,966208
2518,000000	99,966759
2517,000000	99,970136
2516,000000	99,976715
2515,000000	99,984280
2514,000000	99,989508
2513,000000	99,991140
2512,000000	99,991232
2511,000000	99,992868
2510,000000	99,996870
2509,000000	100,001347
2508,000000	100,004348
2507,000000	100,006151
2506,000000	100,008519
2505,000000	100,012215
2504,000000	100,016056
2503,000000	100,018419
2502,000000	100,018977
2501,000000	100,018607
2500,000000	100,018195
2499,000000	100,018245
2498,000000	100,019469
2497,000000	100,022769
2496,000000	100,028021
2495,000000	100,033252
2494,000000	100,035917
2493,000000	100,035355
2492,000000	100,033705
2491,000000	100,034018
2490,000000	100,037328
2489,000000	100,041718
2488,000000	100,044214
2487,000000	100,043520
2486,000000	100,041027
2485,000000	100,039468
2484,000000	100,040806
2483,000000	100,045182
2482,000000	100,051375
2481,000000	100,057917
2480,000000	100,063754
2479,000000	100,068199
2478,000000	100,070790
2477,000000	100,071534
2476,000000	100,071155
2475,000000	100,070629
2474,000000	100,070248
2473,000000	100,069510
2472,000000	100,068229
2471,000000	100,067462
2470,000000	100,068736
2469,000000	100,072263
2468,000000	100,076359
2467,000000	100,078894
2466,000000	100,079148
2465,000000	100,078167
2464,000000	100,077729
2463,000000	100,079142
2462,000000	100,082652
2461,000000	100,087428
2460,000000	100,091965
2459,000000	100,094868
2458,000000	100,095584
2457,000000	100,094673
2456,000000	100,093555
2455,000000	100,093745
2454,000000	100,095667
2453,000000	100,097917
2452,000000	100,098210
2451,000000	100,095638
2450,000000	100,091745
2449,000000	100,088860
2448,000000	100,087709
2447,000000	100,087487
2446,000000	100,088126
2445,000000	100,091148
2444,000000	100,097448
2443,000000	100,104838
2442,000000	100,108986
2441,000000	100,107116
2440,000000	100,100606
2439,000000	100,093888
2438,000000	100,090777
2437,000000	100,091477
2436,000000	100,092650
2435,000000	100,090523
2434,000000	100,084457
2433,000000	100,077540
2432,000000	100,073462
2431,000000	100,072984
2430,000000	100,073766
2429,000000	100,073254
2428,000000	100,070828
2427,000000	100,067046
2426,000000	100,062103
2425,000000	100,056129
2424,000000	100,050410
2423,000000	100,046866
2422,000000	100,046006
2421,000000	100,046243
2420,000000	100,045649
2419,000000	100,043816
2418,000000	100,041642
2417,000000	100,039979
2416,000000	100,039250
2415,000000	100,039924
2414,000000	100,042398
2413,000000	100,046237
2412,000000	100,050212
2411,000000	100,053430
2410,000000	100,056018
2409,000000	100,058387
2408,000000	100,060247
2407,000000	100,060877
2406,000000	100,060374
2405,000000	100,060097
2404,000000	100,061469
2403,000000	100,064406
2402,000000	100,067276
2401,000000	100,068564
2400,000000	100,068321
2399,000000	100,067749
2398,000000	100,067716
2397,000000	100,068194
2396,000000	100,068973
2395,000000	100,070069
2394,000000	100,071266
2393,000000	100,072072
2392,000000	100,072653
2391,000000	100,074158
2390,000000	100,077199
2389,000000	100,080497
2388,000000	100,081749
2387,000000	100,079885
2386,000000	100,075908
2385,000000	100,071557
2384,000000	100,068146
2383,000000	100,066397
2382,000000	100,066572
2381,000000	100,068182
2380,000000	100,069838
2379,000000	100,070077
2378,000000	100,068339
2377,000000	100,065297
2376,000000	100,062367
2375,000000	100,061079
2374,000000	100,062602
2373,000000	100,067352
2372,000000	100,074523
2371,000000	100,081770
2370,000000	100,086212
2369,000000	100,086184
2368,000000	100,082503
2367,000000	100,077744
2366,000000	100,074039
2365,000000	100,072272
2364,000000	100,072504
2363,000000	100,074578
2362,000000	100,077989
2361,000000	100,081474
2360,000000	100,082802
2359,000000	100,080714
2358,000000	100,076957
2357,000000	100,074933
2356,000000	100,076303
2355,000000	100,079503
2354,000000	100,082866
2353,000000	100,085210
2352,000000	100,085952
2351,000000	100,086289
2350,000000	100,087563
2349,000000	100,089330
2348,000000	100,089807
2347,000000	100,089717
2346,000000	100,092493
2345,000000	100,099349
2344,000000	100,106835
2343,000000	100,110579
2342,000000	100,110624
2341,000000	100,109342
2340,000000	100,108375
2339,000000	100,108183
2338,000000	100,109150
2337,000000	100,110962
2336,000000	100,111342
2335,000000	100,107993
2334,000000	100,101919
2333,000000	100,096217
2332,000000	100,092533
2331,000000	100,091197
2330,000000	100,092746
2329,000000	100,098643
2328,000000	100,108186
2327,000000	100,119942
2326,000000	100,133012
2325,000000	100,146113
2324,000000	100,156624
2323,000000	100,161434
2322,000000	100,160700
2321,000000	100,157234
2320,000000	100,153715
2319,000000	100,151042
2318,000000	100,148861
2317,000000	100,146857
2316,000000	100,144830
2315,000000	100,143871
2314,000000	100,145651
2313,000000	100,150502
2312,000000	100,155812
2311,000000	100,158778
2310,000000	100,159486
2309,000000	100,160153
2308,000000	100,161516
2307,000000	100,162029
2306,000000	100,160722
2305,000000	100,158916
2304,000000	100,158860
2303,000000	100,161218
2302,000000	100,164842
2301,000000	100,168278
2300,000000	100,171114
2299,000000	100,174191
2298,000000	100,178197
2297,000000	100,182476
2296,000000	100,185044
2295,000000	100,184833
2294,000000	100,182762
2293,000000	100,180551
2292,000000	100,179064
2291,000000	100,179039
2290,000000	100,182366
2289,000000	100,190418
2288,000000	100,201445
2287,000000	100,211482
2286,000000	100,218494
2285,000000	100,223572
2284,000000	100,227553
2283,000000	100,228334
2282,000000	100,223504
2281,000000	100,214418
2280,000000	100,205910
2279,000000	100,201821
2278,000000	100,202350
2277,000000	100,205561
2276,000000	100,209818
2275,000000	100,214334
2274,000000	100,218479
2273,000000	100,222004
2272,000000	100,225564
2271,000000	100,230008
2270,000000	100,234569
2269,000000	100,236692
2268,000000	100,234785
2267,000000	100,231098
2266,000000	100,230789
2265,000000	100,237733
2264,000000	100,251506
2263,000000	100,268085
2262,000000	100,282184
2261,000000	100,289155
2260,000000	100,287200
2259,000000	100,279008
2258,000000	100,270086
2257,000000	100,264352
2256,000000	100,262382
2255,000000	100,264176
2254,000000	100,270976
2253,000000	100,282358
2252,000000	100,293714
2251,000000	100,299759
2250,000000	100,299469
2249,000000	100,295368
2248,000000	100,289520
2247,000000	100,283558
2246,000000	100,281649
2245,000000	100,288484
2244,000000	100,302604
2243,000000	100,315177
2242,000000	100,318319
2241,000000	100,313559
2240,000000	100,310157
2239,000000	100,315489
2238,000000	100,328044
2237,000000	100,339060
2236,000000	100,340027
2235,000000	100,329241
2234,000000	100,312487
2233,000000	100,298287
2232,000000	100,292115
2231,000000	100,293933
2230,000000	100,299367
2229,000000	100,302667
2228,000000	100,300723
2227,000000	100,296171
2226,000000	100,295324
2225,000000	100,301373
2224,000000	100,310993
2223,000000	100,319471
2222,000000	100,326783
2221,000000	100,335029
2220,000000	100,341936
2219,000000	100,342141
2218,000000	100,335202
2217,000000	100,327412
2216,000000	100,323688
2215,000000	100,321427
2214,000000	100,315313
2213,000000	100,306351
2212,000000	100,303266
2211,000000	100,314564
2210,000000	100,339559
2209,000000	100,366742
2208,000000	100,382310
2207,000000	100,382294
2206,000000	100,375462
2205,000000	100,372859
2204,000000	100,375907
2203,000000	100,377566
2202,000000	100,373212
2201,000000	100,365422
2200,000000	100,358392
2199,000000	100,353313
2198,000000	100,351575
2197,000000	100,357484
2196,000000	100,373019
2195,000000	100,391762
2194,000000	100,402316
2193,000000	100,398750
2192,000000	100,386359
2191,000000	100,376459
2190,000000	100,375608
2189,000000	100,380090
2188,000000	100,381650
2187,000000	100,378483
2186,000000	100,378115
2185,000000	100,387818
2184,000000	100,404898
2183,000000	100,419932
2182,000000	100,427235
2181,000000	100,427485
2180,000000	100,422089
2179,000000	100,411543
2178,000000	100,399662
2177,000000	100,393405
2176,000000	100,395938
2175,000000	100,403811
2174,000000	100,413114
2173,000000	100,423956
2172,000000	100,436904
2171,000000	100,449457
2170,000000	100,459100
2169,000000	100,467305
2168,000000	100,478030
2167,000000	100,493696
2166,000000	100,514134
2165,000000	100,537828
2164,000000	100,561996
2163,000000	100,581741
2162,000000	100,590041
2161,000000	100,580393
2160,000000	100,553360
2159,000000	100,521212
2158,000000	100,500794
2157,000000	100,498499
2156,000000	100,506062
2155,000000	100,512745
2154,000000	100,516466
2153,000000	100,520992
2152,000000	100,526902
2151,000000	100,530725
2150,000000	100,531680
2149,000000	100,532779
2148,000000	100,534330
2147,000000	100,532258
2146,000000	100,526035
2145,000000	100,522776
2144,000000	100,527778
2143,000000	100,533580
2142,000000	100,524066
2141,000000	100,490899
2140,000000	100,443721
2139,000000	100,402943
2138,000000	100,383280
2137,000000	100,383488
2136,000000	100,390082
2135,000000	100,390325
2134,000000	100,381386
2133,000000	100,367958
2132,000000	100,354555
2131,000000	100,343171
2130,000000	100,336144
2129,000000	100,336425
2128,000000	100,343717
2127,000000	100,353031
2126,000000	100,358758
2125,000000	100,359271
2124,000000	100,357214
2123,000000	100,356300
2122,000000	100,358308
2121,000000	100,362307
2120,000000	100,365851
2119,000000	100,366640
2118,000000	100,362957
2117,000000	100,353580
2116,000000	100,339379
2115,000000	100,325211
2114,000000	100,317813
2113,000000	100,319970
2112,000000	100,328250
2111,000000	100,337854
2110,000000	100,347295
2109,000000	100,356180
2108,000000	100,361378
2107,000000	100,359483
2106,000000	100,351788
2105,000000	100,343183
2104,000000	100,336639
2103,000000	100,331832
2102,000000	100,328510
2101,000000	100,327723
2100,000000	100,329858
2099,000000	100,334374
2098,000000	100,341110
2097,000000	100,349192
2096,000000	100,355777
2095,000000	100,359161
2094,000000	100,362020
2093,000000	100,367657
2092,000000	100,373980
2091,000000	100,375117
2090,000000	100,369005
2089,000000	100,360218
2088,000000	100,355267
2087,000000	100,358067
2086,000000	100,369468
2085,000000	100,387160
2084,000000	100,405363
2083,000000	100,417863
2082,000000	100,422230
2081,000000	100,419527
2080,000000	100,411321
2079,000000	100,400278
2078,000000	100,392298
2077,000000	100,392645
2076,000000	100,398903
2075,000000	100,402511
2074,000000	100,398959
2073,000000	100,392501
2072,000000	100,389795
2071,000000	100,393228
2070,000000	100,401790
2069,000000	100,413463
2068,000000	100,423903
2067,000000	100,427146
2066,000000	100,421686
2065,000000	100,414271
2064,000000	100,414427
2063,000000	100,425328
2062,000000	100,441030
2061,000000	100,451259
2060,000000	100,449177
2059,000000	100,437083
2058,000000	100,425019
2057,000000	100,421836
2056,000000	100,427475
2055,000000	100,435931
2054,000000	100,444351
2053,000000	100,455058
2052,000000	100,469076
2051,000000	100,482546
2050,000000	100,491037
2049,000000	100,494763
2048,000000	100,497887
2047,000000	100,503219
2046,000000	100,508378
2045,000000	100,506825
2044,000000	100,493874
2043,000000	100,472993
2042,000000	100,453711
2041,000000	100,441368
2040,000000	100,432787
2039,000000	100,426395
2038,000000	100,431433
2037,000000	100,458528
2036,000000	100,503545
2035,000000	100,549222
2034,000000	100,581367
2033,000000	100,596603
2032,000000	100,598225
2031,000000	100,592892
2030,000000	100,588486
2029,000000	100,586420
2028,000000	100,578569
2027,000000	100,560298
2026,000000	100,542860
2025,000000	100,542197
2024,000000	100,556948
2023,000000	100,569814
2022,000000	100,570311
2021,000000	100,564375
2020,000000	100,561288
2019,000000	100,562188
2018,000000	100,564604
2017,000000	100,568916
2016,000000	100,575510
2015,000000	100,581183
2014,000000	100,581182
2013,000000	100,572335
2012,000000	100,555655
2011,000000	100,538441
2010,000000	100,529362
2009,000000	100,525505
2008,000000	100,509832
2007,000000	100,471105
2006,000000	100,422212
2005,000000	100,388999
2004,000000	100,384962
2003,000000	100,406241
2002,000000	100,443247
2001,000000	100,483874
2000,000000	100,511921
1999,000000	100,518007
1998,000000	100,511161
1997,000000	100,509111
1996,000000	100,517953
1995,000000	100,529662
1994,000000	100,536341
1993,000000	100,535110
1992,000000	100,521479
1991,000000	100,492078
1990,000000	100,456737
1989,000000	100,436615
1988,000000	100,445604
1987,000000	100,479068
1986,000000	100,520216
1985,000000	100,550705
1984,000000	100,559046
1983,000000	100,550141
1982,000000	100,545676
1981,000000	100,563654
1980,000000	100,594453
1979,000000	100,607092
1978,000000	100,582725
1977,000000	100,533679
1976,000000	100,487491
1975,000000	100,463694
1974,000000	100,468579
1973,000000	100,495039
1972,000000	100,523963
1971,000000	100,540329
1970,000000	100,547698
1969,000000	100,557286
1968,000000	100,567872
1967,000000	100,569034
1966,000000	100,559822
1965,000000	100,548212
1964,000000	100,535264
1963,000000	100,516189
1962,000000	100,494690
1961,000000	100,480095
1960,000000	100,471050
1959,000000	100,458618
1958,000000	100,445363
1957,000000	100,443981
1956,000000	100,455506
1955,000000	100,464511
1954,000000	100,459617
1953,000000	100,446919
1952,000000	100,439328
1951,000000	100,441515
1950,000000	100,448973
1949,000000	100,454422
1948,000000	100,452027
1947,000000	100,441839
1946,000000	100,431066
1945,000000	100,425836
1944,000000	100,423928
1943,000000	100,422477
1942,000000	100,428270
1941,000000	100,447781
1940,000000	100,471313
1939,000000	100,480762
1938,000000	100,470118
1937,000000	100,449495
1936,000000	100,430618
1935,000000	100,417393
1934,000000	100,411385
1933,000000	100,414446
1932,000000	100,423396
1931,000000	100,431493
1930,000000	100,437298
1929,000000	100,444723
1928,000000	100,452279
1927,000000	100,452624
1926,000000	100,443922
1925,000000	100,433338
1924,000000	100,427674
1923,000000	100,426576
1922,000000	100,427615
1921,000000	100,429819
1920,000000	100,429640
1919,000000	100,421479
1918,000000	100,406484
1917,000000	100,393891
1916,000000	100,388904
1915,000000	100,388400
1914,000000	100,390283
1913,000000	100,397104
1912,000000	100,409334
1911,000000	100,421543
1910,000000	100,428098
1909,000000	100,428088
1908,000000	100,422348
1907,000000	100,412505
1906,000000	100,403549
1905,000000	100,401004
1904,000000	100,403846
1903,000000	100,404573
1902,000000	100,398897
1901,000000	100,389627
1900,000000	100,380093
1899,000000	100,371493
1898,000000	100,366813
1897,000000	100,369540
1896,000000	100,376889
1895,000000	100,380577
1894,000000	100,377129
1893,000000	100,370736
1892,000000	100,364609
1891,000000	100,356996
1890,000000	100,347450
1889,000000	100,339808
1888,000000	100,335757
1887,000000	100,332900
1886,000000	100,330700
1885,000000	100,331105
1884,000000	100,333666
1883,000000	100,335799
1882,000000	100,337895
1881,000000	100,341970
1880,000000	100,345216
1879,000000	100,342625
1878,000000	100,335172
1877,000000	100,328139
1876,000000	100,323093
1875,000000	100,318025
1874,000000	100,314020
1873,000000	100,314137
1872,000000	100,316191
1871,000000	100,314587
1870,000000	100,309717
1869,000000	100,307560
1868,000000	100,307331
1867,000000	100,301786
1866,000000	100,292153
1865,000000	100,288029
1864,000000	100,293017
1863,000000	100,301019
1862,000000	100,305761
1861,000000	100,306091
1860,000000	100,301401
1859,000000	100,290749
1858,000000	100,278397
1857,000000	100,271664
1856,000000	100,271093
1855,000000	100,270794
1854,000000	100,268786
1853,000000	100,268655
1852,000000	100,269406
1851,000000	100,264816
1850,000000	100,254181
1849,000000	100,243284
1848,000000	100,234661
1847,000000	100,224792
1846,000000	100,212743
1845,000000	100,203294
1844,000000	100,198400
1843,000000	100,193984
1842,000000	100,190295
1841,000000	100,192819
1840,000000	100,200285
1839,000000	100,205375
1838,000000	100,205547
1837,000000	100,205286
1836,000000	100,207320
1835,000000	100,209414
1834,000000	100,211661
1833,000000	100,217217
1832,000000	100,224558
1831,000000	100,227560
1830,000000	100,224305
1829,000000	100,217909
1828,000000	100,209919
1827,000000	100,201442
1826,000000	100,197643
1825,000000	100,201958
1824,000000	100,207600
1823,000000	100,205614
1822,000000	100,199099
1821,000000	100,196918
1820,000000	100,198569
1819,000000	100,196564
1818,000000	100,189958
1817,000000	100,184956
1816,000000	100,182062
1815,000000	100,174842
1814,000000	100,163403
1813,000000	100,155680
1812,000000	100,154890
1811,000000	100,155747
1810,000000	100,154374
1809,000000	100,153294
1808,000000	100,152465
1807,000000	100,147089
1806,000000	100,137751
1805,000000	100,131209
1804,000000	100,129257
1803,000000	100,125993
1802,000000	100,119592
1801,000000	100,114608
1800,000000	100,110526
1799,000000	100,101352
1798,000000	100,088191
1797,000000	100,078945
1796,000000	100,073790
1795,000000	100,064502
1794,000000	100,049519
1793,000000	100,037378
1792,000000	100,030628
1791,000000	100,020221
1790,000000	100,003988
1789,000000	99,990580
1788,000000	99,981820
1787,000000	99,970661
1786,000000	99,955542
1785,000000	99,943290
1784,000000	99,934663
1783,000000	99,921246
1782,000000	99,902269
1781,000000	99,885018
1780,000000	99,869393
1779,000000	99,849192
1778,000000	99,827268
1777,000000	99,813442
1776,000000	99,804599
1775,000000	99,786685
1774,000000	99,757049
1773,000000	99,728431
1772,000000	99,705070
1771,000000	99,676257
1770,000000	99,642549
1769,000000	99,616365
1768,000000	99,596337
1767,000000	99,568646
1766,000000	99,532861
1765,000000	99,501586
1764,000000	99,475221
1763,000000	99,438422
1762,000000	99,387015
1761,000000	99,335296
1760,000000	99,286838
1759,000000	99,227572
1758,000000	99,150976
1757,000000	99,066277
1756,000000	98,976534
1755,000000	98,872741
1754,000000	98,753170
1753,000000	98,619769
1752,000000	98,455383
1751,000000	98,234562
1750,000000	97,962553
1749,000000	97,668163
1748,000000	97,351911
1747,000000	96,987383
1746,000000	96,565550
1745,000000	96,092489
1744,000000	95,565377
1743,000000	94,977671
1742,000000	94,327386
1741,000000	93,597462
1740,000000	92,764658
1739,000000	91,878473
1738,000000	91,056799
1737,000000	90,328101
1736,000000	89,563228
1735,000000	88,549540
1734,000000	87,293154
1733,000000	86,128794
1732,000000	85,216993
1731,000000	84,402999
1730,000000	83,561780
1729,000000	82,714082
1728,000000	81,922438
1727,000000	81,191464
1726,000000	80,506952
1725,000000	79,889244
1724,000000	79,361523
1723,000000	78,925108
1722,000000	78,598661
1721,000000	78,421717
1720,000000	78,407901
1719,000000	78,541180
1718,000000	78,845447
1717,000000	79,386774
1716,000000	80,144761
1715,000000	81,032730
1714,000000	82,017011
1713,000000	83,101040
1712,000000	84,271140
1711,000000	85,496952
1710,000000	86,747388
1709,000000	87,985042
1708,000000	89,185093
1707,000000	90,368820
1706,000000	91,548463
1705,000000	92,626419
1704,000000	93,478252
1703,000000	94,126515
1702,000000	94,707414
1701,000000	95,344610
1700,000000	95,989274
1699,000000	96,473322
1698,000000	96,788015
1697,000000	97,041761
1696,000000	97,303087
1695,000000	97,559106
1694,000000	97,753835
1693,000000	97,883343
1692,000000	97,984471
1691,000000	98,087131
1690,000000	98,191538
1689,000000	98,276552
1688,000000	98,336399
1687,000000	98,388042
1686,000000	98,444650
1685,000000	98,505332
1684,000000	98,572458
1683,000000	98,644178
1682,000000	98,708476
1681,000000	98,761397
1680,000000	98,809537
1679,000000	98,861075
1678,000000	98,914899
1677,000000	98,963496
1676,000000	99,010912
1675,000000	99,067201
1674,000000	99,123809
1673,000000	99,166242
1672,000000	99,202548
1671,000000	99,250914
1670,000000	99,311103
1669,000000	99,362204
1668,000000	99,395735
1667,000000	99,425608
1666,000000	99,458715
1665,000000	99,488978
1664,000000	99,516157
1663,000000	99,547855
1662,000000	99,581695
1661,000000	99,605812
1660,000000	99,620416
1659,000000	99,635255
1658,000000	99,650078
1657,000000	99,655585
1656,000000	99,649811
1655,000000	99,644326
1654,000000	99,650140
1653,000000	99,660792
1652,000000	99,659763
1651,000000	99,655204
1650,000000	99,660779
1649,000000	99,664847
1648,000000	99,656651
1647,000000	99,643444
1646,000000	99,628831
1645,000000	99,604728
1644,000000	99,574012
1643,000000	99,544143
1642,000000	99,511017
1641,000000	99,468378
1640,000000	99,422438
1639,000000	99,388385
1638,000000	99,372766
1637,000000	99,373683
1636,000000	99,396541
1635,000000	99,443310
1634,000000	99,492909
1633,000000	99,529361
1632,000000	99,558322
1631,000000	99,586670
1630,000000	99,612803
1629,000000	99,630359
1628,000000	99,640233
1627,000000	99,649693
1626,000000	99,659795
1625,000000	99,665593
1624,000000	99,668564
1623,000000	99,676072
1622,000000	99,685746
1621,000000	99,688682
1620,000000	99,685296
1619,000000	99,682221
1618,000000	99,679420
1617,000000	99,671424
1616,000000	99,660101
1615,000000	99,653529
1614,000000	99,650911
1613,000000	99,643242
1612,000000	99,627339
1611,000000	99,607152
1610,000000	99,581012
1609,000000	99,537246
1608,000000	99,467212
1607,000000	99,370437
1606,000000	99,243772
1605,000000	99,079402
1604,000000	98,880418
1603,000000	98,670262
1602,000000	98,479661
1601,000000	98,334443
1600,000000	98,259329
1599,000000	98,273676
1598,000000	98,372450
1597,000000	98,524144
1596,000000	98,696288
1595,000000	98,868480
1594,000000	99,021495
1593,000000	99,137417
1592,000000	99,213822
1591,000000	99,261007
1590,000000	99,282264
1589,000000	99,270443
1588,000000	99,221694
1587,000000	99,138496
1586,000000	99,017222
1585,000000	98,849466
1584,000000	98,640724
1583,000000	98,420513
1582,000000	98,230742
1581,000000	98,106189
1580,000000	98,065995
1579,000000	98,118621
1578,000000	98,268329
1577,000000	98,509461
1576,000000	98,796857
1575,000000	99,047506
1574,000000	99,216241
1573,000000	99,318035
1572,000000	99,380882
1571,000000	99,426478
1570,000000	99,464900
1569,000000	99,492559
1568,000000	99,506734
1567,000000	99,516976
1566,000000	99,531354
1565,000000	99,547352
1564,000000	99,561452
1563,000000	99,574460
1562,000000	99,585292
1561,000000	99,590452
1560,000000	99,594454
1559,000000	99,621137
1558,000000	99,659404
1557,000000	99,674284
1556,000000	99,677599
1555,000000	99,688108
1554,000000	99,703175
1553,000000	99,712684
1552,000000	99,715619
1551,000000	99,723908
1550,000000	99,740478
1549,000000	99,756288
1548,000000	99,765841
1547,000000	99,774314
1546,000000	99,785001
1545,000000	99,792627
1544,000000	99,794256
1543,000000	99,794311
1542,000000	99,792685
1541,000000	99,782093
1540,000000	99,768585
1539,000000	99,764125
1538,000000	99,761803
1537,000000	99,753202
1536,000000	99,741470
1535,000000	99,732430
1534,000000	99,730385
1533,000000	99,731620
1532,000000	99,732099
1531,000000	99,735016
1530,000000	99,739373
1529,000000	99,738993
1528,000000	99,735210
1527,000000	99,736703
1526,000000	99,743094
1525,000000	99,742371
1524,000000	99,731324
1523,000000	99,720363
1522,000000	99,715951
1521,000000	99,713483
1520,000000	99,709747
1519,000000	99,709429
1518,000000	99,710393
1517,000000	99,702824
1516,000000	99,689653
1515,000000	99,682160
1514,000000	99,679934
1513,000000	99,672744
1512,000000	99,658934
1511,000000	99,646030
1510,000000	99,633431
1509,000000	99,612481
1508,000000	99,586980
1507,000000	99,581443
1506,000000	99,593026
1505,000000	99,590114
1504,000000	99,575959
1503,000000	99,567807
1502,000000	99,560235
1501,000000	99,540579
1500,000000	99,508157
1499,000000	99,472065
1498,000000	99,426572
1497,000000	99,351586
1496,000000	99,247971
1495,000000	99,135622
1494,000000	99,015666
1493,000000	98,871681
1492,000000	98,699090
1491,000000	98,517015
1490,000000	98,357870
1489,000000	98,252339
1488,000000	98,221842
1487,000000	98,265327
1486,000000	98,350324
1485,000000	98,436997
1484,000000	98,507052
1483,000000	98,558741
1482,000000	98,580197
1481,000000	98,553968
1480,000000	98,486115
1479,000000	98,394981
1478,000000	98,276568
1477,000000	98,114933
1476,000000	97,918476
1475,000000	97,700459
1474,000000	97,423534
1473,000000	97,022012
1472,000000	96,508610
1471,000000	95,965017
1470,000000	95,422301
1469,000000	94,871626
1468,000000	94,338322
1467,000000	93,872215
1466,000000	93,502056
1465,000000	93,230165
1464,000000	93,058801
1463,000000	92,982458
1462,000000	92,973667
1461,000000	93,008012
1460,000000	93,087735
1459,000000	93,237648
1458,000000	93,483286
1457,000000	93,807400
1456,000000	94,134002
1455,000000	94,407524
1454,000000	94,625749
1453,000000	94,786693
1452,000000	94,878544
1451,000000	94,891356
1450,000000	94,816843
1449,000000	94,659919
1448,000000	94,465197
1447,000000	94,292970
1446,000000	94,147250
1445,000000	93,970619
1444,000000	93,698585
1443,000000	93,277126
1442,000000	92,659021
1441,000000	91,846165
1440,000000	90,905713
1439,000000	89,890222
1438,000000	88,774358
1437,000000	87,596803
1436,000000	86,645109
1435,000000	86,183115
1434,000000	86,140030
1433,000000	86,309508
1432,000000	86,529568
1431,000000	86,619081
1430,000000	86,351381
1429,000000	85,613290
1428,000000	84,586168
1427,000000	83,672692
1426,000000	83,275191
1425,000000	83,661671
1424,000000	84,812450
1423,000000	86,322968
1422,000000	87,744737
1421,000000	88,960933
1420,000000	90,084758
1419,000000	91,143574
1418,000000	92,012935
1417,000000	92,658354
1416,000000	93,189761
1415,000000	93,699695
1414,000000	94,218997
1413,000000	94,755899
1412,000000	95,309269
1411,000000	95,854237
1410,000000	96,354741
1409,000000	96,791532
1408,000000	97,158664
1407,000000	97,450442
1406,000000	97,672140
1405,000000	97,840995
1404,000000	97,962056
1403,000000	98,028496
1402,000000	98,046753
1401,000000	98,033700
1400,000000	97,991289
1399,000000	97,908367
1398,000000	97,785528
1397,000000	97,629687
1396,000000	97,429144
1395,000000	97,168730
1394,000000	96,866833
1393,000000	96,560332
1392,000000	96,262733
1391,000000	95,967560
1390,000000	95,669824
1389,000000	95,363911
1388,000000	95,037868
1387,000000	94,691195
1386,000000	94,346943
1385,000000	94,027488
1384,000000	93,738392
1383,000000	93,485966
1382,000000	93,289499
1381,000000	93,169845
1380,000000	93,138274
1379,000000	93,198528
1378,000000	93,346042
1377,000000	93,566959
1376,000000	93,845698
1375,000000	94,163732
1374,000000	94,486241
1373,000000	94,766665
1372,000000	94,976750
1371,000000	95,118082
1370,000000	95,204678
1369,000000	95,246103
1368,000000	95,244918
1367,000000	95,202128
1366,000000	95,119679
1365,000000	94,998693
1364,000000	94,838417
1363,000000	94,642361
1362,000000	94,423698
1361,000000	94,197585
1360,000000	93,972216
1359,000000	93,751811
1358,000000	93,543065
1357,000000	93,356009
1356,000000	93,202185
1355,000000	93,093318
1354,000000	93,038978
1353,000000	93,042413
1352,000000	93,098830
1351,000000	93,194534
1350,000000	93,305672
1349,000000	93,400093
1348,000000	93,445490
1347,000000	93,415435
1346,000000	93,287431
1345,000000	93,044283
1344,000000	92,679039
1343,000000	92,192226
1342,000000	91,580400
1341,000000	90,836563
1340,000000	89,982081
1339,000000	89,093742
1338,000000	88,274732
1337,000000	87,601466
1336,000000	87,110142
1335,000000	86,805955
1334,000000	86,663558
1333,000000	86,635095
1332,000000	86,673387
1331,000000	86,749221
1330,000000	86,845431
1329,000000	86,949618
1328,000000	87,059289
1327,000000	87,180805
1326,000000	87,319355
1325,000000	87,472871
1324,000000	87,635726
1323,000000	87,801300
1322,000000	87,959536
1321,000000	88,100391
1320,000000	88,221376
1319,000000	88,325743
1318,000000	88,412432
1317,000000	88,475063
1316,000000	88,509518
1315,000000	88,514917
1314,000000	88,486893
1313,000000	88,416559
1312,000000	88,299280
1311,000000	88,134649
1310,000000	87,917184
1309,000000	87,636247
1308,000000	87,286754
1307,000000	86,876223
1306,000000	86,416261
1305,000000	85,914722
1304,000000	85,379988
1303,000000	84,819810
1302,000000	84,232619
1301,000000	83,607259
1300,000000	82,936103
1299,000000	82,220989
1298,000000	81,462689
1297,000000	80,661216
1296,000000	79,832713
1295,000000	79,012579
1294,000000	78,235796
1293,000000	77,529396
1292,000000	76,925316
1291,000000	76,458898
1290,000000	76,144542
1289,000000	75,964453
1288,000000	75,888182
1287,000000	75,881257
1286,000000	75,896060
1285,000000	75,881689
1284,000000	75,809111
1283,000000	75,675756
1282,000000	75,485516
1281,000000	75,242514
1280,000000	74,965541
1279,000000	74,687447
1278,000000	74,432717
1277,000000	74,210531
1276,000000	74,030395
1275,000000	73,903350
1274,000000	73,823266
1273,000000	73,767149
1272,000000	73,717406
1271,000000	73,665981
1270,000000	73,596481
1269,000000	73,484166
1268,000000	73,317438
1267,000000	73,101106
1266,000000	72,837356
1265,000000	72,521541
1264,000000	72,160752
1263,000000	71,773143
1262,000000	71,363627
1261,000000	70,919947
1260,000000	70,435487
1259,000000	69,919580
1258,000000	69,389894
1257,000000	68,886372
1256,000000	68,496231
1255,000000	68,332851
1254,000000	68,460497
1253,000000	68,851038
1252,000000	69,414395
1251,000000	70,046297
1250,000000	70,662523
1249,000000	71,220148
1248,000000	71,723372
1247,000000	72,199903
1246,000000	72,665163
1245,000000	73,119158
1244,000000	73,566442
1243,000000	74,018688
1242,000000	74,480428
1241,000000	74,951008
1240,000000	75,439767
1239,000000	75,962070
1238,000000	76,520356
1237,000000	77,102411
1236,000000	77,694615
1235,000000	78,283534
1234,000000	78,849668
1233,000000	79,377933
1232,000000	79,880185
1231,000000	80,399445
1230,000000	80,995875
1229,000000	81,729951
1228,000000	82,641609
1227,000000	83,725504
1226,000000	84,920927
1225,000000	86,136698
1224,000000	87,286717
1223,000000	88,307104
1222,000000	89,158852
1221,000000	89,831387
1220,000000	90,338457
1219,000000	90,702369
1218,000000	90,945530
1217,000000	91,087967
1216,000000	91,152301
1215,000000	91,163363
1214,000000	91,141866
1213,000000	91,104559
1212,000000	91,062553
1211,000000	91,019608
1210,000000	90,972471
1209,000000	90,915781
1208,000000	90,848372
1207,000000	90,772198
1206,000000	90,688814
1205,000000	90,600030
1204,000000	90,510335
1203,000000	90,425214
1202,000000	90,348492
1201,000000	90,284612
1200,000000	90,241579
1199,000000	90,228351
1198,000000	90,249106
1197,000000	90,304962
1196,000000	90,398706
1195,000000	90,532494
1194,000000	90,704466
1193,000000	90,910017
1192,000000	91,146932
1191,000000	91,415092
1190,000000	91,711892
1189,000000	92,032839
1188,000000	92,372561
1187,000000	92,723511
1186,000000	93,075711
1185,000000	93,419741
1184,000000	93,748068
1183,000000	94,053406
1182,000000	94,329625
1181,000000	94,574641
1180,000000	94,789928
1179,000000	94,974983
1178,000000	95,127262
1177,000000	95,246686
1176,000000	95,335357
1175,000000	95,394223
1174,000000	95,420494
1173,000000	95,410936
1172,000000	95,364906
1171,000000	95,283274
1170,000000	95,169027
1169,000000	95,029043
1168,000000	94,876181
1167,000000	94,729758
1166,000000	94,614638
1165,000000	94,557180
1164,000000	94,576632
1163,000000	94,673665
1162,000000	94,825800
1161,000000	94,996912
1160,000000	95,151231
1159,000000	95,262179
1158,000000	95,315254
1157,000000	95,308368
1156,000000	95,248298
1155,000000	95,145549
1154,000000	95,008478
1153,000000	94,839236
1152,000000	94,634455
1151,000000	94,385867
1150,000000	94,084732
1149,000000	93,724884
1148,000000	93,301976
1147,000000	92,812589
1146,000000	92,252425
1145,000000	91,621906
1144,000000	90,933369
1143,000000	90,211035
1142,000000	89,484389
1141,000000	88,782549
1140,000000	88,133421
1139,000000	87,557659
1138,000000	87,058608
1137,000000	86,621856
1136,000000	86,227428
1135,000000	85,855159
1134,000000	85,481044
1133,000000	85,082478
1132,000000	84,650669
1131,000000	84,194154
1130,000000	83,729406
1129,000000	83,275439
1128,000000	82,857099
1127,000000	82,498189
1126,000000	82,209689
1125,000000	81,993354
1124,000000	81,856906
1123,000000	81,820064
1122,000000	81,901088
1121,000000	82,113390
1120,000000	82,469901
1119,000000	82,972335
1118,000000	83,600697
1117,000000	84,317405
1116,000000	85,083271
1115,000000	85,859774
1114,000000	86,603360
1113,000000	87,272546
1112,000000	87,839158
1111,000000	88,287612
1110,000000	88,609020
1109,000000	88,807422
1108,000000	88,903579
1107,000000	88,928684
1106,000000	88,912321
1105,000000	88,879178
1104,000000	88,854633
1103,000000	88,858672
1102,000000	88,894851
1101,000000	88,951822
1100,000000	89,016657
1099,000000	89,081309
1098,000000	89,138532
1097,000000	89,181719
1096,000000	89,210652
1095,000000	89,230690
1094,000000	89,244999
1093,000000	89,252693
1092,000000	89,254602
1091,000000	89,253903
1090,000000	89,247772
1089,000000	89,224497
1088,000000	89,167953
1087,000000	89,060632
1086,000000	88,883321
1085,000000	88,613915
1084,000000	88,232659
1083,000000	87,722704
1082,000000	87,069511
1081,000000	86,271274
1080,000000	85,351759
1079,000000	84,363403
1078,000000	83,371995
1077,000000	82,444368
1076,000000	81,647346
1075,000000	81,045805
1074,000000	80,687289
1073,000000	80,597672
1072,000000	80,791610
1071,000000	81,262031
1070,000000	81,970469
1069,000000	82,853259
1068,000000	83,842522
1067,000000	84,876021
1066,000000	85,892894
1065,000000	86,844273
1064,000000	87,704283
1063,000000	88,466278
1062,000000	89,130773
1061,000000	89,703123
1060,000000	90,193594
1059,000000	90,613576
1058,000000	90,972305
1057,000000	91,275706
1056,000000	91,529555
1055,000000	91,736568
1054,000000	91,895426
1053,000000	92,006390
1052,000000	92,073223
1051,000000	92,101041
1050,000000	92,091105
1049,000000	92,040831
1048,000000	91,946741
1047,000000	91,801093
1046,000000	91,591766
1045,000000	91,309651
1044,000000	90,961199
1043,000000	90,575923
1042,000000	90,203909
1041,000000	89,905976
1040,000000	89,738675
1039,000000	89,735655
1038,000000	89,893382
1037,000000	90,177096
1036,000000	90,535674
1035,000000	90,912974
1034,000000	91,258546
1033,000000	91,540480
1032,000000	91,752872
1031,000000	91,907209
1030,000000	92,017601
1029,000000	92,093607
1028,000000	92,142813
1027,000000	92,171992
1026,000000	92,186117
1025,000000	92,188907
1024,000000	92,183681
1023,000000	92,173004
1022,000000	92,157519
1021,000000	92,137882
1020,000000	92,116590
1019,000000	92,096020
1018,000000	92,076936
1017,000000	92,061241
1016,000000	92,053953
1015,000000	92,058618
1014,000000	92,071819
1013,000000	92,085050
1012,000000	92,091275
1011,000000	92,087771
1010,000000	92,074750
1009,000000	92,054158
1008,000000	92,028677
1007,000000	91,998886
1006,000000	91,961828
1005,000000	91,914243
1004,000000	91,855010
1003,000000	91,783334
1002,000000	91,696732
1001,000000	91,593583
1000,000000	91,476360
999,000000	91,349238
998,000000	91,214748
997,000000	91,075043
996,000000	90,933900
995,000000	90,794256
994,000000	90,655380
993,000000	90,516289
992,000000	90,379564
991,000000	90,246996
990,000000	90,113435
989,000000	89,968537
988,000000	89,803170
987,000000	89,610365
986,000000	89,382268
985,000000	89,113341
984,000000	88,805109
983,000000	88,463913
982,000000	88,095365
981,000000	87,704339
980,000000	87,299000
979,000000	86,887112
978,000000	86,470057
977,000000	86,047380
976,000000	85,625250
975,000000	85,213308
974,000000	84,814205
973,000000	84,424899
972,000000	84,046467
971,000000	83,683241
970,000000	83,332805
969,000000	82,986993
968,000000	82,642723
967,000000	82,301836
966,000000	81,962456
965,000000	81,621590
964,000000	81,286960
963,000000	80,975341
962,000000	80,697415
961,000000	80,455606
960,000000	80,255639
959,000000	80,109563
958,000000	80,029131
957,000000	80,025155
956,000000	80,115233
955,000000	80,316218
954,000000	80,626170
953,000000	81,023630
952,000000	81,479623
951,000000	81,965286
950,000000	82,452379
949,000000	82,920789
948,000000	83,367157
947,000000	83,797373
946,000000	84,212654
945,000000	84,609145
944,000000	84,987896
943,000000	85,354752
942,000000	85,711641
941,000000	86,054379
940,000000	86,378209
939,000000	86,679530
938,000000	86,953385
937,000000	87,197601
936,000000	87,418354
935,000000	87,625106
934,000000	87,820530
933,000000	87,999880
932,000000	88,160690
931,000000	88,307146
930,000000	88,444397
929,000000	88,573924
928,000000	88,694435
927,000000	88,804152
926,000000	88,902553
925,000000	88,994199
924,000000	89,090792
923,000000	89,205866
922,000000	89,347130
921,000000	89,516125
920,000000	89,712177
919,000000	89,930531
918,000000	90,158380
917,000000	90,379116
916,000000	90,582234
915,000000	90,766485
914,000000	90,935016
913,000000	91,091847
912,000000	91,242795
911,000000	91,394910
910,000000	91,552275
909,000000	91,714182
908,000000	91,877802
907,000000	92,041136
906,000000	92,203457
905,000000	92,364666
904,000000	92,524401
903,000000	92,680276
902,000000	92,827500
901,000000	92,961931
900,000000	93,083017
899,000000	93,193161
898,000000	93,294791
897,000000	93,388944
896,000000	93,475729
895,000000	93,554216
894,000000	93,623356
893,000000	93,684541
892,000000	93,741725
891,000000	93,796616
890,000000	93,844136
889,000000	93,876581
888,000000	93,893523
887,000000	93,904844
886,000000	93,922440
885,000000	93,950147
884,000000	93,982910
883,000000	94,013609
882,000000	94,037642
881,000000	94,052263
880,000000	94,055669
879,000000	94,049261
878,000000	94,039200
877,000000	94,033052
876,000000	94,034497
875,000000	94,042062
874,000000	94,053353
873,000000	94,069456
872,000000	94,094338
871,000000	94,129971
870,000000	94,172374
869,000000	94,212526
868,000000	94,241497
867,000000	94,255834
866,000000	94,259295
865,000000	94,259441
864,000000	94,262041
863,000000	94,268463
862,000000	94,277088
861,000000	94,285496
860,000000	94,290950
859,000000	94,291281
858,000000	94,287770
857,000000	94,286604
856,000000	94,295055
855,000000	94,315459
854,000000	94,343725
853,000000	94,373057
852,000000	94,397764
851,000000	94,414584
850,000000	94,423025
849,000000	94,424519
848,000000	94,419145
847,000000	94,402709
846,000000	94,369508
845,000000	94,318515
844,000000	94,253942
843,000000	94,179271
842,000000	94,093173
841,000000	93,993197
840,000000	93,880919
839,000000	93,760755
838,000000	93,636248
837,000000	93,510990
836,000000	93,392761
835,000000	93,293460
834,000000	93,226074
833,000000	93,204309
832,000000	93,244791
831,000000	93,364961
830,000000	93,575467
829,000000	93,876290
828,000000	94,257824
827,000000	94,703289
826,000000	95,188862
825,000000	95,683370
824,000000	96,152859
823,000000	96,570216
822,000000	96,924580
821,000000	97,221171
820,000000	97,472185
819,000000	97,687172
818,000000	97,870365
817,000000	98,023346
816,000000	98,147571
815,000000	98,245659
814,000000	98,321370
813,000000	98,379391
812,000000	98,424215
811,000000	98,458061
810,000000	98,480415
809,000000	98,489715
808,000000	98,484684
807,000000	98,461667
806,000000	98,409937
805,000000	98,313819
804,000000	98,163307
803,000000	97,963814
802,000000	97,734514
801,000000	97,498455
800,000000	97,275787
799,000000	97,082112
798,000000	96,927025
797,000000	96,811877
796,000000	96,730212
795,000000	96,670152
794,000000	96,615885
793,000000	96,549745
792,000000	96,458183
791,000000	96,338787
790,000000	96,200519
789,000000	96,056623
788,000000	95,918744
787,000000	95,797224
786,000000	95,702290
785,000000	95,639919
784,000000	95,605794
783,000000	95,586502
782,000000	95,569262
781,000000	95,550031
780,000000	95,530469
779,000000	95,508196
778,000000	95,473423
777,000000	95,417046
776,000000	95,340304
775,000000	95,254368
774,000000	95,171096
773,000000	95,096525
772,000000	95,033014
771,000000	94,984446
770,000000	94,957211
769,000000	94,956504
768,000000	94,982805
767,000000	95,032003
766,000000	95,099232
765,000000	95,182166
764,000000	95,279214
763,000000	95,383357
762,000000	95,477815
761,000000	95,538519
760,000000	95,541363
759,000000	95,469184
758,000000	95,314011
757,000000	95,074887
756,000000	94,752942
755,000000	94,346218
754,000000	93,849395
753,000000	93,258404
752,000000	92,574670
751,000000	91,804337
750,000000	90,959347
749,000000	90,065464
748,000000	89,166422
747,000000	88,315725
746,000000	87,567442
745,000000	86,978953
744,000000	86,610805
743,000000	86,511076
742,000000	86,698490
741,000000	87,160160
740,000000	87,856792
739,000000	88,724535
738,000000	89,680985
737,000000	90,638977
736,000000	91,523708
735,000000	92,285360
734,000000	92,900813
733,000000	93,365978
732,000000	93,688333
731,000000	93,886180
730,000000	93,989809
729,000000	94,039027
728,000000	94,074618
727,000000	94,124825
726,000000	94,194687
725,000000	94,269014
724,000000	94,326391
723,000000	94,349224
722,000000	94,323985
721,000000	94,240749
720,000000	94,097097
719,000000	93,896413
718,000000	93,637712
717,000000	93,311468
716,000000	92,906744
715,000000	92,415347
714,000000	91,827602
713,000000	91,133191
712,000000	90,329983
711,000000	89,426242
710,000000	88,437303
709,000000	87,395289
708,000000	86,363594
707,000000	85,426984
706,000000	84,658017
705,000000	84,092420
704,000000	83,723325
703,000000	83,502515
702,000000	83,354459
701,000000	83,206588
700,000000	83,015512
699,000000	82,772564
698,000000	82,494870
697,000000	82,213492
696,000000	81,958630
695,000000	81,745565
694,000000	81,578745
693,000000	81,467494
692,000000	81,426258
691,000000	81,461102
690,000000	81,567990
689,000000	81,741132
688,000000	81,967808
687,000000	82,218709
686,000000	82,462226
685,000000	82,685284
684,000000	82,888922
683,000000	83,074234
682,000000	83,246336
681,000000	83,423069
680,000000	83,622314
679,000000	83,847496
678,000000	84,098084
677,000000	84,382032
676,000000	84,706309
675,000000	85,066921
674,000000	85,461093
673,000000	85,886568
672,000000	86,318389
671,000000	86,731575
670,000000	87,162807
669,000000	87,735957
668,000000	88,473661
667,000000	89,114152
666,000000	89,511270
665,000000	89,761788
664,000000	89,948357
663,000000	90,071999
662,000000	90,095887
661,000000	89,997379
660,000000	89,773545
659,000000	89,419483
658,000000	88,924270
657,000000	88,276151
656,000000	87,473627
655,000000	86,542009
654,000000	85,539283
653,000000	84,535977
652,000000	83,597440
651,000000	82,769740
650,000000	82,048453
649,000000	81,375805
648,000000	80,697485
647,000000	79,996768
646,000000	79,257511
645,000000	78,439262
644,000000	77,519569
643,000000	76,523485
642,000000	75,480348
641,000000	74,391993
640,000000	73,284631
639,000000	72,252520
638,000000	71,401112
637,000000	70,785228
636,000000	70,434698
635,000000	70,375334
634,000000	70,571657
633,000000	70,913927
632,000000	71,304309
631,000000	71,703666
630,000000	72,081949
629,000000	72,385098
628,000000	72,577430
627,000000	72,666832
626,000000	72,666549
625,000000	72,570020
624,000000	72,381855
623,000000	72,131138
622,000000	71,832474
621,000000	71,471586
620,000000	71,048623
619,000000	70,599521
618,000000	70,154985
617,000000	69,715608
616,000000	69,289464
615,000000	68,911597
614,000000	68,599774
613,000000	68,334092
612,000000	68,100744
611,000000	67,914725
610,000000	67,784978
609,000000	67,704774
608,000000	67,693762
607,000000	67,804504
606,000000	68,068035
605,000000	68,487533
604,000000	69,100710
603,000000	69,986505
602,000000	71,191006
601,000000	72,682996
600,000000	74,387307
599,000000	76,213582
598,000000	78,055858
597,000000	79,810697
596,000000	81,403826
595,000000	82,793070
594,000000	83,963320
593,000000	84,929815
592,000000	85,728031
591,000000	86,393860
590,000000	86,957131
589,000000	87,446797
588,000000	87,890740
587,000000	88,303047
586,000000	88,680233
585,000000	89,013738
584,000000	89,302498
583,000000	89,556308
582,000000	89,790116
581,000000	90,014043
580,000000	90,226510
579,000000	90,421148
578,000000	90,603679
577,000000	90,792977
576,000000	91,001611
575,000000	91,224270
574,000000	91,451980
573,000000	91,686813
572,000000	91,929706
571,000000	92,165709
570,000000	92,378022
569,000000	92,570896
568,000000	92,763132
567,000000	92,963423
566,000000	93,164025
565,000000	93,350757
564,000000	93,507026
563,000000	93,619006
562,000000	93,690480
561,000000	93,742442
560,000000	93,788968
559,000000	93,826073
558,000000	93,852113
557,000000	93,879970
556,000000	93,916152
555,000000	93,945440
554,000000	93,952422
553,000000	93,945023
552,000000	93,940981
551,000000	93,945242
550,000000	93,955131
549,000000	93,974332
548,000000	94,003508
547,000000	94,025988
546,000000	94,020464
545,000000	93,984919
544,000000	93,936120
543,000000	93,891513
542,000000	93,860278
541,000000	93,841659
540,000000	93,823241
539,000000	93,792964
538,000000	93,763286
537,000000	93,771784
536,000000	93,846295
535,000000	93,974714
534,000000	94,119665
533,000000	94,256402
532,000000	94,382011
531,000000	94,496878
530,000000	94,596465
529,000000	94,679259
528,000000	94,748815
527,000000	94,809231
526,000000	94,863648
525,000000	94,911455
524,000000	94,944272
523,000000	94,954756
522,000000	94,951054
521,000000	94,948859
520,000000	94,946828
519,000000	94,928353
518,000000	94,895454
517,000000	94,878236
516,000000	94,896232
515,000000	94,933719
514,000000	94,967054
513,000000	94,992464
512,000000	95,014113
511,000000	95,026598
510,000000	95,025502
509,000000	95,016686
508,000000	94,998769
507,000000	94,954511
506,000000	94,876216
505,000000	94,781363
504,000000	94,688161
503,000000	94,597129
502,000000	94,508580
501,000000	94,433591
500,000000	94,368594
499,000000	94,283434
498,000000	94,155752
497,000000	94,002397
496,000000	93,858828
495,000000	93,738799
494,000000	93,632389
493,000000	93,532443
492,000000	93,443237
491,000000	93,371135
490,000000	93,323832
489,000000	93,312795
488,000000	93,343505
487,000000	93,407134
486,000000	93,492105
485,000000	93,595466
484,000000	93,711761
483,000000	93,824112
482,000000	93,923045
481,000000	94,021325
480,000000	94,134552
479,000000	94,259619
478,000000	94,384869
477,000000	94,507818
476,000000	94,625335
475,000000	94,720342
474,000000	94,778977
473,000000	94,809415
472,000000	94,825284
471,000000	94,822036
470,000000	94,789253
469,000000	94,730728
468,000000	94,653628
467,000000	94,559719
466,000000	94,464893
465,000000	94,406346
464,000000	94,410267
463,000000	94,463414
462,000000	94,527908
461,000000	94,585442
460,000000	94,652974
459,000000	94,751059
458,000000	94,865056
457,000000	94,935282
456,000000	94,902225
455,000000	94,760569
454,000000	94,555909
453,000000	94,356314
452,000000	94,206887
451,000000	94,140532
450,000000	94,146505
