# Supplementary material for: Machine learning-assisted non-destructive plasticizer identification and quantification in historical PVC objects based on IR spectroscopy
Source: Sci Rep. 2022 Mar 23;12:5017. doi: 10.1038/s41598-022-08862-1 (PMC8943100; doi:10.1038/s41598-022-08862-1)
Supplement: Supplementary file 1 — Supplementary Information 1. [file 41598_2022_8862_MOESM1_ESM.zip › Plasticizers_PVC_data/ATR_FTIR_all/P4D.ASC]

PE IR       SUBTECH     SPECTRUM    ASCII       PEDS        4.00        
   -1
P4D.ASC
20/10/14
14:40:41.00
20/10/14
14:40:41.00
Student
Sample 009 By student Date Wednesday, October 14 2020
450,000000
#HDR
-1
-1
#GR
cm-1
%T
1.0
0.0
4000,000000
-1,000000
3551
8
98,948738
74,112013
#DATA
4000,000000	98,680987
3999,000000	98,679744
3998,000000	98,678502
3997,000000	98,677259
3996,000000	98,676075
3995,000000	98,675569
3994,000000	98,675869
3993,000000	98,676592
3992,000000	98,678507
3991,000000	98,678791
3990,000000	98,679310
3989,000000	98,680512
3988,000000	98,682320
3987,000000	98,684340
3986,000000	98,686207
3985,000000	98,687714
3984,000000	98,688702
3983,000000	98,689026
3982,000000	98,688623
3981,000000	98,687593
3980,000000	98,686242
3979,000000	98,685077
3978,000000	98,684709
3977,000000	98,685532
3976,000000	98,687374
3975,000000	98,689529
3974,000000	98,691270
3973,000000	98,692308
3972,000000	98,692691
3971,000000	98,692402
3970,000000	98,691273
3969,000000	98,689350
3968,000000	98,687239
3967,000000	98,685822
3966,000000	98,685509
3965,000000	98,685846
3964,000000	98,686105
3963,000000	98,686242
3962,000000	98,687014
3961,000000	98,688991
3960,000000	98,691615
3959,000000	98,693637
3958,000000	98,694409
3957,000000	98,694327
3956,000000	98,694099
3955,000000	98,693849
3954,000000	98,693161
3953,000000	98,691737
3952,000000	98,689913
3951,000000	98,688535
3950,000000	98,688383
3949,000000	98,689758
3948,000000	98,692224
3947,000000	98,694510
3946,000000	98,694971
3945,000000	98,692918
3944,000000	98,689792
3943,000000	98,688449
3942,000000	98,690464
3941,000000	98,694315
3940,000000	98,697034
3939,000000	98,697591
3938,000000	98,697606
3937,000000	98,698706
3936,000000	98,700460
3935,000000	98,701102
3934,000000	98,699894
3933,000000	98,698036
3932,000000	98,697420
3931,000000	98,698948
3930,000000	98,701945
3929,000000	98,704907
3928,000000	98,706262
3927,000000	98,705098
3926,000000	98,702441
3925,000000	98,701214
3924,000000	98,703569
3923,000000	98,708172
3922,000000	98,711735
3921,000000	98,712593
3920,000000	98,711252
3919,000000	98,708792
3918,000000	98,706342
3917,000000	98,705224
3916,000000	98,706087
3915,000000	98,707750
3914,000000	98,708328
3913,000000	98,707453
3912,000000	98,706459
3911,000000	98,706894
3910,000000	98,709732
3909,000000	98,714837
3908,000000	98,721073
3907,000000	98,726206
3906,000000	98,728343
3905,000000	98,727632
3904,000000	98,726500
3903,000000	98,726481
3902,000000	98,725653
3901,000000	98,721878
3900,000000	98,717037
3899,000000	98,715085
3898,000000	98,717002
3897,000000	98,720214
3896,000000	98,722502
3895,000000	98,723641
3894,000000	98,723344
3893,000000	98,720896
3892,000000	98,718548
3891,000000	98,720993
3890,000000	98,728631
3889,000000	98,734192
3888,000000	98,731672
3887,000000	98,722704
3886,000000	98,714449
3885,000000	98,713323
3884,000000	98,717139
3883,000000	98,717731
3882,000000	98,713216
3881,000000	98,709181
3880,000000	98,711263
3879,000000	98,718881
3878,000000	98,725177
3877,000000	98,725493
3876,000000	98,722837
3875,000000	98,723454
3874,000000	98,730710
3873,000000	98,740940
3872,000000	98,746312
3871,000000	98,744397
3870,000000	98,741829
3869,000000	98,745059
3868,000000	98,749167
3867,000000	98,745230
3866,000000	98,734970
3865,000000	98,726869
3864,000000	98,725149
3863,000000	98,727277
3862,000000	98,728987
3861,000000	98,729826
3860,000000	98,732595
3859,000000	98,739402
3858,000000	98,751099
3857,000000	98,766232
3856,000000	98,779563
3855,000000	98,782318
3854,000000	98,772804
3853,000000	98,765879
3852,000000	98,768414
3851,000000	98,764626
3850,000000	98,749321
3849,000000	98,735267
3848,000000	98,730388
3847,000000	98,732491
3846,000000	98,736547
3845,000000	98,739716
3844,000000	98,742227
3843,000000	98,745534
3842,000000	98,749766
3841,000000	98,753186
3840,000000	98,754960
3839,000000	98,756233
3838,000000	98,758894
3837,000000	98,762629
3836,000000	98,764574
3835,000000	98,762084
3834,000000	98,756016
3833,000000	98,749901
3832,000000	98,747057
3831,000000	98,748091
3830,000000	98,749934
3829,000000	98,748865
3828,000000	98,745203
3827,000000	98,743731
3826,000000	98,748911
3825,000000	98,759003
3824,000000	98,767101
3823,000000	98,767812
3822,000000	98,762981
3821,000000	98,762089
3820,000000	98,770196
3819,000000	98,776898
3818,000000	98,772570
3817,000000	98,762476
3816,000000	98,757364
3815,000000	98,761677
3814,000000	98,768082
3813,000000	98,768576
3812,000000	98,766990
3811,000000	98,770500
3810,000000	98,778190
3809,000000	98,783395
3808,000000	98,782785
3807,000000	98,781744
3806,000000	98,786925
3805,000000	98,794771
3804,000000	98,796928
3803,000000	98,791895
3802,000000	98,784986
3801,000000	98,783904
3800,000000	98,788492
3799,000000	98,787607
3798,000000	98,778178
3797,000000	98,769007
3796,000000	98,766878
3795,000000	98,770243
3794,000000	98,772825
3793,000000	98,771808
3792,000000	98,769963
3791,000000	98,770717
3790,000000	98,774198
3789,000000	98,778404
3788,000000	98,781386
3787,000000	98,782353
3786,000000	98,781930
3785,000000	98,782034
3784,000000	98,783855
3783,000000	98,785825
3782,000000	98,784922
3781,000000	98,780503
3780,000000	98,775868
3779,000000	98,775332
3778,000000	98,779406
3777,000000	98,784135
3776,000000	98,786898
3775,000000	98,788955
3774,000000	98,791761
3773,000000	98,793687
3772,000000	98,792106
3771,000000	98,787506
3770,000000	98,784107
3769,000000	98,784735
3768,000000	98,786681
3767,000000	98,786140
3766,000000	98,784180
3765,000000	98,784460
3764,000000	98,787500
3763,000000	98,789923
3762,000000	98,789667
3761,000000	98,788726
3760,000000	98,789592
3759,000000	98,792190
3758,000000	98,795428
3757,000000	98,799313
3756,000000	98,804860
3755,000000	98,811926
3754,000000	98,818950
3753,000000	98,823542
3752,000000	98,823631
3751,000000	98,821025
3750,000000	98,821780
3749,000000	98,828681
3748,000000	98,837177
3747,000000	98,841107
3746,000000	98,837402
3745,000000	98,827580
3744,000000	98,822190
3743,000000	98,825688
3742,000000	98,823690
3741,000000	98,812168
3740,000000	98,804376
3739,000000	98,806366
3738,000000	98,812742
3737,000000	98,816940
3736,000000	98,818740
3735,000000	98,821242
3734,000000	98,823663
3733,000000	98,823616
3732,000000	98,822875
3731,000000	98,823737
3730,000000	98,823629
3729,000000	98,819260
3728,000000	98,812318
3727,000000	98,807698
3726,000000	98,808104
3725,000000	98,811031
3724,000000	98,812151
3723,000000	98,811543
3722,000000	98,812667
3721,000000	98,816643
3720,000000	98,820617
3719,000000	98,821738
3718,000000	98,820898
3717,000000	98,821084
3716,000000	98,823714
3715,000000	98,827068
3714,000000	98,828134
3713,000000	98,824866
3712,000000	98,818680
3711,000000	98,813766
3710,000000	98,811023
3709,000000	98,807037
3708,000000	98,800570
3707,000000	98,794379
3706,000000	98,791378
3705,000000	98,791447
3704,000000	98,791732
3703,000000	98,789166
3702,000000	98,783213
3701,000000	98,776155
3700,000000	98,769423
3699,000000	98,762091
3698,000000	98,754377
3697,000000	98,749075
3696,000000	98,748640
3695,000000	98,752571
3694,000000	98,758617
3693,000000	98,765600
3692,000000	98,773137
3691,000000	98,779871
3690,000000	98,784393
3689,000000	98,787891
3688,000000	98,792469
3687,000000	98,795826
3686,000000	98,793812
3685,000000	98,788285
3684,000000	98,785519
3683,000000	98,788607
3682,000000	98,795735
3681,000000	98,804314
3680,000000	98,814340
3679,000000	98,826032
3678,000000	98,835734
3677,000000	98,838854
3676,000000	98,838335
3675,000000	98,845541
3674,000000	98,860230
3673,000000	98,866817
3672,000000	98,859934
3671,000000	98,848106
3670,000000	98,841046
3669,000000	98,843399
3668,000000	98,848969
3667,000000	98,849144
3666,000000	98,844741
3665,000000	98,840736
3664,000000	98,839160
3663,000000	98,839772
3662,000000	98,842666
3661,000000	98,848264
3660,000000	98,855570
3659,000000	98,861394
3658,000000	98,862743
3657,000000	98,860840
3656,000000	98,861228
3655,000000	98,866983
3654,000000	98,874045
3653,000000	98,878939
3652,000000	98,882599
3651,000000	98,885004
3650,000000	98,884154
3649,000000	98,880101
3648,000000	98,874249
3647,000000	98,867454
3646,000000	98,860368
3645,000000	98,853102
3644,000000	98,845719
3643,000000	98,838900
3642,000000	98,833929
3641,000000	98,831755
3640,000000	98,832669
3639,000000	98,836479
3638,000000	98,842081
3637,000000	98,845955
3636,000000	98,843906
3635,000000	98,836091
3634,000000	98,828037
3633,000000	98,824414
3632,000000	98,823170
3631,000000	98,818094
3630,000000	98,805933
3629,000000	98,792930
3628,000000	98,788211
3627,000000	98,786498
3626,000000	98,777622
3625,000000	98,765782
3624,000000	98,760549
3623,000000	98,763873
3622,000000	98,770776
3621,000000	98,775110
3620,000000	98,774408
3619,000000	98,771291
3618,000000	98,769162
3617,000000	98,767136
3616,000000	98,762807
3615,000000	98,756997
3614,000000	98,752935
3613,000000	98,752874
3612,000000	98,755469
3611,000000	98,756431
3610,000000	98,752949
3609,000000	98,746829
3608,000000	98,742491
3607,000000	98,742163
3606,000000	98,743925
3605,000000	98,745158
3604,000000	98,745370
3603,000000	98,745090
3602,000000	98,744603
3601,000000	98,744085
3600,000000	98,743551
3599,000000	98,742472
3598,000000	98,740364
3597,000000	98,737818
3596,000000	98,736078
3595,000000	98,736169
3594,000000	98,738060
3593,000000	98,740550
3592,000000	98,741721
3591,000000	98,740219
3590,000000	98,735470
3589,000000	98,728233
3588,000000	98,721900
3587,000000	98,721000
3586,000000	98,725618
3585,000000	98,731090
3584,000000	98,734089
3583,000000	98,734764
3582,000000	98,733995
3581,000000	98,732043
3580,000000	98,729212
3579,000000	98,726270
3578,000000	98,723825
3577,000000	98,722096
3576,000000	98,721242
3575,000000	98,721824
3574,000000	98,724424
3573,000000	98,728922
3572,000000	98,734225
3571,000000	98,738426
3570,000000	98,739142
3569,000000	98,734449
3568,000000	98,725239
3567,000000	98,716293
3566,000000	98,712240
3565,000000	98,712859
3564,000000	98,715361
3563,000000	98,718347
3562,000000	98,721302
3561,000000	98,723156
3560,000000	98,722725
3559,000000	98,719936
3558,000000	98,716006
3557,000000	98,712545
3556,000000	98,710431
3555,000000	98,709250
3554,000000	98,707908
3553,000000	98,705791
3552,000000	98,703245
3551,000000	98,700657
3550,000000	98,697615
3549,000000	98,693633
3548,000000	98,689319
3547,000000	98,686239
3546,000000	98,685646
3545,000000	98,687306
3544,000000	98,689705
3543,000000	98,691503
3542,000000	98,692402
3541,000000	98,692637
3540,000000	98,692231
3539,000000	98,691027
3538,000000	98,689274
3537,000000	98,687663
3536,000000	98,686665
3535,000000	98,686004
3534,000000	98,685225
3533,000000	98,684709
3532,000000	98,685494
3531,000000	98,687932
3530,000000	98,690778
3529,000000	98,692241
3528,000000	98,691679
3527,000000	98,689890
3526,000000	98,687808
3525,000000	98,685713
3524,000000	98,683726
3523,000000	98,682248
3522,000000	98,681449
3521,000000	98,680779
3520,000000	98,679652
3519,000000	98,678369
3518,000000	98,677871
3517,000000	98,678555
3516,000000	98,679773
3515,000000	98,680612
3514,000000	98,680743
3513,000000	98,680329
3512,000000	98,679414
3511,000000	98,677800
3510,000000	98,675441
3509,000000	98,672871
3508,000000	98,670962
3507,000000	98,670163
3506,000000	98,670010
3505,000000	98,669498
3504,000000	98,667983
3503,000000	98,665947
3502,000000	98,664622
3501,000000	98,664914
3500,000000	98,666756
3499,000000	98,669130
3498,000000	98,670384
3497,000000	98,669039
3496,000000	98,664929
3495,000000	98,659564
3494,000000	98,655047
3493,000000	98,652457
3492,000000	98,651255
3491,000000	98,650067
3490,000000	98,647805
3489,000000	98,644304
3488,000000	98,640260
3487,000000	98,636590
3486,000000	98,633668
3485,000000	98,631215
3484,000000	98,628960
3483,000000	98,627126
3482,000000	98,626100
3481,000000	98,625886
3480,000000	98,626163
3479,000000	98,626714
3478,000000	98,627255
3477,000000	98,626966
3476,000000	98,624864
3475,000000	98,621057
3474,000000	98,617244
3473,000000	98,615460
3472,000000	98,616349
3471,000000	98,618719
3470,000000	98,620516
3469,000000	98,620013
3468,000000	98,616451
3467,000000	98,610107
3466,000000	98,602030
3465,000000	98,593752
3464,000000	98,586997
3463,000000	98,583052
3462,000000	98,581830
3461,000000	98,581567
3460,000000	98,579968
3459,000000	98,575996
3458,000000	98,570476
3457,000000	98,565001
3456,000000	98,560560
3455,000000	98,557175
3454,000000	98,554438
3453,000000	98,552067
3452,000000	98,549952
3451,000000	98,547964
3450,000000	98,545925
3449,000000	98,543812
3448,000000	98,541784
3447,000000	98,539893
3446,000000	98,537724
3445,000000	98,534586
3444,000000	98,530327
3443,000000	98,525946
3442,000000	98,523294
3441,000000	98,524067
3440,000000	98,528778
3439,000000	98,536293
3438,000000	98,544130
3437,000000	98,549457
3436,000000	98,550479
3435,000000	98,547357
3434,000000	98,542004
3433,000000	98,536919
3432,000000	98,533826
3431,000000	98,532965
3430,000000	98,533292
3429,000000	98,533332
3428,000000	98,532084
3427,000000	98,529590
3426,000000	98,526927
3425,000000	98,525495
3424,000000	98,526008
3423,000000	98,528006
3422,000000	98,530372
3421,000000	98,532281
3420,000000	98,533714
3419,000000	98,535311
3418,000000	98,537884
3417,000000	98,541866
3416,000000	98,546776
3415,000000	98,551244
3414,000000	98,553968
3413,000000	98,554898
3412,000000	98,555290
3411,000000	98,556492
3410,000000	98,558799
3409,000000	98,561515
3408,000000	98,563894
3407,000000	98,565881
3406,000000	98,568083
3405,000000	98,571165
3404,000000	98,575210
3403,000000	98,579522
3402,000000	98,583042
3401,000000	98,585063
3400,000000	98,585747
3399,000000	98,586068
3398,000000	98,587107
3397,000000	98,589087
3396,000000	98,591015
3395,000000	98,591490
3394,000000	98,590031
3393,000000	98,587542
3392,000000	98,585482
3391,000000	98,584785
3390,000000	98,585700
3389,000000	98,588146
3388,000000	98,591614
3387,000000	98,594880
3386,000000	98,596535
3385,000000	98,596071
3384,000000	98,594076
3383,000000	98,591281
3382,000000	98,587948
3381,000000	98,584467
3380,000000	98,581985
3379,000000	98,581737
3378,000000	98,583754
3377,000000	98,586634
3376,000000	98,588670
3375,000000	98,589031
3374,000000	98,587986
3373,000000	98,586451
3372,000000	98,585455
3371,000000	98,585638
3370,000000	98,586859
3369,000000	98,588316
3368,000000	98,589223
3367,000000	98,589422
3366,000000	98,589343
3365,000000	98,589464
3364,000000	98,589809
3363,000000	98,589910
3362,000000	98,589261
3361,000000	98,587840
3360,000000	98,586102
3359,000000	98,584395
3358,000000	98,582651
3357,000000	98,580887
3356,000000	98,579723
3355,000000	98,579862
3354,000000	98,581041
3353,000000	98,582019
3352,000000	98,581841
3351,000000	98,580822
3350,000000	98,580085
3349,000000	98,580345
3348,000000	98,581355
3347,000000	98,582320
3346,000000	98,582597
3345,000000	98,582102
3344,000000	98,581317
3343,000000	98,580859
3342,000000	98,580879
3341,000000	98,580842
3340,000000	98,579953
3339,000000	98,577804
3338,000000	98,574706
3337,000000	98,571548
3336,000000	98,569344
3335,000000	98,568678
3334,000000	98,569384
3333,000000	98,570762
3332,000000	98,572077
3331,000000	98,572811
3330,000000	98,572714
3329,000000	98,571966
3328,000000	98,571258
3327,000000	98,571211
3326,000000	98,571553
3325,000000	98,571234
3324,000000	98,569646
3323,000000	98,567379
3322,000000	98,565437
3321,000000	98,563990
3320,000000	98,562263
3319,000000	98,559540
3318,000000	98,555887
3317,000000	98,551931
3316,000000	98,548270
3315,000000	98,545104
3314,000000	98,542160
3313,000000	98,538945
3312,000000	98,535264
3311,000000	98,531469
3310,000000	98,527966
3309,000000	98,524577
3308,000000	98,520719
3307,000000	98,516234
3306,000000	98,511736
3305,000000	98,508065
3304,000000	98,505593
3303,000000	98,504140
3302,000000	98,503333
3301,000000	98,502947
3300,000000	98,503069
3299,000000	98,504092
3298,000000	98,506369
3297,000000	98,509740
3296,000000	98,513510
3295,000000	98,517035
3294,000000	98,520335
3293,000000	98,524051
3292,000000	98,528773
3291,000000	98,534366
3290,000000	98,539872
3289,000000	98,544191
3288,000000	98,547079
3287,000000	98,549466
3286,000000	98,552544
3285,000000	98,556440
3284,000000	98,559957
3283,000000	98,561825
3282,000000	98,562042
3281,000000	98,561773
3280,000000	98,562163
3279,000000	98,563506
3278,000000	98,565424
3277,000000	98,567431
3276,000000	98,569222
3275,000000	98,570819
3274,000000	98,572722
3273,000000	98,575670
3272,000000	98,579869
3271,000000	98,584466
3270,000000	98,588110
3269,000000	98,590073
3268,000000	98,590599
3267,000000	98,590198
3266,000000	98,589029
3265,000000	98,587304
3264,000000	98,585891
3263,000000	98,585906
3262,000000	98,587631
3261,000000	98,590215
3260,000000	98,592628
3259,000000	98,594578
3258,000000	98,596336
3257,000000	98,598024
3256,000000	98,599425
3255,000000	98,600271
3254,000000	98,600376
3253,000000	98,599652
3252,000000	98,598367
3251,000000	98,597277
3250,000000	98,597060
3249,000000	98,597606
3248,000000	98,598198
3247,000000	98,598493
3246,000000	98,598887
3245,000000	98,599651
3244,000000	98,600104
3243,000000	98,599194
3242,000000	98,596941
3241,000000	98,594876
3240,000000	98,594780
3239,000000	98,597058
3238,000000	98,600457
3237,000000	98,603379
3236,000000	98,605303
3235,000000	98,606898
3234,000000	98,609034
3233,000000	98,611918
3232,000000	98,615023
3231,000000	98,617421
3230,000000	98,618201
3229,000000	98,617127
3228,000000	98,615159
3227,000000	98,613908
3226,000000	98,614137
3225,000000	98,615039
3224,000000	98,615375
3223,000000	98,615031
3222,000000	98,614882
3221,000000	98,615299
3220,000000	98,615423
3219,000000	98,614155
3218,000000	98,611288
3217,000000	98,607512
3216,000000	98,603813
3215,000000	98,601144
3214,000000	98,600258
3213,000000	98,601305
3212,000000	98,603556
3211,000000	98,605741
3210,000000	98,606775
3209,000000	98,606308
3208,000000	98,604859
3207,000000	98,603405
3206,000000	98,602582
3205,000000	98,602135
3204,000000	98,601296
3203,000000	98,599793
3202,000000	98,598283
3201,000000	98,597714
3200,000000	98,598389
3199,000000	98,599730
3198,000000	98,600797
3197,000000	98,601053
3196,000000	98,600874
3195,000000	98,601321
3194,000000	98,603152
3193,000000	98,605933
3192,000000	98,608361
3191,000000	98,609544
3190,000000	98,609702
3189,000000	98,609524
3188,000000	98,609182
3187,000000	98,608257
3186,000000	98,606366
3185,000000	98,603636
3184,000000	98,600756
3183,000000	98,598819
3182,000000	98,598815
3181,000000	98,600913
3180,000000	98,604204
3179,000000	98,607363
3178,000000	98,609620
3177,000000	98,611044
3176,000000	98,612073
3175,000000	98,612991
3174,000000	98,613755
3173,000000	98,614047
3172,000000	98,613481
3171,000000	98,611958
3170,000000	98,609910
3169,000000	98,608120
3168,000000	98,607269
3167,000000	98,607506
3166,000000	98,608208
3165,000000	98,608187
3164,000000	98,606589
3163,000000	98,603913
3162,000000	98,601906
3161,000000	98,602089
3160,000000	98,604438
3159,000000	98,607687
3158,000000	98,610684
3157,000000	98,613024
3156,000000	98,614612
3155,000000	98,615347
3154,000000	98,615565
3153,000000	98,616271
3152,000000	98,618365
3151,000000	98,621591
3150,000000	98,624507
3149,000000	98,625558
3148,000000	98,624210
3147,000000	98,621254
3146,000000	98,618262
3145,000000	98,616703
3144,000000	98,617326
3143,000000	98,620059
3142,000000	98,624141
3141,000000	98,628193
3140,000000	98,630525
3139,000000	98,630117
3138,000000	98,627567
3137,000000	98,624707
3136,000000	98,622931
3135,000000	98,622053
3134,000000	98,621020
3133,000000	98,619456
3132,000000	98,618062
3131,000000	98,617535
3130,000000	98,617640
3129,000000	98,617598
3128,000000	98,617075
3127,000000	98,616469
3126,000000	98,616377
3125,000000	98,617070
3124,000000	98,618439
3123,000000	98,620161
3122,000000	98,621899
3121,000000	98,623508
3120,000000	98,625038
3119,000000	98,626379
3118,000000	98,626849
3117,000000	98,625328
3116,000000	98,621172
3115,000000	98,615228
3114,000000	98,609802
3113,000000	98,607172
3112,000000	98,607693
3111,000000	98,609325
3110,000000	98,609417
3109,000000	98,607177
3108,000000	98,604180
3107,000000	98,602283
3106,000000	98,601544
3105,000000	98,600674
3104,000000	98,599015
3103,000000	98,597127
3102,000000	98,595371
3101,000000	98,592919
3100,000000	98,588850
3099,000000	98,583814
3098,000000	98,579816
3097,000000	98,578329
3096,000000	98,579087
3095,000000	98,580704
3094,000000	98,581996
3093,000000	98,582560
3092,000000	98,582470
3091,000000	98,581745
3090,000000	98,580022
3089,000000	98,576657
3088,000000	98,571415
3087,000000	98,565150
3086,000000	98,559442
3085,000000	98,555236
3084,000000	98,551941
3083,000000	98,548108
3082,000000	98,542916
3081,000000	98,536729
3080,000000	98,530413
3079,000000	98,524499
3078,000000	98,519069
3077,000000	98,514107
3076,000000	98,509762
3075,000000	98,506333
3074,000000	98,504062
3073,000000	98,502926
3072,000000	98,502594
3071,000000	98,502699
3070,000000	98,503073
3069,000000	98,503576
3068,000000	98,503763
3067,000000	98,503075
3066,000000	98,501542
3065,000000	98,500096
3064,000000	98,499878
3063,000000	98,501187
3062,000000	98,503196
3061,000000	98,504762
3060,000000	98,505557
3059,000000	98,506421
3058,000000	98,508586
3057,000000	98,512499
3056,000000	98,517458
3055,000000	98,522323
3054,000000	98,526321
3053,000000	98,529033
3052,000000	98,530059
3051,000000	98,529250
3050,000000	98,527288
3049,000000	98,525487
3048,000000	98,524706
3047,000000	98,524662
3046,000000	98,524439
3045,000000	98,523499
3044,000000	98,522087
3043,000000	98,520792
3042,000000	98,519863
3041,000000	98,518869
3040,000000	98,517017
3039,000000	98,513951
3038,000000	98,510297
3037,000000	98,507299
3036,000000	98,505831
3035,000000	98,505764
3034,000000	98,506158
3033,000000	98,505904
3032,000000	98,504318
3031,000000	98,501544
3030,000000	98,498492
3029,000000	98,496150
3028,000000	98,494761
3027,000000	98,493706
3026,000000	98,492225
3025,000000	98,490123
3024,000000	98,487760
3023,000000	98,485621
3022,000000	98,484138
3021,000000	98,483863
3020,000000	98,485436
3019,000000	98,489041
3018,000000	98,493821
3017,000000	98,498100
3016,000000	98,500619
3015,000000	98,501739
3014,000000	98,503158
3013,000000	98,506324
3012,000000	98,511429
3011,000000	98,518087
3010,000000	98,526448
3009,000000	98,537000
3008,000000	98,549578
3007,000000	98,563255
3006,000000	98,577157
3005,000000	98,590799
3004,000000	98,603647
3003,000000	98,615032
3002,000000	98,624600
3001,000000	98,632283
3000,000000	98,637499
2999,000000	98,638860
2998,000000	98,634923
2997,000000	98,624873
2996,000000	98,608660
2995,000000	98,586787
2994,000000	98,559883
2993,000000	98,527779
2992,000000	98,488965
2991,000000	98,441838
2990,000000	98,386334
2989,000000	98,323753
2988,000000	98,255844
2987,000000	98,186039
2986,000000	98,121418
2985,000000	98,069253
2984,000000	98,027336
2983,000000	97,978316
2982,000000	97,897140
2981,000000	97,767835
2980,000000	97,593723
2979,000000	97,391892
2978,000000	97,180220
2977,000000	96,969706
2976,000000	96,766277
2975,000000	96,574464
2974,000000	96,396371
2973,000000	96,227251
2972,000000	96,054494
2971,000000	95,865063
2970,000000	95,656107
2969,000000	95,438214
2968,000000	95,227122
2967,000000	95,032588
2966,000000	94,855718
2965,000000	94,694964
2964,000000	94,551832
2963,000000	94,430184
2962,000000	94,333046
2961,000000	94,261776
2960,000000	94,216972
2959,000000	94,198869
2958,000000	94,206599
2957,000000	94,238635
2956,000000	94,293531
2955,000000	94,369497
2954,000000	94,463234
2953,000000	94,568968
2952,000000	94,678974
2951,000000	94,784652
2950,000000	94,877966
2949,000000	94,952319
2948,000000	95,002618
2947,000000	95,024994
2946,000000	95,016903
2945,000000	94,978112
2944,000000	94,910686
2943,000000	94,818004
2942,000000	94,703527
2941,000000	94,570531
2940,000000	94,422504
2939,000000	94,262984
2938,000000	94,095796
2937,000000	93,925451
2936,000000	93,757441
2935,000000	93,597562
2934,000000	93,450864
2933,000000	93,321377
2932,000000	93,211884
2931,000000	93,123819
2930,000000	93,057169
2929,000000	93,010878
2928,000000	92,983142
2927,000000	92,971334
2926,000000	92,972161
2925,000000	92,981972
2924,000000	92,997104
2923,000000	93,013862
2922,000000	93,028925
2921,000000	93,040297
2920,000000	93,047931
2919,000000	93,053587
2918,000000	93,060169
2917,000000	93,071183
2916,000000	93,090359
2915,000000	93,120948
2914,000000	93,164801
2913,000000	93,221923
2912,000000	93,290887
2911,000000	93,370258
2910,000000	93,459923
2909,000000	93,561326
2908,000000	93,676551
2907,000000	93,807031
2906,000000	93,952893
2905,000000	94,112745
2904,000000	94,283952
2903,000000	94,463216
2902,000000	94,647231
2901,000000	94,832927
2900,000000	95,017196
2899,000000	95,197018
2898,000000	95,369951
2897,000000	95,534556
2896,000000	95,690137
2895,000000	95,836171
2894,000000	95,972229
2893,000000	96,097961
2892,000000	96,212760
2891,000000	96,315319
2890,000000	96,404022
2889,000000	96,478312
2888,000000	96,539252
2887,000000	96,588186
2886,000000	96,624268
2885,000000	96,643548
2884,000000	96,640938
2883,000000	96,613389
2882,000000	96,561800
2881,000000	96,490322
2880,000000	96,404453
2879,000000	96,309598
2878,000000	96,210919
2877,000000	96,113757
2876,000000	96,023311
2875,000000	95,944057
2874,000000	95,879434
2873,000000	95,832189
2872,000000	95,804431
2871,000000	95,796480
2870,000000	95,805248
2869,000000	95,823567
2868,000000	95,841327
2867,000000	95,848214
2866,000000	95,836868
2865,000000	95,805063
2864,000000	95,756001
2863,000000	95,696578
2862,000000	95,634835
2861,000000	95,578193
2860,000000	95,533207
2859,000000	95,505605
2858,000000	95,499474
2857,000000	95,516063
2856,000000	95,553339
2855,000000	95,607266
2854,000000	95,673792
2853,000000	95,750218
2852,000000	95,835861
2851,000000	95,932037
2850,000000	96,040860
2849,000000	96,162914
2848,000000	96,295296
2847,000000	96,431861
2846,000000	96,565789
2845,000000	96,692135
2844,000000	96,808795
2843,000000	96,916006
2842,000000	97,014959
2841,000000	97,106556
2840,000000	97,190874
2839,000000	97,267589
2838,000000	97,336729
2837,000000	97,398742
2836,000000	97,454017
2835,000000	97,502867
2834,000000	97,546003
2833,000000	97,584642
2832,000000	97,619832
2831,000000	97,651731
2830,000000	97,679770
2829,000000	97,703401
2828,000000	97,722526
2827,000000	97,737341
2826,000000	97,747905
2825,000000	97,753942
2824,000000	97,755049
2823,000000	97,751304
2822,000000	97,743892
2821,000000	97,735010
2820,000000	97,727017
2819,000000	97,721569
2818,000000	97,719500
2817,000000	97,721371
2816,000000	97,727947
2815,000000	97,740131
2814,000000	97,758499
2813,000000	97,782757
2812,000000	97,811538
2811,000000	97,842894
2810,000000	97,875031
2809,000000	97,906627
2808,000000	97,936689
2807,000000	97,964415
2806,000000	97,989297
2805,000000	98,011104
2804,000000	98,029607
2803,000000	98,044701
2802,000000	98,057008
2801,000000	98,067988
2800,000000	98,079002
2799,000000	98,090297
2798,000000	98,101195
2797,000000	98,111185
2796,000000	98,120441
2795,000000	98,129304
2794,000000	98,137744
2793,000000	98,145528
2792,000000	98,152675
2791,000000	98,159496
2790,000000	98,166261
2789,000000	98,172978
2788,000000	98,179515
2787,000000	98,185951
2786,000000	98,192790
2785,000000	98,200660
2784,000000	98,209598
2783,000000	98,218666
2782,000000	98,226500
2781,000000	98,232296
2780,000000	98,236252
2779,000000	98,239224
2778,000000	98,242103
2777,000000	98,245328
2776,000000	98,248651
2775,000000	98,251409
2774,000000	98,253319
2773,000000	98,254933
2772,000000	98,256963
2771,000000	98,259228
2770,000000	98,260739
2769,000000	98,260947
2768,000000	98,260451
2767,000000	98,260285
2766,000000	98,260921
2765,000000	98,262210
2764,000000	98,263833
2763,000000	98,265363
2762,000000	98,266195
2761,000000	98,265976
2760,000000	98,265077
2759,000000	98,264250
2758,000000	98,263816
2757,000000	98,263482
2756,000000	98,262902
2755,000000	98,262049
2754,000000	98,261068
2753,000000	98,260160
2752,000000	98,259706
2751,000000	98,260104
2750,000000	98,261214
2749,000000	98,262188
2748,000000	98,262161
2747,000000	98,260986
2746,000000	98,259043
2745,000000	98,256477
2744,000000	98,253100
2743,000000	98,249149
2742,000000	98,245646
2741,000000	98,243516
2740,000000	98,242452
2739,000000	98,241183
2738,000000	98,239055
2737,000000	98,236916
2736,000000	98,236085
2735,000000	98,236730
2734,000000	98,237759
2733,000000	98,238323
2732,000000	98,238913
2731,000000	98,240717
2730,000000	98,244263
2729,000000	98,249026
2728,000000	98,254216
2727,000000	98,259549
2726,000000	98,265155
2725,000000	98,271033
2724,000000	98,276854
2723,000000	98,282229
2722,000000	98,287014
2721,000000	98,291320
2720,000000	98,295313
2719,000000	98,299079
2718,000000	98,302573
2717,000000	98,305624
2716,000000	98,308048
2715,000000	98,309885
2714,000000	98,311507
2713,000000	98,313314
2712,000000	98,315271
2711,000000	98,316930
2710,000000	98,318009
2709,000000	98,318819
2708,000000	98,320014
2707,000000	98,322005
2706,000000	98,324670
2705,000000	98,327488
2704,000000	98,329859
2703,000000	98,331508
2702,000000	98,332700
2701,000000	98,333861
2700,000000	98,334917
2699,000000	98,335394
2698,000000	98,335384
2697,000000	98,335901
2696,000000	98,337741
2695,000000	98,340224
2694,000000	98,341777
2693,000000	98,341732
2692,000000	98,340950
2691,000000	98,340601
2690,000000	98,340895
2689,000000	98,341176
2688,000000	98,340779
2687,000000	98,339589
2686,000000	98,338175
2685,000000	98,337506
2684,000000	98,338041
2683,000000	98,338899
2682,000000	98,338475
2681,000000	98,336226
2680,000000	98,333454
2679,000000	98,331966
2678,000000	98,332326
2677,000000	98,333694
2676,000000	98,334882
2675,000000	98,335041
2674,000000	98,333782
2673,000000	98,331433
2672,000000	98,329180
2671,000000	98,328397
2670,000000	98,329642
2669,000000	98,332519
2668,000000	98,336318
2667,000000	98,340485
2666,000000	98,344658
2665,000000	98,348768
2664,000000	98,353076
2663,000000	98,357694
2662,000000	98,362109
2661,000000	98,365653
2660,000000	98,368494
2659,000000	98,371744
2658,000000	98,376421
2657,000000	98,382582
2656,000000	98,389492
2655,000000	98,396228
2654,000000	98,401990
2653,000000	98,406261
2652,000000	98,409100
2651,000000	98,411253
2650,000000	98,413830
2649,000000	98,417779
2648,000000	98,423376
2647,000000	98,429811
2646,000000	98,435319
2645,000000	98,438350
2644,000000	98,438894
2643,000000	98,438427
2642,000000	98,438385
2641,000000	98,439044
2640,000000	98,440011
2639,000000	98,441245
2638,000000	98,443033
2637,000000	98,445230
2636,000000	98,447159
2635,000000	98,448356
2634,000000	98,449026
2633,000000	98,449609
2632,000000	98,450219
2631,000000	98,450709
2630,000000	98,451071
2629,000000	98,451437
2628,000000	98,451650
2627,000000	98,451111
2626,000000	98,449250
2625,000000	98,446192
2624,000000	98,442790
2623,000000	98,439932
2622,000000	98,437940
2621,000000	98,436691
2620,000000	98,436102
2619,000000	98,436199
2618,000000	98,436796
2617,000000	98,437484
2616,000000	98,438160
2615,000000	98,439310
2614,000000	98,441411
2613,000000	98,443970
2612,000000	98,445440
2611,000000	98,444419
2610,000000	98,441102
2609,000000	98,437457
2608,000000	98,435727
2607,000000	98,436640
2606,000000	98,438993
2605,000000	98,440807
2604,000000	98,440780
2603,000000	98,438820
2602,000000	98,435692
2601,000000	98,432300
2600,000000	98,429033
2599,000000	98,425677
2598,000000	98,422172
2597,000000	98,419390
2596,000000	98,418665
2595,000000	98,420292
2594,000000	98,422903
2593,000000	98,424650
2592,000000	98,424644
2591,000000	98,422982
2590,000000	98,419911
2589,000000	98,415722
2588,000000	98,411334
2587,000000	98,408298
2586,000000	98,407998
2585,000000	98,410848
2584,000000	98,415979
2583,000000	98,421432
2582,000000	98,425095
2581,000000	98,426114
2580,000000	98,425300
2579,000000	98,423841
2578,000000	98,422063
2577,000000	98,420001
2576,000000	98,418564
2575,000000	98,418851
2574,000000	98,420299
2573,000000	98,420697
2572,000000	98,418632
2571,000000	98,415228
2570,000000	98,412945
2569,000000	98,413160
2568,000000	98,415367
2567,000000	98,418208
2566,000000	98,420665
2565,000000	98,422448
2564,000000	98,423796
2563,000000	98,425049
2562,000000	98,426307
2561,000000	98,427532
2560,000000	98,428807
2559,000000	98,430118
2558,000000	98,430883
2557,000000	98,430269
2556,000000	98,428183
2555,000000	98,425442
2554,000000	98,422838
2553,000000	98,420697
2552,000000	98,419651
2551,000000	98,420864
2550,000000	98,424454
2549,000000	98,428218
2548,000000	98,429261
2547,000000	98,427229
2546,000000	98,424975
2545,000000	98,425595
2544,000000	98,429388
2543,000000	98,434199
2542,000000	98,438055
2541,000000	98,440593
2540,000000	98,442255
2539,000000	98,443176
2538,000000	98,443243
2537,000000	98,442673
2536,000000	98,442025
2535,000000	98,441809
2534,000000	98,442232
2533,000000	98,443006
2532,000000	98,443179
2531,000000	98,441675
2530,000000	98,438474
2529,000000	98,435039
2528,000000	98,433049
2527,000000	98,432953
2526,000000	98,434308
2525,000000	98,437230
2524,000000	98,442514
2523,000000	98,449973
2522,000000	98,457452
2521,000000	98,462071
2520,000000	98,462323
2519,000000	98,458957
2518,000000	98,454441
2517,000000	98,451775
2516,000000	98,452902
2515,000000	98,457239
2514,000000	98,461968
2513,000000	98,464541
2512,000000	98,464984
2511,000000	98,465393
2510,000000	98,467445
2509,000000	98,471005
2508,000000	98,474992
2507,000000	98,478725
2506,000000	98,482156
2505,000000	98,485386
2504,000000	98,488383
2503,000000	98,490880
2502,000000	98,492289
2501,000000	98,491964
2500,000000	98,489879
2499,000000	98,486941
2498,000000	98,484498
2497,000000	98,483533
2496,000000	98,484331
2495,000000	98,486521
2494,000000	98,489163
2493,000000	98,491103
2492,000000	98,491899
2491,000000	98,492575
2490,000000	98,494809
2489,000000	98,498726
2488,000000	98,501815
2487,000000	98,501035
2486,000000	98,496328
2485,000000	98,491275
2484,000000	98,489775
2483,000000	98,492588
2482,000000	98,497694
2481,000000	98,503175
2480,000000	98,508470
2479,000000	98,513211
2478,000000	98,516444
2477,000000	98,517523
2476,000000	98,516786
2475,000000	98,514881
2474,000000	98,512296
2473,000000	98,509993
2472,000000	98,509521
2471,000000	98,511702
2470,000000	98,515732
2469,000000	98,520056
2468,000000	98,523507
2467,000000	98,525327
2466,000000	98,525318
2465,000000	98,524828
2464,000000	98,526485
2463,000000	98,531339
2462,000000	98,536751
2461,000000	98,538682
2460,000000	98,536130
2459,000000	98,532152
2458,000000	98,530436
2457,000000	98,531942
2456,000000	98,535044
2455,000000	98,537676
2454,000000	98,538565
2453,000000	98,537413
2452,000000	98,534982
2451,000000	98,532910
2450,000000	98,532606
2449,000000	98,533956
2448,000000	98,535260
2447,000000	98,534828
2446,000000	98,532879
2445,000000	98,531730
2444,000000	98,533615
2443,000000	98,538052
2442,000000	98,541886
2441,000000	98,542361
2440,000000	98,539789
2439,000000	98,536777
2438,000000	98,535233
2437,000000	98,534711
2436,000000	98,533289
2435,000000	98,529428
2434,000000	98,523300
2433,000000	98,517053
2432,000000	98,513444
2431,000000	98,513509
2430,000000	98,515677
2429,000000	98,517694
2428,000000	98,518883
2427,000000	98,519701
2426,000000	98,519989
2425,000000	98,519257
2424,000000	98,518257
2423,000000	98,518107
2422,000000	98,517516
2421,000000	98,513083
2420,000000	98,503826
2419,000000	98,494035
2418,000000	98,489774
2417,000000	98,492945
2416,000000	98,499936
2415,000000	98,505632
2414,000000	98,507526
2413,000000	98,506169
2412,000000	98,503428
2411,000000	98,501200
2410,000000	98,500950
2409,000000	98,503333
2408,000000	98,508001
2407,000000	98,514022
2406,000000	98,520510
2405,000000	98,526703
2404,000000	98,531507
2403,000000	98,533409
2402,000000	98,531350
2401,000000	98,525969
2400,000000	98,519674
2399,000000	98,515007
2398,000000	98,512798
2397,000000	98,512126
2396,000000	98,511881
2395,000000	98,511987
2394,000000	98,513102
2393,000000	98,515609
2392,000000	98,519014
2391,000000	98,522073
2390,000000	98,523496
2389,000000	98,523056
2388,000000	98,521945
2387,000000	98,521615
2386,000000	98,522214
2385,000000	98,522504
2384,000000	98,521654
2383,000000	98,520252
2382,000000	98,519462
2381,000000	98,519757
2380,000000	98,520755
2379,000000	98,521991
2378,000000	98,523194
2377,000000	98,524380
2376,000000	98,526043
2375,000000	98,529016
2374,000000	98,533497
2373,000000	98,538189
2372,000000	98,540745
2371,000000	98,539255
2370,000000	98,534002
2369,000000	98,527738
2368,000000	98,523809
2367,000000	98,523185
2366,000000	98,523771
2365,000000	98,523973
2364,000000	98,525199
2363,000000	98,529244
2362,000000	98,534526
2361,000000	98,537459
2360,000000	98,536772
2359,000000	98,534365
2358,000000	98,533264
2357,000000	98,533720
2356,000000	98,534285
2355,000000	98,532813
2354,000000	98,529232
2353,000000	98,525162
2352,000000	98,522909
2351,000000	98,524937
2350,000000	98,530564
2349,000000	98,535418
2348,000000	98,534798
2347,000000	98,529987
2346,000000	98,529772
2345,000000	98,539228
2344,000000	98,551529
2343,000000	98,555852
2342,000000	98,551990
2341,000000	98,547461
2340,000000	98,546611
2339,000000	98,547357
2338,000000	98,545677
2337,000000	98,541804
2336,000000	98,538232
2335,000000	98,536994
2334,000000	98,537371
2333,000000	98,538649
2332,000000	98,538920
2331,000000	98,537798
2330,000000	98,534425
2329,000000	98,530908
2328,000000	98,529291
2327,000000	98,532465
2326,000000	98,541591
2325,000000	98,554971
2324,000000	98,568353
2323,000000	98,577493
2322,000000	98,580903
2321,000000	98,580363
2320,000000	98,577743
2319,000000	98,574929
2318,000000	98,571851
2317,000000	98,568895
2316,000000	98,565875
2315,000000	98,564667
2314,000000	98,566573
2313,000000	98,571711
2312,000000	98,576816
2311,000000	98,579105
2310,000000	98,578036
2309,000000	98,575999
2308,000000	98,574917
2307,000000	98,575600
2306,000000	98,577997
2305,000000	98,582289
2304,000000	98,587818
2303,000000	98,593100
2302,000000	98,596136
2301,000000	98,596782
2300,000000	98,596443
2299,000000	98,597518
2298,000000	98,600471
2297,000000	98,603924
2296,000000	98,605415
2295,000000	98,604529
2294,000000	98,603212
2293,000000	98,604053
2292,000000	98,607224
2291,000000	98,610248
2290,000000	98,610878
2289,000000	98,609653
2288,000000	98,609401
2287,000000	98,611900
2286,000000	98,616053
2285,000000	98,618937
2284,000000	98,618818
2283,000000	98,616535
2282,000000	98,614746
2281,000000	98,615588
2280,000000	98,619026
2279,000000	98,622965
2278,000000	98,625342
2277,000000	98,626217
2276,000000	98,627191
2275,000000	98,629093
2274,000000	98,630958
2273,000000	98,632050
2272,000000	98,633168
2271,000000	98,634749
2270,000000	98,634621
2269,000000	98,630201
2268,000000	98,623081
2267,000000	98,619264
2266,000000	98,623814
2265,000000	98,636553
2264,000000	98,653370
2263,000000	98,669613
2262,000000	98,681091
2261,000000	98,684128
2260,000000	98,678041
2259,000000	98,666744
2258,000000	98,655814
2257,000000	98,647956
2256,000000	98,642894
2255,000000	98,640896
2254,000000	98,643385
2253,000000	98,649812
2252,000000	98,656409
2251,000000	98,659938
2250,000000	98,660942
2249,000000	98,662251
2248,000000	98,665447
2247,000000	98,670239
2246,000000	98,676383
2245,000000	98,684293
2244,000000	98,693269
2243,000000	98,700115
2242,000000	98,700825
2241,000000	98,694428
2240,000000	98,684871
2239,000000	98,677672
2238,000000	98,674191
2237,000000	98,670529
2236,000000	98,663290
2235,000000	98,654980
2234,000000	98,651461
2233,000000	98,654865
2232,000000	98,661685
2231,000000	98,668050
2230,000000	98,673538
2229,000000	98,678615
2228,000000	98,681357
2227,000000	98,679349
2226,000000	98,673328
2225,000000	98,666620
2224,000000	98,661827
2223,000000	98,659900
2222,000000	98,661373
2221,000000	98,665912
2220,000000	98,670980
2219,000000	98,673573
2218,000000	98,673834
2217,000000	98,675121
2216,000000	98,679666
2215,000000	98,685143
2214,000000	98,686424
2213,000000	98,680751
2212,000000	98,671369
2211,000000	98,666085
2210,000000	98,671687
2209,000000	98,688703
2208,000000	98,711221
2207,000000	98,731783
2206,000000	98,745952
2205,000000	98,753164
2204,000000	98,755742
2203,000000	98,757700
2202,000000	98,761834
2201,000000	98,765908
2200,000000	98,762774
2199,000000	98,747089
2198,000000	98,722376
2197,000000	98,700185
2196,000000	98,691103
2195,000000	98,696060
2194,000000	98,706185
2193,000000	98,710952
2192,000000	98,707319
2191,000000	98,701073
2190,000000	98,698721
2189,000000	98,699352
2188,000000	98,697267
2187,000000	98,691779
2186,000000	98,689613
2185,000000	98,695847
2184,000000	98,707019
2183,000000	98,717004
2182,000000	98,725540
2181,000000	98,735405
2180,000000	98,744089
2179,000000	98,745676
2178,000000	98,740320
2177,000000	98,735826
2176,000000	98,738606
2175,000000	98,747156
2174,000000	98,756184
2173,000000	98,762857
2172,000000	98,767362
2171,000000	98,771346
2170,000000	98,778709
2169,000000	98,795119
2168,000000	98,823157
2167,000000	98,857902
2166,000000	98,888677
2165,000000	98,905511
2164,000000	98,905064
2163,000000	98,891995
2162,000000	98,875647
2161,000000	98,864518
2160,000000	98,861575
2159,000000	98,864053
2158,000000	98,868354
2157,000000	98,874321
2156,000000	98,883412
2155,000000	98,894348
2154,000000	98,902511
2153,000000	98,903302
2152,000000	98,896169
2151,000000	98,885246
2150,000000	98,875123
2149,000000	98,865638
2148,000000	98,852313
2147,000000	98,834186
2146,000000	98,819797
2145,000000	98,821040
2144,000000	98,839274
2143,000000	98,860339
2142,000000	98,865445
2141,000000	98,846563
2140,000000	98,811567
2139,000000	98,776208
2138,000000	98,752206
2137,000000	98,741157
2136,000000	98,736733
2135,000000	98,731892
2134,000000	98,724189
2133,000000	98,714838
2132,000000	98,705023
2131,000000	98,695699
2130,000000	98,689805
2129,000000	98,691029
2128,000000	98,699133
2127,000000	98,708863
2126,000000	98,715189
2125,000000	98,718091
2124,000000	98,720802
2123,000000	98,724359
2122,000000	98,726105
2121,000000	98,723724
2120,000000	98,719060
2119,000000	98,716540
2118,000000	98,717950
2117,000000	98,719856
2116,000000	98,716926
2115,000000	98,707575
2114,000000	98,695829
2113,000000	98,687810
2112,000000	98,687201
2111,000000	98,693846
2110,000000	98,704716
2109,000000	98,714924
2108,000000	98,719647
2107,000000	98,717401
2106,000000	98,711363
2105,000000	98,706315
2104,000000	98,704604
2103,000000	98,705807
2102,000000	98,708961
2101,000000	98,713266
2100,000000	98,717646
2099,000000	98,721811
2098,000000	98,727416
2097,000000	98,736195
2096,000000	98,747035
2095,000000	98,756306
2094,000000	98,760596
2093,000000	98,758137
2092,000000	98,749063
2091,000000	98,736485
2090,000000	98,726211
2089,000000	98,722724
2088,000000	98,725676
2087,000000	98,732280
2086,000000	98,741919
2085,000000	98,755377
2084,000000	98,770483
2083,000000	98,782316
2082,000000	98,787879
2081,000000	98,787650
2080,000000	98,782637
2079,000000	98,773476
2078,000000	98,763074
2077,000000	98,756055
2076,000000	98,753546
2075,000000	98,751714
2074,000000	98,747484
2073,000000	98,743055
2072,000000	98,742970
2071,000000	98,749772
2070,000000	98,764126
2069,000000	98,784868
2068,000000	98,805741
2067,000000	98,815611
2066,000000	98,807111
2065,000000	98,785189
2064,000000	98,763687
2063,000000	98,752889
2062,000000	98,752834
2061,000000	98,757919
2060,000000	98,764116
2059,000000	98,770718
2058,000000	98,777181
2057,000000	98,780658
2056,000000	98,778099
2055,000000	98,771004
2054,000000	98,766331
2053,000000	98,770609
2052,000000	98,783470
2051,000000	98,799035
2050,000000	98,812998
2049,000000	98,826066
2048,000000	98,840229
2047,000000	98,853545
2046,000000	98,859967
2045,000000	98,853846
2044,000000	98,836278
2043,000000	98,818825
2042,000000	98,818143
2041,000000	98,841308
2040,000000	98,876425
2039,000000	98,904185
2038,000000	98,918321
2037,000000	98,927935
2036,000000	98,940203
2035,000000	98,948738
2034,000000	98,943358
2033,000000	98,925884
2032,000000	98,909866
2031,000000	98,906977
2030,000000	98,917505
2029,000000	98,929810
2028,000000	98,926422
2027,000000	98,896820
2026,000000	98,848366
2025,000000	98,802873
2024,000000	98,778304
2023,000000	98,775830
2022,000000	98,786392
2021,000000	98,801995
2020,000000	98,817393
2019,000000	98,828072
2018,000000	98,833224
2017,000000	98,838593
2016,000000	98,851757
2015,000000	98,874428
2014,000000	98,900240
2013,000000	98,917877
2012,000000	98,917829
2011,000000	98,900994
2010,000000	98,879932
2009,000000	98,866288
2008,000000	98,856113
2007,000000	98,834803
2006,000000	98,799320
2005,000000	98,768078
2004,000000	98,763507
2003,000000	98,790390
2002,000000	98,833352
2001,000000	98,868111
2000,000000	98,876762
1999,000000	98,859976
1998,000000	98,837135
1997,000000	98,830357
1996,000000	98,843631
1995,000000	98,861303
1994,000000	98,867625
1993,000000	98,861155
1992,000000	98,849455
1991,000000	98,837319
1990,000000	98,826748
1989,000000	98,823205
1988,000000	98,832286
1987,000000	98,851425
1986,000000	98,870845
1985,000000	98,881910
1984,000000	98,881801
1983,000000	98,872706
1982,000000	98,860737
1981,000000	98,853549
1980,000000	98,854245
1979,000000	98,857954
1978,000000	98,858701
1977,000000	98,858327
1976,000000	98,863868
1975,000000	98,877833
1974,000000	98,895461
1973,000000	98,909698
1972,000000	98,916402
1971,000000	98,916507
1970,000000	98,913672
1969,000000	98,909036
1968,000000	98,899453
1967,000000	98,883876
1966,000000	98,868590
1965,000000	98,860151
1964,000000	98,855309
1963,000000	98,845379
1962,000000	98,829965
1961,000000	98,819398
1960,000000	98,821702
1959,000000	98,833506
1958,000000	98,846097
1957,000000	98,853484
1956,000000	98,853307
1955,000000	98,846694
1954,000000	98,839983
1953,000000	98,840995
1952,000000	98,849300
1951,000000	98,854263
1950,000000	98,845505
1949,000000	98,823499
1948,000000	98,799188
1947,000000	98,784570
1946,000000	98,784925
1945,000000	98,797098
1944,000000	98,813021
1943,000000	98,826482
1942,000000	98,836879
1941,000000	98,845124
1940,000000	98,848962
1939,000000	98,846606
1938,000000	98,841455
1937,000000	98,838398
1936,000000	98,836914
1935,000000	98,832791
1934,000000	98,826148
1933,000000	98,821760
1932,000000	98,821493
1931,000000	98,823165
1930,000000	98,826413
1929,000000	98,833315
1928,000000	98,842115
1927,000000	98,845124
1926,000000	98,837482
1925,000000	98,823091
1924,000000	98,811101
1923,000000	98,808856
1922,000000	98,817279
1921,000000	98,830869
1920,000000	98,840427
1919,000000	98,838444
1918,000000	98,825567
1917,000000	98,810884
1916,000000	98,801578
1915,000000	98,798142
1914,000000	98,800188
1913,000000	98,808136
1912,000000	98,818811
1911,000000	98,825490
1910,000000	98,824530
1909,000000	98,819369
1908,000000	98,815496
1907,000000	98,814102
1906,000000	98,814356
1905,000000	98,815418
1904,000000	98,814826
1903,000000	98,808837
1902,000000	98,796645
1901,000000	98,783630
1900,000000	98,776480
1899,000000	98,777142
1898,000000	98,784230
1897,000000	98,795261
1896,000000	98,805542
1895,000000	98,809185
1894,000000	98,804156
1893,000000	98,794989
1892,000000	98,787419
1891,000000	98,782609
1890,000000	98,778174
1889,000000	98,772727
1888,000000	98,766552
1887,000000	98,760195
1886,000000	98,755299
1885,000000	98,753705
1884,000000	98,754928
1883,000000	98,756952
1882,000000	98,759046
1881,000000	98,761589
1880,000000	98,763446
1879,000000	98,763033
1878,000000	98,762616
1877,000000	98,765951
1876,000000	98,771573
1875,000000	98,774521
1874,000000	98,773851
1873,000000	98,773150
1872,000000	98,773549
1871,000000	98,771127
1870,000000	98,763001
1869,000000	98,752728
1868,000000	98,745342
1867,000000	98,740333
1866,000000	98,736851
1865,000000	98,738411
1864,000000	98,746353
1863,000000	98,756078
1862,000000	98,762851
1861,000000	98,766503
1860,000000	98,768069
1859,000000	98,766105
1858,000000	98,759993
1857,000000	98,752947
1856,000000	98,748089
1855,000000	98,744851
1854,000000	98,742225
1853,000000	98,741343
1852,000000	98,742367
1851,000000	98,741793
1850,000000	98,738851
1849,000000	98,738549
1848,000000	98,743656
1847,000000	98,749418
1846,000000	98,748332
1845,000000	98,737855
1844,000000	98,722362
1843,000000	98,708057
1842,000000	98,697644
1841,000000	98,694037
1840,000000	98,699091
1839,000000	98,708225
1838,000000	98,715026
1837,000000	98,716673
1836,000000	98,714620
1835,000000	98,712743
1834,000000	98,714843
1833,000000	98,721679
1832,000000	98,728603
1831,000000	98,729493
1830,000000	98,726646
1829,000000	98,728207
1828,000000	98,733038
1827,000000	98,733602
1826,000000	98,728652
1825,000000	98,722952
1824,000000	98,719538
1823,000000	98,716553
1822,000000	98,713825
1821,000000	98,714837
1820,000000	98,718790
1819,000000	98,719590
1818,000000	98,714912
1817,000000	98,709383
1816,000000	98,707682
1815,000000	98,708570
1814,000000	98,708370
1813,000000	98,706907
1812,000000	98,705296
1811,000000	98,703582
1810,000000	98,701614
1809,000000	98,699243
1808,000000	98,696124
1807,000000	98,691961
1806,000000	98,688850
1805,000000	98,690548
1804,000000	98,696973
1803,000000	98,702664
1802,000000	98,702708
1801,000000	98,698243
1800,000000	98,691744
1799,000000	98,683416
1798,000000	98,674918
1797,000000	98,670236
1796,000000	98,670361
1795,000000	98,670370
1794,000000	98,665307
1793,000000	98,656077
1792,000000	98,647043
1791,000000	98,640412
1790,000000	98,636191
1789,000000	98,635715
1788,000000	98,638056
1787,000000	98,637804
1786,000000	98,633131
1785,000000	98,629091
1784,000000	98,627998
1783,000000	98,624045
1782,000000	98,613369
1781,000000	98,601605
1780,000000	98,593145
1779,000000	98,585367
1778,000000	98,577202
1777,000000	98,572922
1776,000000	98,573671
1775,000000	98,571344
1774,000000	98,559596
1773,000000	98,542793
1772,000000	98,529099
1771,000000	98,517321
1770,000000	98,501790
1769,000000	98,485001
1768,000000	98,470859
1767,000000	98,458667
1766,000000	98,448135
1765,000000	98,440313
1764,000000	98,431821
1763,000000	98,415228
1762,000000	98,390889
1761,000000	98,368287
1760,000000	98,346046
1759,000000	98,313874
1758,000000	98,269740
1757,000000	98,221960
1756,000000	98,176656
1755,000000	98,128170
1754,000000	98,071351
1753,000000	98,004710
1752,000000	97,917602
1751,000000	97,796506
1750,000000	97,647181
1749,000000	97,486048
1748,000000	97,314658
1747,000000	97,120160
1746,000000	96,894814
1745,000000	96,639070
1744,000000	96,350819
1743,000000	96,028175
1742,000000	95,669944
1741,000000	95,263365
1740,000000	94,796585
1739,000000	94,305763
1738,000000	93,857401
1737,000000	93,459740
1736,000000	93,031743
1735,000000	92,450774
1734,000000	91,726190
1733,000000	91,061273
1732,000000	90,538285
1731,000000	90,064301
1730,000000	89,573858
1729,000000	89,081151
1728,000000	88,620561
1727,000000	88,192525
1726,000000	87,787180
1725,000000	87,414571
1724,000000	87,088212
1723,000000	86,813726
1722,000000	86,606203
1721,000000	86,486607
1720,000000	86,456052
1719,000000	86,497103
1718,000000	86,620471
1717,000000	86,874986
1716,000000	87,258916
1715,000000	87,721386
1714,000000	88,240963
1713,000000	88,820060
1712,000000	89,450825
1711,000000	90,114568
1710,000000	90,793017
1709,000000	91,467609
1708,000000	92,125955
1707,000000	92,776121
1706,000000	93,421874
1705,000000	94,015121
1704,000000	94,493534
1703,000000	94,865298
1702,000000	95,197556
1701,000000	95,548985
1700,000000	95,902131
1699,000000	96,178107
1698,000000	96,357001
1697,000000	96,492801
1696,000000	96,633868
1695,000000	96,780162
1694,000000	96,896807
1693,000000	96,971847
1692,000000	97,030808
1691,000000	97,094801
1690,000000	97,161389
1689,000000	97,217652
1688,000000	97,261545
1687,000000	97,300831
1686,000000	97,337344
1685,000000	97,361504
1684,000000	97,381751
1683,000000	97,415154
1682,000000	97,444676
1681,000000	97,464298
1680,000000	97,488067
1679,000000	97,521408
1678,000000	97,558075
1677,000000	97,587882
1676,000000	97,610814
1675,000000	97,638278
1674,000000	97,671837
1673,000000	97,699293
1672,000000	97,720418
1671,000000	97,745745
1670,000000	97,775595
1669,000000	97,801038
1668,000000	97,819209
1667,000000	97,836189
1666,000000	97,857072
1665,000000	97,878871
1664,000000	97,897201
1663,000000	97,914213
1662,000000	97,931405
1661,000000	97,944110
1660,000000	97,951364
1659,000000	97,959637
1658,000000	97,972697
1657,000000	97,987776
1656,000000	98,001200
1655,000000	98,011212
1654,000000	98,011202
1653,000000	98,006779
1652,000000	98,014269
1651,000000	98,014986
1650,000000	98,010544
1649,000000	98,014575
1648,000000	98,018048
1647,000000	98,018028
1646,000000	98,018103
1645,000000	98,012124
1644,000000	97,998029
1643,000000	97,985637
1642,000000	97,976646
1641,000000	97,966150
1640,000000	97,954213
1639,000000	97,945308
1638,000000	97,939517
1637,000000	97,930237
1636,000000	97,920914
1635,000000	97,927534
1634,000000	97,946366
1633,000000	97,960494
1632,000000	97,972352
1631,000000	97,988661
1630,000000	98,005548
1629,000000	98,017089
1628,000000	98,024426
1627,000000	98,032934
1626,000000	98,041618
1625,000000	98,045988
1624,000000	98,046491
1623,000000	98,049628
1622,000000	98,056704
1621,000000	98,061481
1620,000000	98,063308
1619,000000	98,066417
1618,000000	98,068700
1617,000000	98,064592
1616,000000	98,058309
1615,000000	98,055111
1614,000000	98,052860
1613,000000	98,050026
1612,000000	98,046252
1611,000000	98,041180
1610,000000	98,031940
1609,000000	98,012238
1608,000000	97,977096
1607,000000	97,925452
1606,000000	97,855683
1605,000000	97,765057
1604,000000	97,655459
1603,000000	97,538479
1602,000000	97,431233
1601,000000	97,348054
1600,000000	97,301547
1599,000000	97,302090
1598,000000	97,349264
1597,000000	97,428768
1596,000000	97,523333
1595,000000	97,620487
1594,000000	97,708406
1593,000000	97,776693
1592,000000	97,823709
1591,000000	97,854943
1590,000000	97,871894
1589,000000	97,869891
1588,000000	97,846003
1587,000000	97,801894
1586,000000	97,737037
1585,000000	97,647529
1584,000000	97,535913
1583,000000	97,416782
1582,000000	97,313593
1581,000000	97,247003
1580,000000	97,227225
1579,000000	97,257276
1578,000000	97,339109
1577,000000	97,469319
1576,000000	97,625708
1575,000000	97,766852
1574,000000	97,864565
1573,000000	97,926169
1572,000000	97,969392
1571,000000	98,002954
1570,000000	98,030457
1569,000000	98,053209
1568,000000	98,068962
1567,000000	98,078483
1566,000000	98,089346
1565,000000	98,105657
1564,000000	98,126724
1563,000000	98,150914
1562,000000	98,176054
1561,000000	98,197921
1560,000000	98,206517
1559,000000	98,211282
1558,000000	98,232770
1557,000000	98,242513
1556,000000	98,233973
1555,000000	98,232370
1554,000000	98,240347
1553,000000	98,248881
1552,000000	98,250729
1551,000000	98,250782
1550,000000	98,257322
1549,000000	98,270367
1548,000000	98,285085
1547,000000	98,298523
1546,000000	98,310737
1545,000000	98,321320
1544,000000	98,331236
1543,000000	98,342018
1542,000000	98,350094
1541,000000	98,347371
1540,000000	98,340281
1539,000000	98,344224
1538,000000	98,349631
1537,000000	98,345664
1536,000000	98,340176
1535,000000	98,337217
1534,000000	98,334460
1533,000000	98,333198
1532,000000	98,333689
1531,000000	98,334328
1530,000000	98,335171
1529,000000	98,333762
1528,000000	98,329815
1527,000000	98,328387
1526,000000	98,332589
1525,000000	98,338803
1524,000000	98,341624
1523,000000	98,339562
1522,000000	98,333216
1521,000000	98,327937
1520,000000	98,328603
1519,000000	98,331827
1518,000000	98,334960
1517,000000	98,336847
1516,000000	98,340288
1515,000000	98,347295
1514,000000	98,352214
1513,000000	98,350620
1512,000000	98,344966
1511,000000	98,342411
1510,000000	98,342599
1509,000000	98,337329
1508,000000	98,322357
1507,000000	98,310161
1506,000000	98,313252
1505,000000	98,314462
1504,000000	98,305009
1503,000000	98,300195
1502,000000	98,302627
1501,000000	98,301937
1500,000000	98,293749
1499,000000	98,280461
1498,000000	98,257914
1497,000000	98,215947
1496,000000	98,159296
1495,000000	98,101871
1494,000000	98,040940
1493,000000	97,964560
1492,000000	97,870385
1491,000000	97,770591
1490,000000	97,685106
1489,000000	97,629486
1488,000000	97,611224
1487,000000	97,629930
1486,000000	97,670951
1485,000000	97,714212
1484,000000	97,750383
1483,000000	97,776635
1482,000000	97,786402
1481,000000	97,771942
1480,000000	97,737179
1479,000000	97,690432
1478,000000	97,627895
1477,000000	97,541433
1476,000000	97,436572
1475,000000	97,318971
1474,000000	97,162811
1473,000000	96,931281
1472,000000	96,637036
1471,000000	96,326894
1470,000000	96,013452
1469,000000	95,691096
1468,000000	95,376302
1467,000000	95,097556
1466,000000	94,870046
1465,000000	94,697514
1464,000000	94,586425
1463,000000	94,533906
1462,000000	94,521698
1461,000000	94,535321
1460,000000	94,576345
1459,000000	94,656652
1458,000000	94,786635
1457,000000	94,959586
1456,000000	95,140915
1455,000000	95,295282
1454,000000	95,418013
1453,000000	95,513372
1452,000000	95,575158
1451,000000	95,594143
1450,000000	95,561138
1449,000000	95,476275
1448,000000	95,366660
1447,000000	95,270339
1446,000000	95,189171
1445,000000	95,087949
1444,000000	94,928061
1443,000000	94,678469
1442,000000	94,312678
1441,000000	93,830304
1440,000000	93,267656
1439,000000	92,650649
1438,000000	91,957288
1437,000000	91,207073
1436,000000	90,583839
1435,000000	90,262606
1434,000000	90,204757
1433,000000	90,282921
1432,000000	90,395679
1431,000000	90,430346
1430,000000	90,244364
1429,000000	89,760919
1428,000000	89,084604
1427,000000	88,462139
1426,000000	88,145615
1425,000000	88,311213
1424,000000	88,963734
1423,000000	89,865955
1422,000000	90,735850
1421,000000	91,485697
1420,000000	92,174457
1419,000000	92,819662
1418,000000	93,351046
1417,000000	93,746888
1416,000000	94,073284
1415,000000	94,389283
1414,000000	94,713274
1413,000000	95,048388
1412,000000	95,393889
1411,000000	95,736460
1410,000000	96,055416
1409,000000	96,338618
1408,000000	96,582296
1407,000000	96,783222
1406,000000	96,942942
1405,000000	97,070587
1404,000000	97,169057
1403,000000	97,233229
1402,000000	97,265505
1401,000000	97,276220
1400,000000	97,269459
1399,000000	97,241836
1398,000000	97,194070
1397,000000	97,127968
1396,000000	97,035555
1395,000000	96,907078
1394,000000	96,750915
1393,000000	96,586960
1392,000000	96,423389
1391,000000	96,258697
1390,000000	96,091365
1389,000000	95,917236
1388,000000	95,728563
1387,000000	95,526703
1386,000000	95,327012
1385,000000	95,141775
1384,000000	94,971811
1383,000000	94,819144
1382,000000	94,695554
1381,000000	94,614867
1380,000000	94,585183
1379,000000	94,609474
1378,000000	94,685341
1377,000000	94,804124
1376,000000	94,955406
1375,000000	95,128377
1374,000000	95,306122
1373,000000	95,465335
1372,000000	95,588587
1371,000000	95,673048
1370,000000	95,724875
1369,000000	95,750737
1368,000000	95,753333
1367,000000	95,732157
1366,000000	95,686397
1365,000000	95,615864
1364,000000	95,520565
1363,000000	95,403561
1362,000000	95,273588
1361,000000	95,139483
1360,000000	95,004850
1359,000000	94,870879
1358,000000	94,741019
1357,000000	94,622051
1356,000000	94,522769
1355,000000	94,452308
1354,000000	94,417848
1353,000000	94,421374
1352,000000	94,458995
1351,000000	94,521748
1350,000000	94,594907
1349,000000	94,659170
1348,000000	94,694484
1347,000000	94,684138
1346,000000	94,614772
1345,000000	94,476470
1344,000000	94,263931
1343,000000	93,974601
1342,000000	93,603782
1341,000000	93,146129
1340,000000	92,614564
1339,000000	92,056125
1338,000000	91,534871
1337,000000	91,099855
1336,000000	90,776021
1335,000000	90,568709
1334,000000	90,463548
1333,000000	90,431552
1332,000000	90,443612
1331,000000	90,481277
1330,000000	90,533284
1329,000000	90,591533
1328,000000	90,654674
1327,000000	90,727520
1326,000000	90,814194
1325,000000	90,913478
1324,000000	91,020617
1323,000000	91,130057
1322,000000	91,235410
1321,000000	91,331431
1320,000000	91,417338
1319,000000	91,495098
1318,000000	91,563846
1317,000000	91,619316
1316,000000	91,658104
1315,000000	91,678776
1314,000000	91,679007
1313,000000	91,654711
1312,000000	91,603277
1311,000000	91,522770
1310,000000	91,408458
1309,000000	91,254810
1308,000000	91,060824
1307,000000	90,831540
1306,000000	90,572190
1305,000000	90,285640
1304,000000	89,976758
1303,000000	89,651444
1302,000000	89,309905
1301,000000	88,945333
1300,000000	88,551815
1299,000000	88,128929
1298,000000	87,676337
1297,000000	87,193937
1296,000000	86,691337
1295,000000	86,189457
1294,000000	85,709360
1293,000000	85,268350
1292,000000	84,887835
1291,000000	84,591976
1290,000000	84,391804
1289,000000	84,277084
1288,000000	84,227819
1287,000000	84,220683
1286,000000	84,225180
1285,000000	84,210385
1284,000000	84,159790
1283,000000	84,073057
1282,000000	83,952655
1281,000000	83,799520
1280,000000	83,623222
1279,000000	83,443840
1278,000000	83,278358
1277,000000	83,133607
1276,000000	83,013922
1275,000000	82,923550
1274,000000	82,858090
1273,000000	82,804639
1272,000000	82,753383
1271,000000	82,699641
1270,000000	82,633661
1269,000000	82,540174
1268,000000	82,410203
1267,000000	82,243894
1266,000000	82,041770
1265,000000	81,802977
1264,000000	81,534319
1263,000000	81,247216
1262,000000	80,942815
1261,000000	80,611632
1260,000000	80,248930
1259,000000	79,860783
1258,000000	79,458695
1257,000000	79,068891
1256,000000	78,749960
1255,000000	78,580579
1254,000000	78,609103
1253,000000	78,820962
1252,000000	79,155543
1251,000000	79,539285
1250,000000	79,913008
1249,000000	80,248044
1248,000000	80,548092
1247,000000	80,831378
1246,000000	81,106986
1245,000000	81,373909
1244,000000	81,634615
1243,000000	81,896693
1242,000000	82,163640
1241,000000	82,435996
1240,000000	82,720669
1239,000000	83,027870
1238,000000	83,359011
1237,000000	83,706334
1236,000000	84,061831
1235,000000	84,417666
1234,000000	84,761157
1233,000000	85,081331
1232,000000	85,384100
1231,000000	85,695276
1230,000000	86,051299
1229,000000	86,488965
1228,000000	87,034073
1227,000000	87,687101
1226,000000	88,415344
1225,000000	89,165558
1224,000000	89,884773
1223,000000	90,531791
1222,000000	91,080469
1221,000000	91,522494
1220,000000	91,864411
1219,000000	92,117907
1218,000000	92,295478
1217,000000	92,409476
1216,000000	92,474005
1215,000000	92,503136
1214,000000	92,507360
1213,000000	92,496068
1212,000000	92,477615
1211,000000	92,456761
1210,000000	92,432644
1209,000000	92,401455
1208,000000	92,362209
1207,000000	92,317120
1206,000000	92,268208
1205,000000	92,215968
1204,000000	92,161340
1203,000000	92,107157
1202,000000	92,057654
1201,000000	92,018003
1200,000000	91,993689
1199,000000	91,988978
1198,000000	92,005287
1197,000000	92,042950
1196,000000	92,103205
1195,000000	92,186682
1194,000000	92,292667
1193,000000	92,420034
1192,000000	92,568333
1191,000000	92,736101
1190,000000	92,919430
1189,000000	93,114640
1188,000000	93,319217
1187,000000	93,529998
1186,000000	93,742770
1185,000000	93,953999
1184,000000	94,160272
1183,000000	94,355922
1182,000000	94,534590
1181,000000	94,693447
1180,000000	94,833581
1179,000000	94,955342
1178,000000	95,057646
1177,000000	95,141391
1176,000000	95,209259
1175,000000	95,262415
1174,000000	95,298254
1173,000000	95,313161
1172,000000	95,305229
1171,000000	95,274013
1170,000000	95,221354
1169,000000	95,152488
1168,000000	95,076213
1167,000000	95,004296
1166,000000	94,951548
1165,000000	94,934161
1164,000000	94,963592
1163,000000	95,038749
1162,000000	95,144877
1161,000000	95,261582
1160,000000	95,370360
1159,000000	95,456578
1158,000000	95,510051
1157,000000	95,527345
1156,000000	95,511555
1155,000000	95,469065
1154,000000	95,405294
1153,000000	95,321929
1152,000000	95,216828
1151,000000	95,084112
1150,000000	94,918179
1149,000000	94,716839
1148,000000	94,479515
1147,000000	94,204222
1146,000000	93,886254
1145,000000	93,523735
1144,000000	93,122831
1143,000000	92,696624
1142,000000	92,261276
1141,000000	91,834315
1140,000000	91,434627
1139,000000	91,077109
1138,000000	90,765209
1137,000000	90,491254
1136,000000	90,243957
1135,000000	90,010394
1134,000000	89,773544
1133,000000	89,517946
1132,000000	89,239456
1131,000000	88,945919
1130,000000	88,648129
1129,000000	88,355791
1128,000000	88,082147
1127,000000	87,841823
1126,000000	87,642765
1125,000000	87,486415
1124,000000	87,376753
1123,000000	87,325065
1122,000000	87,342001
1121,000000	87,435143
1120,000000	87,612294
1119,000000	87,876468
1118,000000	88,219581
1117,000000	88,622439
1116,000000	89,061844
1115,000000	89,512188
1114,000000	89,944426
1113,000000	90,332384
1112,000000	90,659213
1111,000000	90,915692
1110,000000	91,096604
1109,000000	91,204677
1108,000000	91,252073
1107,000000	91,255825
1106,000000	91,232030
1105,000000	91,196208
1104,000000	91,166732
1103,000000	91,158789
1102,000000	91,176081
1101,000000	91,212170
1100,000000	91,258776
1099,000000	91,308905
1098,000000	91,354978
1097,000000	91,391338
1096,000000	91,418962
1095,000000	91,443224
1094,000000	91,466961
1093,000000	91,489291
1092,000000	91,509850
1091,000000	91,529407
1090,000000	91,545344
1089,000000	91,550833
1088,000000	91,536714
1087,000000	91,491479
1086,000000	91,401932
1085,000000	91,255626
1084,000000	91,044449
1083,000000	90,760210
1082,000000	90,390399
1081,000000	89,926881
1080,000000	89,379049
1079,000000	88,777953
1078,000000	88,165474
1077,000000	87,585097
1076,000000	87,080964
1075,000000	86,695766
1074,000000	86,459608
1073,000000	86,387458
1072,000000	86,487431
1071,000000	86,755503
1070,000000	87,168869
1069,000000	87,689095
1068,000000	88,275354
1067,000000	88,891005
1066,000000	89,500035
1065,000000	90,072784
1064,000000	90,593123
1063,000000	91,057206
1062,000000	91,466558
1061,000000	91,825202
1060,000000	92,138060
1059,000000	92,409003
1058,000000	92,641965
1057,000000	92,842474
1056,000000	93,017646
1055,000000	93,170493
1054,000000	93,298345
1053,000000	93,399082
1052,000000	93,474190
1051,000000	93,526520
1050,000000	93,555860
1049,000000	93,559353
1048,000000	93,533251
1047,000000	93,469880
1046,000000	93,358942
1045,000000	93,195357
1044,000000	92,987200
1043,000000	92,755967
1042,000000	92,531075
1041,000000	92,345872
1040,000000	92,233882
1039,000000	92,218976
1038,000000	92,302725
1037,000000	92,464105
1036,000000	92,669620
1035,000000	92,884517
1034,000000	93,081698
1033,000000	93,247449
1032,000000	93,381846
1031,000000	93,491018
1030,000000	93,579411
1029,000000	93,649308
1028,000000	93,704441
1027,000000	93,749608
1026,000000	93,787601
1025,000000	93,819156
1024,000000	93,845255
1023,000000	93,868316
1022,000000	93,890762
1021,000000	93,913979
1020,000000	93,937786
1019,000000	93,959373
1018,000000	93,974235
1017,000000	93,979772
1016,000000	93,977685
1015,000000	93,971594
1014,000000	93,962795
1013,000000	93,949694
1012,000000	93,930262
1011,000000	93,903735
1010,000000	93,870771
1009,000000	93,833141
1008,000000	93,793338
1007,000000	93,753409
1006,000000	93,714160
1005,000000	93,675293
1004,000000	93,634474
1003,000000	93,586368
1002,000000	93,525065
1001,000000	93,449303
1000,000000	93,364268
999,000000	93,276794
998,000000	93,189985
997,000000	93,102969
996,000000	93,013792
995,000000	92,921277
994,000000	92,825972
993,000000	92,731110
992,000000	92,640485
991,000000	92,553216
990,000000	92,462846
989,000000	92,362788
988,000000	92,250206
987,000000	92,122595
986,000000	91,973862
985,000000	91,798367
984,000000	91,595840
983,000000	91,369396
982,000000	91,121538
981,000000	90,855538
980,000000	90,578871
979,000000	90,299019
978,000000	90,017410
977,000000	89,732546
976,000000	89,446885
975,000000	89,165496
974,000000	88,889835
973,000000	88,619495
972,000000	88,357760
971,000000	88,107734
970,000000	87,864138
969,000000	87,617507
968,000000	87,366480
967,000000	87,117690
966,000000	86,874695
965,000000	86,635291
964,000000	86,400414
963,000000	86,177723
962,000000	85,974886
961,000000	85,798065
960,000000	85,655760
959,000000	85,556016
958,000000	85,501176
957,000000	85,492370
956,000000	85,540426
955,000000	85,660440
954,000000	85,854145
953,000000	86,106579
952,000000	86,396971
951,000000	86,707086
950,000000	87,020568
949,000000	87,325184
948,000000	87,618393
947,000000	87,903329
946,000000	88,179117
945,000000	88,440303
944,000000	88,685395
943,000000	88,918587
942,000000	89,142558
941,000000	89,354671
940,000000	89,551561
939,000000	89,733103
938,000000	89,899986
937,000000	90,052287
936,000000	90,191127
935,000000	90,318291
934,000000	90,433561
933,000000	90,534907
932,000000	90,623080
931,000000	90,703144
930,000000	90,780438
929,000000	90,857068
928,000000	90,931722
927,000000	91,000848
926,000000	91,060528
925,000000	91,110726
924,000000	91,158756
923,000000	91,216615
922,000000	91,294016
921,000000	91,394679
920,000000	91,517312
919,000000	91,655915
918,000000	91,799909
917,000000	91,938235
916,000000	92,065126
915,000000	92,180834
914,000000	92,287729
913,000000	92,388336
912,000000	92,486806
911,000000	92,588801
910,000000	92,697717
909,000000	92,811868
908,000000	92,925856
907,000000	93,034478
906,000000	93,136381
905,000000	93,235433
904,000000	93,338033
903,000000	93,446560
902,000000	93,555139
901,000000	93,653761
900,000000	93,736763
899,000000	93,806727
898,000000	93,870158
897,000000	93,930976
896,000000	93,988924
895,000000	94,041973
894,000000	94,089047
893,000000	94,130958
892,000000	94,169607
891,000000	94,205990
890,000000	94,238059
889,000000	94,261778
888,000000	94,275798
887,000000	94,284634
886,000000	94,295713
885,000000	94,312753
884,000000	94,332940
883,000000	94,350489
882,000000	94,361404
881,000000	94,364829
880,000000	94,362074
879,000000	94,356365
878,000000	94,352535
877,000000	94,354738
876,000000	94,363810
875,000000	94,377512
874,000000	94,393532
873,000000	94,411766
872,000000	94,433811
871,000000	94,460766
870,000000	94,491314
869,000000	94,521445
868,000000	94,546612
867,000000	94,564979
866,000000	94,578418
865,000000	94,589777
864,000000	94,599894
863,000000	94,608163
862,000000	94,614522
861,000000	94,619042
860,000000	94,620489
859,000000	94,618064
858,000000	94,614634
857,000000	94,615607
856,000000	94,623798
855,000000	94,637222
854,000000	94,652209
853,000000	94,666276
852,000000	94,677609
851,000000	94,684751
850,000000	94,688022
849,000000	94,688282
848,000000	94,683073
847,000000	94,667300
846,000000	94,640043
845,000000	94,606934
844,000000	94,572054
843,000000	94,530735
842,000000	94,474742
841,000000	94,403187
840,000000	94,323433
839,000000	94,241909
838,000000	94,159275
837,000000	94,075468
836,000000	93,995248
835,000000	93,926480
834,000000	93,877028
833,000000	93,855913
832,000000	93,875247
831,000000	93,947281
830,000000	94,078847
829,000000	94,269872
828,000000	94,514299
827,000000	94,800926
826,000000	95,114078
825,000000	95,434473
824,000000	95,741403
823,000000	96,018068
822,000000	96,259099
821,000000	96,471081
820,000000	96,662807
819,000000	96,835351
818,000000	96,983277
817,000000	97,103389
816,000000	97,198679
815,000000	97,275001
814,000000	97,336812
813,000000	97,386677
812,000000	97,426173
811,000000	97,456111
810,000000	97,477839
809,000000	97,493997
808,000000	97,505436
807,000000	97,506229
806,000000	97,483929
805,000000	97,427635
804,000000	97,335596
803,000000	97,214985
802,000000	97,076396
801,000000	96,930688
800,000000	96,789868
799,000000	96,666508
798,000000	96,569942
797,000000	96,502997
796,000000	96,461380
795,000000	96,434316
794,000000	96,407003
793,000000	96,366483
792,000000	96,307855
791,000000	96,234966
790,000000	96,154765
789,000000	96,072117
788,000000	95,990661
787,000000	95,916560
786,000000	95,858198
785,000000	95,820371
784,000000	95,799392
783,000000	95,785931
782,000000	95,773802
781,000000	95,764798
780,000000	95,763041
779,000000	95,765183
778,000000	95,758875
777,000000	95,732240
776,000000	95,684089
775,000000	95,624511
774,000000	95,566536
773,000000	95,517769
772,000000	95,478645
771,000000	95,447190
770,000000	95,425282
769,000000	95,419597
768,000000	95,435277
767,000000	95,469725
766,000000	95,515711
765,000000	95,569865
764,000000	95,633640
763,000000	95,704508
762,000000	95,770124
761,000000	95,813782
760,000000	95,822694
759,000000	95,789039
758,000000	95,706324
757,000000	95,569553
756,000000	95,377426
755,000000	95,129642
754,000000	94,822656
753,000000	94,451296
752,000000	94,014671
751,000000	93,517637
750,000000	92,969329
749,000000	92,386135
748,000000	91,795434
747,000000	91,232279
746,000000	90,733492
745,000000	90,337968
744,000000	90,085326
743,000000	90,005566
742,000000	90,109829
741,000000	90,391546
740,000000	90,829561
739,000000	91,384911
738,000000	92,001281
737,000000	92,617032
736,000000	93,182255
735,000000	93,668103
734,000000	94,063208
733,000000	94,364946
732,000000	94,575769
731,000000	94,705607
730,000000	94,773706
729,000000	94,806420
728,000000	94,830599
727,000000	94,863330
726,000000	94,904795
725,000000	94,943708
724,000000	94,970336
723,000000	94,980456
722,000000	94,968012
721,000000	94,921870
720,000000	94,833867
719,000000	94,704047
718,000000	94,533235
717,000000	94,316362
716,000000	94,047361
715,000000	93,723592
714,000000	93,340074
713,000000	92,885705
712,000000	92,351421
711,000000	91,738876
710,000000	91,060617
709,000000	90,341389
708,000000	89,623679
707,000000	88,963173
706,000000	88,409459
705,000000	87,988479
704,000000	87,696477
703,000000	87,501805
702,000000	87,357005
701,000000	87,218610
700,000000	87,060309
699,000000	86,874233
698,000000	86,667902
697,000000	86,461033
696,000000	86,276220
695,000000	86,125389
694,000000	86,009833
693,000000	85,932691
692,000000	85,901771
691,000000	85,920032
690,000000	85,981815
689,000000	86,078931
688,000000	86,202120
687,000000	86,338021
686,000000	86,475295
685,000000	86,611398
684,000000	86,746071
683,000000	86,874948
682,000000	86,997405
681,000000	87,123786
680,000000	87,265296
679,000000	87,424816
678,000000	87,605222
677,000000	87,814881
676,000000	88,057529
675,000000	88,327446
674,000000	88,622535
673,000000	88,945427
672,000000	89,278158
671,000000	89,599916
670,000000	89,929989
669,000000	90,353128
668,000000	90,876487
667,000000	91,316456
666,000000	91,585058
665,000000	91,757201
664,000000	91,883878
663,000000	91,962394
662,000000	91,967744
661,000000	91,888599
660,000000	91,725700
659,000000	91,474212
658,000000	91,122526
657,000000	90,658436
656,000000	90,080433
655,000000	89,409333
654,000000	88,688110
653,000000	87,963837
652,000000	87,276611
651,000000	86,656267
650,000000	86,103882
649,000000	85,585216
648,000000	85,063786
647,000000	84,525002
646,000000	83,955510
645,000000	83,328988
644,000000	82,633603
643,000000	81,888052
642,000000	81,109697
641,000000	80,294615
640,000000	79,457736
639,000000	78,665401
638,000000	77,995852
637,000000	77,495219
636,000000	77,194134
635,000000	77,118476
634,000000	77,244985
633,000000	77,492240
632,000000	77,783280
631,000000	78,078101
630,000000	78,341278
629,000000	78,529482
628,000000	78,628125
627,000000	78,660328
626,000000	78,642556
625,000000	78,561303
624,000000	78,406356
623,000000	78,192540
622,000000	77,933658
621,000000	77,627446
620,000000	77,280684
619,000000	76,919272
618,000000	76,558281
617,000000	76,192010
616,000000	75,829583
615,000000	75,503899
614,000000	75,226932
613,000000	74,974687
612,000000	74,732471
611,000000	74,517993
610,000000	74,345698
609,000000	74,209169
608,000000	74,117539
607,000000	74,112013
606,000000	74,225985
605,000000	74,471163
604,000000	74,878585
603,000000	75,504495
602,000000	76,375876
601,000000	77,459979
600,000000	78,696177
599,000000	80,022540
598,000000	81,371053
597,000000	82,672846
596,000000	83,874607
595,000000	84,940863
594,000000	85,850729
593,000000	86,604699
592,000000	87,225539
591,000000	87,745947
590,000000	88,194461
589,000000	88,589209
588,000000	88,939944
587,000000	89,251347
586,000000	89,529019
585,000000	89,782518
584,000000	90,019080
583,000000	90,238398
582,000000	90,437482
581,000000	90,618695
580,000000	90,787855
579,000000	90,948085
578,000000	91,102580
577,000000	91,258466
576,000000	91,420431
575,000000	91,584507
574,000000	91,746471
573,000000	91,911185
572,000000	92,082799
571,000000	92,251959
570,000000	92,406438
569,000000	92,551517
568,000000	92,704748
567,000000	92,870987
566,000000	93,036642
565,000000	93,187500
564,000000	93,317133
563,000000	93,418905
562,000000	93,486423
561,000000	93,524556
560,000000	93,549389
559,000000	93,575635
558,000000	93,609953
557,000000	93,653241
556,000000	93,700412
555,000000	93,738970
554,000000	93,757022
553,000000	93,755355
552,000000	93,747635
551,000000	93,751505
550,000000	93,781942
549,000000	93,844479
548,000000	93,926373
547,000000	93,997068
546,000000	94,027310
545,000000	94,012865
544,000000	93,976510
543,000000	93,949520
542,000000	93,953090
541,000000	93,987868
540,000000	94,034269
539,000000	94,068940
538,000000	94,088979
537,000000	94,117162
536,000000	94,178932
535,000000	94,278299
534,000000	94,399458
533,000000	94,524371
532,000000	94,640500
531,000000	94,739510
530,000000	94,821855
529,000000	94,897481
528,000000	94,970795
527,000000	95,030360
526,000000	95,062305
525,000000	95,069192
524,000000	95,064538
523,000000	95,055520
522,000000	95,043231
521,000000	95,030118
520,000000	95,015450
519,000000	94,992372
518,000000	94,962539
517,000000	94,946666
516,000000	94,964902
515,000000	95,010706
514,000000	95,057483
513,000000	95,086621
512,000000	95,099545
511,000000	95,108433
510,000000	95,123947
509,000000	95,147328
508,000000	95,165579
507,000000	95,158165
506,000000	95,116929
505,000000	95,054514
504,000000	94,988112
503,000000	94,924088
502,000000	94,861395
501,000000	94,798582
500,000000	94,731501
499,000000	94,652461
498,000000	94,556475
497,000000	94,444700
496,000000	94,322657
495,000000	94,201684
494,000000	94,101096
493,000000	94,036520
492,000000	94,002507
491,000000	93,980747
490,000000	93,966056
489,000000	93,967281
488,000000	93,984301
487,000000	94,005692
486,000000	94,034711
485,000000	94,095082
484,000000	94,196144
483,000000	94,311748
482,000000	94,414506
481,000000	94,511245
480,000000	94,623084
479,000000	94,749648
478,000000	94,870998
477,000000	94,971408
476,000000	95,044200
475,000000	95,086854
474,000000	95,115682
473,000000	95,173892
472,000000	95,288724
471,000000	95,425501
470,000000	95,522195
469,000000	95,555017
468,000000	95,543935
467,000000	95,523256
466,000000	95,525737
465,000000	95,573814
464,000000	95,659912
463,000000	95,735480
462,000000	95,745785
461,000000	95,687975
460,000000	95,619540
459,000000	95,612313
458,000000	95,695727
457,000000	95,816775
456,000000	95,878197
455,000000	95,836765
454,000000	95,736160
453,000000	95,667821
452,000000	95,686794
451,000000	95,767685
450,000000	95,851440
