# Supplementary material for: Machine learning-assisted non-destructive plasticizer identification and quantification in historical PVC objects based on IR spectroscopy
Source: Sci Rep. 2022 Mar 23;12:5017. doi: 10.1038/s41598-022-08862-1 (PMC8943100; doi:10.1038/s41598-022-08862-1)
Supplement: Supplementary file 1 — Supplementary Information 1. [file 41598_2022_8862_MOESM1_ESM.zip › Plasticizers_PVC_data/ATR_FTIR_all/P4E.ASC]

PE IR       SUBTECH     SPECTRUM    ASCII       PEDS        4.00        
   -1
P4E.ASC
20/10/14
14:39:00.00
20/10/14
14:39:00.00
Student
Sample 008 By student Date Wednesday, October 14 2020
450,000000
#HDR
-1
-1
#GR
cm-1
%T
1.0
0.0
4000,000000
-1,000000
3551
8
100,507213
68,022938
#DATA
4000,000000	99,990455
3999,000000	99,991160
3998,000000	99,991871
3997,000000	99,991328
3996,000000	99,990270
3995,000000	99,989723
3994,000000	99,990306
3993,000000	99,991843
3992,000000	99,993602
3991,000000	99,994932
3990,000000	99,995765
3989,000000	99,996492
3988,000000	99,997483
3987,000000	99,998810
3986,000000	100,000428
3985,000000	100,002464
3984,000000	100,005121
3983,000000	100,008259
3982,000000	100,011164
3981,000000	100,012898
3980,000000	100,012939
3979,000000	100,011590
3978,000000	100,009821
3977,000000	100,008675
3976,000000	100,008762
3975,000000	100,010087
3974,000000	100,012272
3973,000000	100,014846
3972,000000	100,017354
3971,000000	100,019344
3970,000000	100,020406
3969,000000	100,020346
3968,000000	100,019320
3967,000000	100,017768
3966,000000	100,016233
3965,000000	100,015256
3964,000000	100,015331
3963,000000	100,016739
3962,000000	100,019244
3961,000000	100,021960
3960,000000	100,023745
3959,000000	100,023924
3958,000000	100,022745
3957,000000	100,021235
3956,000000	100,020458
3955,000000	100,020803
3954,000000	100,021764
3953,000000	100,022355
3952,000000	100,021945
3951,000000	100,020802
3950,000000	100,019958
3949,000000	100,020341
3948,000000	100,021803
3947,000000	100,023120
3946,000000	100,023135
3945,000000	100,021921
3944,000000	100,020821
3943,000000	100,021364
3942,000000	100,023875
3941,000000	100,027180
3940,000000	100,029719
3939,000000	100,030771
3938,000000	100,030635
3937,000000	100,030059
3936,000000	100,029604
3935,000000	100,029385
3934,000000	100,029224
3933,000000	100,029011
3932,000000	100,028963
3931,000000	100,029360
3930,000000	100,030105
3929,000000	100,030727
3928,000000	100,030882
3927,000000	100,030830
3926,000000	100,031375
3925,000000	100,033180
3924,000000	100,036058
3923,000000	100,038966
3922,000000	100,040826
3921,000000	100,041148
3920,000000	100,040089
3919,000000	100,038484
3918,000000	100,037683
3917,000000	100,038678
3916,000000	100,041187
3915,000000	100,043919
3914,000000	100,045739
3913,000000	100,046411
3912,000000	100,046313
3911,000000	100,046042
3910,000000	100,046085
3909,000000	100,046620
3908,000000	100,047305
3907,000000	100,047355
3906,000000	100,046000
3905,000000	100,043190
3904,000000	100,039965
3903,000000	100,037728
3902,000000	100,037284
3901,000000	100,038825
3900,000000	100,042094
3899,000000	100,046228
3898,000000	100,050077
3897,000000	100,052851
3896,000000	100,054413
3895,000000	100,054817
3894,000000	100,053985
3893,000000	100,052444
3892,000000	100,051808
3891,000000	100,053317
3890,000000	100,055856
3889,000000	100,057231
3888,000000	100,056626
3887,000000	100,054471
3886,000000	100,051977
3885,000000	100,050777
3884,000000	100,051288
3883,000000	100,052889
3882,000000	100,055063
3881,000000	100,057056
3880,000000	100,058354
3879,000000	100,058923
3878,000000	100,058948
3877,000000	100,059237
3876,000000	100,060451
3875,000000	100,062264
3874,000000	100,064063
3873,000000	100,065480
3872,000000	100,066609
3871,000000	100,067931
3870,000000	100,069692
3869,000000	100,071248
3868,000000	100,071240
3867,000000	100,069603
3866,000000	100,067543
3865,000000	100,065855
3864,000000	100,065258
3863,000000	100,066624
3862,000000	100,069886
3861,000000	100,073932
3860,000000	100,077474
3859,000000	100,080376
3858,000000	100,083539
3857,000000	100,087488
3856,000000	100,090979
3855,000000	100,091386
3854,000000	100,088283
3853,000000	100,085228
3852,000000	100,082751
3851,000000	100,078886
3850,000000	100,075630
3849,000000	100,074997
3848,000000	100,075938
3847,000000	100,076735
3846,000000	100,076628
3845,000000	100,075687
3844,000000	100,074456
3843,000000	100,073733
3842,000000	100,074205
3841,000000	100,076291
3840,000000	100,079944
3839,000000	100,084426
3838,000000	100,088441
3837,000000	100,090965
3836,000000	100,091893
3835,000000	100,091825
3834,000000	100,091189
3833,000000	100,089779
3832,000000	100,087416
3831,000000	100,084640
3830,000000	100,082407
3829,000000	100,081729
3828,000000	100,083327
3827,000000	100,087100
3826,000000	100,091988
3825,000000	100,096639
3824,000000	100,100210
3823,000000	100,102296
3822,000000	100,102894
3821,000000	100,103358
3820,000000	100,104414
3819,000000	100,105014
3818,000000	100,105224
3817,000000	100,105802
3816,000000	100,106911
3815,000000	100,108695
3814,000000	100,110943
3813,000000	100,113711
3812,000000	100,117357
3811,000000	100,121225
3810,000000	100,124206
3809,000000	100,125724
3808,000000	100,126004
3807,000000	100,126092
3806,000000	100,126897
3805,000000	100,128415
3804,000000	100,130386
3803,000000	100,131606
3802,000000	100,130121
3801,000000	100,126318
3800,000000	100,122040
3799,000000	100,118606
3798,000000	100,117652
3797,000000	100,119526
3796,000000	100,122797
3795,000000	100,125563
3794,000000	100,126675
3793,000000	100,126462
3792,000000	100,126116
3791,000000	100,126445
3790,000000	100,127407
3789,000000	100,128524
3788,000000	100,129586
3787,000000	100,130885
3786,000000	100,132807
3785,000000	100,135222
3784,000000	100,137357
3783,000000	100,138319
3782,000000	100,137794
3781,000000	100,136384
3780,000000	100,135449
3779,000000	100,136309
3778,000000	100,138889
3777,000000	100,141824
3776,000000	100,143919
3775,000000	100,144672
3774,000000	100,143849
3773,000000	100,141465
3772,000000	100,137905
3771,000000	100,133914
3770,000000	100,130481
3769,000000	100,128399
3768,000000	100,127929
3767,000000	100,129228
3766,000000	100,132021
3765,000000	100,135123
3764,000000	100,137344
3763,000000	100,138618
3762,000000	100,139879
3761,000000	100,141655
3760,000000	100,143371
3759,000000	100,144260
3758,000000	100,144197
3757,000000	100,143817
3756,000000	100,144038
3755,000000	100,145503
3754,000000	100,148147
3753,000000	100,151120
3752,000000	100,153212
3751,000000	100,153692
3750,000000	100,152519
3749,000000	100,149993
3748,000000	100,147386
3747,000000	100,146390
3746,000000	100,146369
3745,000000	100,145035
3744,000000	100,143113
3743,000000	100,141698
3742,000000	100,140281
3741,000000	100,140235
3740,000000	100,141712
3739,000000	100,142438
3738,000000	100,141202
3737,000000	100,139577
3736,000000	100,140580
3735,000000	100,145765
3734,000000	100,153524
3733,000000	100,160856
3732,000000	100,165724
3731,000000	100,167422
3730,000000	100,166292
3729,000000	100,163490
3728,000000	100,160393
3727,000000	100,158075
3726,000000	100,157089
3725,000000	100,156907
3724,000000	100,156651
3723,000000	100,156526
3722,000000	100,157782
3721,000000	100,161174
3720,000000	100,165954
3719,000000	100,170535
3718,000000	100,173577
3717,000000	100,174755
3716,000000	100,174764
3715,000000	100,174450
3714,000000	100,173723
3713,000000	100,171583
3712,000000	100,167981
3711,000000	100,164352
3710,000000	100,161308
3709,000000	100,158110
3708,000000	100,154698
3707,000000	100,152362
3706,000000	100,152374
3705,000000	100,154533
3704,000000	100,157003
3703,000000	100,157606
3702,000000	100,155592
3701,000000	100,152089
3700,000000	100,148504
3699,000000	100,145446
3698,000000	100,142864
3697,000000	100,140259
3696,000000	100,137334
3695,000000	100,134467
3694,000000	100,132381
3693,000000	100,131367
3692,000000	100,130974
3691,000000	100,130529
3690,000000	100,129672
3689,000000	100,128423
3688,000000	100,126662
3687,000000	100,124404
3686,000000	100,122789
3685,000000	100,123245
3684,000000	100,125694
3683,000000	100,128996
3682,000000	100,132326
3681,000000	100,135300
3680,000000	100,137482
3679,000000	100,138450
3678,000000	100,138420
3677,000000	100,138657
3676,000000	100,141666
3675,000000	100,149002
3674,000000	100,157458
3673,000000	100,163197
3672,000000	100,166256
3671,000000	100,167491
3670,000000	100,168490
3669,000000	100,171828
3668,000000	100,177124
3667,000000	100,181740
3666,000000	100,184025
3665,000000	100,183750
3664,000000	100,181921
3663,000000	100,180444
3662,000000	100,181015
3661,000000	100,184089
3660,000000	100,188732
3659,000000	100,193197
3658,000000	100,195916
3657,000000	100,196346
3656,000000	100,195178
3655,000000	100,193148
3654,000000	100,190841
3653,000000	100,189483
3652,000000	100,189613
3651,000000	100,189989
3650,000000	100,189377
3649,000000	100,188166
3648,000000	100,187343
3647,000000	100,187132
3646,000000	100,186935
3645,000000	100,185898
3644,000000	100,183421
3643,000000	100,179409
3642,000000	100,174439
3641,000000	100,169850
3640,000000	100,167202
3639,000000	100,167318
3638,000000	100,169290
3637,000000	100,170448
3636,000000	100,168182
3635,000000	100,162050
3634,000000	100,153916
3633,000000	100,145750
3632,000000	100,137796
3631,000000	100,128976
3630,000000	100,119144
3629,000000	100,111223
3628,000000	100,107364
3627,000000	100,104515
3626,000000	100,100135
3625,000000	100,095627
3624,000000	100,092696
3623,000000	100,091867
3622,000000	100,092795
3621,000000	100,093920
3620,000000	100,092948
3619,000000	100,088847
3618,000000	100,082671
3617,000000	100,076204
3616,000000	100,070902
3615,000000	100,067496
3614,000000	100,065923
3613,000000	100,065651
3612,000000	100,065812
3611,000000	100,065253
3610,000000	100,063189
3609,000000	100,060007
3608,000000	100,057236
3607,000000	100,056185
3606,000000	100,056592
3605,000000	100,057211
3604,000000	100,057078
3603,000000	100,055953
3602,000000	100,053990
3601,000000	100,051139
3600,000000	100,047267
3599,000000	100,042891
3598,000000	100,039312
3597,000000	100,037464
3596,000000	100,036893
3595,000000	100,036072
3594,000000	100,033973
3593,000000	100,030831
3592,000000	100,027629
3591,000000	100,025112
3590,000000	100,023234
3589,000000	100,021703
3588,000000	100,021240
3587,000000	100,023351
3586,000000	100,028039
3585,000000	100,033324
3584,000000	100,037159
3583,000000	100,038627
3582,000000	100,037815
3581,000000	100,035472
3580,000000	100,032595
3579,000000	100,029976
3578,000000	100,027927
3577,000000	100,026266
3576,000000	100,024565
3575,000000	100,022505
3574,000000	100,019992
3573,000000	100,017025
3572,000000	100,013489
3571,000000	100,009114
3570,000000	100,003519
3569,000000	99,996610
3568,000000	99,989605
3567,000000	99,985232
3566,000000	99,985439
3565,000000	99,989213
3564,000000	99,993749
3563,000000	99,996649
3562,000000	99,996833
3561,000000	99,994577
3560,000000	99,990913
3559,000000	99,986734
3558,000000	99,982370
3557,000000	99,978038
3556,000000	99,974315
3555,000000	99,971880
3554,000000	99,970711
3553,000000	99,969746
3552,000000	99,967534
3551,000000	99,963324
3550,000000	99,957482
3549,000000	99,951039
3548,000000	99,945086
3547,000000	99,940511
3546,000000	99,937841
3545,000000	99,936938
3544,000000	99,936937
3543,000000	99,936721
3542,000000	99,935437
3541,000000	99,932752
3540,000000	99,928988
3539,000000	99,925197
3538,000000	99,922743
3537,000000	99,922386
3536,000000	99,923644
3535,000000	99,925242
3534,000000	99,926349
3533,000000	99,927118
3532,000000	99,927956
3531,000000	99,928415
3530,000000	99,927199
3529,000000	99,923499
3528,000000	99,918164
3527,000000	99,913129
3526,000000	99,909632
3525,000000	99,907419
3524,000000	99,905746
3523,000000	99,904610
3522,000000	99,904539
3521,000000	99,905520
3520,000000	99,906778
3519,000000	99,907557
3518,000000	99,907595
3517,000000	99,906795
3516,000000	99,904934
3515,000000	99,902015
3514,000000	99,898692
3513,000000	99,895924
3512,000000	99,894176
3511,000000	99,893050
3510,000000	99,891713
3509,000000	99,889655
3508,000000	99,887069
3507,000000	99,884544
3506,000000	99,882394
3505,000000	99,880256
3504,000000	99,877437
3503,000000	99,873826
3502,000000	99,870370
3501,000000	99,868491
3500,000000	99,868935
3499,000000	99,870963
3498,000000	99,872446
3497,000000	99,871055
3496,000000	99,865910
3495,000000	99,858269
3494,000000	99,850487
3493,000000	99,844306
3492,000000	99,840076
3491,000000	99,837229
3490,000000	99,835030
3489,000000	99,832929
3488,000000	99,830541
3487,000000	99,827461
3486,000000	99,823164
3485,000000	99,817353
3484,000000	99,810651
3483,000000	99,804652
3482,000000	99,800696
3481,000000	99,798488
3480,000000	99,796414
3479,000000	99,793239
3478,000000	99,789002
3477,000000	99,784272
3476,000000	99,779326
3475,000000	99,774489
3474,000000	99,770740
3473,000000	99,769281
3472,000000	99,770445
3471,000000	99,773211
3470,000000	99,775574
3469,000000	99,775164
3468,000000	99,769996
3467,000000	99,759483
3466,000000	99,745115
3465,000000	99,729993
3464,000000	99,717382
3463,000000	99,709198
3462,000000	99,705224
3461,000000	99,703420
3460,000000	99,701220
3459,000000	99,697008
3458,000000	99,690592
3457,000000	99,682630
3456,000000	99,674032
3455,000000	99,665896
3454,000000	99,659311
3453,000000	99,654591
3452,000000	99,650827
3451,000000	99,646705
3450,000000	99,641822
3449,000000	99,636852
3448,000000	99,632458
3447,000000	99,628435
3446,000000	99,624001
3445,000000	99,618593
3444,000000	99,612398
3443,000000	99,606667
3442,000000	99,603841
3441,000000	99,606758
3440,000000	99,616730
3439,000000	99,631830
3438,000000	99,646957
3437,000000	99,656077
3436,000000	99,655571
3435,000000	99,646646
3434,000000	99,634958
3433,000000	99,627072
3432,000000	99,625996
3431,000000	99,629484
3430,000000	99,632573
3429,000000	99,631759
3428,000000	99,627035
3427,000000	99,620734
3426,000000	99,615358
3425,000000	99,612449
3424,000000	99,612498
3423,000000	99,615074
3422,000000	99,618930
3421,000000	99,622567
3420,000000	99,625230
3419,000000	99,627589
3418,000000	99,631250
3417,000000	99,637313
3416,000000	99,645229
3415,000000	99,653153
3414,000000	99,659484
3413,000000	99,663994
3412,000000	99,667395
3411,000000	99,670202
3410,000000	99,672385
3409,000000	99,673965
3408,000000	99,675412
3407,000000	99,677360
3406,000000	99,680270
3405,000000	99,684471
3404,000000	99,690123
3403,000000	99,696747
3402,000000	99,702986
3401,000000	99,707301
3400,000000	99,709148
3399,000000	99,709381
3398,000000	99,709438
3397,000000	99,710172
3396,000000	99,711415
3395,000000	99,712492
3394,000000	99,712947
3393,000000	99,712779
3392,000000	99,712249
3391,000000	99,711777
3390,000000	99,712039
3389,000000	99,713780
3388,000000	99,717033
3387,000000	99,720525
3386,000000	99,722346
3385,000000	99,721612
3384,000000	99,719306
3383,000000	99,717195
3382,000000	99,716120
3381,000000	99,715691
3380,000000	99,715471
3379,000000	99,715787
3378,000000	99,717131
3377,000000	99,719187
3376,000000	99,720918
3375,000000	99,721524
3374,000000	99,720987
3373,000000	99,719766
3372,000000	99,718265
3371,000000	99,716689
3370,000000	99,715165
3369,000000	99,713867
3368,000000	99,713132
3367,000000	99,713411
3366,000000	99,714907
3365,000000	99,717169
3364,000000	99,719149
3363,000000	99,719861
3362,000000	99,719041
3361,000000	99,717196
3360,000000	99,714997
3359,000000	99,712687
3358,000000	99,710138
3357,000000	99,707494
3356,000000	99,705532
3355,000000	99,705103
3354,000000	99,706194
3353,000000	99,707844
3352,000000	99,709166
3351,000000	99,710224
3350,000000	99,711683
3349,000000	99,713767
3348,000000	99,715855
3347,000000	99,717089
3346,000000	99,717105
3345,000000	99,716205
3344,000000	99,715057
3343,000000	99,714265
3342,000000	99,713968
3341,000000	99,713811
3340,000000	99,713454
3339,000000	99,713081
3338,000000	99,713189
3337,000000	99,713899
3336,000000	99,714805
3335,000000	99,715573
3334,000000	99,716325
3333,000000	99,717197
3332,000000	99,717846
3331,000000	99,717751
3330,000000	99,716908
3329,000000	99,715934
3328,000000	99,715441
3327,000000	99,715449
3326,000000	99,715463
3325,000000	99,715023
3324,000000	99,714154
3323,000000	99,713315
3322,000000	99,712920
3321,000000	99,712914
3320,000000	99,712810
3319,000000	99,712098
3318,000000	99,710540
3317,000000	99,708241
3316,000000	99,705740
3315,000000	99,704053
3314,000000	99,704207
3313,000000	99,706375
3312,000000	99,709524
3311,000000	99,712135
3310,000000	99,713319
3309,000000	99,713303
3308,000000	99,713086
3307,000000	99,713744
3306,000000	99,715697
3305,000000	99,718249
3304,000000	99,719939
3303,000000	99,719831
3302,000000	99,718584
3301,000000	99,717974
3300,000000	99,719181
3299,000000	99,721738
3298,000000	99,724231
3297,000000	99,725796
3296,000000	99,726636
3295,000000	99,727251
3294,000000	99,727731
3293,000000	99,728056
3292,000000	99,728729
3291,000000	99,730591
3290,000000	99,733914
3289,000000	99,738083
3288,000000	99,742363
3287,000000	99,746641
3286,000000	99,751054
3285,000000	99,755109
3284,000000	99,757626
3283,000000	99,757709
3282,000000	99,755531
3281,000000	99,752136
3280,000000	99,748849
3279,000000	99,746918
3278,000000	99,747236
3277,000000	99,749902
3276,000000	99,754046
3275,000000	99,758323
3274,000000	99,761683
3273,000000	99,763742
3272,000000	99,764679
3271,000000	99,765007
3270,000000	99,765300
3269,000000	99,765884
3268,000000	99,766766
3267,000000	99,767918
3266,000000	99,769547
3265,000000	99,771911
3264,000000	99,774871
3263,000000	99,777818
3262,000000	99,780126
3261,000000	99,781725
3260,000000	99,783145
3259,000000	99,784875
3258,000000	99,786651
3257,000000	99,787577
3256,000000	99,787186
3255,000000	99,786233
3254,000000	99,786131
3253,000000	99,787613
3252,000000	99,790159
3251,000000	99,792616
3250,000000	99,793991
3249,000000	99,793787
3248,000000	99,792257
3247,000000	99,790624
3246,000000	99,790466
3245,000000	99,792269
3244,000000	99,794762
3243,000000	99,796086
3242,000000	99,795616
3241,000000	99,794452
3240,000000	99,794383
3239,000000	99,796603
3238,000000	99,801036
3237,000000	99,806373
3236,000000	99,810880
3235,000000	99,813708
3234,000000	99,815589
3233,000000	99,817933
3232,000000	99,821083
3231,000000	99,823723
3230,000000	99,824167
3229,000000	99,822081
3228,000000	99,818829
3227,000000	99,816223
3226,000000	99,815057
3225,000000	99,814863
3224,000000	99,814916
3223,000000	99,815154
3222,000000	99,815889
3221,000000	99,816910
3220,000000	99,817405
3219,000000	99,816957
3218,000000	99,816087
3217,000000	99,815517
3216,000000	99,815256
3215,000000	99,814903
3214,000000	99,814563
3213,000000	99,814827
3212,000000	99,815781
3211,000000	99,816552
3210,000000	99,816181
3209,000000	99,814759
3208,000000	99,813476
3207,000000	99,813488
3206,000000	99,814781
3205,000000	99,816151
3204,000000	99,816408
3203,000000	99,815664
3202,000000	99,815250
3201,000000	99,816200
3200,000000	99,817955
3199,000000	99,818892
3198,000000	99,818040
3197,000000	99,816078
3196,000000	99,814611
3195,000000	99,814771
3194,000000	99,816576
3193,000000	99,819256
3192,000000	99,821896
3191,000000	99,823876
3190,000000	99,825027
3189,000000	99,825548
3188,000000	99,825702
3187,000000	99,825473
3186,000000	99,824509
3185,000000	99,822598
3184,000000	99,820340
3183,000000	99,819192
3182,000000	99,820454
3181,000000	99,824009
3180,000000	99,828167
3179,000000	99,830903
3178,000000	99,831416
3177,000000	99,830637
3176,000000	99,830450
3175,000000	99,832219
3174,000000	99,835646
3173,000000	99,838822
3172,000000	99,839690
3171,000000	99,837769
3170,000000	99,834456
3169,000000	99,831750
3168,000000	99,830839
3167,000000	99,831754
3166,000000	99,833676
3165,000000	99,835378
3164,000000	99,835913
3163,000000	99,835403
3162,000000	99,834927
3161,000000	99,835346
3160,000000	99,836512
3159,000000	99,837888
3158,000000	99,839439
3157,000000	99,841415
3156,000000	99,843653
3155,000000	99,845833
3154,000000	99,848241
3153,000000	99,851540
3152,000000	99,855679
3151,000000	99,859550
3150,000000	99,861879
3149,000000	99,862189
3148,000000	99,861004
3147,000000	99,859607
3146,000000	99,859490
3145,000000	99,861409
3144,000000	99,864740
3143,000000	99,868096
3142,000000	99,870572
3141,000000	99,872060
3140,000000	99,872540
3139,000000	99,871802
3138,000000	99,870046
3137,000000	99,868077
3136,000000	99,866561
3135,000000	99,865521
3134,000000	99,864843
3133,000000	99,864790
3132,000000	99,865521
3131,000000	99,866427
3130,000000	99,866501
3129,000000	99,865327
3128,000000	99,863395
3127,000000	99,861541
3126,000000	99,860336
3125,000000	99,859904
3124,000000	99,859945
3123,000000	99,859857
3122,000000	99,859073
3121,000000	99,857496
3120,000000	99,855657
3119,000000	99,854470
3118,000000	99,854643
3117,000000	99,855971
3116,000000	99,857092
3115,000000	99,856320
3114,000000	99,853130
3113,000000	99,848829
3112,000000	99,845486
3111,000000	99,844061
3110,000000	99,843651
3109,000000	99,842502
3108,000000	99,839638
3107,000000	99,835428
3106,000000	99,830840
3105,000000	99,826487
3104,000000	99,822448
3103,000000	99,818646
3102,000000	99,815007
3101,000000	99,811356
3100,000000	99,807607
3099,000000	99,804242
3098,000000	99,802137
3097,000000	99,801538
3096,000000	99,801420
3095,000000	99,800268
3094,000000	99,797482
3093,000000	99,793740
3092,000000	99,790064
3091,000000	99,786762
3090,000000	99,783136
3089,000000	99,777849
3088,000000	99,769672
3087,000000	99,758381
3086,000000	99,745048
3085,000000	99,731302
3084,000000	99,718207
3083,000000	99,705955
3082,000000	99,694446
3081,000000	99,683732
3080,000000	99,673896
3079,000000	99,664867
3078,000000	99,656473
3077,000000	99,648460
3076,000000	99,640552
3075,000000	99,632799
3074,000000	99,625840
3073,000000	99,620448
3072,000000	99,616773
3071,000000	99,614479
3070,000000	99,613579
3069,000000	99,614514
3068,000000	99,617112
3067,000000	99,619984
3066,000000	99,621591
3065,000000	99,621809
3064,000000	99,621974
3063,000000	99,623339
3062,000000	99,625742
3061,000000	99,627930
3060,000000	99,629089
3059,000000	99,629901
3058,000000	99,632066
3057,000000	99,636806
3056,000000	99,644016
3055,000000	99,652708
3054,000000	99,661719
3053,000000	99,669678
3052,000000	99,674939
3051,000000	99,676470
3050,000000	99,674870
3049,000000	99,671874
3048,000000	99,668594
3047,000000	99,664687
3046,000000	99,659300
3045,000000	99,652339
3044,000000	99,644634
3043,000000	99,637235
3042,000000	99,630819
3041,000000	99,625462
3040,000000	99,620771
3039,000000	99,616389
3038,000000	99,612371
3037,000000	99,608863
3036,000000	99,605430
3035,000000	99,601048
3034,000000	99,594848
3033,000000	99,586717
3032,000000	99,577386
3031,000000	99,568368
3030,000000	99,561523
3029,000000	99,557809
3028,000000	99,556193
3027,000000	99,554373
3026,000000	99,550935
3025,000000	99,546411
3024,000000	99,541959
3023,000000	99,537587
3022,000000	99,532276
3021,000000	99,525585
3020,000000	99,518455
3019,000000	99,512278
3018,000000	99,507434
3017,000000	99,502893
3016,000000	99,497232
3015,000000	99,490007
3014,000000	99,482066
3013,000000	99,474546
3012,000000	99,467941
3011,000000	99,462321
3010,000000	99,457935
3009,000000	99,454864
3008,000000	99,452278
3007,000000	99,448854
3006,000000	99,444091
3005,000000	99,438583
3004,000000	99,432833
3003,000000	99,426299
3002,000000	99,417609
3001,000000	99,405105
3000,000000	99,386922
2999,000000	99,361279
2998,000000	99,327185
2997,000000	99,284320
2996,000000	99,232298
2995,000000	99,170347
2994,000000	99,097867
2993,000000	99,014695
2992,000000	98,920410
2991,000000	98,814216
2990,000000	98,695278
2989,000000	98,562881
2988,000000	98,417159
2987,000000	98,261208
2986,000000	98,102274
2985,000000	97,946946
2984,000000	97,791769
2983,000000	97,619551
2982,000000	97,407797
2981,000000	97,143983
2980,000000	96,833308
2979,000000	96,492802
2978,000000	96,140114
2977,000000	95,786638
2976,000000	95,438149
2975,000000	95,097258
2974,000000	94,763423
2973,000000	94,430865
2972,000000	94,088711
2971,000000	93,727374
2970,000000	93,347123
2969,000000	92,960193
2968,000000	92,583085
2967,000000	92,227192
2966,000000	91,897274
2965,000000	91,596424
2964,000000	91,329876
2963,000000	91,103434
2962,000000	90,921411
2961,000000	90,786889
2960,000000	90,702326
2959,000000	90,669558
2958,000000	90,688643
2957,000000	90,757794
2956,000000	90,873132
2955,000000	91,028474
2954,000000	91,216008
2953,000000	91,426133
2952,000000	91,646717
2951,000000	91,862240
2950,000000	92,055680
2949,000000	92,211599
2948,000000	92,318163
2947,000000	92,367456
2946,000000	92,355094
2945,000000	92,280760
2944,000000	92,147443
2943,000000	91,960442
2942,000000	91,726444
2941,000000	91,453144
2940,000000	91,148767
2939,000000	90,820804
2938,000000	90,476722
2937,000000	90,125173
2936,000000	89,776244
2935,000000	89,439658
2934,000000	89,122948
2933,000000	88,831935
2932,000000	88,571563
2931,000000	88,346286
2930,000000	88,159059
2929,000000	88,009859
2928,000000	87,894312
2927,000000	87,803657
2926,000000	87,726699
2925,000000	87,652231
2924,000000	87,570814
2923,000000	87,475810
2922,000000	87,364962
2921,000000	87,243246
2920,000000	87,125750
2919,000000	87,039099
2918,000000	87,018049
2917,000000	87,094155
2916,000000	87,281197
2915,000000	87,566420
2914,000000	87,915896
2913,000000	88,289823
2912,000000	88,657390
2911,000000	89,004181
2910,000000	89,330131
2909,000000	89,643379
2908,000000	89,953660
2907,000000	90,268762
2906,000000	90,593794
2905,000000	90,931052
2904,000000	91,279943
2903,000000	91,637220
2902,000000	91,998086
2901,000000	92,357512
2900,000000	92,711018
2899,000000	93,055045
2898,000000	93,386620
2897,000000	93,702649
2896,000000	93,999703
2895,000000	94,275029
2894,000000	94,528090
2893,000000	94,760352
2892,000000	94,973324
2891,000000	95,166670
2890,000000	95,338180
2889,000000	95,485438
2888,000000	95,607136
2887,000000	95,702922
2886,000000	95,771699
2885,000000	95,809968
2884,000000	95,812243
2883,000000	95,773625
2882,000000	95,692967
2881,000000	95,573841
2880,000000	95,423339
2879,000000	95,250372
2878,000000	95,065188
2877,000000	94,879473
2876,000000	94,705155
2875,000000	94,553014
2874,000000	94,431788
2873,000000	94,348153
2872,000000	94,305895
2871,000000	94,303438
2870,000000	94,331511
2869,000000	94,373280
2868,000000	94,407886
2867,000000	94,416222
2866,000000	94,386071
2865,000000	94,314193
2864,000000	94,205636
2863,000000	94,071521
2862,000000	93,926441
2861,000000	93,785674
2860,000000	93,662646
2859,000000	93,566748
2858,000000	93,501712
2857,000000	93,464641
2856,000000	93,445815
2855,000000	93,430984
2854,000000	93,407188
2853,000000	93,372065
2852,000000	93,344682
2851,000000	93,368493
2850,000000	93,498053
2849,000000	93,771445
2848,000000	94,184932
2847,000000	94,690649
2846,000000	95,220378
2845,000000	95,716240
2844,000000	96,148043
2843,000000	96,512203
2842,000000	96,819234
2841,000000	97,082059
2840,000000	97,309867
2839,000000	97,507772
2838,000000	97,679620
2837,000000	97,829392
2836,000000	97,960341
2835,000000	98,074390
2834,000000	98,173102
2833,000000	98,258797
2832,000000	98,334134
2831,000000	98,400568
2830,000000	98,458123
2829,000000	98,506612
2828,000000	98,546569
2827,000000	98,578991
2826,000000	98,604409
2825,000000	98,622528
2824,000000	98,632644
2823,000000	98,634645
2822,000000	98,630022
2821,000000	98,621848
2820,000000	98,613695
2819,000000	98,608644
2818,000000	98,609219
2817,000000	98,617840
2816,000000	98,636591
2815,000000	98,666428
2814,000000	98,706812
2813,000000	98,755929
2812,000000	98,811016
2811,000000	98,868872
2810,000000	98,926634
2809,000000	98,982366
2808,000000	99,034925
2807,000000	99,083255
2806,000000	99,126128
2805,000000	99,162673
2804,000000	99,193018
2803,000000	99,218478
2802,000000	99,241166
2801,000000	99,263059
2800,000000	99,285018
2799,000000	99,306523
2798,000000	99,326450
2797,000000	99,344183
2796,000000	99,359994
2795,000000	99,374621
2794,000000	99,388830
2793,000000	99,403257
2792,000000	99,418224
2791,000000	99,433436
2790,000000	99,448015
2789,000000	99,461099
2788,000000	99,472508
2787,000000	99,482935
2786,000000	99,493502
2785,000000	99,505006
2784,000000	99,517353
2783,000000	99,529595
2782,000000	99,540570
2781,000000	99,549669
2780,000000	99,557227
2779,000000	99,564353
2778,000000	99,572158
2777,000000	99,580698
2776,000000	99,588596
2775,000000	99,594161
2774,000000	99,597224
2773,000000	99,599518
2772,000000	99,602838
2771,000000	99,607012
2770,000000	99,610142
2769,000000	99,610803
2768,000000	99,609514
2767,000000	99,607999
2766,000000	99,607447
2765,000000	99,607720
2764,000000	99,607926
2763,000000	99,607421
2762,000000	99,606321
2761,000000	99,605306
2760,000000	99,604956
2759,000000	99,605230
2758,000000	99,605511
2757,000000	99,605109
2756,000000	99,603641
2755,000000	99,601071
2754,000000	99,597675
2753,000000	99,594079
2752,000000	99,591157
2751,000000	99,589533
2750,000000	99,588982
2749,000000	99,588333
2748,000000	99,586249
2747,000000	99,582355
2746,000000	99,577604
2745,000000	99,573375
2744,000000	99,570253
2743,000000	99,567856
2742,000000	99,565641
2741,000000	99,563382
2740,000000	99,560863
2739,000000	99,557761
2738,000000	99,554241
2737,000000	99,551228
2736,000000	99,549620
2735,000000	99,549544
2734,000000	99,550800
2733,000000	99,553674
2732,000000	99,558633
2731,000000	99,565307
2730,000000	99,572507
2729,000000	99,579409
2728,000000	99,586310
2727,000000	99,594044
2726,000000	99,602972
2725,000000	99,612637
2724,000000	99,622088
2723,000000	99,630434
2722,000000	99,637415
2721,000000	99,643608
2720,000000	99,649817
2719,000000	99,656199
2718,000000	99,662255
2717,000000	99,667719
2716,000000	99,673041
2715,000000	99,678770
2714,000000	99,684802
2713,000000	99,690510
2712,000000	99,695360
2711,000000	99,699168
2710,000000	99,701981
2709,000000	99,704095
2708,000000	99,706144
2707,000000	99,708834
2706,000000	99,712464
2705,000000	99,716770
2704,000000	99,721194
2703,000000	99,725214
2702,000000	99,728457
2701,000000	99,730686
2700,000000	99,731792
2699,000000	99,731907
2698,000000	99,731512
2697,000000	99,731271
2696,000000	99,731546
2695,000000	99,732094
2694,000000	99,732409
2693,000000	99,732335
2692,000000	99,732154
2691,000000	99,732131
2690,000000	99,732233
2689,000000	99,732354
2688,000000	99,732513
2687,000000	99,732688
2686,000000	99,732652
2685,000000	99,732143
2684,000000	99,731087
2683,000000	99,729568
2682,000000	99,727737
2681,000000	99,725853
2680,000000	99,724279
2679,000000	99,723261
2678,000000	99,722763
2677,000000	99,722518
2676,000000	99,722148
2675,000000	99,721286
2674,000000	99,719841
2673,000000	99,718246
2672,000000	99,717272
2671,000000	99,717469
2670,000000	99,718897
2669,000000	99,721378
2668,000000	99,724750
2667,000000	99,728806
2666,000000	99,733302
2665,000000	99,738157
2664,000000	99,743427
2663,000000	99,748850
2662,000000	99,753726
2661,000000	99,757579
2660,000000	99,760898
2659,000000	99,764990
2658,000000	99,771065
2657,000000	99,779426
2656,000000	99,789208
2655,000000	99,798664
2654,000000	99,806004
2653,000000	99,810538
2652,000000	99,813160
2651,000000	99,815529
2650,000000	99,818765
2649,000000	99,822980
2648,000000	99,827732
2647,000000	99,832415
2646,000000	99,836225
2645,000000	99,838418
2644,000000	99,838936
2643,000000	99,838587
2642,000000	99,838401
2641,000000	99,838913
2640,000000	99,840140
2639,000000	99,841865
2638,000000	99,843648
2637,000000	99,844768
2636,000000	99,844673
2635,000000	99,843683
2634,000000	99,842985
2633,000000	99,843588
2632,000000	99,845175
2631,000000	99,846213
2630,000000	99,845470
2629,000000	99,843395
2628,000000	99,841726
2627,000000	99,841570
2626,000000	99,842147
2625,000000	99,841697
2624,000000	99,839437
2623,000000	99,836243
2622,000000	99,833517
2621,000000	99,831801
2620,000000	99,830591
2619,000000	99,829126
2618,000000	99,827155
2617,000000	99,825163
2616,000000	99,824039
2615,000000	99,824294
2614,000000	99,825469
2613,000000	99,826465
2612,000000	99,826562
2611,000000	99,825965
2610,000000	99,825372
2609,000000	99,825377
2608,000000	99,826358
2607,000000	99,828327
2606,000000	99,830405
2605,000000	99,830930
2604,000000	99,828973
2603,000000	99,825789
2602,000000	99,823944
2601,000000	99,824583
2600,000000	99,825989
2599,000000	99,825311
2598,000000	99,821485
2597,000000	99,816070
2596,000000	99,811529
2595,000000	99,809264
2594,000000	99,809226
2593,000000	99,810502
2592,000000	99,811667
2591,000000	99,811052
2590,000000	99,807709
2589,000000	99,802531
2588,000000	99,798025
2587,000000	99,796453
2586,000000	99,798078
2585,000000	99,801245
2584,000000	99,803940
2583,000000	99,805113
2582,000000	99,804830
2581,000000	99,803770
2580,000000	99,802767
2579,000000	99,802421
2578,000000	99,802712
2577,000000	99,802988
2576,000000	99,802504
2575,000000	99,801006
2574,000000	99,798758
2573,000000	99,796181
2572,000000	99,793775
2571,000000	99,792392
2570,000000	99,793140
2569,000000	99,796463
2568,000000	99,801256
2567,000000	99,805279
2566,000000	99,806900
2565,000000	99,806536
2564,000000	99,806234
2563,000000	99,807772
2562,000000	99,811104
2561,000000	99,814483
2560,000000	99,815852
2559,000000	99,814302
2558,000000	99,810784
2557,000000	99,807712
2556,000000	99,807437
2555,000000	99,810429
2554,000000	99,814827
2553,000000	99,818151
2552,000000	99,819597
2551,000000	99,820448
2550,000000	99,822317
2549,000000	99,825505
2548,000000	99,829182
2547,000000	99,832560
2546,000000	99,835269
2545,000000	99,837013
2544,000000	99,837742
2543,000000	99,838249
2542,000000	99,839797
2541,000000	99,842703
2540,000000	99,845790
2539,000000	99,847756
2538,000000	99,848836
2537,000000	99,850538
2536,000000	99,853852
2535,000000	99,858187
2534,000000	99,862027
2533,000000	99,864062
2532,000000	99,863508
2531,000000	99,860097
2530,000000	99,854424
2529,000000	99,848247
2528,000000	99,843787
2527,000000	99,842372
2526,000000	99,843832
2525,000000	99,847235
2524,000000	99,852010
2523,000000	99,858145
2522,000000	99,865343
2521,000000	99,872227
2520,000000	99,876799
2519,000000	99,878064
2518,000000	99,877284
2517,000000	99,877290
2516,000000	99,880199
2515,000000	99,885625
2514,000000	99,891296
2513,000000	99,895383
2512,000000	99,897967
2511,000000	99,900254
2510,000000	99,902852
2509,000000	99,905425
2508,000000	99,907847
2507,000000	99,910855
2506,000000	99,915076
2505,000000	99,919847
2504,000000	99,923726
2503,000000	99,926107
2502,000000	99,927741
2501,000000	99,929591
2500,000000	99,931805
2499,000000	99,934091
2498,000000	99,936366
2497,000000	99,938394
2496,000000	99,939243
2495,000000	99,938019
2494,000000	99,935239
2493,000000	99,932847
2492,000000	99,932662
2491,000000	99,935042
2490,000000	99,938771
2489,000000	99,941645
2488,000000	99,941553
2487,000000	99,938298
2486,000000	99,934837
2485,000000	99,935539
2484,000000	99,942209
2483,000000	99,952095
2482,000000	99,960452
2481,000000	99,964741
2480,000000	99,965877
2479,000000	99,966150
2478,000000	99,967045
2477,000000	99,968798
2476,000000	99,970751
2475,000000	99,971735
2474,000000	99,971042
2473,000000	99,969575
2472,000000	99,969542
2471,000000	99,972409
2470,000000	99,977391
2469,000000	99,982176
2468,000000	99,984878
2467,000000	99,985241
2466,000000	99,984487
2465,000000	99,984328
2464,000000	99,985703
2463,000000	99,987915
2462,000000	99,989233
2461,000000	99,988863
2460,000000	99,988145
2459,000000	99,989297
2458,000000	99,992995
2457,000000	99,997668
2456,000000	100,001210
2455,000000	100,002774
2454,000000	100,002658
2453,000000	100,001239
2452,000000	99,998936
2451,000000	99,996948
2450,000000	99,996815
2449,000000	99,998621
2448,000000	100,000319
2447,000000	99,999830
2446,000000	99,997616
2445,000000	99,996311
2444,000000	99,997707
2443,000000	100,000794
2442,000000	100,003055
2441,000000	100,002940
2440,000000	100,000637
2439,000000	99,997117
2438,000000	99,993315
2437,000000	99,990019
2436,000000	99,987648
2435,000000	99,985916
2434,000000	99,984135
2433,000000	99,981955
2432,000000	99,979510
2431,000000	99,977001
2430,000000	99,974626
2429,000000	99,972833
2428,000000	99,971858
2427,000000	99,970847
2426,000000	99,968229
2425,000000	99,963618
2424,000000	99,958966
2423,000000	99,957020
2422,000000	99,958544
2421,000000	99,961439
2420,000000	99,962709
2419,000000	99,961177
2418,000000	99,958311
2417,000000	99,956644
2416,000000	99,957435
2415,000000	99,959649
2414,000000	99,961048
2413,000000	99,960201
2412,000000	99,957438
2411,000000	99,954132
2410,000000	99,951593
2409,000000	99,950861
2408,000000	99,952939
2407,000000	99,958228
2406,000000	99,965474
2405,000000	99,971889
2404,000000	99,975057
2403,000000	99,974944
2402,000000	99,973918
2401,000000	99,974713
2400,000000	99,978201
2399,000000	99,982958
2398,000000	99,986818
2397,000000	99,988772
2396,000000	99,989360
2395,000000	99,989447
2394,000000	99,989233
2393,000000	99,988784
2392,000000	99,988924
2391,000000	99,990668
2390,000000	99,993656
2389,000000	99,996090
2388,000000	99,996466
2387,000000	99,994772
2386,000000	99,991575
2385,000000	99,986639
2384,000000	99,979676
2383,000000	99,971878
2382,000000	99,965766
2381,000000	99,963170
2380,000000	99,963783
2379,000000	99,965988
2378,000000	99,968390
2377,000000	99,970422
2376,000000	99,972016
2375,000000	99,973525
2374,000000	99,975672
2373,000000	99,978743
2372,000000	99,981686
2371,000000	99,982732
2370,000000	99,981530
2369,000000	99,979604
2368,000000	99,978485
2367,000000	99,978402
2366,000000	99,979346
2365,000000	99,982175
2364,000000	99,986382
2363,000000	99,988478
2362,000000	99,985367
2361,000000	99,978454
2360,000000	99,971309
2359,000000	99,965359
2358,000000	99,960946
2357,000000	99,960245
2356,000000	99,965556
2355,000000	99,974900
2354,000000	99,984237
2353,000000	99,991012
2352,000000	99,994237
2351,000000	99,994092
2350,000000	99,991269
2349,000000	99,986752
2348,000000	99,981597
2347,000000	99,978730
2346,000000	99,981645
2345,000000	99,989455
2344,000000	99,997060
2343,000000	100,000671
2342,000000	100,001835
2341,000000	100,003395
2340,000000	100,005829
2339,000000	100,007949
2338,000000	100,008619
2337,000000	100,006883
2336,000000	100,001678
2335,000000	99,993655
2334,000000	99,986387
2333,000000	99,983448
2332,000000	99,984559
2331,000000	99,987044
2330,000000	99,989137
2329,000000	99,991922
2328,000000	99,996071
2327,000000	100,001352
2326,000000	100,007421
2325,000000	100,013789
2324,000000	100,020389
2323,000000	100,027320
2322,000000	100,035453
2321,000000	100,044045
2320,000000	100,050185
2319,000000	100,051481
2318,000000	100,048442
2317,000000	100,044035
2316,000000	100,040505
2315,000000	100,038671
2314,000000	100,038425
2313,000000	100,039539
2312,000000	100,041536
2311,000000	100,044261
2310,000000	100,047936
2309,000000	100,052102
2308,000000	100,055308
2307,000000	100,056723
2306,000000	100,057713
2305,000000	100,060022
2304,000000	100,063238
2303,000000	100,064706
2302,000000	100,062356
2301,000000	100,056786
2300,000000	100,050953
2299,000000	100,048799
2298,000000	100,053118
2297,000000	100,063443
2296,000000	100,075251
2295,000000	100,083148
2294,000000	100,085134
2293,000000	100,083561
2292,000000	100,082136
2291,000000	100,083078
2290,000000	100,087050
2289,000000	100,093472
2288,000000	100,100375
2287,000000	100,105304
2286,000000	100,107885
2285,000000	100,110239
2284,000000	100,114079
2283,000000	100,118341
2282,000000	100,120951
2281,000000	100,121418
2280,000000	100,120174
2279,000000	100,116630
2278,000000	100,110765
2277,000000	100,106239
2276,000000	100,108489
2275,000000	100,118613
2274,000000	100,131237
2273,000000	100,140201
2272,000000	100,144432
2271,000000	100,146424
2270,000000	100,146580
2269,000000	100,142500
2268,000000	100,134285
2267,000000	100,127635
2266,000000	100,129627
2265,000000	100,142182
2264,000000	100,160728
2263,000000	100,178311
2262,000000	100,189691
2261,000000	100,192635
2260,000000	100,188208
2259,000000	100,180445
2258,000000	100,174168
2257,000000	100,171846
2256,000000	100,173041
2255,000000	100,177000
2254,000000	100,184228
2253,000000	100,194681
2252,000000	100,205847
2251,000000	100,214314
2250,000000	100,218382
2249,000000	100,217956
2248,000000	100,212968
2247,000000	100,204150
2246,000000	100,195295
2245,000000	100,192023
2244,000000	100,196373
2243,000000	100,203513
2242,000000	100,205802
2241,000000	100,200630
2240,000000	100,193484
2239,000000	100,192556
2238,000000	100,200477
2237,000000	100,211606
2236,000000	100,217598
2235,000000	100,215579
2234,000000	100,210735
2233,000000	100,211153
2232,000000	100,220071
2231,000000	100,232644
2230,000000	100,239464
2229,000000	100,233767
2228,000000	100,217128
2227,000000	100,198839
2226,000000	100,188433
2225,000000	100,187650
2224,000000	100,190289
2223,000000	100,190867
2222,000000	100,192033
2221,000000	100,201140
2220,000000	100,220070
2219,000000	100,241119
2218,000000	100,253909
2217,000000	100,254844
2216,000000	100,248754
2215,000000	100,242335
2214,000000	100,237743
2213,000000	100,233152
2212,000000	100,228151
2211,000000	100,226232
2210,000000	100,230976
2209,000000	100,241104
2208,000000	100,251544
2207,000000	100,259559
2206,000000	100,267526
2205,000000	100,278814
2204,000000	100,292819
2203,000000	100,305438
2202,000000	100,312975
2201,000000	100,314467
2200,000000	100,311694
2199,000000	100,308286
2198,000000	100,307833
2197,000000	100,311458
2196,000000	100,317364
2195,000000	100,322873
2194,000000	100,325690
2193,000000	100,323338
2192,000000	100,314516
2191,000000	100,302623
2190,000000	100,295350
2189,000000	100,297844
2188,000000	100,307177
2187,000000	100,315815
2186,000000	100,319393
2185,000000	100,319193
2184,000000	100,318343
2183,000000	100,318162
2182,000000	100,318045
2181,000000	100,317128
2180,000000	100,316049
2179,000000	100,317630
2178,000000	100,324387
2177,000000	100,334492
2176,000000	100,342082
2175,000000	100,343061
2174,000000	100,338891
2173,000000	100,334330
2172,000000	100,334814
2171,000000	100,346624
2170,000000	100,374391
2169,000000	100,414076
2168,000000	100,451992
2167,000000	100,475674
2166,000000	100,484382
2165,000000	100,486519
2164,000000	100,489775
2163,000000	100,496703
2162,000000	100,505219
2161,000000	100,507213
2160,000000	100,490657
2159,000000	100,452944
2158,000000	100,411074
2157,000000	100,389180
2156,000000	100,396091
2155,000000	100,421304
2154,000000	100,448222
2153,000000	100,465653
2152,000000	100,471136
2151,000000	100,468630
2150,000000	100,463428
2149,000000	100,457255
2148,000000	100,448187
2147,000000	100,436306
2146,000000	100,427520
2145,000000	100,428973
2144,000000	100,440920
2143,000000	100,454800
2142,000000	100,458631
2141,000000	100,444241
2140,000000	100,412914
2139,000000	100,376179
2138,000000	100,348647
2137,000000	100,336660
2136,000000	100,334033
2135,000000	100,330239
2134,000000	100,320114
2133,000000	100,303904
2132,000000	100,283119
2131,000000	100,262117
2130,000000	100,250365
2129,000000	100,255670
2128,000000	100,274088
2127,000000	100,291472
2126,000000	100,296634
2125,000000	100,290140
2124,000000	100,280412
2123,000000	100,274468
2122,000000	100,273604
2121,000000	100,275065
2120,000000	100,275469
2119,000000	100,273367
2118,000000	100,269461
2117,000000	100,264851
2116,000000	100,260229
2115,000000	100,257201
2114,000000	100,258189
2113,000000	100,263106
2112,000000	100,268167
2111,000000	100,270428
2110,000000	100,271295
2109,000000	100,272512
2108,000000	100,271254
2107,000000	100,263810
2106,000000	100,252665
2105,000000	100,244999
2104,000000	100,244370
2103,000000	100,248182
2102,000000	100,252887
2101,000000	100,256843
2100,000000	100,258352
2099,000000	100,256416
2098,000000	100,254579
2097,000000	100,259188
2096,000000	100,271694
2095,000000	100,286121
2094,000000	100,295451
2093,000000	100,296969
2092,000000	100,291061
2091,000000	100,279610
2090,000000	100,267292
2089,000000	100,260569
2088,000000	100,262725
2087,000000	100,271729
2086,000000	100,283707
2085,000000	100,296005
2084,000000	100,306667
2083,000000	100,314264
2082,000000	100,319319
2081,000000	100,323515
2080,000000	100,327068
2079,000000	100,329366
2078,000000	100,331687
2077,000000	100,335355
2076,000000	100,337069
2075,000000	100,331006
2074,000000	100,317069
2073,000000	100,302499
2072,000000	100,293377
2071,000000	100,289214
2070,000000	100,288306
2069,000000	100,292751
2068,000000	100,303661
2067,000000	100,315268
2066,000000	100,319026
2065,000000	100,312684
2064,000000	100,302095
2063,000000	100,294801
2062,000000	100,294372
2061,000000	100,299942
2060,000000	100,308201
2059,000000	100,315732
2058,000000	100,320719
2057,000000	100,322580
2056,000000	100,321018
2055,000000	100,317533
2054,000000	100,317409
2053,000000	100,326856
2052,000000	100,346431
2051,000000	100,368506
2050,000000	100,381865
2049,000000	100,380190
2048,000000	100,368860
2047,000000	100,361764
2046,000000	100,367678
2045,000000	100,379576
2044,000000	100,381249
2043,000000	100,367185
2042,000000	100,351034
2041,000000	100,349998
2040,000000	100,365968
2039,000000	100,388921
2038,000000	100,413460
2037,000000	100,441212
2036,000000	100,469976
2035,000000	100,491745
2034,000000	100,502113
2033,000000	100,503888
2032,000000	100,501266
2031,000000	100,496697
2030,000000	100,491689
2029,000000	100,483704
2028,000000	100,465383
2027,000000	100,435294
2026,000000	100,406851
2025,000000	100,396862
2024,000000	100,405579
2023,000000	100,417579
2022,000000	100,420782
2021,000000	100,414727
2020,000000	100,402893
2019,000000	100,388266
2018,000000	100,377840
2017,000000	100,381723
2016,000000	100,403668
2015,000000	100,437640
2014,000000	100,472312
2013,000000	100,494009
2012,000000	100,493007
2011,000000	100,475272
2010,000000	100,460950
2009,000000	100,460925
2008,000000	100,459980
2007,000000	100,435665
2006,000000	100,389341
2005,000000	100,345007
2004,000000	100,322600
2003,000000	100,326991
2002,000000	100,356069
2001,000000	100,400577
2000,000000	100,439414
1999,000000	100,454193
1998,000000	100,449489
1997,000000	100,445562
1996,000000	100,450551
1995,000000	100,452335
1994,000000	100,439003
1993,000000	100,413590
1992,000000	100,385119
1991,000000	100,357759
1990,000000	100,336725
1989,000000	100,333850
1988,000000	100,356622
1987,000000	100,396906
1986,000000	100,435353
1985,000000	100,453621
1984,000000	100,444054
1983,000000	100,415799
1982,000000	100,392353
1981,000000	100,394153
1980,000000	100,418926
1979,000000	100,444991
1978,000000	100,454526
1977,000000	100,446166
1976,000000	100,427995
1975,000000	100,411270
1974,000000	100,409979
1973,000000	100,429840
1972,000000	100,456538
1971,000000	100,470130
1970,000000	100,469316
1969,000000	100,467385
1968,000000	100,467394
1967,000000	100,457846
1966,000000	100,434259
1965,000000	100,408065
1964,000000	100,390788
1963,000000	100,384448
1962,000000	100,388524
1961,000000	100,400668
1960,000000	100,409425
1959,000000	100,401621
1958,000000	100,379376
1957,000000	100,357877
1956,000000	100,346005
1955,000000	100,340770
1954,000000	100,340126
1953,000000	100,347085
1952,000000	100,359192
1951,000000	100,366575
1950,000000	100,364166
1949,000000	100,356852
1948,000000	100,350312
1947,000000	100,345929
1946,000000	100,345451
1945,000000	100,349832
1944,000000	100,352161
1943,000000	100,343132
1942,000000	100,326677
1941,000000	100,317660
1940,000000	100,321095
1939,000000	100,327207
1938,000000	100,327919
1937,000000	100,326366
1936,000000	100,328183
1935,000000	100,333062
1934,000000	100,339070
1933,000000	100,346614
1932,000000	100,354577
1931,000000	100,359847
1930,000000	100,363389
1929,000000	100,369578
1928,000000	100,376221
1927,000000	100,374147
1926,000000	100,359796
1925,000000	100,341260
1924,000000	100,329289
1923,000000	100,327478
1922,000000	100,333684
1921,000000	100,343717
1920,000000	100,350100
1919,000000	100,344349
1918,000000	100,327327
1917,000000	100,312080
1916,000000	100,308830
1915,000000	100,315041
1914,000000	100,323816
1913,000000	100,332305
1912,000000	100,339612
1911,000000	100,342769
1910,000000	100,339433
1909,000000	100,331845
1908,000000	100,324177
1907,000000	100,319313
1906,000000	100,319348
1905,000000	100,324554
1904,000000	100,330428
1903,000000	100,329827
1902,000000	100,320432
1901,000000	100,306510
1900,000000	100,292695
1899,000000	100,281307
1898,000000	100,275171
1897,000000	100,276170
1896,000000	100,280017
1895,000000	100,278767
1894,000000	100,270836
1893,000000	100,262444
1892,000000	100,257987
1891,000000	100,255505
1890,000000	100,252354
1889,000000	100,249003
1888,000000	100,245773
1887,000000	100,242453
1886,000000	100,241725
1885,000000	100,246504
1884,000000	100,253882
1883,000000	100,257396
1882,000000	100,255512
1881,000000	100,252029
1880,000000	100,248542
1879,000000	100,243688
1878,000000	100,238940
1877,000000	100,237417
1876,000000	100,237665
1875,000000	100,235578
1874,000000	100,231966
1873,000000	100,230924
1872,000000	100,231274
1871,000000	100,227607
1870,000000	100,220520
1869,000000	100,217579
1868,000000	100,219903
1867,000000	100,219616
1866,000000	100,214654
1865,000000	100,211506
1864,000000	100,213004
1863,000000	100,214624
1862,000000	100,212952
1861,000000	100,209903
1860,000000	100,206671
1859,000000	100,201441
1858,000000	100,195444
1857,000000	100,193176
1856,000000	100,194214
1855,000000	100,192773
1854,000000	100,187068
1853,000000	100,181474
1852,000000	100,177213
1851,000000	100,170095
1850,000000	100,159754
1849,000000	100,152021
1848,000000	100,149908
1847,000000	100,149209
1846,000000	100,145566
1845,000000	100,139256
1844,000000	100,131240
1843,000000	100,121667
1842,000000	100,115113
1841,000000	100,117515
1840,000000	100,126313
1839,000000	100,132949
1838,000000	100,133669
1837,000000	100,131832
1836,000000	100,130044
1835,000000	100,127736
1834,000000	100,127418
1833,000000	100,133596
1832,000000	100,144310
1831,000000	100,151592
1830,000000	100,152111
1829,000000	100,149628
1828,000000	100,146331
1827,000000	100,141387
1826,000000	100,136808
1825,000000	100,135719
1824,000000	100,134972
1823,000000	100,128717
1822,000000	100,119433
1821,000000	100,114458
1820,000000	100,113599
1819,000000	100,109979
1818,000000	100,102070
1817,000000	100,095712
1816,000000	100,092676
1815,000000	100,087856
1814,000000	100,080285
1813,000000	100,075754
1812,000000	100,076666
1811,000000	100,077705
1810,000000	100,074025
1809,000000	100,066837
1808,000000	100,057585
1807,000000	100,045843
1806,000000	100,035325
1805,000000	100,031962
1804,000000	100,034254
1803,000000	100,034019
1802,000000	100,029124
1801,000000	100,025031
1800,000000	100,021934
1799,000000	100,013104
1798,000000	99,998339
1797,000000	99,985614
1796,000000	99,977321
1795,000000	99,967368
1794,000000	99,953394
1793,000000	99,941055
1792,000000	99,931665
1791,000000	99,918180
1790,000000	99,900661
1789,000000	99,887563
1788,000000	99,879352
1787,000000	99,868034
1786,000000	99,851881
1785,000000	99,838677
1784,000000	99,830965
1783,000000	99,821257
1782,000000	99,806963
1781,000000	99,793252
1780,000000	99,780271
1779,000000	99,762821
1778,000000	99,743279
1777,000000	99,730103
1776,000000	99,720848
1775,000000	99,703006
1774,000000	99,672932
1773,000000	99,641042
1772,000000	99,612838
1771,000000	99,581048
1770,000000	99,545533
1769,000000	99,515184
1768,000000	99,488482
1767,000000	99,456184
1766,000000	99,420651
1765,000000	99,391206
1764,000000	99,363453
1763,000000	99,321342
1762,000000	99,263631
1761,000000	99,206663
1760,000000	99,152582
1759,000000	99,084995
1758,000000	98,996476
1757,000000	98,896848
1756,000000	98,791725
1755,000000	98,673474
1754,000000	98,537272
1753,000000	98,379320
1752,000000	98,179338
1751,000000	97,914848
1750,000000	97,596469
1749,000000	97,254115
1748,000000	96,887911
1747,000000	96,474429
1746,000000	96,006160
1745,000000	95,486759
1744,000000	94,912235
1743,000000	94,280235
1742,000000	93,594618
1741,000000	92,841082
1740,000000	91,998407
1739,000000	91,117758
1738,000000	90,313092
1737,000000	89,607170
1736,000000	88,872529
1735,000000	87,908729
1734,000000	86,726975
1733,000000	85,643039
1732,000000	84,800518
1731,000000	84,047757
1730,000000	83,266865
1729,000000	82,480474
1728,000000	81,750722
1727,000000	81,082500
1726,000000	80,460643
1725,000000	79,903557
1724,000000	79,433991
1723,000000	79,053509
1722,000000	78,778221
1721,000000	78,644240
1720,000000	78,667751
1719,000000	78,842297
1718,000000	79,196757
1717,000000	79,784452
1716,000000	80,569761
1715,000000	81,466735
1714,000000	82,447265
1713,000000	83,515179
1712,000000	84,656571
1711,000000	85,844050
1710,000000	87,050677
1709,000000	88,242146
1708,000000	89,394961
1707,000000	90,528321
1706,000000	91,652806
1705,000000	92,677369
1704,000000	93,488129
1703,000000	94,108585
1702,000000	94,666070
1701,000000	95,275373
1700,000000	95,891290
1699,000000	96,356559
1698,000000	96,659423
1697,000000	96,897542
1696,000000	97,136591
1695,000000	97,371015
1694,000000	97,551886
1693,000000	97,673026
1692,000000	97,767013
1691,000000	97,863075
1690,000000	97,962401
1689,000000	98,044213
1688,000000	98,102944
1687,000000	98,154573
1686,000000	98,209274
1685,000000	98,262070
1684,000000	98,316152
1683,000000	98,377098
1682,000000	98,435049
1681,000000	98,481940
1680,000000	98,522319
1679,000000	98,565508
1678,000000	98,611410
1677,000000	98,651390
1676,000000	98,688508
1675,000000	98,735378
1674,000000	98,786564
1673,000000	98,826149
1672,000000	98,857531
1671,000000	98,895909
1670,000000	98,942370
1669,000000	98,980436
1668,000000	99,004828
1667,000000	99,028924
1666,000000	99,057724
1665,000000	99,084060
1664,000000	99,107027
1663,000000	99,133843
1662,000000	99,161621
1661,000000	99,178518
1660,000000	99,186509
1659,000000	99,197859
1658,000000	99,214338
1657,000000	99,226608
1656,000000	99,230046
1655,000000	99,231973
1654,000000	99,241739
1653,000000	99,258793
1652,000000	99,270503
1651,000000	99,279712
1650,000000	99,295761
1649,000000	99,308062
1648,000000	99,310355
1647,000000	99,314505
1646,000000	99,323593
1645,000000	99,325773
1644,000000	99,323463
1643,000000	99,327030
1642,000000	99,333618
1641,000000	99,333861
1640,000000	99,327948
1639,000000	99,324608
1638,000000	99,324251
1637,000000	99,316699
1636,000000	99,302247
1635,000000	99,295627
1634,000000	99,297011
1633,000000	99,295961
1632,000000	99,292717
1631,000000	99,291470
1630,000000	99,291221
1629,000000	99,286830
1628,000000	99,279765
1627,000000	99,277441
1626,000000	99,279206
1625,000000	99,276723
1624,000000	99,269041
1623,000000	99,264846
1622,000000	99,265190
1621,000000	99,262644
1620,000000	99,257374
1619,000000	99,255812
1618,000000	99,257477
1617,000000	99,254371
1616,000000	99,245681
1615,000000	99,240346
1614,000000	99,239596
1613,000000	99,234108
1612,000000	99,219274
1611,000000	99,199334
1610,000000	99,174419
1609,000000	99,133638
1608,000000	99,067270
1607,000000	98,974121
1606,000000	98,851399
1605,000000	98,691119
1604,000000	98,494478
1603,000000	98,281954
1602,000000	98,082642
1601,000000	97,922612
1600,000000	97,827756
1599,000000	97,819792
1598,000000	97,897542
1597,000000	98,033173
1596,000000	98,195019
1595,000000	98,359983
1594,000000	98,504147
1593,000000	98,605136
1592,000000	98,658434
1591,000000	98,676170
1590,000000	98,667573
1589,000000	98,633262
1588,000000	98,576126
1587,000000	98,502444
1586,000000	98,408187
1585,000000	98,279897
1584,000000	98,116363
1583,000000	97,941658
1582,000000	97,793522
1581,000000	97,703605
1580,000000	97,689796
1579,000000	97,761272
1578,000000	97,923716
1577,000000	98,172568
1576,000000	98,463689
1575,000000	98,716630
1574,000000	98,889033
1573,000000	98,996996
1572,000000	99,069087
1571,000000	99,128362
1570,000000	99,186405
1569,000000	99,237678
1568,000000	99,274901
1567,000000	99,304674
1566,000000	99,334369
1565,000000	99,361266
1564,000000	99,382157
1563,000000	99,399490
1562,000000	99,413664
1561,000000	99,421263
1560,000000	99,424028
1559,000000	99,444833
1558,000000	99,478396
1557,000000	99,493264
1556,000000	99,498116
1555,000000	99,508835
1554,000000	99,522312
1553,000000	99,529714
1552,000000	99,530394
1551,000000	99,534981
1550,000000	99,547248
1549,000000	99,560270
1548,000000	99,568400
1547,000000	99,574091
1546,000000	99,579209
1545,000000	99,581283
1544,000000	99,582043
1543,000000	99,587341
1542,000000	99,595052
1541,000000	99,594952
1540,000000	99,590226
1539,000000	99,591736
1538,000000	99,595304
1537,000000	99,595540
1536,000000	99,595517
1535,000000	99,599637
1534,000000	99,609420
1533,000000	99,618373
1532,000000	99,622135
1531,000000	99,625254
1530,000000	99,627881
1529,000000	99,623973
1528,000000	99,614668
1527,000000	99,609653
1526,000000	99,611558
1525,000000	99,611713
1524,000000	99,606801
1523,000000	99,603210
1522,000000	99,603003
1521,000000	99,600302
1520,000000	99,594943
1519,000000	99,594491
1518,000000	99,597148
1517,000000	99,593498
1516,000000	99,586132
1515,000000	99,584347
1514,000000	99,585314
1513,000000	99,577820
1512,000000	99,561148
1511,000000	99,545244
1510,000000	99,531149
1509,000000	99,509202
1508,000000	99,479177
1507,000000	99,461741
1506,000000	99,457671
1505,000000	99,442801
1504,000000	99,421038
1503,000000	99,406081
1502,000000	99,390595
1501,000000	99,361377
1500,000000	99,317276
1499,000000	99,265768
1498,000000	99,198735
1497,000000	99,093144
1496,000000	98,946606
1495,000000	98,777357
1494,000000	98,583157
1493,000000	98,334024
1492,000000	97,999544
1491,000000	97,579986
1490,000000	97,143422
1489,000000	96,821796
1488,000000	96,720849
1487,000000	96,843729
1486,000000	97,106266
1485,000000	97,402093
1484,000000	97,662525
1483,000000	97,864122
1482,000000	97,994224
1481,000000	98,043070
1480,000000	98,025361
1479,000000	97,964496
1478,000000	97,854707
1477,000000	97,674622
1476,000000	97,431275
1475,000000	97,146233
1474,000000	96,798997
1473,000000	96,348529
1472,000000	95,822293
1471,000000	95,285103
1470,000000	94,741178
1469,000000	94,173501
1468,000000	93,613016
1467,000000	93,114355
1466,000000	92,705827
1465,000000	92,394757
1464,000000	92,201255
1463,000000	92,132731
1462,000000	92,155896
1461,000000	92,230578
1460,000000	92,343821
1459,000000	92,510323
1458,000000	92,756050
1457,000000	93,080590
1456,000000	93,426053
1455,000000	93,735470
1454,000000	93,997137
1453,000000	94,205002
1452,000000	94,344028
1451,000000	94,400156
1450,000000	94,364847
1449,000000	94,246860
1448,000000	94,091393
1447,000000	93,954680
1446,000000	93,838968
1445,000000	93,691116
1444,000000	93,452450
1443,000000	93,072922
1442,000000	92,508240
1441,000000	91,759848
1440,000000	90,890010
1439,000000	89,947282
1438,000000	88,908526
1437,000000	87,811575
1436,000000	86,926708
1435,000000	86,501320
1434,000000	86,469825
1433,000000	86,639714
1432,000000	86,859107
1431,000000	86,958098
1430,000000	86,726326
1429,000000	86,060525
1428,000000	85,128234
1427,000000	84,298171
1426,000000	83,937885
1425,000000	84,294161
1424,000000	85,352837
1423,000000	86,745434
1422,000000	88,059431
1421,000000	89,185396
1420,000000	90,226700
1419,000000	91,208497
1418,000000	92,015052
1417,000000	92,613000
1416,000000	93,103729
1415,000000	93,574765
1414,000000	94,057152
1413,000000	94,559140
1412,000000	95,077752
1411,000000	95,587542
1410,000000	96,054780
1409,000000	96,463265
1408,000000	96,808809
1407,000000	97,086297
1406,000000	97,299631
1405,000000	97,463088
1404,000000	97,579824
1403,000000	97,642865
1402,000000	97,658165
1401,000000	97,640933
1400,000000	97,592904
1399,000000	97,505979
1398,000000	97,384186
1397,000000	97,234689
1396,000000	97,044089
1395,000000	96,795698
1394,000000	96,505738
1393,000000	96,208629
1392,000000	95,916472
1391,000000	95,622401
1390,000000	95,321134
1389,000000	95,006237
1388,000000	94,665162
1387,000000	94,298510
1386,000000	93,931173
1385,000000	93,585121
1384,000000	93,263405
1383,000000	92,970923
1382,000000	92,728322
1381,000000	92,558773
1380,000000	92,475277
1379,000000	92,483429
1378,000000	92,580238
1377,000000	92,750884
1376,000000	92,976615
1375,000000	93,237864
1374,000000	93,503829
1373,000000	93,733871
1372,000000	93,901769
1371,000000	94,006702
1370,000000	94,059412
1369,000000	94,068990
1368,000000	94,041305
1367,000000	93,981103
1366,000000	93,890495
1365,000000	93,767609
1364,000000	93,609689
1363,000000	93,420998
1362,000000	93,215589
1361,000000	93,007454
1360,000000	92,802968
1359,000000	92,605019
1358,000000	92,418193
1357,000000	92,249630
1356,000000	92,109431
1355,000000	92,010025
1354,000000	91,961404
1353,000000	91,965529
1352,000000	92,016480
1351,000000	92,102110
1350,000000	92,202232
1349,000000	92,288876
1348,000000	92,333712
1347,000000	92,313657
1346,000000	92,208499
1345,000000	92,001982
1344,000000	91,687502
1343,000000	91,266177
1342,000000	90,735527
1341,000000	90,088937
1340,000000	89,344372
1339,000000	88,568774
1338,000000	87,852457
1337,000000	87,262885
1336,000000	86,833688
1335,000000	86,571784
1334,000000	86,455619
1333,000000	86,442061
1332,000000	86,488938
1331,000000	86,571446
1330,000000	86,675440
1329,000000	86,789740
1328,000000	86,911346
1327,000000	87,045354
1326,000000	87,195698
1325,000000	87,359364
1324,000000	87,529976
1323,000000	87,700320
1322,000000	87,860353
1321,000000	88,000982
1320,000000	88,121431
1319,000000	88,226793
1318,000000	88,317024
1317,000000	88,385257
1316,000000	88,426013
1315,000000	88,437724
1314,000000	88,416729
1313,000000	88,355096
1312,000000	88,247771
1311,000000	88,093128
1310,000000	87,885912
1309,000000	87,617824
1308,000000	87,286037
1307,000000	86,897696
1306,000000	86,461689
1305,000000	85,983466
1304,000000	85,471140
1303,000000	84,933863
1302,000000	84,371354
1301,000000	83,772162
1300,000000	83,126738
1299,000000	82,434914
1298,000000	81,696961
1297,000000	80,913494
1296,000000	80,100439
1295,000000	79,291582
1294,000000	78,520659
1293,000000	77,815089
1292,000000	77,208063
1291,000000	76,736112
1290,000000	76,415171
1289,000000	76,229781
1288,000000	76,151341
1287,000000	76,145185
1286,000000	76,162015
1285,000000	76,149902
1284,000000	76,080412
1283,000000	75,951928
1282,000000	75,768026
1281,000000	75,531250
1280,000000	75,258995
1279,000000	74,983917
1278,000000	74,730906
1277,000000	74,508892
1276,000000	74,326529
1275,000000	74,194820
1274,000000	74,109105
1273,000000	74,048123
1272,000000	73,995005
1271,000000	73,941970
1270,000000	73,873498
1269,000000	73,765578
1268,000000	73,605944
1267,000000	73,398304
1266,000000	73,145631
1265,000000	72,846173
1264,000000	72,508987
1263,000000	72,151360
1262,000000	71,776499
1261,000000	71,372545
1260,000000	70,935482
1259,000000	70,476336
1258,000000	70,010865
1257,000000	69,573068
1256,000000	69,241475
1255,000000	69,120707
1254,000000	69,269802
1253,000000	69,660803
1252,000000	70,208127
1251,000000	70,814443
1250,000000	71,402617
1249,000000	71,934574
1248,000000	72,415780
1247,000000	72,872467
1246,000000	73,318202
1245,000000	73,751826
1244,000000	74,177350
1243,000000	74,606732
1242,000000	75,045731
1241,000000	75,494702
1240,000000	75,962529
1239,000000	76,463330
1238,000000	76,999185
1237,000000	77,558805
1236,000000	78,129980
1235,000000	78,701004
1234,000000	79,254409
1233,000000	79,775802
1232,000000	80,274080
1231,000000	80,785894
1230,000000	81,364597
1229,000000	82,066302
1228,000000	82,930181
1227,000000	83,953755
1226,000000	85,082222
1225,000000	86,231077
1224,000000	87,319070
1223,000000	88,284993
1222,000000	89,091858
1221,000000	89,731020
1220,000000	90,216848
1219,000000	90,570009
1218,000000	90,809693
1217,000000	90,952845
1216,000000	91,019430
1215,000000	91,031602
1214,000000	91,008052
1213,000000	90,965180
1212,000000	90,915065
1211,000000	90,862242
1210,000000	90,803546
1209,000000	90,733886
1208,000000	90,652958
1207,000000	90,562688
1206,000000	90,462195
1205,000000	90,349158
1204,000000	90,224612
1203,000000	90,093308
1202,000000	89,960056
1201,000000	89,829378
1200,000000	89,707607
1199,000000	89,602232
1198,000000	89,519215
1197,000000	89,464729
1196,000000	89,447260
1195,000000	89,473336
1194,000000	89,544895
1193,000000	89,662256
1192,000000	89,828824
1191,000000	90,047668
1190,000000	90,314826
1189,000000	90,622663
1188,000000	90,963653
1187,000000	91,328061
1186,000000	91,701463
1185,000000	92,068751
1184,000000	92,418580
1183,000000	92,741128
1182,000000	93,026387
1181,000000	93,268107
1180,000000	93,467843
1179,000000	93,630274
1178,000000	93,758013
1177,000000	93,851017
1176,000000	93,906776
1175,000000	93,921494
1174,000000	93,890480
1173,000000	93,812230
1172,000000	93,691649
1171,000000	93,538762
1170,000000	93,367525
1169,000000	93,195348
1168,000000	93,042755
1167,000000	92,930546
1166,000000	92,876727
1165,000000	92,894061
1164,000000	92,987543
1163,000000	93,148348
1162,000000	93,350406
1161,000000	93,557605
1160,000000	93,735139
1159,000000	93,858126
1158,000000	93,915639
1157,000000	93,909986
1156,000000	93,847723
1155,000000	93,731046
1154,000000	93,554310
1153,000000	93,306766
1152,000000	92,978733
1151,000000	92,562602
1150,000000	92,057750
1149,000000	91,475289
1148,000000	90,837284
1147,000000	90,169988
1146,000000	89,494124
1145,000000	88,825820
1144,000000	88,183406
1143,000000	87,586686
1142,000000	87,048278
1141,000000	86,573859
1140,000000	86,168642
1139,000000	85,834507
1138,000000	85,561170
1137,000000	85,326832
1136,000000	85,110165
1135,000000	84,891863
1134,000000	84,648412
1133,000000	84,358467
1132,000000	84,017361
1131,000000	83,638063
1130,000000	83,238311
1129,000000	82,836137
1128,000000	82,456461
1127,000000	82,126136
1126,000000	81,859772
1125,000000	81,660976
1124,000000	81,538217
1123,000000	81,511864
1122,000000	81,600297
1121,000000	81,815386
1120,000000	82,168253
1119,000000	82,661575
1118,000000	83,279278
1117,000000	83,987252
1116,000000	84,746457
1115,000000	85,516548
1114,000000	86,253578
1113,000000	86,918076
1112,000000	87,484300
1111,000000	87,937851
1110,000000	88,269878
1109,000000	88,483379
1108,000000	88,596436
1107,000000	88,636696
1106,000000	88,632105
1105,000000	88,609102
1104,000000	88,595959
1103,000000	88,613677
1102,000000	88,664807
1101,000000	88,736798
1100,000000	88,815917
1099,000000	88,893347
1098,000000	88,961862
1097,000000	89,016603
1096,000000	89,059801
1095,000000	89,098057
1094,000000	89,134226
1093,000000	89,165948
1092,000000	89,190620
1091,000000	89,206200
1090,000000	89,206672
1089,000000	89,183069
1088,000000	89,125874
1087,000000	89,021650
1086,000000	88,850239
1085,000000	88,587555
1084,000000	88,214785
1083,000000	87,717437
1082,000000	87,080912
1081,000000	86,300367
1080,000000	85,395749
1079,000000	84,416562
1078,000000	83,426994
1077,000000	82,493933
1076,000000	81,685623
1075,000000	81,067965
1074,000000	80,688304
1073,000000	80,573130
1072,000000	80,741235
1071,000000	81,192257
1070,000000	81,892526
1069,000000	82,778099
1068,000000	83,777144
1067,000000	84,823309
1066,000000	85,852985
1065,000000	86,815580
1064,000000	87,684613
1063,000000	88,455207
1062,000000	89,131782
1061,000000	89,722163
1060,000000	90,234141
1059,000000	90,673186
1058,000000	91,045391
1057,000000	91,360469
1056,000000	91,632003
1055,000000	91,868201
1054,000000	92,067654
1053,000000	92,226509
1052,000000	92,343508
1051,000000	92,419903
1050,000000	92,455447
1049,000000	92,447798
1048,000000	92,392761
1047,000000	92,279474
1046,000000	92,093215
1045,000000	91,826592
1044,000000	91,491052
1043,000000	91,119244
1042,000000	90,759246
1041,000000	90,467400
1040,000000	90,298640
1039,000000	90,289899
1038,000000	90,442657
1037,000000	90,724047
1036,000000	91,080638
1035,000000	91,453550
1034,000000	91,792972
1033,000000	92,069692
1032,000000	92,277308
1031,000000	92,421471
1030,000000	92,509814
1029,000000	92,551528
1028,000000	92,561548
1027,000000	92,557869
1026,000000	92,555752
1025,000000	92,565850
1024,000000	92,594671
1023,000000	92,643667
1022,000000	92,708740
1021,000000	92,783809
1020,000000	92,863353
1019,000000	92,940250
1018,000000	93,005086
1017,000000	93,051251
1016,000000	93,078717
1015,000000	93,090502
1014,000000	93,087644
1013,000000	93,070629
1012,000000	93,042453
1011,000000	93,006541
1010,000000	92,963499
1009,000000	92,912657
1008,000000	92,855983
1007,000000	92,796772
1006,000000	92,735242
1005,000000	92,668490
1004,000000	92,593322
1003,000000	92,507233
1002,000000	92,407944
1001,000000	92,295117
1000,000000	92,172010
999,000000	92,042274
998,000000	91,906309
997,000000	91,763279
996,000000	91,615447
995,000000	91,467742
994,000000	91,323610
993,000000	91,184088
992,000000	91,049296
991,000000	90,916909
990,000000	90,780409
989,000000	90,631375
988,000000	90,462620
987,000000	90,266944
986,000000	90,035445
985,000000	89,762955
984,000000	89,452801
983,000000	89,112652
982,000000	88,747517
981,000000	88,360180
980,000000	87,957031
979,000000	87,545905
978,000000	87,129589
977,000000	86,708218
976,000000	86,286919
975,000000	85,874753
974,000000	85,476603
973,000000	85,093253
972,000000	84,727467
971,000000	84,381689
970,000000	84,050192
969,000000	83,722594
968,000000	83,394929
967,000000	83,068958
966,000000	82,744066
965,000000	82,419955
964,000000	82,106949
963,000000	81,822913
962,000000	81,578280
961,000000	81,374466
960,000000	81,214921
959,000000	81,107947
958,000000	81,061496
957,000000	81,083952
956,000000	81,191177
955,000000	81,397895
954,000000	81,700649
953,000000	82,078940
952,000000	82,507588
951,000000	82,962188
950,000000	83,417199
949,000000	83,853238
948,000000	84,267511
947,000000	84,667753
946,000000	85,057112
945,000000	85,431363
944,000000	85,788857
943,000000	86,133109
942,000000	86,465808
941,000000	86,783324
940,000000	87,080975
939,000000	87,356374
938,000000	87,608452
937,000000	87,838637
936,000000	88,051520
935,000000	88,250158
934,000000	88,432452
933,000000	88,595299
932,000000	88,741605
931,000000	88,878127
930,000000	89,007247
929,000000	89,125801
928,000000	89,230813
927,000000	89,323333
926,000000	89,407230
925,000000	89,488423
924,000000	89,575446
923,000000	89,677397
922,000000	89,800494
921,000000	89,947347
920,000000	90,116787
919,000000	90,301037
918,000000	90,485784
917,000000	90,657341
916,000000	90,809303
915,000000	90,940948
914,000000	91,053437
913,000000	91,151829
912,000000	91,248409
911,000000	91,358236
910,000000	91,490125
909,000000	91,643643
908,000000	91,813518
907,000000	91,994208
906,000000	92,181187
905,000000	92,371078
904,000000	92,560347
903,000000	92,743062
902,000000	92,911772
901,000000	93,062163
900,000000	93,194528
899,000000	93,309975
898,000000	93,407996
897,000000	93,489783
896,000000	93,560967
895,000000	93,626890
894,000000	93,687094
893,000000	93,737614
892,000000	93,777399
891,000000	93,808855
890,000000	93,831723
889,000000	93,840595
888,000000	93,830544
887,000000	93,803461
886,000000	93,767638
885,000000	93,731011
884,000000	93,694783
883,000000	93,652352
882,000000	93,593636
881,000000	93,511907
880,000000	93,407322
879,000000	93,284907
878,000000	93,150167
877,000000	93,006677
876,000000	92,856318
875,000000	92,699081
874,000000	92,533509
873,000000	92,359764
872,000000	92,181879
871,000000	92,005048
870,000000	91,830384
869,000000	91,654633
868,000000	91,475149
867,000000	91,293359
866,000000	91,114178
865,000000	90,945048
864,000000	90,796026
863,000000	90,677548
862,000000	90,597055
861,000000	90,557515
860,000000	90,558644
859,000000	90,598763
858,000000	90,676634
857,000000	90,794752
856,000000	90,957658
855,000000	91,164063
854,000000	91,402039
853,000000	91,654159
852,000000	91,907306
851,000000	92,155548
850,000000	92,395241
849,000000	92,619686
848,000000	92,819061
847,000000	92,985148
846,000000	93,116722
845,000000	93,219336
844,000000	93,297428
843,000000	93,348239
842,000000	93,365236
841,000000	93,347463
840,000000	93,302127
839,000000	93,237348
838,000000	93,157003
837,000000	93,064047
836,000000	92,966156
835,000000	92,875402
834,000000	92,805882
833,000000	92,774968
832,000000	92,804310
831,000000	92,914121
830,000000	93,114374
829,000000	93,403388
828,000000	93,771019
827,000000	94,200323
826,000000	94,667586
825,000000	95,144874
824,000000	95,605958
823,000000	96,031238
822,000000	96,410576
821,000000	96,742459
820,000000	97,030129
819,000000	97,276941
818,000000	97,484889
817,000000	97,656187
816,000000	97,794501
815,000000	97,904862
814,000000	97,991989
813,000000	98,059196
812,000000	98,108667
811,000000	98,142314
810,000000	98,162474
809,000000	98,170581
808,000000	98,164375
807,000000	98,136173
806,000000	98,074330
805,000000	97,968701
804,000000	97,816199
803,000000	97,622811
802,000000	97,401574
801,000000	97,169569
800,000000	96,946169
799,000000	96,750177
798,000000	96,594719
797,000000	96,482360
796,000000	96,403356
795,000000	96,338251
794,000000	96,265032
793,000000	96,167512
792,000000	96,038999
791,000000	95,879544
790,000000	95,692184
789,000000	95,483333
788,000000	95,264145
787,000000	95,047264
786,000000	94,840847
785,000000	94,646846
784,000000	94,463909
783,000000	94,290258
782,000000	94,125421
781,000000	93,972467
780,000000	93,837775
779,000000	93,725696
778,000000	93,633981
777,000000	93,556596
776,000000	93,490412
775,000000	93,437050
774,000000	93,399776
773,000000	93,382046
772,000000	93,388212
771,000000	93,422708
770,000000	93,487952
769,000000	93,584191
768,000000	93,710243
767,000000	93,862084
766,000000	94,032110
765,000000	94,211536
764,000000	94,392307
763,000000	94,564504
762,000000	94,712961
761,000000	94,819468
760,000000	94,868529
759,000000	94,849720
758,000000	94,754118
757,000000	94,571704
756,000000	94,293705
755,000000	93,915738
754,000000	93,438570
753,000000	92,866443
752,000000	92,205276
751,000000	91,461170
750,000000	90,643852
749,000000	89,776199
748,000000	88,898915
747,000000	88,063968
746,000000	87,326780
745,000000	86,746824
744,000000	86,382680
743,000000	86,274723
742,000000	86,433080
741,000000	86,841700
740,000000	87,464287
739,000000	88,241893
738,000000	89,096603
737,000000	89,947664
736,000000	90,729233
735,000000	91,397570
734,000000	91,927949
733,000000	92,311469
732,000000	92,558082
731,000000	92,699746
730,000000	92,783018
729,000000	92,852723
728,000000	92,937831
727,000000	93,047098
726,000000	93,173555
725,000000	93,302056
724,000000	93,413116
723,000000	93,483707
722,000000	93,493350
721,000000	93,437400
720,000000	93,332693
719,000000	93,198917
718,000000	93,032505
717,000000	92,806443
716,000000	92,493543
715,000000	92,080591
714,000000	91,561194
713,000000	90,928283
712,000000	90,179473
711,000000	89,322382
710,000000	88,374514
709,000000	87,371228
708,000000	86,376293
707,000000	85,471179
706,000000	84,724577
705,000000	84,170861
704,000000	83,804724
703,000000	83,581114
702,000000	83,427608
701,000000	83,273353
700,000000	83,074925
699,000000	82,822564
698,000000	82,531348
697,000000	82,226774
696,000000	81,927128
695,000000	81,632841
694,000000	81,341227
693,000000	81,071267
692,000000	80,861569
691,000000	80,744938
690,000000	80,738719
689,000000	80,854391
688,000000	81,091811
687,000000	81,422898
686,000000	81,802819
685,000000	82,194217
684,000000	82,568342
683,000000	82,900038
682,000000	83,181514
681,000000	83,432893
680,000000	83,682955
679,000000	83,946872
678,000000	84,232927
677,000000	84,554251
676,000000	84,919110
675,000000	85,321890
674,000000	85,756786
673,000000	86,218659
672,000000	86,681219
671,000000	87,120599
670,000000	87,574304
669,000000	88,162803
668,000000	88,899108
667,000000	89,510716
666,000000	89,863334
665,000000	90,072507
664,000000	90,225673
663,000000	90,324741
662,000000	90,332410
661,000000	90,222191
660,000000	89,986472
659,000000	89,618158
658,000000	89,107087
657,000000	88,444161
656,000000	87,631892
655,000000	86,699335
654,000000	85,704223
653,000000	84,712525
652,000000	83,785505
651,000000	82,968512
650,000000	82,257884
649,000000	81,596055
648,000000	80,929457
647,000000	80,244121
646,000000	79,527053
645,000000	78,738095
644,000000	77,851273
643,000000	76,887318
642,000000	75,875469
641,000000	74,822859
640,000000	73,759628
639,000000	72,774633
638,000000	71,960959
637,000000	71,365189
636,000000	71,018173
635,000000	70,949376
634,000000	71,122763
633,000000	71,426895
632,000000	71,767640
631,000000	72,114148
630,000000	72,442124
629,000000	72,698403
628,000000	72,848610
627,000000	72,904016
626,000000	72,876511
625,000000	72,750496
624,000000	72,524040
623,000000	72,232206
622,000000	71,903067
621,000000	71,529699
620,000000	71,108989
619,000000	70,670122
618,000000	70,240601
617,000000	69,822721
616,000000	69,428457
615,000000	69,093350
614,000000	68,826818
613,000000	68,594757
612,000000	68,376384
611,000000	68,196029
610,000000	68,078777
609,000000	68,022938
608,000000	68,040491
607,000000	68,179739
606,000000	68,479587
605,000000	68,949201
604,000000	69,614202
603,000000	70,530059
602,000000	71,730006
601,000000	73,189612
600,000000	74,847088
599,000000	76,617747
598,000000	78,394074
597,000000	80,073458
596,000000	81,590150
595,000000	82,913683
594,000000	84,035410
593,000000	84,968005
592,000000	85,739453
591,000000	86,378932
590,000000	86,910610
589,000000	87,356998
588,000000	87,742555
587,000000	88,088711
586,000000	88,408887
585,000000	88,705609
584,000000	88,970182
583,000000	89,193250
582,000000	89,380406
581,000000	89,553742
580,000000	89,733830
579,000000	89,925633
578,000000	90,126042
577,000000	90,335044
576,000000	90,551978
575,000000	90,770832
574,000000	90,990220
573,000000	91,218053
572,000000	91,453717
571,000000	91,677216
570,000000	91,871857
569,000000	92,049439
568,000000	92,234337
567,000000	92,430548
566,000000	92,623193
565,000000	92,802731
564,000000	92,966077
563,000000	93,100258
562,000000	93,186743
561,000000	93,221465
560,000000	93,218272
559,000000	93,198105
558,000000	93,184189
557,000000	93,195531
556,000000	93,230354
555,000000	93,261395
554,000000	93,260216
553,000000	93,225013
552,000000	93,177167
551,000000	93,141044
550,000000	93,133379
549,000000	93,157499
548,000000	93,196329
547,000000	93,219734
546,000000	93,211423
545,000000	93,184096
544,000000	93,159663
543,000000	93,145902
542,000000	93,141346
541,000000	93,148412
540,000000	93,168723
539,000000	93,198144
538,000000	93,241720
537,000000	93,321560
536,000000	93,451708
535,000000	93,610676
534,000000	93,758970
533,000000	93,881060
532,000000	93,989671
531,000000	94,093884
530,000000	94,184860
529,000000	94,251986
528,000000	94,294082
527,000000	94,314728
526,000000	94,320736
525,000000	94,324029
524,000000	94,332549
523,000000	94,342801
522,000000	94,349095
521,000000	94,351414
520,000000	94,347652
519,000000	94,331795
518,000000	94,312992
517,000000	94,322973
516,000000	94,384266
515,000000	94,478087
514,000000	94,561327
513,000000	94,607709
512,000000	94,621727
511,000000	94,624414
510,000000	94,637285
509,000000	94,669719
508,000000	94,706659
507,000000	94,714901
506,000000	94,676279
505,000000	94,606664
504,000000	94,530789
503,000000	94,453752
502,000000	94,368012
501,000000	94,273057
500,000000	94,171700
499,000000	94,058450
498,000000	93,928420
497,000000	93,791222
496,000000	93,663821
495,000000	93,555369
494,000000	93,467981
493,000000	93,403010
492,000000	93,354620
491,000000	93,308330
490,000000	93,260354
489,000000	93,229231
488,000000	93,237759
487,000000	93,290667
486,000000	93,379868
485,000000	93,501989
484,000000	93,655055
483,000000	93,823146
482,000000	93,981702
481,000000	94,117144
480,000000	94,231828
479,000000	94,339107
478,000000	94,460107
477,000000	94,608339
476,000000	94,765807
475,000000	94,891282
474,000000	94,969082
473,000000	95,035234
472,000000	95,133812
471,000000	95,258746
470,000000	95,370700
469,000000	95,450686
468,000000	95,502344
467,000000	95,531594
466,000000	95,553859
465,000000	95,599098
464,000000	95,680641
463,000000	95,770479
462,000000	95,827994
461,000000	95,849815
460,000000	95,863718
459,000000	95,892315
458,000000	95,919946
457,000000	95,953650
456,000000	95,964649
455,000000	95,929909
454,000000	95,857977
453,000000	95,790371
452,000000	95,772283
451,000000	95,808483
450,000000	95,864698
