# Supplementary material for: Machine learning-assisted non-destructive plasticizer identification and quantification in historical PVC objects based on IR spectroscopy
Source: Sci Rep. 2022 Mar 23;12:5017. doi: 10.1038/s41598-022-08862-1 (PMC8943100; doi:10.1038/s41598-022-08862-1)
Supplement: Supplementary file 1 — Supplementary Information 1. [file 41598_2022_8862_MOESM1_ESM.zip › Plasticizers_PVC_data/ATR_FTIR_all/P4F.ASC]

PE IR       SUBTECH     SPECTRUM    ASCII       PEDS        4.00        
   -1
P4F.ASC
20/10/14
14:46:32.00
20/10/14
14:46:32.00
Student
Sample 012 By student Date Wednesday, October 14 2020
450,000000
#HDR
-1
-1
#GR
cm-1
%T
1.0
0.0
4000,000000
-1,000000
3551
8
100,411540
65,747925
#DATA
4000,000000	99,720864
3999,000000	99,721360
3998,000000	99,721859
3997,000000	99,721537
3996,000000	99,721360
3995,000000	99,721647
3994,000000	99,722175
3993,000000	99,722879
3992,000000	99,724122
3991,000000	99,726229
3990,000000	99,728949
3989,000000	99,731582
3988,000000	99,733627
3987,000000	99,735194
3986,000000	99,736749
3985,000000	99,738476
3984,000000	99,739982
3983,000000	99,740639
3982,000000	99,740234
3981,000000	99,739271
3980,000000	99,738693
3979,000000	99,739259
3978,000000	99,741108
3977,000000	99,743786
3976,000000	99,746595
3975,000000	99,749034
3974,000000	99,751007
3973,000000	99,752652
3972,000000	99,753959
3971,000000	99,754542
3970,000000	99,753909
3969,000000	99,752071
3968,000000	99,749820
3967,000000	99,748310
3966,000000	99,748266
3965,000000	99,749543
3964,000000	99,751399
3963,000000	99,753117
3962,000000	99,754411
3961,000000	99,755391
3960,000000	99,756263
3959,000000	99,757086
3958,000000	99,757718
3957,000000	99,757937
3956,000000	99,757559
3955,000000	99,756502
3954,000000	99,754867
3953,000000	99,753086
3952,000000	99,751972
3951,000000	99,752380
3950,000000	99,754516
3949,000000	99,757461
3948,000000	99,759556
3947,000000	99,759630
3946,000000	99,758069
3945,000000	99,756623
3944,000000	99,757099
3943,000000	99,759970
3942,000000	99,763996
3941,000000	99,767359
3940,000000	99,769312
3939,000000	99,770516
3938,000000	99,771905
3937,000000	99,773696
3936,000000	99,775334
3935,000000	99,776139
3934,000000	99,775899
3933,000000	99,775038
3932,000000	99,774376
3931,000000	99,774493
3930,000000	99,775321
3929,000000	99,776344
3928,000000	99,777129
3927,000000	99,777724
3926,000000	99,778613
3925,000000	99,780150
3924,000000	99,781899
3923,000000	99,782713
3922,000000	99,781806
3921,000000	99,779544
3920,000000	99,777233
3919,000000	99,776403
3918,000000	99,777894
3917,000000	99,781204
3916,000000	99,784850
3915,000000	99,787538
3914,000000	99,788923
3913,000000	99,789354
3912,000000	99,789283
3911,000000	99,789215
3910,000000	99,789665
3909,000000	99,790873
3908,000000	99,792444
3907,000000	99,793522
3906,000000	99,793381
3905,000000	99,791893
3904,000000	99,789410
3903,000000	99,786277
3902,000000	99,782997
3901,000000	99,780868
3900,000000	99,781319
3899,000000	99,784388
3898,000000	99,788489
3897,000000	99,791714
3896,000000	99,793116
3895,000000	99,792803
3894,000000	99,791607
3893,000000	99,791051
3892,000000	99,792624
3891,000000	99,796114
3890,000000	99,799221
3889,000000	99,800111
3888,000000	99,799013
3887,000000	99,796989
3886,000000	99,795043
3885,000000	99,794009
3884,000000	99,794018
3883,000000	99,795290
3882,000000	99,798646
3881,000000	99,803910
3880,000000	99,809085
3879,000000	99,811667
3878,000000	99,811091
3877,000000	99,809270
3876,000000	99,808381
3875,000000	99,809330
3874,000000	99,811825
3873,000000	99,814694
3872,000000	99,816765
3871,000000	99,817549
3870,000000	99,817023
3869,000000	99,815297
3868,000000	99,812555
3867,000000	99,809973
3866,000000	99,808949
3865,000000	99,809720
3864,000000	99,811888
3863,000000	99,814823
3862,000000	99,817507
3861,000000	99,819305
3860,000000	99,820382
3859,000000	99,821667
3858,000000	99,824008
3857,000000	99,827164
3856,000000	99,829325
3855,000000	99,828105
3854,000000	99,824249
3853,000000	99,822815
3852,000000	99,824529
3851,000000	99,825880
3850,000000	99,826776
3849,000000	99,828169
3848,000000	99,829477
3847,000000	99,829794
3846,000000	99,828884
3845,000000	99,827305
3844,000000	99,826072
3843,000000	99,825938
3842,000000	99,827014
3841,000000	99,829281
3840,000000	99,832687
3839,000000	99,836607
3838,000000	99,839603
3837,000000	99,840504
3836,000000	99,839692
3835,000000	99,838711
3834,000000	99,838688
3833,000000	99,839445
3832,000000	99,840077
3831,000000	99,840193
3830,000000	99,840309
3829,000000	99,841307
3828,000000	99,843671
3827,000000	99,847116
3826,000000	99,850720
3825,000000	99,853652
3824,000000	99,855702
3823,000000	99,856978
3822,000000	99,857702
3821,000000	99,858735
3820,000000	99,860038
3819,000000	99,860466
3818,000000	99,860551
3817,000000	99,861534
3816,000000	99,863888
3815,000000	99,867586
3814,000000	99,871953
3813,000000	99,876267
3812,000000	99,879888
3811,000000	99,881851
3810,000000	99,881656
3809,000000	99,879903
3808,000000	99,878117
3807,000000	99,877841
3806,000000	99,879335
3805,000000	99,881682
3804,000000	99,884220
3803,000000	99,886172
3802,000000	99,886184
3801,000000	99,884224
3800,000000	99,881389
3799,000000	99,878828
3798,000000	99,877874
3797,000000	99,878869
3796,000000	99,881386
3795,000000	99,884872
3794,000000	99,888694
3793,000000	99,892150
3792,000000	99,894656
3791,000000	99,896144
3790,000000	99,897158
3789,000000	99,898344
3788,000000	99,899972
3787,000000	99,901811
3786,000000	99,903235
3785,000000	99,903514
3784,000000	99,902219
3783,000000	99,899661
3782,000000	99,896849
3781,000000	99,894971
3780,000000	99,894849
3779,000000	99,896615
3778,000000	99,899539
3777,000000	99,902761
3776,000000	99,905952
3775,000000	99,908785
3774,000000	99,910488
3773,000000	99,910435
3772,000000	99,908769
3771,000000	99,906428
3770,000000	99,904682
3769,000000	99,904379
3768,000000	99,905516
3767,000000	99,907561
3766,000000	99,909388
3765,000000	99,909613
3764,000000	99,907928
3763,000000	99,905645
3762,000000	99,904525
3761,000000	99,905119
3760,000000	99,906412
3759,000000	99,907189
3758,000000	99,907079
3757,000000	99,906616
3756,000000	99,906716
3755,000000	99,907923
3754,000000	99,909891
3753,000000	99,911421
3752,000000	99,911177
3751,000000	99,908950
3750,000000	99,905714
3749,000000	99,902710
3748,000000	99,901528
3747,000000	99,903148
3746,000000	99,906161
3745,000000	99,907867
3744,000000	99,908706
3743,000000	99,910525
3742,000000	99,913213
3741,000000	99,916545
3740,000000	99,919887
3739,000000	99,922145
3738,000000	99,922797
3737,000000	99,922532
3736,000000	99,923541
3735,000000	99,927926
3734,000000	99,934623
3733,000000	99,940147
3732,000000	99,942214
3731,000000	99,941170
3730,000000	99,938738
3729,000000	99,936324
3728,000000	99,934612
3727,000000	99,934092
3726,000000	99,935300
3725,000000	99,937892
3724,000000	99,940683
3723,000000	99,942991
3722,000000	99,945297
3721,000000	99,948182
3720,000000	99,951050
3719,000000	99,952460
3718,000000	99,951413
3717,000000	99,948323
3716,000000	99,944868
3715,000000	99,942583
3714,000000	99,941411
3713,000000	99,939664
3712,000000	99,936083
3711,000000	99,931134
3710,000000	99,925371
3709,000000	99,918703
3708,000000	99,911422
3707,000000	99,904203
3706,000000	99,897385
3705,000000	99,890717
3704,000000	99,883700
3703,000000	99,876314
3702,000000	99,869286
3701,000000	99,863286
3700,000000	99,857842
3699,000000	99,852068
3698,000000	99,845810
3697,000000	99,839674
3696,000000	99,834733
3695,000000	99,831812
3694,000000	99,830791
3693,000000	99,830827
3692,000000	99,831634
3691,000000	99,834580
3690,000000	99,841647
3689,000000	99,852494
3688,000000	99,863516
3687,000000	99,871549
3686,000000	99,876577
3685,000000	99,879701
3684,000000	99,880922
3683,000000	99,879450
3682,000000	99,874610
3681,000000	99,865976
3680,000000	99,853553
3679,000000	99,838775
3678,000000	99,825756
3677,000000	99,821142
3676,000000	99,830380
3675,000000	99,850623
3674,000000	99,870973
3673,000000	99,884996
3672,000000	99,894425
3671,000000	99,902109
3670,000000	99,910044
3669,000000	99,919401
3668,000000	99,928867
3667,000000	99,936482
3666,000000	99,941409
3665,000000	99,943458
3664,000000	99,943296
3663,000000	99,942553
3662,000000	99,942851
3661,000000	99,944621
3660,000000	99,946894
3659,000000	99,948084
3658,000000	99,947278
3657,000000	99,944896
3656,000000	99,942146
3655,000000	99,939468
3654,000000	99,936602
3653,000000	99,933744
3652,000000	99,930874
3651,000000	99,927288
3650,000000	99,923381
3649,000000	99,921180
3648,000000	99,921339
3647,000000	99,922336
3646,000000	99,922803
3645,000000	99,922236
3644,000000	99,920290
3643,000000	99,916556
3642,000000	99,911231
3641,000000	99,905867
3640,000000	99,902721
3639,000000	99,902953
3638,000000	99,905166
3637,000000	99,905735
3636,000000	99,901258
3635,000000	99,890977
3634,000000	99,877070
3633,000000	99,862455
3632,000000	99,848652
3631,000000	99,835944
3630,000000	99,825275
3629,000000	99,819137
3628,000000	99,817290
3627,000000	99,814728
3626,000000	99,809040
3625,000000	99,802432
3624,000000	99,797384
3623,000000	99,794696
3622,000000	99,793238
3621,000000	99,790533
3620,000000	99,784780
3619,000000	99,776821
3618,000000	99,768921
3617,000000	99,762317
3616,000000	99,757246
3615,000000	99,753635
3614,000000	99,751356
3613,000000	99,750169
3612,000000	99,749298
3611,000000	99,747411
3610,000000	99,743499
3609,000000	99,737847
3608,000000	99,732136
3607,000000	99,727874
3606,000000	99,724932
3605,000000	99,722467
3604,000000	99,720263
3603,000000	99,718741
3602,000000	99,718052
3601,000000	99,717197
3600,000000	99,714609
3599,000000	99,709874
3598,000000	99,704364
3597,000000	99,699792
3596,000000	99,696697
3595,000000	99,694265
3594,000000	99,691440
3593,000000	99,687590
3592,000000	99,682566
3591,000000	99,676483
3590,000000	99,669641
3589,000000	99,663096
3588,000000	99,659115
3587,000000	99,659391
3586,000000	99,662529
3585,000000	99,665655
3584,000000	99,667229
3583,000000	99,666996
3582,000000	99,665020
3581,000000	99,661480
3580,000000	99,656822
3579,000000	99,651908
3578,000000	99,647820
3577,000000	99,645227
3576,000000	99,643936
3575,000000	99,643188
3574,000000	99,642252
3573,000000	99,640589
3572,000000	99,637543
3571,000000	99,632286
3570,000000	99,624385
3569,000000	99,614727
3568,000000	99,606151
3567,000000	99,601930
3566,000000	99,602302
3565,000000	99,604169
3564,000000	99,604752
3563,000000	99,603304
3562,000000	99,600350
3561,000000	99,596852
3560,000000	99,593532
3559,000000	99,590478
3558,000000	99,587329
3557,000000	99,583856
3556,000000	99,580229
3555,000000	99,576909
3554,000000	99,574277
3553,000000	99,572172
3552,000000	99,569623
3551,000000	99,565299
3550,000000	99,558569
3549,000000	99,550117
3548,000000	99,541707
3547,000000	99,535535
3546,000000	99,533244
3545,000000	99,534778
3544,000000	99,538250
3543,000000	99,541195
3542,000000	99,541883
3541,000000	99,539848
3540,000000	99,535702
3539,000000	99,530849
3538,000000	99,526991
3537,000000	99,525284
3536,000000	99,525502
3535,000000	99,526144
3534,000000	99,525812
3533,000000	99,524304
3532,000000	99,522336
3531,000000	99,520453
3530,000000	99,518600
3529,000000	99,516658
3528,000000	99,514925
3527,000000	99,513770
3526,000000	99,512973
3525,000000	99,511794
3524,000000	99,509746
3523,000000	99,507136
3522,000000	99,504705
3521,000000	99,502882
3520,000000	99,501528
3519,000000	99,500312
3518,000000	99,499095
3517,000000	99,497811
3516,000000	99,496034
3515,000000	99,492983
3514,000000	99,488316
3513,000000	99,482918
3512,000000	99,478610
3511,000000	99,476748
3510,000000	99,477003
3509,000000	99,477631
3508,000000	99,476983
3507,000000	99,474642
3506,000000	99,471167
3505,000000	99,467213
3504,000000	99,463200
3503,000000	99,459538
3502,000000	99,456704
3501,000000	99,455027
3500,000000	99,454379
3499,000000	99,453963
3498,000000	99,452489
3497,000000	99,448965
3496,000000	99,443591
3495,000000	99,437743
3494,000000	99,432818
3493,000000	99,429067
3492,000000	99,425568
3491,000000	99,421246
3490,000000	99,415898
3489,000000	99,410337
3488,000000	99,405576
3487,000000	99,401742
3486,000000	99,397789
3485,000000	99,392564
3484,000000	99,386235
3483,000000	99,380412
3482,000000	99,376570
3481,000000	99,374472
3480,000000	99,372534
3479,000000	99,369499
3478,000000	99,365203
3477,000000	99,359867
3476,000000	99,353540
3475,000000	99,346641
3474,000000	99,340539
3473,000000	99,336931
3472,000000	99,336531
3471,000000	99,338364
3470,000000	99,340156
3469,000000	99,339248
3468,000000	99,333541
3467,000000	99,322363
3466,000000	99,306964
3465,000000	99,290366
3464,000000	99,276393
3463,000000	99,267896
3462,000000	99,264861
3461,000000	99,263977
3460,000000	99,260742
3459,000000	99,252738
3458,000000	99,241063
3457,000000	99,228751
3456,000000	99,218124
3455,000000	99,209573
3454,000000	99,202219
3453,000000	99,195093
3452,000000	99,187831
3451,000000	99,180864
3450,000000	99,175113
3449,000000	99,171060
3448,000000	99,167883
3447,000000	99,163720
3446,000000	99,157151
3445,000000	99,148337
3444,000000	99,138890
3443,000000	99,131141
3442,000000	99,127651
3441,000000	99,130608
3440,000000	99,140602
3439,000000	99,155462
3438,000000	99,170375
3437,000000	99,179795
3436,000000	99,180349
3435,000000	99,172855
3434,000000	99,161875
3433,000000	99,152660
3432,000000	99,147682
3431,000000	99,145613
3430,000000	99,143414
3429,000000	99,139165
3428,000000	99,133093
3427,000000	99,126663
3426,000000	99,121464
3425,000000	99,118734
3424,000000	99,119082
3423,000000	99,122186
3422,000000	99,126829
3421,000000	99,131515
3420,000000	99,135246
3419,000000	99,137982
3418,000000	99,140630
3417,000000	99,144421
3416,000000	99,149886
3415,000000	99,156272
3414,000000	99,162178
3413,000000	99,166956
3412,000000	99,171279
3411,000000	99,176068
3410,000000	99,181043
3409,000000	99,184738
3408,000000	99,186188
3407,000000	99,186423
3406,000000	99,187934
3405,000000	99,192507
3404,000000	99,199569
3403,000000	99,206669
3402,000000	99,211502
3401,000000	99,213467
3400,000000	99,213571
3399,000000	99,213267
3398,000000	99,213480
3397,000000	99,214443
3396,000000	99,216084
3395,000000	99,218366
3394,000000	99,221148
3393,000000	99,223764
3392,000000	99,225079
3391,000000	99,224399
3390,000000	99,222351
3389,000000	99,220532
3388,000000	99,220115
3387,000000	99,220905
3386,000000	99,221802
3385,000000	99,221935
3384,000000	99,221190
3383,000000	99,219921
3382,000000	99,218614
3381,000000	99,217818
3380,000000	99,218029
3379,000000	99,219277
3378,000000	99,220848
3377,000000	99,221620
3376,000000	99,220886
3375,000000	99,218991
3374,000000	99,217119
3373,000000	99,216299
3372,000000	99,216485
3371,000000	99,216665
3370,000000	99,215910
3369,000000	99,214279
3368,000000	99,212695
3367,000000	99,212081
3366,000000	99,212709
3365,000000	99,214172
3364,000000	99,215723
3363,000000	99,216664
3362,000000	99,216683
3361,000000	99,215952
3360,000000	99,214813
3359,000000	99,213321
3358,000000	99,211240
3357,000000	99,208510
3356,000000	99,205575
3355,000000	99,203077
3354,000000	99,201281
3353,000000	99,199879
3352,000000	99,198385
3351,000000	99,196690
3350,000000	99,195289
3349,000000	99,194970
3348,000000	99,196161
3347,000000	99,198417
3346,000000	99,200458
3345,000000	99,200909
3344,000000	99,199304
3343,000000	99,196507
3342,000000	99,193987
3341,000000	99,192479
3340,000000	99,191353
3339,000000	99,189397
3338,000000	99,186148
3337,000000	99,182288
3336,000000	99,178829
3335,000000	99,176300
3334,000000	99,174786
3333,000000	99,174195
3332,000000	99,174024
3331,000000	99,173222
3330,000000	99,170951
3329,000000	99,167541
3328,000000	99,164166
3327,000000	99,161350
3326,000000	99,158239
3325,000000	99,153731
3324,000000	99,147978
3323,000000	99,142218
3322,000000	99,137109
3321,000000	99,131683
3320,000000	99,124113
3319,000000	99,113311
3318,000000	99,099714
3317,000000	99,084686
3316,000000	99,069448
3315,000000	99,054557
3314,000000	99,039990
3313,000000	99,025362
3312,000000	99,009840
3311,000000	98,992043
3310,000000	98,970579
3309,000000	98,945104
3308,000000	98,917051
3307,000000	98,889087
3306,000000	98,863708
3305,000000	98,842302
3304,000000	98,825447
3303,000000	98,813731
3302,000000	98,807990
3301,000000	98,808804
3300,000000	98,815893
3299,000000	98,828297
3298,000000	98,844914
3297,000000	98,864766
3296,000000	98,886993
3295,000000	98,910668
3294,000000	98,934893
3293,000000	98,958857
3292,000000	98,981851
3291,000000	99,003420
3290,000000	99,023486
3289,000000	99,042207
3288,000000	99,059687
3287,000000	99,075900
3286,000000	99,090818
3285,000000	99,104420
3284,000000	99,116470
3283,000000	99,126509
3282,000000	99,134322
3281,000000	99,140426
3280,000000	99,146096
3279,000000	99,152792
3278,000000	99,161319
3277,000000	99,171296
3276,000000	99,181440
3275,000000	99,190628
3274,000000	99,198789
3273,000000	99,206693
3272,000000	99,214879
3271,000000	99,223030
3270,000000	99,230416
3269,000000	99,236583
3268,000000	99,241487
3267,000000	99,245357
3266,000000	99,248822
3265,000000	99,252939
3264,000000	99,258517
3263,000000	99,265269
3262,000000	99,271959
3261,000000	99,277545
3260,000000	99,282015
3259,000000	99,286092
3258,000000	99,290473
3257,000000	99,295452
3256,000000	99,300879
3255,000000	99,306110
3254,000000	99,310273
3253,000000	99,313084
3252,000000	99,315460
3251,000000	99,318850
3250,000000	99,323714
3249,000000	99,328888
3248,000000	99,332689
3247,000000	99,334561
3246,000000	99,335396
3245,000000	99,336298
3244,000000	99,337404
3243,000000	99,338165
3242,000000	99,338564
3241,000000	99,339679
3240,000000	99,342836
3239,000000	99,348260
3238,000000	99,354626
3237,000000	99,359932
3236,000000	99,362885
3235,000000	99,363704
3234,000000	99,363898
3233,000000	99,365241
3232,000000	99,368564
3231,000000	99,373157
3230,000000	99,377342
3229,000000	99,379880
3228,000000	99,380952
3227,000000	99,381714
3226,000000	99,382988
3225,000000	99,384581
3224,000000	99,385855
3223,000000	99,386617
3222,000000	99,387197
3221,000000	99,387872
3220,000000	99,388576
3219,000000	99,389217
3218,000000	99,390018
3217,000000	99,391384
3216,000000	99,393455
3215,000000	99,395876
3214,000000	99,398032
3213,000000	99,399529
3212,000000	99,400424
3211,000000	99,400942
3210,000000	99,401069
3209,000000	99,400620
3208,000000	99,399709
3207,000000	99,398870
3206,000000	99,398489
3205,000000	99,398308
3204,000000	99,397783
3203,000000	99,396954
3202,000000	99,396690
3201,000000	99,397937
3200,000000	99,400754
3199,000000	99,404143
3198,000000	99,406842
3197,000000	99,408413
3196,000000	99,409616
3195,000000	99,411680
3194,000000	99,415160
3193,000000	99,419509
3192,000000	99,423727
3191,000000	99,427206
3190,000000	99,429928
3189,000000	99,432180
3188,000000	99,434314
3187,000000	99,436553
3186,000000	99,438707
3185,000000	99,440239
3184,000000	99,440916
3183,000000	99,441285
3182,000000	99,442160
3181,000000	99,443753
3180,000000	99,445655
3179,000000	99,447560
3178,000000	99,449611
3177,000000	99,452061
3176,000000	99,455024
3175,000000	99,458550
3174,000000	99,462460
3173,000000	99,465949
3172,000000	99,467893
3171,000000	99,467885
3170,000000	99,466797
3169,000000	99,466156
3168,000000	99,467051
3167,000000	99,469548
3166,000000	99,472686
3165,000000	99,475001
3164,000000	99,475604
3163,000000	99,475088
3162,000000	99,475037
3161,000000	99,476443
3160,000000	99,478862
3159,000000	99,481281
3158,000000	99,483371
3157,000000	99,485615
3156,000000	99,488616
3155,000000	99,492677
3154,000000	99,497718
3153,000000	99,503157
3152,000000	99,508051
3151,000000	99,511704
3150,000000	99,514022
3149,000000	99,515154
3148,000000	99,515305
3147,000000	99,515199
3146,000000	99,516168
3145,000000	99,519090
3144,000000	99,523470
3143,000000	99,528103
3142,000000	99,532287
3141,000000	99,535756
3140,000000	99,537829
3139,000000	99,537711
3138,000000	99,535763
3137,000000	99,533583
3136,000000	99,532458
3135,000000	99,532314
3134,000000	99,532489
3133,000000	99,532879
3132,000000	99,533772
3131,000000	99,534918
3130,000000	99,535423
3129,000000	99,534597
3128,000000	99,532574
3127,000000	99,530112
3126,000000	99,528022
3125,000000	99,526863
3124,000000	99,526928
3123,000000	99,528234
3122,000000	99,530345
3121,000000	99,532344
3120,000000	99,533333
3119,000000	99,533191
3118,000000	99,532588
3117,000000	99,531935
3116,000000	99,530554
3115,000000	99,527436
3114,000000	99,522815
3113,000000	99,518447
3112,000000	99,516007
3111,000000	99,515443
3110,000000	99,515145
3109,000000	99,513487
3108,000000	99,509999
3107,000000	99,505226
3106,000000	99,499936
3105,000000	99,494710
3104,000000	99,490039
3103,000000	99,486327
3102,000000	99,483535
3101,000000	99,481037
3100,000000	99,478263
3099,000000	99,475521
3098,000000	99,473724
3097,000000	99,473079
3096,000000	99,472466
3095,000000	99,470450
3094,000000	99,466653
3093,000000	99,461756
3092,000000	99,456428
3091,000000	99,450702
3090,000000	99,444180
3089,000000	99,436347
3088,000000	99,426838
3087,000000	99,415936
3086,000000	99,404699
3085,000000	99,394111
3084,000000	99,384078
3083,000000	99,373801
3082,000000	99,363122
3081,000000	99,352934
3080,000000	99,344121
3079,000000	99,336590
3078,000000	99,329570
3077,000000	99,322480
3076,000000	99,315389
3075,000000	99,309002
3074,000000	99,304348
3073,000000	99,302062
3072,000000	99,301725
3071,000000	99,302267
3070,000000	99,303109
3069,000000	99,304510
3068,000000	99,306690
3067,000000	99,309200
3066,000000	99,311595
3065,000000	99,314273
3064,000000	99,317996
3063,000000	99,322638
3062,000000	99,326902
3061,000000	99,329555
3060,000000	99,330832
3059,000000	99,332461
3058,000000	99,336201
3057,000000	99,342311
3056,000000	99,349600
3055,000000	99,356868
3054,000000	99,363795
3053,000000	99,370201
3052,000000	99,375171
3051,000000	99,377733
3050,000000	99,378129
3049,000000	99,377576
3048,000000	99,376689
3047,000000	99,374930
3046,000000	99,371683
3045,000000	99,367125
3044,000000	99,361863
3043,000000	99,356378
3042,000000	99,351097
3041,000000	99,346268
3040,000000	99,341400
3039,000000	99,335548
3038,000000	99,328658
3037,000000	99,322123
3036,000000	99,317368
3035,000000	99,314134
3034,000000	99,310652
3033,000000	99,305370
3032,000000	99,298269
3031,000000	99,290794
3030,000000	99,284826
3029,000000	99,281341
3028,000000	99,279605
3027,000000	99,277755
3026,000000	99,274561
3025,000000	99,270511
3024,000000	99,266926
3023,000000	99,264300
3022,000000	99,261933
3021,000000	99,259060
3020,000000	99,255860
3019,000000	99,253185
3018,000000	99,251458
3017,000000	99,249966
3016,000000	99,247368
3015,000000	99,243022
3014,000000	99,237697
3013,000000	99,232778
3012,000000	99,228978
3011,000000	99,226210
3010,000000	99,224504
3009,000000	99,224329
3008,000000	99,225845
3007,000000	99,228397
3006,000000	99,230967
3005,000000	99,232740
3004,000000	99,233059
3003,000000	99,231202
3002,000000	99,226248
3001,000000	99,216903
3000,000000	99,201438
2999,000000	99,178287
2998,000000	99,146733
2997,000000	99,106321
2996,000000	99,056067
2995,000000	98,994845
2994,000000	98,922459
2993,000000	98,839305
2992,000000	98,744596
2991,000000	98,636265
2990,000000	98,512535
2989,000000	98,373084
2988,000000	98,219615
2987,000000	98,057379
2986,000000	97,895925
2985,000000	97,743385
2984,000000	97,595243
2983,000000	97,429651
2982,000000	97,217663
2981,000000	96,942364
2980,000000	96,609065
2979,000000	96,238277
2978,000000	95,851743
2977,000000	95,463926
2976,000000	95,082824
2975,000000	94,712747
2974,000000	94,353892
2973,000000	93,999535
2972,000000	93,636162
2971,000000	93,251126
2970,000000	92,843152
2969,000000	92,425628
2968,000000	92,018142
2967,000000	91,634997
2966,000000	91,282172
2965,000000	90,962520
2964,000000	90,680834
2963,000000	90,443113
2962,000000	90,254522
2961,000000	90,119233
2960,000000	90,040494
2959,000000	90,020292
2958,000000	90,058151
2957,000000	90,151540
2956,000000	90,296003
2955,000000	90,484780
2954,000000	90,709084
2953,000000	90,957739
2952,000000	91,216752
2951,000000	91,468947
2950,000000	91,696268
2949,000000	91,882954
2948,000000	92,017185
2947,000000	92,090885
2946,000000	92,099330
2945,000000	92,042400
2944,000000	91,924349
2943,000000	91,752230
2942,000000	91,533699
2941,000000	91,276188
2940,000000	90,987393
2939,000000	90,675317
2938,000000	90,349216
2937,000000	90,019727
2936,000000	89,698017
2935,000000	89,393870
2934,000000	89,114791
2933,000000	88,867257
2932,000000	88,657228
2931,000000	88,489504
2930,000000	88,366133
2929,000000	88,285640
2928,000000	88,242901
2927,000000	88,229708
2926,000000	88,236365
2925,000000	88,253260
2924,000000	88,272216
2923,000000	88,287367
2922,000000	88,296374
2921,000000	88,301104
2920,000000	88,306669
2919,000000	88,319901
2918,000000	88,348422
2917,000000	88,399924
2916,000000	88,480830
2915,000000	88,594281
2914,000000	88,739094
2913,000000	88,910503
2912,000000	89,102175
2911,000000	89,309352
2910,000000	89,531053
2909,000000	89,769872
2908,000000	90,029350
2907,000000	90,311356
2906,000000	90,615511
2905,000000	90,939589
2904,000000	91,279972
2903,000000	91,631982
2902,000000	91,990522
2901,000000	92,350538
2900,000000	92,706654
2899,000000	93,053248
2898,000000	93,385167
2897,000000	93,698601
2896,000000	93,991384
2895,000000	94,262780
2894,000000	94,513355
2893,000000	94,744090
2892,000000	94,954982
2891,000000	95,144207
2890,000000	95,308889
2889,000000	95,446933
2888,000000	95,557742
2887,000000	95,641194
2886,000000	95,695628
2885,000000	95,716738
2884,000000	95,698737
2883,000000	95,637091
2882,000000	95,531320
2881,000000	95,385639
2880,000000	95,207890
2879,000000	95,008272
2878,000000	94,799123
2877,000000	94,594572
2876,000000	94,408104
2875,000000	94,250385
2874,000000	94,129052
2873,000000	94,050133
2872,000000	94,017623
2871,000000	94,029906
2870,000000	94,076433
2869,000000	94,138243
2868,000000	94,192480
2867,000000	94,218526
2866,000000	94,203195
2865,000000	94,143462
2864,000000	94,046598
2863,000000	93,927708
2862,000000	93,805828
2861,000000	93,699817
2860,000000	93,625495
2859,000000	93,593726
2858,000000	93,609184
2857,000000	93,669805
2856,000000	93,767043
2855,000000	93,888520
2854,000000	94,022963
2853,000000	94,165482
2852,000000	94,320852
2851,000000	94,502061
2850,000000	94,723306
2849,000000	94,990505
2848,000000	95,295263
2847,000000	95,617144
2846,000000	95,933047
2845,000000	96,226296
2844,000000	96,490086
2843,000000	96,725534
2842,000000	96,937094
2841,000000	97,128863
2840,000000	97,302857
2839,000000	97,459474
2838,000000	97,599231
2837,000000	97,723680
2836,000000	97,834769
2835,000000	97,933961
2834,000000	98,022145
2833,000000	98,100171
2832,000000	98,169018
2831,000000	98,229290
2830,000000	98,281021
2829,000000	98,324001
2828,000000	98,358227
2827,000000	98,384007
2826,000000	98,401671
2825,000000	98,411400
2824,000000	98,413454
2823,000000	98,408752
2822,000000	98,399344
2821,000000	98,388007
2820,000000	98,377350
2819,000000	98,369536
2818,000000	98,366834
2817,000000	98,372072
2816,000000	98,387959
2815,000000	98,415901
2814,000000	98,455582
2813,000000	98,505283
2812,000000	98,562177
2811,000000	98,622690
2810,000000	98,683283
2809,000000	98,741248
2808,000000	98,794889
2807,000000	98,843104
2806,000000	98,885353
2805,000000	98,922012
2804,000000	98,954171
2803,000000	98,982854
2802,000000	99,008657
2801,000000	99,032093
2800,000000	99,053851
2799,000000	99,074407
2798,000000	99,093669
2797,000000	99,111398
2796,000000	99,127806
2795,000000	99,143514
2794,000000	99,159098
2793,000000	99,174746
2792,000000	99,190142
2791,000000	99,204507
2790,000000	99,217152
2789,000000	99,228405
2788,000000	99,239688
2787,000000	99,252200
2786,000000	99,265553
2785,000000	99,278197
2784,000000	99,289169
2783,000000	99,298905
2782,000000	99,308221
2781,000000	99,317080
2780,000000	99,324899
2779,000000	99,331807
2778,000000	99,338884
2777,000000	99,346878
2776,000000	99,355053
2775,000000	99,361756
2774,000000	99,366131
2773,000000	99,368884
2772,000000	99,371249
2771,000000	99,373569
2770,000000	99,375293
2769,000000	99,376130
2768,000000	99,376543
2767,000000	99,376977
2766,000000	99,377205
2765,000000	99,376858
2764,000000	99,376267
2763,000000	99,376247
2762,000000	99,377167
2761,000000	99,378674
2760,000000	99,380251
2759,000000	99,381561
2758,000000	99,382169
2757,000000	99,381443
2756,000000	99,379078
2755,000000	99,375514
2754,000000	99,371602
2753,000000	99,367944
2752,000000	99,364718
2751,000000	99,361942
2750,000000	99,359582
2749,000000	99,357434
2748,000000	99,355132
2747,000000	99,352397
2746,000000	99,349225
2745,000000	99,345832
2744,000000	99,342505
2743,000000	99,339503
2742,000000	99,336898
2741,000000	99,334396
2740,000000	99,331491
2739,000000	99,328065
2738,000000	99,324848
2737,000000	99,322982
2736,000000	99,322985
2735,000000	99,324371
2734,000000	99,326448
2733,000000	99,329312
2732,000000	99,333699
2731,000000	99,339943
2730,000000	99,347504
2729,000000	99,355599
2728,000000	99,363937
2727,000000	99,372626
2726,000000	99,381610
2725,000000	99,390577
2724,000000	99,399327
2723,000000	99,407902
2722,000000	99,416354
2721,000000	99,424596
2720,000000	99,432499
2719,000000	99,439887
2718,000000	99,446366
2717,000000	99,451451
2716,000000	99,455150
2715,000000	99,458385
2714,000000	99,462575
2713,000000	99,468537
2712,000000	99,475655
2711,000000	99,482193
2710,000000	99,486633
2709,000000	99,488926
2708,000000	99,490502
2707,000000	99,493024
2706,000000	99,497085
2705,000000	99,502038
2704,000000	99,506855
2703,000000	99,510956
2702,000000	99,514233
2701,000000	99,516590
2700,000000	99,517843
2699,000000	99,518215
2698,000000	99,518732
2697,000000	99,520616
2696,000000	99,523960
2695,000000	99,527218
2694,000000	99,528535
2693,000000	99,527740
2692,000000	99,526709
2691,000000	99,527529
2690,000000	99,530420
2689,000000	99,533559
2688,000000	99,534718
2687,000000	99,533007
2686,000000	99,529450
2685,000000	99,526217
2684,000000	99,525069
2683,000000	99,526018
2682,000000	99,527437
2681,000000	99,527608
2680,000000	99,526128
2679,000000	99,523780
2678,000000	99,521447
2677,000000	99,519565
2676,000000	99,518306
2675,000000	99,517602
2674,000000	99,516967
2673,000000	99,515870
2672,000000	99,514535
2671,000000	99,513984
2670,000000	99,515099
2669,000000	99,517955
2668,000000	99,522124
2667,000000	99,527253
2666,000000	99,533139
2665,000000	99,539642
2664,000000	99,546848
2663,000000	99,554937
2662,000000	99,563544
2661,000000	99,571534
2660,000000	99,577898
2659,000000	99,582880
2658,000000	99,587879
2657,000000	99,594215
2656,000000	99,602136
2655,000000	99,610853
2654,000000	99,619202
2653,000000	99,626330
2652,000000	99,632142
2651,000000	99,637280
2650,000000	99,642550
2649,000000	99,648236
2648,000000	99,653954
2647,000000	99,658999
2646,000000	99,662665
2645,000000	99,664482
2644,000000	99,664530
2643,000000	99,663647
2642,000000	99,663038
2641,000000	99,663505
2640,000000	99,665106
2639,000000	99,667497
2638,000000	99,670312
2637,000000	99,673079
2636,000000	99,675075
2635,000000	99,675650
2634,000000	99,674765
2633,000000	99,672970
2632,000000	99,670770
2631,000000	99,668255
2630,000000	99,665591
2629,000000	99,663620
2628,000000	99,663398
2627,000000	99,664864
2626,000000	99,666376
2625,000000	99,666018
2624,000000	99,663273
2623,000000	99,659176
2622,000000	99,655152
2621,000000	99,652288
2620,000000	99,651393
2619,000000	99,652732
2618,000000	99,655272
2617,000000	99,656950
2616,000000	99,656366
2615,000000	99,653973
2614,000000	99,651251
2613,000000	99,649088
2612,000000	99,647474
2611,000000	99,646388
2610,000000	99,646181
2609,000000	99,646967
2608,000000	99,648081
2607,000000	99,648373
2606,000000	99,646939
2605,000000	99,643684
2604,000000	99,639480
2603,000000	99,635794
2602,000000	99,633908
2601,000000	99,634257
2600,000000	99,636182
2599,000000	99,638012
2598,000000	99,637721
2597,000000	99,634453
2596,000000	99,629809
2595,000000	99,626961
2594,000000	99,627786
2593,000000	99,631097
2592,000000	99,633957
2591,000000	99,634168
2590,000000	99,631094
2589,000000	99,625034
2588,000000	99,617154
2587,000000	99,609835
2586,000000	99,605703
2585,000000	99,605625
2584,000000	99,608093
2583,000000	99,610846
2582,000000	99,612687
2581,000000	99,613711
2580,000000	99,614436
2579,000000	99,615211
2578,000000	99,616262
2577,000000	99,617760
2576,000000	99,619488
2575,000000	99,620417
2574,000000	99,619112
2573,000000	99,615391
2572,000000	99,611629
2571,000000	99,611328
2570,000000	99,615583
2569,000000	99,621607
2568,000000	99,625607
2567,000000	99,626542
2566,000000	99,626179
2565,000000	99,626170
2564,000000	99,626663
2563,000000	99,627496
2562,000000	99,628858
2561,000000	99,630176
2560,000000	99,629846
2559,000000	99,627139
2558,000000	99,623665
2557,000000	99,622109
2556,000000	99,623799
2555,000000	99,627817
2554,000000	99,631903
2553,000000	99,634026
2552,000000	99,633913
2551,000000	99,633439
2550,000000	99,634814
2549,000000	99,638128
2548,000000	99,641550
2547,000000	99,644178
2546,000000	99,647261
2545,000000	99,651859
2544,000000	99,656760
2543,000000	99,660126
2542,000000	99,662237
2541,000000	99,664853
2540,000000	99,668303
2539,000000	99,670879
2538,000000	99,671225
2537,000000	99,670031
2536,000000	99,669187
2535,000000	99,670240
2534,000000	99,673654
2533,000000	99,678274
2532,000000	99,681246
2531,000000	99,679827
2530,000000	99,674135
2529,000000	99,667603
2528,000000	99,664180
2527,000000	99,665511
2526,000000	99,670851
2525,000000	99,678558
2524,000000	99,686929
2523,000000	99,694225
2522,000000	99,698937
2521,000000	99,700241
2520,000000	99,698209
2519,000000	99,693997
2518,000000	99,689970
2517,000000	99,688821
2516,000000	99,691773
2515,000000	99,697694
2514,000000	99,704301
2513,000000	99,709962
2512,000000	99,714181
2511,000000	99,717086
2510,000000	99,719262
2509,000000	99,721887
2508,000000	99,726156
2507,000000	99,732255
2506,000000	99,739094
2505,000000	99,744999
2504,000000	99,748613
2503,000000	99,749603
2502,000000	99,749009
2501,000000	99,748750
2500,000000	99,750238
2499,000000	99,753533
2498,000000	99,758048
2497,000000	99,763470
2496,000000	99,769173
2495,000000	99,773179
2494,000000	99,773223
2493,000000	99,769420
2492,000000	99,764978
2491,000000	99,763462
2490,000000	99,765539
2489,000000	99,768812
2488,000000	99,770368
2487,000000	99,769155
2486,000000	99,766475
2485,000000	99,764880
2484,000000	99,766446
2483,000000	99,771321
2482,000000	99,777753
2481,000000	99,783728
2480,000000	99,788525
2479,000000	99,792620
2478,000000	99,796479
2477,000000	99,799909
2476,000000	99,802250
2475,000000	99,802714
2474,000000	99,800921
2473,000000	99,797921
2472,000000	99,796536
2471,000000	99,799550
2470,000000	99,806896
2469,000000	99,815047
2468,000000	99,819732
2467,000000	99,819459
2466,000000	99,816532
2465,000000	99,814883
2464,000000	99,816819
2463,000000	99,821248
2462,000000	99,824868
2461,000000	99,825464
2460,000000	99,824033
2459,000000	99,823327
2458,000000	99,824599
2457,000000	99,826645
2456,000000	99,828099
2455,000000	99,829410
2454,000000	99,831809
2453,000000	99,835235
2452,000000	99,838370
2451,000000	99,840204
2450,000000	99,840430
2449,000000	99,838611
2448,000000	99,834355
2447,000000	99,828729
2446,000000	99,824561
2445,000000	99,824546
2444,000000	99,828978
2443,000000	99,835250
2442,000000	99,839434
2441,000000	99,838867
2440,000000	99,834158
2439,000000	99,828630
2438,000000	99,824995
2437,000000	99,822609
2436,000000	99,818784
2435,000000	99,812755
2434,000000	99,807120
2433,000000	99,804759
2432,000000	99,805401
2431,000000	99,806284
2430,000000	99,805617
2429,000000	99,804211
2428,000000	99,803595
2427,000000	99,803492
2426,000000	99,801751
2425,000000	99,796677
2424,000000	99,789110
2423,000000	99,781906
2422,000000	99,777261
2421,000000	99,774769
2420,000000	99,772453
2419,000000	99,769572
2418,000000	99,767667
2417,000000	99,768647
2416,000000	99,772543
2415,000000	99,777610
2414,000000	99,782122
2413,000000	99,785379
2412,000000	99,787342
2411,000000	99,788206
2410,000000	99,788464
2409,000000	99,788776
2408,000000	99,789425
2407,000000	99,790160
2406,000000	99,790776
2405,000000	99,791648
2404,000000	99,793464
2403,000000	99,796540
2402,000000	99,800550
2401,000000	99,804867
2400,000000	99,808966
2399,000000	99,812404
2398,000000	99,814613
2397,000000	99,815052
2396,000000	99,813743
2395,000000	99,811516
2394,000000	99,809588
2393,000000	99,808850
2392,000000	99,809462
2391,000000	99,810832
2390,000000	99,811820
2389,000000	99,811482
2388,000000	99,809911
2387,000000	99,808322
2386,000000	99,807922
2385,000000	99,808599
2384,000000	99,809222
2383,000000	99,808810
2382,000000	99,807233
2381,000000	99,804889
2380,000000	99,802161
2379,000000	99,799581
2378,000000	99,797997
2377,000000	99,798254
2376,000000	99,800568
2375,000000	99,804638
2374,000000	99,810483
2373,000000	99,818634
2372,000000	99,828681
2371,000000	99,837757
2370,000000	99,842083
2369,000000	99,840160
2368,000000	99,833805
2367,000000	99,825813
2366,000000	99,818073
2365,000000	99,813100
2364,000000	99,814077
2363,000000	99,821120
2362,000000	99,829546
2361,000000	99,834605
2360,000000	99,836044
2359,000000	99,837285
2358,000000	99,840643
2357,000000	99,844792
2356,000000	99,847242
2355,000000	99,846773
2354,000000	99,845258
2353,000000	99,844853
2352,000000	99,845901
2351,000000	99,848204
2350,000000	99,851059
2349,000000	99,853312
2348,000000	99,853779
2347,000000	99,854493
2346,000000	99,859977
2345,000000	99,870908
2344,000000	99,881789
2343,000000	99,886530
2342,000000	99,885300
2341,000000	99,881123
2340,000000	99,875933
2339,000000	99,870768
2338,000000	99,867089
2337,000000	99,866132
2336,000000	99,867597
2335,000000	99,870529
2334,000000	99,874441
2333,000000	99,877832
2332,000000	99,877734
2331,000000	99,873575
2330,000000	99,868530
2329,000000	99,867832
2328,000000	99,873518
2327,000000	99,885561
2326,000000	99,902734
2325,000000	99,921541
2324,000000	99,937207
2323,000000	99,946128
2322,000000	99,949060
2321,000000	99,947871
2320,000000	99,943167
2319,000000	99,935864
2318,000000	99,928515
2317,000000	99,923611
2316,000000	99,920770
2315,000000	99,918897
2314,000000	99,918124
2313,000000	99,919233
2312,000000	99,921224
2311,000000	99,922433
2310,000000	99,922638
2309,000000	99,923025
2308,000000	99,924622
2307,000000	99,928120
2306,000000	99,934233
2305,000000	99,942159
2304,000000	99,948981
2303,000000	99,951502
2302,000000	99,949012
2301,000000	99,943486
2300,000000	99,937970
2299,000000	99,935659
2298,000000	99,938515
2297,000000	99,945595
2296,000000	99,952723
2295,000000	99,956258
2294,000000	99,956291
2293,000000	99,955723
2292,000000	99,956855
2291,000000	99,960233
2290,000000	99,965695
2289,000000	99,972217
2288,000000	99,977701
2287,000000	99,980749
2286,000000	99,982766
2285,000000	99,986138
2284,000000	99,990697
2283,000000	99,993546
2282,000000	99,992590
2281,000000	99,988379
2280,000000	99,982844
2279,000000	99,978057
2278,000000	99,976625
2277,000000	99,980975
2276,000000	99,990931
2275,000000	100,003249
2274,000000	100,014059
2273,000000	100,021248
2272,000000	100,024181
2271,000000	100,022414
2270,000000	100,015509
2269,000000	100,004334
2268,000000	99,992731
2267,000000	99,987262
2266,000000	99,993159
2265,000000	100,009081
2264,000000	100,027102
2263,000000	100,039507
2262,000000	100,044702
2261,000000	100,045869
2260,000000	100,046377
2259,000000	100,048158
2258,000000	100,052151
2257,000000	100,056964
2256,000000	100,058566
2255,000000	100,054841
2254,000000	100,049856
2253,000000	100,050351
2252,000000	100,057890
2251,000000	100,067249
2250,000000	100,072057
2249,000000	100,069563
2248,000000	100,060870
2247,000000	100,050581
2246,000000	100,046602
2245,000000	100,055737
2244,000000	100,076602
2243,000000	100,098660
2242,000000	100,110614
2241,000000	100,109417
2240,000000	100,100775
2239,000000	100,092337
2238,000000	100,087731
2237,000000	100,086291
2236,000000	100,086647
2235,000000	100,089221
2234,000000	100,094691
2233,000000	100,100955
2232,000000	100,104064
2231,000000	100,103029
2230,000000	100,101209
2229,000000	100,101176
2228,000000	100,100550
2227,000000	100,095790
2226,000000	100,088188
2225,000000	100,082597
2224,000000	100,081308
2223,000000	100,082816
2222,000000	100,086073
2221,000000	100,092078
2220,000000	100,101231
2219,000000	100,112482
2218,000000	100,124980
2217,000000	100,137125
2216,000000	100,144324
2215,000000	100,141904
2214,000000	100,131465
2213,000000	100,121417
2212,000000	100,119715
2211,000000	100,127949
2210,000000	100,142795
2209,000000	100,160149
2208,000000	100,176477
2207,000000	100,188459
2206,000000	100,193430
2205,000000	100,190527
2204,000000	100,181862
2203,000000	100,172622
2202,000000	100,168305
2201,000000	100,169977
2200,000000	100,172658
2199,000000	100,170034
2198,000000	100,160399
2197,000000	100,147440
2196,000000	100,136742
2195,000000	100,132331
2194,000000	100,134330
2193,000000	100,138134
2192,000000	100,138238
2191,000000	100,134534
2190,000000	100,131758
2189,000000	100,131367
2188,000000	100,129291
2187,000000	100,125194
2186,000000	100,127974
2185,000000	100,145284
2184,000000	100,171322
2183,000000	100,192746
2182,000000	100,204106
2181,000000	100,209786
2180,000000	100,213120
2179,000000	100,212928
2178,000000	100,210440
2177,000000	100,210813
2176,000000	100,215896
2175,000000	100,221705
2174,000000	100,224953
2173,000000	100,226787
2172,000000	100,229546
2171,000000	100,235095
2170,000000	100,246843
2169,000000	100,267947
2168,000000	100,296185
2167,000000	100,324988
2166,000000	100,350505
2165,000000	100,373607
2164,000000	100,394161
2163,000000	100,407385
2162,000000	100,406860
2161,000000	100,389341
2160,000000	100,357958
2159,000000	100,322897
2158,000000	100,296762
2157,000000	100,286612
2156,000000	100,292199
2155,000000	100,311486
2154,000000	100,341686
2153,000000	100,373189
2152,000000	100,390249
2151,000000	100,384189
2150,000000	100,362297
2149,000000	100,338942
2148,000000	100,320286
2147,000000	100,302699
2146,000000	100,284181
2145,000000	100,269602
2144,000000	100,264194
2143,000000	100,267377
2142,000000	100,273168
2141,000000	100,272722
2140,000000	100,258489
2139,000000	100,231404
2138,000000	100,203424
2137,000000	100,187607
2136,000000	100,184707
2135,000000	100,183741
2134,000000	100,175148
2133,000000	100,158668
2132,000000	100,139634
2131,000000	100,124387
2130,000000	100,119607
2129,000000	100,129163
2128,000000	100,148603
2127,000000	100,166536
2126,000000	100,173809
2125,000000	100,169621
2124,000000	100,158943
2123,000000	100,146800
2122,000000	100,135946
2121,000000	100,127298
2120,000000	100,120773
2119,000000	100,116666
2118,000000	100,116272
2117,000000	100,119911
2116,000000	100,125140
2115,000000	100,128750
2114,000000	100,129861
2113,000000	100,129528
2112,000000	100,129033
2111,000000	100,130861
2110,000000	100,138887
2109,000000	100,153349
2108,000000	100,166878
2107,000000	100,170241
2106,000000	100,162009
2105,000000	100,149200
2104,000000	100,139053
2103,000000	100,133821
2102,000000	100,132889
2101,000000	100,135128
2100,000000	100,138676
2099,000000	100,142179
2098,000000	100,146358
2097,000000	100,151260
2096,000000	100,152980
2095,000000	100,147358
2094,000000	100,136233
2093,000000	100,125742
2092,000000	100,119427
2091,000000	100,117486
2090,000000	100,121649
2089,000000	100,134976
2088,000000	100,156203
2087,000000	100,178987
2086,000000	100,197600
2085,000000	100,210150
2084,000000	100,216701
2083,000000	100,218294
2082,000000	100,217911
2081,000000	100,218436
2080,000000	100,219350
2079,000000	100,218824
2078,000000	100,217870
2077,000000	100,217850
2076,000000	100,215397
2075,000000	100,206480
2074,000000	100,195498
2073,000000	100,193217
2072,000000	100,203950
2071,000000	100,220923
2070,000000	100,235596
2069,000000	100,244788
2068,000000	100,247176
2067,000000	100,240347
2066,000000	100,225657
2065,000000	100,211226
2064,000000	100,205365
2063,000000	100,209457
2062,000000	100,219490
2061,000000	100,231067
2060,000000	100,241690
2059,000000	100,251438
2058,000000	100,261441
2057,000000	100,268429
2056,000000	100,263587
2055,000000	100,243817
2054,000000	100,222781
2053,000000	100,221765
2052,000000	100,247181
2051,000000	100,283853
2050,000000	100,311066
2049,000000	100,320224
2048,000000	100,317759
2047,000000	100,315643
2046,000000	100,320961
2045,000000	100,329484
2044,000000	100,327967
2043,000000	100,310132
2042,000000	100,290119
2041,000000	100,290119
2040,000000	100,313439
2039,000000	100,341824
2038,000000	100,361319
2037,000000	100,376160
2036,000000	100,393223
2035,000000	100,407148
2034,000000	100,409469
2033,000000	100,402071
2032,000000	100,391871
2031,000000	100,380305
2030,000000	100,366033
2029,000000	100,350034
2028,000000	100,332320
2027,000000	100,312633
2026,000000	100,298994
2025,000000	100,303943
2024,000000	100,325390
2023,000000	100,343196
2022,000000	100,342681
2021,000000	100,332038
2020,000000	100,329203
2019,000000	100,339312
2018,000000	100,353766
2017,000000	100,365589
2016,000000	100,376646
2015,000000	100,390797
2014,000000	100,405402
2013,000000	100,411540
2012,000000	100,403724
2011,000000	100,389539
2010,000000	100,383872
2009,000000	100,387826
2008,000000	100,379775
2007,000000	100,338748
2006,000000	100,273342
2005,000000	100,215461
2004,000000	100,188448
2003,000000	100,194229
2002,000000	100,225378
2001,000000	100,270911
2000,000000	100,311970
1999,000000	100,330549
1998,000000	100,326829
1997,000000	100,317063
1996,000000	100,312084
1995,000000	100,307612
1994,000000	100,297434
1993,000000	100,284111
1992,000000	100,272481
1991,000000	100,263598
1990,000000	100,261609
1989,000000	100,276173
1988,000000	100,309958
1987,000000	100,351235
1986,000000	100,383848
1985,000000	100,399186
1984,000000	100,397531
1983,000000	100,385441
1982,000000	100,374050
1981,000000	100,371767
1980,000000	100,374248
1979,000000	100,368966
1978,000000	100,352919
1977,000000	100,336459
1976,000000	100,326785
1975,000000	100,319982
1974,000000	100,311956
1973,000000	100,303568
1972,000000	100,294355
1971,000000	100,284228
1970,000000	100,281142
1969,000000	100,294216
1968,000000	100,318085
1967,000000	100,336080
1966,000000	100,339923
1965,000000	100,334475
1964,000000	100,324433
1963,000000	100,310288
1962,000000	100,297021
1961,000000	100,292344
1960,000000	100,294195
1959,000000	100,292667
1958,000000	100,285362
1957,000000	100,278887
1956,000000	100,275502
1955,000000	100,270275
1954,000000	100,262183
1953,000000	100,256680
1952,000000	100,255697
1951,000000	100,254621
1950,000000	100,250467
1949,000000	100,244891
1948,000000	100,238806
1947,000000	100,232697
1946,000000	100,231400
1945,000000	100,238709
1944,000000	100,248036
1943,000000	100,248919
1942,000000	100,242844
1941,000000	100,240248
1940,000000	100,242874
1939,000000	100,243186
1938,000000	100,239027
1937,000000	100,235713
1936,000000	100,233574
1935,000000	100,226378
1934,000000	100,215848
1933,000000	100,214822
1932,000000	100,230114
1931,000000	100,251861
1930,000000	100,265237
1929,000000	100,265356
1928,000000	100,255761
1927,000000	100,241188
1926,000000	100,227371
1925,000000	100,221505
1924,000000	100,226775
1923,000000	100,238426
1922,000000	100,249284
1921,000000	100,255818
1920,000000	100,256539
1919,000000	100,249847
1918,000000	100,237746
1917,000000	100,226287
1916,000000	100,218170
1915,000000	100,211513
1914,000000	100,206596
1913,000000	100,206792
1912,000000	100,212730
1911,000000	100,220526
1910,000000	100,227026
1909,000000	100,231985
1908,000000	100,233704
1907,000000	100,229671
1906,000000	100,221846
1905,000000	100,215187
1904,000000	100,210677
1903,000000	100,204492
1902,000000	100,195602
1901,000000	100,188088
1900,000000	100,184331
1899,000000	100,182914
1898,000000	100,183353
1897,000000	100,186047
1896,000000	100,187601
1895,000000	100,182861
1894,000000	100,173268
1893,000000	100,166288
1892,000000	100,165405
1891,000000	100,166975
1890,000000	100,166939
1889,000000	100,164504
1888,000000	100,159146
1887,000000	100,151467
1886,000000	100,146355
1885,000000	100,147764
1884,000000	100,151585
1883,000000	100,150501
1882,000000	100,145137
1881,000000	100,142573
1880,000000	100,144202
1879,000000	100,144374
1878,000000	100,140493
1877,000000	100,135034
1876,000000	100,128636
1875,000000	100,120077
1874,000000	100,113083
1873,000000	100,114058
1872,000000	100,121855
1871,000000	100,128055
1870,000000	100,128595
1869,000000	100,127669
1868,000000	100,126622
1867,000000	100,120368
1866,000000	100,109602
1865,000000	100,102323
1864,000000	100,101814
1863,000000	100,103783
1862,000000	100,105067
1861,000000	100,107140
1860,000000	100,109664
1859,000000	100,108999
1858,000000	100,105166
1857,000000	100,101997
1856,000000	100,098829
1855,000000	100,090820
1854,000000	100,078570
1853,000000	100,069095
1852,000000	100,064826
1851,000000	100,061231
1850,000000	100,056887
1849,000000	100,055374
1848,000000	100,056451
1847,000000	100,054154
1846,000000	100,045854
1845,000000	100,035666
1844,000000	100,026730
1843,000000	100,017585
1842,000000	100,009976
1841,000000	100,009231
1840,000000	100,013748
1839,000000	100,016157
1838,000000	100,014222
1837,000000	100,012374
1836,000000	100,012462
1835,000000	100,011608
1834,000000	100,010511
1833,000000	100,013846
1832,000000	100,021714
1831,000000	100,029120
1830,000000	100,034131
1829,000000	100,037569
1828,000000	100,037241
1827,000000	100,032086
1826,000000	100,027253
1825,000000	100,027497
1824,000000	100,027641
1823,000000	100,019530
1822,000000	100,006875
1821,000000	99,999783
1820,000000	99,998847
1819,000000	99,996172
1818,000000	99,989142
1817,000000	99,982716
1816,000000	99,977947
1815,000000	99,970216
1814,000000	99,960543
1813,000000	99,955773
1812,000000	99,956793
1811,000000	99,956903
1810,000000	99,952970
1809,000000	99,949081
1808,000000	99,946020
1807,000000	99,938934
1806,000000	99,928405
1805,000000	99,921968
1804,000000	99,922443
1803,000000	99,923989
1802,000000	99,922831
1801,000000	99,920518
1800,000000	99,914962
1799,000000	99,901842
1798,000000	99,885680
1797,000000	99,875681
1796,000000	99,870156
1795,000000	99,858622
1794,000000	99,839966
1793,000000	99,826034
1792,000000	99,821621
1791,000000	99,814947
1790,000000	99,798898
1789,000000	99,780471
1788,000000	99,763534
1787,000000	99,744198
1786,000000	99,723705
1785,000000	99,710098
1784,000000	99,702545
1783,000000	99,690141
1782,000000	99,671759
1781,000000	99,656545
1780,000000	99,644424
1779,000000	99,625639
1778,000000	99,600524
1777,000000	99,580937
1776,000000	99,568200
1775,000000	99,549917
1774,000000	99,520782
1773,000000	99,489623
1772,000000	99,459858
1771,000000	99,423550
1770,000000	99,383683
1769,000000	99,352839
1768,000000	99,328549
1767,000000	99,295823
1766,000000	99,253712
1765,000000	99,215343
1764,000000	99,181871
1763,000000	99,138272
1762,000000	99,080345
1761,000000	99,021699
1760,000000	98,964445
1759,000000	98,894264
1758,000000	98,805802
1757,000000	98,708864
1756,000000	98,605626
1755,000000	98,485608
1754,000000	98,347123
1753,000000	98,192613
1752,000000	98,003852
1751,000000	97,753828
1750,000000	97,447142
1749,000000	97,111469
1748,000000	96,746089
1747,000000	96,325686
1746,000000	95,843733
1745,000000	95,307399
1744,000000	94,713026
1743,000000	94,054003
1742,000000	93,329353
1741,000000	92,521499
1740,000000	91,607069
1739,000000	90,641933
1738,000000	89,752705
1737,000000	88,966889
1736,000000	88,144427
1735,000000	87,058900
1734,000000	85,718900
1733,000000	84,481202
1732,000000	83,513380
1731,000000	82,649211
1730,000000	81,757458
1729,000000	80,861853
1728,000000	80,029907
1727,000000	79,266746
1726,000000	78,556257
1725,000000	77,919226
1724,000000	77,380578
1723,000000	76,942096
1722,000000	76,622046
1721,000000	76,460031
1720,000000	76,471105
1719,000000	76,641930
1718,000000	76,999431
1717,000000	77,608020
1716,000000	78,439174
1715,000000	79,400342
1714,000000	80,456869
1713,000000	81,611538
1712,000000	82,850561
1711,000000	84,145176
1710,000000	85,465118
1709,000000	86,770953
1708,000000	88,035781
1707,000000	89,281305
1706,000000	90,519626
1705,000000	91,648503
1704,000000	92,539911
1703,000000	93,219679
1702,000000	93,829889
1701,000000	94,496348
1700,000000	95,167593
1699,000000	95,672391
1698,000000	96,000136
1697,000000	96,258466
1696,000000	96,516679
1695,000000	96,764648
1694,000000	96,948852
1693,000000	97,066136
1692,000000	97,155933
1691,000000	97,252184
1690,000000	97,355617
1689,000000	97,440855
1688,000000	97,498521
1687,000000	97,545203
1686,000000	97,594386
1685,000000	97,643823
1684,000000	97,698857
1683,000000	97,762009
1682,000000	97,817022
1681,000000	97,855453
1680,000000	97,885221
1679,000000	97,918149
1678,000000	97,955269
1677,000000	97,988291
1676,000000	98,020657
1675,000000	98,064422
1674,000000	98,111725
1673,000000	98,144821
1672,000000	98,168854
1671,000000	98,201776
1670,000000	98,244331
1669,000000	98,277403
1668,000000	98,294778
1667,000000	98,310895
1666,000000	98,330737
1665,000000	98,345624
1664,000000	98,354064
1663,000000	98,365420
1662,000000	98,379998
1661,000000	98,386768
1660,000000	98,386486
1659,000000	98,390263
1658,000000	98,398443
1657,000000	98,400520
1656,000000	98,392292
1655,000000	98,382494
1654,000000	98,379739
1653,000000	98,381358
1652,000000	98,377033
1651,000000	98,372266
1650,000000	98,375069
1649,000000	98,372219
1648,000000	98,354061
1647,000000	98,329752
1646,000000	98,302018
1645,000000	98,259576
1644,000000	98,204598
1643,000000	98,146194
1642,000000	98,080475
1641,000000	98,001429
1640,000000	97,918739
1639,000000	97,853279
1638,000000	97,817847
1637,000000	97,819372
1636,000000	97,875218
1635,000000	97,983117
1634,000000	98,097884
1633,000000	98,188349
1632,000000	98,261086
1631,000000	98,327863
1630,000000	98,390019
1629,000000	98,442095
1628,000000	98,484638
1627,000000	98,522714
1626,000000	98,555070
1625,000000	98,577761
1624,000000	98,596253
1623,000000	98,620260
1622,000000	98,644957
1621,000000	98,658543
1620,000000	98,662854
1619,000000	98,667951
1618,000000	98,675659
1617,000000	98,679501
1616,000000	98,679121
1615,000000	98,680917
1614,000000	98,683364
1613,000000	98,678244
1612,000000	98,664271
1611,000000	98,646817
1610,000000	98,623808
1609,000000	98,582374
1608,000000	98,513516
1607,000000	98,416816
1606,000000	98,288059
1605,000000	98,118216
1604,000000	97,910862
1603,000000	97,691319
1602,000000	97,492379
1601,000000	97,341462
1600,000000	97,264885
1599,000000	97,283393
1598,000000	97,391957
1597,000000	97,557528
1596,000000	97,745571
1595,000000	97,933558
1594,000000	98,100046
1593,000000	98,225943
1592,000000	98,309550
1591,000000	98,362348
1590,000000	98,387311
1589,000000	98,376016
1588,000000	98,324273
1587,000000	98,235285
1586,000000	98,105691
1585,000000	97,926202
1584,000000	97,701888
1583,000000	97,463336
1582,000000	97,255448
1581,000000	97,117438
1580,000000	97,072027
1579,000000	97,128485
1578,000000	97,289555
1577,000000	97,546488
1576,000000	97,848754
1575,000000	98,107847
1574,000000	98,276952
1573,000000	98,372680
1572,000000	98,424073
1571,000000	98,450825
1570,000000	98,460057
1569,000000	98,450652
1568,000000	98,428110
1567,000000	98,408574
1566,000000	98,403545
1565,000000	98,412861
1564,000000	98,434069
1563,000000	98,465261
1562,000000	98,501259
1561,000000	98,537427
1560,000000	98,582786
1559,000000	98,661344
1558,000000	98,738988
1557,000000	98,767627
1556,000000	98,772713
1555,000000	98,783825
1554,000000	98,801300
1553,000000	98,815239
1552,000000	98,824996
1551,000000	98,843997
1550,000000	98,874995
1549,000000	98,905215
1548,000000	98,926454
1547,000000	98,946801
1546,000000	98,974216
1545,000000	99,004210
1544,000000	99,029652
1543,000000	99,050404
1542,000000	99,066746
1541,000000	99,074601
1540,000000	99,080248
1539,000000	99,092083
1538,000000	99,102128
1537,000000	99,104339
1536,000000	99,104370
1535,000000	99,110047
1534,000000	99,124737
1533,000000	99,140326
1532,000000	99,148953
1531,000000	99,154975
1530,000000	99,161461
1529,000000	99,164862
1528,000000	99,167398
1527,000000	99,177446
1526,000000	99,192683
1525,000000	99,198790
1524,000000	99,192709
1523,000000	99,187367
1522,000000	99,190929
1521,000000	99,196963
1520,000000	99,198903
1519,000000	99,202336
1518,000000	99,210459
1517,000000	99,216369
1516,000000	99,218235
1515,000000	99,219807
1514,000000	99,219189
1513,000000	99,210686
1512,000000	99,197715
1511,000000	99,190162
1510,000000	99,185673
1509,000000	99,171976
1508,000000	99,149607
1507,000000	99,141146
1506,000000	99,141510
1505,000000	99,122727
1504,000000	99,096578
1503,000000	99,082650
1502,000000	99,073245
1501,000000	99,052630
1500,000000	99,017673
1499,000000	98,976968
1498,000000	98,924869
1497,000000	98,840384
1496,000000	98,723524
1495,000000	98,595169
1494,000000	98,458229
1493,000000	98,298268
1492,000000	98,113004
1491,000000	97,922988
1490,000000	97,759594
1489,000000	97,650430
1488,000000	97,615517
1487,000000	97,654815
1486,000000	97,735471
1485,000000	97,815802
1484,000000	97,877890
1483,000000	97,921426
1482,000000	97,934159
1481,000000	97,896920
1480,000000	97,815803
1479,000000	97,711094
1478,000000	97,579239
1477,000000	97,402164
1476,000000	97,184873
1475,000000	96,936480
1474,000000	96,614079
1473,000000	96,151545
1472,000000	95,573250
1471,000000	94,972942
1470,000000	94,381688
1469,000000	93,786679
1468,000000	93,213487
1467,000000	92,714358
1466,000000	92,318993
1465,000000	92,029742
1464,000000	91,849764
1463,000000	91,773157
1462,000000	91,770657
1461,000000	91,816587
1460,000000	91,913186
1459,000000	92,085902
1458,000000	92,361308
1457,000000	92,720239
1456,000000	93,076828
1455,000000	93,367388
1454,000000	93,592117
1453,000000	93,754982
1452,000000	93,847966
1451,000000	93,862675
1450,000000	93,791366
1449,000000	93,640017
1448,000000	93,455063
1447,000000	93,297798
1446,000000	93,170756
1445,000000	93,014624
1444,000000	92,763664
1443,000000	92,362307
1442,000000	91,761633
1441,000000	90,962311
1440,000000	90,031595
1439,000000	89,023023
1438,000000	87,911101
1437,000000	86,731786
1436,000000	85,771354
1435,000000	85,297950
1434,000000	85,246945
1433,000000	85,414691
1432,000000	85,637140
1431,000000	85,728028
1430,000000	85,455417
1429,000000	84,702506
1428,000000	83,650109
1427,000000	82,705240
1426,000000	82,278966
1425,000000	82,650323
1424,000000	83,806681
1423,000000	85,338701
1422,000000	86,786338
1421,000000	88,026408
1420,000000	89,171811
1419,000000	90,249010
1418,000000	91,129086
1417,000000	91,774691
1416,000000	92,299509
1415,000000	92,802807
1414,000000	93,320224
1413,000000	93,861000
1412,000000	94,421246
1411,000000	94,972194
1410,000000	95,476324
1409,000000	95,916139
1408,000000	96,288290
1407,000000	96,588480
1406,000000	96,821355
1405,000000	97,001753
1404,000000	97,131356
1403,000000	97,201449
1402,000000	97,220135
1401,000000	97,207414
1400,000000	97,166459
1399,000000	97,084637
1398,000000	96,960715
1397,000000	96,801723
1396,000000	96,596836
1395,000000	96,329867
1394,000000	96,016744
1393,000000	95,694065
1392,000000	95,378237
1391,000000	95,066411
1390,000000	94,755741
1389,000000	94,440484
1388,000000	94,106228
1387,000000	93,748675
1386,000000	93,388083
1385,000000	93,047435
1384,000000	92,736017
1383,000000	92,464576
1382,000000	92,255871
1381,000000	92,132407
1380,000000	92,105635
1379,000000	92,178816
1378,000000	92,346458
1377,000000	92,593815
1376,000000	92,904620
1375,000000	93,258143
1374,000000	93,614425
1373,000000	93,921852
1372,000000	94,151551
1371,000000	94,308016
1370,000000	94,407330
1369,000000	94,458634
1368,000000	94,463031
1367,000000	94,421384
1366,000000	94,337996
1365,000000	94,217787
1364,000000	94,062602
1363,000000	93,874716
1362,000000	93,662513
1361,000000	93,437473
1360,000000	93,208698
1359,000000	92,983456
1358,000000	92,770474
1357,000000	92,581384
1356,000000	92,430268
1355,000000	92,330845
1354,000000	92,291335
1353,000000	92,310656
1352,000000	92,380382
1351,000000	92,486232
1350,000000	92,605188
1349,000000	92,704756
1348,000000	92,751078
1347,000000	92,717342
1346,000000	92,583010
1345,000000	92,333533
1344,000000	91,963386
1343,000000	91,473402
1342,000000	90,860169
1341,000000	90,115806
1340,000000	89,258933
1339,000000	88,363182
1338,000000	87,531308
1337,000000	86,842442
1336,000000	86,335653
1335,000000	86,017202
1334,000000	85,862079
1333,000000	85,823604
1332,000000	85,856228
1331,000000	85,931105
1330,000000	86,029360
1329,000000	86,135935
1328,000000	86,246688
1327,000000	86,368314
1326,000000	86,507247
1325,000000	86,661328
1324,000000	86,822704
1323,000000	86,982526
1322,000000	87,131068
1321,000000	87,260656
1320,000000	87,370428
1319,000000	87,463368
1318,000000	87,537676
1317,000000	87,587083
1316,000000	87,607778
1315,000000	87,598632
1314,000000	87,555238
1313,000000	87,469441
1312,000000	87,336791
1311,000000	87,155041
1310,000000	86,915886
1309,000000	86,607392
1308,000000	86,225514
1307,000000	85,779633
1306,000000	85,282315
1305,000000	84,741472
1304,000000	84,165612
1303,000000	83,562696
1302,000000	82,930786
1301,000000	82,257775
1300,000000	81,535310
1299,000000	80,765073
1298,000000	79,947378
1297,000000	79,081164
1296,000000	78,182097
1295,000000	77,287125
1294,000000	76,434826
1293,000000	75,656777
1292,000000	74,989387
1291,000000	74,471758
1290,000000	74,120673
1289,000000	73,918553
1288,000000	73,832557
1287,000000	73,823167
1286,000000	73,836960
1285,000000	73,819831
1284,000000	73,742850
1283,000000	73,604164
1282,000000	73,406807
1281,000000	73,153827
1280,000000	72,865011
1279,000000	72,575499
1278,000000	72,311078
1277,000000	72,081240
1276,000000	71,896530
1275,000000	71,769876
1274,000000	71,696228
1273,000000	71,652329
1272,000000	71,619785
1271,000000	71,589428
1270,000000	71,543296
1269,000000	71,454977
1268,000000	71,311331
1267,000000	71,115267
1266,000000	70,866816
1265,000000	70,559905
1264,000000	70,200927
1263,000000	69,806734
1262,000000	69,380779
1261,000000	68,912368
1260,000000	68,401470
1259,000000	67,867012
1258,000000	67,335964
1257,000000	66,855437
1256,000000	66,514858
1255,000000	66,420446
1254,000000	66,619918
1253,000000	67,068111
1252,000000	67,668128
1251,000000	68,321267
1250,000000	68,954790
1249,000000	69,535368
1248,000000	70,070885
1247,000000	70,586473
1246,000000	71,091490
1245,000000	71,581209
1244,000000	72,060005
1243,000000	72,542556
1242,000000	73,035677
1241,000000	73,538362
1240,000000	74,058098
1239,000000	74,608766
1238,000000	75,192785
1237,000000	75,799593
1236,000000	76,417830
1235,000000	77,035042
1234,000000	77,630936
1233,000000	78,189654
1232,000000	78,723639
1231,000000	79,276266
1230,000000	79,905382
1229,000000	80,667243
1228,000000	81,599381
1227,000000	82,698124
1226,000000	83,906795
1225,000000	85,137048
1224,000000	86,302928
1223,000000	87,339554
1222,000000	88,207568
1221,000000	88,896563
1220,000000	89,419642
1219,000000	89,797509
1218,000000	90,051494
1217,000000	90,201809
1216,000000	90,271482
1215,000000	90,284862
1214,000000	90,261896
1213,000000	90,219822
1212,000000	90,171515
1211,000000	90,122322
1210,000000	90,069214
1209,000000	90,005944
1208,000000	89,930552
1207,000000	89,844920
1206,000000	89,750884
1205,000000	89,650207
1204,000000	89,547146
1203,000000	89,447922
1202,000000	89,358615
1201,000000	89,285989
1200,000000	89,238252
1199,000000	89,222291
1198,000000	89,240102
1197,000000	89,292279
1196,000000	89,382270
1195,000000	89,512968
1194,000000	89,683467
1193,000000	89,890388
1192,000000	90,131514
1191,000000	90,404284
1190,000000	90,702960
1189,000000	91,022296
1188,000000	91,358843
1187,000000	91,707018
1186,000000	92,057205
1185,000000	92,399699
1184,000000	92,726826
1183,000000	93,030195
1182,000000	93,300928
1181,000000	93,534711
1180,000000	93,734247
1179,000000	93,903500
1178,000000	94,043998
1177,000000	94,156255
1176,000000	94,239899
1175,000000	94,293127
1174,000000	94,312114
1173,000000	94,294003
1172,000000	94,238478
1171,000000	94,146036
1170,000000	94,019134
1169,000000	93,864288
1168,000000	93,693934
1167,000000	93,527295
1166,000000	93,390731
1165,000000	93,313894
1164,000000	93,319172
1163,000000	93,408140
1162,000000	93,557222
1161,000000	93,728982
1160,000000	93,886549
1159,000000	94,001699
1158,000000	94,058125
1157,000000	94,053162
1156,000000	93,994133
1155,000000	93,891451
1154,000000	93,752182
1153,000000	93,577513
1152,000000	93,364522
1151,000000	93,105620
1150,000000	92,791600
1149,000000	92,414762
1148,000000	91,969104
1147,000000	91,450298
1146,000000	90,854177
1145,000000	90,182317
1144,000000	89,448361
1143,000000	88,676966
1142,000000	87,897705
1141,000000	87,140939
1140,000000	86,437553
1139,000000	85,811794
1138,000000	85,269914
1137,000000	84,799023
1136,000000	84,378470
1135,000000	83,984413
1134,000000	83,587668
1133,000000	83,162652
1132,000000	82,701143
1131,000000	82,213162
1130,000000	81,714917
1129,000000	81,224543
1128,000000	80,768056
1127,000000	80,372389
1126,000000	80,051626
1125,000000	79,809882
1124,000000	79,656768
1123,000000	79,612808
1122,000000	79,695078
1121,000000	79,915452
1120,000000	80,287365
1119,000000	80,814659
1118,000000	81,479098
1117,000000	82,242939
1116,000000	83,064718
1115,000000	83,901698
1114,000000	84,705283
1113,000000	85,430306
1112,000000	86,046972
1111,000000	86,539050
1110,000000	86,897489
1109,000000	87,127249
1108,000000	87,250242
1107,000000	87,297447
1106,000000	87,297557
1105,000000	87,276388
1104,000000	87,263037
1103,000000	87,280647
1102,000000	87,332878
1101,000000	87,406347
1100,000000	87,486036
1099,000000	87,562512
1098,000000	87,628294
1097,000000	87,678222
1096,000000	87,714089
1095,000000	87,741689
1094,000000	87,763162
1093,000000	87,777285
1092,000000	87,785370
1091,000000	87,789518
1090,000000	87,783896
1089,000000	87,755217
1088,000000	87,689095
1087,000000	87,570220
1086,000000	87,378518
1085,000000	87,087956
1084,000000	86,674578
1083,000000	86,118883
1082,000000	85,405959
1081,000000	84,536327
1080,000000	83,537323
1079,000000	82,464020
1078,000000	81,384231
1077,000000	80,369652
1076,000000	79,495554
1075,000000	78,833807
1074,000000	78,432563
1073,000000	78,315037
1072,000000	78,497485
1071,000000	78,979001
1070,000000	79,725129
1069,000000	80,668217
1068,000000	81,730001
1067,000000	82,837908
1066,000000	83,925615
1065,000000	84,943894
1064,000000	85,867035
1063,000000	86,685662
1062,000000	87,397366
1061,000000	88,009169
1060,000000	88,535768
1059,000000	88,988652
1058,000000	89,371286
1057,000000	89,685186
1056,000000	89,939517
1055,000000	90,144716
1054,000000	90,303442
1053,000000	90,414095
1052,000000	90,477326
1051,000000	90,498148
1050,000000	90,480262
1049,000000	90,423284
1048,000000	90,323797
1047,000000	90,171980
1046,000000	89,953690
1045,000000	89,660497
1044,000000	89,301743
1043,000000	88,908293
1042,000000	88,528494
1041,000000	88,222219
1040,000000	88,050150
1039,000000	88,052889
1038,000000	88,229630
1037,000000	88,541132
1036,000000	88,928829
1035,000000	89,332347
1034,000000	89,701757
1033,000000	90,006832
1032,000000	90,240952
1031,000000	90,413146
1030,000000	90,536998
1029,000000	90,624418
1028,000000	90,684687
1027,000000	90,722957
1026,000000	90,742372
1025,000000	90,749295
1024,000000	90,752601
1023,000000	90,756875
1022,000000	90,758965
1021,000000	90,755165
1020,000000	90,748470
1019,000000	90,745798
1018,000000	90,751963
1017,000000	90,769749
1016,000000	90,801603
1015,000000	90,845759
1014,000000	90,893077
1013,000000	90,932324
1012,000000	90,957570
1011,000000	90,968174
1010,000000	90,965130
1009,000000	90,950971
1008,000000	90,930723
1007,000000	90,907967
1006,000000	90,880476
1005,000000	90,842763
1004,000000	90,790640
1003,000000	90,721953
1002,000000	90,635297
1001,000000	90,531281
1000,000000	90,413907
999,000000	90,287451
998,000000	90,153902
997,000000	90,015016
996,000000	89,874134
995,000000	89,733872
994,000000	89,594448
993,000000	89,456877
992,000000	89,324010
991,000000	89,194803
990,000000	89,061587
989,000000	88,915970
988,000000	88,753346
987,000000	88,567582
986,000000	88,346118
985,000000	88,078308
984,000000	87,765123
983,000000	87,415996
982,000000	87,039465
981,000000	86,641659
980,000000	86,230902
979,000000	85,814436
978,000000	85,392937
977,000000	84,965989
976,000000	84,540222
975,000000	84,124636
974,000000	83,720406
973,000000	83,324516
972,000000	82,939715
971,000000	82,570176
970,000000	82,209548
969,000000	81,845285
968,000000	81,474040
967,000000	81,101533
966,000000	80,730412
965,000000	80,360756
964,000000	80,002312
963,000000	79,673276
962,000000	79,384960
961,000000	79,140651
960,000000	78,948160
959,000000	78,821439
958,000000	78,771255
957,000000	78,803633
956,000000	78,929684
955,000000	79,161107
954,000000	79,494279
953,000000	79,909718
952,000000	80,382110
951,000000	80,885357
950,000000	81,391969
949,000000	81,881142
948,000000	82,347916
947,000000	82,796176
946,000000	83,226446
945,000000	83,637156
944,000000	84,033029
943,000000	84,420867
942,000000	84,799111
941,000000	85,158665
940,000000	85,492830
939,000000	85,800554
938,000000	86,082132
937,000000	86,339836
936,000000	86,580025
935,000000	86,807553
934,000000	87,019707
933,000000	87,210227
932,000000	87,378800
931,000000	87,531036
930,000000	87,671126
929,000000	87,800549
928,000000	87,921232
927,000000	88,034725
926,000000	88,139856
925,000000	88,237898
924,000000	88,339551
923,000000	88,461355
922,000000	88,614407
921,000000	88,799553
920,000000	89,010968
919,000000	89,238257
918,000000	89,467398
917,000000	89,686322
916,000000	89,890592
915,000000	90,080843
914,000000	90,256925
913,000000	90,418932
912,000000	90,572409
911,000000	90,726906
910,000000	90,888365
909,000000	91,056237
908,000000	91,227471
907,000000	91,399772
906,000000	91,571040
905,000000	91,739146
904,000000	91,903148
903,000000	92,062478
902,000000	92,214751
901,000000	92,356685
900,000000	92,487110
899,000000	92,607671
898,000000	92,719859
897,000000	92,822443
896,000000	92,912830
895,000000	92,990391
894,000000	93,058797
893,000000	93,124164
892,000000	93,189479
891,000000	93,251023
890,000000	93,301161
889,000000	93,335796
888,000000	93,358460
887,000000	93,377213
886,000000	93,398999
885,000000	93,426289
884,000000	93,456459
883,000000	93,482980
882,000000	93,498895
881,000000	93,501454
880,000000	93,493512
879,000000	93,480754
878,000000	93,468785
877,000000	93,462503
876,000000	93,465181
875,000000	93,476320
874,000000	93,492517
873,000000	93,512437
872,000000	93,539475
871,000000	93,577462
870,000000	93,624647
869,000000	93,673353
868,000000	93,714934
867,000000	93,744227
866,000000	93,760941
865,000000	93,768746
864,000000	93,773043
863,000000	93,778586
862,000000	93,787808
861,000000	93,799975
860,000000	93,811116
859,000000	93,816584
858,000000	93,816141
857,000000	93,816194
856,000000	93,824608
855,000000	93,843239
854,000000	93,867636
853,000000	93,893093
852,000000	93,917430
851,000000	93,937903
850,000000	93,949746
849,000000	93,949694
848,000000	93,938100
847,000000	93,915832
846,000000	93,881774
845,000000	93,834803
844,000000	93,774886
843,000000	93,700787
842,000000	93,609644
841,000000	93,501725
840,000000	93,382961
839,000000	93,259813
838,000000	93,134345
837,000000	93,007860
836,000000	92,887947
835,000000	92,787698
834,000000	92,719949
833,000000	92,696250
832,000000	92,731482
831,000000	92,844606
830,000000	93,051214
829,000000	93,356170
828,000000	93,749529
827,000000	94,207017
826,000000	94,695653
825,000000	95,182367
824,000000	95,641335
823,000000	96,056665
822,000000	96,422743
821,000000	96,741769
820,000000	97,018327
819,000000	97,253888
818,000000	97,447544
817,000000	97,601817
816,000000	97,725029
815,000000	97,826589
814,000000	97,910060
813,000000	97,973541
812,000000	98,016938
811,000000	98,045814
810,000000	98,066653
809,000000	98,079244
808,000000	98,075637
807,000000	98,045518
806,000000	97,979701
805,000000	97,870235
804,000000	97,711745
803,000000	97,506448
802,000000	97,267296
801,000000	97,014791
800,000000	96,771242
799,000000	96,556651
798,000000	96,386119
797,000000	96,265875
796,000000	96,188530
795,000000	96,132910
794,000000	96,072882
793,000000	95,990148
792,000000	95,879972
791,000000	95,746826
790,000000	95,597898
789,000000	95,442229
788,000000	95,292638
787,000000	95,163118
786,000000	95,062215
785,000000	94,989409
784,000000	94,937386
783,000000	94,897303
782,000000	94,863614
781,000000	94,836158
780,000000	94,816674
779,000000	94,801805
778,000000	94,780554
777,000000	94,740710
776,000000	94,677624
775,000000	94,596107
774,000000	94,505859
773,000000	94,417686
772,000000	94,342333
771,000000	94,288325
770,000000	94,259572
769,000000	94,256684
768,000000	94,280541
767,000000	94,332252
766,000000	94,409918
765,000000	94,506872
764,000000	94,612545
763,000000	94,713472
762,000000	94,793975
761,000000	94,837906
760,000000	94,830022
759,000000	94,755931
758,000000	94,601853
757,000000	94,357283
756,000000	94,017693
755,000000	93,582305
754,000000	93,050269
753,000000	92,420340
752,000000	91,693834
751,000000	90,875509
750,000000	89,976171
749,000000	89,021523
748,000000	88,057383
747,000000	87,142497
746,000000	86,338513
745,000000	85,709698
744,000000	85,319447
743,000000	85,214345
742,000000	85,410672
741,000000	85,895091
740,000000	86,628902
739,000000	87,547298
738,000000	88,565559
737,000000	89,594394
736,000000	90,555741
735,000000	91,392303
734,000000	92,070139
733,000000	92,577287
732,000000	92,922284
731,000000	93,132947
730,000000	93,250449
729,000000	93,319137
728,000000	93,376119
727,000000	93,442959
726,000000	93,522111
725,000000	93,601626
724,000000	93,664140
723,000000	93,692059
722,000000	93,669394
721,000000	93,586287
720,000000	93,443413
719,000000	93,245356
718,000000	92,988085
717,000000	92,658612
716,000000	92,245913
715,000000	91,743881
714,000000	91,143703
713,000000	90,433626
712,000000	89,608593
711,000000	88,673095
710,000000	87,639353
709,000000	86,540305
708,000000	85,445941
707,000000	84,451012
706,000000	83,637253
705,000000	83,046341
704,000000	82,672554
703,000000	82,462608
702,000000	82,331564
701,000000	82,198524
700,000000	82,016474
699,000000	81,776668
698,000000	81,497190
697,000000	81,210159
696,000000	80,946479
695,000000	80,721458
694,000000	80,541332
693,000000	80,422158
692,000000	80,386824
691,000000	80,442655
690,000000	80,576939
689,000000	80,773703
688,000000	81,017839
687,000000	81,284435
686,000000	81,545151
685,000000	81,786055
684,000000	82,006047
683,000000	82,204542
682,000000	82,385122
681,000000	82,565543
680,000000	82,766661
679,000000	82,995513
678,000000	83,251970
677,000000	83,541698
676,000000	83,870319
675,000000	84,234659
674,000000	84,632824
673,000000	85,063617
672,000000	85,505312
671,000000	85,936604
670,000000	86,393342
669,000000	86,991582
668,000000	87,744404
667,000000	88,386087
666,000000	88,776037
665,000000	89,019255
664,000000	89,201558
663,000000	89,324960
662,000000	89,351684
661,000000	89,252968
660,000000	89,017492
659,000000	88,638128
658,000000	88,110358
657,000000	87,428806
656,000000	86,591379
655,000000	85,620670
654,000000	84,576866
653,000000	83,535872
652,000000	82,565051
651,000000	81,707149
650,000000	80,952763
649,000000	80,242316
648,000000	79,524446
647,000000	78,787111
646,000000	78,015700
645,000000	77,166826
644,000000	76,214600
643,000000	75,184963
642,000000	74,113579
641,000000	73,010749
640,000000	71,908374
639,000000	70,900103
638,000000	70,085764
637,000000	69,514992
636,000000	69,214459
635,000000	69,203750
634,000000	69,436896
633,000000	69,797737
632,000000	70,191023
631,000000	70,582836
630,000000	70,944704
629,000000	71,225395
628,000000	71,399174
627,000000	71,483067
626,000000	71,484867
625,000000	71,380749
624,000000	71,166123
623,000000	70,878513
622,000000	70,546204
621,000000	70,158646
620,000000	69,710906
619,000000	69,234967
618,000000	68,761216
617,000000	68,289820
616,000000	67,827516
615,000000	67,407501
614,000000	67,042847
613,000000	66,707626
612,000000	66,389846
611,000000	66,118887
610,000000	65,919645
609,000000	65,789974
608,000000	65,747925
607,000000	65,854394
606,000000	66,159572
605,000000	66,676936
604,000000	67,429703
603,000000	68,464125
602,000000	69,798396
601,000000	71,394005
600,000000	73,182495
599,000000	75,077101
598,000000	76,966297
597,000000	78,742338
596,000000	80,339466
595,000000	81,733558
594,000000	82,922329
593,000000	83,919223
592,000000	84,749374
591,000000	85,441489
590,000000	86,023008
589,000000	86,518852
588,000000	86,951173
587,000000	87,336476
586,000000	87,686463
585,000000	88,008542
584,000000	88,303165
583,000000	88,568346
582,000000	88,808557
581,000000	89,034151
580,000000	89,250173
579,000000	89,454446
578,000000	89,651029
577,000000	89,853967
576,000000	90,072181
575,000000	90,301503
574,000000	90,537896
573,000000	90,784405
572,000000	91,034369
571,000000	91,264561
570,000000	91,461908
569,000000	91,644987
568,000000	91,840265
567,000000	92,048691
566,000000	92,252232
565,000000	92,439065
564,000000	92,602993
563,000000	92,732307
562,000000	92,820462
561,000000	92,877204
560,000000	92,914378
559,000000	92,934172
558,000000	92,945033
557,000000	92,969070
556,000000	93,014485
555,000000	93,056551
554,000000	93,066174
553,000000	93,046010
552,000000	93,019138
551,000000	92,999319
550,000000	92,992335
549,000000	93,009007
548,000000	93,049990
547,000000	93,086423
546,000000	93,081549
545,000000	93,032353
544,000000	92,970901
543,000000	92,928641
542,000000	92,916357
541,000000	92,929577
540,000000	92,954348
539,000000	92,973018
538,000000	92,983972
537,000000	93,013619
536,000000	93,092071
535,000000	93,216206
534,000000	93,351530
533,000000	93,469941
532,000000	93,567975
531,000000	93,652614
530,000000	93,730333
529,000000	93,810167
528,000000	93,899192
527,000000	93,991294
526,000000	94,069081
525,000000	94,120197
524,000000	94,144826
523,000000	94,148282
522,000000	94,138064
521,000000	94,123365
520,000000	94,106749
519,000000	94,083572
518,000000	94,058791
517,000000	94,053750
516,000000	94,083720
515,000000	94,137609
514,000000	94,191045
513,000000	94,228760
512,000000	94,246072
511,000000	94,244144
510,000000	94,233826
509,000000	94,228177
508,000000	94,218391
507,000000	94,174383
506,000000	94,085651
505,000000	93,982632
504,000000	93,900994
503,000000	93,843047
502,000000	93,785080
501,000000	93,709196
500,000000	93,612650
499,000000	93,496467
498,000000	93,365039
497,000000	93,230149
496,000000	93,100107
495,000000	92,973080
494,000000	92,850966
493,000000	92,746802
492,000000	92,665412
491,000000	92,592370
490,000000	92,519433
489,000000	92,466682
488,000000	92,463742
487,000000	92,519683
486,000000	92,624630
485,000000	92,766584
484,000000	92,924462
483,000000	93,054990
482,000000	93,118964
481,000000	93,120545
480,000000	93,104581
479,000000	93,123533
478,000000	93,211198
477,000000	93,368187
476,000000	93,554250
475,000000	93,706320
474,000000	93,783037
473,000000	93,790935
472,000000	93,762234
471,000000	93,716892
470,000000	93,657911
469,000000	93,589848
468,000000	93,519881
467,000000	93,455697
466,000000	93,422596
465,000000	93,464788
464,000000	93,604099
463,000000	93,798262
462,000000	93,961805
461,000000	94,040312
460,000000	94,053197
459,000000	94,055265
458,000000	94,098986
457,000000	94,131641
456,000000	94,152292
455,000000	94,070572
454,000000	93,894432
453,000000	93,722060
452,000000	93,644266
451,000000	93,670425
450,000000	93,738024
