# Supplementary material for: Machine learning-assisted non-destructive plasticizer identification and quantification in historical PVC objects based on IR spectroscopy
Source: Sci Rep. 2022 Mar 23;12:5017. doi: 10.1038/s41598-022-08862-1 (PMC8943100; doi:10.1038/s41598-022-08862-1)
Supplement: Supplementary file 1 — Supplementary Information 1. [file 41598_2022_8862_MOESM1_ESM.zip › Plasticizers_PVC_data/ATR_FTIR_all/P50.ASC]

PE IR       SUBTECH     SPECTRUM    ASCII       PEDS        4.00        
   -1
P50.ASC
20/10/14
14:33:00.00
20/10/14
14:33:00.00
Student
Sample 005 By student Date Wednesday, October 14 2020
450,000000
#HDR
-1
-1
#GR
cm-1
%T
1.0
0.0
4000,000000
-1,000000
3551
8
100,617184
67,180287
#DATA
4000,000000	100,038590
3999,000000	100,038197
3998,000000	100,037802
3997,000000	100,037411
3996,000000	100,036910
3995,000000	100,037157
3994,000000	100,038407
3993,000000	100,041394
3992,000000	100,043405
3991,000000	100,045073
3990,000000	100,046422
3989,000000	100,047350
3988,000000	100,047532
3987,000000	100,046830
3986,000000	100,045795
3985,000000	100,045507
3984,000000	100,046829
3983,000000	100,049671
3982,000000	100,052935
3981,000000	100,055254
3980,000000	100,055881
3979,000000	100,055161
3978,000000	100,054236
3977,000000	100,054187
3976,000000	100,055351
3975,000000	100,057262
3974,000000	100,059237
3973,000000	100,060965
3972,000000	100,062476
3971,000000	100,063717
3970,000000	100,064397
3969,000000	100,064324
3968,000000	100,063770
3967,000000	100,063253
3966,000000	100,062969
3965,000000	100,062602
3964,000000	100,061865
3963,000000	100,061147
3962,000000	100,061320
3961,000000	100,062778
3960,000000	100,064813
3959,000000	100,066223
3958,000000	100,066501
3957,000000	100,066279
3956,000000	100,066576
3955,000000	100,067770
3954,000000	100,069341
3953,000000	100,070414
3952,000000	100,070501
3951,000000	100,069916
3950,000000	100,069655
3949,000000	100,070767
3948,000000	100,073391
3947,000000	100,076300
3946,000000	100,077696
3945,000000	100,076711
3944,000000	100,074407
3943,000000	100,073142
3942,000000	100,074352
3941,000000	100,076924
3940,000000	100,078330
3939,000000	100,077422
3938,000000	100,075608
3937,000000	100,075218
3936,000000	100,077199
3935,000000	100,080412
3934,000000	100,082895
3933,000000	100,083551
3932,000000	100,082855
3931,000000	100,082251
3930,000000	100,082824
3929,000000	100,084599
3928,000000	100,086708
3927,000000	100,088033
3926,000000	100,088260
3925,000000	100,088367
3924,000000	100,089661
3923,000000	100,092025
3922,000000	100,093943
3921,000000	100,094320
3920,000000	100,093307
3919,000000	100,091640
3918,000000	100,090037
3917,000000	100,089161
3916,000000	100,089473
3915,000000	100,090662
3914,000000	100,091726
3913,000000	100,091977
3912,000000	100,091697
3911,000000	100,091872
3910,000000	100,093458
3909,000000	100,096627
3908,000000	100,100686
3907,000000	100,104250
3906,000000	100,105918
3905,000000	100,105216
3904,000000	100,103025
3903,000000	100,100470
3902,000000	100,097294
3901,000000	100,092921
3900,000000	100,088654
3899,000000	100,087030
3898,000000	100,089190
3897,000000	100,093822
3896,000000	100,098932
3895,000000	100,103336
3894,000000	100,106043
3893,000000	100,106082
3892,000000	100,104524
3891,000000	100,104462
3890,000000	100,107114
3889,000000	100,109366
3888,000000	100,107814
3887,000000	100,102723
3886,000000	100,097995
3885,000000	100,098121
3884,000000	100,102520
3883,000000	100,105626
3882,000000	100,104411
3881,000000	100,101338
3880,000000	100,100863
3879,000000	100,104355
3878,000000	100,108271
3877,000000	100,108828
3876,000000	100,106524
3875,000000	100,105005
3874,000000	100,107512
3873,000000	100,113264
3872,000000	100,117511
3871,000000	100,117102
3870,000000	100,114999
3869,000000	100,116505
3868,000000	100,120645
3867,000000	100,121358
3866,000000	100,116612
3865,000000	100,110111
3864,000000	100,106510
3863,000000	100,107189
3862,000000	100,109808
3861,000000	100,112410
3860,000000	100,115747
3859,000000	100,121408
3858,000000	100,130253
3857,000000	100,141278
3856,000000	100,150323
3855,000000	100,151037
3854,000000	100,143092
3853,000000	100,138318
3852,000000	100,141918
3851,000000	100,142426
3850,000000	100,134364
3849,000000	100,125359
3848,000000	100,121706
3847,000000	100,122982
3846,000000	100,125838
3845,000000	100,127641
3844,000000	100,128140
3843,000000	100,128656
3842,000000	100,130260
3841,000000	100,132850
3840,000000	100,135747
3839,000000	100,138570
3838,000000	100,141515
3837,000000	100,144049
3836,000000	100,144350
3835,000000	100,141127
3834,000000	100,135555
3833,000000	100,130534
3832,000000	100,128365
3831,000000	100,129346
3830,000000	100,131512
3829,000000	100,132376
3828,000000	100,131859
3827,000000	100,132892
3826,000000	100,138517
3825,000000	100,148003
3824,000000	100,156366
3823,000000	100,158022
3822,000000	100,152441
3821,000000	100,147260
3820,000000	100,149626
3819,000000	100,155504
3818,000000	100,157375
3817,000000	100,155268
3816,000000	100,154456
3815,000000	100,158573
3814,000000	100,164420
3813,000000	100,166360
3812,000000	100,165082
3811,000000	100,165303
3810,000000	100,168309
3809,000000	100,171027
3808,000000	100,170987
3807,000000	100,170581
3806,000000	100,173846
3805,000000	100,179268
3804,000000	100,181105
3803,000000	100,176425
3802,000000	100,168080
3801,000000	100,163462
3800,000000	100,165669
3799,000000	100,167864
3798,000000	100,164925
3797,000000	100,160241
3796,000000	100,159043
3795,000000	100,162229
3794,000000	100,166132
3793,000000	100,167297
3792,000000	100,166006
3791,000000	100,164871
3790,000000	100,165727
3789,000000	100,168624
3788,000000	100,172495
3787,000000	100,175944
3786,000000	100,177990
3785,000000	100,178783
3784,000000	100,179065
3783,000000	100,178733
3782,000000	100,176701
3781,000000	100,172702
3780,000000	100,168781
3779,000000	100,167858
3778,000000	100,170430
3777,000000	100,173961
3776,000000	100,176507
3775,000000	100,178657
3774,000000	100,181372
3773,000000	100,183752
3772,000000	100,183890
3771,000000	100,181652
3770,000000	100,179607
3769,000000	100,179947
3768,000000	100,181170
3767,000000	100,180445
3766,000000	100,178053
3765,000000	100,176884
3764,000000	100,178549
3763,000000	100,181692
3762,000000	100,184238
3761,000000	100,185707
3760,000000	100,186674
3759,000000	100,187598
3758,000000	100,188773
3757,000000	100,190701
3756,000000	100,194258
3755,000000	100,199384
3754,000000	100,204155
3753,000000	100,205826
3752,000000	100,203041
3751,000000	100,198427
3750,000000	100,196868
3749,000000	100,199851
3748,000000	100,204902
3747,000000	100,209092
3746,000000	100,209753
3745,000000	100,206118
3744,000000	100,204582
3743,000000	100,209383
3742,000000	100,211891
3741,000000	100,207092
3740,000000	100,201987
3739,000000	100,202031
3738,000000	100,205118
3737,000000	100,206741
3736,000000	100,206245
3735,000000	100,206898
3734,000000	100,209646
3733,000000	100,212128
3732,000000	100,213390
3731,000000	100,214707
3730,000000	100,216005
3729,000000	100,215710
3728,000000	100,213638
3727,000000	100,211503
3726,000000	100,211149
3725,000000	100,212275
3724,000000	100,212888
3723,000000	100,212837
3722,000000	100,214437
3721,000000	100,218768
3720,000000	100,223528
3719,000000	100,225571
3718,000000	100,224454
3717,000000	100,222402
3716,000000	100,221866
3715,000000	100,223147
3714,000000	100,224119
3713,000000	100,222207
3712,000000	100,217472
3711,000000	100,213162
3710,000000	100,211086
3709,000000	100,209617
3708,000000	100,207535
3707,000000	100,205614
3706,000000	100,204938
3705,000000	100,205295
3704,000000	100,205433
3703,000000	100,204550
3702,000000	100,203464
3701,000000	100,203690
3700,000000	100,204759
3699,000000	100,204205
3698,000000	100,200663
3697,000000	100,195360
3696,000000	100,190695
3695,000000	100,188005
3694,000000	100,186737
3693,000000	100,185874
3692,000000	100,184823
3691,000000	100,183108
3690,000000	100,180706
3689,000000	100,179263
3688,000000	100,180602
3687,000000	100,183166
3686,000000	100,183508
3685,000000	100,181136
3684,000000	100,178585
3683,000000	100,177857
3682,000000	100,179081
3681,000000	100,181675
3680,000000	100,185759
3679,000000	100,191459
3678,000000	100,196838
3677,000000	100,198933
3676,000000	100,199065
3675,000000	100,204418
3674,000000	100,215788
3673,000000	100,223712
3672,000000	100,223038
3671,000000	100,217263
3670,000000	100,212866
3669,000000	100,214747
3668,000000	100,220057
3667,000000	100,222136
3666,000000	100,220111
3665,000000	100,217336
3664,000000	100,216031
3663,000000	100,216775
3662,000000	100,219596
3661,000000	100,224103
3660,000000	100,229176
3659,000000	100,232968
3658,000000	100,234046
3657,000000	100,233181
3656,000000	100,233259
3655,000000	100,235863
3654,000000	100,239032
3653,000000	100,241095
3652,000000	100,242638
3651,000000	100,243557
3650,000000	100,242888
3649,000000	100,241048
3648,000000	100,238485
3647,000000	100,234716
3646,000000	100,230285
3645,000000	100,226387
3644,000000	100,223367
3643,000000	100,220862
3642,000000	100,218778
3641,000000	100,217643
3640,000000	100,218147
3639,000000	100,220329
3638,000000	100,223141
3637,000000	100,224394
3636,000000	100,222135
3635,000000	100,216960
3634,000000	100,211960
3633,000000	100,209183
3632,000000	100,206609
3631,000000	100,199990
3630,000000	100,188137
3629,000000	100,177297
3628,000000	100,174504
3627,000000	100,174997
3626,000000	100,169939
3625,000000	100,161007
3624,000000	100,155637
3623,000000	100,156912
3622,000000	100,161956
3621,000000	100,165171
3620,000000	100,162933
3619,000000	100,156827
3618,000000	100,150999
3617,000000	100,146651
3616,000000	100,142369
3615,000000	100,137752
3614,000000	100,134142
3613,000000	100,133196
3612,000000	100,134708
3611,000000	100,135935
3610,000000	100,134232
3609,000000	100,130037
3608,000000	100,126456
3607,000000	100,125641
3606,000000	100,126439
3605,000000	100,126448
3604,000000	100,124820
3603,000000	100,122193
3602,000000	100,119702
3601,000000	100,118371
3600,000000	100,118571
3599,000000	100,119786
3598,000000	100,120976
3597,000000	100,121337
3596,000000	100,120646
3595,000000	100,119275
3594,000000	100,117941
3593,000000	100,117136
3592,000000	100,116428
3591,000000	100,114787
3590,000000	100,111207
3589,000000	100,105757
3588,000000	100,101112
3587,000000	100,101223
3586,000000	100,106536
3585,000000	100,113315
3584,000000	100,118373
3583,000000	100,121252
3582,000000	100,122445
3581,000000	100,121979
3580,000000	100,119651
3579,000000	100,115822
3578,000000	100,111532
3577,000000	100,108097
3576,000000	100,106516
3575,000000	100,107334
3574,000000	100,110672
3573,000000	100,116139
3572,000000	100,122466
3571,000000	100,127191
3570,000000	100,127049
3569,000000	100,119687
3568,000000	100,106840
3567,000000	100,095275
3566,000000	100,091144
3565,000000	100,093950
3564,000000	100,099014
3563,000000	100,103007
3562,000000	100,105144
3561,000000	100,105866
3560,000000	100,105757
3559,000000	100,105223
3558,000000	100,104505
3557,000000	100,103695
3556,000000	100,102599
3555,000000	100,100786
3554,000000	100,098048
3553,000000	100,094887
3552,000000	100,092245
3551,000000	100,090465
3550,000000	100,088783
3549,000000	100,086143
3548,000000	100,082263
3547,000000	100,077930
3546,000000	100,074519
3545,000000	100,073110
3544,000000	100,073833
3543,000000	100,075900
3542,000000	100,078049
3541,000000	100,079138
3540,000000	100,078821
3539,000000	100,077847
3538,000000	100,077515
3537,000000	100,078529
3536,000000	100,080356
3535,000000	100,081810
3534,000000	100,082372
3533,000000	100,082802
3532,000000	100,084180
3531,000000	100,086393
3530,000000	100,087805
3529,000000	100,086903
3528,000000	100,084105
3527,000000	100,081406
3526,000000	100,080101
3525,000000	100,079479
3524,000000	100,078055
3523,000000	100,075555
3522,000000	100,073207
3521,000000	100,072329
3520,000000	100,073259
3519,000000	100,075460
3518,000000	100,078023
3517,000000	100,080005
3516,000000	100,080824
3515,000000	100,080638
3514,000000	100,080150
3513,000000	100,079807
3512,000000	100,079198
3511,000000	100,077455
3510,000000	100,074304
3509,000000	100,070665
3508,000000	100,068091
3507,000000	100,067450
3506,000000	100,068091
3505,000000	100,068407
3504,000000	100,067498
3503,000000	100,066365
3502,000000	100,066957
3501,000000	100,069987
3500,000000	100,074188
3499,000000	100,077586
3498,000000	100,078936
3497,000000	100,078076
3496,000000	100,075489
3495,000000	100,071848
3494,000000	100,067752
3493,000000	100,063519
3492,000000	100,059124
3491,000000	100,054521
3490,000000	100,050127
3489,000000	100,046893
3488,000000	100,045640
3487,000000	100,046125
3486,000000	100,046763
3485,000000	100,045654
3484,000000	100,042215
3483,000000	100,037773
3482,000000	100,034326
3481,000000	100,032659
3480,000000	100,031889
3479,000000	100,030726
3478,000000	100,028585
3477,000000	100,025393
3476,000000	100,021142
3475,000000	100,016363
3474,000000	100,012736
3473,000000	100,012346
3472,000000	100,015901
3471,000000	100,021762
3470,000000	100,026799
3469,000000	100,028067
3468,000000	100,023905
3467,000000	100,014217
3466,000000	100,000504
3465,000000	99,985758
3464,000000	99,973583
3463,000000	99,966300
3462,000000	99,963294
3461,000000	99,961531
3460,000000	99,958139
3459,000000	99,952554
3458,000000	99,946089
3457,000000	99,939996
3456,000000	99,934526
3455,000000	99,929601
3454,000000	99,925512
3453,000000	99,922572
3452,000000	99,920467
3451,000000	99,918389
3450,000000	99,915699
3449,000000	99,912339
3448,000000	99,908742
3447,000000	99,905412
3446,000000	99,902312
3445,000000	99,898561
3444,000000	99,893269
3443,000000	99,887058
3442,000000	99,882690
3441,000000	99,883619
3440,000000	99,891381
3439,000000	99,904120
3438,000000	99,917379
3437,000000	99,926404
3436,000000	99,928550
3435,000000	99,924541
3434,000000	99,917944
3433,000000	99,912890
3432,000000	99,911318
3431,000000	99,911860
3430,000000	99,911414
3429,000000	99,908043
3428,000000	99,902510
3427,000000	99,897296
3426,000000	99,894568
3425,000000	99,895069
3424,000000	99,898269
3423,000000	99,902866
3422,000000	99,907130
3421,000000	99,909567
3420,000000	99,909976
3419,000000	99,909915
3418,000000	99,911748
3417,000000	99,916935
3416,000000	99,925043
3415,000000	99,934150
3414,000000	99,942110
3413,000000	99,947776
3412,000000	99,951459
3411,000000	99,954413
3410,000000	99,957683
3409,000000	99,961265
3408,000000	99,964448
3407,000000	99,966997
3406,000000	99,969746
3405,000000	99,973860
3404,000000	99,979623
3403,000000	99,986099
3402,000000	99,991842
3401,000000	99,995780
3400,000000	99,997722
3399,000000	99,998478
3398,000000	99,999451
3397,000000	100,001599
3396,000000	100,004516
3395,000000	100,006734
3394,000000	100,007091
3393,000000	100,005714
3392,000000	100,003755
3391,000000	100,002509
3390,000000	100,002890
3389,000000	100,005227
3388,000000	100,008953
3387,000000	100,012578
3386,000000	100,014584
3385,000000	100,014710
3384,000000	100,014101
3383,000000	100,014022
3382,000000	100,014659
3381,000000	100,015368
3380,000000	100,015802
3379,000000	100,016346
3378,000000	100,017443
3377,000000	100,018904
3376,000000	100,020041
3375,000000	100,020208
3374,000000	100,019084
3373,000000	100,016833
3372,000000	100,014400
3371,000000	100,013360
3370,000000	100,014819
3369,000000	100,018236
3368,000000	100,021672
3367,000000	100,023418
3366,000000	100,023247
3365,000000	100,022138
3364,000000	100,021229
3363,000000	100,021212
3362,000000	100,022265
3361,000000	100,023974
3360,000000	100,025333
3359,000000	100,025221
3358,000000	100,023230
3357,000000	100,020124
3356,000000	100,017534
3355,000000	100,016991
3354,000000	100,018790
3353,000000	100,021554
3352,000000	100,023165
3351,000000	100,022533
3350,000000	100,020577
3349,000000	100,019332
3348,000000	100,020117
3347,000000	100,022566
3346,000000	100,025175
3345,000000	100,026491
3344,000000	100,025942
3343,000000	100,024015
3342,000000	100,021840
3341,000000	100,020405
3340,000000	100,019902
3339,000000	100,019782
3338,000000	100,019411
3337,000000	100,018673
3336,000000	100,017989
3335,000000	100,017919
3334,000000	100,018769
3333,000000	100,020410
3332,000000	100,022312
3331,000000	100,023749
3330,000000	100,024163
3329,000000	100,023484
3328,000000	100,022133
3327,000000	100,020613
3326,000000	100,019098
3325,000000	100,017514
3324,000000	100,015968
3323,000000	100,014787
3322,000000	100,013916
3321,000000	100,012591
3320,000000	100,010055
3319,000000	100,006553
3318,000000	100,003169
3317,000000	100,000644
3316,000000	99,998871
3315,000000	99,997706
3314,000000	99,997594
3313,000000	99,998878
3312,000000	100,000832
3311,000000	100,002049
3310,000000	100,001773
3309,000000	100,000432
3308,000000	99,998883
3307,000000	99,997620
3306,000000	99,996775
3305,000000	99,996483
3304,000000	99,996930
3303,000000	99,998186
3302,000000	100,000116
3301,000000	100,002383
3300,000000	100,004491
3299,000000	100,005934
3298,000000	100,006425
3297,000000	100,006049
3296,000000	100,005322
3295,000000	100,005098
3294,000000	100,006129
3293,000000	100,008456
3292,000000	100,011293
3291,000000	100,013688
3290,000000	100,015239
3289,000000	100,016109
3288,000000	100,016681
3287,000000	100,017506
3286,000000	100,019289
3285,000000	100,022375
3284,000000	100,026162
3283,000000	100,029370
3282,000000	100,030979
3281,000000	100,030798
3280,000000	100,029402
3279,000000	100,027910
3278,000000	100,027640
3277,000000	100,029293
3276,000000	100,032252
3275,000000	100,035088
3274,000000	100,036918
3273,000000	100,038037
3272,000000	100,039139
3271,000000	100,040327
3270,000000	100,041117
3269,000000	100,041091
3268,000000	100,040381
3267,000000	100,039740
3266,000000	100,040210
3265,000000	100,042350
3264,000000	100,045574
3263,000000	100,048488
3262,000000	100,050091
3261,000000	100,050470
3260,000000	100,050232
3259,000000	100,049710
3258,000000	100,049031
3257,000000	100,048618
3256,000000	100,049105
3255,000000	100,050691
3254,000000	100,052902
3253,000000	100,055042
3252,000000	100,056631
3251,000000	100,057310
3250,000000	100,056597
3249,000000	100,054164
3248,000000	100,050519
3247,000000	100,047261
3246,000000	100,046129
3245,000000	100,047442
3244,000000	100,049644
3243,000000	100,050789
3242,000000	100,050531
3241,000000	100,050291
3240,000000	100,051485
3239,000000	100,053991
3238,000000	100,056521
3237,000000	100,058096
3236,000000	100,058762
3235,000000	100,059070
3234,000000	100,059383
3233,000000	100,059768
3232,000000	100,060239
3231,000000	100,060793
3230,000000	100,061301
3229,000000	100,061593
3228,000000	100,061686
3227,000000	100,061754
3226,000000	100,061762
3225,000000	100,061347
3224,000000	100,060379
3223,000000	100,059529
3222,000000	100,059763
3221,000000	100,061006
3220,000000	100,061719
3219,000000	100,060370
3218,000000	100,057128
3217,000000	100,053707
3216,000000	100,051697
3215,000000	100,051508
3214,000000	100,052751
3213,000000	100,054794
3212,000000	100,056693
3211,000000	100,057243
3210,000000	100,055720
3209,000000	100,052527
3208,000000	100,048839
3207,000000	100,045779
3206,000000	100,044028
3205,000000	100,043789
3204,000000	100,044679
3203,000000	100,045844
3202,000000	100,046574
3201,000000	100,046757
3200,000000	100,046551
3199,000000	100,045844
3198,000000	100,044468
3197,000000	100,042814
3196,000000	100,041804
3195,000000	100,042118
3194,000000	100,043667
3193,000000	100,045729
3192,000000	100,047336
3191,000000	100,047552
3190,000000	100,045907
3189,000000	100,042885
3188,000000	100,039759
3187,000000	100,037552
3186,000000	100,036091
3185,000000	100,034354
3184,000000	100,031872
3183,000000	100,029655
3182,000000	100,029413
3181,000000	100,031721
3180,000000	100,035124
3179,000000	100,037281
3178,000000	100,037105
3177,000000	100,035713
3176,000000	100,035274
3175,000000	100,037041
3174,000000	100,040439
3173,000000	100,043667
3172,000000	100,044999
3171,000000	100,043821
3170,000000	100,040938
3169,000000	100,038065
3168,000000	100,036682
3167,000000	100,036966
3166,000000	100,037630
3165,000000	100,036982
3164,000000	100,034444
3163,000000	100,031241
3162,000000	100,029530
3161,000000	100,030654
3160,000000	100,034073
3159,000000	100,037926
3158,000000	100,040576
3157,000000	100,041714
3156,000000	100,042215
3155,000000	100,043189
3154,000000	100,045117
3153,000000	100,047613
3152,000000	100,049815
3151,000000	100,051022
3150,000000	100,051079
3149,000000	100,050383
3148,000000	100,049694
3147,000000	100,049837
3146,000000	100,051186
3145,000000	100,053283
3144,000000	100,055257
3143,000000	100,056816
3142,000000	100,058439
3141,000000	100,060284
3140,000000	100,061407
3139,000000	100,060779
3138,000000	100,058816
3137,000000	100,056998
3136,000000	100,055887
3135,000000	100,054447
3134,000000	100,051714
3133,000000	100,048389
3132,000000	100,046108
3131,000000	100,045546
3130,000000	100,045915
3129,000000	100,046104
3128,000000	100,045641
3127,000000	100,044641
3126,000000	100,043451
3125,000000	100,042524
3124,000000	100,042200
3123,000000	100,042350
3122,000000	100,042454
3121,000000	100,042192
3120,000000	100,041793
3119,000000	100,041620
3118,000000	100,041477
3117,000000	100,040422
3116,000000	100,037423
3115,000000	100,032461
3114,000000	100,027051
3113,000000	100,023339
3112,000000	100,022308
3111,000000	100,022832
3110,000000	100,022724
3109,000000	100,020712
3108,000000	100,017251
3107,000000	100,013522
3106,000000	100,010154
3105,000000	100,007105
3104,000000	100,004365
3103,000000	100,002231
3102,000000	100,000816
3101,000000	99,999627
3100,000000	99,997914
3099,000000	99,995416
3098,000000	99,992608
3097,000000	99,990161
3096,000000	99,988263
3095,000000	99,986525
3094,000000	99,984380
3093,000000	99,981445
3092,000000	99,977683
3091,000000	99,973490
3090,000000	99,969489
3089,000000	99,965830
3088,000000	99,961645
3087,000000	99,955610
3086,000000	99,947182
3085,000000	99,937043
3084,000000	99,926248
3083,000000	99,915375
3082,000000	99,904730
3081,000000	99,894873
3080,000000	99,886371
3079,000000	99,879109
3078,000000	99,872366
3077,000000	99,865624
3076,000000	99,859000
3075,000000	99,852871
3074,000000	99,847356
3073,000000	99,842335
3072,000000	99,837785
3071,000000	99,834001
3070,000000	99,831435
3069,000000	99,830272
3068,000000	99,830149
3067,000000	99,830393
3066,000000	99,830696
3065,000000	99,831422
3064,000000	99,833084
3063,000000	99,835634
3062,000000	99,838332
3061,000000	99,840292
3060,000000	99,841139
3059,000000	99,841389
3058,000000	99,842304
3057,000000	99,845113
3056,000000	99,850055
3055,000000	99,856151
3054,000000	99,861946
3053,000000	99,866358
3052,000000	99,868937
3051,000000	99,869750
3050,000000	99,869299
3049,000000	99,868296
3048,000000	99,867134
3047,000000	99,865611
3046,000000	99,863259
3045,000000	99,859777
3044,000000	99,855144
3043,000000	99,849557
3042,000000	99,843496
3041,000000	99,837584
3040,000000	99,832121
3039,000000	99,826931
3038,000000	99,821824
3037,000000	99,816976
3036,000000	99,812541
3035,000000	99,808020
3034,000000	99,802366
3033,000000	99,794873
3032,000000	99,786012
3031,000000	99,777467
3030,000000	99,771174
3029,000000	99,767837
3028,000000	99,766175
3027,000000	99,763934
3026,000000	99,759909
3025,000000	99,754785
3024,000000	99,749822
3023,000000	99,745217
3022,000000	99,740355
3021,000000	99,735378
3020,000000	99,731598
3019,000000	99,729947
3018,000000	99,729368
3017,000000	99,727255
3016,000000	99,721661
3015,000000	99,713044
3014,000000	99,703812
3013,000000	99,696169
3012,000000	99,690515
3011,000000	99,685872
3010,000000	99,681425
3009,000000	99,677192
3008,000000	99,673368
3007,000000	99,669622
3006,000000	99,665174
3005,000000	99,659203
3004,000000	99,651161
3003,000000	99,641135
3002,000000	99,629727
3001,000000	99,616974
3000,000000	99,601153
2999,000000	99,579341
2998,000000	99,549527
2997,000000	99,511477
2996,000000	99,465619
2995,000000	99,411648
2994,000000	99,348609
2993,000000	99,275542
2992,000000	99,191279
2991,000000	99,094632
2990,000000	98,985181
2989,000000	98,863581
2988,000000	98,731231
2987,000000	98,590612
2986,000000	98,446329
2985,000000	98,302611
2984,000000	98,156545
2983,000000	97,994500
2982,000000	97,798254
2981,000000	97,557882
2980,000000	97,278653
2979,000000	96,975743
2978,000000	96,664170
2977,000000	96,353182
2976,000000	96,047491
2975,000000	95,749641
2974,000000	95,459909
2973,000000	95,174414
2972,000000	94,884810
2971,000000	94,582870
2970,000000	94,267575
2969,000000	93,948242
2968,000000	93,639272
2967,000000	93,351702
2966,000000	93,090130
2965,000000	92,856178
2964,000000	92,652728
2963,000000	92,483648
2962,000000	92,352093
2961,000000	92,260309
2960,000000	92,210177
2959,000000	92,203336
2958,000000	92,239917
2957,000000	92,318243
2956,000000	92,434775
2955,000000	92,584221
2954,000000	92,760110
2953,000000	92,954453
2952,000000	93,157034
2951,000000	93,354836
2950,000000	93,534009
2949,000000	93,682819
2948,000000	93,792958
2947,000000	93,858557
2946,000000	93,875021
2945,000000	93,840349
2944,000000	93,756276
2943,000000	93,627930
2942,000000	93,461774
2941,000000	93,264252
2940,000000	93,042023
2939,000000	92,802037
2938,000000	92,551932
2937,000000	92,299703
2936,000000	92,053314
2935,000000	91,819979
2934,000000	91,605837
2933,000000	91,416639
2932,000000	91,257670
2931,000000	91,133147
2930,000000	91,045145
2929,000000	90,993212
2928,000000	90,974348
2927,000000	90,983227
2926,000000	91,013081
2925,000000	91,056624
2924,000000	91,106947
2923,000000	91,157817
2922,000000	91,204123
2921,000000	91,242250
2920,000000	91,270137
2919,000000	91,287360
2918,000000	91,295393
2917,000000	91,297848
2916,000000	91,300275
2915,000000	91,309391
2914,000000	91,331840
2913,000000	91,373069
2912,000000	91,436593
2911,000000	91,524750
2910,000000	91,640037
2909,000000	91,785182
2908,000000	91,961871
2907,000000	92,169590
2906,000000	92,406230
2905,000000	92,668880
2904,000000	92,953716
2903,000000	93,255438
2902,000000	93,567641
2901,000000	93,883919
2900,000000	94,198233
2899,000000	94,504994
2898,000000	94,799144
2897,000000	95,076772
2896,000000	95,335552
2895,000000	95,574395
2894,000000	95,793004
2893,000000	95,991322
2892,000000	96,169314
2891,000000	96,326812
2890,000000	96,463505
2889,000000	96,579207
2888,000000	96,673767
2887,000000	96,746521
2886,000000	96,795399
2885,000000	96,816734
2884,000000	96,806452
2883,000000	96,761883
2882,000000	96,683265
2881,000000	96,573905
2880,000000	96,439595
2879,000000	96,287790
2878,000000	96,127249
2877,000000	95,967860
2876,000000	95,819645
2875,000000	95,691770
2874,000000	95,591700
2873,000000	95,524845
2872,000000	95,493891
2871,000000	95,497249
2870,000000	95,527723
2869,000000	95,572683
2868,000000	95,616334
2867,000000	95,643660
2866,000000	95,644462
2865,000000	95,615782
2864,000000	95,562043
2863,000000	95,493067
2862,000000	95,421227
2861,000000	95,359037
2860,000000	95,318009
2859,000000	95,307619
2858,000000	95,333630
2857,000000	95,396594
2856,000000	95,491907
2855,000000	95,612430
2854,000000	95,751767
2853,000000	95,905914
2852,000000	96,073105
2851,000000	96,252760
2850,000000	96,443688
2849,000000	96,642190
2848,000000	96,841743
2847,000000	97,035151
2846,000000	97,217696
2845,000000	97,388170
2844,000000	97,547604
2843,000000	97,697785
2842,000000	97,840367
2841,000000	97,976171
2840,000000	98,104631
2839,000000	98,224281
2838,000000	98,334081
2837,000000	98,433874
2836,000000	98,523669
2835,000000	98,603342
2834,000000	98,673333
2833,000000	98,735063
2832,000000	98,790028
2831,000000	98,838660
2830,000000	98,880482
2829,000000	98,915068
2828,000000	98,942500
2827,000000	98,963129
2826,000000	98,977187
2825,000000	98,984620
2824,000000	98,985123
2823,000000	98,978731
2822,000000	98,966872
2821,000000	98,952497
2820,000000	98,938822
2819,000000	98,928162
2818,000000	98,922246
2817,000000	98,923341
2816,000000	98,934127
2815,000000	98,956289
2814,000000	98,989614
2813,000000	99,032314
2812,000000	99,081680
2811,000000	99,134539
2810,000000	99,187767
2809,000000	99,238909
2808,000000	99,286445
2807,000000	99,329499
2806,000000	99,367674
2805,000000	99,401177
2804,000000	99,430606
2803,000000	99,456520
2802,000000	99,479442
2801,000000	99,500143
2800,000000	99,519413
2799,000000	99,537386
2798,000000	99,553562
2797,000000	99,567817
2796,000000	99,580919
2795,000000	99,593758
2794,000000	99,606492
2793,000000	99,618796
2792,000000	99,630623
2791,000000	99,642192
2790,000000	99,653408
2789,000000	99,663860
2788,000000	99,673432
2787,000000	99,682572
2786,000000	99,691862
2785,000000	99,701505
2784,000000	99,711194
2783,000000	99,720250
2782,000000	99,727947
2781,000000	99,734021
2780,000000	99,739040
2779,000000	99,744145
2778,000000	99,750252
2777,000000	99,757357
2776,000000	99,764487
2775,000000	99,770358
2774,000000	99,774327
2773,000000	99,776817
2772,000000	99,778703
2771,000000	99,780265
2770,000000	99,780995
2769,000000	99,780488
2768,000000	99,779138
2767,000000	99,777726
2766,000000	99,776653
2765,000000	99,775922
2764,000000	99,775592
2763,000000	99,775770
2762,000000	99,776267
2761,000000	99,776656
2760,000000	99,776636
2759,000000	99,776047
2758,000000	99,774623
2757,000000	99,772163
2756,000000	99,768912
2755,000000	99,765362
2754,000000	99,761722
2753,000000	99,758037
2752,000000	99,754856
2751,000000	99,753164
2750,000000	99,753252
2749,000000	99,754031
2748,000000	99,753884
2747,000000	99,752065
2746,000000	99,748972
2745,000000	99,745322
2744,000000	99,741539
2743,000000	99,737956
2742,000000	99,735083
2741,000000	99,733281
2740,000000	99,732320
2739,000000	99,731553
2738,000000	99,730594
2737,000000	99,729630
2736,000000	99,728982
2735,000000	99,728585
2734,000000	99,728184
2733,000000	99,728086
2732,000000	99,729345
2731,000000	99,732850
2730,000000	99,738291
2729,000000	99,744352
2728,000000	99,750053
2727,000000	99,755711
2726,000000	99,762393
2725,000000	99,770613
2724,000000	99,779757
2723,000000	99,788691
2722,000000	99,796664
2721,000000	99,803553
2720,000000	99,809514
2719,000000	99,814654
2718,000000	99,819078
2717,000000	99,823077
2716,000000	99,827129
2715,000000	99,831656
2714,000000	99,836745
2713,000000	99,841997
2712,000000	99,846600
2711,000000	99,849729
2710,000000	99,851153
2709,000000	99,851601
2708,000000	99,852398
2707,000000	99,854556
2706,000000	99,858169
2705,000000	99,862658
2704,000000	99,867451
2703,000000	99,872227
2702,000000	99,876590
2701,000000	99,879827
2700,000000	99,881287
2699,000000	99,881092
2698,000000	99,880356
2697,000000	99,880475
2696,000000	99,881982
2695,000000	99,884096
2694,000000	99,885525
2693,000000	99,885782
2692,000000	99,885522
2691,000000	99,885557
2690,000000	99,885747
2689,000000	99,885128
2688,000000	99,883051
2687,000000	99,880000
2686,000000	99,877277
2685,000000	99,876013
2684,000000	99,876365
2683,000000	99,877409
2682,000000	99,877790
2681,000000	99,876705
2680,000000	99,874450
2679,000000	99,872046
2678,000000	99,870363
2677,000000	99,869629
2676,000000	99,869607
2675,000000	99,869911
2674,000000	99,870127
2673,000000	99,869936
2672,000000	99,869375
2671,000000	99,868944
2670,000000	99,869305
2669,000000	99,870913
2668,000000	99,873897
2667,000000	99,878244
2666,000000	99,883967
2665,000000	99,891024
2664,000000	99,899078
2663,000000	99,907329
2662,000000	99,914793
2661,000000	99,920969
2660,000000	99,926232
2659,000000	99,931440
2658,000000	99,937171
2657,000000	99,943470
2656,000000	99,950196
2655,000000	99,957188
2654,000000	99,963979
2653,000000	99,969776
2652,000000	99,974132
2651,000000	99,977483
2650,000000	99,980777
2649,000000	99,984609
2648,000000	99,988897
2647,000000	99,993181
2646,000000	99,996848
2645,000000	99,999199
2644,000000	99,999748
2643,000000	99,998739
2642,000000	99,997192
2641,000000	99,996229
2640,000000	99,996369
2639,000000	99,997359
2638,000000	99,998478
2637,000000	99,998984
2636,000000	99,998595
2635,000000	99,997754
2634,000000	99,997286
2633,000000	99,997555
2632,000000	99,998012
2631,000000	99,997835
2630,000000	99,996958
2629,000000	99,996197
2628,000000	99,996175
2627,000000	99,996316
2626,000000	99,995170
2625,000000	99,991807
2624,000000	99,986763
2623,000000	99,981588
2622,000000	99,977635
2621,000000	99,975352
2620,000000	99,974521
2619,000000	99,974788
2618,000000	99,975805
2617,000000	99,977019
2616,000000	99,977581
2615,000000	99,976625
2614,000000	99,973825
2613,000000	99,969852
2612,000000	99,966253
2611,000000	99,964549
2610,000000	99,965102
2609,000000	99,966789
2608,000000	99,967919
2607,000000	99,967501
2606,000000	99,965649
2605,000000	99,963005
2604,000000	99,960163
2603,000000	99,957753
2602,000000	99,956578
2601,000000	99,957065
2600,000000	99,958462
2599,000000	99,959034
2598,000000	99,957446
2597,000000	99,953915
2596,000000	99,949875
2595,000000	99,946699
2594,000000	99,944955
2593,000000	99,944517
2592,000000	99,944685
2591,000000	99,944131
2590,000000	99,941503
2589,000000	99,936678
2588,000000	99,931146
2587,000000	99,926778
2586,000000	99,924474
2585,000000	99,924238
2584,000000	99,925946
2583,000000	99,929163
2582,000000	99,932415
2581,000000	99,933603
2580,000000	99,931592
2579,000000	99,927067
2578,000000	99,921842
2577,000000	99,917773
2576,000000	99,916162
2575,000000	99,917259
2574,000000	99,919823
2573,000000	99,921743
2572,000000	99,921732
2571,000000	99,920328
2570,000000	99,919131
2569,000000	99,919427
2568,000000	99,921647
2567,000000	99,925369
2566,000000	99,929220
2565,000000	99,931393
2564,000000	99,931183
2563,000000	99,929874
2562,000000	99,929414
2561,000000	99,930192
2560,000000	99,930728
2559,000000	99,929481
2558,000000	99,926400
2557,000000	99,922705
2556,000000	99,919823
2555,000000	99,918709
2554,000000	99,919545
2553,000000	99,921742
2552,000000	99,924497
2551,000000	99,927533
2550,000000	99,931007
2549,000000	99,934644
2548,000000	99,937524
2547,000000	99,939033
2546,000000	99,939665
2545,000000	99,940532
2544,000000	99,942330
2543,000000	99,944991
2542,000000	99,947982
2541,000000	99,950616
2540,000000	99,952308
2539,000000	99,952967
2538,000000	99,953066
2537,000000	99,953095
2536,000000	99,953168
2535,000000	99,953345
2534,000000	99,953947
2533,000000	99,955029
2532,000000	99,955711
2531,000000	99,954742
2530,000000	99,951933
2529,000000	99,948754
2528,000000	99,947308
2527,000000	99,948839
2526,000000	99,953064
2525,000000	99,958439
2524,000000	99,962913
2523,000000	99,964932
2522,000000	99,964283
2521,000000	99,962025
2520,000000	99,959485
2519,000000	99,957409
2518,000000	99,956207
2517,000000	99,956703
2516,000000	99,959929
2515,000000	99,965856
2514,000000	99,972655
2513,000000	99,977879
2512,000000	99,980692
2511,000000	99,982639
2510,000000	99,986005
2509,000000	99,991633
2508,000000	99,998624
2507,000000	100,005756
2506,000000	100,012319
2505,000000	100,017514
2504,000000	100,020118
2503,000000	100,019642
2502,000000	100,017376
2501,000000	100,015434
2500,000000	100,014817
2499,000000	100,015097
2498,000000	100,015874
2497,000000	100,017536
2496,000000	100,020369
2495,000000	100,023777
2494,000000	100,027002
2493,000000	100,030004
2492,000000	100,032983
2491,000000	100,035446
2490,000000	100,036436
2489,000000	100,035520
2488,000000	100,033135
2487,000000	100,030268
2486,000000	100,028378
2485,000000	100,029192
2484,000000	100,033569
2483,000000	100,040285
2482,000000	100,046635
2481,000000	100,050669
2480,000000	100,052573
2479,000000	100,053748
2478,000000	100,054973
2477,000000	100,055821
2476,000000	100,055620
2475,000000	100,054552
2474,000000	100,053765
2473,000000	100,054590
2472,000000	100,057631
2471,000000	100,062509
2470,000000	100,068250
2469,000000	100,073656
2468,000000	100,077423
2467,000000	100,078644
2466,000000	100,077927
2465,000000	100,077661
2464,000000	100,080166
2463,000000	100,085136
2462,000000	100,089544
2461,000000	100,090647
2460,000000	100,088678
2459,000000	100,086161
2458,000000	100,085144
2457,000000	100,085878
2456,000000	100,087858
2455,000000	100,090771
2454,000000	100,093777
2453,000000	100,094980
2452,000000	100,093068
2451,000000	100,089510
2450,000000	100,087857
2449,000000	100,090116
2448,000000	100,094401
2447,000000	100,097019
2446,000000	100,096443
2445,000000	100,094343
2444,000000	100,092960
2443,000000	100,092638
2442,000000	100,092377
2441,000000	100,091646
2440,000000	100,090600
2439,000000	100,089047
2438,000000	100,086348
2437,000000	100,082451
2436,000000	100,078220
2435,000000	100,074564
2434,000000	100,071714
2433,000000	100,069459
2432,000000	100,067548
2431,000000	100,065648
2430,000000	100,063331
2429,000000	100,060335
2428,000000	100,056649
2427,000000	100,052362
2426,000000	100,047788
2425,000000	100,043655
2424,000000	100,040628
2423,000000	100,038599
2422,000000	100,036962
2421,000000	100,035614
2420,000000	100,035034
2419,000000	100,035256
2418,000000	100,035615
2417,000000	100,035848
2416,000000	100,036594
2415,000000	100,038116
2414,000000	100,039292
2413,000000	100,038872
2412,000000	100,037308
2411,000000	100,036284
2410,000000	100,036664
2409,000000	100,037943
2408,000000	100,039706
2407,000000	100,042331
2406,000000	100,045806
2405,000000	100,048935
2404,000000	100,050576
2403,000000	100,051101
2402,000000	100,051832
2401,000000	100,053308
2400,000000	100,054810
2399,000000	100,055514
2398,000000	100,055481
2397,000000	100,055371
2396,000000	100,055559
2395,000000	100,055765
2394,000000	100,055543
2393,000000	100,055053
2392,000000	100,055191
2391,000000	100,056656
2390,000000	100,058834
2389,000000	100,060109
2388,000000	100,059427
2387,000000	100,057331
2386,000000	100,055243
2385,000000	100,054007
2384,000000	100,053715
2383,000000	100,054316
2382,000000	100,055804
2381,000000	100,057719
2380,000000	100,058922
2379,000000	100,058511
2378,000000	100,056875
2377,000000	100,055873
2376,000000	100,057528
2375,000000	100,062271
2374,000000	100,068238
2373,000000	100,072364
2372,000000	100,072391
2371,000000	100,068239
2370,000000	100,062427
2369,000000	100,058908
2368,000000	100,060484
2367,000000	100,066609
2366,000000	100,074151
2365,000000	100,080891
2364,000000	100,086684
2363,000000	100,091471
2362,000000	100,093544
2361,000000	100,090975
2360,000000	100,085103
2359,000000	100,079869
2358,000000	100,079022
2357,000000	100,083406
2356,000000	100,089310
2355,000000	100,092539
2354,000000	100,093340
2353,000000	100,094461
2352,000000	100,096261
2351,000000	100,097733
2350,000000	100,099044
2349,000000	100,099853
2348,000000	100,099728
2347,000000	100,101080
2346,000000	100,108308
2345,000000	100,121390
2344,000000	100,133823
2343,000000	100,140529
2342,000000	100,141831
2341,000000	100,140533
2340,000000	100,138210
2339,000000	100,134397
2338,000000	100,129087
2337,000000	100,124216
2336,000000	100,121102
2335,000000	100,118625
2334,000000	100,115523
2333,000000	100,112740
2332,000000	100,112033
2331,000000	100,113721
2330,000000	100,117259
2329,000000	100,123096
2328,000000	100,133597
2327,000000	100,151001
2326,000000	100,173925
2325,000000	100,196284
2324,000000	100,210752
2323,000000	100,214743
2322,000000	100,211261
2321,000000	100,204569
2320,000000	100,196422
2319,000000	100,187547
2318,000000	100,179656
2317,000000	100,174460
2316,000000	100,172159
2315,000000	100,172030
2314,000000	100,173687
2313,000000	100,176661
2312,000000	100,179936
2311,000000	100,182861
2310,000000	100,185899
2309,000000	100,188895
2308,000000	100,190093
2307,000000	100,188045
2306,000000	100,184409
2305,000000	100,183060
2304,000000	100,186305
2303,000000	100,192504
2302,000000	100,197655
2301,000000	100,198888
2300,000000	100,196824
2299,000000	100,194888
2298,000000	100,196395
2297,000000	100,201672
2296,000000	100,207682
2295,000000	100,210679
2294,000000	100,209428
2293,000000	100,206187
2292,000000	100,204768
2291,000000	100,207659
2290,000000	100,214325
2289,000000	100,221801
2288,000000	100,227123
2287,000000	100,229503
2286,000000	100,230187
2285,000000	100,230582
2284,000000	100,231185
2283,000000	100,231993
2282,000000	100,232786
2281,000000	100,232750
2280,000000	100,231203
2279,000000	100,229352
2278,000000	100,230157
2277,000000	100,235175
2276,000000	100,242116
2275,000000	100,246745
2274,000000	100,246977
2273,000000	100,244209
2272,000000	100,240884
2271,000000	100,237836
2270,000000	100,234176
2269,000000	100,229308
2268,000000	100,224886
2267,000000	100,224834
2266,000000	100,232778
2265,000000	100,248604
2264,000000	100,267626
2263,000000	100,283294
2262,000000	100,290811
2261,000000	100,289155
2260,000000	100,281370
2259,000000	100,273008
2258,000000	100,268558
2257,000000	100,268739
2256,000000	100,272085
2255,000000	100,278832
2254,000000	100,290630
2253,000000	100,305709
2252,000000	100,317458
2251,000000	100,320098
2250,000000	100,313964
2249,000000	100,303399
2248,000000	100,291885
2247,000000	100,282026
2246,000000	100,278469
2245,000000	100,285762
2244,000000	100,301997
2243,000000	100,317659
2242,000000	100,323154
2241,000000	100,317131
2240,000000	100,306972
2239,000000	100,301826
2238,000000	100,305376
2237,000000	100,314237
2236,000000	100,322376
2235,000000	100,326802
2234,000000	100,328728
2233,000000	100,330021
2232,000000	100,330461
2231,000000	100,329148
2230,000000	100,326261
2229,000000	100,321918
2228,000000	100,315288
2227,000000	100,307056
2226,000000	100,300888
2225,000000	100,299424
2224,000000	100,300010
2223,000000	100,297752
2222,000000	100,292399
2221,000000	100,288864
2220,000000	100,291132
2219,000000	100,298728
2218,000000	100,309121
2217,000000	100,319959
2216,000000	100,328362
2215,000000	100,331503
2214,000000	100,329444
2213,000000	100,325683
2212,000000	100,324156
2211,000000	100,327302
2210,000000	100,336600
2209,000000	100,351941
2208,000000	100,369601
2207,000000	100,383478
2206,000000	100,389501
2205,000000	100,387717
2204,000000	100,380569
2203,000000	100,371434
2202,000000	100,364559
2201,000000	100,362904
2200,000000	100,364629
2199,000000	100,364643
2198,000000	100,361350
2197,000000	100,359521
2196,000000	100,364496
2195,000000	100,375182
2194,000000	100,384904
2193,000000	100,388577
2192,000000	100,387835
2191,000000	100,389075
2190,000000	100,396228
2189,000000	100,405035
2188,000000	100,406035
2187,000000	100,395422
2186,000000	100,381711
2185,000000	100,378456
2184,000000	100,389789
2183,000000	100,406529
2182,000000	100,417232
2181,000000	100,418892
2180,000000	100,414605
2179,000000	100,405212
2178,000000	100,388729
2177,000000	100,367707
2176,000000	100,352782
2175,000000	100,355175
2174,000000	100,375250
2173,000000	100,400251
2172,000000	100,415887
2171,000000	100,421531
2170,000000	100,431901
2169,000000	100,461048
2168,000000	100,505988
2167,000000	100,549113
2166,000000	100,576615
2165,000000	100,590877
2164,000000	100,603061
2163,000000	100,616021
2162,000000	100,617184
2161,000000	100,589712
2160,000000	100,532555
2159,000000	100,467942
2158,000000	100,423809
2157,000000	100,409102
2156,000000	100,411283
2155,000000	100,415517
2154,000000	100,418516
2153,000000	100,424557
2152,000000	100,434755
2151,000000	100,444324
2150,000000	100,447865
2149,000000	100,442229
2148,000000	100,425834
2147,000000	100,401156
2146,000000	100,379501
2145,000000	100,377361
2144,000000	100,401904
2143,000000	100,440761
2142,000000	100,469359
2141,000000	100,469715
2140,000000	100,443495
2139,000000	100,408056
2138,000000	100,380455
2137,000000	100,364349
2136,000000	100,350705
2135,000000	100,330411
2134,000000	100,304814
2133,000000	100,283321
2132,000000	100,273000
2131,000000	100,273839
2130,000000	100,282332
2129,000000	100,295284
2128,000000	100,309610
2127,000000	100,321740
2126,000000	100,329354
2125,000000	100,333023
2124,000000	100,335105
2123,000000	100,336903
2122,000000	100,337212
2121,000000	100,333920
2120,000000	100,327427
2119,000000	100,321994
2118,000000	100,322331
2117,000000	100,328557
2116,000000	100,335962
2115,000000	100,340113
2114,000000	100,340664
2113,000000	100,339871
2112,000000	100,340109
2111,000000	100,343779
2110,000000	100,352311
2109,000000	100,362382
2108,000000	100,365835
2107,000000	100,357100
2106,000000	100,339904
2105,000000	100,324384
2104,000000	100,318695
2103,000000	100,324782
2102,000000	100,339209
2101,000000	100,354378
2100,000000	100,361863
2099,000000	100,359317
2098,000000	100,352950
2097,000000	100,349798
2096,000000	100,349455
2095,000000	100,347498
2094,000000	100,344429
2093,000000	100,345066
2092,000000	100,350543
2091,000000	100,356877
2090,000000	100,361185
2089,000000	100,364213
2088,000000	100,366847
2087,000000	100,369155
2086,000000	100,373126
2085,000000	100,381394
2084,000000	100,392351
2083,000000	100,401383
2082,000000	100,407832
2081,000000	100,415985
2080,000000	100,427604
2079,000000	100,438184
2078,000000	100,442532
2077,000000	100,439729
2076,000000	100,430643
2075,000000	100,415292
2074,000000	100,396017
2073,000000	100,379494
2072,000000	100,371628
2071,000000	100,373017
2070,000000	100,381752
2069,000000	100,396103
2068,000000	100,411014
2067,000000	100,416338
2066,000000	100,404761
2065,000000	100,381898
2064,000000	100,364202
2063,000000	100,364732
2062,000000	100,382295
2061,000000	100,404212
2060,000000	100,418543
2059,000000	100,423978
2058,000000	100,428081
2057,000000	100,436608
2056,000000	100,446993
2055,000000	100,453774
2054,000000	100,457029
2053,000000	100,461609
2052,000000	100,469927
2051,000000	100,480143
2050,000000	100,490274
2049,000000	100,499282
2048,000000	100,504415
2047,000000	100,502300
2046,000000	100,492969
2045,000000	100,478943
2044,000000	100,461667
2043,000000	100,443659
2042,000000	100,432859
2041,000000	100,437960
2040,000000	100,458704
2039,000000	100,486924
2038,000000	100,516100
2037,000000	100,543383
2036,000000	100,565159
2035,000000	100,579195
2034,000000	100,589665
2033,000000	100,601316
2032,000000	100,609636
2031,000000	100,605889
2030,000000	100,590384
2029,000000	100,571858
2028,000000	100,554614
2027,000000	100,536532
2026,000000	100,519841
2025,000000	100,512436
2024,000000	100,516436
2023,000000	100,525407
2022,000000	100,534642
2021,000000	100,544094
2020,000000	100,550410
2019,000000	100,546580
2018,000000	100,532723
2017,000000	100,519083
2016,000000	100,514806
2015,000000	100,519426
2014,000000	100,526499
2013,000000	100,528485
2012,000000	100,519757
2011,000000	100,503400
2010,000000	100,492451
2009,000000	100,494215
2008,000000	100,495558
2007,000000	100,477259
2006,000000	100,441837
2005,000000	100,412370
2004,000000	100,403646
2003,000000	100,410530
2002,000000	100,424618
2001,000000	100,445095
2000,000000	100,470395
1999,000000	100,492785
1998,000000	100,507548
1997,000000	100,517983
1996,000000	100,525757
1995,000000	100,524415
1994,000000	100,507601
1993,000000	100,477944
1992,000000	100,444297
1991,000000	100,415754
1990,000000	100,402682
1989,000000	100,416506
1988,000000	100,459829
1987,000000	100,519260
1986,000000	100,572067
1985,000000	100,599251
1984,000000	100,595775
1983,000000	100,574189
1982,000000	100,556789
1981,000000	100,555908
1980,000000	100,560518
1979,000000	100,550332
1978,000000	100,524174
1977,000000	100,502729
1976,000000	100,499930
1975,000000	100,508740
1974,000000	100,518111
1973,000000	100,524781
1972,000000	100,526004
1971,000000	100,517742
1970,000000	100,504256
1969,000000	100,496361
1968,000000	100,495743
1967,000000	100,492353
1966,000000	100,481191
1965,000000	100,468963
1964,000000	100,460423
1963,000000	100,451156
1962,000000	100,437971
1961,000000	100,425510
1960,000000	100,417696
1959,000000	100,411658
1958,000000	100,404946
1957,000000	100,400473
1956,000000	100,401284
1955,000000	100,407202
1954,000000	100,417720
1953,000000	100,431607
1952,000000	100,443443
1951,000000	100,447563
1950,000000	100,444591
1949,000000	100,438029
1948,000000	100,426844
1947,000000	100,409283
1946,000000	100,392259
1945,000000	100,386773
1944,000000	100,393757
1943,000000	100,404130
1942,000000	100,413566
1941,000000	100,425931
1940,000000	100,440495
1939,000000	100,448676
1938,000000	100,445681
1937,000000	100,436547
1936,000000	100,428169
1935,000000	100,422050
1934,000000	100,418190
1933,000000	100,418463
1932,000000	100,422350
1931,000000	100,425852
1930,000000	100,427016
1929,000000	100,427414
1928,000000	100,426861
1927,000000	100,421704
1926,000000	100,411684
1925,000000	100,402459
1924,000000	100,399662
1923,000000	100,403890
1922,000000	100,411680
1921,000000	100,418544
1920,000000	100,420169
1919,000000	100,415169
1918,000000	100,408313
1917,000000	100,405896
1916,000000	100,406044
1915,000000	100,402335
1914,000000	100,395227
1913,000000	100,392462
1912,000000	100,399200
1911,000000	100,412510
1910,000000	100,424985
1909,000000	100,429235
1908,000000	100,420302
1907,000000	100,400081
1906,000000	100,380446
1905,000000	100,374022
1904,000000	100,380726
1903,000000	100,388928
1902,000000	100,389760
1901,000000	100,384968
1900,000000	100,379557
1899,000000	100,374620
1898,000000	100,370580
1897,000000	100,369412
1896,000000	100,370558
1895,000000	100,370300
1894,000000	100,367094
1893,000000	100,363034
1892,000000	100,358523
1891,000000	100,351323
1890,000000	100,342048
1889,000000	100,335020
1888,000000	100,330964
1887,000000	100,326773
1886,000000	100,323747
1885,000000	100,327138
1884,000000	100,336879
1883,000000	100,345628
1882,000000	100,347661
1881,000000	100,344319
1880,000000	100,339468
1879,000000	100,334845
1878,000000	100,331597
1877,000000	100,330067
1876,000000	100,327577
1875,000000	100,322296
1874,000000	100,317772
1873,000000	100,317993
1872,000000	100,319923
1871,000000	100,317042
1870,000000	100,309279
1869,000000	100,302774
1868,000000	100,298040
1867,000000	100,289611
1866,000000	100,280500
1865,000000	100,281768
1864,000000	100,296001
1863,000000	100,312817
1862,000000	100,321608
1861,000000	100,320722
1860,000000	100,312941
1859,000000	100,300249
1858,000000	100,286718
1857,000000	100,278450
1856,000000	100,276200
1855,000000	100,274370
1854,000000	100,269980
1853,000000	100,265771
1852,000000	100,263290
1851,000000	100,259566
1850,000000	100,254433
1849,000000	100,251944
1848,000000	100,251724
1847,000000	100,248144
1846,000000	100,239421
1845,000000	100,231056
1844,000000	100,227192
1843,000000	100,224653
1842,000000	100,220796
1841,000000	100,219651
1840,000000	100,223103
1839,000000	100,226079
1838,000000	100,225386
1837,000000	100,223537
1836,000000	100,222763
1835,000000	100,222675
1834,000000	100,224397
1833,000000	100,230145
1832,000000	100,237311
1831,000000	100,240175
1830,000000	100,239979
1829,000000	100,242546
1828,000000	100,245269
1827,000000	100,242407
1826,000000	100,236778
1825,000000	100,234859
1824,000000	100,234595
1823,000000	100,227936
1822,000000	100,215873
1821,000000	100,207084
1820,000000	100,202783
1819,000000	100,196063
1818,000000	100,186150
1817,000000	100,180612
1816,000000	100,181881
1815,000000	100,183034
1814,000000	100,179718
1813,000000	100,176381
1812,000000	100,176644
1811,000000	100,177837
1810,000000	100,177232
1809,000000	100,175364
1808,000000	100,171603
1807,000000	100,163458
1806,000000	100,153197
1805,000000	100,147559
1804,000000	100,148239
1803,000000	100,149825
1802,000000	100,148868
1801,000000	100,147157
1800,000000	100,142779
1799,000000	100,130933
1798,000000	100,115588
1797,000000	100,106538
1796,000000	100,104786
1795,000000	100,101005
1794,000000	100,090316
1793,000000	100,078787
1792,000000	100,070550
1791,000000	100,060132
1790,000000	100,045741
1789,000000	100,034489
1788,000000	100,028312
1787,000000	100,019880
1786,000000	100,006265
1785,000000	99,994200
1784,000000	99,985946
1783,000000	99,973443
1782,000000	99,953770
1781,000000	99,935622
1780,000000	99,922794
1779,000000	99,908597
1778,000000	99,891377
1777,000000	99,878223
1776,000000	99,870004
1775,000000	99,855984
1774,000000	99,831102
1773,000000	99,804436
1772,000000	99,782661
1771,000000	99,757998
1770,000000	99,727041
1769,000000	99,698973
1768,000000	99,676294
1767,000000	99,651672
1766,000000	99,624419
1765,000000	99,601452
1764,000000	99,580363
1763,000000	99,547576
1762,000000	99,500699
1761,000000	99,454289
1760,000000	99,409588
1759,000000	99,351876
1758,000000	99,276787
1757,000000	99,195949
1756,000000	99,115726
1755,000000	99,025612
1754,000000	98,919377
1753,000000	98,797674
1752,000000	98,646323
1751,000000	98,443111
1750,000000	98,193052
1749,000000	97,921384
1748,000000	97,630934
1747,000000	97,301769
1746,000000	96,924968
1745,000000	96,504555
1744,000000	96,037514
1743,000000	95,517383
1742,000000	94,940787
1741,000000	94,290533
1740,000000	93,547376
1739,000000	92,761574
1738,000000	92,038654
1737,000000	91,402740
1736,000000	90,734674
1735,000000	89,842370
1734,000000	88,724612
1733,000000	87,683034
1732,000000	86,860227
1731,000000	86,123124
1730,000000	85,364475
1729,000000	84,602954
1728,000000	83,891451
1727,000000	83,231443
1726,000000	82,609300
1725,000000	82,043254
1724,000000	81,555187
1723,000000	81,148436
1722,000000	80,842005
1721,000000	80,672913
1720,000000	80,653722
1719,000000	80,768412
1718,000000	81,032994
1717,000000	81,505493
1716,000000	82,171650
1715,000000	82,959138
1714,000000	83,839320
1713,000000	84,812272
1712,000000	85,861782
1711,000000	86,959765
1710,000000	88,080060
1709,000000	89,191160
1708,000000	90,270653
1707,000000	91,334425
1706,000000	92,390830
1705,000000	93,355881
1704,000000	94,123269
1703,000000	94,712673
1702,000000	95,243536
1701,000000	95,819429
1700,000000	96,398217
1699,000000	96,833767
1698,000000	97,111430
1697,000000	97,328418
1696,000000	97,556560
1695,000000	97,787724
1694,000000	97,965063
1693,000000	98,075779
1692,000000	98,158705
1691,000000	98,247257
1690,000000	98,340876
1689,000000	98,418722
1688,000000	98,476088
1687,000000	98,527578
1686,000000	98,580827
1685,000000	98,627820
1684,000000	98,674223
1683,000000	98,731396
1682,000000	98,782353
1681,000000	98,820281
1680,000000	98,857807
1679,000000	98,903821
1678,000000	98,953542
1677,000000	98,996376
1676,000000	99,035541
1675,000000	99,084868
1674,000000	99,139353
1673,000000	99,180923
1672,000000	99,212840
1671,000000	99,252301
1670,000000	99,301123
1669,000000	99,344105
1668,000000	99,375621
1667,000000	99,405353
1666,000000	99,437820
1665,000000	99,466817
1664,000000	99,489843
1663,000000	99,514199
1662,000000	99,541338
1661,000000	99,562164
1660,000000	99,575549
1659,000000	99,589701
1658,000000	99,606444
1657,000000	99,619931
1656,000000	99,628778
1655,000000	99,637817
1654,000000	99,645150
1653,000000	99,647532
1652,000000	99,649567
1651,000000	99,647096
1650,000000	99,647459
1649,000000	99,653728
1648,000000	99,657752
1647,000000	99,663544
1646,000000	99,672821
1645,000000	99,673526
1644,000000	99,665917
1643,000000	99,663410
1642,000000	99,666886
1641,000000	99,667949
1640,000000	99,665360
1639,000000	99,665712
1638,000000	99,669149
1637,000000	99,664337
1636,000000	99,648632
1635,000000	99,637155
1634,000000	99,632324
1633,000000	99,623730
1632,000000	99,615208
1631,000000	99,614197
1630,000000	99,617652
1629,000000	99,618160
1628,000000	99,616254
1627,000000	99,618531
1626,000000	99,622825
1625,000000	99,620726
1624,000000	99,612544
1623,000000	99,609289
1622,000000	99,613346
1621,000000	99,614612
1620,000000	99,609878
1619,000000	99,603342
1618,000000	99,592505
1617,000000	99,570713
1616,000000	99,544633
1615,000000	99,526182
1614,000000	99,514560
1613,000000	99,502557
1612,000000	99,486804
1611,000000	99,468214
1610,000000	99,442706
1609,000000	99,399648
1608,000000	99,332992
1607,000000	99,243755
1606,000000	99,127893
1605,000000	98,975749
1604,000000	98,788282
1603,000000	98,586883
1602,000000	98,402003
1601,000000	98,258383
1600,000000	98,177325
1599,000000	98,174910
1598,000000	98,246312
1597,000000	98,363339
1596,000000	98,497171
1595,000000	98,631799
1594,000000	98,753521
1593,000000	98,848463
1592,000000	98,914861
1591,000000	98,962478
1590,000000	98,994620
1589,000000	99,003216
1588,000000	98,981679
1587,000000	98,929785
1586,000000	98,842989
1585,000000	98,711914
1584,000000	98,539973
1583,000000	98,352767
1582,000000	98,189072
1581,000000	98,082111
1580,000000	98,049954
1579,000000	98,099894
1578,000000	98,235402
1577,000000	98,449762
1576,000000	98,702558
1575,000000	98,922982
1574,000000	99,070935
1573,000000	99,161095
1572,000000	99,221044
1571,000000	99,267485
1570,000000	99,305655
1569,000000	99,332248
1568,000000	99,345579
1567,000000	99,352414
1566,000000	99,359955
1565,000000	99,367134
1564,000000	99,372797
1563,000000	99,380257
1562,000000	99,390256
1561,000000	99,396369
1560,000000	99,392292
1559,000000	99,398453
1558,000000	99,426341
1557,000000	99,440284
1556,000000	99,442526
1555,000000	99,459767
1554,000000	99,490755
1553,000000	99,518396
1552,000000	99,533890
1551,000000	99,548274
1550,000000	99,571170
1549,000000	99,596286
1548,000000	99,614934
1547,000000	99,628615
1546,000000	99,641877
1545,000000	99,653476
1544,000000	99,662473
1543,000000	99,671851
1542,000000	99,679945
1541,000000	99,679193
1540,000000	99,677180
1539,000000	99,689057
1538,000000	99,702932
1537,000000	99,705054
1536,000000	99,701632
1535,000000	99,700465
1534,000000	99,703154
1533,000000	99,707772
1532,000000	99,711543
1531,000000	99,715167
1530,000000	99,718531
1529,000000	99,716995
1528,000000	99,712222
1527,000000	99,713627
1526,000000	99,722486
1525,000000	99,727788
1524,000000	99,723387
1523,000000	99,715242
1522,000000	99,708336
1521,000000	99,702408
1520,000000	99,697473
1519,000000	99,693411
1518,000000	99,687803
1517,000000	99,675885
1516,000000	99,662280
1515,000000	99,655324
1514,000000	99,650831
1513,000000	99,640524
1512,000000	99,625923
1511,000000	99,616283
1510,000000	99,611117
1509,000000	99,600021
1508,000000	99,581804
1507,000000	99,575905
1506,000000	99,586044
1505,000000	99,583263
1504,000000	99,565904
1503,000000	99,555285
1502,000000	99,551744
1501,000000	99,541351
1500,000000	99,519275
1499,000000	99,491251
1498,000000	99,452696
1497,000000	99,386808
1496,000000	99,294674
1495,000000	99,194322
1494,000000	99,086216
1493,000000	98,956749
1492,000000	98,803685
1491,000000	98,644684
1490,000000	98,507865
1489,000000	98,417570
1488,000000	98,389024
1487,000000	98,421646
1486,000000	98,489400
1485,000000	98,558153
1484,000000	98,612618
1483,000000	98,650105
1482,000000	98,659590
1481,000000	98,626780
1480,000000	98,558243
1479,000000	98,469685
1478,000000	98,355191
1477,000000	98,198568
1476,000000	98,006841
1475,000000	97,793299
1474,000000	97,525020
1473,000000	97,146164
1472,000000	96,672397
1471,000000	96,176355
1470,000000	95,682259
1469,000000	95,182553
1468,000000	94,701546
1467,000000	94,283196
1466,000000	93,950742
1465,000000	93,705803
1464,000000	93,552200
1463,000000	93,484489
1462,000000	93,476674
1461,000000	93,506926
1460,000000	93,578097
1459,000000	93,712040
1458,000000	93,929540
1457,000000	94,215560
1456,000000	94,504612
1455,000000	94,743758
1454,000000	94,931136
1453,000000	95,072565
1452,000000	95,159710
1451,000000	95,180251
1450,000000	95,122720
1449,000000	94,990082
1448,000000	94,822569
1447,000000	94,673640
1446,000000	94,544152
1445,000000	94,381383
1444,000000	94,127358
1443,000000	93,732934
1442,000000	93,156131
1441,000000	92,399803
1440,000000	91,526967
1439,000000	90,585486
1438,000000	89,549581
1437,000000	88,451053
1436,000000	87,554769
1435,000000	87,109826
1434,000000	87,058434
1433,000000	87,216234
1432,000000	87,435724
1431,000000	87,551626
1430,000000	87,358554
1429,000000	86,749455
1428,000000	85,869174
1427,000000	85,054486
1426,000000	84,652733
1425,000000	84,916128
1424,000000	85,864363
1423,000000	87,172771
1422,000000	88,446384
1421,000000	89,563780
1420,000000	90,609580
1419,000000	91,596094
1418,000000	92,402265
1417,000000	92,992979
1416,000000	93,471514
1415,000000	93,929240
1414,000000	94,396778
1413,000000	94,880279
1412,000000	95,377569
1411,000000	95,867420
1410,000000	96,319729
1409,000000	96,718229
1408,000000	97,057314
1407,000000	97,331310
1406,000000	97,543148
1405,000000	97,706549
1404,000000	97,825046
1403,000000	97,891448
1402,000000	97,910891
1401,000000	97,898427
1400,000000	97,856703
1399,000000	97,777745
1398,000000	97,664350
1397,000000	97,523452
1396,000000	97,344529
1395,000000	97,113094
1394,000000	96,843456
1393,000000	96,567922
1392,000000	96,299965
1391,000000	96,035832
1390,000000	95,771074
1389,000000	95,498580
1388,000000	95,206475
1387,000000	94,895214
1386,000000	94,585497
1385,000000	94,295656
1384,000000	94,030159
1383,000000	93,795915
1382,000000	93,611811
1381,000000	93,497223
1380,000000	93,462668
1379,000000	93,512021
1378,000000	93,641300
1377,000000	93,837723
1376,000000	94,086874
1375,000000	94,371597
1374,000000	94,660137
1373,000000	94,911251
1372,000000	95,100565
1371,000000	95,229971
1370,000000	95,310975
1369,000000	95,350840
1368,000000	95,352039
1367,000000	95,316829
1366,000000	95,247942
1365,000000	95,146157
1364,000000	95,010087
1363,000000	94,842059
1362,000000	94,652761
1361,000000	94,454756
1360,000000	94,255766
1359,000000	94,061061
1358,000000	93,877512
1357,000000	93,714438
1356,000000	93,583148
1355,000000	93,495226
1354,000000	93,458238
1353,000000	93,471529
1352,000000	93,527046
1351,000000	93,611109
1350,000000	93,702694
1349,000000	93,774694
1348,000000	93,800559
1347,000000	93,759012
1346,000000	93,631483
1345,000000	93,402966
1344,000000	93,067448
1343,000000	92,626445
1342,000000	92,079061
1341,000000	91,421401
1340,000000	90,672626
1339,000000	89,895535
1338,000000	89,170549
1337,000000	88,554229
1336,000000	88,074191
1335,000000	87,739715
1334,000000	87,539462
1333,000000	87,443635
1332,000000	87,420889
1331,000000	87,451931
1330,000000	87,523134
1329,000000	87,620656
1328,000000	87,737460
1327,000000	87,874277
1326,000000	88,031131
1325,000000	88,202455
1324,000000	88,381098
1323,000000	88,560714
1322,000000	88,732507
1321,000000	88,887481
1320,000000	89,023359
1319,000000	89,142977
1318,000000	89,244575
1317,000000	89,320534
1316,000000	89,365329
1315,000000	89,377994
1314,000000	89,356160
1313,000000	89,293320
1312,000000	89,185376
1311,000000	89,031380
1310,000000	88,827017
1309,000000	88,565105
1308,000000	88,243596
1307,000000	87,869889
1306,000000	87,452654
1305,000000	86,996750
1304,000000	86,509299
1303,000000	85,998670
1302,000000	85,464527
1301,000000	84,896156
1300,000000	84,285528
1299,000000	83,634553
1298,000000	82,945154
1297,000000	82,217355
1296,000000	81,463975
1295,000000	80,715240
1294,000000	80,002630
1293,000000	79,351790
1292,000000	78,793335
1291,000000	78,361531
1290,000000	78,071800
1289,000000	77,908733
1288,000000	77,842586
1287,000000	77,838423
1286,000000	77,850468
1285,000000	77,832264
1284,000000	77,758705
1283,000000	77,628991
1282,000000	77,447739
1281,000000	77,218813
1280,000000	76,958626
1279,000000	76,696607
1278,000000	76,455242
1277,000000	76,242612
1276,000000	76,065607
1275,000000	75,931810
1274,000000	75,834301
1273,000000	75,751822
1272,000000	75,667446
1271,000000	75,571977
1270,000000	75,448690
1269,000000	75,274574
1268,000000	75,040179
1267,000000	74,752883
1266,000000	74,419593
1265,000000	74,041418
1264,000000	73,628758
1263,000000	73,200596
1262,000000	72,763934
1261,000000	72,311844
1260,000000	71,846457
1259,000000	71,388787
1258,000000	70,969184
1257,000000	70,631646
1256,000000	70,443343
1255,000000	70,470302
1254,000000	70,723616
1253,000000	71,147461
1252,000000	71,662837
1251,000000	72,202553
1250,000000	72,719964
1249,000000	73,192583
1248,000000	73,626896
1247,000000	74,044556
1246,000000	74,456514
1245,000000	74,861452
1244,000000	75,262504
1243,000000	75,668760
1242,000000	76,083221
1241,000000	76,505678
1240,000000	76,945994
1239,000000	77,418928
1238,000000	77,926803
1237,000000	78,459788
1236,000000	79,008451
1235,000000	79,563655
1234,000000	80,109659
1233,000000	80,633631
1232,000000	81,144597
1231,000000	81,673459
1230,000000	82,260138
1229,000000	82,945804
1228,000000	83,763562
1227,000000	84,718243
1226,000000	85,770468
1225,000000	86,849976
1224,000000	87,883485
1223,000000	88,811901
1222,000000	89,596696
1221,000000	90,226104
1220,000000	90,711653
1219,000000	91,072546
1218,000000	91,327092
1217,000000	91,491001
1216,000000	91,582312
1215,000000	91,620616
1214,000000	91,621230
1213,000000	91,596879
1212,000000	91,557305
1211,000000	91,507477
1210,000000	91,446887
1209,000000	91,373342
1208,000000	91,288782
1207,000000	91,197178
1206,000000	91,099805
1205,000000	90,996273
1204,000000	90,889687
1203,000000	90,787425
1202,000000	90,697330
1201,000000	90,626251
1200,000000	90,581166
1199,000000	90,568501
1198,000000	90,590670
1197,000000	90,647471
1196,000000	90,739488
1195,000000	90,866750
1194,000000	91,027671
1193,000000	91,220022
1192,000000	91,442844
1191,000000	91,694386
1190,000000	91,969907
1189,000000	92,265361
1188,000000	92,578112
1187,000000	92,902392
1186,000000	93,227116
1185,000000	93,540239
1184,000000	93,832526
1183,000000	94,096972
1182,000000	94,329162
1181,000000	94,529401
1180,000000	94,701967
1179,000000	94,849480
1178,000000	94,972331
1177,000000	95,072341
1176,000000	95,151610
1175,000000	95,208737
1174,000000	95,237507
1173,000000	95,232530
1172,000000	95,193496
1171,000000	95,123109
1170,000000	95,025539
1169,000000	94,907118
1168,000000	94,778339
1167,000000	94,654856
1166,000000	94,557758
1165,000000	94,510989
1164,000000	94,533071
1163,000000	94,624987
1162,000000	94,765464
1161,000000	94,921018
1160,000000	95,060112
1159,000000	95,160819
1158,000000	95,212048
1157,000000	95,212492
1156,000000	95,166391
1155,000000	95,079430
1154,000000	94,956090
1153,000000	94,798590
1152,000000	94,606686
1151,000000	94,374517
1150,000000	94,093144
1149,000000	93,755693
1148,000000	93,359172
1147,000000	92,903003
1146,000000	92,384877
1145,000000	91,804890
1144,000000	91,172647
1143,000000	90,507855
1142,000000	89,835483
1141,000000	89,182338
1140,000000	88,576402
1139,000000	88,038997
1138,000000	87,573614
1137,000000	87,166472
1136,000000	86,799440
1135,000000	86,454423
1134,000000	86,108306
1133,000000	85,738322
1132,000000	85,335619
1131,000000	84,909298
1130,000000	84,476422
1129,000000	84,055295
1128,000000	83,667970
1127,000000	83,334068
1126,000000	83,061290
1125,000000	82,850573
1124,000000	82,710608
1123,000000	82,661575
1122,000000	82,720453
1121,000000	82,898019
1120,000000	83,204735
1119,000000	83,642228
1118,000000	84,193703
1117,000000	84,826863
1116,000000	85,506801
1115,000000	86,196477
1114,000000	86,852323
1113,000000	87,434043
1112,000000	87,916982
1111,000000	88,289621
1110,000000	88,545475
1109,000000	88,688644
1108,000000	88,738764
1107,000000	88,725584
1106,000000	88,677472
1105,000000	88,618603
1104,000000	88,574286
1103,000000	88,564478
1102,000000	88,592955
1101,000000	88,649492
1100,000000	88,722033
1099,000000	88,800780
1098,000000	88,875025
1097,000000	88,937238
1096,000000	88,990158
1095,000000	89,041844
1094,000000	89,093608
1093,000000	89,139558
1092,000000	89,176398
1091,000000	89,205584
1090,000000	89,224357
1089,000000	89,222972
1088,000000	89,188688
1087,000000	89,106523
1086,000000	88,957654
1085,000000	88,720179
1084,000000	88,376663
1083,000000	87,913766
1082,000000	87,319774
1081,000000	86,594531
1080,000000	85,761853
1079,000000	84,870158
1078,000000	83,977225
1077,000000	83,142455
1076,000000	82,429298
1075,000000	81,900404
1074,000000	81,597464
1073,000000	81,538281
1072,000000	81,732828
1071,000000	82,175568
1070,000000	82,832407
1069,000000	83,644236
1068,000000	84,549202
1067,000000	85,493967
1066,000000	86,426284
1065,000000	87,301045
1064,000000	88,091982
1063,000000	88,792350
1062,000000	89,405109
1061,000000	89,938026
1060,000000	90,401219
1059,000000	90,803570
1058,000000	91,151470
1057,000000	91,449226
1056,000000	91,702395
1055,000000	91,914721
1054,000000	92,086645
1053,000000	92,219771
1052,000000	92,317328
1051,000000	92,381904
1050,000000	92,412225
1049,000000	92,405074
1048,000000	92,357133
1047,000000	92,259926
1046,000000	92,100663
1045,000000	91,871836
1044,000000	91,582111
1043,000000	91,259103
1042,000000	90,945125
1041,000000	90,691652
1040,000000	90,549973
1039,000000	90,553782
1038,000000	90,702622
1037,000000	90,965651
1036,000000	91,296534
1035,000000	91,645097
1034,000000	91,966990
1033,000000	92,234682
1032,000000	92,443257
1031,000000	92,601416
1030,000000	92,718132
1029,000000	92,798952
1028,000000	92,851084
1027,000000	92,884332
1026,000000	92,907071
1025,000000	92,924246
1024,000000	92,938266
1023,000000	92,950444
1022,000000	92,961412
1021,000000	92,973134
1020,000000	92,989512
1019,000000	93,013010
1018,000000	93,042036
1017,000000	93,073161
1016,000000	93,104146
1015,000000	93,132959
1014,000000	93,156143
1013,000000	93,170618
1012,000000	93,175132
1011,000000	93,168308
1010,000000	93,148097
1009,000000	93,114835
1008,000000	93,072840
1007,000000	93,026190
1006,000000	92,974711
1005,000000	92,916054
1004,000000	92,848148
1003,000000	92,768097
1002,000000	92,671759
1001,000000	92,557946
1000,000000	92,431457
999,000000	92,298750
998,000000	92,162948
997,000000	92,024964
996,000000	91,885993
995,000000	91,745958
994,000000	91,602446
993,000000	91,455304
992,000000	91,308599
991,000000	91,163082
990,000000	91,010638
989,000000	90,840321
988,000000	90,647009
987,000000	90,428749
986,000000	90,178882
985,000000	89,889478
984,000000	89,559702
983,000000	89,195230
982,000000	88,801579
981,000000	88,383573
980,000000	87,950000
979,000000	87,509219
978,000000	87,061852
977,000000	86,606305
976,000000	86,149349
975,000000	85,702606
974,000000	85,269946
973,000000	84,849120
972,000000	84,443654
971,000000	84,061106
970,000000	83,699259
969,000000	83,347152
968,000000	83,001524
967,000000	82,669891
966,000000	82,358425
965,000000	82,068010
964,000000	81,804051
963,000000	81,578655
962,000000	81,399747
961,000000	81,270721
960,000000	81,198747
959,000000	81,192412
958,000000	81,252831
957,000000	81,376110
956,000000	81,565812
955,000000	81,828064
954,000000	82,155321
953,000000	82,528116
952,000000	82,928660
951,000000	83,343562
950,000000	83,755482
949,000000	84,147292
948,000000	84,516492
947,000000	84,874374
946,000000	85,230121
945,000000	85,583460
944,000000	85,932200
943,000000	86,275481
942,000000	86,608407
941,000000	86,921984
940,000000	87,211432
939,000000	87,479255
938,000000	87,728467
937,000000	87,959471
936,000000	88,173545
935,000000	88,373146
934,000000	88,557730
933,000000	88,723729
932,000000	88,871040
931,000000	89,004651
930,000000	89,128735
929,000000	89,243900
928,000000	89,350385
927,000000	89,449940
926,000000	89,543540
925,000000	89,632384
924,000000	89,723249
923,000000	89,828797
922,000000	89,959677
921,000000	90,118107
920,000000	90,299605
919,000000	90,496893
918,000000	90,701214
917,000000	90,902965
916,000000	91,093789
915,000000	91,268800
914,000000	91,428125
913,000000	91,577831
912,000000	91,727809
911,000000	91,885642
910,000000	92,051241
909,000000	92,217952
908,000000	92,378269
907,000000	92,528550
906,000000	92,670505
905,000000	92,809743
904,000000	92,951395
903,000000	93,094626
902,000000	93,232332
901,000000	93,357828
900,000000	93,470201
899,000000	93,572301
898,000000	93,665468
897,000000	93,748870
896,000000	93,822924
895,000000	93,889845
894,000000	93,951258
893,000000	94,007301
892,000000	94,057767
891,000000	94,102017
890,000000	94,137651
889,000000	94,162614
888,000000	94,179762
887,000000	94,196999
886,000000	94,221296
885,000000	94,253024
884,000000	94,286718
883,000000	94,315901
882,000000	94,336271
881,000000	94,346395
880,000000	94,347955
879,000000	94,345600
878,000000	94,344838
877,000000	94,348829
876,000000	94,357056
875,000000	94,366939
874,000000	94,377020
873,000000	94,389305
872,000000	94,408889
871,000000	94,440262
870,000000	94,482723
869,000000	94,529199
868,000000	94,570150
867,000000	94,599258
866,000000	94,616181
865,000000	94,624843
864,000000	94,630008
863,000000	94,635248
862,000000	94,641964
861,000000	94,648492
860,000000	94,650598
859,000000	94,645020
858,000000	94,633516
857,000000	94,622506
856,000000	94,618092
855,000000	94,622043
854,000000	94,632553
853,000000	94,646765
852,000000	94,661151
851,000000	94,671192
850,000000	94,673034
849,000000	94,664834
848,000000	94,645251
847,000000	94,611834
846,000000	94,563161
845,000000	94,501205
844,000000	94,428456
843,000000	94,343907
842,000000	94,244989
841,000000	94,133474
840,000000	94,015318
839,000000	93,893735
838,000000	93,767034
837,000000	93,636088
836,000000	93,510948
835,000000	93,406311
834,000000	93,334050
833,000000	93,304203
832,000000	93,331885
831,000000	93,437081
830,000000	93,634521
829,000000	93,926051
828,000000	94,299998
827,000000	94,734992
826,000000	95,204076
825,000000	95,678112
824,000000	96,130246
823,000000	96,540852
822,000000	96,901197
821,000000	97,211549
820,000000	97,475251
819,000000	97,694471
818,000000	97,871356
817,000000	98,010741
816,000000	98,119416
815,000000	98,203867
814,000000	98,268987
813,000000	98,318919
812,000000	98,357898
811,000000	98,389457
810,000000	98,415316
809,000000	98,434114
808,000000	98,440416
807,000000	98,424622
806,000000	98,374815
805,000000	98,281426
804,000000	98,141919
803,000000	97,962228
802,000000	97,754312
801,000000	97,533136
800,000000	97,316290
799,000000	97,123502
798,000000	96,972243
797,000000	96,870158
796,000000	96,809794
795,000000	96,770648
794,000000	96,729087
793,000000	96,669382
792,000000	96,587187
791,000000	96,485361
790,000000	96,369480
789,000000	96,247833
788,000000	96,132260
787,000000	96,035058
786,000000	95,964229
785,000000	95,921344
784,000000	95,901523
783,000000	95,894347
782,000000	95,888258
781,000000	95,877881
780,000000	95,865722
779,000000	95,853840
778,000000	95,835484
777,000000	95,799037
776,000000	95,740148
775,000000	95,666398
774,000000	95,589712
773,000000	95,518190
772,000000	95,456737
771,000000	95,411462
770,000000	95,389080
769,000000	95,392010
768,000000	95,416283
767,000000	95,455413
766,000000	95,506702
765,000000	95,572682
764,000000	95,654606
763,000000	95,743935
762,000000	95,821326
761,000000	95,864185
760,000000	95,853768
759,000000	95,776482
758,000000	95,622840
757,000000	95,389169
756,000000	95,077543
755,000000	94,688907
754,000000	94,217465
753,000000	93,655369
752,000000	93,002674
751,000000	92,268889
750,000000	91,468862
749,000000	90,625406
748,000000	89,775590
747,000000	88,968555
746,000000	88,257549
745,000000	87,698418
744,000000	87,347628
743,000000	87,250718
742,000000	87,429134
741,000000	87,875001
740,000000	88,549983
739,000000	89,386416
738,000000	90,299838
737,000000	91,208565
736,000000	92,047894
735,000000	92,774189
734,000000	93,362609
733,000000	93,804576
732,000000	94,107693
731,000000	94,295743
730,000000	94,403455
729,000000	94,467283
728,000000	94,516661
727,000000	94,567731
726,000000	94,621972
725,000000	94,672278
724,000000	94,710080
723,000000	94,724643
722,000000	94,699457
721,000000	94,617430
720,000000	94,472109
719,000000	94,267393
718,000000	94,004267
717,000000	93,675360
716,000000	93,273271
715,000000	92,793963
714,000000	92,229005
713,000000	91,564623
712,000000	90,793506
711,000000	89,921792
710,000000	88,967478
709,000000	87,966541
708,000000	86,981497
707,000000	86,088522
706,000000	85,347392
705,000000	84,784756
704,000000	84,394617
703,000000	84,139171
702,000000	83,956460
701,000000	83,783970
700,000000	83,581870
699,000000	83,339252
698,000000	83,067796
697,000000	82,793235
696,000000	82,543457
695,000000	82,335785
694,000000	82,179614
693,000000	82,088147
692,000000	82,074216
691,000000	82,136452
690,000000	82,262273
689,000000	82,441756
688,000000	82,664509
687,000000	82,907830
686,000000	83,147201
685,000000	83,374442
684,000000	83,591518
683,000000	83,796218
682,000000	83,988723
681,000000	84,183679
680,000000	84,398053
679,000000	84,635028
678,000000	84,893786
677,000000	85,183367
676,000000	85,513971
675,000000	85,885715
674,000000	86,297747
673,000000	86,748463
672,000000	87,207320
671,000000	87,642110
670,000000	88,076022
669,000000	88,620836
668,000000	89,292981
667,000000	89,862022
666,000000	90,207996
665,000000	90,419189
664,000000	90,562305
663,000000	90,639523
662,000000	90,618416
661,000000	90,474472
660,000000	90,202015
659,000000	89,802476
658,000000	89,274785
657,000000	88,606720
656,000000	87,787257
655,000000	86,834130
654,000000	85,803218
653,000000	84,764096
652,000000	83,779860
651,000000	82,896027
650,000000	82,110229
649,000000	81,367242
648,000000	80,616009
647,000000	79,847068
646,000000	79,055943
645,000000	78,216502
644,000000	77,322549
643,000000	76,414482
642,000000	75,529869
641,000000	74,667980
640,000000	73,841232
639,000000	73,116272
638,000000	72,560799
637,000000	72,193825
636,000000	72,018409
635,000000	72,042511
634,000000	72,227875
633,000000	72,481637
632,000000	72,733177
631,000000	72,969275
630,000000	73,180781
629,000000	73,330518
628,000000	73,394049
627,000000	73,381104
626,000000	73,295181
625,000000	73,114096
624,000000	72,831950
623,000000	72,478831
622,000000	72,078819
621,000000	71,627886
620,000000	71,130862
619,000000	70,619580
618,000000	70,113318
617,000000	69,602494
616,000000	69,095434
615,000000	68,635101
614,000000	68,244108
613,000000	67,902286
612,000000	67,600376
611,000000	67,367069
610,000000	67,225884
609,000000	67,180287
608,000000	67,264485
607,000000	67,557142
606,000000	68,112675
605,000000	68,928129
604,000000	69,991723
603,000000	71,303078
602,000000	72,833868
601,000000	74,513837
600,000000	76,265074
599,000000	78,015072
598,000000	79,686194
597,000000	81,210824
596,000000	82,556452
595,000000	83,720302
594,000000	84,709438
593,000000	85,537775
592,000000	86,228141
591,000000	86,808033
590,000000	87,303630
589,000000	87,738002
588,000000	88,131395
587,000000	88,495540
586,000000	88,831926
585,000000	89,138775
584,000000	89,416610
583,000000	89,667499
582,000000	89,891744
581,000000	90,089447
580,000000	90,265419
579,000000	90,432186
578,000000	90,606763
577,000000	90,799302
576,000000	91,004590
575,000000	91,210253
574,000000	91,415229
573,000000	91,630039
572,000000	91,854449
571,000000	92,068931
570,000000	92,258992
569,000000	92,437512
568,000000	92,627095
567,000000	92,828751
566,000000	93,023757
565,000000	93,197760
564,000000	93,346382
563,000000	93,465034
562,000000	93,550998
561,000000	93,611166
560,000000	93,655806
559,000000	93,690556
558,000000	93,723070
557,000000	93,765805
556,000000	93,820590
555,000000	93,869937
554,000000	93,896362
553,000000	93,903935
552,000000	93,909636
551,000000	93,924143
550,000000	93,951378
549,000000	93,993937
548,000000	94,044277
547,000000	94,078726
546,000000	94,077591
545,000000	94,048618
544,000000	94,018048
543,000000	94,004627
542,000000	94,011894
541,000000	94,035964
540,000000	94,069211
539,000000	94,105007
538,000000	94,151121
537,000000	94,230915
536,000000	94,358401
535,000000	94,515365
534,000000	94,665994
533,000000	94,790081
532,000000	94,888043
531,000000	94,963851
530,000000	95,022727
529,000000	95,077963
528,000000	95,140263
527,000000	95,201545
526,000000	95,242015
525,000000	95,254442
524,000000	95,250256
523,000000	95,243685
522,000000	95,241365
521,000000	95,241041
520,000000	95,230226
519,000000	95,195728
518,000000	95,145642
517,000000	95,111694
516,000000	95,118431
515,000000	95,159509
514,000000	95,210484
513,000000	95,249929
512,000000	95,262120
511,000000	95,240276
510,000000	95,199825
509,000000	95,168710
508,000000	95,150634
507,000000	95,116062
506,000000	95,045905
505,000000	94,961989
504,000000	94,892447
503,000000	94,829245
502,000000	94,743886
501,000000	94,632216
500,000000	94,513734
499,000000	94,393713
498,000000	94,257519
497,000000	94,099773
496,000000	93,935377
495,000000	93,781227
494,000000	93,644531
493,000000	93,530525
492,000000	93,445692
491,000000	93,389040
490,000000	93,351917
489,000000	93,328945
488,000000	93,322771
487,000000	93,340427
486,000000	93,394406
485,000000	93,501474
484,000000	93,662644
483,000000	93,844419
482,000000	93,997751
481,000000	94,099041
480,000000	94,163497
479,000000	94,228616
478,000000	94,332548
477,000000	94,489389
476,000000	94,667683
475,000000	94,804578
474,000000	94,863551
473,000000	94,879958
472,000000	94,929236
471,000000	95,038011
470,000000	95,156880
469,000000	95,226082
468,000000	95,226854
467,000000	95,179963
466,000000	95,125335
465,000000	95,097254
464,000000	95,107662
463,000000	95,147072
462,000000	95,198716
461,000000	95,251628
460,000000	95,304498
459,000000	95,349838
458,000000	95,380652
457,000000	95,359162
456,000000	95,299657
455,000000	95,200787
454,000000	95,086791
453,000000	95,016551
452,000000	95,022618
451,000000	95,097334
450,000000	95,204963
