# Supplementary material for: Machine learning-assisted non-destructive plasticizer identification and quantification in historical PVC objects based on IR spectroscopy
Source: Sci Rep. 2022 Mar 23;12:5017. doi: 10.1038/s41598-022-08862-1 (PMC8943100; doi:10.1038/s41598-022-08862-1)
Supplement: Supplementary file 1 — Supplementary Information 1. [file 41598_2022_8862_MOESM1_ESM.zip › Plasticizers_PVC_data/ATR_FTIR_all/P51.ASC]

PE IR       SUBTECH     SPECTRUM    ASCII       PEDS        4.00        
   -1
P51.ASC
20/10/14
12:44:19.00
20/10/14
12:44:19.00
Student
Sample 006 By student Date Wednesday, October 14 2020
450,000000
#HDR
-1
-1
#GR
cm-1
%T
1.0
0.0
4000,000000
-1,000000
3551
8
101,248298
71,884380
#DATA
4000,000000	100,465965
3999,000000	100,464591
3998,000000	100,463213
3997,000000	100,461716
3996,000000	100,461050
3995,000000	100,466850
3994,000000	100,469460
3993,000000	100,471732
3992,000000	100,473053
3991,000000	100,473382
3990,000000	100,473278
3989,000000	100,473482
3988,000000	100,474452
3987,000000	100,476082
3986,000000	100,477770
3985,000000	100,478818
3984,000000	100,478892
3983,000000	100,478330
3982,000000	100,477997
3981,000000	100,478620
3980,000000	100,480149
3979,000000	100,481729
3978,000000	100,482452
3977,000000	100,482251
3976,000000	100,481940
3975,000000	100,482401
3974,000000	100,483826
3973,000000	100,485779
3972,000000	100,487836
3971,000000	100,489898
3970,000000	100,491959
3969,000000	100,493705
3968,000000	100,494547
3967,000000	100,494124
3966,000000	100,492731
3965,000000	100,491256
3964,000000	100,490586
3963,000000	100,490951
3962,000000	100,491784
3961,000000	100,492405
3960,000000	100,492796
3959,000000	100,493566
3958,000000	100,495333
3957,000000	100,498080
3956,000000	100,501119
3955,000000	100,503566
3954,000000	100,504782
3953,000000	100,504685
3952,000000	100,503760
3951,000000	100,502837
3950,000000	100,502568
3949,000000	100,502855
3948,000000	100,503002
3947,000000	100,502649
3946,000000	100,502362
3945,000000	100,503005
3944,000000	100,504762
3943,000000	100,506938
3942,000000	100,508550
3941,000000	100,509351
3940,000000	100,509876
3939,000000	100,510319
3938,000000	100,510227
3937,000000	100,509118
3936,000000	100,507175
3935,000000	100,505322
3934,000000	100,504576
3933,000000	100,505670
3932,000000	100,508549
3931,000000	100,512181
3930,000000	100,515075
3929,000000	100,516154
3928,000000	100,515739
3927,000000	100,515343
3926,000000	100,516264
3925,000000	100,518203
3924,000000	100,519516
3923,000000	100,519002
3922,000000	100,516992
3921,000000	100,514364
3920,000000	100,511698
3919,000000	100,509655
3918,000000	100,509266
3917,000000	100,511050
3916,000000	100,514166
3915,000000	100,517096
3914,000000	100,518891
3913,000000	100,519407
3912,000000	100,518940
3911,000000	100,517706
3910,000000	100,515986
3909,000000	100,514276
3908,000000	100,513249
3907,000000	100,513697
3906,000000	100,515762
3905,000000	100,518250
3904,000000	100,518958
3903,000000	100,516909
3902,000000	100,514395
3901,000000	100,514921
3900,000000	100,519211
3899,000000	100,524596
3898,000000	100,528059
3897,000000	100,528865
3896,000000	100,528208
3895,000000	100,527305
3894,000000	100,527339
3893,000000	100,529430
3892,000000	100,533534
3891,000000	100,536942
3890,000000	100,536931
3889,000000	100,534229
3888,000000	100,531670
3887,000000	100,531276
3886,000000	100,532991
3885,000000	100,534539
3884,000000	100,533993
3883,000000	100,532462
3882,000000	100,532627
3881,000000	100,535099
3880,000000	100,537439
3879,000000	100,537132
3878,000000	100,535023
3877,000000	100,533841
3876,000000	100,534845
3875,000000	100,536992
3874,000000	100,538057
3873,000000	100,537123
3872,000000	100,536242
3871,000000	100,537773
3870,000000	100,540558
3869,000000	100,540912
3868,000000	100,538360
3867,000000	100,536482
3866,000000	100,537768
3865,000000	100,541687
3864,000000	100,546174
3863,000000	100,548844
3862,000000	100,548935
3861,000000	100,547427
3860,000000	100,546031
3859,000000	100,546422
3858,000000	100,549169
3857,000000	100,553301
3856,000000	100,556923
3855,000000	100,559112
3854,000000	100,561859
3853,000000	100,564996
3852,000000	100,564754
3851,000000	100,562487
3850,000000	100,561563
3849,000000	100,561601
3848,000000	100,561393
3847,000000	100,560947
3846,000000	100,561184
3845,000000	100,562830
3844,000000	100,565487
3843,000000	100,567512
3842,000000	100,568062
3841,000000	100,567772
3840,000000	100,567682
3839,000000	100,567916
3838,000000	100,567754
3837,000000	100,567345
3836,000000	100,567856
3835,000000	100,569960
3834,000000	100,572912
3833,000000	100,575039
3832,000000	100,575185
3831,000000	100,573715
3830,000000	100,572084
3829,000000	100,572050
3828,000000	100,574551
3827,000000	100,578227
3826,000000	100,580443
3825,000000	100,579927
3824,000000	100,578127
3823,000000	100,577904
3822,000000	100,581283
3821,000000	100,586316
3820,000000	100,587885
3819,000000	100,585847
3818,000000	100,584351
3817,000000	100,584986
3816,000000	100,585971
3815,000000	100,585553
3814,000000	100,584837
3813,000000	100,586058
3812,000000	100,589377
3811,000000	100,593041
3810,000000	100,595898
3809,000000	100,598565
3808,000000	100,601919
3807,000000	100,604639
3806,000000	100,604345
3805,000000	100,601688
3804,000000	100,600726
3803,000000	100,604251
3802,000000	100,611075
3801,000000	100,616663
3800,000000	100,618489
3799,000000	100,619432
3798,000000	100,622447
3797,000000	100,626267
3796,000000	100,627970
3795,000000	100,627003
3794,000000	100,625464
3793,000000	100,625182
3792,000000	100,625950
3791,000000	100,626638
3790,000000	100,626597
3789,000000	100,626226
3788,000000	100,626558
3787,000000	100,628343
3786,000000	100,631296
3785,000000	100,633939
3784,000000	100,634767
3783,000000	100,633748
3782,000000	100,632330
3781,000000	100,631948
3780,000000	100,632942
3779,000000	100,634156
3778,000000	100,634490
3777,000000	100,634512
3776,000000	100,635316
3775,000000	100,636714
3774,000000	100,637724
3773,000000	100,638099
3772,000000	100,638329
3771,000000	100,638461
3770,000000	100,637767
3769,000000	100,635824
3768,000000	100,633911
3767,000000	100,634112
3766,000000	100,636409
3765,000000	100,638442
3764,000000	100,638239
3763,000000	100,636238
3762,000000	100,634778
3761,000000	100,635601
3760,000000	100,638964
3759,000000	100,643196
3758,000000	100,645958
3757,000000	100,646892
3756,000000	100,647423
3755,000000	100,648738
3754,000000	100,650414
3753,000000	100,651091
3752,000000	100,650366
3751,000000	100,648714
3750,000000	100,645996
3749,000000	100,643040
3748,000000	100,642444
3747,000000	100,645412
3746,000000	100,648900
3745,000000	100,648441
3744,000000	100,643630
3743,000000	100,638649
3742,000000	100,638280
3741,000000	100,643162
3740,000000	100,650066
3739,000000	100,656130
3738,000000	100,660529
3737,000000	100,664798
3736,000000	100,671118
3735,000000	100,679988
3734,000000	100,688638
3733,000000	100,693650
3732,000000	100,693608
3731,000000	100,689392
3730,000000	100,683413
3729,000000	100,677867
3728,000000	100,673924
3727,000000	100,672188
3726,000000	100,672982
3725,000000	100,675990
3724,000000	100,680307
3723,000000	100,684709
3722,000000	100,687986
3721,000000	100,689179
3720,000000	100,688610
3719,000000	100,687354
3718,000000	100,685558
3717,000000	100,682638
3716,000000	100,678509
3715,000000	100,673796
3714,000000	100,669029
3713,000000	100,664647
3712,000000	100,662140
3711,000000	100,662302
3710,000000	100,664259
3709,000000	100,667325
3708,000000	100,671169
3707,000000	100,674946
3706,000000	100,677561
3705,000000	100,678893
3704,000000	100,679969
3703,000000	100,681816
3702,000000	100,683807
3701,000000	100,683761
3700,000000	100,680624
3699,000000	100,676366
3698,000000	100,673299
3697,000000	100,671524
3696,000000	100,669587
3695,000000	100,666280
3694,000000	100,661998
3693,000000	100,658479
3692,000000	100,657713
3691,000000	100,660022
3690,000000	100,662723
3689,000000	100,661660
3688,000000	100,655971
3687,000000	100,649874
3686,000000	100,647468
3685,000000	100,648437
3684,000000	100,649126
3683,000000	100,646011
3682,000000	100,637883
3681,000000	100,625680
3680,000000	100,610376
3679,000000	100,593254
3678,000000	100,577695
3677,000000	100,569980
3676,000000	100,575738
3675,000000	100,590335
3674,000000	100,602526
3673,000000	100,609629
3672,000000	100,614685
3671,000000	100,618944
3670,000000	100,622699
3669,000000	100,625058
3668,000000	100,625864
3667,000000	100,626757
3666,000000	100,628145
3665,000000	100,628741
3664,000000	100,627598
3663,000000	100,625096
3662,000000	100,622255
3661,000000	100,619905
3660,000000	100,618296
3659,000000	100,617711
3658,000000	100,618610
3657,000000	100,620972
3656,000000	100,623402
3655,000000	100,624434
3654,000000	100,624697
3653,000000	100,625740
3652,000000	100,627580
3651,000000	100,629240
3650,000000	100,630650
3649,000000	100,631495
3648,000000	100,631239
3647,000000	100,631227
3646,000000	100,633484
3645,000000	100,638184
3644,000000	100,643768
3643,000000	100,648012
3642,000000	100,649737
3641,000000	100,649643
3640,000000	100,649190
3639,000000	100,649198
3638,000000	100,649135
3637,000000	100,647997
3636,000000	100,645593
3635,000000	100,642678
3634,000000	100,640212
3633,000000	100,638405
3632,000000	100,636670
3631,000000	100,633989
3630,000000	100,630371
3629,000000	100,627676
3628,000000	100,626439
3627,000000	100,626651
3626,000000	100,629449
3625,000000	100,633811
3624,000000	100,637342
3623,000000	100,639746
3622,000000	100,642738
3621,000000	100,647028
3620,000000	100,650536
3619,000000	100,649838
3618,000000	100,644138
3617,000000	100,637222
3616,000000	100,633252
3615,000000	100,632105
3614,000000	100,630033
3613,000000	100,623632
3612,000000	100,613410
3611,000000	100,603206
3610,000000	100,596631
3609,000000	100,595071
3608,000000	100,597818
3607,000000	100,602598
3606,000000	100,606867
3605,000000	100,609052
3604,000000	100,608808
3603,000000	100,607124
3602,000000	100,605517
3601,000000	100,604512
3600,000000	100,603319
3599,000000	100,601245
3598,000000	100,598586
3597,000000	100,596384
3596,000000	100,595481
3595,000000	100,595813
3594,000000	100,596382
3593,000000	100,595740
3592,000000	100,593163
3591,000000	100,589180
3590,000000	100,585308
3589,000000	100,583753
3588,000000	100,585701
3587,000000	100,588841
3586,000000	100,589339
3585,000000	100,586671
3584,000000	100,583063
3583,000000	100,580540
3582,000000	100,579750
3581,000000	100,580393
3580,000000	100,581669
3579,000000	100,582747
3578,000000	100,582844
3577,000000	100,581241
3576,000000	100,577726
3575,000000	100,572834
3574,000000	100,567725
3573,000000	100,563311
3572,000000	100,559750
3571,000000	100,556702
3570,000000	100,554050
3569,000000	100,552424
3568,000000	100,553278
3567,000000	100,556932
3566,000000	100,561025
3565,000000	100,562804
3564,000000	100,561480
3563,000000	100,557710
3562,000000	100,552945
3561,000000	100,548742
3560,000000	100,545768
3559,000000	100,543519
3558,000000	100,541154
3557,000000	100,538356
3556,000000	100,535464
3555,000000	100,533127
3554,000000	100,531785
3553,000000	100,531025
3552,000000	100,529422
3551,000000	100,525740
3550,000000	100,520290
3549,000000	100,514692
3548,000000	100,510647
3547,000000	100,508951
3546,000000	100,509130
3545,000000	100,509950
3544,000000	100,510580
3543,000000	100,511135
3542,000000	100,512018
3541,000000	100,512964
3540,000000	100,513047
3539,000000	100,511590
3538,000000	100,508840
3537,000000	100,505862
3536,000000	100,503737
3535,000000	100,502904
3534,000000	100,502932
3533,000000	100,502780
3532,000000	100,501602
3531,000000	100,499539
3530,000000	100,497604
3529,000000	100,496470
3528,000000	100,495768
3527,000000	100,494941
3526,000000	100,494364
3525,000000	100,494939
3524,000000	100,496673
3523,000000	100,498192
3522,000000	100,497901
3521,000000	100,495350
3520,000000	100,491261
3519,000000	100,486703
3518,000000	100,482463
3517,000000	100,479124
3516,000000	100,477137
3515,000000	100,476607
3514,000000	100,477037
3513,000000	100,477568
3512,000000	100,477682
3511,000000	100,477561
3510,000000	100,477534
3509,000000	100,477301
3508,000000	100,476225
3507,000000	100,474330
3506,000000	100,472466
3505,000000	100,471279
3504,000000	100,470335
3503,000000	100,468633
3502,000000	100,465980
3501,000000	100,463427
3500,000000	100,462019
3499,000000	100,461534
3498,000000	100,460702
3497,000000	100,458493
3496,000000	100,455029
3495,000000	100,451225
3494,000000	100,447760
3493,000000	100,444535
3492,000000	100,441118
3491,000000	100,437523
3490,000000	100,434314
3489,000000	100,431922
3488,000000	100,430061
3487,000000	100,428042
3486,000000	100,425607
3485,000000	100,423373
3484,000000	100,422371
3483,000000	100,423102
3482,000000	100,424792
3481,000000	100,425491
3480,000000	100,423286
3479,000000	100,417695
3478,000000	100,409925
3477,000000	100,401735
3476,000000	100,394256
3475,000000	100,388096
3474,000000	100,384350
3473,000000	100,384771
3472,000000	100,390185
3471,000000	100,398798
3470,000000	100,406614
3469,000000	100,409850
3468,000000	100,407084
3467,000000	100,399418
3466,000000	100,389114
3465,000000	100,378401
3464,000000	100,369017
3463,000000	100,361962
3462,000000	100,357106
3461,000000	100,353155
3460,000000	100,348450
3459,000000	100,342088
3458,000000	100,334400
3457,000000	100,326507
3456,000000	100,319477
3455,000000	100,313916
3454,000000	100,309903
3453,000000	100,307028
3452,000000	100,304506
3451,000000	100,301741
3450,000000	100,299009
3449,000000	100,297169
3448,000000	100,296359
3447,000000	100,295222
3446,000000	100,292012
3445,000000	100,286450
3444,000000	100,280117
3443,000000	100,275353
3442,000000	100,274308
3441,000000	100,278583
3440,000000	100,288585
3439,000000	100,302534
3438,000000	100,316402
3437,000000	100,325718
3436,000000	100,328101
3435,000000	100,324496
3434,000000	100,318176
3433,000000	100,312459
3432,000000	100,308850
3431,000000	100,306700
3430,000000	100,304454
3429,000000	100,301188
3428,000000	100,297219
3427,000000	100,293504
3426,000000	100,290792
3425,000000	100,289374
3424,000000	100,289344
3423,000000	100,290795
3422,000000	100,293681
3421,000000	100,297657
3420,000000	100,302149
3419,000000	100,306617
3418,000000	100,310813
3417,000000	100,314917
3416,000000	100,319391
3415,000000	100,324503
3414,000000	100,329926
3413,000000	100,335004
3412,000000	100,339480
3411,000000	100,343608
3410,000000	100,347348
3409,000000	100,349853
3408,000000	100,350420
3407,000000	100,349937
3406,000000	100,350817
3405,000000	100,355101
3404,000000	100,362650
3403,000000	100,371255
3402,000000	100,378288
3401,000000	100,382329
3400,000000	100,383682
3399,000000	100,383809
3398,000000	100,384208
3397,000000	100,385466
3396,000000	100,387172
3395,000000	100,388622
3394,000000	100,389452
3393,000000	100,389581
3392,000000	100,388857
3391,000000	100,387200
3390,000000	100,385176
3389,000000	100,384104
3388,000000	100,385180
3387,000000	100,388275
3386,000000	100,391658
3385,000000	100,393282
3384,000000	100,392590
3383,000000	100,391031
3382,000000	100,390619
3381,000000	100,392042
3380,000000	100,394271
3379,000000	100,395895
3378,000000	100,396557
3377,000000	100,397017
3376,000000	100,398083
3375,000000	100,399656
3374,000000	100,400812
3373,000000	100,400692
3372,000000	100,399353
3371,000000	100,397792
3370,000000	100,397085
3369,000000	100,397419
3368,000000	100,397940
3367,000000	100,397549
3366,000000	100,395860
3365,000000	100,393414
3364,000000	100,391104
3363,000000	100,389418
3362,000000	100,388117
3361,000000	100,386610
3360,000000	100,384744
3359,000000	100,383261
3358,000000	100,383231
3357,000000	100,384879
3356,000000	100,387135
3355,000000	100,388644
3354,000000	100,389126
3353,000000	100,389347
3352,000000	100,389820
3351,000000	100,390058
3350,000000	100,389441
3349,000000	100,388366
3348,000000	100,387942
3347,000000	100,388550
3346,000000	100,389230
3345,000000	100,388757
3344,000000	100,387052
3343,000000	100,385249
3342,000000	100,384459
3341,000000	100,384675
3340,000000	100,384849
3339,000000	100,383883
3338,000000	100,381549
3337,000000	100,378564
3336,000000	100,375816
3335,000000	100,373511
3334,000000	100,371126
3333,000000	100,368122
3332,000000	100,364605
3331,000000	100,361265
3330,000000	100,358904
3329,000000	100,358041
3328,000000	100,358650
3327,000000	100,359917
3326,000000	100,360326
3325,000000	100,358420
3324,000000	100,353791
3323,000000	100,347324
3322,000000	100,340452
3321,000000	100,334162
3320,000000	100,328506
3319,000000	100,322739
3318,000000	100,315889
3317,000000	100,307445
3316,000000	100,297633
3315,000000	100,286974
3314,000000	100,275497
3313,000000	100,262627
3312,000000	100,247816
3311,000000	100,231023
3310,000000	100,212426
3309,000000	100,191930
3308,000000	100,169488
3307,000000	100,145935
3306,000000	100,123229
3305,000000	100,103623
3304,000000	100,088532
3303,000000	100,078143
3302,000000	100,072070
3301,000000	100,070385
3300,000000	100,073752
3299,000000	100,082628
3298,000000	100,096272
3297,000000	100,112777
3296,000000	100,130224
3295,000000	100,147538
3294,000000	100,164370
3293,000000	100,180466
3292,000000	100,195495
3291,000000	100,209374
3290,000000	100,222364
3289,000000	100,234875
3288,000000	100,247414
3287,000000	100,260531
3286,000000	100,274319
3285,000000	100,287868
3284,000000	100,299699
3283,000000	100,309085
3282,000000	100,316688
3281,000000	100,323547
3280,000000	100,329789
3279,000000	100,334738
3278,000000	100,338233
3277,000000	100,341443
3276,000000	100,346107
3275,000000	100,353194
3274,000000	100,362210
3273,000000	100,371432
3272,000000	100,378680
3271,000000	100,382374
3270,000000	100,382659
3269,000000	100,381751
3268,000000	100,382668
3267,000000	100,386964
3266,000000	100,393539
3265,000000	100,399923
3264,000000	100,404723
3263,000000	100,408521
3262,000000	100,412426
3261,000000	100,416258
3260,000000	100,418687
3259,000000	100,418962
3258,000000	100,417984
3257,000000	100,417667
3256,000000	100,419444
3255,000000	100,423391
3254,000000	100,428338
3253,000000	100,432701
3252,000000	100,435516
3251,000000	100,437046
3250,000000	100,438350
3249,000000	100,440113
3248,000000	100,441968
3247,000000	100,443031
3246,000000	100,442990
3245,000000	100,442479
3244,000000	100,442439
3243,000000	100,443391
3242,000000	100,445356
3241,000000	100,448231
3240,000000	100,451879
3239,000000	100,455839
3238,000000	100,459299
3237,000000	100,461691
3236,000000	100,463246
3235,000000	100,464603
3234,000000	100,465772
3233,000000	100,465898
3232,000000	100,464472
3231,000000	100,462492
3230,000000	100,461850
3229,000000	100,463426
3228,000000	100,466226
3227,000000	100,468608
3226,000000	100,469843
3225,000000	100,470187
3224,000000	100,469878
3223,000000	100,468823
3222,000000	100,467292
3221,000000	100,466170
3220,000000	100,466148
3219,000000	100,466966
3218,000000	100,467889
3217,000000	100,468719
3216,000000	100,469901
3215,000000	100,471644
3214,000000	100,473350
3213,000000	100,474078
3212,000000	100,473370
3211,000000	100,471556
3210,000000	100,469467
3209,000000	100,468028
3208,000000	100,467905
3207,000000	100,469229
3206,000000	100,471533
3205,000000	100,473967
3204,000000	100,475691
3203,000000	100,476189
3202,000000	100,475469
3201,000000	100,474051
3200,000000	100,472609
3199,000000	100,471518
3198,000000	100,470748
3197,000000	100,470253
3196,000000	100,470276
3195,000000	100,471124
3194,000000	100,472705
3193,000000	100,474475
3192,000000	100,475919
3191,000000	100,477040
3190,000000	100,478401
3189,000000	100,480597
3188,000000	100,483556
3187,000000	100,486242
3186,000000	100,487272
3185,000000	100,486025
3184,000000	100,483193
3183,000000	100,480271
3182,000000	100,478537
3181,000000	100,478489
3180,000000	100,479822
3179,000000	100,481712
3178,000000	100,483327
3177,000000	100,484419
3176,000000	100,485415
3175,000000	100,486843
3174,000000	100,488795
3173,000000	100,491012
3172,000000	100,493197
3171,000000	100,494980
3170,000000	100,495913
3169,000000	100,495923
3168,000000	100,495573
3167,000000	100,495389
3166,000000	100,495140
3165,000000	100,494371
3164,000000	100,493501
3163,000000	100,493631
3162,000000	100,495148
3161,000000	100,497283
3160,000000	100,499330
3159,000000	100,501576
3158,000000	100,504499
3157,000000	100,507677
3156,000000	100,510220
3155,000000	100,511918
3154,000000	100,513195
3153,000000	100,514084
3152,000000	100,514024
3151,000000	100,512784
3150,000000	100,510938
3149,000000	100,509237
3148,000000	100,508029
3147,000000	100,507460
3146,000000	100,507771
3145,000000	100,509069
3144,000000	100,511098
3143,000000	100,513445
3142,000000	100,515688
3141,000000	100,517145
3140,000000	100,516913
3139,000000	100,514721
3138,000000	100,511709
3137,000000	100,509900
3136,000000	100,510586
3135,000000	100,513175
3134,000000	100,515716
3133,000000	100,516600
3132,000000	100,515757
3131,000000	100,514205
3130,000000	100,512673
3129,000000	100,511057
3128,000000	100,509308
3127,000000	100,508370
3126,000000	100,509585
3125,000000	100,513038
3124,000000	100,516945
3123,000000	100,518984
3122,000000	100,518097
3121,000000	100,514919
3120,000000	100,510776
3119,000000	100,506705
3118,000000	100,503246
3117,000000	100,500569
3116,000000	100,498444
3115,000000	100,496368
3114,000000	100,494020
3113,000000	100,491605
3112,000000	100,489529
3111,000000	100,487784
3110,000000	100,485913
3109,000000	100,483670
3108,000000	100,481434
3107,000000	100,479693
3106,000000	100,478205
3105,000000	100,476047
3104,000000	100,472602
3103,000000	100,468224
3102,000000	100,463695
3101,000000	100,459304
3100,000000	100,454835
3099,000000	100,450327
3098,000000	100,446337
3097,000000	100,443395
3096,000000	100,441565
3095,000000	100,440562
3094,000000	100,439873
3093,000000	100,438673
3092,000000	100,436028
3091,000000	100,431538
3090,000000	100,425607
3089,000000	100,418913
3088,000000	100,411783
3087,000000	100,404205
3086,000000	100,396129
3085,000000	100,387573
3084,000000	100,378675
3083,000000	100,369805
3082,000000	100,361373
3081,000000	100,353346
3080,000000	100,345271
3079,000000	100,337031
3078,000000	100,329323
3077,000000	100,323078
3076,000000	100,318665
3075,000000	100,315928
3074,000000	100,314642
3073,000000	100,314523
3072,000000	100,314950
3071,000000	100,315242
3070,000000	100,315190
3069,000000	100,314983
3068,000000	100,314729
3067,000000	100,314405
3066,000000	100,314236
3065,000000	100,314655
3064,000000	100,315832
3063,000000	100,317525
3062,000000	100,319396
3061,000000	100,321223
3060,000000	100,322906
3059,000000	100,324583
3058,000000	100,326659
3057,000000	100,329338
3056,000000	100,332105
3055,000000	100,334072
3054,000000	100,334955
3053,000000	100,335389
3052,000000	100,336141
3051,000000	100,337201
3050,000000	100,337718
3049,000000	100,336695
3048,000000	100,333752
3047,000000	100,329432
3046,000000	100,324796
3045,000000	100,320505
3044,000000	100,316295
3043,000000	100,311409
3042,000000	100,305553
3041,000000	100,299221
3040,000000	100,293162
3039,000000	100,287753
3038,000000	100,282767
3037,000000	100,277496
3036,000000	100,271158
3035,000000	100,263613
3034,000000	100,255768
3033,000000	100,248925
3032,000000	100,243562
3031,000000	100,239037
3030,000000	100,234580
3029,000000	100,230167
3028,000000	100,226112
3027,000000	100,222208
3026,000000	100,217731
3025,000000	100,212172
3024,000000	100,205489
3023,000000	100,197626
3022,000000	100,188245
3021,000000	100,177185
3020,000000	100,164893
3019,000000	100,152054
3018,000000	100,138700
3017,000000	100,123937
3016,000000	100,106829
3015,000000	100,087551
3014,000000	100,067546
3013,000000	100,048393
3012,000000	100,030512
3011,000000	100,012963
3010,000000	99,994232
3009,000000	99,973080
3008,000000	99,948875
3007,000000	99,921630
3006,000000	99,891952
3005,000000	99,860647
3004,000000	99,828116
3003,000000	99,794168
3002,000000	99,758388
3001,000000	99,720537
3000,000000	99,680320
2999,000000	99,636897
2998,000000	99,588839
2997,000000	99,534438
2996,000000	99,472225
2995,000000	99,401333
2994,000000	99,321764
2993,000000	99,234291
2992,000000	99,139376
2991,000000	99,036024
2990,000000	98,921480
2989,000000	98,792412
2988,000000	98,646736
2987,000000	98,484234
2986,000000	98,306122
2985,000000	98,114006
2984,000000	97,909166
2983,000000	97,692429
2982,000000	97,463956
2981,000000	97,223677
2980,000000	96,972049
2979,000000	96,710765
2978,000000	96,442647
2977,000000	96,170344
2976,000000	95,895304
2975,000000	95,617736
2974,000000	95,337527
2973,000000	95,055017
2972,000000	94,770967
2971,000000	94,486449
2970,000000	94,203018
2969,000000	93,923189
2968,000000	93,650542
2967,000000	93,389591
2966,000000	93,145442
2965,000000	92,922976
2964,000000	92,726506
2963,000000	92,559655
2962,000000	92,425789
2961,000000	92,327759
2960,000000	92,267174
2959,000000	92,244964
2958,000000	92,261692
2957,000000	92,317147
2956,000000	92,408939
2955,000000	92,532344
2954,000000	92,681599
2953,000000	92,849604
2952,000000	93,026486
2951,000000	93,199077
2950,000000	93,353331
2949,000000	93,476965
2948,000000	93,560579
2947,000000	93,597991
2946,000000	93,586274
2945,000000	93,525542
2944,000000	93,417304
2943,000000	93,264028
2942,000000	93,070108
2941,000000	92,842475
2940,000000	92,589424
2939,000000	92,318310
2938,000000	92,035528
2937,000000	91,747595
2936,000000	91,462106
2935,000000	91,187435
2934,000000	90,931733
2933,000000	90,702045
2932,000000	90,503093
2931,000000	90,337539
2930,000000	90,206881
2929,000000	90,111569
2928,000000	90,049566
2927,000000	90,015696
2926,000000	90,003440
2925,000000	90,006618
2924,000000	90,019437
2923,000000	90,036139
2922,000000	90,052686
2921,000000	90,068957
2920,000000	90,088413
2919,000000	90,115996
2918,000000	90,156645
2917,000000	90,215070
2916,000000	90,295484
2915,000000	90,400395
2914,000000	90,529541
2913,000000	90,679893
2912,000000	90,846910
2911,000000	91,027209
2910,000000	91,220561
2909,000000	91,429529
2908,000000	91,657070
2907,000000	91,904701
2906,000000	92,172649
2905,000000	92,460057
2904,000000	92,764443
2903,000000	93,081497
2902,000000	93,406094
2901,000000	93,733422
2900,000000	94,058627
2899,000000	94,376328
2898,000000	94,681239
2897,000000	94,969185
2896,000000	95,237631
2895,000000	95,485391
2894,000000	95,712390
2893,000000	95,919055
2892,000000	96,105779
2891,000000	96,272816
2890,000000	96,420544
2889,000000	96,549254
2888,000000	96,658188
2887,000000	96,745248
2886,000000	96,807895
2885,000000	96,844205
2884,000000	96,852914
2883,000000	96,832724
2882,000000	96,782389
2881,000000	96,701687
2880,000000	96,592710
2879,000000	96,460615
2878,000000	96,313603
2877,000000	96,161892
2876,000000	96,015605
2875,000000	95,883594
2874,000000	95,773583
2873,000000	95,692607
2872,000000	95,645641
2871,000000	95,632512
2870,000000	95,645808
2869,000000	95,671592
2868,000000	95,692519
2867,000000	95,692132
2866,000000	95,658919
2865,000000	95,588818
2864,000000	95,485602
2863,000000	95,359230
2862,000000	95,223298
2861,000000	95,092467
2860,000000	94,980588
2859,000000	94,899006
2858,000000	94,855147
2857,000000	94,851728
2856,000000	94,886399
2855,000000	94,952938
2854,000000	95,044017
2853,000000	95,154984
2852,000000	95,287609
2851,000000	95,450739
2850,000000	95,655447
2849,000000	95,906564
2848,000000	96,196645
2847,000000	96,507718
2846,000000	96,819454
2845,000000	97,116407
2844,000000	97,390309
2843,000000	97,638868
2842,000000	97,863113
2841,000000	98,064935
2840,000000	98,245228
2839,000000	98,403926
2838,000000	98,542022
2837,000000	98,662838
2836,000000	98,770728
2835,000000	98,868622
2834,000000	98,956840
2833,000000	99,034248
2832,000000	99,100349
2831,000000	99,156195
2830,000000	99,203792
2829,000000	99,244727
2828,000000	99,279400
2827,000000	99,307384
2826,000000	99,328168
2825,000000	99,341681
2824,000000	99,348492
2823,000000	99,349818
2822,000000	99,347232
2821,000000	99,341932
2820,000000	99,334598
2819,000000	99,326511
2818,000000	99,320693
2817,000000	99,321474
2816,000000	99,332603
2815,000000	99,355887
2814,000000	99,391325
2813,000000	99,437508
2812,000000	99,491405
2811,000000	99,548546
2810,000000	99,604424
2809,000000	99,656072
2808,000000	99,702446
2807,000000	99,743626
2806,000000	99,780113
2805,000000	99,812690
2804,000000	99,842225
2803,000000	99,869329
2802,000000	99,894336
2801,000000	99,917607
2800,000000	99,939614
2799,000000	99,960605
2798,000000	99,980342
2797,000000	99,998445
2796,000000	100,014925
2795,000000	100,030240
2794,000000	100,044867
2793,000000	100,058973
2792,000000	100,072583
2791,000000	100,085771
2790,000000	100,098459
2789,000000	100,110280
2788,000000	100,121089
2787,000000	100,131642
2786,000000	100,143148
2785,000000	100,155772
2784,000000	100,167930
2783,000000	100,177593
2782,000000	100,184249
2781,000000	100,189317
2780,000000	100,194838
2779,000000	100,202101
2778,000000	100,211150
2777,000000	100,220817
2776,000000	100,229063
2775,000000	100,234047
2774,000000	100,235495
2773,000000	100,234909
2772,000000	100,234301
2771,000000	100,234845
2770,000000	100,236666
2769,000000	100,239329
2768,000000	100,242176
2767,000000	100,244608
2766,000000	100,246516
2765,000000	100,248308
2764,000000	100,250229
2763,000000	100,251830
2762,000000	100,252401
2761,000000	100,251720
2760,000000	100,250076
2759,000000	100,247863
2758,000000	100,245571
2757,000000	100,243986
2756,000000	100,243731
2755,000000	100,244463
2754,000000	100,244969
2753,000000	100,244293
2752,000000	100,242493
2751,000000	100,240150
2750,000000	100,237459
2749,000000	100,234168
2748,000000	100,230263
2747,000000	100,226313
2746,000000	100,222971
2745,000000	100,220265
2744,000000	100,217598
2743,000000	100,214483
2742,000000	100,211204
2741,000000	100,208685
2740,000000	100,207718
2739,000000	100,208319
2738,000000	100,209707
2737,000000	100,210783
2736,000000	100,210750
2735,000000	100,209630
2734,000000	100,208314
2733,000000	100,208016
2732,000000	100,209517
2731,000000	100,212939
2730,000000	100,218098
2729,000000	100,224760
2728,000000	100,232465
2727,000000	100,240454
2726,000000	100,248050
2725,000000	100,255086
2724,000000	100,261797
2723,000000	100,268459
2722,000000	100,275325
2721,000000	100,282756
2720,000000	100,291025
2719,000000	100,299862
2718,000000	100,308286
2717,000000	100,315067
2716,000000	100,319520
2715,000000	100,322023
2714,000000	100,323806
2713,000000	100,326026
2712,000000	100,328831
2711,000000	100,331470
2710,000000	100,333442
2709,000000	100,335315
2708,000000	100,338170
2707,000000	100,342372
2706,000000	100,347245
2705,000000	100,351895
2704,000000	100,355923
2703,000000	100,359235
2702,000000	100,361693
2701,000000	100,363349
2700,000000	100,364777
2699,000000	100,366662
2698,000000	100,368996
2697,000000	100,370964
2696,000000	100,371736
2695,000000	100,371189
2694,000000	100,369761
2693,000000	100,367896
2692,000000	100,365879
2691,000000	100,364107
2690,000000	100,363190
2689,000000	100,363580
2688,000000	100,365091
2687,000000	100,366777
2686,000000	100,367356
2685,000000	100,365980
2684,000000	100,362889
2683,000000	100,359352
2682,000000	100,356754
2681,000000	100,355543
2680,000000	100,355079
2679,000000	100,354459
2678,000000	100,353337
2677,000000	100,351942
2676,000000	100,350615
2675,000000	100,349599
2674,000000	100,349114
2673,000000	100,349256
2672,000000	100,349796
2671,000000	100,350287
2670,000000	100,350534
2669,000000	100,350899
2668,000000	100,352095
2667,000000	100,354684
2666,000000	100,358628
2665,000000	100,363191
2664,000000	100,367396
2663,000000	100,370823
2662,000000	100,374047
2661,000000	100,378146
2660,000000	100,383686
2659,000000	100,390213
2658,000000	100,396650
2657,000000	100,402189
2656,000000	100,406971
2655,000000	100,412072
2654,000000	100,418627
2653,000000	100,426605
2652,000000	100,434508
2651,000000	100,440652
2650,000000	100,444773
2649,000000	100,448043
2648,000000	100,451563
2647,000000	100,455367
2646,000000	100,459006
2645,000000	100,462481
2644,000000	100,466075
2643,000000	100,469653
2642,000000	100,472744
2641,000000	100,475210
2640,000000	100,477374
2639,000000	100,479509
2638,000000	100,481614
2637,000000	100,483655
2636,000000	100,485520
2635,000000	100,486709
2634,000000	100,486567
2633,000000	100,485179
2632,000000	100,483728
2631,000000	100,483540
2630,000000	100,484772
2629,000000	100,486214
2628,000000	100,486401
2627,000000	100,484905
2626,000000	100,482703
2625,000000	100,481437
2624,000000	100,482194
2623,000000	100,484757
2622,000000	100,487920
2621,000000	100,490492
2620,000000	100,491936
2619,000000	100,492114
2618,000000	100,490882
2617,000000	100,488427
2616,000000	100,485847
2615,000000	100,484676
2614,000000	100,485376
2613,000000	100,486582
2612,000000	100,486372
2611,000000	100,484272
2610,000000	100,481737
2609,000000	100,480670
2608,000000	100,481726
2607,000000	100,483979
2606,000000	100,485858
2605,000000	100,486357
2604,000000	100,485845
2603,000000	100,485903
2602,000000	100,487937
2601,000000	100,491531
2600,000000	100,494314
2599,000000	100,493885
2598,000000	100,489976
2597,000000	100,484707
2596,000000	100,480932
2595,000000	100,480316
2594,000000	100,482601
2593,000000	100,486226
2592,000000	100,489567
2591,000000	100,491726
2590,000000	100,492287
2589,000000	100,490775
2588,000000	100,487038
2587,000000	100,482122
2586,000000	100,477951
2585,000000	100,475584
2584,000000	100,474293
2583,000000	100,472817
2582,000000	100,471007
2581,000000	100,469703
2580,000000	100,469472
2579,000000	100,470292
2578,000000	100,472227
2577,000000	100,475562
2576,000000	100,480290
2575,000000	100,485997
2574,000000	100,492050
2573,000000	100,497377
2572,000000	100,500488
2571,000000	100,500601
2570,000000	100,498536
2569,000000	100,495826
2568,000000	100,493343
2567,000000	100,491684
2566,000000	100,492199
2565,000000	100,495762
2564,000000	100,500441
2563,000000	100,502165
2562,000000	100,498696
2561,000000	100,491970
2560,000000	100,485902
2559,000000	100,483015
2558,000000	100,483741
2557,000000	100,487530
2556,000000	100,493107
2555,000000	100,498401
2554,000000	100,501800
2553,000000	100,503618
2552,000000	100,505636
2551,000000	100,509313
2550,000000	100,514854
2549,000000	100,521312
2548,000000	100,526738
2547,000000	100,528813
2546,000000	100,526672
2545,000000	100,522239
2544,000000	100,518947
2543,000000	100,518907
2542,000000	100,521657
2541,000000	100,525473
2540,000000	100,529097
2539,000000	100,532173
2538,000000	100,534708
2537,000000	100,536519
2536,000000	100,537141
2535,000000	100,536238
2534,000000	100,534189
2533,000000	100,532102
2532,000000	100,531035
2531,000000	100,531324
2530,000000	100,532697
2529,000000	100,534635
2528,000000	100,536505
2527,000000	100,537898
2526,000000	100,539219
2525,000000	100,541579
2524,000000	100,545704
2523,000000	100,551201
2522,000000	100,557065
2521,000000	100,562407
2520,000000	100,566543
2519,000000	100,569149
2518,000000	100,570768
2517,000000	100,572457
2516,000000	100,574407
2515,000000	100,575536
2514,000000	100,575090
2513,000000	100,573946
2512,000000	100,573638
2511,000000	100,574841
2510,000000	100,577624
2509,000000	100,582266
2508,000000	100,588411
2507,000000	100,593963
2506,000000	100,596521
2505,000000	100,596174
2504,000000	100,595696
2503,000000	100,597706
2502,000000	100,602470
2501,000000	100,608479
2500,000000	100,613994
2499,000000	100,617737
2498,000000	100,619243
2497,000000	100,619332
2496,000000	100,619701
2495,000000	100,621356
2494,000000	100,623745
2493,000000	100,625557
2492,000000	100,625996
2491,000000	100,625216
2490,000000	100,624099
2489,000000	100,623780
2488,000000	100,624769
2487,000000	100,626240
2486,000000	100,626723
2485,000000	100,625881
2484,000000	100,625084
2483,000000	100,625753
2482,000000	100,627523
2481,000000	100,628672
2480,000000	100,628436
2479,000000	100,628406
2478,000000	100,631181
2477,000000	100,637646
2476,000000	100,645836
2475,000000	100,652674
2474,000000	100,656480
2473,000000	100,657422
2472,000000	100,656254
2471,000000	100,653890
2470,000000	100,652185
2469,000000	100,653344
2468,000000	100,657513
2467,000000	100,662112
2466,000000	100,664821
2465,000000	100,666293
2464,000000	100,668467
2463,000000	100,671029
2462,000000	100,671631
2461,000000	100,669601
2460,000000	100,667335
2459,000000	100,667310
2458,000000	100,669264
2457,000000	100,671224
2456,000000	100,672143
2455,000000	100,672475
2454,000000	100,672952
2453,000000	100,673861
2452,000000	100,675226
2451,000000	100,676851
2450,000000	100,678201
2449,000000	100,678592
2448,000000	100,677454
2447,000000	100,674498
2446,000000	100,670169
2445,000000	100,666039
2444,000000	100,664013
2443,000000	100,664708
2442,000000	100,667029
2441,000000	100,669536
2440,000000	100,671643
2439,000000	100,673250
2438,000000	100,673904
2437,000000	100,673040
2436,000000	100,670886
2435,000000	100,668685
2434,000000	100,667841
2433,000000	100,668642
2432,000000	100,669637
2431,000000	100,668668
2430,000000	100,665195
2429,000000	100,661367
2428,000000	100,659956
2427,000000	100,661313
2426,000000	100,663200
2425,000000	100,663534
2424,000000	100,662229
2423,000000	100,660247
2422,000000	100,658250
2421,000000	100,656850
2420,000000	100,657018
2419,000000	100,659102
2418,000000	100,661876
2417,000000	100,663348
2416,000000	100,662361
2415,000000	100,659151
2414,000000	100,654882
2413,000000	100,651094
2412,000000	100,649127
2411,000000	100,649541
2410,000000	100,652225
2409,000000	100,656848
2408,000000	100,662446
2407,000000	100,666744
2406,000000	100,667387
2405,000000	100,664571
2404,000000	100,661409
2403,000000	100,660901
2402,000000	100,663299
2401,000000	100,666864
2400,000000	100,670022
2399,000000	100,671974
2398,000000	100,672507
2397,000000	100,672609
2396,000000	100,674398
2395,000000	100,678817
2394,000000	100,683938
2393,000000	100,686907
2392,000000	100,687210
2391,000000	100,686652
2390,000000	100,686271
2389,000000	100,685399
2388,000000	100,683611
2387,000000	100,682121
2386,000000	100,682484
2385,000000	100,684556
2384,000000	100,687258
2383,000000	100,689986
2382,000000	100,693098
2381,000000	100,697165
2380,000000	100,701520
2379,000000	100,704139
2378,000000	100,703123
2377,000000	100,699343
2376,000000	100,696460
2375,000000	100,697412
2374,000000	100,701776
2373,000000	100,707443
2372,000000	100,713129
2371,000000	100,717253
2370,000000	100,717373
2369,000000	100,712658
2368,000000	100,705984
2367,000000	100,701146
2366,000000	100,699006
2365,000000	100,699243
2364,000000	100,701568
2363,000000	100,703525
2362,000000	100,701361
2361,000000	100,695349
2360,000000	100,689346
2359,000000	100,687647
2358,000000	100,692251
2357,000000	100,701762
2356,000000	100,710478
2355,000000	100,709291
2354,000000	100,698140
2353,000000	100,687036
2352,000000	100,685033
2351,000000	100,691757
2350,000000	100,698505
2349,000000	100,696755
2348,000000	100,683296
2347,000000	100,666657
2346,000000	100,660684
2345,000000	100,668969
2344,000000	100,682208
2343,000000	100,689856
2342,000000	100,692965
2341,000000	100,695447
2340,000000	100,696718
2339,000000	100,694425
2338,000000	100,690302
2337,000000	100,688169
2336,000000	100,688611
2335,000000	100,689613
2334,000000	100,691420
2333,000000	100,694534
2332,000000	100,696101
2331,000000	100,693725
2330,000000	100,687489
2329,000000	100,680651
2328,000000	100,671976
2327,000000	100,661921
2326,000000	100,654790
2325,000000	100,654918
2324,000000	100,661792
2323,000000	100,668497
2322,000000	100,670118
2321,000000	100,665921
2320,000000	100,660140
2319,000000	100,658995
2318,000000	100,665717
2317,000000	100,678390
2316,000000	100,690752
2315,000000	100,699672
2314,000000	100,705890
2313,000000	100,711252
2312,000000	100,714682
2311,000000	100,715791
2310,000000	100,716546
2309,000000	100,719011
2308,000000	100,722116
2307,000000	100,724383
2306,000000	100,727413
2305,000000	100,733525
2304,000000	100,741960
2303,000000	100,749060
2302,000000	100,752514
2301,000000	100,752807
2300,000000	100,751050
2299,000000	100,748160
2298,000000	100,745026
2297,000000	100,743309
2296,000000	100,743354
2295,000000	100,744566
2294,000000	100,745775
2293,000000	100,746266
2292,000000	100,745600
2291,000000	100,744112
2290,000000	100,742899
2289,000000	100,742496
2288,000000	100,743000
2287,000000	100,745602
2286,000000	100,752695
2285,000000	100,764020
2284,000000	100,775100
2283,000000	100,781693
2282,000000	100,785294
2281,000000	100,790393
2280,000000	100,797330
2279,000000	100,801033
2278,000000	100,798174
2277,000000	100,791968
2276,000000	100,787946
2275,000000	100,787903
2274,000000	100,790122
2273,000000	100,794150
2272,000000	100,801768
2271,000000	100,813611
2270,000000	100,826790
2269,000000	100,836911
2268,000000	100,841671
2267,000000	100,841906
2266,000000	100,839697
2265,000000	100,836885
2264,000000	100,835599
2263,000000	100,838654
2262,000000	100,847140
2261,000000	100,857801
2260,000000	100,865403
2259,000000	100,868086
2258,000000	100,868664
2257,000000	100,869464
2256,000000	100,868629
2255,000000	100,862906
2254,000000	100,852140
2253,000000	100,839629
2252,000000	100,829842
2251,000000	100,827211
2250,000000	100,833575
2249,000000	100,844709
2248,000000	100,852326
2247,000000	100,853510
2246,000000	100,855413
2245,000000	100,866160
2244,000000	100,883448
2243,000000	100,896900
2242,000000	100,900571
2241,000000	100,897685
2240,000000	100,893711
2239,000000	100,891199
2238,000000	100,892764
2237,000000	100,902538
2236,000000	100,920187
2235,000000	100,937074
2234,000000	100,942836
2233,000000	100,934941
2232,000000	100,919833
2231,000000	100,906014
2230,000000	100,898206
2229,000000	100,896606
2228,000000	100,898515
2227,000000	100,900322
2226,000000	100,899474
2225,000000	100,895754
2224,000000	100,891454
2223,000000	100,890817
2222,000000	100,898169
2221,000000	100,914398
2220,000000	100,934560
2219,000000	100,950171
2218,000000	100,954872
2217,000000	100,948889
2216,000000	100,939468
2215,000000	100,936579
2214,000000	100,945448
2213,000000	100,961341
2212,000000	100,973404
2211,000000	100,975374
2210,000000	100,970786
2209,000000	100,966882
2208,000000	100,966597
2207,000000	100,968342
2206,000000	100,969741
2205,000000	100,968006
2204,000000	100,960399
2203,000000	100,949236
2202,000000	100,943616
2201,000000	100,950714
2200,000000	100,967061
2199,000000	100,983690
2198,000000	100,997614
2197,000000	101,011483
2196,000000	101,023851
2195,000000	101,028285
2194,000000	101,023562
2193,000000	101,017503
2192,000000	101,017577
2191,000000	101,023015
2190,000000	101,028833
2189,000000	101,032827
2188,000000	101,035235
2187,000000	101,035249
2186,000000	101,031620
2185,000000	101,025257
2184,000000	101,019070
2183,000000	101,016089
2182,000000	101,018188
2181,000000	101,024967
2180,000000	101,034020
2179,000000	101,043473
2178,000000	101,052425
2177,000000	101,057853
2176,000000	101,055306
2175,000000	101,045950
2174,000000	101,037869
2173,000000	101,035299
2172,000000	101,031788
2171,000000	101,021465
2170,000000	101,012580
2169,000000	101,019376
2168,000000	101,041998
2167,000000	101,064714
2166,000000	101,074883
2165,000000	101,073915
2164,000000	101,068700
2163,000000	101,064464
2162,000000	101,069642
2161,000000	101,093912
2160,000000	101,131746
2159,000000	101,160197
2158,000000	101,165263
2157,000000	101,157896
2156,000000	101,153915
2155,000000	101,154429
2154,000000	101,154302
2153,000000	101,155422
2152,000000	101,162665
2151,000000	101,173886
2150,000000	101,182058
2149,000000	101,183622
2148,000000	101,179441
2147,000000	101,171209
2146,000000	101,162038
2145,000000	101,157083
2144,000000	101,157394
2143,000000	101,155471
2142,000000	101,142604
2141,000000	101,120399
2140,000000	101,101182
2139,000000	101,096830
2138,000000	101,108872
2137,000000	101,127621
2136,000000	101,139199
2135,000000	101,135355
2134,000000	101,118828
2133,000000	101,098999
2132,000000	101,082279
2131,000000	101,068377
2130,000000	101,055078
2129,000000	101,043121
2128,000000	101,035351
2127,000000	101,033362
2126,000000	101,036178
2125,000000	101,040568
2124,000000	101,042465
2123,000000	101,040114
2122,000000	101,035837
2121,000000	101,032672
2120,000000	101,029630
2119,000000	101,022988
2118,000000	101,011871
2117,000000	100,999085
2116,000000	100,986684
2115,000000	100,974961
2114,000000	100,966512
2113,000000	100,965882
2112,000000	100,972524
2111,000000	100,979058
2110,000000	100,980413
2109,000000	100,981072
2108,000000	100,988430
2107,000000	101,001665
2106,000000	101,012211
2105,000000	101,014219
2104,000000	101,010220
2103,000000	101,006119
2102,000000	101,004648
2101,000000	101,004933
2100,000000	101,005790
2099,000000	101,007694
2098,000000	101,012056
2097,000000	101,019131
2096,000000	101,026409
2095,000000	101,029498
2094,000000	101,025374
2093,000000	101,014745
2092,000000	101,001492
2091,000000	100,990588
2090,000000	100,986348
2089,000000	100,991017
2088,000000	101,003959
2087,000000	101,022203
2086,000000	101,041137
2085,000000	101,054456
2084,000000	101,056198
2083,000000	101,046005
2082,000000	101,031926
2081,000000	101,024806
2080,000000	101,028432
2079,000000	101,036815
2078,000000	101,041207
2077,000000	101,037983
2076,000000	101,030273
2075,000000	101,024519
2074,000000	101,025607
2073,000000	101,032291
2072,000000	101,037199
2071,000000	101,034064
2070,000000	101,024714
2069,000000	101,016357
2068,000000	101,012940
2067,000000	101,012981
2066,000000	101,015134
2065,000000	101,020579
2064,000000	101,029344
2063,000000	101,039411
2062,000000	101,049913
2061,000000	101,059890
2060,000000	101,063905
2059,000000	101,055760
2058,000000	101,038609
2057,000000	101,024726
2056,000000	101,020987
2055,000000	101,020183
2054,000000	101,012002
2053,000000	100,998626
2052,000000	100,994056
2051,000000	101,009701
2050,000000	101,043684
2049,000000	101,081411
2048,000000	101,105617
2047,000000	101,108588
2046,000000	101,095070
2045,000000	101,074759
2044,000000	101,054967
2043,000000	101,041632
2042,000000	101,042777
2041,000000	101,062402
2040,000000	101,091087
2039,000000	101,112434
2038,000000	101,121238
2037,000000	101,126964
2036,000000	101,137162
2035,000000	101,146481
2034,000000	101,147436
2033,000000	101,143983
2032,000000	101,145485
2031,000000	101,152922
2030,000000	101,159960
2029,000000	101,163559
2028,000000	101,166356
2027,000000	101,169772
2026,000000	101,169707
2025,000000	101,159277
2024,000000	101,135263
2023,000000	101,103595
2022,000000	101,078009
2021,000000	101,069649
2020,000000	101,076496
2019,000000	101,087111
2018,000000	101,094145
2017,000000	101,099143
2016,000000	101,106356
2015,000000	101,118359
2014,000000	101,135953
2013,000000	101,154181
2012,000000	101,160715
2011,000000	101,148060
2010,000000	101,127077
2009,000000	101,119270
2008,000000	101,132938
2007,000000	101,155430
2006,000000	101,171430
2005,000000	101,177918
2004,000000	101,178023
2003,000000	101,171017
2002,000000	101,154305
2001,000000	101,130490
2000,000000	101,108436
1999,000000	101,099414
1998,000000	101,110456
1997,000000	101,135241
1996,000000	101,154662
1995,000000	101,155820
1994,000000	101,148537
1993,000000	101,154427
1992,000000	101,178925
1991,000000	101,204006
1990,000000	101,211906
1989,000000	101,202477
1988,000000	101,184501
1987,000000	101,163683
1986,000000	101,143288
1985,000000	101,125884
1984,000000	101,108654
1983,000000	101,085924
1982,000000	101,062338
1981,000000	101,056110
1980,000000	101,081338
1979,000000	101,131456
1978,000000	101,183832
1977,000000	101,216577
1976,000000	101,221857
1975,000000	101,208530
1974,000000	101,193717
1973,000000	101,186819
1972,000000	101,180922
1971,000000	101,167102
1970,000000	101,153981
1969,000000	101,160485
1968,000000	101,189473
1967,000000	101,222043
1966,000000	101,241383
1965,000000	101,248165
1964,000000	101,248298
1963,000000	101,241339
1962,000000	101,227650
1961,000000	101,213700
1960,000000	101,202412
1959,000000	101,188587
1958,000000	101,170719
1957,000000	101,157770
1956,000000	101,157011
1955,000000	101,162265
1954,000000	101,160239
1953,000000	101,143637
1952,000000	101,115316
1951,000000	101,084690
1950,000000	101,063763
1949,000000	101,061055
1948,000000	101,073820
1947,000000	101,090667
1946,000000	101,104270
1945,000000	101,116684
1944,000000	101,131297
1943,000000	101,145831
1942,000000	101,155654
1941,000000	101,159053
1940,000000	101,156901
1939,000000	101,151774
1938,000000	101,149759
1937,000000	101,156804
1936,000000	101,169071
1935,000000	101,173147
1934,000000	101,160411
1933,000000	101,137084
1932,000000	101,117443
1931,000000	101,110084
1930,000000	101,113951
1929,000000	101,122976
1928,000000	101,129676
1927,000000	101,129484
1926,000000	101,123895
1925,000000	101,118165
1924,000000	101,115393
1923,000000	101,114952
1922,000000	101,117234
1921,000000	101,123884
1920,000000	101,131783
1919,000000	101,132908
1918,000000	101,124525
1917,000000	101,114022
1916,000000	101,108594
1915,000000	101,106857
1914,000000	101,104134
1913,000000	101,099838
1912,000000	101,097086
1911,000000	101,098173
1910,000000	101,103667
1909,000000	101,112000
1908,000000	101,117470
1907,000000	101,114909
1906,000000	101,106348
1905,000000	101,099027
1904,000000	101,095747
1903,000000	101,091451
1902,000000	101,083021
1901,000000	101,075768
1900,000000	101,076083
1899,000000	101,083399
1898,000000	101,091876
1897,000000	101,096502
1896,000000	101,095642
1895,000000	101,090433
1894,000000	101,084423
1893,000000	101,080525
1892,000000	101,077278
1891,000000	101,071503
1890,000000	101,064614
1889,000000	101,060607
1888,000000	101,058522
1887,000000	101,054961
1886,000000	101,051378
1885,000000	101,051782
1884,000000	101,054875
1883,000000	101,054510
1882,000000	101,049529
1881,000000	101,045650
1880,000000	101,045736
1879,000000	101,046612
1878,000000	101,046452
1877,000000	101,047511
1876,000000	101,050096
1875,000000	101,049976
1874,000000	101,044599
1873,000000	101,036623
1872,000000	101,028902
1871,000000	101,022058
1870,000000	101,019401
1869,000000	101,026332
1868,000000	101,038717
1867,000000	101,044917
1866,000000	101,042565
1865,000000	101,038245
1864,000000	101,034845
1863,000000	101,029305
1862,000000	101,020271
1861,000000	101,011687
1860,000000	101,007125
1859,000000	101,006546
1858,000000	101,010355
1857,000000	101,019137
1856,000000	101,027572
1855,000000	101,026926
1854,000000	101,015721
1853,000000	101,001660
1852,000000	100,990407
1851,000000	100,981205
1850,000000	100,974206
1849,000000	100,972330
1848,000000	100,973926
1847,000000	100,971773
1846,000000	100,963589
1845,000000	100,956629
1844,000000	100,956489
1843,000000	100,957534
1842,000000	100,955010
1841,000000	100,951740
1840,000000	100,948199
1839,000000	100,942378
1838,000000	100,936157
1837,000000	100,934440
1836,000000	100,937655
1835,000000	100,941285
1834,000000	100,943949
1833,000000	100,948191
1832,000000	100,953762
1831,000000	100,957550
1830,000000	100,959276
1829,000000	100,959826
1828,000000	100,958750
1827,000000	100,956296
1826,000000	100,953963
1825,000000	100,952934
1824,000000	100,950157
1823,000000	100,941631
1822,000000	100,930814
1821,000000	100,925028
1820,000000	100,925636
1819,000000	100,927309
1818,000000	100,925825
1817,000000	100,922533
1816,000000	100,918735
1815,000000	100,912689
1814,000000	100,905562
1813,000000	100,901570
1812,000000	100,901395
1811,000000	100,900205
1810,000000	100,894870
1809,000000	100,889017
1808,000000	100,884776
1807,000000	100,878468
1806,000000	100,869368
1805,000000	100,862821
1804,000000	100,860961
1803,000000	100,858391
1802,000000	100,852140
1801,000000	100,845945
1800,000000	100,841336
1799,000000	100,834181
1798,000000	100,824414
1797,000000	100,818163
1796,000000	100,815823
1795,000000	100,809939
1794,000000	100,797515
1793,000000	100,785438
1792,000000	100,778055
1791,000000	100,768182
1790,000000	100,753186
1789,000000	100,740574
1788,000000	100,730955
1787,000000	100,716772
1786,000000	100,696581
1785,000000	100,678889
1784,000000	100,667840
1783,000000	100,657553
1782,000000	100,646271
1781,000000	100,638046
1780,000000	100,630413
1779,000000	100,614660
1778,000000	100,590987
1777,000000	100,569473
1776,000000	100,552335
1775,000000	100,531832
1774,000000	100,505251
1773,000000	100,480565
1772,000000	100,459713
1771,000000	100,432065
1770,000000	100,397394
1769,000000	100,365736
1768,000000	100,335306
1767,000000	100,296310
1766,000000	100,249783
1765,000000	100,203747
1764,000000	100,155219
1763,000000	100,092253
1762,000000	100,015470
1761,000000	99,937545
1760,000000	99,858905
1759,000000	99,764156
1758,000000	99,642034
1757,000000	99,496945
1756,000000	99,337139
1755,000000	99,164667
1754,000000	98,978588
1753,000000	98,771920
1752,000000	98,527532
1751,000000	98,235638
1750,000000	97,910819
1749,000000	97,572889
1748,000000	97,215951
1747,000000	96,821070
1746,000000	96,387387
1745,000000	95,923565
1744,000000	95,428606
1743,000000	94,897045
1742,000000	94,328288
1741,000000	93,716278
1740,000000	93,051486
1739,000000	92,363311
1738,000000	91,719577
1737,000000	91,138893
1736,000000	90,549842
1735,000000	89,835943
1734,000000	89,007378
1733,000000	88,245533
1732,000000	87,629284
1731,000000	87,068968
1730,000000	86,494205
1729,000000	85,919809
1728,000000	85,381579
1727,000000	84,879902
1726,000000	84,411003
1725,000000	83,999000
1724,000000	83,662850
1723,000000	83,389671
1722,000000	83,174443
1721,000000	83,046167
1720,000000	83,042164
1719,000000	83,192582
1718,000000	83,534682
1717,000000	84,075842
1716,000000	84,746018
1715,000000	85,478056
1714,000000	86,266901
1713,000000	87,123158
1712,000000	88,039508
1711,000000	88,998660
1710,000000	89,981208
1709,000000	90,956031
1708,000000	91,901207
1707,000000	92,836647
1706,000000	93,776107
1705,000000	94,637601
1704,000000	95,311597
1703,000000	95,812920
1702,000000	96,255502
1701,000000	96,753398
1700,000000	97,284745
1699,000000	97,702408
1698,000000	97,977350
1697,000000	98,191265
1696,000000	98,400222
1695,000000	98,597298
1694,000000	98,745643
1693,000000	98,847300
1692,000000	98,929505
1691,000000	99,016150
1690,000000	99,109447
1689,000000	99,189419
1688,000000	99,243525
1687,000000	99,282010
1686,000000	99,318626
1685,000000	99,365574
1684,000000	99,433956
1683,000000	99,501001
1682,000000	99,550656
1681,000000	99,591418
1680,000000	99,626465
1679,000000	99,660136
1678,000000	99,691954
1677,000000	99,717317
1676,000000	99,743217
1675,000000	99,784819
1674,000000	99,835850
1673,000000	99,876066
1672,000000	99,903658
1671,000000	99,932543
1670,000000	99,971925
1669,000000	100,010824
1668,000000	100,037471
1667,000000	100,059716
1666,000000	100,082332
1665,000000	100,099032
1664,000000	100,110447
1663,000000	100,126244
1662,000000	100,146172
1661,000000	100,158633
1660,000000	100,162759
1659,000000	100,166615
1658,000000	100,171813
1657,000000	100,171182
1656,000000	100,159485
1655,000000	100,140656
1654,000000	100,129101
1653,000000	100,132438
1652,000000	100,125578
1651,000000	100,119363
1650,000000	100,127886
1649,000000	100,127421
1648,000000	100,108442
1647,000000	100,077613
1646,000000	100,032947
1645,000000	99,970978
1644,000000	99,905909
1643,000000	99,842875
1642,000000	99,771647
1641,000000	99,685663
1640,000000	99,595593
1639,000000	99,522390
1638,000000	99,480976
1637,000000	99,484517
1636,000000	99,552617
1635,000000	99,668433
1634,000000	99,779300
1633,000000	99,864300
1632,000000	99,931533
1631,000000	99,988375
1630,000000	100,037351
1629,000000	100,078017
1628,000000	100,113402
1627,000000	100,146267
1626,000000	100,174293
1625,000000	100,194600
1624,000000	100,212759
1623,000000	100,236905
1622,000000	100,261000
1621,000000	100,274094
1620,000000	100,276671
1619,000000	100,275845
1618,000000	100,275865
1617,000000	100,278094
1616,000000	100,280900
1615,000000	100,283336
1614,000000	100,284422
1613,000000	100,277423
1612,000000	100,259497
1611,000000	100,237364
1610,000000	100,215670
1609,000000	100,187350
1608,000000	100,142065
1607,000000	100,075309
1606,000000	99,982954
1605,000000	99,857519
1604,000000	99,699703
1603,000000	99,528418
1602,000000	99,370918
1601,000000	99,249915
1600,000000	99,184639
1599,000000	99,190019
1598,000000	99,263520
1597,000000	99,381927
1596,000000	99,519718
1595,000000	99,659771
1594,000000	99,786194
1593,000000	99,884398
1592,000000	99,951483
1591,000000	99,994281
1590,000000	100,014553
1589,000000	100,005943
1588,000000	99,964443
1587,000000	99,891712
1586,000000	99,786181
1585,000000	99,642896
1584,000000	99,466120
1583,000000	99,277513
1582,000000	99,109199
1581,000000	98,990364
1580,000000	98,939513
1579,000000	98,966110
1578,000000	99,074202
1577,000000	99,257909
1576,000000	99,476891
1575,000000	99,660287
1574,000000	99,775995
1573,000000	99,838910
1572,000000	99,867150
1571,000000	99,874329
1570,000000	99,869372
1569,000000	99,850599
1568,000000	99,819296
1567,000000	99,792831
1566,000000	99,783758
1565,000000	99,789474
1564,000000	99,803319
1563,000000	99,820988
1562,000000	99,835757
1561,000000	99,844648
1560,000000	99,865301
1559,000000	99,946881
1558,000000	100,027654
1557,000000	100,045804
1556,000000	100,046777
1555,000000	100,051224
1554,000000	100,057806
1553,000000	100,062365
1552,000000	100,067287
1551,000000	100,083209
1550,000000	100,110636
1549,000000	100,136831
1548,000000	100,152521
1547,000000	100,163147
1546,000000	100,175400
1545,000000	100,188847
1544,000000	100,200257
1543,000000	100,209016
1542,000000	100,217388
1541,000000	100,230272
1540,000000	100,253860
1539,000000	100,275408
1538,000000	100,287457
1537,000000	100,296551
1536,000000	100,302879
1535,000000	100,309944
1534,000000	100,327148
1533,000000	100,350819
1532,000000	100,367291
1531,000000	100,376573
1530,000000	100,381993
1529,000000	100,381841
1528,000000	100,380858
1527,000000	100,387553
1526,000000	100,399515
1525,000000	100,404809
1524,000000	100,401973
1523,000000	100,401268
1522,000000	100,408187
1521,000000	100,412429
1520,000000	100,405060
1519,000000	100,396693
1518,000000	100,392501
1517,000000	100,385116
1516,000000	100,373443
1515,000000	100,362779
1514,000000	100,353260
1513,000000	100,338354
1512,000000	100,322306
1511,000000	100,317628
1510,000000	100,320789
1509,000000	100,317309
1508,000000	100,308161
1507,000000	100,315939
1506,000000	100,318512
1505,000000	100,295910
1504,000000	100,278440
1503,000000	100,275305
1502,000000	100,270550
1501,000000	100,250798
1500,000000	100,218917
1499,000000	100,189811
1498,000000	100,161960
1497,000000	100,113814
1496,000000	100,037937
1495,000000	99,948506
1494,000000	99,849652
1493,000000	99,729797
1492,000000	99,587713
1491,000000	99,444844
1490,000000	99,327549
1489,000000	99,247463
1488,000000	99,212564
1487,000000	99,226094
1486,000000	99,268402
1485,000000	99,310952
1484,000000	99,341076
1483,000000	99,359620
1482,000000	99,357649
1481,000000	99,318621
1480,000000	99,244027
1479,000000	99,147199
1478,000000	99,024764
1477,000000	98,864065
1476,000000	98,671291
1475,000000	98,453900
1474,000000	98,178686
1473,000000	97,795916
1472,000000	97,322642
1471,000000	96,828682
1470,000000	96,339377
1469,000000	95,844179
1468,000000	95,362203
1467,000000	94,938983
1466,000000	94,606872
1465,000000	94,374486
1464,000000	94,239680
1463,000000	94,187151
1462,000000	94,187354
1461,000000	94,217560
1460,000000	94,280917
1459,000000	94,404244
1458,000000	94,618140
1457,000000	94,906622
1456,000000	95,188146
1455,000000	95,414177
1454,000000	95,591922
1453,000000	95,722261
1452,000000	95,798665
1451,000000	95,815668
1450,000000	95,766699
1449,000000	95,653842
1448,000000	95,509069
1447,000000	95,373768
1446,000000	95,245062
1445,000000	95,076449
1444,000000	94,820070
1443,000000	94,436329
1442,000000	93,886741
1441,000000	93,168547
1440,000000	92,334739
1439,000000	91,434471
1438,000000	90,458647
1437,000000	89,448268
1436,000000	88,633660
1435,000000	88,221121
1434,000000	88,155875
1433,000000	88,278646
1432,000000	88,464057
1431,000000	88,562617
1430,000000	88,372509
1429,000000	87,775173
1428,000000	86,901428
1427,000000	86,086661
1426,000000	85,688253
1425,000000	85,961964
1424,000000	86,913586
1423,000000	88,198720
1422,000000	89,419347
1421,000000	90,468218
1420,000000	91,449486
1419,000000	92,389887
1418,000000	93,163089
1417,000000	93,723155
1416,000000	94,173292
1415,000000	94,607287
1414,000000	95,058023
1413,000000	95,533176
1412,000000	96,030773
1411,000000	96,527047
1410,000000	96,985328
1409,000000	97,383462
1408,000000	97,715319
1407,000000	97,978694
1406,000000	98,180786
1405,000000	98,335984
1404,000000	98,445117
1403,000000	98,499692
1402,000000	98,506320
1401,000000	98,483625
1400,000000	98,438659
1399,000000	98,363810
1398,000000	98,255319
1397,000000	98,115938
1396,000000	97,938018
1395,000000	97,710593
1394,000000	97,446373
1393,000000	97,173904
1392,000000	96,906932
1391,000000	96,643032
1390,000000	96,380055
1389,000000	96,117082
1388,000000	95,847980
1387,000000	95,568811
1386,000000	95,287619
1385,000000	95,016629
1384,000000	94,763775
1383,000000	94,540472
1382,000000	94,366245
1381,000000	94,259043
1380,000000	94,228076
1379,000000	94,276221
1378,000000	94,398960
1377,000000	94,584821
1376,000000	94,823022
1375,000000	95,100382
1374,000000	95,385287
1373,000000	95,632193
1372,000000	95,815266
1371,000000	95,939711
1370,000000	96,021714
1369,000000	96,070252
1368,000000	96,083899
1367,000000	96,058630
1366,000000	95,994619
1365,000000	95,896239
1364,000000	95,768655
1363,000000	95,616925
1362,000000	95,446352
1361,000000	95,262339
1360,000000	95,071107
1359,000000	94,880414
1358,000000	94,700033
1357,000000	94,540725
1356,000000	94,412482
1355,000000	94,323823
1354,000000	94,281047
1353,000000	94,286630
1352,000000	94,338399
1351,000000	94,426872
1350,000000	94,532357
1349,000000	94,625395
1348,000000	94,674658
1347,000000	94,654797
1346,000000	94,546482
1345,000000	94,336849
1344,000000	94,021971
1343,000000	93,604170
1342,000000	93,082979
1341,000000	92,454499
1340,000000	91,734843
1339,000000	90,981281
1338,000000	90,273000
1337,000000	89,672725
1336,000000	89,215019
1335,000000	88,910620
1334,000000	88,745145
1333,000000	88,684524
1332,000000	88,692476
1331,000000	88,744279
1330,000000	88,823644
1329,000000	88,919064
1328,000000	89,028098
1327,000000	89,154133
1326,000000	89,297781
1325,000000	89,454194
1324,000000	89,618206
1323,000000	89,785884
1322,000000	89,950267
1321,000000	90,103365
1320,000000	90,242373
1319,000000	90,367670
1318,000000	90,474889
1317,000000	90,556673
1316,000000	90,610889
1315,000000	90,640049
1314,000000	90,642887
1313,000000	90,612106
1312,000000	90,542309
1311,000000	90,431406
1310,000000	90,274040
1309,000000	90,061915
1308,000000	89,792244
1307,000000	89,472489
1306,000000	89,112953
1305,000000	88,720716
1304,000000	88,303662
1303,000000	87,869203
1302,000000	87,416075
1301,000000	86,933794
1300,000000	86,414389
1299,000000	85,858780
1298,000000	85,268541
1297,000000	84,644577
1296,000000	83,999055
1295,000000	83,358590
1294,000000	82,751057
1293,000000	82,200510
1292,000000	81,735019
1291,000000	81,382413
1290,000000	81,150917
1289,000000	81,023049
1288,000000	80,972963
1287,000000	80,972639
1286,000000	80,983768
1285,000000	80,966104
1284,000000	80,898241
1283,000000	80,780383
1282,000000	80,616860
1281,000000	80,410803
1280,000000	80,176261
1279,000000	79,938231
1278,000000	79,714622
1277,000000	79,511323
1276,000000	79,336275
1275,000000	79,200885
1274,000000	79,102994
1273,000000	79,023651
1272,000000	78,944067
1271,000000	78,852276
1270,000000	78,733110
1269,000000	78,569348
1268,000000	78,355777
1267,000000	78,098231
1266,000000	77,797697
1265,000000	77,448940
1264,000000	77,058025
1263,000000	76,642538
1262,000000	76,211132
1261,000000	75,759011
1260,000000	75,285106
1259,000000	74,799613
1258,000000	74,319171
1257,000000	73,880517
1256,000000	73,558528
1255,000000	73,442125
1254,000000	73,569515
1253,000000	73,900402
1252,000000	74,352992
1251,000000	74,847085
1250,000000	75,325375
1249,000000	75,761312
1248,000000	76,159711
1247,000000	76,539096
1246,000000	76,906741
1245,000000	77,260224
1244,000000	77,604979
1243,000000	77,953773
1242,000000	78,311933
1241,000000	78,679229
1240,000000	79,064317
1239,000000	79,481013
1238,000000	79,931103
1237,000000	80,404330
1236,000000	80,891594
1235,000000	81,384798
1234,000000	81,867997
1233,000000	82,326076
1232,000000	82,766741
1231,000000	83,223984
1230,000000	83,743596
1229,000000	84,370583
1228,000000	85,137826
1227,000000	86,047767
1226,000000	87,058326
1225,000000	88,097405
1224,000000	89,092467
1223,000000	89,987570
1222,000000	90,745779
1221,000000	91,351736
1220,000000	91,811192
1219,000000	92,141747
1218,000000	92,365392
1217,000000	92,502222
1216,000000	92,572088
1215,000000	92,594887
1214,000000	92,586027
1213,000000	92,556924
1212,000000	92,514805
1211,000000	92,463258
1210,000000	92,402359
1209,000000	92,330437
1208,000000	92,248419
1207,000000	92,159641
1206,000000	92,066680
1205,000000	91,970359
1204,000000	91,871982
1203,000000	91,774965
1202,000000	91,684526
1201,000000	91,607438
1200,000000	91,551008
1199,000000	91,520767
1198,000000	91,518784
1197,000000	91,546991
1196,000000	91,609256
1195,000000	91,706644
1194,000000	91,835041
1193,000000	91,989157
1192,000000	92,167984
1191,000000	92,372770
1190,000000	92,602048
1189,000000	92,853342
1188,000000	93,124148
1187,000000	93,407615
1186,000000	93,690206
1185,000000	93,957948
1184,000000	94,203226
1183,000000	94,423628
1182,000000	94,617831
1181,000000	94,785318
1180,000000	94,928180
1179,000000	95,048396
1178,000000	95,145832
1177,000000	95,219775
1176,000000	95,269751
1175,000000	95,295040
1174,000000	95,293658
1173,000000	95,265138
1172,000000	95,212401
1171,000000	95,138917
1170,000000	95,047070
1169,000000	94,940382
1168,000000	94,827242
1167,000000	94,720940
1166,000000	94,637835
1165,000000	94,596248
1164,000000	94,613173
1163,000000	94,693785
1162,000000	94,822191
1161,000000	94,967308
1160,000000	95,098657
1159,000000	95,196965
1158,000000	95,253509
1157,000000	95,265808
1156,000000	95,235415
1155,000000	95,167970
1154,000000	95,070640
1153,000000	94,947943
1152,000000	94,800866
1151,000000	94,626509
1150,000000	94,420154
1149,000000	94,176583
1148,000000	93,890045
1147,000000	93,554914
1146,000000	93,165381
1145,000000	92,720183
1144,000000	92,228086
1143,000000	91,707368
1142,000000	91,180376
1141,000000	90,669598
1140,000000	90,197565
1139,000000	89,781886
1138,000000	89,426488
1137,000000	89,120511
1136,000000	88,847150
1135,000000	88,587837
1134,000000	88,320877
1133,000000	88,027592
1132,000000	87,702510
1131,000000	87,354170
1130,000000	86,996124
1129,000000	86,643229
1128,000000	86,315071
1127,000000	86,030242
1126,000000	85,796645
1125,000000	85,615641
1124,000000	85,495300
1123,000000	85,453576
1122,000000	85,505324
1121,000000	85,660058
1120,000000	85,927819
1119,000000	86,310620
1118,000000	86,791214
1117,000000	87,335857
1116,000000	87,910448
1115,000000	88,485058
1114,000000	89,028050
1113,000000	89,509042
1112,000000	89,907880
1111,000000	90,214572
1110,000000	90,422679
1109,000000	90,532784
1108,000000	90,558291
1107,000000	90,524675
1106,000000	90,460299
1105,000000	90,390643
1104,000000	90,339773
1103,000000	90,324220
1102,000000	90,343607
1101,000000	90,382852
1100,000000	90,426543
1099,000000	90,466537
1098,000000	90,498980
1097,000000	90,522810
1096,000000	90,542728
1095,000000	90,566546
1094,000000	90,596282
1093,000000	90,626704
1092,000000	90,653511
1091,000000	90,677262
1090,000000	90,696903
1089,000000	90,705306
1088,000000	90,691423
1087,000000	90,642148
1086,000000	90,541364
1085,000000	90,368845
1084,000000	90,105645
1083,000000	89,736193
1082,000000	89,248406
1081,000000	88,641710
1080,000000	87,936576
1079,000000	87,175654
1078,000000	86,409890
1077,000000	85,689425
1076,000000	85,067069
1075,000000	84,599843
1074,000000	84,333234
1073,000000	84,290155
1072,000000	84,476957
1071,000000	84,881306
1070,000000	85,471250
1069,000000	86,198841
1068,000000	87,009938
1067,000000	87,849995
1066,000000	88,666868
1065,000000	89,424845
1064,000000	90,110432
1063,000000	90,721855
1062,000000	91,257309
1061,000000	91,718156
1060,000000	92,113338
1059,000000	92,454764
1058,000000	92,750515
1057,000000	93,003016
1056,000000	93,214100
1055,000000	93,384525
1054,000000	93,512565
1053,000000	93,597351
1052,000000	93,640953
1051,000000	93,648578
1050,000000	93,625114
1049,000000	93,573326
1048,000000	93,493815
1047,000000	93,382008
1046,000000	93,229038
1045,000000	93,027647
1044,000000	92,780582
1043,000000	92,505845
1042,000000	92,237172
1041,000000	92,019966
1040,000000	91,900828
1039,000000	91,910708
1038,000000	92,049954
1037,000000	92,290337
1036,000000	92,587258
1035,000000	92,892900
1034,000000	93,169005
1033,000000	93,395742
1032,000000	93,570885
1031,000000	93,699490
1030,000000	93,787577
1029,000000	93,843315
1028,000000	93,877223
1027,000000	93,895379
1026,000000	93,897649
1025,000000	93,886042
1024,000000	93,869131
1023,000000	93,853946
1022,000000	93,835462
1021,000000	93,800991
1020,000000	93,744714
1019,000000	93,674324
1018,000000	93,605787
1017,000000	93,555596
1016,000000	93,535511
1015,000000	93,547647
1014,000000	93,583118
1013,000000	93,628434
1012,000000	93,674335
1011,000000	93,717246
1010,000000	93,754967
1009,000000	93,785149
1008,000000	93,806543
1007,000000	93,818183
1006,000000	93,817528
1005,000000	93,802045
1004,000000	93,770933
1003,000000	93,723891
1002,000000	93,659796
1001,000000	93,579234
1000,000000	93,487086
999,000000	93,388873
998,000000	93,286266
997,000000	93,178597
996,000000	93,066653
995,000000	92,951914
994,000000	92,833830
993,000000	92,712299
992,000000	92,590757
991,000000	92,471401
990,000000	92,348738
989,000000	92,211903
988,000000	92,052848
987,000000	91,867928
986,000000	91,652675
985,000000	91,402557
984,000000	91,118458
983,000000	90,806539
982,000000	90,471696
981,000000	90,114662
980,000000	89,737129
979,000000	89,343965
978,000000	88,940449
977,000000	88,532181
976,000000	88,126810
975,000000	87,730460
974,000000	87,342744
973,000000	86,961850
972,000000	86,592704
971,000000	86,242882
970,000000	85,911530
969,000000	85,591161
968,000000	85,279301
967,000000	84,978576
966,000000	84,688308
965,000000	84,406589
964,000000	84,141081
963,000000	83,906777
962,000000	83,710928
961,000000	83,551388
960,000000	83,429003
959,000000	83,352166
958,000000	83,330786
957,000000	83,374084
956,000000	83,495826
955,000000	83,707460
954,000000	84,004099
953,000000	84,366431
952,000000	84,772253
951,000000	85,201141
950,000000	85,631866
949,000000	86,047709
948,000000	86,444325
947,000000	86,824033
946,000000	87,185296
945,000000	87,525296
944,000000	87,849544
943,000000	88,167646
942,000000	88,480469
941,000000	88,779259
940,000000	89,057791
939,000000	89,317806
938,000000	89,561662
937,000000	89,788176
936,000000	89,996981
935,000000	90,190748
934,000000	90,371167
933,000000	90,536548
932,000000	90,685805
931,000000	90,820893
930,000000	90,944319
929,000000	91,058054
928,000000	91,164465
927,000000	91,265136
926,000000	91,358891
925,000000	91,445881
924,000000	91,534160
923,000000	91,637366
922,000000	91,763901
921,000000	91,911851
920,000000	92,075516
919,000000	92,251763
918,000000	92,438059
917,000000	92,627676
916,000000	92,810558
915,000000	92,978809
914,000000	93,130886
913,000000	93,271929
912,000000	93,410515
911,000000	93,553545
910,000000	93,702543
909,000000	93,854682
908,000000	94,006951
907,000000	94,158431
906,000000	94,308863
905,000000	94,456590
904,000000	94,599030
903,000000	94,734483
902,000000	94,862163
901,000000	94,980269
900,000000	95,084742
899,000000	95,171845
898,000000	95,242544
897,000000	95,303204
896,000000	95,361485
895,000000	95,421547
894,000000	95,483139
893,000000	95,543635
892,000000	95,599727
891,000000	95,648338
890,000000	95,687389
889,000000	95,716151
888,000000	95,734852
887,000000	95,745414
886,000000	95,753498
885,000000	95,767412
884,000000	95,791968
883,000000	95,823508
882,000000	95,853147
881,000000	95,874802
880,000000	95,887955
879,000000	95,893523
878,000000	95,891403
877,000000	95,884017
876,000000	95,878822
875,000000	95,883686
874,000000	95,900308
873,000000	95,924356
872,000000	95,951452
871,000000	95,981083
870,000000	96,015220
869,000000	96,054476
868,000000	96,095329
867,000000	96,130047
866,000000	96,150639
865,000000	96,155334
864,000000	96,151429
863,000000	96,150187
862,000000	96,157657
861,000000	96,170082
860,000000	96,178029
859,000000	96,174825
858,000000	96,161589
857,000000	96,145801
856,000000	96,135873
855,000000	96,136228
854,000000	96,145769
853,000000	96,159298
852,000000	96,169763
851,000000	96,170788
850,000000	96,159695
849,000000	96,139031
848,000000	96,114141
847,000000	96,087497
846,000000	96,055051
845,000000	96,009091
844,000000	95,944834
843,000000	95,864337
842,000000	95,773900
841,000000	95,677891
840,000000	95,575384
839,000000	95,462636
838,000000	95,339031
837,000000	95,211018
836,000000	95,090998
835,000000	94,992778
834,000000	94,929117
833,000000	94,912177
832,000000	94,954437
831,000000	95,067513
830,000000	95,259228
829,000000	95,532134
828,000000	95,880566
827,000000	96,287614
826,000000	96,726416
825,000000	97,166286
824,000000	97,580332
823,000000	97,951074
822,000000	98,273550
821,000000	98,552870
820,000000	98,797315
819,000000	99,012099
818,000000	99,198427
817,000000	99,355682
816,000000	99,483497
815,000000	99,584603
814,000000	99,666539
813,000000	99,739036
812,000000	99,807577
811,000000	99,869724
810,000000	99,918709
809,000000	99,949272
808,000000	99,959587
807,000000	99,948964
806,000000	99,915063
805,000000	99,853136
804,000000	99,756784
803,000000	99,621678
802,000000	99,451872
801,000000	99,263472
800,000000	99,080315
799,000000	98,922941
798,000000	98,800578
797,000000	98,712663
796,000000	98,654398
795,000000	98,617236
794,000000	98,585870
793,000000	98,540856
792,000000	98,468351
791,000000	98,368256
790,000000	98,253078
789,000000	98,139764
788,000000	98,041836
787,000000	97,965767
786,000000	97,911536
785,000000	97,875531
784,000000	97,852945
783,000000	97,838331
782,000000	97,826136
781,000000	97,813005
780,000000	97,798671
779,000000	97,782633
778,000000	97,760863
777,000000	97,728575
776,000000	97,685752
775,000000	97,636598
774,000000	97,583304
773,000000	97,524895
772,000000	97,464637
771,000000	97,414879
770,000000	97,390405
769,000000	97,397409
768,000000	97,430888
767,000000	97,481204
766,000000	97,540857
765,000000	97,605996
764,000000	97,674485
763,000000	97,743226
762,000000	97,805201
761,000000	97,847670
760,000000	97,853311
759,000000	97,804089
758,000000	97,685096
757,000000	97,488269
756,000000	97,214720
755,000000	96,871095
754,000000	96,460804
753,000000	95,978813
752,000000	95,417816
751,000000	94,778453
750,000000	94,074111
749,000000	93,331333
748,000000	92,589362
747,000000	91,896845
746,000000	91,304001
745,000000	90,856127
744,000000	90,589477
743,000000	90,529571
742,000000	90,691086
741,000000	91,073861
740,000000	91,652517
739,000000	92,370159
738,000000	93,150562
737,000000	93,919938
736,000000	94,622128
735,000000	95,223155
734,000000	95,708083
733,000000	96,073080
732,000000	96,319342
731,000000	96,455385
730,000000	96,502133
729,000000	96,491627
728,000000	96,459827
727,000000	96,437435
726,000000	96,440113
725,000000	96,463424
724,000000	96,486550
723,000000	96,483808
722,000000	96,437572
721,000000	96,345268
720,000000	96,216081
719,000000	96,056925
718,000000	95,859921
717,000000	95,604273
716,000000	95,269081
715,000000	94,843004
714,000000	94,323748
713,000000	93,713403
712,000000	93,015971
711,000000	92,236621
710,000000	91,386194
709,000000	90,493893
708,000000	89,614286
707,000000	88,813771
706,000000	88,144874
705,000000	87,633121
704,000000	87,275191
703,000000	87,035919
702,000000	86,857859
701,000000	86,687732
700,000000	86,494724
699,000000	86,269528
698,000000	86,017735
697,000000	85,759199
696,000000	85,522189
695,000000	85,325984
694,000000	85,178054
693,000000	85,087474
692,000000	85,066262
691,000000	85,116788
690,000000	85,227971
689,000000	85,386133
688,000000	85,578735
687,000000	85,788837
686,000000	86,001827
685,000000	86,211993
684,000000	86,411360
683,000000	86,585507
682,000000	86,733435
681,000000	86,880217
680,000000	87,053031
679,000000	87,256782
678,000000	87,486505
677,000000	87,745918
676,000000	88,043622
675,000000	88,381073
674,000000	88,759562
673,000000	89,176605
672,000000	89,605154
671,000000	90,017665
670,000000	90,443189
669,000000	90,979710
668,000000	91,623881
667,000000	92,153790
666,000000	92,473671
665,000000	92,663683
664,000000	92,798755
663,000000	92,895000
662,000000	92,921310
661,000000	92,839587
660,000000	92,628971
659,000000	92,285553
658,000000	91,812374
657,000000	91,208404
656,000000	90,478818
655,000000	89,650281
654,000000	88,765590
653,000000	87,866006
652,000000	86,995665
651,000000	86,200600
650,000000	85,489921
649,000000	84,816942
648,000000	84,131509
647,000000	83,422908
646,000000	82,689133
645,000000	81,908097
644,000000	81,068181
643,000000	80,189981
642,000000	79,290268
641,000000	78,363379
640,000000	77,434286
639,000000	76,589861
638,000000	75,914954
637,000000	75,439036
636,000000	75,173141
635,000000	75,135918
634,000000	75,299757
633,000000	75,573968
632,000000	75,878070
631,000000	76,181704
630,000000	76,460847
629,000000	76,672220
628,000000	76,793566
627,000000	76,838964
626,000000	76,813928
625,000000	76,697844
624,000000	76,488018
623,000000	76,216767
622,000000	75,907096
621,000000	75,551271
620,000000	75,148933
619,000000	74,725579
618,000000	74,296601
617,000000	73,856669
616,000000	73,424370
615,000000	73,048231
614,000000	72,745034
613,000000	72,482710
612,000000	72,243858
611,000000	72,055900
610,000000	71,939810
609,000000	71,884380
608,000000	71,896297
607,000000	72,028306
606,000000	72,330527
605,000000	72,826151
604,000000	73,550175
603,000000	74,548662
602,000000	75,820153
601,000000	77,298720
600,000000	78,904711
599,000000	80,570141
598,000000	82,220782
597,000000	83,778745
596,000000	85,187534
595,000000	86,417103
594,000000	87,456094
593,000000	88,316997
592,000000	89,034422
591,000000	89,643663
590,000000	90,162435
589,000000	90,598662
588,000000	90,970545
587,000000	91,304750
586,000000	91,617328
585,000000	91,905441
584,000000	92,159784
583,000000	92,383546
582,000000	92,596011
581,000000	92,816943
580,000000	93,046461
579,000000	93,263851
578,000000	93,452662
577,000000	93,625011
576,000000	93,812128
575,000000	94,029999
574,000000	94,263871
573,000000	94,490209
572,000000	94,702322
571,000000	94,908353
570,000000	95,115110
569,000000	95,318966
568,000000	95,508795
567,000000	95,676275
566,000000	95,825854
565,000000	95,971396
564,000000	96,116435
563,000000	96,244973
562,000000	96,341261
561,000000	96,412740
560,000000	96,480688
559,000000	96,551092
558,000000	96,607869
557,000000	96,634686
556,000000	96,632451
555,000000	96,615950
554,000000	96,602720
553,000000	96,603865
552,000000	96,617340
551,000000	96,628263
550,000000	96,621526
549,000000	96,597696
548,000000	96,573431
547,000000	96,567584
546,000000	96,588328
545,000000	96,628515
544,000000	96,670053
543,000000	96,694219
542,000000	96,692349
541,000000	96,668554
540,000000	96,633211
539,000000	96,600397
538,000000	96,591252
537,000000	96,628192
536,000000	96,715620
535,000000	96,829859
534,000000	96,938001
533,000000	97,028788
532,000000	97,116618
531,000000	97,218970
530,000000	97,337105
529,000000	97,454727
528,000000	97,547581
527,000000	97,599723
526,000000	97,621952
525,000000	97,645866
524,000000	97,687213
523,000000	97,729381
522,000000	97,752107
521,000000	97,759315
520,000000	97,765772
519,000000	97,769521
518,000000	97,760103
517,000000	97,748053
516,000000	97,758384
515,000000	97,792481
514,000000	97,822177
513,000000	97,824443
512,000000	97,802060
511,000000	97,769775
510,000000	97,737775
509,000000	97,712871
508,000000	97,698430
507,000000	97,684543
506,000000	97,649788
505,000000	97,584762
504,000000	97,506841
503,000000	97,443543
502,000000	97,401855
501,000000	97,356579
500,000000	97,274272
499,000000	97,146013
498,000000	96,995758
497,000000	96,860534
496,000000	96,757918
495,000000	96,671903
494,000000	96,573580
493,000000	96,455838
492,000000	96,343502
491,000000	96,270595
490,000000	96,252681
489,000000	96,281315
488,000000	96,339473
487,000000	96,414500
486,000000	96,498441
485,000000	96,584546
484,000000	96,668633
483,000000	96,755352
482,000000	96,856538
481,000000	96,979212
480,000000	97,118241
479,000000	97,260230
478,000000	97,389593
477,000000	97,492297
476,000000	97,560624
475,000000	97,604565
474,000000	97,652888
473,000000	97,720405
472,000000	97,768557
471,000000	97,736471
470,000000	97,618969
469,000000	97,476403
468,000000	97,367814
467,000000	97,301617
466,000000	97,254164
465,000000	97,224591
464,000000	97,245962
463,000000	97,339761
462,000000	97,483190
461,000000	97,631892
460,000000	97,756089
459,000000	97,836061
458,000000	97,847353
457,000000	97,784372
456,000000	97,682067
455,000000	97,578886
454,000000	97,483153
453,000000	97,387290
452,000000	97,287415
451,000000	97,195159
450,000000	97,135361
