# Supplementary material for: Machine learning-assisted non-destructive plasticizer identification and quantification in historical PVC objects based on IR spectroscopy
Source: Sci Rep. 2022 Mar 23;12:5017. doi: 10.1038/s41598-022-08862-1 (PMC8943100; doi:10.1038/s41598-022-08862-1)
Supplement: Supplementary file 1 — Supplementary Information 1. [file 41598_2022_8862_MOESM1_ESM.zip › Plasticizers_PVC_data/ATR_FTIR_all/P54.ASC]

PE IR       SUBTECH     SPECTRUM    ASCII       PEDS        4.00        
   -1
P54.ASC
20/10/14
14:34:44.00
20/10/14
14:34:44.00
Student
Sample 006 By student Date Wednesday, October 14 2020
450,000000
#HDR
-1
-1
#GR
cm-1
%T
1.0
0.0
4000,000000
-1,000000
3551
8
100,322003
70,107306
#DATA
4000,000000	99,923645
3999,000000	99,923852
3998,000000	99,924057
3997,000000	99,924266
3996,000000	99,924007
3995,000000	99,923874
3994,000000	99,924272
3993,000000	99,925159
3992,000000	99,926128
3991,000000	99,926818
3990,000000	99,927236
3989,000000	99,927730
3988,000000	99,928718
3987,000000	99,930411
3986,000000	99,932663
3985,000000	99,935081
3984,000000	99,937293
3983,000000	99,939154
3982,000000	99,940616
3981,000000	99,941474
3980,000000	99,941417
3979,000000	99,940448
3978,000000	99,939130
3977,000000	99,938251
3976,000000	99,938257
3975,000000	99,939086
3974,000000	99,940588
3973,000000	99,942886
3972,000000	99,946088
3971,000000	99,949709
3970,000000	99,952672
3969,000000	99,954042
3968,000000	99,953812
3967,000000	99,952824
3966,000000	99,951881
3965,000000	99,950979
3964,000000	99,949551
3963,000000	99,947472
3962,000000	99,945640
3961,000000	99,945364
3960,000000	99,947096
3959,000000	99,949956
3958,000000	99,952572
3957,000000	99,954167
3956,000000	99,954902
3955,000000	99,955274
3954,000000	99,955423
3953,000000	99,955036
3952,000000	99,953909
3951,000000	99,952539
3950,000000	99,951986
3949,000000	99,952996
3948,000000	99,955091
3947,000000	99,956701
3946,000000	99,956450
3945,000000	99,954467
3944,000000	99,952609
3943,000000	99,953103
3942,000000	99,956431
3941,000000	99,960626
3940,000000	99,963117
3939,000000	99,963188
3938,000000	99,962240
3937,000000	99,961854
3936,000000	99,962155
3935,000000	99,962006
3934,000000	99,960482
3933,000000	99,957954
3932,000000	99,955876
3931,000000	99,955642
3930,000000	99,957434
3929,000000	99,960157
3928,000000	99,962259
3927,000000	99,962781
3926,000000	99,962350
3925,000000	99,962907
3924,000000	99,965769
3923,000000	99,969787
3922,000000	99,972447
3921,000000	99,972547
3920,000000	99,970837
3919,000000	99,968738
3918,000000	99,967476
3917,000000	99,967908
3916,000000	99,970166
3915,000000	99,973141
3914,000000	99,975174
3913,000000	99,975604
3912,000000	99,975276
3911,000000	99,975571
3910,000000	99,977352
3909,000000	99,980431
3908,000000	99,983912
3907,000000	99,986442
3906,000000	99,986772
3905,000000	99,984435
3904,000000	99,980204
3903,000000	99,975273
3902,000000	99,970012
3901,000000	99,964913
3900,000000	99,961820
3899,000000	99,962515
3898,000000	99,966539
3897,000000	99,971514
3896,000000	99,975668
3895,000000	99,978714
3894,000000	99,980435
3893,000000	99,980380
3892,000000	99,979881
3891,000000	99,981644
3890,000000	99,985895
3889,000000	99,988654
3888,000000	99,986584
3887,000000	99,980607
3886,000000	99,974927
3885,000000	99,973564
3884,000000	99,975454
3883,000000	99,975692
3882,000000	99,973107
3881,000000	99,971535
3880,000000	99,974770
3879,000000	99,982075
3878,000000	99,988403
3877,000000	99,990074
3876,000000	99,988234
3875,000000	99,986377
3874,000000	99,987130
3873,000000	99,989702
3872,000000	99,990451
3871,000000	99,987975
3870,000000	99,986058
3869,000000	99,988734
3868,000000	99,993207
3867,000000	99,993460
3866,000000	99,989320
3865,000000	99,985500
3864,000000	99,985341
3863,000000	99,988186
3862,000000	99,991315
3861,000000	99,993805
3860,000000	99,996969
3859,000000	100,001883
3858,000000	100,008753
3857,000000	100,016397
3856,000000	100,021351
3855,000000	100,018837
3854,000000	100,009889
3853,000000	100,005268
3852,000000	100,008180
3851,000000	100,007350
3850,000000	99,999412
3849,000000	99,993026
3848,000000	99,993207
3847,000000	99,997887
3846,000000	100,003302
3845,000000	100,007372
3844,000000	100,010108
3843,000000	100,012280
3842,000000	100,014284
3841,000000	100,015899
3840,000000	100,017174
3839,000000	100,018718
3838,000000	100,020940
3837,000000	100,022729
3836,000000	100,022146
3835,000000	100,018528
3834,000000	100,013561
3833,000000	100,009782
3832,000000	100,008714
3831,000000	100,010218
3830,000000	100,012420
3829,000000	100,013302
3828,000000	100,013176
3827,000000	100,014700
3826,000000	100,020092
3825,000000	100,027924
3824,000000	100,033449
3823,000000	100,032534
3822,000000	100,026154
3821,000000	100,021536
3820,000000	100,023829
3819,000000	100,027730
3818,000000	100,026908
3817,000000	100,023916
3816,000000	100,024791
3815,000000	100,031415
3814,000000	100,038660
3813,000000	100,041152
3812,000000	100,041167
3811,000000	100,043699
3810,000000	100,048737
3809,000000	100,052281
3808,000000	100,052063
3807,000000	100,050984
3806,000000	100,053290
3805,000000	100,057918
3804,000000	100,060597
3803,000000	100,059782
3802,000000	100,056668
3801,000000	100,054122
3800,000000	100,052671
3799,000000	100,047838
3798,000000	100,039582
3797,000000	100,034311
3796,000000	100,035979
3795,000000	100,042442
3794,000000	100,048554
3793,000000	100,051453
3792,000000	100,052144
3791,000000	100,052609
3790,000000	100,053425
3789,000000	100,054404
3788,000000	100,055603
3787,000000	100,057175
3786,000000	100,058979
3785,000000	100,060792
3784,000000	100,062226
3783,000000	100,062331
3782,000000	100,060061
3781,000000	100,055831
3780,000000	100,052133
3779,000000	100,051581
3778,000000	100,053965
3777,000000	100,056199
3776,000000	100,056271
3775,000000	100,055118
3774,000000	100,054340
3773,000000	100,053988
3772,000000	100,053394
3771,000000	100,053049
3770,000000	100,054394
3769,000000	100,057094
3768,000000	100,058152
3767,000000	100,055830
3766,000000	100,052845
3765,000000	100,053216
3764,000000	100,057362
3763,000000	100,061875
3762,000000	100,063747
3761,000000	100,063003
3760,000000	100,061235
3759,000000	100,059586
3758,000000	100,058585
3757,000000	100,058849
3756,000000	100,061300
3755,000000	100,065730
3754,000000	100,070214
3753,000000	100,072160
3752,000000	100,070167
3751,000000	100,066259
3750,000000	100,064604
3749,000000	100,066607
3748,000000	100,070168
3747,000000	100,072958
3746,000000	100,073230
3745,000000	100,070648
3744,000000	100,069978
3743,000000	100,073289
3742,000000	100,072822
3741,000000	100,067025
3740,000000	100,064233
3739,000000	100,067586
3738,000000	100,072587
3737,000000	100,074903
3736,000000	100,075693
3735,000000	100,078852
3734,000000	100,084329
3733,000000	100,088840
3732,000000	100,091387
3731,000000	100,093131
3730,000000	100,093516
3729,000000	100,091077
3728,000000	100,086490
3727,000000	100,082348
3726,000000	100,080815
3725,000000	100,081423
3724,000000	100,082019
3723,000000	100,082363
3722,000000	100,084277
3721,000000	100,088248
3720,000000	100,092204
3719,000000	100,094019
3718,000000	100,093913
3717,000000	100,093677
3716,000000	100,094551
3715,000000	100,095815
3714,000000	100,095508
3713,000000	100,092243
3712,000000	100,087178
3711,000000	100,083324
3710,000000	100,081106
3709,000000	100,077904
3708,000000	100,072846
3707,000000	100,068073
3706,000000	100,065963
3705,000000	100,066737
3704,000000	100,068643
3703,000000	100,069843
3702,000000	100,070231
3701,000000	100,071105
3700,000000	100,072447
3699,000000	100,072371
3698,000000	100,069870
3697,000000	100,066198
3696,000000	100,063437
3695,000000	100,062345
3694,000000	100,061980
3693,000000	100,061336
3692,000000	100,060027
3691,000000	100,057766
3690,000000	100,054670
3689,000000	100,052296
3688,000000	100,052304
3687,000000	100,053567
3686,000000	100,053869
3685,000000	100,053732
3684,000000	100,055286
3683,000000	100,059063
3682,000000	100,064003
3681,000000	100,069326
3680,000000	100,075472
3679,000000	100,082660
3678,000000	100,088822
3677,000000	100,091111
3676,000000	100,090691
3675,000000	100,093406
3674,000000	100,098774
3673,000000	100,098108
3672,000000	100,089276
3671,000000	100,078818
3670,000000	100,074013
3669,000000	100,078141
3668,000000	100,086360
3667,000000	100,091813
3666,000000	100,094351
3665,000000	100,096821
3664,000000	100,099865
3663,000000	100,102880
3662,000000	100,105868
3661,000000	100,109286
3660,000000	100,112833
3659,000000	100,114903
3658,000000	100,114059
3657,000000	100,111392
3656,000000	100,110316
3655,000000	100,112379
3654,000000	100,114849
3653,000000	100,115451
3652,000000	100,114746
3651,000000	100,113217
3650,000000	100,110808
3649,000000	100,108093
3648,000000	100,104775
3647,000000	100,100093
3646,000000	100,095120
3645,000000	100,091526
3644,000000	100,089721
3643,000000	100,089111
3642,000000	100,089085
3641,000000	100,089418
3640,000000	100,090337
3639,000000	100,092302
3638,000000	100,095282
3637,000000	100,097434
3636,000000	100,095757
3635,000000	100,089351
3634,000000	100,080989
3633,000000	100,073936
3632,000000	100,067694
3631,000000	100,058724
3630,000000	100,045554
3629,000000	100,033666
3628,000000	100,029891
3627,000000	100,030106
3626,000000	100,026236
3625,000000	100,019897
3624,000000	100,016987
3623,000000	100,019169
3622,000000	100,024115
3621,000000	100,028071
3620,000000	100,028089
3619,000000	100,023854
3618,000000	100,017129
3617,000000	100,009400
3616,000000	100,001974
3615,000000	99,996873
3614,000000	99,995502
3613,000000	99,997294
3612,000000	99,999544
3611,000000	99,998913
3610,000000	99,994317
3609,000000	99,988305
3608,000000	99,984743
3607,000000	99,984800
3606,000000	99,986000
3605,000000	99,985707
3604,000000	99,983810
3603,000000	99,981614
3602,000000	99,980056
3601,000000	99,979161
3600,000000	99,978362
3599,000000	99,977070
3598,000000	99,975180
3597,000000	99,973365
3596,000000	99,972530
3595,000000	99,973151
3594,000000	99,975015
3593,000000	99,977288
3592,000000	99,978644
3591,000000	99,977955
3590,000000	99,974504
3589,000000	99,968567
3588,000000	99,962593
3587,000000	99,960122
3586,000000	99,961780
3585,000000	99,964884
3584,000000	99,967439
3583,000000	99,969279
3582,000000	99,970142
3581,000000	99,969348
3580,000000	99,967057
3579,000000	99,964661
3578,000000	99,963413
3577,000000	99,963250
3576,000000	99,963177
3575,000000	99,962859
3574,000000	99,963217
3573,000000	99,965242
3572,000000	99,968297
3571,000000	99,969828
3570,000000	99,966770
3569,000000	99,957744
3568,000000	99,945279
3567,000000	99,935220
3566,000000	99,931569
3565,000000	99,932801
3564,000000	99,935181
3563,000000	99,936855
3562,000000	99,937672
3561,000000	99,937831
3560,000000	99,937442
3559,000000	99,936513
3558,000000	99,934971
3557,000000	99,932847
3556,000000	99,930378
3555,000000	99,927788
3554,000000	99,925146
3553,000000	99,922589
3552,000000	99,920456
3551,000000	99,918798
3550,000000	99,916963
3549,000000	99,914119
3548,000000	99,910180
3547,000000	99,906158
3546,000000	99,903585
3545,000000	99,903280
3544,000000	99,904585
3543,000000	99,905992
3542,000000	99,906338
3541,000000	99,905362
3540,000000	99,903426
3539,000000	99,901024
3538,000000	99,898653
3537,000000	99,896875
3536,000000	99,896134
3535,000000	99,896324
3534,000000	99,896924
3533,000000	99,897730
3532,000000	99,899022
3531,000000	99,900763
3530,000000	99,902039
3529,000000	99,901993
3528,000000	99,901055
3527,000000	99,900477
3526,000000	99,900479
3525,000000	99,899684
3524,000000	99,896739
3523,000000	99,891991
3522,000000	99,887175
3521,000000	99,883887
3520,000000	99,882807
3519,000000	99,883809
3518,000000	99,886049
3517,000000	99,888141
3516,000000	99,888991
3515,000000	99,888576
3514,000000	99,887593
3513,000000	99,886413
3512,000000	99,884824
3511,000000	99,882797
3510,000000	99,880865
3509,000000	99,879443
3508,000000	99,878181
3507,000000	99,876371
3506,000000	99,873786
3505,000000	99,870893
3504,000000	99,868399
3503,000000	99,866855
3502,000000	99,866528
3501,000000	99,867428
3500,000000	99,869239
3499,000000	99,871107
3498,000000	99,871672
3497,000000	99,869777
3496,000000	99,865399
3495,000000	99,859647
3494,000000	99,853784
3493,000000	99,848463
3492,000000	99,843936
3491,000000	99,840526
3490,000000	99,838446
3489,000000	99,837319
3488,000000	99,836250
3487,000000	99,834391
3486,000000	99,831252
3485,000000	99,826833
3484,000000	99,821937
3483,000000	99,818142
3482,000000	99,816743
3481,000000	99,817402
3480,000000	99,818253
3479,000000	99,817546
3478,000000	99,814884
3477,000000	99,810854
3476,000000	99,806098
3475,000000	99,801192
3474,000000	99,797083
3473,000000	99,795060
3472,000000	99,796043
3471,000000	99,799716
3470,000000	99,804154
3469,000000	99,806252
3468,000000	99,803104
3467,000000	99,793747
3466,000000	99,780016
3465,000000	99,765725
3464,000000	99,754687
3463,000000	99,748676
3462,000000	99,746530
3461,000000	99,745123
3460,000000	99,741688
3459,000000	99,735577
3458,000000	99,727971
3457,000000	99,720401
3456,000000	99,713904
3455,000000	99,709100
3454,000000	99,706069
3453,000000	99,703884
3452,000000	99,700908
3451,000000	99,696197
3450,000000	99,690436
3449,000000	99,685285
3448,000000	99,681857
3447,000000	99,679954
3446,000000	99,678476
3445,000000	99,676253
3444,000000	99,672789
3443,000000	99,668847
3442,000000	99,666627
3441,000000	99,668944
3440,000000	99,677362
3439,000000	99,690478
3438,000000	99,703885
3437,000000	99,712278
3436,000000	99,712660
3435,000000	99,706301
3434,000000	99,697794
3433,000000	99,691792
3432,000000	99,689998
3431,000000	99,690762
3430,000000	99,691155
3429,000000	99,689438
3428,000000	99,685920
3427,000000	99,682112
3426,000000	99,679454
3425,000000	99,678639
3424,000000	99,679630
3423,000000	99,681999
3422,000000	99,685199
3421,000000	99,688662
3420,000000	99,691936
3419,000000	99,695021
3418,000000	99,698623
3417,000000	99,703742
3416,000000	99,710685
3415,000000	99,718435
3414,000000	99,725199
3413,000000	99,729753
3412,000000	99,732256
3411,000000	99,733811
3410,000000	99,735435
3409,000000	99,737536
3408,000000	99,740194
3407,000000	99,743600
3406,000000	99,748036
3405,000000	99,753478
3404,000000	99,759347
3403,000000	99,764679
3402,000000	99,768607
3401,000000	99,770815
3400,000000	99,771804
3399,000000	99,772716
3398,000000	99,774613
3397,000000	99,777639
3396,000000	99,780891
3395,000000	99,783196
3394,000000	99,783944
3393,000000	99,783183
3392,000000	99,781282
3391,000000	99,778882
3390,000000	99,777081
3389,000000	99,777149
3388,000000	99,779672
3387,000000	99,783999
3386,000000	99,788652
3385,000000	99,792236
3384,000000	99,793930
3383,000000	99,793321
3382,000000	99,790301
3381,000000	99,785443
3380,000000	99,780363
3379,000000	99,777186
3378,000000	99,777153
3377,000000	99,779601
3376,000000	99,782450
3375,000000	99,783878
3374,000000	99,783618
3373,000000	99,782858
3372,000000	99,783068
3371,000000	99,784839
3370,000000	99,787467
3369,000000	99,789457
3368,000000	99,789720
3367,000000	99,788588
3366,000000	99,787610
3365,000000	99,788156
3364,000000	99,790202
3363,000000	99,792470
3362,000000	99,793569
3361,000000	99,792962
3360,000000	99,791127
3359,000000	99,789101
3358,000000	99,787741
3357,000000	99,787108
3356,000000	99,786480
3355,000000	99,785215
3354,000000	99,783646
3353,000000	99,782896
3352,000000	99,783696
3351,000000	99,785556
3350,000000	99,787290
3349,000000	99,788262
3348,000000	99,788843
3347,000000	99,789545
3346,000000	99,789950
3345,000000	99,788896
3344,000000	99,785935
3343,000000	99,782340
3342,000000	99,780165
3341,000000	99,780194
3340,000000	99,781146
3339,000000	99,781156
3338,000000	99,779797
3337,000000	99,778355
3336,000000	99,778263
3335,000000	99,779676
3334,000000	99,781590
3333,000000	99,782911
3332,000000	99,783203
3331,000000	99,782739
3330,000000	99,782164
3329,000000	99,782045
3328,000000	99,782450
3327,000000	99,782858
3326,000000	99,782566
3325,000000	99,781315
3324,000000	99,779517
3323,000000	99,777907
3322,000000	99,777001
3321,000000	99,776841
3320,000000	99,777132
3319,000000	99,777408
3318,000000	99,777038
3317,000000	99,775397
3316,000000	99,772474
3315,000000	99,769349
3314,000000	99,767667
3313,000000	99,768314
3312,000000	99,770666
3311,000000	99,773201
3310,000000	99,774681
3309,000000	99,774743
3308,000000	99,773828
3307,000000	99,772914
3306,000000	99,773034
3305,000000	99,774499
3304,000000	99,776598
3303,000000	99,778355
3302,000000	99,779525
3301,000000	99,780473
3300,000000	99,781264
3299,000000	99,781466
3298,000000	99,780968
3297,000000	99,780475
3296,000000	99,780815
3295,000000	99,782019
3294,000000	99,783399
3293,000000	99,784356
3292,000000	99,784901
3291,000000	99,785534
3290,000000	99,786749
3289,000000	99,788597
3288,000000	99,790671
3287,000000	99,792645
3286,000000	99,794774
3285,000000	99,797545
3284,000000	99,800690
3283,000000	99,802942
3282,000000	99,803151
3281,000000	99,801466
3280,000000	99,799224
3279,000000	99,797826
3278,000000	99,797920
3277,000000	99,799411
3276,000000	99,801829
3275,000000	99,804620
3274,000000	99,807387
3273,000000	99,810033
3272,000000	99,812655
3271,000000	99,815345
3270,000000	99,818098
3269,000000	99,820709
3268,000000	99,822686
3267,000000	99,823491
3266,000000	99,823146
3265,000000	99,822469
3264,000000	99,822377
3263,000000	99,822989
3262,000000	99,823625
3261,000000	99,823695
3260,000000	99,823367
3259,000000	99,823376
3258,000000	99,824387
3257,000000	99,826497
3256,000000	99,829107
3255,000000	99,831166
3254,000000	99,831845
3253,000000	99,831179
3252,000000	99,830015
3251,000000	99,829151
3250,000000	99,828576
3249,000000	99,827693
3248,000000	99,826228
3247,000000	99,824800
3246,000000	99,824449
3245,000000	99,825597
3244,000000	99,827583
3243,000000	99,829282
3242,000000	99,830164
3241,000000	99,830689
3240,000000	99,831759
3239,000000	99,833955
3238,000000	99,837224
3237,000000	99,841052
3236,000000	99,844833
3235,000000	99,848224
3234,000000	99,851315
3233,000000	99,854306
3232,000000	99,856880
3231,000000	99,858056
3230,000000	99,857008
3229,000000	99,854113
3228,000000	99,850874
3227,000000	99,848696
3226,000000	99,847858
3225,000000	99,847781
3224,000000	99,848034
3223,000000	99,848603
3222,000000	99,849196
3221,000000	99,848773
3220,000000	99,846359
3219,000000	99,842426
3218,000000	99,839042
3217,000000	99,838218
3216,000000	99,840003
3215,000000	99,842417
3214,000000	99,843364
3213,000000	99,842497
3212,000000	99,841143
3211,000000	99,840532
3210,000000	99,840547
3209,000000	99,840233
3208,000000	99,839186
3207,000000	99,838049
3206,000000	99,837677
3205,000000	99,838174
3204,000000	99,838872
3203,000000	99,839082
3202,000000	99,838617
3201,000000	99,837679
3200,000000	99,836545
3199,000000	99,835494
3198,000000	99,834907
3197,000000	99,835126
3196,000000	99,836138
3195,000000	99,837535
3194,000000	99,838928
3193,000000	99,840366
3192,000000	99,842185
3191,000000	99,844360
3190,000000	99,846137
3189,000000	99,846497
3188,000000	99,845045
3187,000000	99,842414
3186,000000	99,839809
3185,000000	99,838197
3184,000000	99,837861
3183,000000	99,838444
3182,000000	99,839244
3181,000000	99,839578
3180,000000	99,839156
3179,000000	99,838284
3178,000000	99,837675
3177,000000	99,838028
3176,000000	99,839622
3175,000000	99,842119
3174,000000	99,844584
3173,000000	99,845860
3172,000000	99,845315
3171,000000	99,843409
3170,000000	99,841420
3169,000000	99,840449
3168,000000	99,840606
3167,000000	99,841124
3166,000000	99,841139
3165,000000	99,840354
3164,000000	99,839132
3163,000000	99,838109
3162,000000	99,837755
3161,000000	99,838203
3160,000000	99,839383
3159,000000	99,841146
3158,000000	99,843218
3157,000000	99,845206
3156,000000	99,846869
3155,000000	99,848376
3154,000000	99,850137
3153,000000	99,852362
3152,000000	99,854855
3151,000000	99,857128
3150,000000	99,858526
3149,000000	99,858432
3148,000000	99,856916
3147,000000	99,855296
3146,000000	99,855470
3145,000000	99,858143
3144,000000	99,861895
3143,000000	99,864446
3142,000000	99,864709
3141,000000	99,863276
3140,000000	99,861229
3139,000000	99,859270
3138,000000	99,858001
3137,000000	99,858090
3136,000000	99,859486
3135,000000	99,860899
3134,000000	99,860751
3133,000000	99,858653
3132,000000	99,855616
3131,000000	99,852905
3130,000000	99,851130
3129,000000	99,850376
3128,000000	99,850555
3127,000000	99,851302
3126,000000	99,851944
3125,000000	99,852029
3124,000000	99,851814
3123,000000	99,851853
3122,000000	99,852147
3121,000000	99,852079
3120,000000	99,851282
3119,000000	99,850223
3118,000000	99,849591
3117,000000	99,849186
3116,000000	99,847842
3115,000000	99,844731
3114,000000	99,840593
3113,000000	99,837304
3112,000000	99,836066
3111,000000	99,836162
3110,000000	99,835687
3109,000000	99,833391
3108,000000	99,829546
3107,000000	99,825068
3106,000000	99,820379
3105,000000	99,815596
3104,000000	99,811407
3103,000000	99,808867
3102,000000	99,808045
3101,000000	99,807483
3100,000000	99,805577
3099,000000	99,802310
3098,000000	99,799153
3097,000000	99,797312
3096,000000	99,796559
3095,000000	99,795817
3094,000000	99,794367
3093,000000	99,792244
3092,000000	99,789827
3091,000000	99,787386
3090,000000	99,784755
3089,000000	99,781021
3088,000000	99,774773
3087,000000	99,765245
3086,000000	99,753331
3085,000000	99,741162
3084,000000	99,730445
3083,000000	99,721292
3082,000000	99,712642
3081,000000	99,703511
3080,000000	99,693814
3079,000000	99,684286
3078,000000	99,675856
3077,000000	99,668962
3076,000000	99,663314
3075,000000	99,658302
3074,000000	99,653592
3073,000000	99,649234
3072,000000	99,645281
3071,000000	99,641722
3070,000000	99,638880
3069,000000	99,637450
3068,000000	99,637699
3067,000000	99,638830
3066,000000	99,639655
3065,000000	99,640008
3064,000000	99,641039
3063,000000	99,643805
3062,000000	99,647704
3061,000000	99,650635
3060,000000	99,650860
3059,000000	99,648703
3058,000000	99,646439
3057,000000	99,646554
3056,000000	99,650046
3055,000000	99,656112
3054,000000	99,662945
3053,000000	99,668629
3052,000000	99,671758
3051,000000	99,671936
3050,000000	99,669968
3049,000000	99,667250
3048,000000	99,664691
3047,000000	99,662264
3046,000000	99,659470
3045,000000	99,655962
3044,000000	99,651761
3043,000000	99,647171
3042,000000	99,642603
3041,000000	99,638126
3040,000000	99,633134
3039,000000	99,626886
3038,000000	99,619622
3037,000000	99,612755
3036,000000	99,607511
3035,000000	99,603529
3034,000000	99,599222
3033,000000	99,593447
3032,000000	99,586502
3031,000000	99,579556
3030,000000	99,573535
3029,000000	99,568613
3028,000000	99,564361
3027,000000	99,560033
3026,000000	99,554955
3025,000000	99,548921
3024,000000	99,542174
3023,000000	99,534945
3022,000000	99,527225
3021,000000	99,519173
3020,000000	99,511388
3019,000000	99,504274
3018,000000	99,497150
3017,000000	99,488560
3016,000000	99,477855
3015,000000	99,466170
3014,000000	99,455444
3013,000000	99,446541
3012,000000	99,438753
3011,000000	99,430995
3010,000000	99,422937
3009,000000	99,414791
3008,000000	99,406608
3007,000000	99,398213
3006,000000	99,389533
3005,000000	99,380497
3004,000000	99,370776
3003,000000	99,359930
3002,000000	99,347432
3001,000000	99,332180
3000,000000	99,312206
2999,000000	99,285550
2998,000000	99,251390
2997,000000	99,209640
2996,000000	99,159853
2995,000000	99,101060
2994,000000	99,032729
2993,000000	98,954995
2992,000000	98,867582
2991,000000	98,769428
2990,000000	98,659314
2989,000000	98,536467
2988,000000	98,401211
2987,000000	98,256377
2986,000000	98,108264
2985,000000	97,962843
2984,000000	97,817758
2983,000000	97,658539
2982,000000	97,465208
2981,000000	97,225848
2980,000000	96,944368
2979,000000	96,635893
2978,000000	96,316488
2977,000000	95,996513
2976,000000	95,681196
2975,000000	95,373192
2974,000000	95,072786
2973,000000	94,775942
2972,000000	94,473951
2971,000000	94,158353
2970,000000	93,828110
2969,000000	93,492237
2968,000000	93,164354
2967,000000	92,854958
2966,000000	92,569247
2965,000000	92,310510
2964,000000	92,083406
2963,000000	91,892873
2962,000000	91,742266
2961,000000	91,633467
2960,000000	91,567805
2959,000000	91,546378
2958,000000	91,568622
2957,000000	91,631903
2956,000000	91,731980
2955,000000	91,863923
2954,000000	92,022590
2953,000000	92,201046
2952,000000	92,388710
2951,000000	92,570811
2950,000000	92,731175
2949,000000	92,855909
2948,000000	92,935501
2947,000000	92,964722
2946,000000	92,941426
2945,000000	92,866239
2944,000000	92,741755
2943,000000	92,572050
2942,000000	92,362241
2941,000000	92,118341
2940,000000	91,847128
2939,000000	91,555403
2938,000000	91,250681
2937,000000	90,941837
2936,000000	90,638900
2935,000000	90,351234
2934,000000	90,086016
2933,000000	89,848936
2932,000000	89,645176
2931,000000	89,479933
2930,000000	89,357411
2929,000000	89,279597
2928,000000	89,245313
2927,000000	89,249996
2926,000000	89,286925
2925,000000	89,348770
2924,000000	89,429093
2923,000000	89,522495
2922,000000	89,623979
2921,000000	89,728305
2920,000000	89,830076
2919,000000	89,924910
2918,000000	90,010374
2917,000000	90,086387
2916,000000	90,155617
2915,000000	90,223996
2914,000000	90,299941
2913,000000	90,391684
2912,000000	90,504383
2911,000000	90,639996
2910,000000	90,799441
2909,000000	90,984000
2908,000000	91,194810
2907,000000	91,431633
2906,000000	91,692665
2905,000000	91,974674
2904,000000	92,273306
2903,000000	92,583675
2902,000000	92,901074
2901,000000	93,220988
2900,000000	93,538405
2899,000000	93,848110
2898,000000	94,145517
2897,000000	94,427234
2896,000000	94,691029
2895,000000	94,935780
2894,000000	95,161663
2893,000000	95,369359
2892,000000	95,558832
2891,000000	95,728922
2890,000000	95,878117
2889,000000	96,005435
2888,000000	96,110181
2887,000000	96,191317
2886,000000	96,246932
2885,000000	96,274076
2884,000000	96,269176
2883,000000	96,229160
2882,000000	96,153198
2881,000000	96,043606
2880,000000	95,905701
2879,000000	95,747087
2878,000000	95,577306
2877,000000	95,407339
2876,000000	95,247870
2875,000000	95,107888
2874,000000	94,994417
2873,000000	94,913028
2872,000000	94,867060
2871,000000	94,854917
2870,000000	94,867975
2869,000000	94,891380
2868,000000	94,907651
2867,000000	94,901165
2866,000000	94,861545
2865,000000	94,785385
2864,000000	94,676749
2863,000000	94,546300
2862,000000	94,408965
2861,000000	94,280709
2860,000000	94,176315
2859,000000	94,108147
2858,000000	94,085250
2857,000000	94,112588
2856,000000	94,190541
2855,000000	94,316015
2854,000000	94,484020
2853,000000	94,688260
2852,000000	94,921243
2851,000000	95,174848
2850,000000	95,440639
2849,000000	95,709572
2848,000000	95,972482
2847,000000	96,222122
2846,000000	96,455545
2845,000000	96,673783
2844,000000	96,879393
2843,000000	97,074546
2842,000000	97,260121
2841,000000	97,435215
2840,000000	97,597343
2839,000000	97,744277
2838,000000	97,876213
2837,000000	97,995338
2836,000000	98,103216
2835,000000	98,199630
2834,000000	98,284200
2833,000000	98,358125
2832,000000	98,423510
2831,000000	98,481519
2830,000000	98,532079
2829,000000	98,574892
2828,000000	98,609924
2827,000000	98,637086
2826,000000	98,656206
2825,000000	98,667600
2824,000000	98,672207
2823,000000	98,671133
2822,000000	98,665610
2821,000000	98,657480
2820,000000	98,649406
2819,000000	98,644334
2818,000000	98,644702
2817,000000	98,652268
2816,000000	98,668387
2815,000000	98,694147
2814,000000	98,730047
2813,000000	98,775263
2812,000000	98,827229
2811,000000	98,882312
2810,000000	98,937118
2809,000000	98,989239
2808,000000	99,037126
2807,000000	99,079825
2806,000000	99,117241
2805,000000	99,150296
2804,000000	99,180187
2803,000000	99,207478
2802,000000	99,232092
2801,000000	99,253959
2800,000000	99,273330
2799,000000	99,290516
2798,000000	99,305740
2797,000000	99,319438
2796,000000	99,332367
2795,000000	99,345281
2794,000000	99,358619
2793,000000	99,372458
2792,000000	99,386529
2791,000000	99,400224
2790,000000	99,412853
2789,000000	99,424119
2788,000000	99,434265
2787,000000	99,443789
2786,000000	99,453160
2785,000000	99,462765
2784,000000	99,472781
2783,000000	99,482865
2782,000000	99,492219
2781,000000	99,500274
2780,000000	99,507336
2779,000000	99,514364
2778,000000	99,521973
2777,000000	99,529665
2776,000000	99,536122
2775,000000	99,540385
2774,000000	99,542845
2773,000000	99,544975
2772,000000	99,547936
2771,000000	99,551459
2770,000000	99,554200
2769,000000	99,555112
2768,000000	99,554297
2767,000000	99,552724
2766,000000	99,551528
2765,000000	99,551521
2764,000000	99,552772
2763,000000	99,554270
2762,000000	99,554439
2761,000000	99,552515
2760,000000	99,549365
2759,000000	99,546590
2758,000000	99,544900
2757,000000	99,543711
2756,000000	99,542189
2755,000000	99,540124
2754,000000	99,537742
2753,000000	99,535237
2752,000000	99,532845
2751,000000	99,530957
2750,000000	99,529698
2749,000000	99,528608
2748,000000	99,527173
2747,000000	99,525516
2746,000000	99,524061
2745,000000	99,522543
2744,000000	99,519983
2743,000000	99,515940
2742,000000	99,511356
2741,000000	99,507734
2740,000000	99,505667
2739,000000	99,504544
2738,000000	99,503568
2737,000000	99,502600
2736,000000	99,502000
2735,000000	99,502098
2734,000000	99,503077
2733,000000	99,505121
2732,000000	99,508393
2731,000000	99,512799
2730,000000	99,517897
2729,000000	99,523130
2728,000000	99,528314
2727,000000	99,534005
2726,000000	99,541132
2725,000000	99,549917
2724,000000	99,559179
2723,000000	99,567160
2722,000000	99,573258
2721,000000	99,578651
2720,000000	99,584941
2719,000000	99,592394
2718,000000	99,599743
2717,000000	99,605550
2716,000000	99,609484
2715,000000	99,612402
2714,000000	99,615553
2713,000000	99,619669
2712,000000	99,624440
2711,000000	99,628738
2710,000000	99,631570
2709,000000	99,632961
2708,000000	99,633845
2707,000000	99,635130
2706,000000	99,637066
2705,000000	99,639498
2704,000000	99,642364
2703,000000	99,645659
2702,000000	99,649000
2701,000000	99,651511
2700,000000	99,652408
2699,000000	99,651863
2698,000000	99,651240
2697,000000	99,652145
2696,000000	99,654859
2695,000000	99,657851
2694,000000	99,659235
2693,000000	99,658787
2692,000000	99,658100
2691,000000	99,658635
2690,000000	99,659970
2689,000000	99,660335
2688,000000	99,658609
2687,000000	99,655396
2686,000000	99,652278
2685,000000	99,650378
2684,000000	99,649665
2683,000000	99,649306
2682,000000	99,648527
2681,000000	99,647282
2680,000000	99,646186
2679,000000	99,645761
2678,000000	99,645778
2677,000000	99,645467
2676,000000	99,644326
2675,000000	99,642542
2674,000000	99,640685
2673,000000	99,639210
2672,000000	99,638355
2671,000000	99,638295
2670,000000	99,639176
2669,000000	99,641017
2668,000000	99,643653
2667,000000	99,646867
2666,000000	99,650638
2665,000000	99,655262
2664,000000	99,661117
2663,000000	99,668072
2662,000000	99,675203
2661,000000	99,681381
2660,000000	99,686308
2659,000000	99,690870
2658,000000	99,696351
2657,000000	99,703321
2656,000000	99,711259
2655,000000	99,718941
2654,000000	99,725092
2653,000000	99,729073
2652,000000	99,731453
2651,000000	99,733873
2650,000000	99,737872
2649,000000	99,743541
2648,000000	99,749493
2647,000000	99,754243
2646,000000	99,757372
2645,000000	99,759273
2644,000000	99,760212
2643,000000	99,760189
2642,000000	99,759694
2641,000000	99,759905
2640,000000	99,761646
2639,000000	99,764267
2638,000000	99,766009
2637,000000	99,765656
2636,000000	99,763656
2635,000000	99,761536
2634,000000	99,760380
2633,000000	99,760022
2632,000000	99,759600
2631,000000	99,758627
2630,000000	99,757468
2629,000000	99,756952
2628,000000	99,757620
2627,000000	99,759227
2626,000000	99,760760
2625,000000	99,760928
2624,000000	99,758851
2623,000000	99,754638
2622,000000	99,749552
2621,000000	99,745537
2620,000000	99,744146
2619,000000	99,745454
2618,000000	99,747925
2617,000000	99,749518
2616,000000	99,749148
2615,000000	99,747167
2614,000000	99,744599
2613,000000	99,742186
2612,000000	99,740212
2611,000000	99,738897
2610,000000	99,738526
2609,000000	99,739102
2608,000000	99,740075
2607,000000	99,740557
2606,000000	99,739775
2605,000000	99,737443
2604,000000	99,734055
2603,000000	99,731064
2602,000000	99,730372
2601,000000	99,732886
2600,000000	99,737168
2599,000000	99,739919
2598,000000	99,738497
2597,000000	99,733216
2596,000000	99,726994
2595,000000	99,722725
2594,000000	99,721189
2593,000000	99,721315
2592,000000	99,721646
2591,000000	99,721102
2590,000000	99,718937
2589,000000	99,714975
2588,000000	99,710131
2587,000000	99,706176
2586,000000	99,704621
2585,000000	99,705733
2584,000000	99,708461
2583,000000	99,711104
2582,000000	99,712316
2581,000000	99,712017
2580,000000	99,711392
2579,000000	99,711682
2578,000000	99,712985
2577,000000	99,714419
2576,000000	99,715171
2575,000000	99,714873
2574,000000	99,713258
2573,000000	99,710394
2572,000000	99,707321
2571,000000	99,705527
2570,000000	99,705346
2569,000000	99,705656
2568,000000	99,705695
2567,000000	99,706376
2566,000000	99,708969
2565,000000	99,713028
2564,000000	99,716675
2563,000000	99,718830
2562,000000	99,720251
2561,000000	99,722121
2560,000000	99,724254
2559,000000	99,725091
2558,000000	99,723330
2557,000000	99,719472
2556,000000	99,715791
2555,000000	99,714414
2554,000000	99,715194
2553,000000	99,715945
2552,000000	99,715255
2551,000000	99,714451
2550,000000	99,715806
2549,000000	99,719179
2548,000000	99,721792
2547,000000	99,721721
2546,000000	99,720381
2545,000000	99,720837
2544,000000	99,724496
2543,000000	99,730337
2542,000000	99,736701
2541,000000	99,742534
2540,000000	99,746946
2539,000000	99,748900
2538,000000	99,748095
2537,000000	99,745646
2536,000000	99,743227
2535,000000	99,741610
2534,000000	99,740507
2533,000000	99,739704
2532,000000	99,739736
2531,000000	99,741109
2530,000000	99,743230
2529,000000	99,744680
2528,000000	99,744695
2527,000000	99,744079
2526,000000	99,744431
2525,000000	99,746655
2524,000000	99,750324
2523,000000	99,754340
2522,000000	99,757996
2521,000000	99,761378
2520,000000	99,764783
2519,000000	99,767850
2518,000000	99,769586
2517,000000	99,769590
2516,000000	99,768869
2515,000000	99,768726
2514,000000	99,768991
2513,000000	99,768551
2512,000000	99,767921
2511,000000	99,769787
2510,000000	99,775814
2509,000000	99,783927
2508,000000	99,790408
2507,000000	99,794318
2506,000000	99,798012
2505,000000	99,803181
2504,000000	99,808168
2503,000000	99,810085
2502,000000	99,808220
2501,000000	99,804318
2500,000000	99,800515
2499,000000	99,798344
2498,000000	99,799222
2497,000000	99,804174
2496,000000	99,812347
2495,000000	99,820406
2494,000000	99,824395
2493,000000	99,822840
2492,000000	99,818329
2491,000000	99,815653
2490,000000	99,817642
2489,000000	99,822849
2488,000000	99,827733
2487,000000	99,830746
2486,000000	99,833217
2485,000000	99,836365
2484,000000	99,839319
2483,000000	99,840927
2482,000000	99,842041
2481,000000	99,844591
2480,000000	99,849053
2479,000000	99,854107
2478,000000	99,858192
2477,000000	99,860219
2476,000000	99,859478
2475,000000	99,856435
2474,000000	99,853378
2473,000000	99,852778
2472,000000	99,854812
2471,000000	99,857687
2470,000000	99,860280
2469,000000	99,862924
2468,000000	99,865526
2467,000000	99,866743
2466,000000	99,866040
2465,000000	99,865248
2464,000000	99,866741
2463,000000	99,870592
2462,000000	99,874488
2461,000000	99,876178
2460,000000	99,875296
2459,000000	99,873169
2458,000000	99,871660
2457,000000	99,872044
2456,000000	99,874314
2455,000000	99,877355
2454,000000	99,879946
2453,000000	99,881595
2452,000000	99,882431
2451,000000	99,882716
2450,000000	99,882734
2449,000000	99,882796
2448,000000	99,882985
2447,000000	99,883090
2446,000000	99,883029
2445,000000	99,883157
2444,000000	99,883938
2443,000000	99,885371
2442,000000	99,886693
2441,000000	99,886478
2440,000000	99,883436
2439,000000	99,877829
2438,000000	99,872047
2437,000000	99,868863
2436,000000	99,868600
2435,000000	99,868512
2434,000000	99,865307
2433,000000	99,858006
2432,000000	99,848432
2431,000000	99,839856
2430,000000	99,835353
2429,000000	99,836195
2428,000000	99,840574
2427,000000	99,844269
2426,000000	99,843715
2425,000000	99,838908
2424,000000	99,833118
2423,000000	99,829870
2422,000000	99,830300
2421,000000	99,832810
2420,000000	99,834545
2419,000000	99,833500
2418,000000	99,829960
2417,000000	99,826138
2416,000000	99,824196
2415,000000	99,824598
2414,000000	99,826335
2413,000000	99,828196
2412,000000	99,829361
2411,000000	99,829370
2410,000000	99,828421
2409,000000	99,827665
2408,000000	99,828482
2407,000000	99,831241
2406,000000	99,835131
2405,000000	99,839120
2404,000000	99,842599
2403,000000	99,845139
2402,000000	99,846302
2401,000000	99,845953
2400,000000	99,844428
2399,000000	99,842242
2398,000000	99,839902
2397,000000	99,837965
2396,000000	99,836813
2395,000000	99,836357
2394,000000	99,836462
2393,000000	99,837690
2392,000000	99,840949
2391,000000	99,846033
2390,000000	99,851010
2389,000000	99,853630
2388,000000	99,853005
2387,000000	99,849756
2386,000000	99,845061
2385,000000	99,840049
2384,000000	99,835887
2383,000000	99,833226
2382,000000	99,831472
2381,000000	99,829212
2380,000000	99,825532
2379,000000	99,820802
2378,000000	99,816132
2377,000000	99,812888
2376,000000	99,812627
2375,000000	99,816467
2374,000000	99,823588
2373,000000	99,830866
2372,000000	99,834977
2371,000000	99,835009
2370,000000	99,833105
2369,000000	99,832318
2368,000000	99,834113
2367,000000	99,837847
2366,000000	99,842199
2365,000000	99,846721
2364,000000	99,850956
2363,000000	99,853034
2362,000000	99,850656
2361,000000	99,843924
2360,000000	99,836690
2359,000000	99,833557
2358,000000	99,836487
2357,000000	99,843340
2356,000000	99,849053
2355,000000	99,850169
2354,000000	99,848479
2353,000000	99,847470
2352,000000	99,847706
2351,000000	99,848612
2350,000000	99,851051
2349,000000	99,855627
2348,000000	99,861500
2347,000000	99,868045
2346,000000	99,875428
2345,000000	99,882734
2344,000000	99,888099
2343,000000	99,891008
2342,000000	99,892111
2341,000000	99,891308
2340,000000	99,887903
2339,000000	99,882126
2338,000000	99,875784
2337,000000	99,870994
2336,000000	99,867873
2335,000000	99,865546
2334,000000	99,864291
2333,000000	99,865082
2332,000000	99,866833
2331,000000	99,868028
2330,000000	99,869446
2329,000000	99,873987
2328,000000	99,882360
2327,000000	99,892904
2326,000000	99,903775
2325,000000	99,914193
2324,000000	99,923033
2323,000000	99,928455
2322,000000	99,929292
2321,000000	99,926486
2320,000000	99,922167
2319,000000	99,918530
2318,000000	99,916675
2317,000000	99,916776
2316,000000	99,917805
2315,000000	99,918675
2314,000000	99,918743
2313,000000	99,918249
2312,000000	99,917423
2311,000000	99,916570
2310,000000	99,915951
2309,000000	99,915587
2308,000000	99,915023
2307,000000	99,914432
2306,000000	99,915322
2305,000000	99,919433
2304,000000	99,926409
2303,000000	99,933407
2302,000000	99,937116
2301,000000	99,936510
2300,000000	99,933483
2299,000000	99,931497
2298,000000	99,932979
2297,000000	99,937883
2296,000000	99,943808
2295,000000	99,948184
2294,000000	99,949904
2293,000000	99,949620
2292,000000	99,949042
2291,000000	99,950842
2290,000000	99,957877
2289,000000	99,970504
2288,000000	99,984573
2287,000000	99,993994
2286,000000	99,996379
2285,000000	99,994864
2284,000000	99,993666
2283,000000	99,993103
2282,000000	99,990664
2281,000000	99,985551
2280,000000	99,980014
2279,000000	99,976346
2278,000000	99,975146
2277,000000	99,976618
2276,000000	99,980794
2275,000000	99,985515
2274,000000	99,986820
2273,000000	99,983726
2272,000000	99,980639
2271,000000	99,982372
2270,000000	99,987534
2269,000000	99,990010
2268,000000	99,987010
2267,000000	99,982843
2266,000000	99,983768
2265,000000	99,991558
2264,000000	100,003552
2263,000000	100,016437
2262,000000	100,027570
2261,000000	100,034208
2260,000000	100,034888
2259,000000	100,031690
2258,000000	100,029047
2257,000000	100,030042
2256,000000	100,035208
2255,000000	100,044274
2254,000000	100,056506
2253,000000	100,068881
2252,000000	100,076522
2251,000000	100,076649
2250,000000	100,071041
2249,000000	100,063906
2248,000000	100,058600
2247,000000	100,057174
2246,000000	100,061259
2245,000000	100,070924
2244,000000	100,082550
2243,000000	100,089787
2242,000000	100,088169
2241,000000	100,079131
2240,000000	100,069082
2239,000000	100,063922
2238,000000	100,064299
2237,000000	100,066431
2236,000000	100,067118
2235,000000	100,066625
2234,000000	100,066431
2233,000000	100,066309
2232,000000	100,065227
2231,000000	100,063573
2230,000000	100,062049
2229,000000	100,059628
2228,000000	100,055697
2227,000000	100,053464
2226,000000	100,057234
2225,000000	100,065764
2224,000000	100,072226
2223,000000	100,072395
2222,000000	100,069397
2221,000000	100,068351
2220,000000	100,069914
2219,000000	100,071944
2218,000000	100,074557
2217,000000	100,079515
2216,000000	100,086065
2215,000000	100,090946
2214,000000	100,092172
2213,000000	100,090917
2212,000000	100,090562
2211,000000	100,095230
2210,000000	100,107102
2209,000000	100,122773
2208,000000	100,134127
2207,000000	100,135935
2206,000000	100,131234
2205,000000	100,127086
2204,000000	100,126619
2203,000000	100,127747
2202,000000	100,127725
2201,000000	100,125413
2200,000000	100,120435
2199,000000	100,114033
2198,000000	100,110609
2197,000000	100,114649
2196,000000	100,124911
2195,000000	100,133667
2194,000000	100,132857
2193,000000	100,120953
2192,000000	100,105423
2191,000000	100,098718
2190,000000	100,108641
2189,000000	100,130062
2188,000000	100,148912
2187,000000	100,157478
2186,000000	100,162323
2185,000000	100,173225
2184,000000	100,187867
2183,000000	100,194146
2182,000000	100,186398
2181,000000	100,172759
2180,000000	100,165586
2179,000000	100,169868
2178,000000	100,181834
2177,000000	100,193183
2176,000000	100,196180
2175,000000	100,189621
2174,000000	100,180888
2173,000000	100,178833
2172,000000	100,184904
2171,000000	100,194568
2170,000000	100,205953
2169,000000	100,221061
2168,000000	100,238380
2167,000000	100,250731
2166,000000	100,253232
2165,000000	100,249484
2164,000000	100,246797
2163,000000	100,248499
2162,000000	100,253122
2161,000000	100,257382
2160,000000	100,257340
2159,000000	100,250928
2158,000000	100,242727
2157,000000	100,242337
2156,000000	100,253978
2155,000000	100,271340
2154,000000	100,284754
2153,000000	100,290364
2152,000000	100,291035
2151,000000	100,290274
2150,000000	100,288008
2149,000000	100,281577
2148,000000	100,268815
2147,000000	100,250570
2146,000000	100,232192
2145,000000	100,222232
2144,000000	100,226385
2143,000000	100,240781
2142,000000	100,252247
2141,000000	100,247767
2140,000000	100,225662
2139,000000	100,196950
2138,000000	100,174847
2137,000000	100,163400
2136,000000	100,156595
2135,000000	100,146890
2134,000000	100,132066
2133,000000	100,114851
2132,000000	100,100182
2131,000000	100,094116
2130,000000	100,101020
2129,000000	100,118289
2128,000000	100,136037
2127,000000	100,145353
2126,000000	100,145677
2125,000000	100,142209
2124,000000	100,138320
2123,000000	100,133099
2122,000000	100,124968
2121,000000	100,114246
2120,000000	100,102519
2119,000000	100,091924
2118,000000	100,084873
2117,000000	100,082402
2116,000000	100,083136
2115,000000	100,085261
2114,000000	100,088434
2113,000000	100,092288
2112,000000	100,095215
2111,000000	100,096998
2110,000000	100,100264
2109,000000	100,106018
2108,000000	100,109844
2107,000000	100,106828
2106,000000	100,098837
2105,000000	100,092668
2104,000000	100,091751
2103,000000	100,094008
2102,000000	100,097222
2101,000000	100,101503
2100,000000	100,106241
2099,000000	100,109121
2098,000000	100,109286
2097,000000	100,107939
2096,000000	100,105389
2095,000000	100,100885
2094,000000	100,095685
2093,000000	100,092747
2092,000000	100,093117
2091,000000	100,095789
2090,000000	100,100773
2089,000000	100,108662
2088,000000	100,117623
2087,000000	100,124765
2086,000000	100,130506
2085,000000	100,137702
2084,000000	100,146291
2083,000000	100,152887
2082,000000	100,156055
2081,000000	100,158063
2080,000000	100,160623
2079,000000	100,162870
2078,000000	100,164152
2077,000000	100,164352
2076,000000	100,160526
2075,000000	100,148466
2074,000000	100,129888
2073,000000	100,113858
2072,000000	100,108421
2071,000000	100,114459
2070,000000	100,129265
2069,000000	100,150010
2068,000000	100,170356
2067,000000	100,179104
2066,000000	100,168552
2065,000000	100,144129
2064,000000	100,122258
2063,000000	100,117883
2062,000000	100,134318
2061,000000	100,162006
2060,000000	100,185182
2059,000000	100,193045
2058,000000	100,186851
2057,000000	100,175490
2056,000000	100,165357
2055,000000	100,158065
2054,000000	100,156724
2053,000000	100,167309
2052,000000	100,190732
2051,000000	100,218346
2050,000000	100,238735
2049,000000	100,247191
2048,000000	100,247040
2047,000000	100,243056
2046,000000	100,236846
2045,000000	100,228119
2044,000000	100,217967
2043,000000	100,211074
2042,000000	100,213694
2041,000000	100,225802
2040,000000	100,236108
2039,000000	100,231602
2038,000000	100,213636
2037,000000	100,199362
2036,000000	100,204750
2035,000000	100,229118
2034,000000	100,257980
2033,000000	100,276648
2032,000000	100,280531
2031,000000	100,276978
2030,000000	100,278403
2029,000000	100,289507
2028,000000	100,300024
2027,000000	100,295483
2026,000000	100,275197
2025,000000	100,254768
2024,000000	100,249732
2023,000000	100,260788
2022,000000	100,275880
2021,000000	100,281253
2020,000000	100,271352
2019,000000	100,252962
2018,000000	100,239888
2017,000000	100,240368
2016,000000	100,250320
2015,000000	100,262122
2014,000000	100,273882
2013,000000	100,283954
2012,000000	100,285110
2011,000000	100,274493
2010,000000	100,263029
2009,000000	100,261882
2008,000000	100,262452
2007,000000	100,245284
2006,000000	100,209301
2005,000000	100,177440
2004,000000	100,170946
2003,000000	100,191305
2002,000000	100,227274
2001,000000	100,264186
2000,000000	100,285860
1999,000000	100,281308
1998,000000	100,255274
1997,000000	100,225809
1996,000000	100,207134
1995,000000	100,199890
1994,000000	100,198926
1993,000000	100,200819
1992,000000	100,201558
1991,000000	100,197767
1990,000000	100,195027
1989,000000	100,206231
1988,000000	100,236452
1987,000000	100,275253
1986,000000	100,306855
1985,000000	100,322003
1984,000000	100,319112
1983,000000	100,302480
1982,000000	100,283872
1981,000000	100,277878
1980,000000	100,288023
1979,000000	100,300926
1978,000000	100,299852
1977,000000	100,281897
1976,000000	100,258510
1975,000000	100,243141
1974,000000	100,242286
1973,000000	100,252371
1972,000000	100,261720
1971,000000	100,261571
1970,000000	100,254767
1969,000000	100,249117
1968,000000	100,246202
1967,000000	100,244137
1966,000000	100,246414
1965,000000	100,255991
1964,000000	100,264280
1963,000000	100,259182
1962,000000	100,242403
1961,000000	100,227219
1960,000000	100,219141
1959,000000	100,211450
1958,000000	100,201149
1957,000000	100,194856
1956,000000	100,195430
1955,000000	100,195217
1954,000000	100,187842
1953,000000	100,178314
1952,000000	100,176055
1951,000000	100,182903
1950,000000	100,191291
1949,000000	100,190716
1948,000000	100,176275
1947,000000	100,154635
1946,000000	100,140615
1945,000000	100,142875
1944,000000	100,154138
1943,000000	100,161307
1942,000000	100,163017
1941,000000	100,167918
1940,000000	100,177937
1939,000000	100,185991
1938,000000	100,188199
1937,000000	100,187549
1936,000000	100,185612
1935,000000	100,179951
1934,000000	100,171936
1933,000000	100,168321
1932,000000	100,172045
1931,000000	100,179173
1930,000000	100,186741
1929,000000	100,195908
1928,000000	100,205148
1927,000000	100,207414
1926,000000	100,198833
1925,000000	100,184357
1924,000000	100,172321
1923,000000	100,167253
1922,000000	100,169032
1921,000000	100,175190
1920,000000	100,181044
1919,000000	100,181375
1918,000000	100,175521
1917,000000	100,168539
1916,000000	100,164020
1915,000000	100,161324
1914,000000	100,160535
1913,000000	100,163587
1912,000000	100,169804
1911,000000	100,174518
1910,000000	100,173307
1909,000000	100,165634
1908,000000	100,154219
1907,000000	100,143546
1906,000000	100,139357
1905,000000	100,144115
1904,000000	100,152882
1903,000000	100,157741
1902,000000	100,155552
1901,000000	100,148832
1900,000000	100,140221
1899,000000	100,131127
1898,000000	100,125025
1897,000000	100,124894
1896,000000	100,127268
1895,000000	100,125350
1894,000000	100,118388
1893,000000	100,112320
1892,000000	100,110620
1891,000000	100,110626
1890,000000	100,108635
1889,000000	100,103593
1888,000000	100,095206
1887,000000	100,084293
1886,000000	100,075595
1885,000000	100,073982
1884,000000	100,077742
1883,000000	100,081290
1882,000000	100,083650
1881,000000	100,087874
1880,000000	100,092894
1879,000000	100,093229
1878,000000	100,087543
1877,000000	100,080192
1876,000000	100,074230
1875,000000	100,069820
1874,000000	100,068505
1873,000000	100,071803
1872,000000	100,076126
1871,000000	100,075728
1870,000000	100,070983
1869,000000	100,067769
1868,000000	100,066354
1867,000000	100,060608
1866,000000	100,051040
1865,000000	100,045806
1864,000000	100,048126
1863,000000	100,052658
1862,000000	100,054399
1861,000000	100,053611
1860,000000	100,050792
1859,000000	100,044402
1858,000000	100,036002
1857,000000	100,030327
1856,000000	100,027922
1855,000000	100,024530
1854,000000	100,019350
1853,000000	100,016217
1852,000000	100,015313
1851,000000	100,011001
1850,000000	100,001628
1849,000000	99,993030
1848,000000	99,989107
1847,000000	99,986916
1846,000000	99,982958
1845,000000	99,977788
1844,000000	99,971929
1843,000000	99,963532
1842,000000	99,953923
1841,000000	99,949826
1840,000000	99,954403
1839,000000	99,962521
1838,000000	99,968491
1837,000000	99,971241
1836,000000	99,971545
1835,000000	99,970492
1834,000000	99,970937
1833,000000	99,975067
1832,000000	99,979727
1831,000000	99,979840
1830,000000	99,977877
1829,000000	99,980146
1828,000000	99,983498
1827,000000	99,980773
1826,000000	99,973650
1825,000000	99,969454
1824,000000	99,968969
1823,000000	99,966062
1822,000000	99,960078
1821,000000	99,956395
1820,000000	99,955061
1819,000000	99,950234
1818,000000	99,941188
1817,000000	99,933869
1816,000000	99,930826
1815,000000	99,928450
1814,000000	99,925040
1813,000000	99,923576
1812,000000	99,924325
1811,000000	99,923536
1810,000000	99,920318
1809,000000	99,916862
1808,000000	99,912234
1807,000000	99,903410
1806,000000	99,892823
1805,000000	99,886966
1804,000000	99,886669
1803,000000	99,886207
1802,000000	99,882835
1801,000000	99,879288
1800,000000	99,874684
1799,000000	99,864573
1798,000000	99,851381
1797,000000	99,842453
1796,000000	99,838181
1795,000000	99,831365
1794,000000	99,819387
1793,000000	99,808263
1792,000000	99,800848
1791,000000	99,791436
1790,000000	99,778580
1789,000000	99,768599
1788,000000	99,762688
1787,000000	99,754503
1786,000000	99,742074
1785,000000	99,730792
1784,000000	99,721233
1783,000000	99,706746
1782,000000	99,687023
1781,000000	99,670292
1780,000000	99,657638
1779,000000	99,641332
1778,000000	99,621213
1777,000000	99,605815
1776,000000	99,596065
1775,000000	99,580645
1774,000000	99,552957
1773,000000	99,519885
1772,000000	99,488348
1771,000000	99,454364
1770,000000	99,416309
1769,000000	99,380875
1768,000000	99,348527
1767,000000	99,313001
1766,000000	99,274789
1765,000000	99,238155
1764,000000	99,196113
1763,000000	99,133350
1762,000000	99,050155
1761,000000	98,965043
1760,000000	98,880280
1759,000000	98,777869
1758,000000	98,647739
1757,000000	98,498559
1756,000000	98,342775
1755,000000	98,180274
1754,000000	98,005452
1753,000000	97,809016
1752,000000	97,568481
1751,000000	97,265319
1750,000000	96,915885
1749,000000	96,551980
1748,000000	96,178062
1747,000000	95,776846
1746,000000	95,339930
1745,000000	94,868172
1744,000000	94,358133
1743,000000	93,808682
1742,000000	93,222853
1741,000000	92,586785
1740,000000	91,881114
1739,000000	91,148171
1738,000000	90,479732
1737,000000	89,894850
1736,000000	89,285759
1735,000000	88,483285
1734,000000	87,491152
1733,000000	86,577072
1732,000000	85,860618
1731,000000	85,219163
1730,000000	84,559249
1729,000000	83,901439
1728,000000	83,293843
1727,000000	82,735487
1726,000000	82,213034
1725,000000	81,745312
1724,000000	81,354189
1723,000000	81,040044
1722,000000	80,815276
1721,000000	80,711989
1720,000000	80,744934
1719,000000	80,906202
1718,000000	81,215937
1717,000000	81,723346
1716,000000	82,404643
1715,000000	83,188515
1714,000000	84,050008
1713,000000	84,991684
1712,000000	86,000418
1711,000000	87,051631
1710,000000	88,121668
1709,000000	89,180952
1708,000000	90,208911
1707,000000	91,221881
1706,000000	92,228851
1705,000000	93,150448
1704,000000	93,884622
1703,000000	94,447996
1702,000000	94,953215
1701,000000	95,502273
1700,000000	96,061062
1699,000000	96,488391
1698,000000	96,762761
1697,000000	96,975357
1696,000000	97,197340
1695,000000	97,422510
1694,000000	97,597987
1693,000000	97,711638
1692,000000	97,799712
1691,000000	97,893232
1690,000000	97,991097
1689,000000	98,074277
1688,000000	98,138787
1687,000000	98,196973
1686,000000	98,253497
1685,000000	98,301200
1684,000000	98,349546
1683,000000	98,411787
1682,000000	98,469131
1681,000000	98,510696
1680,000000	98,548581
1679,000000	98,594354
1678,000000	98,645530
1677,000000	98,692454
1676,000000	98,737087
1675,000000	98,790129
1674,000000	98,844319
1673,000000	98,882559
1672,000000	98,910321
1671,000000	98,946236
1670,000000	98,992963
1669,000000	99,035831
1668,000000	99,068330
1667,000000	99,097725
1666,000000	99,127252
1665,000000	99,152193
1664,000000	99,172421
1663,000000	99,196205
1662,000000	99,224042
1661,000000	99,245365
1660,000000	99,258767
1659,000000	99,272977
1658,000000	99,290195
1657,000000	99,304689
1656,000000	99,314508
1655,000000	99,323362
1654,000000	99,330287
1653,000000	99,335368
1652,000000	99,344051
1651,000000	99,348034
1650,000000	99,351897
1649,000000	99,361433
1648,000000	99,368089
1647,000000	99,374038
1646,000000	99,383219
1645,000000	99,386932
1644,000000	99,384681
1643,000000	99,387727
1642,000000	99,396980
1641,000000	99,403920
1640,000000	99,406972
1639,000000	99,411771
1638,000000	99,416999
1637,000000	99,411547
1636,000000	99,395694
1635,000000	99,387489
1634,000000	99,388111
1633,000000	99,383436
1632,000000	99,376442
1631,000000	99,376478
1630,000000	99,382067
1629,000000	99,386604
1628,000000	99,390190
1627,000000	99,397838
1626,000000	99,406479
1625,000000	99,408277
1624,000000	99,404633
1623,000000	99,406316
1622,000000	99,414650
1621,000000	99,419538
1620,000000	99,418724
1619,000000	99,417379
1618,000000	99,413865
1617,000000	99,402136
1616,000000	99,387414
1615,000000	99,378564
1614,000000	99,372964
1613,000000	99,363541
1612,000000	99,347613
1611,000000	99,326701
1610,000000	99,298308
1609,000000	99,254534
1608,000000	99,191458
1607,000000	99,109515
1606,000000	99,002041
1605,000000	98,857777
1604,000000	98,678804
1603,000000	98,488483
1602,000000	98,317745
1601,000000	98,190441
1600,000000	98,126264
1599,000000	98,139557
1598,000000	98,224882
1597,000000	98,355457
1596,000000	98,504291
1595,000000	98,654776
1594,000000	98,790052
1593,000000	98,893040
1592,000000	98,960402
1591,000000	99,001659
1590,000000	99,021001
1589,000000	99,012276
1588,000000	98,970547
1587,000000	98,896479
1586,000000	98,787409
1585,000000	98,637822
1584,000000	98,454555
1583,000000	98,263111
1582,000000	98,098436
1581,000000	97,990000
1580,000000	97,955014
1579,000000	98,001056
1578,000000	98,130874
1577,000000	98,337378
1576,000000	98,582642
1575,000000	98,799830
1574,000000	98,949252
1573,000000	99,042489
1572,000000	99,105265
1571,000000	99,155178
1570,000000	99,200244
1569,000000	99,238082
1568,000000	99,264278
1567,000000	99,282886
1566,000000	99,300980
1565,000000	99,318457
1564,000000	99,333091
1563,000000	99,345811
1562,000000	99,356342
1561,000000	99,359589
1560,000000	99,351756
1559,000000	99,352171
1558,000000	99,372237
1557,000000	99,380189
1556,000000	99,371864
1555,000000	99,369276
1554,000000	99,375518
1553,000000	99,380017
1552,000000	99,377528
1551,000000	99,375269
1550,000000	99,379322
1549,000000	99,385998
1548,000000	99,390984
1547,000000	99,395320
1546,000000	99,400320
1545,000000	99,403983
1544,000000	99,407027
1543,000000	99,413069
1542,000000	99,418320
1541,000000	99,412091
1540,000000	99,400383
1539,000000	99,400970
1538,000000	99,405818
1537,000000	99,402069
1536,000000	99,396912
1535,000000	99,398367
1534,000000	99,405608
1533,000000	99,413237
1532,000000	99,416996
1531,000000	99,418715
1530,000000	99,419994
1529,000000	99,417714
1528,000000	99,412928
1527,000000	99,412831
1526,000000	99,418673
1525,000000	99,422534
1524,000000	99,420248
1523,000000	99,415744
1522,000000	99,410646
1521,000000	99,403841
1520,000000	99,397699
1519,000000	99,393257
1518,000000	99,386017
1517,000000	99,370429
1516,000000	99,353564
1515,000000	99,346345
1514,000000	99,344002
1513,000000	99,335966
1512,000000	99,322735
1511,000000	99,313430
1510,000000	99,307556
1509,000000	99,294032
1508,000000	99,270660
1507,000000	99,256874
1506,000000	99,262355
1505,000000	99,263259
1504,000000	99,250424
1503,000000	99,240079
1502,000000	99,234261
1501,000000	99,220113
1500,000000	99,194646
1499,000000	99,164400
1498,000000	99,123662
1497,000000	99,055110
1496,000000	98,961294
1495,000000	98,861212
1494,000000	98,754742
1493,000000	98,627466
1492,000000	98,476983
1491,000000	98,320772
1490,000000	98,186042
1489,000000	98,096868
1488,000000	98,069433
1487,000000	98,102197
1486,000000	98,166593
1485,000000	98,227843
1484,000000	98,272838
1483,000000	98,302032
1482,000000	98,306162
1481,000000	98,271481
1480,000000	98,204020
1479,000000	98,117944
1478,000000	98,005977
1477,000000	97,852360
1476,000000	97,665819
1475,000000	97,458993
1474,000000	97,192364
1473,000000	96,798299
1472,000000	96,286981
1471,000000	95,740290
1470,000000	95,194684
1469,000000	94,648854
1468,000000	94,130914
1467,000000	93,687559
1466,000000	93,342887
1465,000000	93,096690
1464,000000	92,947842
1463,000000	92,884405
1462,000000	92,876290
1461,000000	92,902018
1460,000000	92,966401
1459,000000	93,091884
1458,000000	93,299059
1457,000000	93,576271
1456,000000	93,864591
1455,000000	94,112568
1454,000000	94,314984
1453,000000	94,475941
1452,000000	94,585696
1451,000000	94,629688
1450,000000	94,595723
1449,000000	94,487312
1448,000000	94,343837
1447,000000	94,216793
1446,000000	94,107938
1445,000000	93,968696
1444,000000	93,746509
1443,000000	93,397643
1442,000000	92,884138
1441,000000	92,207296
1440,000000	91,422330
1439,000000	90,571648
1438,000000	89,633357
1437,000000	88,640857
1436,000000	87,837265
1435,000000	87,444639
1434,000000	87,404460
1433,000000	87,546769
1432,000000	87,736587
1431,000000	87,819700
1430,000000	87,601672
1429,000000	86,983006
1428,000000	86,110907
1427,000000	85,321631
1426,000000	84,958952
1425,000000	85,263224
1424,000000	86,233601
1423,000000	87,531204
1422,000000	88,764282
1421,000000	89,820080
1420,000000	90,788522
1419,000000	91,694177
1418,000000	92,435973
1417,000000	92,986284
1416,000000	93,439194
1415,000000	93,875915
1414,000000	94,323255
1413,000000	94,787331
1412,000000	95,266535
1411,000000	95,740082
1410,000000	96,178082
1409,000000	96,563604
1408,000000	96,889547
1407,000000	97,149266
1406,000000	97,346274
1405,000000	97,496327
1404,000000	97,606043
1403,000000	97,670083
1402,000000	97,692363
1401,000000	97,685103
1400,000000	97,648649
1399,000000	97,573903
1398,000000	97,463550
1397,000000	97,324833
1396,000000	97,147484
1395,000000	96,917599
1394,000000	96,649842
1393,000000	96,375535
1392,000000	96,106828
1391,000000	95,840466
1390,000000	95,574741
1389,000000	95,305434
1388,000000	95,021303
1387,000000	94,720912
1386,000000	94,423141
1385,000000	94,146185
1384,000000	93,894277
1383,000000	93,672489
1382,000000	93,497012
1381,000000	93,385423
1380,000000	93,348286
1379,000000	93,391178
1378,000000	93,512436
1377,000000	93,700742
1376,000000	93,941810
1375,000000	94,218718
1374,000000	94,501322
1373,000000	94,750121
1372,000000	94,940590
1371,000000	95,073356
1370,000000	95,160067
1369,000000	95,209321
1368,000000	95,223570
1367,000000	95,202574
1366,000000	95,145966
1365,000000	95,052830
1364,000000	94,921507
1363,000000	94,755242
1362,000000	94,567357
1361,000000	94,373514
1360,000000	94,181781
1359,000000	93,994848
1358,000000	93,817229
1357,000000	93,658029
1356,000000	93,529622
1355,000000	93,444113
1354,000000	93,408737
1353,000000	93,422884
1352,000000	93,479540
1351,000000	93,566603
1350,000000	93,664215
1349,000000	93,745221
1348,000000	93,782239
1347,000000	93,753688
1346,000000	93,642283
1345,000000	93,434717
1344,000000	93,124527
1343,000000	92,709964
1342,000000	92,186214
1341,000000	91,547524
1340,000000	90,814318
1339,000000	90,053981
1338,000000	89,353771
1337,000000	88,775679
1336,000000	88,347405
1335,000000	88,072396
1334,000000	87,930932
1333,000000	87,886508
1332,000000	87,904101
1331,000000	87,962437
1330,000000	88,046851
1329,000000	88,143795
1328,000000	88,248158
1327,000000	88,364378
1326,000000	88,496997
1325,000000	88,643557
1324,000000	88,797032
1323,000000	88,949289
1322,000000	89,090845
1321,000000	89,214137
1320,000000	89,318773
1319,000000	89,408713
1318,000000	89,483311
1317,000000	89,536731
1316,000000	89,565078
1315,000000	89,567985
1314,000000	89,543047
1313,000000	89,483638
1312,000000	89,384708
1311,000000	89,243177
1310,000000	89,052710
1309,000000	88,805651
1308,000000	88,500840
1307,000000	88,146568
1306,000000	87,752005
1305,000000	87,322327
1304,000000	86,864444
1303,000000	86,385955
1302,000000	85,886309
1301,000000	85,355717
1300,000000	84,786532
1299,000000	84,178630
1298,000000	83,530686
1297,000000	82,841096
1296,000000	82,123354
1295,000000	81,408969
1294,000000	80,729755
1293,000000	80,109907
1292,000000	79,576528
1291,000000	79,159550
1290,000000	78,872392
1289,000000	78,702239
1288,000000	78,624759
1287,000000	78,609759
1286,000000	78,614030
1285,000000	78,592052
1284,000000	78,518494
1283,000000	78,391050
1282,000000	78,212515
1281,000000	77,986327
1280,000000	77,729878
1279,000000	77,472932
1278,000000	77,236593
1277,000000	77,027319
1276,000000	76,852061
1275,000000	76,720243
1274,000000	76,627157
1273,000000	76,553569
1272,000000	76,484978
1271,000000	76,415154
1270,000000	76,329929
1269,000000	76,206791
1268,000000	76,034052
1267,000000	75,814851
1266,000000	75,551513
1265,000000	75,241707
1264,000000	74,893193
1263,000000	74,521666
1262,000000	74,129799
1261,000000	73,706326
1260,000000	73,249158
1259,000000	72,774896
1258,000000	72,309691
1257,000000	71,896760
1256,000000	71,611967
1255,000000	71,541356
1254,000000	71,719209
1253,000000	72,102338
1252,000000	72,607238
1251,000000	73,151280
1250,000000	73,673352
1249,000000	74,144424
1248,000000	74,571385
1247,000000	74,978736
1246,000000	75,378952
1245,000000	75,770291
1244,000000	76,155321
1243,000000	76,544066
1242,000000	76,941096
1241,000000	77,346272
1240,000000	77,767906
1239,000000	78,219654
1238,000000	78,704024
1237,000000	79,210952
1236,000000	79,729444
1235,000000	80,248819
1234,000000	80,753063
1233,000000	81,230021
1232,000000	81,690219
1231,000000	82,167834
1230,000000	82,706777
1229,000000	83,349311
1228,000000	84,125030
1227,000000	85,033358
1226,000000	86,031704
1225,000000	87,050069
1224,000000	88,017902
1223,000000	88,880168
1222,000000	89,602459
1221,000000	90,175549
1220,000000	90,611567
1219,000000	90,929812
1218,000000	91,149245
1217,000000	91,286695
1216,000000	91,360809
1215,000000	91,390597
1214,000000	91,389698
1213,000000	91,368721
1212,000000	91,336351
1211,000000	91,297781
1210,000000	91,252449
1209,000000	91,196622
1208,000000	91,129976
1207,000000	91,055417
1206,000000	90,974657
1205,000000	90,887779
1204,000000	90,797277
1203,000000	90,709110
1202,000000	90,629309
1201,000000	90,562666
1200,000000	90,514736
1199,000000	90,492252
1198,000000	90,499494
1197,000000	90,537742
1196,000000	90,607519
1195,000000	90,708128
1194,000000	90,837395
1193,000000	90,992900
1192,000000	91,174277
1191,000000	91,381574
1190,000000	91,611862
1189,000000	91,860737
1188,000000	92,123711
1187,000000	92,395161
1186,000000	92,667720
1185,000000	92,933787
1184,000000	93,185586
1183,000000	93,414249
1182,000000	93,612625
1181,000000	93,779578
1180,000000	93,919501
1179,000000	94,035761
1178,000000	94,128977
1177,000000	94,200529
1176,000000	94,252555
1175,000000	94,284862
1174,000000	94,292836
1173,000000	94,271615
1172,000000	94,220076
1171,000000	94,139720
1170,000000	94,033769
1169,000000	93,908155
1168,000000	93,773576
1167,000000	93,645738
1166,000000	93,544012
1165,000000	93,488399
1164,000000	93,493818
1163,000000	93,561740
1162,000000	93,676364
1161,000000	93,811545
1160,000000	93,940710
1159,000000	94,042602
1158,000000	94,103328
1157,000000	94,117651
1156,000000	94,087548
1155,000000	94,019249
1154,000000	93,919678
1153,000000	93,793194
1152,000000	93,639777
1151,000000	93,452851
1150,000000	93,223596
1149,000000	92,946304
1148,000000	92,618083
1147,000000	92,235549
1146,000000	91,792500
1145,000000	91,287289
1144,000000	90,730556
1143,000000	90,143283
1142,000000	89,549700
1141,000000	88,974188
1140,000000	88,442233
1139,000000	87,973704
1138,000000	87,571938
1137,000000	87,223924
1136,000000	86,912195
1135,000000	86,618836
1134,000000	86,321231
1133,000000	85,997876
1132,000000	85,641112
1131,000000	85,259353
1130,000000	84,866552
1129,000000	84,477146
1128,000000	84,111013
1127,000000	83,788929
1126,000000	83,521621
1125,000000	83,311864
1124,000000	83,168120
1123,000000	83,110062
1122,000000	83,155403
1121,000000	83,315133
1120,000000	83,597764
1119,000000	84,002817
1118,000000	84,514118
1117,000000	85,102883
1116,000000	85,738794
1115,000000	86,389783
1114,000000	87,017053
1113,000000	87,582742
1112,000000	88,060695
1111,000000	88,436251
1110,000000	88,702085
1109,000000	88,863644
1108,000000	88,940239
1107,000000	88,957087
1106,000000	88,936256
1105,000000	88,897999
1104,000000	88,867184
1103,000000	88,865004
1102,000000	88,896311
1101,000000	88,951541
1100,000000	89,019739
1099,000000	89,093279
1098,000000	89,163274
1097,000000	89,221394
1096,000000	89,267582
1095,000000	89,309029
1094,000000	89,350264
1093,000000	89,389170
1092,000000	89,422219
1091,000000	89,447757
1090,000000	89,462299
1089,000000	89,459310
1088,000000	89,429656
1087,000000	89,359596
1086,000000	89,230544
1085,000000	89,021901
1084,000000	88,717335
1083,000000	88,302381
1082,000000	87,762118
1081,000000	87,092185
1080,000000	86,311525
1079,000000	85,463799
1078,000000	84,604131
1077,000000	83,791655
1076,000000	83,089945
1075,000000	82,560979
1074,000000	82,246751
1073,000000	82,167250
1072,000000	82,334573
1071,000000	82,744169
1070,000000	83,362939
1069,000000	84,134059
1068,000000	84,998401
1067,000000	85,904636
1066,000000	86,802112
1065,000000	87,646963
1064,000000	88,412603
1063,000000	89,090082
1062,000000	89,680733
1061,000000	90,193567
1060,000000	90,641555
1059,000000	91,034323
1058,000000	91,375860
1057,000000	91,668406
1056,000000	91,918990
1055,000000	92,135362
1054,000000	92,320380
1053,000000	92,473979
1052,000000	92,595020
1051,000000	92,681811
1050,000000	92,730403
1049,000000	92,736279
1048,000000	92,695657
1047,000000	92,600151
1046,000000	92,437331
1045,000000	92,200356
1044,000000	91,899885
1043,000000	91,567266
1042,000000	91,247491
1041,000000	90,989889
1040,000000	90,839365
1039,000000	90,825076
1038,000000	90,948608
1037,000000	91,184853
1036,000000	91,490170
1035,000000	91,812238
1034,000000	92,104848
1033,000000	92,343664
1032,000000	92,530253
1031,000000	92,677036
1030,000000	92,790949
1029,000000	92,873112
1028,000000	92,928829
1027,000000	92,969587
1026,000000	93,005928
1025,000000	93,042844
1024,000000	93,081329
1023,000000	93,121053
1022,000000	93,160114
1021,000000	93,195822
1020,000000	93,226698
1019,000000	93,252311
1018,000000	93,272073
1017,000000	93,285395
1016,000000	93,292260
1015,000000	93,292083
1014,000000	93,282677
1013,000000	93,262375
1012,000000	93,231962
1011,000000	93,193376
1010,000000	93,148168
1009,000000	93,098072
1008,000000	93,045538
1007,000000	92,991259
1006,000000	92,932684
1005,000000	92,867172
1004,000000	92,794420
1003,000000	92,714099
1002,000000	92,623023
1001,000000	92,517949
1000,000000	92,400540
999,000000	92,276357
998,000000	92,149823
997,000000	92,022220
996,000000	91,893405
995,000000	91,763001
994,000000	91,630481
993,000000	91,496937
992,000000	91,365573
991,000000	91,237418
990,000000	91,107671
989,000000	90,967661
988,000000	90,809113
987,000000	90,624847
986,000000	90,408124
985,000000	90,156403
984,000000	89,872953
983,000000	89,562070
982,000000	89,225435
981,000000	88,865847
980,000000	88,492132
979,000000	88,113587
978,000000	87,732214
977,000000	87,346616
976,000000	86,960253
975,000000	86,579315
974,000000	86,205006
973,000000	85,836566
972,000000	85,479195
971,000000	85,139697
970,000000	84,815300
969,000000	84,496429
968,000000	84,179278
967,000000	83,865583
966,000000	83,553668
965,000000	83,241545
964,000000	82,939114
963,000000	82,665744
962,000000	82,433623
961,000000	82,245243
960,000000	82,105147
959,000000	82,022676
958,000000	82,004081
957,000000	82,051268
956,000000	82,171265
955,000000	82,372902
954,000000	82,652710
953,000000	82,994614
952,000000	83,379873
951,000000	83,791163
950,000000	84,209002
949,000000	84,616091
948,000000	85,006496
947,000000	85,382516
946,000000	85,744676
945,000000	86,091251
944,000000	86,425075
943,000000	86,751255
942,000000	87,068873
941,000000	87,371225
940,000000	87,653725
939,000000	87,916076
938,000000	88,157550
937,000000	88,377799
936,000000	88,580842
935,000000	88,771458
934,000000	88,948268
933,000000	89,105741
932,000000	89,244225
931,000000	89,371588
930,000000	89,493567
929,000000	89,608191
928,000000	89,710590
927,000000	89,799803
926,000000	89,879660
925,000000	89,957167
924,000000	90,041887
923,000000	90,143472
922,000000	90,267527
921,000000	90,414837
920,000000	90,583499
919,000000	90,768204
918,000000	90,958579
917,000000	91,142562
916,000000	91,312918
915,000000	91,469084
914,000000	91,613756
913,000000	91,750281
912,000000	91,882792
911,000000	92,015824
910,000000	92,152465
909,000000	92,293765
908,000000	92,438943
907,000000	92,584705
906,000000	92,726079
905,000000	92,860371
904,000000	92,989830
903,000000	93,118081
902,000000	93,244577
901,000000	93,364978
900,000000	93,475924
899,000000	93,577145
898,000000	93,669019
897,000000	93,750675
896,000000	93,821549
895,000000	93,882633
894,000000	93,935991
893,000000	93,984170
892,000000	94,029787
891,000000	94,073674
890,000000	94,112535
889,000000	94,141310
888,000000	94,159718
887,000000	94,174608
886,000000	94,193914
885,000000	94,218886
884,000000	94,243854
883,000000	94,262603
882,000000	94,272625
881,000000	94,274222
880,000000	94,268854
879,000000	94,259767
878,000000	94,251930
877,000000	94,249221
876,000000	94,252290
875,000000	94,260155
874,000000	94,273218
873,000000	94,293574
872,000000	94,322875
871,000000	94,360427
870,000000	94,402462
869,000000	94,442394
868,000000	94,473035
867,000000	94,490797
866,000000	94,498246
865,000000	94,501276
864,000000	94,503735
863,000000	94,505878
862,000000	94,506893
861,000000	94,506501
860,000000	94,503719
859,000000	94,496671
858,000000	94,485327
857,000000	94,472970
856,000000	94,463712
855,000000	94,459492
854,000000	94,460065
853,000000	94,464045
852,000000	94,468416
851,000000	94,468728
850,000000	94,461825
849,000000	94,447321
848,000000	94,425068
847,000000	94,392614
846,000000	94,347283
845,000000	94,289208
844,000000	94,219603
843,000000	94,138009
842,000000	94,044489
841,000000	93,943632
840,000000	93,841797
839,000000	93,739820
838,000000	93,633111
837,000000	93,521451
836,000000	93,415610
835,000000	93,331107
834,000000	93,279140
833,000000	93,266937
832,000000	93,305151
831,000000	93,409323
830,000000	93,591846
829,000000	93,855288
828,000000	94,191268
827,000000	94,582479
826,000000	95,004393
825,000000	95,427515
824,000000	95,823795
823,000000	96,175591
822,000000	96,480480
821,000000	96,745494
820,000000	96,976871
819,000000	97,176126
818,000000	97,344587
817,000000	97,487014
816,000000	97,608314
815,000000	97,709933
814,000000	97,791717
813,000000	97,856532
812,000000	97,910194
811,000000	97,956422
810,000000	97,994152
809,000000	98,019554
808,000000	98,028720
807,000000	98,016723
806,000000	97,975073
805,000000	97,893917
804,000000	97,768833
803,000000	97,605707
802,000000	97,418272
801,000000	97,221673
800,000000	97,029960
799,000000	96,857641
798,000000	96,719078
797,000000	96,622362
796,000000	96,562373
795,000000	96,520604
794,000000	96,474253
793,000000	96,408165
792,000000	96,320039
791,000000	96,216420
790,000000	96,105275
789,000000	95,992643
788,000000	95,884527
787,000000	95,788731
786,000000	95,712709
785,000000	95,659303
784,000000	95,624900
783,000000	95,602251
782,000000	95,585519
781,000000	95,572451
780,000000	95,561452
779,000000	95,547413
778,000000	95,521841
777,000000	95,477701
776,000000	95,414170
775,000000	95,337581
774,000000	95,259056
773,000000	95,190750
772,000000	95,141646
771,000000	95,114707
770,000000	95,107934
769,000000	95,118326
768,000000	95,144383
767,000000	95,185639
766,000000	95,242354
765,000000	95,315293
764,000000	95,402494
763,000000	95,494488
762,000000	95,574207
761,000000	95,622710
760,000000	95,623907
759,000000	95,564778
758,000000	95,434495
757,000000	95,226473
756,000000	94,939646
755,000000	94,574964
754,000000	94,132005
753,000000	93,610014
752,000000	93,010341
751,000000	92,335659
750,000000	91,592573
749,000000	90,801951
748,000000	90,004620
747,000000	89,252171
746,000000	88,594983
745,000000	88,082850
744,000000	87,765953
743,000000	87,682942
742,000000	87,847409
741,000000	88,246671
740,000000	88,846300
739,000000	89,591123
738,000000	90,410386
737,000000	91,230911
736,000000	91,991738
735,000000	92,651942
734,000000	93,189026
733,000000	93,594004
732,000000	93,870719
731,000000	94,038365
730,000000	94,128772
729,000000	94,177274
728,000000	94,213256
727,000000	94,254120
726,000000	94,303661
725,000000	94,356100
724,000000	94,402060
723,000000	94,430186
722,000000	94,426017
721,000000	94,375420
720,000000	94,271834
719,000000	94,115868
718,000000	93,905761
717,000000	93,633255
716,000000	93,289952
715,000000	92,870896
714,000000	92,369606
713,000000	91,776749
712,000000	91,087421
711,000000	90,305383
710,000000	89,443181
709,000000	88,530950
708,000000	87,626992
707,000000	86,807542
706,000000	86,137286
705,000000	85,647299
704,000000	85,329151
703,000000	85,137560
702,000000	85,006450
701,000000	84,876383
700,000000	84,712927
699,000000	84,506828
698,000000	84,267277
697,000000	84,017258
696,000000	83,784581
695,000000	83,588520
694,000000	83,439467
693,000000	83,349045
692,000000	83,328512
691,000000	83,378786
690,000000	83,492724
689,000000	83,663937
688,000000	83,880533
687,000000	84,115928
686,000000	84,343660
685,000000	84,556310
684,000000	84,757665
683,000000	84,946598
682,000000	85,121811
681,000000	85,293665
680,000000	85,475880
679,000000	85,674141
678,000000	85,894889
677,000000	86,152807
676,000000	86,457183
675,000000	86,802408
674,000000	87,182127
673,000000	87,593737
672,000000	88,012165
671,000000	88,412797
670,000000	88,820914
669,000000	89,340357
668,000000	89,980764
667,000000	90,518869
666,000000	90,842067
665,000000	91,040684
664,000000	91,180353
663,000000	91,260528
662,000000	91,251912
661,000000	91,138686
660,000000	90,919001
659,000000	90,585210
658,000000	90,122032
657,000000	89,513872
656,000000	88,760110
655,000000	87,890502
654,000000	86,962537
653,000000	86,036449
652,000000	85,163283
651,000000	84,381741
650,000000	83,691453
649,000000	83,043828
648,000000	82,389758
647,000000	81,714347
646,000000	81,005857
645,000000	80,230678
644,000000	79,370965
643,000000	78,455504
642,000000	77,522415
641,000000	76,584685
640,000000	75,669484
639,000000	74,853974
638,000000	74,216839
637,000000	73,787610
636,000000	73,572936
635,000000	73,579949
634,000000	73,774765
633,000000	74,073210
632,000000	74,404128
631,000000	74,737048
630,000000	75,039940
629,000000	75,263685
628,000000	75,385908
627,000000	75,425691
626,000000	75,398428
625,000000	75,291378
624,000000	75,098235
623,000000	74,839097
622,000000	74,529509
621,000000	74,165837
620,000000	73,755872
619,000000	73,329290
618,000000	72,902110
617,000000	72,467244
616,000000	72,037845
615,000000	71,655655
614,000000	71,334702
613,000000	71,042118
612,000000	70,754819
611,000000	70,494034
610,000000	70,288476
609,000000	70,150033
608,000000	70,107306
607,000000	70,219719
606,000000	70,531127
605,000000	71,052116
604,000000	71,800707
603,000000	72,807582
602,000000	74,068837
601,000000	75,529821
600,000000	77,119604
599,000000	78,765503
598,000000	80,384105
597,000000	81,897013
596,000000	83,254323
595,000000	84,431818
594,000000	85,422175
593,000000	86,241485
592,000000	86,925198
591,000000	87,505405
590,000000	87,996907
589,000000	88,408488
588,000000	88,760173
587,000000	89,078337
586,000000	89,378627
585,000000	89,660047
584,000000	89,914936
583,000000	90,142628
582,000000	90,350817
581,000000	90,545864
580,000000	90,726569
579,000000	90,892076
578,000000	91,054418
577,000000	91,233031
576,000000	91,434252
575,000000	91,645147
574,000000	91,852496
573,000000	92,056465
572,000000	92,256732
571,000000	92,441274
570,000000	92,604727
569,000000	92,766316
568,000000	92,949514
567,000000	93,150291
566,000000	93,343929
565,000000	93,516618
564,000000	93,670313
563,000000	93,801163
562,000000	93,895037
561,000000	93,946432
560,000000	93,968535
559,000000	93,983956
558,000000	94,011517
557,000000	94,056458
556,000000	94,106600
555,000000	94,141932
554,000000	94,153890
553,000000	94,151363
552,000000	94,146226
551,000000	94,145549
550,000000	94,159909
549,000000	94,200726
548,000000	94,259875
547,000000	94,306682
546,000000	94,319050
545,000000	94,308260
544,000000	94,300451
543,000000	94,307101
542,000000	94,327003
541,000000	94,361602
540,000000	94,410765
539,000000	94,463523
538,000000	94,511370
537,000000	94,564929
536,000000	94,641999
535,000000	94,742499
534,000000	94,849995
533,000000	94,954028
532,000000	95,053765
531,000000	95,143709
530,000000	95,214180
529,000000	95,265011
528,000000	95,305536
527,000000	95,342944
526,000000	95,378898
525,000000	95,413183
524,000000	95,441506
523,000000	95,453808
522,000000	95,442912
521,000000	95,411083
520,000000	95,364701
519,000000	95,312223
518,000000	95,271971
517,000000	95,266435
516,000000	95,298334
515,000000	95,344778
514,000000	95,382534
513,000000	95,405418
512,000000	95,412580
511,000000	95,399621
510,000000	95,372681
509,000000	95,352139
508,000000	95,345428
507,000000	95,329149
506,000000	95,275927
505,000000	95,188653
504,000000	95,090110
503,000000	94,992484
502,000000	94,893856
501,000000	94,793465
500,000000	94,693696
499,000000	94,591536
498,000000	94,480926
497,000000	94,361542
496,000000	94,239252
495,000000	94,123033
494,000000	94,024089
493,000000	93,949035
492,000000	93,888609
491,000000	93,826703
490,000000	93,767525
489,000000	93,738067
488,000000	93,758418
487,000000	93,822777
486,000000	93,916647
485,000000	94,037072
484,000000	94,179666
483,000000	94,319753
482,000000	94,430816
481,000000	94,515841
480,000000	94,603041
479,000000	94,717312
478,000000	94,863677
477,000000	95,026244
476,000000	95,172878
475,000000	95,274842
474,000000	95,337353
473,000000	95,400457
472,000000	95,491250
471,000000	95,586269
470,000000	95,646768
469,000000	95,667607
468,000000	95,666174
467,000000	95,655222
466,000000	95,648044
465,000000	95,669005
464,000000	95,733600
463,000000	95,821605
462,000000	95,890815
461,000000	95,922446
460,000000	95,936973
459,000000	95,970440
458,000000	96,044396
457,000000	96,139475
456,000000	96,203655
455,000000	96,201111
454,000000	96,141636
453,000000	96,062368
452,000000	96,001037
451,000000	95,971534
450,000000	95,965032
