# Supplementary material for: Machine learning-assisted non-destructive plasticizer identification and quantification in historical PVC objects based on IR spectroscopy
Source: Sci Rep. 2022 Mar 23;12:5017. doi: 10.1038/s41598-022-08862-1 (PMC8943100; doi:10.1038/s41598-022-08862-1)
Supplement: Supplementary file 1 — Supplementary Information 1. [file 41598_2022_8862_MOESM1_ESM.zip › Plasticizers_PVC_data/ATR_FTIR_all/P56.ASC]

PE IR       SUBTECH     SPECTRUM    ASCII       PEDS        4.00        
   -1
P56.ASC
20/10/14
14:30:07.00
20/10/14
14:30:07.00
Student
Sample 004 By student Date Wednesday, October 14 2020
450,000000
#HDR
-1
-1
#GR
cm-1
%T
1.0
0.0
4000,000000
-1,000000
3551
8
100,593328
73,356606
#DATA
4000,000000	100,072750
3999,000000	100,072006
3998,000000	100,071264
3997,000000	100,070566
3996,000000	100,070818
3995,000000	100,071208
3994,000000	100,072056
3993,000000	100,073343
3992,000000	100,075048
3991,000000	100,077055
3990,000000	100,079101
3989,000000	100,080889
3988,000000	100,082266
3987,000000	100,083312
3986,000000	100,084252
3985,000000	100,085312
3984,000000	100,086627
3983,000000	100,088177
3982,000000	100,089733
3981,000000	100,090938
3980,000000	100,091595
3979,000000	100,091922
3978,000000	100,092376
3977,000000	100,093115
3976,000000	100,093726
3975,000000	100,093719
3974,000000	100,093340
3973,000000	100,093679
3972,000000	100,095714
3971,000000	100,099162
3970,000000	100,102451
3969,000000	100,103953
3968,000000	100,103329
3967,000000	100,101677
3966,000000	100,100413
3965,000000	100,100129
3964,000000	100,100445
3963,000000	100,100760
3962,000000	100,100940
3961,000000	100,101249
3960,000000	100,101792
3959,000000	100,102253
3958,000000	100,102222
3957,000000	100,101728
3956,000000	100,101286
3955,000000	100,101392
3954,000000	100,102033
3953,000000	100,102750
3952,000000	100,103241
3951,000000	100,103744
3950,000000	100,104820
3949,000000	100,106701
3948,000000	100,108850
3947,000000	100,110311
3946,000000	100,110607
3945,000000	100,110250
3944,000000	100,110379
3943,000000	100,111807
3942,000000	100,114180
3941,000000	100,116132
3940,000000	100,116553
3939,000000	100,115593
3938,000000	100,114341
3937,000000	100,113867
3936,000000	100,114499
3935,000000	100,115776
3934,000000	100,116873
3933,000000	100,117153
3932,000000	100,116700
3931,000000	100,116263
3930,000000	100,116574
3929,000000	100,117666
3928,000000	100,118853
3927,000000	100,119435
3926,000000	100,119474
3925,000000	100,119776
3924,000000	100,120927
3923,000000	100,122426
3922,000000	100,123236
3921,000000	100,122898
3920,000000	100,121871
3919,000000	100,121247
3918,000000	100,122015
3917,000000	100,124224
3916,000000	100,126829
3915,000000	100,128542
3914,000000	100,128795
3913,000000	100,127875
3912,000000	100,126409
3911,000000	100,125154
3910,000000	100,124804
3909,000000	100,125735
3908,000000	100,127672
3907,000000	100,129750
3906,000000	100,131017
3905,000000	100,131015
3904,000000	100,130107
3903,000000	100,129040
3902,000000	100,128455
3901,000000	100,129055
3900,000000	100,131264
3899,000000	100,134443
3898,000000	100,137256
3897,000000	100,138842
3896,000000	100,139468
3895,000000	100,139891
3894,000000	100,140403
3893,000000	100,141081
3892,000000	100,142498
3891,000000	100,145209
3890,000000	100,148199
3889,000000	100,149586
3888,000000	100,148562
3887,000000	100,145310
3886,000000	100,140999
3885,000000	100,137681
3884,000000	100,135974
3883,000000	100,134992
3882,000000	100,134566
3881,000000	100,135247
3880,000000	100,137387
3879,000000	100,140187
3878,000000	100,142232
3877,000000	100,143361
3876,000000	100,144510
3875,000000	100,146685
3874,000000	100,150496
3873,000000	100,155237
3872,000000	100,159101
3871,000000	100,160799
3870,000000	100,160696
3869,000000	100,159876
3868,000000	100,158019
3867,000000	100,154711
3866,000000	100,150782
3865,000000	100,147365
3864,000000	100,145662
3863,000000	100,146234
3862,000000	100,148276
3861,000000	100,151035
3860,000000	100,154500
3859,000000	100,159200
3858,000000	100,165486
3857,000000	100,172879
3856,000000	100,179179
3855,000000	100,180883
3854,000000	100,178125
3853,000000	100,177430
3852,000000	100,179675
3851,000000	100,178787
3850,000000	100,174253
3849,000000	100,169541
3848,000000	100,166393
3847,000000	100,164667
3846,000000	100,163424
3845,000000	100,161813
3844,000000	100,159832
3843,000000	100,158371
3842,000000	100,158531
3841,000000	100,161156
3840,000000	100,166167
3839,000000	100,172214
3838,000000	100,177149
3837,000000	100,179286
3836,000000	100,178303
3835,000000	100,175105
3834,000000	100,171047
3833,000000	100,167185
3832,000000	100,164206
3831,000000	100,162624
3830,000000	100,162438
3829,000000	100,163286
3828,000000	100,165109
3827,000000	100,168293
3826,000000	100,172899
3825,000000	100,177921
3824,000000	100,181398
3823,000000	100,181223
3822,000000	100,177187
3821,000000	100,173344
3820,000000	100,173336
3819,000000	100,175798
3818,000000	100,178917
3817,000000	100,182516
3816,000000	100,186621
3815,000000	100,190858
3814,000000	100,193704
3813,000000	100,194254
3812,000000	100,193590
3811,000000	100,193046
3810,000000	100,193063
3809,000000	100,193397
3808,000000	100,194128
3807,000000	100,196389
3806,000000	100,200866
3805,000000	100,206272
3804,000000	100,210859
3803,000000	100,213134
3802,000000	100,212076
3801,000000	100,209238
3800,000000	100,206234
3799,000000	100,202504
3798,000000	100,198490
3797,000000	100,195474
3796,000000	100,194191
3795,000000	100,194330
3794,000000	100,194841
3793,000000	100,195042
3792,000000	100,195080
3791,000000	100,195498
3790,000000	100,196702
3789,000000	100,198787
3788,000000	100,201685
3787,000000	100,205224
3786,000000	100,209011
3785,000000	100,212292
3784,000000	100,213996
3783,000000	100,213281
3782,000000	100,210226
3781,000000	100,206064
3780,000000	100,202755
3779,000000	100,201787
3778,000000	100,202792
3777,000000	100,204377
3776,000000	100,206137
3775,000000	100,208586
3774,000000	100,211610
3773,000000	100,213999
3772,000000	100,214255
3771,000000	100,212018
3770,000000	100,208872
3769,000000	100,207136
3768,000000	100,207545
3767,000000	100,209236
3766,000000	100,210846
3765,000000	100,211324
3764,000000	100,210636
3763,000000	100,209707
3762,000000	100,209565
3761,000000	100,210182
3760,000000	100,210473
3759,000000	100,210089
3758,000000	100,210148
3757,000000	100,212256
3756,000000	100,217182
3755,000000	100,224135
3754,000000	100,230767
3753,000000	100,234231
3752,000000	100,233579
3751,000000	100,231736
3750,000000	100,232477
3749,000000	100,235751
3748,000000	100,239653
3747,000000	100,243358
3746,000000	100,245248
3745,000000	100,243130
3744,000000	100,239526
3743,000000	100,237280
3742,000000	100,234603
3741,000000	100,231364
3740,000000	100,229420
3739,000000	100,229448
3738,000000	100,230620
3737,000000	100,231847
3736,000000	100,233213
3735,000000	100,235657
3734,000000	100,238867
3733,000000	100,241486
3732,000000	100,242822
3731,000000	100,242709
3730,000000	100,240982
3729,000000	100,238089
3728,000000	100,235498
3727,000000	100,234959
3726,000000	100,237284
3725,000000	100,241139
3724,000000	100,244203
3723,000000	100,245548
3722,000000	100,246194
3721,000000	100,247297
3720,000000	100,248560
3719,000000	100,248895
3718,000000	100,247798
3717,000000	100,245935
3716,000000	100,244653
3715,000000	100,244647
3714,000000	100,245009
3713,000000	100,244154
3712,000000	100,242561
3711,000000	100,242667
3710,000000	100,244376
3709,000000	100,244601
3708,000000	100,241403
3707,000000	100,235554
3706,000000	100,229082
3705,000000	100,223470
3704,000000	100,219115
3703,000000	100,215689
3702,000000	100,212968
3701,000000	100,210930
3700,000000	100,209146
3699,000000	100,207191
3698,000000	100,205311
3697,000000	100,203943
3696,000000	100,203370
3695,000000	100,203638
3694,000000	100,204362
3693,000000	100,204856
3692,000000	100,204541
3691,000000	100,203760
3690,000000	100,203815
3689,000000	100,205837
3688,000000	100,208744
3687,000000	100,209791
3686,000000	100,207941
3685,000000	100,204793
3684,000000	100,202381
3683,000000	100,201079
3682,000000	100,199201
3681,000000	100,194140
3680,000000	100,184710
3679,000000	100,172581
3678,000000	100,161987
3677,000000	100,158268
3676,000000	100,165781
3675,000000	100,183401
3674,000000	100,202149
3673,000000	100,215011
3672,000000	100,222817
3671,000000	100,227741
3670,000000	100,230700
3669,000000	100,232594
3668,000000	100,232694
3667,000000	100,230231
3666,000000	100,226364
3665,000000	100,222639
3664,000000	100,219913
3663,000000	100,218516
3662,000000	100,218386
3661,000000	100,219263
3660,000000	100,221010
3659,000000	100,223580
3658,000000	100,226914
3657,000000	100,230733
3656,000000	100,234560
3655,000000	100,237462
3654,000000	100,239035
3653,000000	100,240693
3652,000000	100,243881
3651,000000	100,247771
3650,000000	100,250362
3649,000000	100,250725
3648,000000	100,248578
3647,000000	100,243980
3646,000000	100,238121
3645,000000	100,232535
3644,000000	100,227897
3643,000000	100,223942
3642,000000	100,220257
3641,000000	100,217269
3640,000000	100,216205
3639,000000	100,217934
3638,000000	100,221623
3637,000000	100,224580
3636,000000	100,224291
3635,000000	100,220597
3634,000000	100,215570
3633,000000	100,210947
3632,000000	100,206199
3631,000000	100,199184
3630,000000	100,188965
3629,000000	100,179326
3628,000000	100,174644
3627,000000	100,172352
3626,000000	100,168777
3625,000000	100,164977
3624,000000	100,163188
3623,000000	100,164012
3622,000000	100,166226
3621,000000	100,167497
3620,000000	100,166172
3619,000000	100,162895
3618,000000	100,159137
3617,000000	100,154999
3616,000000	100,150287
3615,000000	100,145752
3614,000000	100,142665
3613,000000	100,141712
3612,000000	100,142062
3611,000000	100,141752
3610,000000	100,139380
3609,000000	100,135363
3608,000000	100,131592
3607,000000	100,129319
3606,000000	100,127704
3605,000000	100,125244
3604,000000	100,121707
3603,000000	100,118308
3602,000000	100,116610
3601,000000	100,116703
3600,000000	100,116681
3599,000000	100,114592
3598,000000	100,110738
3597,000000	100,107540
3596,000000	100,107306
3595,000000	100,110063
3594,000000	100,113584
3593,000000	100,115358
3592,000000	100,114428
3591,000000	100,111501
3590,000000	100,107648
3589,000000	100,103847
3588,000000	100,101599
3587,000000	100,102053
3586,000000	100,103755
3585,000000	100,103946
3584,000000	100,101715
3583,000000	100,098026
3582,000000	100,094022
3581,000000	100,090170
3580,000000	100,086572
3579,000000	100,083465
3578,000000	100,081092
3577,000000	100,079260
3576,000000	100,077505
3575,000000	100,075896
3574,000000	100,075067
3573,000000	100,075416
3572,000000	100,076371
3571,000000	100,076704
3570,000000	100,075184
3569,000000	100,071157
3568,000000	100,065473
3567,000000	100,060831
3566,000000	100,059440
3565,000000	100,060808
3564,000000	100,063083
3563,000000	100,064814
3562,000000	100,065184
3561,000000	100,063994
3560,000000	100,061416
3559,000000	100,057695
3558,000000	100,053122
3557,000000	100,048296
3556,000000	100,043911
3555,000000	100,040177
3554,000000	100,036542
3553,000000	100,032390
3552,000000	100,027947
3551,000000	100,024197
3550,000000	100,021703
3549,000000	100,019827
3548,000000	100,017279
3547,000000	100,013684
3546,000000	100,010292
3545,000000	100,008684
3544,000000	100,009020
3543,000000	100,010133
3542,000000	100,010812
3541,000000	100,010506
3540,000000	100,009147
3539,000000	100,006964
3538,000000	100,004487
3537,000000	100,002349
3536,000000	100,000868
3535,000000	99,999860
3534,000000	99,999125
3533,000000	99,998844
3532,000000	99,999353
3531,000000	100,000533
3530,000000	100,001724
3529,000000	100,002325
3528,000000	100,002413
3527,000000	100,002590
3526,000000	100,003201
3525,000000	100,003840
3524,000000	100,003686
3523,000000	100,002261
3522,000000	99,999799
3521,000000	99,997041
3520,000000	99,994873
3519,000000	99,994001
3518,000000	99,994543
3517,000000	99,995733
3516,000000	99,996270
3515,000000	99,995220
3514,000000	99,992755
3513,000000	99,990006
3512,000000	99,988178
3511,000000	99,987598
3510,000000	99,987458
3509,000000	99,986517
3508,000000	99,984215
3507,000000	99,981088
3506,000000	99,978009
3505,000000	99,975244
3504,000000	99,972516
3503,000000	99,969955
3502,000000	99,968520
3501,000000	99,969219
3500,000000	99,972002
3499,000000	99,975407
3498,000000	99,977229
3497,000000	99,975873
3496,000000	99,971520
3495,000000	99,965983
3494,000000	99,961191
3493,000000	99,957739
3492,000000	99,954961
3491,000000	99,952193
3490,000000	99,949635
3489,000000	99,947924
3488,000000	99,947098
3487,000000	99,946184
3486,000000	99,943813
3485,000000	99,939435
3484,000000	99,934132
3483,000000	99,930155
3482,000000	99,929165
3481,000000	99,930657
3480,000000	99,932378
3479,000000	99,932317
3478,000000	99,929935
3477,000000	99,925665
3476,000000	99,920066
3475,000000	99,913885
3474,000000	99,908353
3473,000000	99,904799
3472,000000	99,903981
3471,000000	99,905832
3470,000000	99,909392
3469,000000	99,912532
3468,000000	99,912266
3467,000000	99,906393
3466,000000	99,895416
3465,000000	99,882672
3464,000000	99,872293
3463,000000	99,866621
3462,000000	99,864896
3461,000000	99,864015
3460,000000	99,860826
3459,000000	99,854311
3458,000000	99,845866
3457,000000	99,837669
3456,000000	99,830993
3455,000000	99,826014
3454,000000	99,822606
3453,000000	99,820539
3452,000000	99,819046
3451,000000	99,817011
3450,000000	99,814005
3449,000000	99,810667
3448,000000	99,807724
3447,000000	99,804873
3446,000000	99,801034
3445,000000	99,795579
3444,000000	99,789063
3443,000000	99,782990
3442,000000	99,779317
3441,000000	99,779878
3440,000000	99,785485
3439,000000	99,795083
3438,000000	99,805737
3437,000000	99,813725
3436,000000	99,816232
3435,000000	99,812742
3434,000000	99,805410
3433,000000	99,797862
3432,000000	99,792920
3431,000000	99,790879
3430,000000	99,789887
3429,000000	99,787944
3428,000000	99,784568
3427,000000	99,780813
3426,000000	99,778193
3425,000000	99,777686
3424,000000	99,779319
3423,000000	99,782213
3422,000000	99,784996
3421,000000	99,786543
3420,000000	99,786713
3419,000000	99,786524
3418,000000	99,787574
3417,000000	99,791059
3416,000000	99,796963
3415,000000	99,803975
3414,000000	99,810299
3413,000000	99,814941
3412,000000	99,818361
3411,000000	99,821755
3410,000000	99,825617
3409,000000	99,829114
3408,000000	99,831065
3407,000000	99,831481
3406,000000	99,831824
3405,000000	99,833672
3404,000000	99,837343
3403,000000	99,841842
3402,000000	99,845836
3401,000000	99,848435
3400,000000	99,849382
3399,000000	99,849077
3398,000000	99,848462
3397,000000	99,848505
3396,000000	99,849545
3395,000000	99,851238
3394,000000	99,853010
3393,000000	99,854341
3392,000000	99,854782
3391,000000	99,854262
3390,000000	99,853536
3389,000000	99,853847
3388,000000	99,855733
3387,000000	99,858396
3386,000000	99,860594
3385,000000	99,861985
3384,000000	99,863150
3383,000000	99,864339
3382,000000	99,864839
3381,000000	99,863926
3380,000000	99,862189
3379,000000	99,861342
3378,000000	99,862502
3377,000000	99,864883
3376,000000	99,866434
3375,000000	99,865801
3374,000000	99,863487
3373,000000	99,861119
3372,000000	99,859783
3371,000000	99,859292
3370,000000	99,858818
3369,000000	99,857905
3368,000000	99,856864
3367,000000	99,856484
3366,000000	99,857465
3365,000000	99,859818
3364,000000	99,862636
3363,000000	99,864658
3362,000000	99,865319
3361,000000	99,865109
3360,000000	99,864725
3359,000000	99,864054
3358,000000	99,862391
3357,000000	99,859588
3356,000000	99,856550
3355,000000	99,854388
3354,000000	99,853379
3353,000000	99,852939
3352,000000	99,852419
3351,000000	99,851744
3350,000000	99,851410
3349,000000	99,851984
3348,000000	99,853430
3347,000000	99,854756
3346,000000	99,854509
3345,000000	99,852020
3344,000000	99,848233
3343,000000	99,845065
3342,000000	99,843750
3341,000000	99,843809
3340,000000	99,843587
3339,000000	99,841744
3338,000000	99,838357
3337,000000	99,834837
3336,000000	99,832790
3335,000000	99,832699
3334,000000	99,833526
3333,000000	99,833625
3332,000000	99,832127
3331,000000	99,829483
3330,000000	99,826811
3329,000000	99,824857
3328,000000	99,823519
3327,000000	99,822042
3326,000000	99,819508
3325,000000	99,815363
3324,000000	99,809774
3323,000000	99,803517
3322,000000	99,797371
3321,000000	99,791578
3320,000000	99,785815
3319,000000	99,779475
3318,000000	99,771926
3317,000000	99,762779
3316,000000	99,752220
3315,000000	99,740991
3314,000000	99,729685
3313,000000	99,718115
3312,000000	99,705551
3311,000000	99,691498
3310,000000	99,676004
3309,000000	99,659343
3308,000000	99,641994
3307,000000	99,625001
3306,000000	99,609737
3305,000000	99,596912
3304,000000	99,586193
3303,000000	99,577263
3302,000000	99,571051
3301,000000	99,569324
3300,000000	99,572909
3299,000000	99,580803
3298,000000	99,590994
3297,000000	99,601908
3296,000000	99,613128
3295,000000	99,625047
3294,000000	99,638297
3293,000000	99,653129
3292,000000	99,669005
3291,000000	99,684788
3290,000000	99,699475
3289,000000	99,712757
3288,000000	99,724848
3287,000000	99,735956
3286,000000	99,746011
3285,000000	99,754776
3284,000000	99,761988
3283,000000	99,767475
3282,000000	99,771357
3281,000000	99,774197
3280,000000	99,776945
3279,000000	99,780639
3278,000000	99,785992
3277,000000	99,793009
3276,000000	99,800917
3275,000000	99,808673
3274,000000	99,815817
3273,000000	99,822845
3272,000000	99,830562
3271,000000	99,838998
3270,000000	99,847061
3269,000000	99,853258
3268,000000	99,856791
3267,000000	99,858119
3266,000000	99,858642
3265,000000	99,859815
3264,000000	99,862253
3263,000000	99,865481
3262,000000	99,868604
3261,000000	99,871362
3260,000000	99,874449
3259,000000	99,878699
3258,000000	99,884069
3257,000000	99,889574
3256,000000	99,894129
3255,000000	99,897211
3254,000000	99,898781
3253,000000	99,899039
3252,000000	99,898541
3251,000000	99,898246
3250,000000	99,899020
3249,000000	99,901014
3248,000000	99,903679
3247,000000	99,906355
3246,000000	99,908606
3245,000000	99,910079
3244,000000	99,910481
3243,000000	99,909981
3242,000000	99,909507
3241,000000	99,910302
3240,000000	99,913016
3239,000000	99,917109
3238,000000	99,921119
3237,000000	99,923621
3236,000000	99,924219
3235,000000	99,923840
3234,000000	99,924128
3233,000000	99,926313
3232,000000	99,930347
3231,000000	99,934838
3230,000000	99,937891
3229,000000	99,938412
3228,000000	99,936892
3227,000000	99,934900
3226,000000	99,933717
3225,000000	99,933548
3224,000000	99,934016
3223,000000	99,934900
3222,000000	99,935952
3221,000000	99,936369
3220,000000	99,935280
3219,000000	99,932949
3218,000000	99,930911
3217,000000	99,930550
3216,000000	99,931754
3215,000000	99,933250
3214,000000	99,934013
3213,000000	99,934128
3212,000000	99,934432
3211,000000	99,935522
3210,000000	99,937110
3209,000000	99,938198
3208,000000	99,937974
3207,000000	99,936609
3206,000000	99,935079
3205,000000	99,934256
3204,000000	99,934334
3203,000000	99,935106
3202,000000	99,936373
3201,000000	99,937844
3200,000000	99,938998
3199,000000	99,939496
3198,000000	99,939674
3197,000000	99,940353
3196,000000	99,942044
3195,000000	99,944527
3194,000000	99,947173
3193,000000	99,949503
3192,000000	99,951386
3191,000000	99,952805
3190,000000	99,953580
3189,000000	99,953484
3188,000000	99,952660
3187,000000	99,951737
3186,000000	99,951268
3185,000000	99,951164
3184,000000	99,951024
3183,000000	99,951007
3182,000000	99,951914
3181,000000	99,954170
3180,000000	99,957049
3179,000000	99,959276
3178,000000	99,960352
3177,000000	99,961073
3176,000000	99,962763
3175,000000	99,966050
3174,000000	99,970200
3173,000000	99,973428
3172,000000	99,974113
3171,000000	99,972068
3170,000000	99,968827
3169,000000	99,966655
3168,000000	99,967102
3167,000000	99,970119
3166,000000	99,974100
3165,000000	99,976909
3164,000000	99,977416
3163,000000	99,976380
3162,000000	99,975594
3161,000000	99,976127
3160,000000	99,977634
3159,000000	99,979342
3158,000000	99,981042
3157,000000	99,982877
3156,000000	99,984756
3155,000000	99,986510
3154,000000	99,988253
3153,000000	99,990135
3152,000000	99,992032
3151,000000	99,993879
3150,000000	99,995918
3149,000000	99,998134
3148,000000	99,999896
3147,000000	100,000777
3146,000000	100,001391
3145,000000	100,002685
3144,000000	100,004611
3143,000000	100,006242
3142,000000	100,007012
3141,000000	100,007032
3140,000000	100,006283
3139,000000	100,004499
3138,000000	100,002031
3137,000000	99,999917
3136,000000	99,998629
3135,000000	99,997461
3134,000000	99,995638
3133,000000	99,993549
3132,000000	99,992336
3131,000000	99,992588
3130,000000	99,993899
3129,000000	99,995399
3128,000000	99,996287
3127,000000	99,996144
3126,000000	99,995288
3125,000000	99,994756
3124,000000	99,995515
3123,000000	99,997536
3122,000000	99,999712
3121,000000	100,000666
3120,000000	99,999690
3119,000000	99,997232
3118,000000	99,994580
3117,000000	99,992736
3116,000000	99,991314
3115,000000	99,988897
3114,000000	99,984741
3113,000000	99,979831
3112,000000	99,975850
3111,000000	99,973394
3110,000000	99,971683
3109,000000	99,969809
3108,000000	99,967599
3107,000000	99,965116
3106,000000	99,962073
3105,000000	99,958310
3104,000000	99,954567
3103,000000	99,952087
3102,000000	99,951232
3101,000000	99,950910
3100,000000	99,949714
3099,000000	99,947461
3098,000000	99,945160
3097,000000	99,943487
3096,000000	99,941825
3095,000000	99,939041
3094,000000	99,934806
3093,000000	99,929749
3092,000000	99,924567
3091,000000	99,919428
3090,000000	99,914095
3089,000000	99,908105
3088,000000	99,900922
3087,000000	99,892422
3086,000000	99,883280
3085,000000	99,874475
3084,000000	99,866343
3083,000000	99,858568
3082,000000	99,851102
3081,000000	99,844518
3080,000000	99,839242
3079,000000	99,834933
3078,000000	99,830897
3077,000000	99,826699
3076,000000	99,822125
3075,000000	99,817039
3074,000000	99,811702
3073,000000	99,806878
3072,000000	99,803164
3071,000000	99,800459
3070,000000	99,798480
3069,000000	99,797491
3068,000000	99,798031
3067,000000	99,800051
3066,000000	99,802846
3065,000000	99,805811
3064,000000	99,808757
3063,000000	99,811418
3062,000000	99,813109
3061,000000	99,813250
3060,000000	99,812154
3059,000000	99,811125
3058,000000	99,811704
3057,000000	99,814718
3056,000000	99,819906
3055,000000	99,826248
3054,000000	99,832517
3053,000000	99,837574
3052,000000	99,840606
3051,000000	99,841507
3050,000000	99,841009
3049,000000	99,840087
3048,000000	99,839177
3047,000000	99,838148
3046,000000	99,836776
3045,000000	99,834783
3044,000000	99,831606
3043,000000	99,826795
3042,000000	99,820790
3041,000000	99,814687
3040,000000	99,809074
3039,000000	99,803691
3038,000000	99,798472
3037,000000	99,794130
3036,000000	99,791092
3035,000000	99,788353
3034,000000	99,784144
3033,000000	99,777662
3032,000000	99,769709
3031,000000	99,761820
3030,000000	99,755237
3029,000000	99,750452
3028,000000	99,747081
3027,000000	99,744119
3026,000000	99,740796
3025,000000	99,737210
3024,000000	99,733750
3023,000000	99,730031
3022,000000	99,725028
3021,000000	99,718454
3020,000000	99,711479
3019,000000	99,705669
3018,000000	99,701343
3017,000000	99,697186
3016,000000	99,691444
3015,000000	99,683330
3014,000000	99,673376
3013,000000	99,662632
3012,000000	99,651807
3011,000000	99,641289
3010,000000	99,631629
3009,000000	99,623413
3008,000000	99,616429
3007,000000	99,609290
3006,000000	99,600292
3005,000000	99,588597
3004,000000	99,574597
3003,000000	99,559224
3002,000000	99,542866
3001,000000	99,524625
3000,000000	99,502356
2999,000000	99,473741
2998,000000	99,437677
2997,000000	99,394409
2996,000000	99,344484
2995,000000	99,287702
2994,000000	99,223208
2993,000000	99,150154
2992,000000	99,067807
2991,000000	98,975581
2990,000000	98,872927
2989,000000	98,759160
2988,000000	98,633921
2987,000000	98,498701
2986,000000	98,357975
2985,000000	98,216288
2984,000000	98,071875
2983,000000	97,913717
2982,000000	97,726825
2981,000000	97,502756
2980,000000	97,245179
2979,000000	96,965867
2978,000000	96,676904
2977,000000	96,386086
2976,000000	96,097666
2975,000000	95,814039
2974,000000	95,535528
2973,000000	95,258752
2972,000000	94,976600
2971,000000	94,682473
2970,000000	94,376251
2969,000000	94,066306
2968,000000	93,764712
2967,000000	93,480623
2966,000000	93,218500
2965,000000	92,981053
2964,000000	92,772141
2963,000000	92,596151
2962,000000	92,456739
2961,000000	92,356672
2960,000000	92,297726
2959,000000	92,280516
2958,000000	92,303960
2957,000000	92,365977
2956,000000	92,463825
2955,000000	92,593737
2954,000000	92,750610
2953,000000	92,927063
2952,000000	93,112759
2951,000000	93,294284
2950,000000	93,457320
2949,000000	93,589456
2948,000000	93,681671
2947,000000	93,728119
2946,000000	93,725435
2945,000000	93,673211
2944,000000	93,573660
2943,000000	93,430871
2942,000000	93,249991
2941,000000	93,037197
2940,000000	92,799753
2939,000000	92,544848
2938,000000	92,279294
2937,000000	92,009908
2936,000000	91,744229
2935,000000	91,490005
2934,000000	91,254125
2933,000000	91,042775
2932,000000	90,861694
2931,000000	90,716014
2930,000000	90,608786
2929,000000	90,539680
2928,000000	90,504833
2927,000000	90,497912
2926,000000	90,511650
2925,000000	90,538541
2924,000000	90,571534
2923,000000	90,605107
2922,000000	90,636642
2921,000000	90,666639
2920,000000	90,697315
2919,000000	90,731346
2918,000000	90,771619
2917,000000	90,821467
2916,000000	90,884563
2915,000000	90,964171
2914,000000	91,062163
2913,000000	91,178320
2912,000000	91,310653
2911,000000	91,457613
2910,000000	91,620183
2909,000000	91,801436
2908,000000	92,003939
2907,000000	92,227965
2906,000000	92,472323
2905,000000	92,735536
2904,000000	93,015584
2903,000000	93,308883
2902,000000	93,610237
2901,000000	93,913753
2900,000000	94,213441
2899,000000	94,503916
2898,000000	94,781200
2897,000000	95,043210
2896,000000	95,289284
2895,000000	95,519024
2894,000000	95,731831
2893,000000	95,926947
2892,000000	96,103724
2891,000000	96,261591
2890,000000	96,399967
2889,000000	96,518396
2888,000000	96,616419
2887,000000	96,693149
2886,000000	96,746517
2885,000000	96,772990
2884,000000	96,768535
2883,000000	96,730399
2882,000000	96,658739
2881,000000	96,556730
2880,000000	96,429742
2879,000000	96,284585
2878,000000	96,129538
2877,000000	95,974305
2876,000000	95,828635
2875,000000	95,700960
2874,000000	95,597878
2873,000000	95,524522
2872,000000	95,484150
2871,000000	95,476187
2870,000000	95,494222
2869,000000	95,525690
2868,000000	95,553880
2867,000000	95,561977
2866,000000	95,537846
2865,000000	95,477553
2864,000000	95,386181
2863,000000	95,275571
2862,000000	95,160592
2861,000000	95,055825
2860,000000	94,973933
2859,000000	94,924743
2858,000000	94,914287
2857,000000	94,943979
2856,000000	95,010296
2855,000000	95,106133
2854,000000	95,223449
2853,000000	95,356320
2852,000000	95,503757
2851,000000	95,670415
2850,000000	95,863370
2849,000000	96,086008
2848,000000	96,333358
2847,000000	96,592773
2846,000000	96,849446
2845,000000	97,091778
2844,000000	97,313691
2843,000000	97,514354
2842,000000	97,696085
2841,000000	97,861804
2840,000000	98,013142
2839,000000	98,150413
2838,000000	98,273961
2837,000000	98,384715
2836,000000	98,483492
2835,000000	98,570679
2834,000000	98,646895
2833,000000	98,713539
2832,000000	98,772203
2831,000000	98,823644
2830,000000	98,867804
2829,000000	98,904613
2828,000000	98,934462
2827,000000	98,957918
2826,000000	98,975106
2825,000000	98,985551
2824,000000	98,988711
2823,000000	98,984961
2822,000000	98,976297
2821,000000	98,965811
2820,000000	98,956405
2819,000000	98,950125
2818,000000	98,948596
2817,000000	98,953634
2816,000000	98,966999
2815,000000	98,989730
2814,000000	99,021958
2813,000000	99,062848
2812,000000	99,110232
2811,000000	99,160683
2810,000000	99,210704
2809,000000	99,258186
2808,000000	99,302641
2807,000000	99,344050
2806,000000	99,381918
2805,000000	99,415520
2804,000000	99,444560
2803,000000	99,469398
2802,000000	99,490929
2801,000000	99,510391
2800,000000	99,528997
2799,000000	99,547277
2798,000000	99,564682
2797,000000	99,580121
2796,000000	99,593013
2795,000000	99,603910
2794,000000	99,614255
2793,000000	99,625544
2792,000000	99,638455
2791,000000	99,652361
2790,000000	99,665616
2789,000000	99,676627
2788,000000	99,684992
2787,000000	99,691790
2786,000000	99,698763
2785,000000	99,707158
2784,000000	99,717169
2783,000000	99,728124
2782,000000	99,738934
2781,000000	99,748531
2780,000000	99,756374
2779,000000	99,762861
2778,000000	99,769022
2777,000000	99,775427
2776,000000	99,781437
2775,000000	99,785932
2774,000000	99,788772
2773,000000	99,791073
2772,000000	99,793785
2771,000000	99,796384
2770,000000	99,797447
2769,000000	99,796412
2768,000000	99,794343
2767,000000	99,792919
2766,000000	99,793041
2765,000000	99,794410
2764,000000	99,796066
2763,000000	99,797108
2762,000000	99,797137
2761,000000	99,796333
2760,000000	99,795116
2759,000000	99,793675
2758,000000	99,791926
2757,000000	99,789939
2756,000000	99,788137
2755,000000	99,786849
2754,000000	99,785852
2753,000000	99,784633
2752,000000	99,783100
2751,000000	99,781755
2750,000000	99,781049
2749,000000	99,780742
2748,000000	99,780096
2747,000000	99,778646
2746,000000	99,776576
2745,000000	99,774304
2744,000000	99,771939
2743,000000	99,769344
2742,000000	99,766577
2741,000000	99,763957
2740,000000	99,761655
2739,000000	99,759528
2738,000000	99,757505
2737,000000	99,755868
2736,000000	99,754934
2735,000000	99,754672
2734,000000	99,754923
2733,000000	99,755913
2732,000000	99,758230
2731,000000	99,762195
2730,000000	99,767470
2729,000000	99,773334
2728,000000	99,779274
2727,000000	99,785358
2726,000000	99,792095
2725,000000	99,799851
2724,000000	99,808248
2723,000000	99,816256
2722,000000	99,823120
2721,000000	99,829089
2720,000000	99,834987
2719,000000	99,841178
2718,000000	99,847261
2717,000000	99,852723
2716,000000	99,857476
2715,000000	99,861693
2714,000000	99,865518
2713,000000	99,869087
2712,000000	99,872423
2711,000000	99,875138
2710,000000	99,876691
2709,000000	99,877303
2708,000000	99,878295
2707,000000	99,880995
2706,000000	99,885386
2705,000000	99,890211
2704,000000	99,894291
2703,000000	99,897351
2702,000000	99,899571
2701,000000	99,900915
2700,000000	99,901276
2699,000000	99,901080
2698,000000	99,901357
2697,000000	99,902990
2696,000000	99,905882
2695,000000	99,908887
2694,000000	99,910674
2693,000000	99,910795
2692,000000	99,909971
2691,000000	99,909371
2690,000000	99,909591
2689,000000	99,910258
2688,000000	99,910461
2687,000000	99,909574
2686,000000	99,907830
2685,000000	99,906122
2684,000000	99,905083
2683,000000	99,904393
2682,000000	99,903243
2681,000000	99,901515
2680,000000	99,900130
2679,000000	99,900003
2678,000000	99,900945
2677,000000	99,901872
2676,000000	99,901842
2675,000000	99,900574
2674,000000	99,898264
2673,000000	99,895449
2672,000000	99,893088
2671,000000	99,892240
2670,000000	99,893383
2669,000000	99,896152
2668,000000	99,899765
2667,000000	99,903702
2666,000000	99,908115
2665,000000	99,913756
2664,000000	99,921249
2663,000000	99,930054
2662,000000	99,938346
2661,000000	99,944488
2660,000000	99,948673
2659,000000	99,952649
2658,000000	99,957759
2657,000000	99,963753
2656,000000	99,969632
2655,000000	99,974980
2654,000000	99,979935
2653,000000	99,984340
2652,000000	99,987637
2651,000000	99,989679
2650,000000	99,991300
2649,000000	99,993916
2648,000000	99,998487
2647,000000	100,004586
2646,000000	100,010294
2645,000000	100,013403
2644,000000	100,013091
2643,000000	100,010495
2642,000000	100,007643
2641,000000	100,006049
2640,000000	100,006259
2639,000000	100,008008
2638,000000	100,010335
2637,000000	100,012007
2636,000000	100,012494
2635,000000	100,012399
2634,000000	100,012469
2633,000000	100,012436
2632,000000	100,011437
2631,000000	100,009389
2630,000000	100,007280
2629,000000	100,006073
2628,000000	100,005891
2627,000000	100,006251
2626,000000	100,006426
2625,000000	100,005450
2624,000000	100,002547
2623,000000	99,998039
2622,000000	99,993488
2621,000000	99,990500
2620,000000	99,989507
2619,000000	99,989805
2618,000000	99,990477
2617,000000	99,990982
2616,000000	99,991134
2615,000000	99,990834
2614,000000	99,989842
2613,000000	99,987779
2612,000000	99,984587
2611,000000	99,981056
2610,000000	99,978600
2609,000000	99,978223
2608,000000	99,979749
2607,000000	99,982089
2606,000000	99,984058
2605,000000	99,984937
2604,000000	99,984652
2603,000000	99,983727
2602,000000	99,982901
2601,000000	99,982448
2600,000000	99,981823
2599,000000	99,980057
2598,000000	99,976605
2597,000000	99,971966
2596,000000	99,967615
2595,000000	99,965162
2594,000000	99,965211
2593,000000	99,966908
2592,000000	99,968622
2591,000000	99,968992
2590,000000	99,967276
2589,000000	99,963218
2588,000000	99,957335
2587,000000	99,951330
2586,000000	99,947483
2585,000000	99,947047
2584,000000	99,949229
2583,000000	99,951818
2582,000000	99,952727
2581,000000	99,951292
2580,000000	99,948690
2579,000000	99,947206
2578,000000	99,948512
2577,000000	99,952184
2576,000000	99,956002
2575,000000	99,957756
2574,000000	99,956611
2573,000000	99,953068
2572,000000	99,948465
2571,000000	99,944693
2570,000000	99,943480
2569,000000	99,945183
2568,000000	99,948501
2567,000000	99,951711
2566,000000	99,953910
2565,000000	99,954970
2564,000000	99,955064
2563,000000	99,954826
2562,000000	99,955277
2561,000000	99,956657
2560,000000	99,957591
2559,000000	99,956348
2558,000000	99,952950
2557,000000	99,949371
2556,000000	99,947498
2555,000000	99,947402
2554,000000	99,947679
2553,000000	99,947071
2552,000000	99,945641
2551,000000	99,944697
2550,000000	99,945625
2549,000000	99,948601
2548,000000	99,952530
2547,000000	99,956488
2546,000000	99,960791
2545,000000	99,966100
2544,000000	99,971800
2543,000000	99,976179
2542,000000	99,978329
2541,000000	99,979108
2540,000000	99,979921
2539,000000	99,981172
2538,000000	99,982304
2537,000000	99,982889
2536,000000	99,983142
2535,000000	99,983462
2534,000000	99,983862
2533,000000	99,983859
2532,000000	99,982873
2531,000000	99,980863
2530,000000	99,978667
2529,000000	99,977536
2528,000000	99,978216
2527,000000	99,980588
2526,000000	99,984094
2525,000000	99,988223
2524,000000	99,992536
2523,000000	99,996590
2522,000000	100,000078
2521,000000	100,002876
2520,000000	100,004812
2519,000000	100,005552
2518,000000	100,004908
2517,000000	100,003264
2516,000000	100,001635
2515,000000	100,001214
2514,000000	100,002670
2513,000000	100,005792
2512,000000	100,009983
2511,000000	100,015027
2510,000000	100,020968
2509,000000	100,027108
2508,000000	100,031904
2507,000000	100,034591
2506,000000	100,036368
2505,000000	100,039017
2504,000000	100,042471
2503,000000	100,044884
2502,000000	100,045207
2501,000000	100,044594
2500,000000	100,044862
2499,000000	100,046607
2498,000000	100,049490
2497,000000	100,053301
2496,000000	100,057450
2495,000000	100,059964
2494,000000	100,058567
2493,000000	100,053279
2492,000000	100,047204
2491,000000	100,044219
2490,000000	100,045833
2489,000000	100,050242
2488,000000	100,054165
2487,000000	100,055788
2486,000000	100,056378
2485,000000	100,058944
2484,000000	100,065121
2483,000000	100,073401
2482,000000	100,080583
2481,000000	100,084607
2480,000000	100,085611
2479,000000	100,084774
2478,000000	100,083089
2477,000000	100,081261
2476,000000	100,079839
2475,000000	100,078999
2474,000000	100,078693
2473,000000	100,079431
2472,000000	100,082482
2471,000000	100,088695
2470,000000	100,097094
2469,000000	100,104980
2468,000000	100,109645
2467,000000	100,110302
2466,000000	100,108702
2465,000000	100,107858
2464,000000	100,109770
2463,000000	100,113891
2462,000000	100,117748
2461,000000	100,119106
2460,000000	100,117566
2459,000000	100,114333
2458,000000	100,111003
2457,000000	100,108739
2456,000000	100,108113
2455,000000	100,109007
2454,000000	100,110454
2453,000000	100,111035
2452,000000	100,109992
2451,000000	100,108227
2450,000000	100,107960
2449,000000	100,110840
2448,000000	100,116061
2447,000000	100,120636
2446,000000	100,121939
2445,000000	100,120014
2444,000000	100,117166
2443,000000	100,115380
2442,000000	100,114620
2441,000000	100,113634
2440,000000	100,111716
2439,000000	100,109167
2438,000000	100,106364
2437,000000	100,103036
2436,000000	100,098668
2435,000000	100,093445
2434,000000	100,088646
2433,000000	100,086017
2432,000000	100,086351
2431,000000	100,088471
2430,000000	100,089875
2429,000000	100,088833
2428,000000	100,085780
2427,000000	100,082287
2426,000000	100,078999
2425,000000	100,075383
2424,000000	100,071578
2423,000000	100,069360
2422,000000	100,070332
2421,000000	100,073623
2420,000000	100,076415
2419,000000	100,076921
2418,000000	100,076047
2417,000000	100,075876
2416,000000	100,077205
2415,000000	100,079045
2414,000000	100,080059
2413,000000	100,079728
2412,000000	100,078255
2411,000000	100,075975
2410,000000	100,073172
2409,000000	100,070215
2408,000000	100,067656
2407,000000	100,066251
2406,000000	100,066881
2405,000000	100,070172
2404,000000	100,075838
2403,000000	100,082317
2402,000000	100,087254
2401,000000	100,088820
2400,000000	100,086994
2399,000000	100,083677
2398,000000	100,081304
2397,000000	100,081087
2396,000000	100,082471
2395,000000	100,084183
2394,000000	100,085597
2393,000000	100,086955
2392,000000	100,088526
2391,000000	100,089964
2390,000000	100,090647
2389,000000	100,090617
2388,000000	100,090745
2387,000000	100,091728
2386,000000	100,092987
2385,000000	100,092883
2384,000000	100,090631
2383,000000	100,087575
2382,000000	100,086203
2381,000000	100,087673
2380,000000	100,090465
2379,000000	100,091841
2378,000000	100,090411
2377,000000	100,087303
2376,000000	100,084940
2375,000000	100,085170
2374,000000	100,088430
2373,000000	100,093832
2372,000000	100,099295
2371,000000	100,102062
2370,000000	100,100739
2369,000000	100,096726
2368,000000	100,092934
2367,000000	100,091044
2366,000000	100,090787
2365,000000	100,092073
2364,000000	100,095604
2363,000000	100,101353
2362,000000	100,107262
2361,000000	100,110563
2360,000000	100,110639
2359,000000	100,109276
2358,000000	100,109431
2357,000000	100,112148
2356,000000	100,114017
2355,000000	100,111610
2354,000000	100,107162
2353,000000	100,105589
2352,000000	100,108201
2351,000000	100,112824
2350,000000	100,117017
2349,000000	100,119164
2348,000000	100,119468
2347,000000	100,120665
2346,000000	100,126059
2345,000000	100,135165
2344,000000	100,143801
2343,000000	100,148957
2342,000000	100,149702
2341,000000	100,146331
2340,000000	100,141089
2339,000000	100,137087
2338,000000	100,136186
2337,000000	100,137568
2336,000000	100,137865
2335,000000	100,134129
2334,000000	100,127128
2333,000000	100,120555
2332,000000	100,117373
2331,000000	100,118394
2330,000000	100,123336
2329,000000	100,131743
2328,000000	100,143347
2327,000000	100,158530
2326,000000	100,177170
2325,000000	100,196307
2324,000000	100,210359
2323,000000	100,215079
2322,000000	100,210760
2321,000000	100,201009
2320,000000	100,189568
2319,000000	100,179664
2318,000000	100,174177
2317,000000	100,174163
2316,000000	100,177525
2315,000000	100,181057
2314,000000	100,183382
2313,000000	100,184905
2312,000000	100,185426
2311,000000	100,184163
2310,000000	100,182011
2309,000000	100,181517
2308,000000	100,183952
2307,000000	100,187763
2306,000000	100,190798
2305,000000	100,192758
2304,000000	100,194599
2303,000000	100,196254
2302,000000	100,196363
2301,000000	100,194375
2300,000000	100,192204
2299,000000	100,193153
2298,000000	100,198999
2297,000000	100,207958
2296,000000	100,215440
2295,000000	100,217506
2294,000000	100,213947
2293,000000	100,208317
2292,000000	100,205029
2291,000000	100,206687
2290,000000	100,213388
2289,000000	100,223042
2288,000000	100,232048
2287,000000	100,237031
2286,000000	100,237174
2285,000000	100,234705
2284,000000	100,232669
2283,000000	100,232512
2282,000000	100,233829
2281,000000	100,235055
2280,000000	100,233708
2279,000000	100,227579
2278,000000	100,218003
2277,000000	100,211131
2276,000000	100,212991
2275,000000	100,222615
2274,000000	100,232168
2273,000000	100,235070
2272,000000	100,232444
2271,000000	100,230463
2270,000000	100,232887
2269,000000	100,238256
2268,000000	100,243505
2267,000000	100,248034
2266,000000	100,253619
2265,000000	100,261625
2264,000000	100,271147
2263,000000	100,279269
2262,000000	100,282876
2261,000000	100,280928
2260,000000	100,275500
2259,000000	100,270172
2258,000000	100,267213
2257,000000	100,266804
2256,000000	100,268665
2255,000000	100,273099
2254,000000	100,279730
2253,000000	100,286335
2252,000000	100,290159
2251,000000	100,290194
2250,000000	100,287439
2249,000000	100,283503
2248,000000	100,279798
2247,000000	100,277821
2246,000000	100,279057
2245,000000	100,284098
2244,000000	100,292104
2243,000000	100,300910
2242,000000	100,307581
2241,000000	100,309809
2240,000000	100,307806
2239,000000	100,304219
2238,000000	100,301152
2237,000000	100,298017
2236,000000	100,293891
2235,000000	100,291359
2234,000000	100,295260
2233,000000	100,306428
2232,000000	100,318600
2231,000000	100,323632
2230,000000	100,319154
2229,000000	100,310067
2228,000000	100,303479
2227,000000	100,303330
2226,000000	100,308856
2225,000000	100,315800
2224,000000	100,318956
2223,000000	100,315640
2222,000000	100,307907
2221,000000	100,300962
2220,000000	100,299053
2219,000000	100,303087
2218,000000	100,311424
2217,000000	100,321067
2216,000000	100,327821
2215,000000	100,327464
2214,000000	100,318848
2213,000000	100,306196
2212,000000	100,297347
2211,000000	100,298747
2210,000000	100,311491
2209,000000	100,331117
2208,000000	100,350540
2207,000000	100,363595
2206,000000	100,367089
2205,000000	100,361474
2204,000000	100,350748
2203,000000	100,340780
2202,000000	100,336116
2201,000000	100,337561
2200,000000	100,342546
2199,000000	100,347753
2198,000000	100,351488
2197,000000	100,354250
2196,000000	100,357678
2195,000000	100,362482
2194,000000	100,367159
2193,000000	100,369825
2192,000000	100,371914
2191,000000	100,378052
2190,000000	100,389806
2189,000000	100,400742
2188,000000	100,401285
2187,000000	100,389165
2186,000000	100,372797
2185,000000	100,363882
2184,000000	100,367912
2183,000000	100,381414
2182,000000	100,395668
2181,000000	100,402188
2180,000000	100,397442
2179,000000	100,383950
2178,000000	100,366654
2177,000000	100,349713
2176,000000	100,337961
2175,000000	100,338141
2174,000000	100,353316
2173,000000	100,376497
2172,000000	100,395756
2171,000000	100,407119
2170,000000	100,416888
2169,000000	100,429431
2168,000000	100,439562
2167,000000	100,441694
2166,000000	100,441613
2165,000000	100,451677
2164,000000	100,475217
2163,000000	100,501544
2162,000000	100,515216
2161,000000	100,505658
2160,000000	100,470917
2159,000000	100,419706
2158,000000	100,370870
2157,000000	100,344802
2156,000000	100,350975
2155,000000	100,383124
2154,000000	100,423409
2153,000000	100,450672
2152,000000	100,451918
2151,000000	100,430350
2150,000000	100,400840
2149,000000	100,376796
2148,000000	100,361916
2147,000000	100,354588
2146,000000	100,356384
2145,000000	100,371513
2144,000000	100,398751
2143,000000	100,427507
2142,000000	100,442839
2141,000000	100,435030
2140,000000	100,407077
2139,000000	100,373491
2138,000000	100,349253
2137,000000	100,337616
2136,000000	100,329396
2135,000000	100,315024
2134,000000	100,294848
2133,000000	100,276360
2132,000000	100,265463
2131,000000	100,264210
2130,000000	100,273328
2129,000000	100,291381
2128,000000	100,312327
2127,000000	100,328372
2126,000000	100,336070
2125,000000	100,337695
2124,000000	100,337107
2123,000000	100,336156
2122,000000	100,334794
2121,000000	100,332431
2120,000000	100,328841
2119,000000	100,325112
2118,000000	100,323286
2117,000000	100,323771
2116,000000	100,323874
2115,000000	100,320769
2114,000000	100,315771
2113,000000	100,314115
2112,000000	100,320237
2111,000000	100,333597
2110,000000	100,348023
2109,000000	100,354600
2108,000000	100,347970
2107,000000	100,332077
2106,000000	100,318422
2105,000000	100,316431
2104,000000	100,325780
2103,000000	100,338966
2102,000000	100,348968
2101,000000	100,352815
2100,000000	100,351029
2099,000000	100,346763
2098,000000	100,343546
2097,000000	100,341350
2096,000000	100,336979
2095,000000	100,330673
2094,000000	100,328573
2093,000000	100,334646
2092,000000	100,344052
2091,000000	100,349371
2090,000000	100,350578
2089,000000	100,353324
2088,000000	100,359447
2087,000000	100,365494
2086,000000	100,369927
2085,000000	100,375390
2084,000000	100,382999
2083,000000	100,390121
2082,000000	100,395270
2081,000000	100,400409
2080,000000	100,406579
2079,000000	100,411508
2078,000000	100,413312
2077,000000	100,412631
2076,000000	100,409419
2075,000000	100,401790
2074,000000	100,390433
2073,000000	100,380532
2072,000000	100,376826
2071,000000	100,379541
2070,000000	100,386760
2069,000000	100,397138
2068,000000	100,408214
2067,000000	100,415465
2066,000000	100,415891
2065,000000	100,411404
2064,000000	100,407394
2063,000000	100,409077
2062,000000	100,418947
2061,000000	100,434725
2060,000000	100,449393
2059,000000	100,456245
2058,000000	100,454379
2057,000000	100,447360
2056,000000	100,438208
2055,000000	100,429590
2054,000000	100,427312
2053,000000	100,437170
2052,000000	100,456961
2051,000000	100,476294
2050,000000	100,485482
2049,000000	100,482162
2048,000000	100,469447
2047,000000	100,451085
2046,000000	100,430331
2045,000000	100,410756
2044,000000	100,396914
2043,000000	100,396267
2042,000000	100,417109
2041,000000	100,456778
2040,000000	100,494773
2039,000000	100,509582
2038,000000	100,502813
2037,000000	100,496915
2036,000000	100,507376
2035,000000	100,526040
2034,000000	100,535681
2033,000000	100,531169
2032,000000	100,520383
2031,000000	100,513196
2030,000000	100,516262
2029,000000	100,530311
2028,000000	100,545343
2027,000000	100,545736
2026,000000	100,526302
2025,000000	100,499095
2024,000000	100,480342
2023,000000	100,475037
2022,000000	100,477740
2021,000000	100,481248
2020,000000	100,479846
2019,000000	100,470746
2018,000000	100,458233
2017,000000	100,453627
2016,000000	100,466129
2015,000000	100,494646
2014,000000	100,528997
2013,000000	100,555176
2012,000000	100,562320
2011,000000	100,551031
2010,000000	100,533068
2009,000000	100,517013
2008,000000	100,496238
2007,000000	100,459546
2006,000000	100,412936
2005,000000	100,379451
2004,000000	100,375600
2003,000000	100,398204
2002,000000	100,434125
2001,000000	100,471163
2000,000000	100,499071
1999,000000	100,511194
1998,000000	100,509875
1997,000000	100,505129
1996,000000	100,503671
1995,000000	100,501729
1994,000000	100,490725
1993,000000	100,467333
1992,000000	100,437818
1991,000000	100,415256
1990,000000	100,412759
1989,000000	100,435828
1988,000000	100,478542
1987,000000	100,527868
1986,000000	100,570196
1985,000000	100,593328
1984,000000	100,590136
1983,000000	100,566799
1982,000000	100,542062
1981,000000	100,529632
1980,000000	100,523525
1979,000000	100,509665
1978,000000	100,488564
1977,000000	100,472948
1976,000000	100,465117
1975,000000	100,455372
1974,000000	100,442194
1973,000000	100,435170
1972,000000	100,437852
1971,000000	100,443244
1970,000000	100,446475
1969,000000	100,448366
1968,000000	100,446787
1967,000000	100,437689
1966,000000	100,425094
1965,000000	100,417370
1964,000000	100,414036
1963,000000	100,408974
1962,000000	100,404451
1961,000000	100,407911
1960,000000	100,415885
1959,000000	100,416673
1958,000000	100,410155
1957,000000	100,409815
1956,000000	100,422645
1955,000000	100,439811
1954,000000	100,450080
1953,000000	100,451740
1952,000000	100,448467
1951,000000	100,442733
1950,000000	100,437043
1949,000000	100,433793
1948,000000	100,430576
1947,000000	100,422922
1946,000000	100,412758
1945,000000	100,406314
1944,000000	100,403359
1943,000000	100,397816
1942,000000	100,390755
1941,000000	100,391457
1940,000000	100,402383
1939,000000	100,414273
1938,000000	100,418318
1937,000000	100,414629
1936,000000	100,407413
1935,000000	100,399561
1934,000000	100,394955
1933,000000	100,398114
1932,000000	100,407703
1931,000000	100,416917
1930,000000	100,422864
1929,000000	100,428677
1928,000000	100,434126
1927,000000	100,432967
1926,000000	100,423156
1925,000000	100,412354
1924,000000	100,408817
1923,000000	100,411754
1922,000000	100,415164
1921,000000	100,416041
1920,000000	100,413758
1919,000000	100,406910
1918,000000	100,396892
1917,000000	100,389707
1916,000000	100,388587
1915,000000	100,390182
1914,000000	100,390897
1913,000000	100,391519
1912,000000	100,393844
1911,000000	100,396933
1910,000000	100,399494
1909,000000	100,402017
1908,000000	100,403673
1907,000000	100,401746
1906,000000	100,396240
1905,000000	100,390963
1904,000000	100,388079
1903,000000	100,385120
1902,000000	100,379481
1901,000000	100,371782
1900,000000	100,363499
1899,000000	100,356220
1898,000000	100,354089
1897,000000	100,361039
1896,000000	100,373205
1895,000000	100,379718
1894,000000	100,374880
1893,000000	100,364548
1892,000000	100,357456
1891,000000	100,355745
1890,000000	100,356052
1889,000000	100,354694
1888,000000	100,349844
1887,000000	100,342326
1886,000000	100,335846
1885,000000	100,333836
1884,000000	100,335014
1883,000000	100,334976
1882,000000	100,332624
1881,000000	100,330545
1880,000000	100,329233
1879,000000	100,326770
1878,000000	100,324118
1877,000000	100,324508
1876,000000	100,327212
1875,000000	100,328003
1874,000000	100,326582
1873,000000	100,327299
1872,000000	100,331354
1871,000000	100,334456
1870,000000	100,333728
1869,000000	100,331310
1868,000000	100,327843
1867,000000	100,320287
1866,000000	100,309936
1865,000000	100,303327
1864,000000	100,303756
1863,000000	100,308073
1862,000000	100,312027
1861,000000	100,314044
1860,000000	100,312842
1859,000000	100,307086
1858,000000	100,299459
1857,000000	100,295321
1856,000000	100,295104
1855,000000	100,293728
1854,000000	100,289122
1853,000000	100,285232
1852,000000	100,284479
1851,000000	100,283847
1850,000000	100,280831
1849,000000	100,277152
1848,000000	100,274093
1847,000000	100,269239
1846,000000	100,260621
1845,000000	100,249924
1844,000000	100,239408
1843,000000	100,229675
1842,000000	100,222976
1841,000000	100,222271
1840,000000	100,225898
1839,000000	100,229235
1838,000000	100,230820
1837,000000	100,232807
1836,000000	100,235396
1835,000000	100,236405
1834,000000	100,236652
1833,000000	100,239246
1832,000000	100,243659
1831,000000	100,246119
1830,000000	100,246419
1829,000000	100,247826
1828,000000	100,250375
1827,000000	100,251013
1826,000000	100,249188
1825,000000	100,247189
1824,000000	100,244635
1823,000000	100,238580
1822,000000	100,229788
1821,000000	100,221839
1820,000000	100,215222
1819,000000	100,207964
1818,000000	100,201017
1817,000000	100,197329
1816,000000	100,195612
1815,000000	100,192262
1814,000000	100,188994
1813,000000	100,190732
1812,000000	100,196486
1811,000000	100,199235
1810,000000	100,195921
1809,000000	100,190319
1808,000000	100,184273
1807,000000	100,175697
1806,000000	100,166506
1805,000000	100,162794
1804,000000	100,165225
1803,000000	100,167159
1802,000000	100,164795
1801,000000	100,160956
1800,000000	100,156783
1799,000000	100,149232
1798,000000	100,139291
1797,000000	100,131940
1796,000000	100,126346
1795,000000	100,116203
1794,000000	100,101021
1793,000000	100,088951
1792,000000	100,083524
1791,000000	100,077102
1790,000000	100,065875
1789,000000	100,055240
1788,000000	100,046871
1787,000000	100,036162
1786,000000	100,022084
1785,000000	100,009824
1784,000000	100,000541
1783,000000	99,989114
1782,000000	99,975320
1781,000000	99,964276
1780,000000	99,954695
1779,000000	99,939460
1778,000000	99,919651
1777,000000	99,904147
1776,000000	99,893648
1775,000000	99,878736
1774,000000	99,855023
1773,000000	99,829618
1772,000000	99,806800
1771,000000	99,780549
1770,000000	99,749790
1769,000000	99,720298
1768,000000	99,690243
1767,000000	99,653176
1766,000000	99,612560
1765,000000	99,576696
1764,000000	99,541706
1763,000000	99,493396
1762,000000	99,429004
1761,000000	99,361188
1760,000000	99,292316
1759,000000	99,208043
1758,000000	99,099357
1757,000000	98,973579
1756,000000	98,840474
1755,000000	98,700265
1754,000000	98,550403
1753,000000	98,386276
1752,000000	98,191346
1751,000000	97,947179
1750,000000	97,659805
1749,000000	97,352340
1748,000000	97,029156
1747,000000	96,677113
1746,000000	96,292341
1745,000000	95,877997
1744,000000	95,429686
1743,000000	94,940770
1742,000000	94,410414
1741,000000	93,831361
1740,000000	93,192583
1739,000000	92,525940
1738,000000	91,903532
1737,000000	91,341714
1736,000000	90,760826
1735,000000	90,032039
1734,000000	89,162308
1733,000000	88,354414
1732,000000	87,697113
1731,000000	87,088750
1730,000000	86,456268
1729,000000	85,822020
1728,000000	85,228191
1727,000000	84,674506
1726,000000	84,153777
1725,000000	83,689084
1724,000000	83,300122
1723,000000	82,977651
1722,000000	82,721859
1721,000000	82,561637
1720,000000	82,526753
1719,000000	82,637890
1718,000000	82,932203
1717,000000	83,431292
1716,000000	84,073800
1715,000000	84,786695
1714,000000	85,561712
1713,000000	86,410801
1712,000000	87,324836
1711,000000	88,284052
1710,000000	89,270059
1709,000000	90,254011
1708,000000	91,213179
1707,000000	92,164908
1706,000000	93,122412
1705,000000	94,002877
1704,000000	94,694090
1703,000000	95,208712
1702,000000	95,661854
1701,000000	96,166023
1700,000000	96,690792
1699,000000	97,092697
1698,000000	97,350174
1697,000000	97,545962
1696,000000	97,741654
1695,000000	97,935613
1694,000000	98,084782
1693,000000	98,180626
1692,000000	98,250474
1691,000000	98,323091
1690,000000	98,401961
1689,000000	98,467196
1688,000000	98,510159
1687,000000	98,543726
1686,000000	98,579963
1685,000000	98,620729
1684,000000	98,669798
1683,000000	98,723836
1682,000000	98,770032
1681,000000	98,801980
1680,000000	98,825217
1679,000000	98,850892
1678,000000	98,880550
1677,000000	98,907213
1676,000000	98,933333
1675,000000	98,970033
1674,000000	99,012328
1673,000000	99,044203
1672,000000	99,066118
1671,000000	99,092481
1670,000000	99,128155
1669,000000	99,159841
1668,000000	99,180812
1667,000000	99,200845
1666,000000	99,223153
1665,000000	99,240678
1664,000000	99,252064
1663,000000	99,265101
1662,000000	99,281211
1661,000000	99,291906
1660,000000	99,296020
1659,000000	99,300315
1658,000000	99,305443
1657,000000	99,304545
1656,000000	99,294796
1655,000000	99,282899
1654,000000	99,279133
1653,000000	99,283818
1652,000000	99,286076
1651,000000	99,287723
1650,000000	99,287869
1649,000000	99,274905
1648,000000	99,246634
1647,000000	99,211685
1646,000000	99,172620
1645,000000	99,123010
1644,000000	99,064836
1643,000000	99,002540
1642,000000	98,933469
1641,000000	98,855697
1640,000000	98,779507
1639,000000	98,722103
1638,000000	98,693585
1637,000000	98,700122
1636,000000	98,755269
1635,000000	98,852952
1634,000000	98,954035
1633,000000	99,032251
1632,000000	99,090652
1631,000000	99,140007
1630,000000	99,184976
1629,000000	99,223544
1628,000000	99,256059
1627,000000	99,285739
1626,000000	99,311503
1625,000000	99,329804
1624,000000	99,343773
1623,000000	99,360566
1622,000000	99,377665
1621,000000	99,386522
1620,000000	99,386624
1619,000000	99,383831
1618,000000	99,380929
1617,000000	99,377378
1616,000000	99,375952
1615,000000	99,380062
1614,000000	99,384852
1613,000000	99,381963
1612,000000	99,371008
1611,000000	99,358107
1610,000000	99,343460
1609,000000	99,317653
1608,000000	99,272953
1607,000000	99,208161
1606,000000	99,119540
1605,000000	98,999341
1604,000000	98,848843
1603,000000	98,686073
1602,000000	98,536460
1601,000000	98,422490
1600,000000	98,364507
1599,000000	98,376542
1598,000000	98,452524
1597,000000	98,566739
1596,000000	98,694732
1595,000000	98,822959
1594,000000	98,938611
1593,000000	99,028191
1592,000000	99,088809
1591,000000	99,127297
1590,000000	99,145506
1589,000000	99,137450
1588,000000	99,100144
1587,000000	99,036226
1586,000000	98,944078
1585,000000	98,817357
1584,000000	98,659087
1583,000000	98,489639
1582,000000	98,339332
1581,000000	98,235506
1580,000000	98,195125
1579,000000	98,226155
1578,000000	98,332213
1577,000000	98,509863
1576,000000	98,725456
1575,000000	98,914510
1574,000000	99,039192
1573,000000	99,107387
1572,000000	99,139143
1571,000000	99,150407
1570,000000	99,148613
1569,000000	99,133840
1568,000000	99,110345
1567,000000	99,089519
1566,000000	99,078135
1565,000000	99,075430
1564,000000	99,080764
1563,000000	99,093868
1562,000000	99,109380
1561,000000	99,120763
1560,000000	99,134427
1559,000000	99,177412
1558,000000	99,228981
1557,000000	99,252161
1556,000000	99,258539
1555,000000	99,264270
1554,000000	99,273598
1553,000000	99,283190
1552,000000	99,293231
1551,000000	99,311990
1550,000000	99,341498
1549,000000	99,372314
1548,000000	99,397322
1547,000000	99,420895
1546,000000	99,447613
1545,000000	99,474097
1544,000000	99,495618
1543,000000	99,512737
1542,000000	99,526531
1541,000000	99,534677
1540,000000	99,541979
1539,000000	99,555550
1538,000000	99,571424
1537,000000	99,580790
1536,000000	99,582147
1535,000000	99,582479
1534,000000	99,588973
1533,000000	99,599079
1532,000000	99,606451
1531,000000	99,611820
1530,000000	99,615570
1529,000000	99,614918
1528,000000	99,612776
1527,000000	99,617053
1526,000000	99,627365
1525,000000	99,633257
1524,000000	99,630434
1523,000000	99,625284
1522,000000	99,623213
1521,000000	99,622726
1520,000000	99,623060
1519,000000	99,626838
1518,000000	99,629631
1517,000000	99,622985
1516,000000	99,609619
1515,000000	99,599579
1514,000000	99,593320
1513,000000	99,583581
1512,000000	99,571621
1511,000000	99,565804
1510,000000	99,563843
1509,000000	99,553223
1508,000000	99,530052
1507,000000	99,510164
1506,000000	99,497674
1505,000000	99,485195
1504,000000	99,478430
1503,000000	99,479770
1502,000000	99,480667
1501,000000	99,471491
1500,000000	99,453005
1499,000000	99,433676
1498,000000	99,408830
1497,000000	99,360606
1496,000000	99,288012
1495,000000	99,207836
1494,000000	99,121891
1493,000000	99,017131
1492,000000	98,891901
1491,000000	98,764128
1490,000000	98,656328
1489,000000	98,582016
1488,000000	98,551446
1487,000000	98,567322
1486,000000	98,610587
1485,000000	98,653817
1484,000000	98,685714
1483,000000	98,707173
1482,000000	98,708856
1481,000000	98,675175
1480,000000	98,609323
1479,000000	98,525382
1478,000000	98,418546
1477,000000	98,272626
1476,000000	98,091286
1475,000000	97,885126
1474,000000	97,625172
1473,000000	97,259706
1472,000000	96,801705
1471,000000	96,320492
1470,000000	95,841888
1469,000000	95,357239
1468,000000	94,887926
1467,000000	94,478911
1466,000000	94,159225
1465,000000	93,932643
1464,000000	93,795227
1463,000000	93,733627
1462,000000	93,721819
1461,000000	93,741076
1460,000000	93,796943
1459,000000	93,915298
1458,000000	94,124253
1457,000000	94,408488
1456,000000	94,690356
1455,000000	94,915851
1454,000000	95,088749
1453,000000	95,217403
1452,000000	95,298846
1451,000000	95,324799
1450,000000	95,286900
1449,000000	95,188871
1448,000000	95,062268
1447,000000	94,945950
1446,000000	94,837283
1445,000000	94,694292
1444,000000	94,473707
1443,000000	94,138027
1442,000000	93,650591
1441,000000	93,008902
1440,000000	92,262020
1439,000000	91,453587
1438,000000	90,573004
1437,000000	89,656224
1436,000000	88,916673
1435,000000	88,545037
1434,000000	88,488601
1433,000000	88,601384
1432,000000	88,770559
1431,000000	88,859505
1430,000000	88,684757
1429,000000	88,142430
1428,000000	87,354588
1427,000000	86,623490
1426,000000	86,268357
1425,000000	86,520305
1424,000000	87,387878
1423,000000	88,559656
1422,000000	89,672787
1421,000000	90,629530
1420,000000	91,525676
1419,000000	92,384687
1418,000000	93,090842
1417,000000	93,600683
1416,000000	94,004447
1415,000000	94,386259
1414,000000	94,776794
1413,000000	95,183138
1412,000000	95,603297
1411,000000	96,018082
1410,000000	96,401853
1409,000000	96,744076
1408,000000	97,043700
1407,000000	97,295935
1406,000000	97,500048
1405,000000	97,663413
1404,000000	97,785294
1403,000000	97,857087
1402,000000	97,882891
1401,000000	97,878247
1400,000000	97,849051
1399,000000	97,788911
1398,000000	97,696893
1397,000000	97,577206
1396,000000	97,421658
1395,000000	97,217969
1394,000000	96,976847
1393,000000	96,725529
1392,000000	96,477776
1391,000000	96,232711
1390,000000	95,989392
1389,000000	95,745508
1388,000000	95,492331
1387,000000	95,226047
1386,000000	94,957925
1385,000000	94,701866
1384,000000	94,464563
1383,000000	94,255171
1382,000000	94,091241
1381,000000	93,989560
1380,000000	93,959299
1379,000000	94,004132
1378,000000	94,120622
1377,000000	94,298283
1376,000000	94,526957
1375,000000	94,793963
1374,000000	95,069192
1373,000000	95,309978
1372,000000	95,491423
1371,000000	95,616852
1370,000000	95,699628
1369,000000	95,747319
1368,000000	95,760363
1367,000000	95,738038
1366,000000	95,681779
1365,000000	95,594078
1364,000000	95,476689
1363,000000	95,332593
1362,000000	95,168397
1361,000000	94,992007
1360,000000	94,810266
1359,000000	94,630157
1358,000000	94,460219
1357,000000	94,309918
1356,000000	94,188904
1355,000000	94,106513
1354,000000	94,069388
1353,000000	94,078273
1352,000000	94,127813
1351,000000	94,206970
1350,000000	94,297364
1349,000000	94,373818
1348,000000	94,411045
1347,000000	94,388922
1346,000000	94,290444
1345,000000	94,101665
1344,000000	93,816207
1343,000000	93,435315
1342,000000	92,959588
1341,000000	92,386305
1340,000000	91,729816
1339,000000	91,042011
1338,000000	90,395570
1337,000000	89,848339
1336,000000	89,432131
1335,000000	89,156432
1334,000000	89,007137
1333,000000	88,952405
1332,000000	88,959788
1331,000000	89,008165
1330,000000	89,082384
1329,000000	89,169106
1328,000000	89,263431
1327,000000	89,369379
1326,000000	89,491320
1325,000000	89,627444
1324,000000	89,771726
1323,000000	89,916901
1322,000000	90,054551
1321,000000	90,178595
1320,000000	90,289382
1319,000000	90,389559
1318,000000	90,475704
1317,000000	90,540012
1316,000000	90,578681
1315,000000	90,592512
1314,000000	90,579862
1313,000000	90,534500
1312,000000	90,452522
1311,000000	90,333294
1310,000000	90,172778
1309,000000	89,963119
1308,000000	89,700441
1307,000000	89,390592
1306,000000	89,043291
1305,000000	88,666012
1304,000000	88,266203
1303,000000	87,849474
1302,000000	87,413240
1301,000000	86,947759
1300,000000	86,446929
1299,000000	85,912237
1298,000000	85,343168
1297,000000	84,736869
1296,000000	84,102694
1295,000000	83,467285
1294,000000	82,860244
1293,000000	82,305634
1292,000000	81,829089
1291,000000	81,457168
1290,000000	81,200803
1289,000000	81,046881
1288,000000	80,971082
1287,000000	80,943832
1286,000000	80,925523
1285,000000	80,876392
1284,000000	80,776226
1283,000000	80,626522
1282,000000	80,433256
1281,000000	80,200110
1280,000000	79,938641
1279,000000	79,669815
1278,000000	79,410115
1277,000000	79,167756
1276,000000	78,953382
1275,000000	78,778736
1274,000000	78,641468
1273,000000	78,525927
1272,000000	78,420730
1271,000000	78,321447
1270,000000	78,216346
1269,000000	78,086621
1268,000000	77,923784
1267,000000	77,732253
1266,000000	77,513717
1265,000000	77,263382
1264,000000	76,983945
1263,000000	76,685564
1262,000000	76,368909
1261,000000	76,024091
1260,000000	75,649135
1259,000000	75,256994
1258,000000	74,868154
1257,000000	74,518449
1256,000000	74,272735
1255,000000	74,204937
1254,000000	74,345364
1253,000000	74,659764
1252,000000	75,080644
1251,000000	75,540491
1250,000000	75,988481
1249,000000	76,400610
1248,000000	76,783739
1247,000000	77,158773
1246,000000	77,534233
1245,000000	77,905643
1244,000000	78,272985
1243,000000	78,643526
1242,000000	79,020678
1241,000000	79,404736
1240,000000	79,803360
1239,000000	80,227522
1238,000000	80,677770
1237,000000	81,145125
1236,000000	81,621544
1235,000000	82,098979
1234,000000	82,563200
1233,000000	83,002787
1232,000000	83,426706
1231,000000	83,865419
1230,000000	84,359101
1229,000000	84,948105
1228,000000	85,661951
1227,000000	86,501714
1226,000000	87,428871
1225,000000	88,379380
1224,000000	89,287997
1223,000000	90,102212
1222,000000	90,787998
1221,000000	91,335774
1220,000000	91,756795
1219,000000	92,068000
1218,000000	92,284143
1217,000000	92,417649
1216,000000	92,484528
1215,000000	92,503976
1214,000000	92,492355
1213,000000	92,463210
1212,000000	92,426236
1211,000000	92,385684
1210,000000	92,339911
1209,000000	92,284894
1208,000000	92,219767
1207,000000	92,146489
1206,000000	92,066978
1205,000000	91,983082
1204,000000	91,898354
1203,000000	91,817503
1202,000000	91,744967
1201,000000	91,685940
1200,000000	91,647050
1199,000000	91,633896
1198,000000	91,647947
1197,000000	91,689280
1196,000000	91,759982
1195,000000	91,861428
1194,000000	91,991700
1193,000000	92,146963
1192,000000	92,324969
1191,000000	92,524330
1190,000000	92,742046
1189,000000	92,975380
1188,000000	93,222333
1187,000000	93,478792
1186,000000	93,737099
1185,000000	93,988535
1184,000000	94,224866
1183,000000	94,438001
1182,000000	94,622200
1181,000000	94,777164
1180,000000	94,906737
1179,000000	95,013086
1178,000000	95,096446
1177,000000	95,158847
1176,000000	95,202888
1175,000000	95,228117
1174,000000	95,230618
1173,000000	95,208136
1172,000000	95,162066
1171,000000	95,093839
1170,000000	95,004485
1169,000000	94,898263
1168,000000	94,785139
1167,000000	94,678945
1166,000000	94,595570
1165,000000	94,552177
1164,000000	94,563056
1163,000000	94,630383
1162,000000	94,739373
1161,000000	94,865406
1160,000000	94,984102
1159,000000	95,076115
1158,000000	95,128692
1157,000000	95,137897
1156,000000	95,107766
1155,000000	95,046020
1154,000000	94,959204
1153,000000	94,850036
1152,000000	94,716796
1151,000000	94,551664
1150,000000	94,345003
1149,000000	94,091676
1148,000000	93,791524
1147,000000	93,444637
1146,000000	93,046923
1145,000000	92,596400
1144,000000	92,101579
1143,000000	91,580617
1142,000000	91,054538
1141,000000	90,544054
1140,000000	90,070737
1139,000000	89,651640
1138,000000	89,289986
1137,000000	88,975088
1136,000000	88,691737
1135,000000	88,422654
1134,000000	88,145368
1133,000000	87,839481
1132,000000	87,499553
1131,000000	87,135972
1130,000000	86,762845
1129,000000	86,392020
1128,000000	86,038228
1127,000000	85,717782
1126,000000	85,440768
1125,000000	85,212566
1124,000000	85,043453
1123,000000	84,951228
1122,000000	84,950472
1121,000000	85,051481
1120,000000	85,265641
1119,000000	85,597241
1118,000000	86,034090
1117,000000	86,549557
1116,000000	87,114209
1115,000000	87,696524
1114,000000	88,258509
1113,000000	88,763950
1112,000000	89,189357
1111,000000	89,521867
1110,000000	89,751372
1109,000000	89,875223
1108,000000	89,904955
1107,000000	89,865623
1106,000000	89,788005
1105,000000	89,704184
1104,000000	89,646847
1103,000000	89,639060
1102,000000	89,683404
1101,000000	89,765926
1100,000000	89,870528
1099,000000	89,984129
1098,000000	90,093528
1097,000000	90,187852
1096,000000	90,265322
1095,000000	90,331151
1094,000000	90,388350
1093,000000	90,435840
1092,000000	90,474402
1091,000000	90,507591
1090,000000	90,534639
1089,000000	90,548418
1088,000000	90,538848
1087,000000	90,493648
1086,000000	90,396927
1085,000000	90,229796
1084,000000	89,976802
1083,000000	89,626296
1082,000000	89,167585
1081,000000	88,597144
1080,000000	87,928906
1079,000000	87,199380
1078,000000	86,459155
1077,000000	85,763968
1076,000000	85,170172
1075,000000	84,728435
1074,000000	84,471758
1073,000000	84,416716
1072,000000	84,575098
1071,000000	84,944671
1070,000000	85,497873
1069,000000	86,184545
1068,000000	86,949455
1067,000000	87,743193
1066,000000	88,521141
1065,000000	89,249988
1064,000000	89,911698
1063,000000	90,498402
1062,000000	91,006393
1061,000000	91,439160
1060,000000	91,807358
1059,000000	92,121604
1058,000000	92,387650
1057,000000	92,607153
1056,000000	92,782082
1055,000000	92,912114
1054,000000	92,993995
1053,000000	93,027985
1052,000000	93,020544
1051,000000	92,981240
1050,000000	92,916759
1049,000000	92,830692
1048,000000	92,725536
1047,000000	92,598625
1046,000000	92,441015
1045,000000	92,244371
1044,000000	92,011066
1043,000000	91,758271
1042,000000	91,516986
1041,000000	91,328931
1040,000000	91,237826
1039,000000	91,271956
1038,000000	91,428162
1037,000000	91,675591
1036,000000	91,970622
1035,000000	92,269415
1034,000000	92,537246
1033,000000	92,756146
1032,000000	92,925790
1031,000000	93,053417
1030,000000	93,144411
1029,000000	93,202031
1028,000000	93,231810
1027,000000	93,239630
1026,000000	93,228044
1025,000000	93,196899
1024,000000	93,144311
1023,000000	93,066307
1022,000000	92,958934
1021,000000	92,827817
1020,000000	92,694393
1019,000000	92,587501
1018,000000	92,526730
1017,000000	92,514780
1016,000000	92,543005
1015,000000	92,599374
1014,000000	92,673682
1013,000000	92,759573
1012,000000	92,853378
1011,000000	92,949524
1010,000000	93,039109
1009,000000	93,114925
1008,000000	93,175106
1007,000000	93,219937
1006,000000	93,247789
1005,000000	93,256877
1004,000000	93,247125
1003,000000	93,218297
1002,000000	93,168758
1001,000000	93,099365
1000,000000	93,016874
999,000000	92,929280
998,000000	92,839607
997,000000	92,746560
996,000000	92,649132
995,000000	92,547844
994,000000	92,443277
993,000000	92,337176
992,000000	92,232852
991,000000	92,130329
990,000000	92,022994
989,000000	91,901874
988,000000	91,761715
987,000000	91,599580
986,000000	91,409875
985,000000	91,186815
984,000000	90,929666
983,000000	90,642060
982,000000	90,328177
981,000000	89,993354
980,000000	89,647115
979,000000	89,298348
978,000000	88,948480
977,000000	88,595132
976,000000	88,240479
975,000000	87,890217
974,000000	87,546283
973,000000	87,208882
972,000000	86,883666
971,000000	86,577662
970,000000	86,287730
969,000000	86,002376
968,000000	85,716105
967,000000	85,433450
966,000000	85,160280
965,000000	84,899604
964,000000	84,656741
963,000000	84,439957
962,000000	84,253957
961,000000	84,101819
960,000000	83,991774
959,000000	83,933900
958,000000	83,932183
957,000000	83,986669
956,000000	84,104240
955,000000	84,295345
954,000000	84,559782
953,000000	84,884515
952,000000	85,250978
951,000000	85,638748
950,000000	86,025014
949,000000	86,392101
948,000000	86,737105
947,000000	87,067660
946,000000	87,389591
945,000000	87,703109
944,000000	88,008294
943,000000	88,305889
942,000000	88,593456
941,000000	88,865729
940,000000	89,118936
939,000000	89,351876
938,000000	89,564161
937,000000	89,757927
936,000000	89,938384
935,000000	90,108311
934,000000	90,264570
933,000000	90,403519
932,000000	90,528290
931,000000	90,645650
930,000000	90,757400
929,000000	90,860185
928,000000	90,951841
927,000000	91,033931
926,000000	91,109228
925,000000	91,181952
924,000000	91,260223
923,000000	91,353711
922,000000	91,467953
921,000000	91,603396
920,000000	91,758405
919,000000	91,928693
918,000000	92,105069
917,000000	92,276236
916,000000	92,434851
915,000000	92,579385
914,000000	92,711990
913,000000	92,837369
912,000000	92,961954
911,000000	93,090333
910,000000	93,221915
909,000000	93,353096
908,000000	93,481685
907,000000	93,607422
906,000000	93,729974
905,000000	93,849261
904,000000	93,966913
903,000000	94,084501
902,000000	94,200503
901,000000	94,311039
900,000000	94,412655
899,000000	94,503324
898,000000	94,582215
897,000000	94,650687
896,000000	94,712581
895,000000	94,770851
894,000000	94,824665
893,000000	94,871681
892,000000	94,912109
891,000000	94,948000
890,000000	94,978780
889,000000	95,000899
888,000000	95,013138
887,000000	95,020100
886,000000	95,028859
885,000000	95,042389
884,000000	95,056962
883,000000	95,065922
882,000000	95,065905
881,000000	95,059615
880,000000	95,052050
879,000000	95,044261
878,000000	95,033027
877,000000	95,018018
876,000000	95,006813
875,000000	95,009502
874,000000	95,028833
873,000000	95,059291
872,000000	95,096024
871,000000	95,140336
870,000000	95,194278
869,000000	95,252339
868,000000	95,302389
867,000000	95,335140
866,000000	95,351133
865,000000	95,357983
864,000000	95,362290
863,000000	95,365942
862,000000	95,368741
861,000000	95,371572
860,000000	95,375250
859,000000	95,377897
858,000000	95,376320
857,000000	95,370228
856,000000	95,363330
855,000000	95,359366
854,000000	95,358284
853,000000	95,357288
852,000000	95,354668
851,000000	95,351331
850,000000	95,348304
849,000000	95,342979
848,000000	95,328511
847,000000	95,298133
846,000000	95,251258
845,000000	95,194025
844,000000	95,132097
843,000000	95,064515
842,000000	94,986887
841,000000	94,899603
840,000000	94,808398
839,000000	94,716103
838,000000	94,618999
837,000000	94,514537
836,000000	94,409784
835,000000	94,318516
834,000000	94,253617
833,000000	94,226494
832,000000	94,251676
831,000000	94,344822
830,000000	94,513579
829,000000	94,754351
828,000000	95,056685
827,000000	95,407168
826,000000	95,787766
825,000000	96,174335
824,000000	96,542204
823,000000	96,874832
822,000000	97,167717
821,000000	97,423962
820,000000	97,647484
819,000000	97,839714
818,000000	98,000943
817,000000	98,132691
816,000000	98,238259
815,000000	98,322310
814,000000	98,389714
813,000000	98,444691
812,000000	98,490359
811,000000	98,528088
810,000000	98,557137
809,000000	98,574875
808,000000	98,577943
807,000000	98,562726
806,000000	98,523919
805,000000	98,454323
804,000000	98,348222
803,000000	98,206695
802,000000	98,039733
801,000000	97,863400
800,000000	97,695126
799,000000	97,549199
798,000000	97,433729
797,000000	97,350046
796,000000	97,293788
795,000000	97,255357
794,000000	97,220468
793,000000	97,173964
792,000000	97,106546
791,000000	97,019010
790,000000	96,919736
789,000000	96,818643
788,000000	96,723911
787,000000	96,642476
786,000000	96,580241
785,000000	96,539604
784,000000	96,516841
783,000000	96,503534
782,000000	96,492217
781,000000	96,481136
780,000000	96,472382
779,000000	96,464855
778,000000	96,450461
777,000000	96,419267
776,000000	96,368616
775,000000	96,306154
774,000000	96,243690
773,000000	96,189266
772,000000	96,145330
771,000000	96,112844
770,000000	96,095506
769,000000	96,098991
768,000000	96,125772
767,000000	96,171477
766,000000	96,228648
765,000000	96,294049
764,000000	96,369009
763,000000	96,450496
762,000000	96,524101
761,000000	96,568973
760,000000	96,568505
759,000000	96,513979
758,000000	96,399275
757,000000	96,217830
756,000000	95,966155
755,000000	95,645502
754,000000	95,257566
753,000000	94,800389
752,000000	94,271078
751,000000	93,671072
750,000000	93,010362
749,000000	92,311819
748,000000	91,612178
747,000000	90,955558
746,000000	90,385378
745,000000	89,944052
744,000000	89,672666
743,000000	89,602100
742,000000	89,742559
741,000000	90,080868
740,000000	90,582261
739,000000	91,191316
738,000000	91,837853
737,000000	92,451077
736,000000	92,978873
735,000000	93,402477
734,000000	93,735126
733,000000	94,004695
732,000000	94,234198
731,000000	94,433694
730,000000	94,604094
729,000000	94,745544
728,000000	94,863187
727,000000	94,966045
726,000000	95,059801
725,000000	95,141612
724,000000	95,202315
723,000000	95,232102
722,000000	95,224074
721,000000	95,175692
720,000000	95,088531
719,000000	94,963074
718,000000	94,791981
717,000000	94,561939
716,000000	94,262956
715,000000	93,891199
714,000000	93,441986
713,000000	92,906797
712,000000	92,280009
711,000000	91,564342
710,000000	90,772462
709,000000	89,935148
708,000000	89,108895
707,000000	88,362838
706,000000	87,749522
705,000000	87,288683
704,000000	86,970277
703,000000	86,760209
702,000000	86,608449
701,000000	86,465563
700,000000	86,299257
699,000000	86,100790
698,000000	85,881601
697,000000	85,664873
696,000000	85,472753
695,000000	85,314984
694,000000	85,193195
693,000000	85,113767
692,000000	85,088027
691,000000	85,121905
690,000000	85,213467
689,000000	85,357389
688,000000	85,541442
687,000000	85,742742
686,000000	85,940361
685,000000	86,126952
684,000000	86,301044
683,000000	86,458955
682,000000	86,603299
681,000000	86,749240
680,000000	86,910710
679,000000	87,090078
678,000000	87,289962
677,000000	87,521131
676,000000	87,789796
675,000000	88,089741
674,000000	88,417227
673,000000	88,769824
672,000000	89,123117
671,000000	89,451283
670,000000	89,785388
669,000000	90,236927
668,000000	90,833485
667,000000	91,361436
666,000000	91,690957
665,000000	91,891264
664,000000	92,033018
663,000000	92,124096
662,000000	92,138438
661,000000	92,056811
660,000000	91,872744
659,000000	91,577587
658,000000	91,160290
657,000000	90,614529
656,000000	89,945992
655,000000	89,179110
654,000000	88,357304
653,000000	87,529581
652,000000	86,742814
651,000000	86,032844
650,000000	85,397131
649,000000	84,791060
648,000000	84,177005
647,000000	83,554018
646,000000	82,921352
645,000000	82,248928
644,000000	81,511164
643,000000	80,720773
642,000000	79,903729
641,000000	79,072792
640,000000	78,257778
639,000000	77,528759
638,000000	76,950331
637,000000	76,544157
636,000000	76,320429
635,000000	76,296641
634,000000	76,449132
633,000000	76,697680
632,000000	76,968707
631,000000	77,232448
630,000000	77,469194
629,000000	77,646545
628,000000	77,748022
627,000000	77,783775
626,000000	77,756485
625,000000	77,648685
624,000000	77,458613
623,000000	77,214370
622,000000	76,937351
621,000000	76,622322
620,000000	76,266922
619,000000	75,889704
618,000000	75,504580
617,000000	75,110844
616,000000	74,725953
615,000000	74,390783
614,000000	74,121908
613,000000	73,895591
612,000000	73,693793
611,000000	73,529940
610,000000	73,417680
609,000000	73,356606
608,000000	73,366705
607,000000	73,500340
606,000000	73,798513
605,000000	74,272991
604,000000	74,941251
603,000000	75,831804
602,000000	76,945166
601,000000	78,240070
600,000000	79,660575
599,000000	81,144447
598,000000	82,614586
597,000000	83,995978
596,000000	85,239381
595,000000	86,319366
594,000000	87,225967
593,000000	87,970529
592,000000	88,584292
591,000000	89,102282
590,000000	89,549581
589,000000	89,941121
588,000000	90,289544
587,000000	90,606893
586,000000	90,902142
585,000000	91,177171
584,000000	91,424154
583,000000	91,633715
582,000000	91,808633
581,000000	91,964797
580,000000	92,115604
579,000000	92,263290
578,000000	92,410424
577,000000	92,568174
576,000000	92,744497
575,000000	92,933372
574,000000	93,125784
573,000000	93,322154
572,000000	93,521430
571,000000	93,709833
570,000000	93,876722
569,000000	94,032303
568,000000	94,191966
567,000000	94,351690
566,000000	94,497247
565,000000	94,628118
564,000000	94,752202
563,000000	94,864537
562,000000	94,950145
561,000000	95,002955
560,000000	95,027344
559,000000	95,029347
558,000000	95,022621
557,000000	95,032532
556,000000	95,073609
555,000000	95,125552
554,000000	95,148775
553,000000	95,127052
552,000000	95,082423
551,000000	95,052478
550,000000	95,062620
549,000000	95,112189
548,000000	95,175279
547,000000	95,215913
546,000000	95,214074
545,000000	95,179818
544,000000	95,136972
543,000000	95,100814
542,000000	95,076703
541,000000	95,066315
540,000000	95,063900
539,000000	95,056655
538,000000	95,043124
537,000000	95,045177
536,000000	95,089309
535,000000	95,178267
534,000000	95,291268
533,000000	95,408396
532,000000	95,520752
531,000000	95,621366
530,000000	95,703917
529,000000	95,771280
528,000000	95,832824
527,000000	95,893807
526,000000	95,952230
525,000000	96,002170
524,000000	96,036047
523,000000	96,048687
522,000000	96,045245
521,000000	96,038217
520,000000	96,031121
519,000000	96,016595
518,000000	95,997797
517,000000	95,996484
516,000000	96,027065
515,000000	96,077100
514,000000	96,125526
513,000000	96,164514
512,000000	96,193089
511,000000	96,206543
510,000000	96,204849
509,000000	96,194995
508,000000	96,170438
507,000000	96,107535
506,000000	96,001686
505,000000	95,886478
504,000000	95,796665
503,000000	95,729812
502,000000	95,658076
501,000000	95,567041
500,000000	95,463889
499,000000	95,355346
498,000000	95,242221
497,000000	95,130504
496,000000	95,029247
495,000000	94,940239
494,000000	94,861786
493,000000	94,797083
492,000000	94,746735
491,000000	94,701474
490,000000	94,656468
489,000000	94,625770
488,000000	94,631602
487,000000	94,683719
486,000000	94,776342
485,000000	94,896035
484,000000	95,020954
483,000000	95,124790
482,000000	95,199147
481,000000	95,264050
480,000000	95,344412
479,000000	95,444453
478,000000	95,550830
477,000000	95,645954
476,000000	95,708391
475,000000	95,719990
474,000000	95,691601
473,000000	95,668399
472,000000	95,682659
471,000000	95,711771
470,000000	95,710246
469,000000	95,659721
468,000000	95,561079
467,000000	95,416662
466,000000	95,250813
465,000000	95,120531
464,000000	95,076379
463,000000	95,119590
462,000000	95,209821
461,000000	95,313958
460,000000	95,424136
459,000000	95,524426
458,000000	95,576699
457,000000	95,560253
456,000000	95,494694
455,000000	95,399983
454,000000	95,273589
453,000000	95,124915
452,000000	94,996183
451,000000	94,938719
450,000000	94,965632
