# Supplementary material for: Machine learning-assisted non-destructive plasticizer identification and quantification in historical PVC objects based on IR spectroscopy
Source: Sci Rep. 2022 Mar 23;12:5017. doi: 10.1038/s41598-022-08862-1 (PMC8943100; doi:10.1038/s41598-022-08862-1)
Supplement: Supplementary file 1 — Supplementary Information 1. [file 41598_2022_8862_MOESM1_ESM.zip › Plasticizers_PVC_data/ATR_FTIR_all/P57.ASC]

PE IR       SUBTECH     SPECTRUM    ASCII       PEDS        4.00        
   -1
P57.ASC
20/10/14
14:28:21.00
20/10/14
14:28:21.00
Student
Sample 003 By student Date Wednesday, October 14 2020
450,000000
#HDR
-1
-1
#GR
cm-1
%T
1.0
0.0
4000,000000
-1,000000
3551
8
100,763177
71,880092
#DATA
4000,000000	100,128867
3999,000000	100,129216
3998,000000	100,129567
3997,000000	100,129539
3996,000000	100,130144
3995,000000	100,131985
3994,000000	100,134713
3993,000000	100,137380
3992,000000	100,139225
3991,000000	100,140083
3990,000000	100,140186
3989,000000	100,139805
3988,000000	100,139245
3987,000000	100,139045
3986,000000	100,139885
3985,000000	100,142068
3984,000000	100,145098
3983,000000	100,147842
3982,000000	100,149236
3981,000000	100,148984
3980,000000	100,147783
3979,000000	100,146947
3978,000000	100,147641
3977,000000	100,150129
3976,000000	100,153603
3975,000000	100,156816
3974,000000	100,158982
3973,000000	100,160092
3972,000000	100,160398
3971,000000	100,159846
3970,000000	100,158178
3969,000000	100,155618
3968,000000	100,153125
3967,000000	100,151772
3966,000000	100,151879
3965,000000	100,152889
3964,000000	100,154100
3963,000000	100,155313
3962,000000	100,156638
3961,000000	100,157864
3960,000000	100,158378
3959,000000	100,157861
3958,000000	100,156807
3957,000000	100,156264
3956,000000	100,156916
3955,000000	100,158466
3954,000000	100,159837
3953,000000	100,159988
3952,000000	100,158777
3951,000000	100,157138
3950,000000	100,156536
3949,000000	100,157968
3948,000000	100,161009
3947,000000	100,163953
3946,000000	100,165311
3945,000000	100,165229
3944,000000	100,165363
3943,000000	100,167216
3942,000000	100,170433
3941,000000	100,172966
3940,000000	100,173180
3939,000000	100,171461
3938,000000	100,169470
3937,000000	100,168485
3936,000000	100,168533
3935,000000	100,168898
3934,000000	100,168984
3933,000000	100,168685
3932,000000	100,168395
3931,000000	100,168622
3930,000000	100,169624
3929,000000	100,171252
3928,000000	100,173086
3927,000000	100,174936
3926,000000	100,177101
3925,000000	100,179888
3924,000000	100,182872
3923,000000	100,184954
3922,000000	100,185415
3921,000000	100,184351
3920,000000	100,182180
3919,000000	100,179603
3918,000000	100,177725
3917,000000	100,177392
3916,000000	100,178237
3915,000000	100,178973
3914,000000	100,178719
3913,000000	100,177629
3912,000000	100,176383
3911,000000	100,176027
3910,000000	100,177501
3909,000000	100,181141
3908,000000	100,186113
3907,000000	100,190792
3906,000000	100,193795
3905,000000	100,194816
3904,000000	100,194548
3903,000000	100,193489
3902,000000	100,191577
3901,000000	100,189482
3900,000000	100,188758
3899,000000	100,190097
3898,000000	100,192584
3897,000000	100,194833
3896,000000	100,196279
3895,000000	100,196848
3894,000000	100,196108
3893,000000	100,194231
3892,000000	100,193082
3891,000000	100,194669
3890,000000	100,197637
3889,000000	100,198781
3888,000000	100,197179
3887,000000	100,194121
3886,000000	100,191615
3885,000000	100,191034
3884,000000	100,191030
3883,000000	100,189697
3882,000000	100,187527
3881,000000	100,186312
3880,000000	100,187564
3879,000000	100,190587
3878,000000	100,192846
3877,000000	100,193519
3876,000000	100,193916
3875,000000	100,195646
3874,000000	100,199073
3873,000000	100,202245
3872,000000	100,202947
3871,000000	100,201580
3870,000000	100,200742
3869,000000	100,201554
3868,000000	100,201658
3867,000000	100,200073
3866,000000	100,198673
3865,000000	100,198515
3864,000000	100,199501
3863,000000	100,201562
3862,000000	100,204258
3861,000000	100,207063
3860,000000	100,209443
3859,000000	100,211862
3858,000000	100,215433
3857,000000	100,220694
3856,000000	100,225939
3855,000000	100,227469
3854,000000	100,225008
3853,000000	100,224656
3852,000000	100,225844
3851,000000	100,222156
3850,000000	100,215187
3849,000000	100,209724
3848,000000	100,207004
3847,000000	100,206173
3846,000000	100,206210
3845,000000	100,206682
3844,000000	100,208000
3843,000000	100,210682
3842,000000	100,214279
3841,000000	100,218124
3840,000000	100,221777
3839,000000	100,225011
3838,000000	100,227515
3837,000000	100,228859
3836,000000	100,228509
3835,000000	100,226525
3834,000000	100,223882
3833,000000	100,221771
3832,000000	100,220747
3831,000000	100,220505
3830,000000	100,220117
3829,000000	100,219241
3828,000000	100,219014
3827,000000	100,221252
3826,000000	100,226230
3825,000000	100,231882
3824,000000	100,235416
3823,000000	100,235242
3822,000000	100,232510
3821,000000	100,232017
3820,000000	100,235348
3819,000000	100,238047
3818,000000	100,237949
3817,000000	100,236906
3816,000000	100,237582
3815,000000	100,240800
3814,000000	100,244226
3813,000000	100,246393
3812,000000	100,248477
3811,000000	100,251002
3810,000000	100,252978
3809,000000	100,253256
3808,000000	100,252199
3807,000000	100,251952
3806,000000	100,253391
3805,000000	100,254409
3804,000000	100,253420
3803,000000	100,250769
3802,000000	100,247990
3801,000000	100,247858
3800,000000	100,249606
3799,000000	100,249694
3798,000000	100,248367
3797,000000	100,247931
3796,000000	100,249604
3795,000000	100,252510
3794,000000	100,254741
3793,000000	100,255483
3792,000000	100,255386
3791,000000	100,255528
3790,000000	100,256599
3789,000000	100,258484
3788,000000	100,260479
3787,000000	100,261924
3786,000000	100,262865
3785,000000	100,263816
3784,000000	100,264648
3783,000000	100,264260
3782,000000	100,261810
3781,000000	100,258047
3780,000000	100,255321
3779,000000	100,255912
3778,000000	100,259465
3777,000000	100,263641
3776,000000	100,267024
3775,000000	100,269635
3774,000000	100,271357
3773,000000	100,271640
3772,000000	100,270296
3771,000000	100,268078
3770,000000	100,266266
3769,000000	100,265580
3768,000000	100,265511
3767,000000	100,265756
3766,000000	100,266507
3765,000000	100,267345
3764,000000	100,267288
3763,000000	100,266220
3762,000000	100,265575
3761,000000	100,266506
3760,000000	100,268308
3759,000000	100,270051
3758,000000	100,271891
3757,000000	100,274552
3756,000000	100,278145
3755,000000	100,281964
3754,000000	100,284529
3753,000000	100,283865
3752,000000	100,279415
3751,000000	100,274849
3750,000000	100,275230
3749,000000	100,280110
3748,000000	100,284942
3747,000000	100,287038
3746,000000	100,285291
3745,000000	100,280211
3744,000000	100,277556
3743,000000	100,278900
3742,000000	100,279521
3741,000000	100,279937
3740,000000	100,282392
3739,000000	100,286200
3738,000000	100,289606
3737,000000	100,291942
3736,000000	100,293928
3735,000000	100,296309
3734,000000	100,298435
3733,000000	100,299533
3732,000000	100,299989
3731,000000	100,300009
3730,000000	100,299066
3729,000000	100,297160
3728,000000	100,295141
3727,000000	100,293635
3726,000000	100,292680
3725,000000	100,291634
3724,000000	100,290365
3723,000000	100,289827
3722,000000	100,291129
3721,000000	100,294212
3720,000000	100,297856
3719,000000	100,301237
3718,000000	100,304171
3717,000000	100,306318
3716,000000	100,307103
3715,000000	100,306153
3714,000000	100,303183
3713,000000	100,298123
3712,000000	100,292819
3711,000000	100,290276
3710,000000	100,290284
3709,000000	100,289773
3708,000000	100,287308
3707,000000	100,284296
3706,000000	100,282697
3705,000000	100,282956
3704,000000	100,283785
3703,000000	100,283589
3702,000000	100,282197
3701,000000	100,280756
3700,000000	100,279578
3699,000000	100,278120
3698,000000	100,276407
3697,000000	100,274624
3696,000000	100,272647
3695,000000	100,270448
3694,000000	100,268438
3693,000000	100,266913
3692,000000	100,265519
3691,000000	100,263940
3690,000000	100,262860
3689,000000	100,263773
3688,000000	100,266411
3687,000000	100,267957
3686,000000	100,266708
3685,000000	100,263834
3684,000000	100,260476
3683,000000	100,255615
3682,000000	100,246126
3681,000000	100,227829
3680,000000	100,197790
3679,000000	100,157345
3678,000000	100,115591
3677,000000	100,090218
3676,000000	100,099500
3675,000000	100,141848
3674,000000	100,190641
3673,000000	100,224801
3672,000000	100,244425
3671,000000	100,256561
3670,000000	100,266209
3669,000000	100,275415
3668,000000	100,282458
3667,000000	100,285876
3666,000000	100,287044
3665,000000	100,287788
3664,000000	100,288963
3663,000000	100,290879
3662,000000	100,293554
3661,000000	100,296534
3660,000000	100,298888
3659,000000	100,299517
3658,000000	100,298323
3657,000000	100,296799
3656,000000	100,297095
3655,000000	100,299051
3654,000000	100,301061
3653,000000	100,303655
3652,000000	100,308067
3651,000000	100,313075
3650,000000	100,316304
3649,000000	100,317052
3648,000000	100,315954
3647,000000	100,313679
3646,000000	100,310774
3645,000000	100,307545
3644,000000	100,303880
3643,000000	100,299633
3642,000000	100,295069
3641,000000	100,291138
3640,000000	100,288963
3639,000000	100,289223
3638,000000	100,291476
3637,000000	100,293844
3636,000000	100,294429
3635,000000	100,292960
3634,000000	100,290681
3633,000000	100,288389
3632,000000	100,285427
3631,000000	100,280437
3630,000000	100,273145
3629,000000	100,267005
3628,000000	100,264776
3627,000000	100,262325
3626,000000	100,256813
3625,000000	100,251433
3624,000000	100,249162
3623,000000	100,250067
3622,000000	100,252708
3621,000000	100,255372
3620,000000	100,256731
3619,000000	100,256438
3618,000000	100,254337
3617,000000	100,249998
3616,000000	100,244286
3615,000000	100,239273
3614,000000	100,236503
3613,000000	100,236005
3612,000000	100,236387
3611,000000	100,235910
3610,000000	100,234129
3609,000000	100,232324
3608,000000	100,232262
3607,000000	100,234141
3606,000000	100,236143
3605,000000	100,236617
3604,000000	100,235503
3603,000000	100,233756
3602,000000	100,232412
3601,000000	100,231678
3600,000000	100,230873
3599,000000	100,229368
3598,000000	100,227487
3597,000000	100,225878
3596,000000	100,224880
3595,000000	100,224255
3594,000000	100,223725
3593,000000	100,223102
3592,000000	100,222393
3591,000000	100,221677
3590,000000	100,220797
3589,000000	100,219648
3588,000000	100,219310
3587,000000	100,221302
3586,000000	100,224746
3585,000000	100,227159
3584,000000	100,227603
3583,000000	100,226887
3582,000000	100,225890
3581,000000	100,224675
3580,000000	100,222847
3579,000000	100,220336
3578,000000	100,217855
3577,000000	100,216298
3576,000000	100,216011
3575,000000	100,216807
3574,000000	100,218453
3573,000000	100,220817
3572,000000	100,223331
3571,000000	100,224658
3570,000000	100,223167
3569,000000	100,218114
3568,000000	100,210990
3567,000000	100,205299
3566,000000	100,203332
3565,000000	100,204234
3564,000000	100,206310
3563,000000	100,208660
3562,000000	100,210574
3561,000000	100,211396
3560,000000	100,211014
3559,000000	100,209886
3558,000000	100,208403
3557,000000	100,206589
3556,000000	100,204227
3555,000000	100,201221
3554,000000	100,197700
3553,000000	100,194024
3552,000000	100,190599
3551,000000	100,187574
3550,000000	100,184745
3549,000000	100,181871
3548,000000	100,179087
3547,000000	100,177258
3546,000000	100,177624
3545,000000	100,180463
3544,000000	100,184307
3543,000000	100,187011
3542,000000	100,187324
3541,000000	100,185404
3540,000000	100,182246
3539,000000	100,179087
3538,000000	100,176979
3537,000000	100,176266
3536,000000	100,176238
3535,000000	100,175645
3534,000000	100,174144
3533,000000	100,172902
3532,000000	100,173406
3531,000000	100,175546
3530,000000	100,177426
3529,000000	100,177325
3528,000000	100,175578
3527,000000	100,174063
3526,000000	100,174019
3525,000000	100,174910
3524,000000	100,175372
3523,000000	100,174673
3522,000000	100,173025
3521,000000	100,171044
3520,000000	100,169472
3519,000000	100,169200
3518,000000	100,170822
3517,000000	100,173895
3516,000000	100,176921
3515,000000	100,178319
3514,000000	100,177567
3513,000000	100,175488
3512,000000	100,173517
3511,000000	100,172530
3510,000000	100,172247
3509,000000	100,171689
3508,000000	100,170204
3507,000000	100,167982
3506,000000	100,165706
3505,000000	100,163984
3504,000000	100,163272
3503,000000	100,163937
3502,000000	100,165884
3501,000000	100,168301
3500,000000	100,170164
3499,000000	100,170920
3498,000000	100,170534
3497,000000	100,169147
3496,000000	100,166986
3495,000000	100,164463
3494,000000	100,162005
3493,000000	100,159735
3492,000000	100,157492
3491,000000	100,155113
3490,000000	100,152532
3489,000000	100,149741
3488,000000	100,146951
3487,000000	100,144708
3486,000000	100,143421
3485,000000	100,142727
3484,000000	100,141749
3483,000000	100,140103
3482,000000	100,138482
3481,000000	100,137925
3480,000000	100,138749
3479,000000	100,140322
3478,000000	100,141620
3477,000000	100,141734
3476,000000	100,140207
3475,000000	100,137419
3474,000000	100,134579
3473,000000	100,132970
3472,000000	100,133050
3471,000000	100,134237
3470,000000	100,135359
3469,000000	100,135162
3468,000000	100,132662
3467,000000	100,127535
3466,000000	100,120447
3465,000000	100,112947
3464,000000	100,106780
3463,000000	100,102947
3462,000000	100,101118
3461,000000	100,099882
3460,000000	100,097837
3459,000000	100,094614
3458,000000	100,090770
3457,000000	100,086697
3456,000000	100,081986
3455,000000	100,076096
3454,000000	100,069474
3453,000000	100,063351
3452,000000	100,058336
3451,000000	100,053665
3450,000000	100,048293
3449,000000	100,042455
3448,000000	100,037618
3447,000000	100,034821
3446,000000	100,033330
3445,000000	100,031181
3444,000000	100,026879
3443,000000	100,020633
3442,000000	100,014520
3441,000000	100,011576
3440,000000	100,013958
3439,000000	100,021157
3438,000000	100,029654
3437,000000	100,034682
3436,000000	100,033096
3435,000000	100,025312
3434,000000	100,015037
3433,000000	100,006813
3432,000000	100,002924
3431,000000	100,001930
3430,000000	100,000173
3429,000000	99,994986
3428,000000	99,986691
3427,000000	99,977808
3426,000000	99,970838
3425,000000	99,966915
3424,000000	99,965923
3423,000000	99,967112
3422,000000	99,969416
3421,000000	99,971751
3420,000000	99,973627
3419,000000	99,975607
3418,000000	99,979063
3417,000000	99,985238
3416,000000	99,994282
3415,000000	100,004939
3414,000000	100,015168
3413,000000	100,023397
3412,000000	100,029367
3411,000000	100,033753
3410,000000	100,037121
3409,000000	100,039516
3408,000000	100,041122
3407,000000	100,042933
3406,000000	100,046298
3405,000000	100,051755
3404,000000	100,058577
3403,000000	100,065442
3402,000000	100,071287
3401,000000	100,075534
3400,000000	100,078080
3399,000000	100,079531
3398,000000	100,081238
3397,000000	100,084488
3396,000000	100,089352
3395,000000	100,094412
3394,000000	100,097725
3393,000000	100,098149
3392,000000	100,096050
3391,000000	100,093111
3390,000000	100,091475
3389,000000	100,092587
3388,000000	100,096213
3387,000000	100,100477
3386,000000	100,103284
3385,000000	100,104036
3384,000000	100,103842
3383,000000	100,103863
3382,000000	100,103838
3381,000000	100,102648
3380,000000	100,100198
3379,000000	100,098095
3378,000000	100,098129
3377,000000	100,100413
3376,000000	100,103382
3375,000000	100,105412
3374,000000	100,106078
3373,000000	100,105943
3372,000000	100,105603
3371,000000	100,105192
3370,000000	100,104614
3369,000000	100,103997
3368,000000	100,103847
3367,000000	100,104731
3366,000000	100,106779
3365,000000	100,109494
3364,000000	100,111976
3363,000000	100,113263
3362,000000	100,112603
3361,000000	100,109800
3360,000000	100,105518
3359,000000	100,101089
3358,000000	100,097762
3357,000000	100,096085
3356,000000	100,095932
3355,000000	100,096792
3354,000000	100,097882
3353,000000	100,098300
3352,000000	100,097570
3351,000000	100,096097
3350,000000	100,094886
3349,000000	100,094782
3348,000000	100,095970
3347,000000	100,097959
3346,000000	100,099701
3345,000000	100,099933
3344,000000	100,097980
3343,000000	100,094422
3342,000000	100,090664
3341,000000	100,087701
3340,000000	100,085438
3339,000000	100,083171
3338,000000	100,080396
3337,000000	100,077096
3336,000000	100,073610
3335,000000	100,070547
3334,000000	100,068604
3333,000000	100,068094
3332,000000	100,068598
3331,000000	100,069193
3330,000000	100,069111
3329,000000	100,068253
3328,000000	100,067098
3327,000000	100,066140
3326,000000	100,065333
3325,000000	100,064129
3324,000000	100,062082
3323,000000	100,059213
3322,000000	100,055582
3321,000000	100,050782
3320,000000	100,044256
3319,000000	100,036015
3318,000000	100,026634
3317,000000	100,016496
3316,000000	100,005554
3315,000000	99,993948
3314,000000	99,982208
3313,000000	99,970466
3312,000000	99,957742
3311,000000	99,942498
3310,000000	99,923960
3309,000000	99,902740
3308,000000	99,880506
3307,000000	99,859287
3306,000000	99,840761
3305,000000	99,825637
3304,000000	99,813658
3303,000000	99,804463
3302,000000	99,798468
3301,000000	99,796722
3300,000000	99,799858
3299,000000	99,807592
3298,000000	99,819055
3297,000000	99,833289
3296,000000	99,849417
3295,000000	99,866561
3294,000000	99,883973
3293,000000	99,901060
3292,000000	99,917265
3291,000000	99,932067
3290,000000	99,945134
3289,000000	99,956456
3288,000000	99,966374
3287,000000	99,975544
3286,000000	99,984640
3285,000000	99,993856
3284,000000	100,002654
3283,000000	100,010224
3282,000000	100,016176
3281,000000	100,020652
3280,000000	100,024063
3279,000000	100,027000
3278,000000	100,030284
3277,000000	100,034616
3276,000000	100,039979
3275,000000	100,045703
3274,000000	100,051213
3273,000000	100,056520
3272,000000	100,061862
3271,000000	100,067171
3270,000000	100,072109
3269,000000	100,076416
3268,000000	100,080038
3267,000000	100,083080
3266,000000	100,085808
3265,000000	100,088548
3264,000000	100,091298
3263,000000	100,093555
3262,000000	100,094802
3261,000000	100,095287
3260,000000	100,096058
3259,000000	100,098002
3258,000000	100,100936
3257,000000	100,103822
3256,000000	100,105886
3255,000000	100,107290
3254,000000	100,108652
3253,000000	100,110228
3252,000000	100,111844
3251,000000	100,113443
3250,000000	100,115178
3249,000000	100,116837
3248,000000	100,117640
3247,000000	100,117010
3246,000000	100,115458
3245,000000	100,114386
3244,000000	100,114930
3243,000000	100,117100
3242,000000	100,119875
3241,000000	100,121983
3240,000000	100,122737
3239,000000	100,122488
3238,000000	100,122295
3237,000000	100,122908
3236,000000	100,124007
3235,000000	100,124568
3234,000000	100,123930
3233,000000	100,122365
3232,000000	100,120685
3231,000000	100,119580
3230,000000	100,119416
3229,000000	100,120290
3228,000000	100,121980
3227,000000	100,123896
3226,000000	100,125314
3225,000000	100,125813
3224,000000	100,125546
3223,000000	100,125078
3222,000000	100,124873
3221,000000	100,124852
3220,000000	100,124530
3219,000000	100,123718
3218,000000	100,122941
3217,000000	100,122985
3216,000000	100,124079
3215,000000	100,125789
3214,000000	100,127671
3213,000000	100,129656
3212,000000	100,131594
3211,000000	100,132798
3210,000000	100,132469
3209,000000	100,130568
3208,000000	100,128027
3207,000000	100,126068
3206,000000	100,125444
3205,000000	100,126149
3204,000000	100,127525
3203,000000	100,128618
3202,000000	100,128759
3201,000000	100,128061
3200,000000	100,127227
3199,000000	100,126794
3198,000000	100,126746
3197,000000	100,126962
3196,000000	100,127796
3195,000000	100,129793
3194,000000	100,132792
3193,000000	100,135539
3192,000000	100,136459
3191,000000	100,134897
3190,000000	100,131731
3189,000000	100,128843
3188,000000	100,127771
3187,000000	100,128553
3186,000000	100,129742
3185,000000	100,129905
3184,000000	100,129194
3183,000000	100,129248
3182,000000	100,131285
3181,000000	100,134599
3180,000000	100,137271
3179,000000	100,138249
3178,000000	100,138325
3177,000000	100,139030
3176,000000	100,141016
3175,000000	100,143684
3174,000000	100,145974
3173,000000	100,147056
3172,000000	100,146529
3171,000000	100,144525
3170,000000	100,141895
3169,000000	100,139994
3168,000000	100,139866
3167,000000	100,141389
3166,000000	100,143268
3165,000000	100,144110
3164,000000	100,143682
3163,000000	100,143071
3162,000000	100,143502
3161,000000	100,145079
3160,000000	100,146838
3159,000000	100,147903
3158,000000	100,148216
3157,000000	100,148119
3156,000000	100,147710
3155,000000	100,146949
3154,000000	100,146166
3153,000000	100,146037
3152,000000	100,146971
3151,000000	100,148652
3150,000000	100,150186
3149,000000	100,150737
3148,000000	100,150241
3147,000000	100,149590
3146,000000	100,149844
3145,000000	100,151111
3144,000000	100,152560
3143,000000	100,153716
3142,000000	100,155096
3141,000000	100,156892
3140,000000	100,157538
3139,000000	100,154813
3138,000000	100,148685
3137,000000	100,142107
3136,000000	100,138354
3135,000000	100,137930
3134,000000	100,138662
3133,000000	100,138425
3132,000000	100,137067
3131,000000	100,135674
3130,000000	100,134759
3129,000000	100,133763
3128,000000	100,132050
3127,000000	100,129933
3126,000000	100,128580
3125,000000	100,129060
3124,000000	100,131516
3123,000000	100,135076
3122,000000	100,138371
3121,000000	100,140245
3120,000000	100,140340
3119,000000	100,139318
3118,000000	100,138295
3117,000000	100,137675
3116,000000	100,136458
3115,000000	100,133164
3114,000000	100,127657
3113,000000	100,121792
3112,000000	100,117955
3111,000000	100,116966
3110,000000	100,117516
3109,000000	100,117414
3108,000000	100,115222
3107,000000	100,110933
3106,000000	100,105693
3105,000000	100,101031
3104,000000	100,097958
3103,000000	100,096297
3102,000000	100,094821
3101,000000	100,092236
3100,000000	100,088245
3099,000000	100,083729
3098,000000	100,079882
3097,000000	100,077154
3096,000000	100,074977
3095,000000	100,072397
3094,000000	100,068909
3093,000000	100,064806
3092,000000	100,060936
3091,000000	100,058067
3090,000000	100,056114
3089,000000	100,053760
3088,000000	100,049218
3087,000000	100,041877
3086,000000	100,033202
3085,000000	100,025685
3084,000000	100,020846
3083,000000	100,018478
3082,000000	100,017596
3081,000000	100,017531
3080,000000	100,017929
3079,000000	100,018309
3078,000000	100,018120
3077,000000	100,017134
3076,000000	100,015464
3075,000000	100,013272
3074,000000	100,010591
3073,000000	100,007303
3072,000000	100,003232
3071,000000	99,998532
3070,000000	99,994110
3069,000000	99,991206
3068,000000	99,990098
3067,000000	99,989448
3066,000000	99,987535
3065,000000	99,984257
3064,000000	99,981466
3063,000000	99,981023
3062,000000	99,982682
3061,000000	99,984139
3060,000000	99,983204
3059,000000	99,979799
3058,000000	99,975794
3057,000000	99,973074
3056,000000	99,972067
3055,000000	99,972125
3054,000000	99,972685
3053,000000	99,973538
3052,000000	99,974301
3051,000000	99,974452
3050,000000	99,974021
3049,000000	99,973698
3048,000000	99,974018
3047,000000	99,974850
3046,000000	99,975780
3045,000000	99,976428
3044,000000	99,976225
3043,000000	99,974439
3042,000000	99,970897
3041,000000	99,966320
3040,000000	99,961618
3039,000000	99,957206
3038,000000	99,953304
3037,000000	99,950342
3036,000000	99,948392
3035,000000	99,946420
3034,000000	99,942793
3033,000000	99,936689
3032,000000	99,928812
3031,000000	99,920833
3030,000000	99,914311
3029,000000	99,909745
3028,000000	99,906120
3027,000000	99,901509
3026,000000	99,894707
3025,000000	99,886273
3024,000000	99,877605
3023,000000	99,869230
3022,000000	99,860690
3021,000000	99,851967
3020,000000	99,844026
3019,000000	99,837519
3018,000000	99,831587
3017,000000	99,824551
3016,000000	99,815520
3015,000000	99,804912
3014,000000	99,793626
3013,000000	99,782248
3012,000000	99,771103
3011,000000	99,760601
3010,000000	99,751167
3009,000000	99,742884
3008,000000	99,735394
3007,000000	99,728153
3006,000000	99,720594
3005,000000	99,711903
3004,000000	99,700909
3003,000000	99,686569
3002,000000	99,668529
3001,000000	99,646882
3000,000000	99,621256
2999,000000	99,590593
2998,000000	99,554036
2997,000000	99,511498
2996,000000	99,463188
2995,000000	99,408745
2994,000000	99,347267
2993,000000	99,277961
2992,000000	99,200243
2991,000000	99,113624
2990,000000	99,017596
2989,000000	98,911693
2988,000000	98,795863
2987,000000	98,671301
2986,000000	98,541080
2985,000000	98,408073
2984,000000	98,270280
2983,000000	98,118616
2982,000000	97,940993
2981,000000	97,730686
2980,000000	97,490792
2979,000000	97,230867
2978,000000	96,960674
2977,000000	96,686714
2976,000000	96,413017
2975,000000	96,142141
2974,000000	95,874423
2973,000000	95,606622
2972,000000	95,332351
2971,000000	95,045945
2970,000000	94,747356
2969,000000	94,443794
2968,000000	94,145958
2967,000000	93,862579
2966,000000	93,598588
2965,000000	93,357144
2964,000000	93,142082
2963,000000	92,957740
2962,000000	92,808139
2961,000000	92,696793
2960,000000	92,626405
2959,000000	92,598646
2958,000000	92,613510
2957,000000	92,669651
2956,000000	92,764447
2955,000000	92,893654
2954,000000	93,051373
2953,000000	93,229451
2952,000000	93,417180
2951,000000	93,601415
2950,000000	93,768529
2949,000000	93,906595
2948,000000	94,006330
2947,000000	94,060943
2946,000000	94,066008
2945,000000	94,020552
2944,000000	93,926908
2943,000000	93,789532
2942,000000	93,613483
2941,000000	93,404096
2940,000000	93,167620
2939,000000	92,910920
2938,000000	92,641343
2937,000000	92,366347
2936,000000	92,093564
2935,000000	91,830583
2934,000000	91,584613
2933,000000	91,362661
2932,000000	91,171016
2931,000000	91,014860
2930,000000	90,897674
2929,000000	90,820769
2928,000000	90,782433
2927,000000	90,777320
2926,000000	90,797457
2925,000000	90,834191
2924,000000	90,880101
2923,000000	90,929613
2922,000000	90,979147
2921,000000	91,027394
2920,000000	91,075329
2919,000000	91,125761
2918,000000	91,182263
2917,000000	91,248269
2916,000000	91,326889
2915,000000	91,420750
2914,000000	91,531190
2913,000000	91,657297
2912,000000	91,796334
2911,000000	91,946332
2910,000000	92,108169
2909,000000	92,284763
2908,000000	92,478396
2907,000000	92,689365
2906,000000	92,917098
2905,000000	93,161125
2904,000000	93,420391
2903,000000	93,691977
2902,000000	93,971040
2901,000000	94,251969
2900,000000	94,529403
2899,000000	94,799060
2898,000000	95,058059
2897,000000	95,304636
2896,000000	95,537501
2895,000000	95,755411
2894,000000	95,957521
2893,000000	96,143472
2892,000000	96,312973
2891,000000	96,465214
2890,000000	96,598859
2889,000000	96,712735
2888,000000	96,806252
2887,000000	96,879079
2886,000000	96,930057
2885,000000	96,956413
2884,000000	96,954351
2883,000000	96,920697
2882,000000	96,854636
2881,000000	96,758199
2880,000000	96,635886
2879,000000	96,494048
2878,000000	96,340548
2877,000000	96,184452
2876,000000	96,035104
2875,000000	95,901546
2874,000000	95,791901
2873,000000	95,712612
2872,000000	95,667087
2871,000000	95,654072
2870,000000	95,666673
2869,000000	95,692479
2868,000000	95,715280
2867,000000	95,718861
2866,000000	95,691733
2865,000000	95,630295
2864,000000	95,539079
2863,000000	95,428562
2862,000000	95,312359
2861,000000	95,204731
2860,000000	95,118976
2859,000000	95,066058
2858,000000	95,053257
2857,000000	95,082948
2856,000000	95,151788
2855,000000	95,251956
2854,000000	95,374268
2853,000000	95,511727
2852,000000	95,662405
2851,000000	95,830243
2850,000000	96,022275
2849,000000	96,242743
2848,000000	96,487827
2847,000000	96,745460
2846,000000	97,000751
2845,000000	97,241888
2844,000000	97,462718
2843,000000	97,662287
2842,000000	97,842699
2841,000000	98,006729
2840,000000	98,155888
2839,000000	98,290262
2838,000000	98,410196
2837,000000	98,517332
2836,000000	98,613564
2835,000000	98,699673
2834,000000	98,775585
2833,000000	98,841707
2832,000000	98,899250
2831,000000	98,949246
2830,000000	98,992198
2829,000000	99,028675
2828,000000	99,059450
2827,000000	99,084623
2826,000000	99,103158
2825,000000	99,113998
2824,000000	99,117529
2823,000000	99,115592
2822,000000	99,110398
2821,000000	99,103785
2820,000000	99,097501
2819,000000	99,093714
2818,000000	99,094786
2817,000000	99,102635
2816,000000	99,118312
2815,000000	99,142095
2814,000000	99,173761
2813,000000	99,212497
2812,000000	99,256565
2811,000000	99,303462
2810,000000	99,350670
2809,000000	99,396254
2808,000000	99,438818
2807,000000	99,477192
2806,000000	99,510656
2805,000000	99,539509
2804,000000	99,564992
2803,000000	99,588467
2802,000000	99,610706
2801,000000	99,631827
2800,000000	99,651562
2799,000000	99,669463
2798,000000	99,685196
2797,000000	99,698953
2796,000000	99,711418
2795,000000	99,723152
2794,000000	99,734243
2793,000000	99,744707
2792,000000	99,755013
2791,000000	99,765764
2790,000000	99,776875
2789,000000	99,787446
2788,000000	99,796612
2787,000000	99,804412
2786,000000	99,811754
2785,000000	99,819663
2784,000000	99,828595
2783,000000	99,838195
2782,000000	99,847435
2781,000000	99,855107
2780,000000	99,860666
2779,000000	99,864959
2778,000000	99,869892
2777,000000	99,876825
2776,000000	99,885080
2775,000000	99,892395
2774,000000	99,897111
2773,000000	99,899633
2772,000000	99,901438
2771,000000	99,903053
2770,000000	99,903747
2769,000000	99,903104
2768,000000	99,902020
2767,000000	99,901719
2766,000000	99,902398
2765,000000	99,903374
2764,000000	99,904176
2763,000000	99,904862
2762,000000	99,905478
2761,000000	99,905896
2760,000000	99,906244
2759,000000	99,906915
2758,000000	99,907854
2757,000000	99,908223
2756,000000	99,907064
2755,000000	99,904197
2754,000000	99,900332
2753,000000	99,896528
2752,000000	99,893656
2751,000000	99,892099
2750,000000	99,891551
2749,000000	99,891103
2748,000000	99,889893
2747,000000	99,887829
2746,000000	99,885524
2745,000000	99,883413
2744,000000	99,881218
2743,000000	99,878549
2742,000000	99,875800
2741,000000	99,873891
2740,000000	99,873011
2739,000000	99,872202
2738,000000	99,870580
2737,000000	99,868574
2736,000000	99,867395
2735,000000	99,867521
2734,000000	99,868357
2733,000000	99,869395
2732,000000	99,870944
2731,000000	99,873432
2730,000000	99,876617
2729,000000	99,880028
2728,000000	99,883884
2727,000000	99,889016
2726,000000	99,895847
2725,000000	99,903833
2724,000000	99,911933
2723,000000	99,919454
2722,000000	99,926496
2721,000000	99,933700
2720,000000	99,941443
2719,000000	99,949118
2718,000000	99,955333
2717,000000	99,959105
2716,000000	99,960890
2715,000000	99,962310
2714,000000	99,964931
2713,000000	99,969252
2712,000000	99,974545
2711,000000	99,979381
2710,000000	99,982559
2709,000000	99,983954
2708,000000	99,984562
2707,000000	99,985513
2706,000000	99,987072
2705,000000	99,988717
2704,000000	99,990015
2703,000000	99,991115
2702,000000	99,992409
2701,000000	99,994003
2700,000000	99,995646
2699,000000	99,997103
2698,000000	99,998534
2697,000000	100,000424
2696,000000	100,002894
2695,000000	100,005085
2694,000000	100,005682
2693,000000	100,004396
2692,000000	100,002620
2691,000000	100,002185
2690,000000	100,003524
2689,000000	100,005433
2688,000000	100,006526
2687,000000	100,006473
2686,000000	100,005898
2685,000000	100,005510
2684,000000	100,005522
2683,000000	100,005609
2682,000000	100,005274
2681,000000	100,004348
2680,000000	100,003133
2679,000000	100,001964
2678,000000	100,000824
2677,000000	99,999545
2676,000000	99,998122
2675,000000	99,996518
2674,000000	99,994459
2673,000000	99,991996
2672,000000	99,990097
2671,000000	99,989997
2670,000000	99,991814
2669,000000	99,994366
2668,000000	99,996495
2667,000000	99,998203
2666,000000	100,000428
2665,000000	100,004139
2664,000000	100,009675
2663,000000	100,016300
2662,000000	100,022213
2661,000000	100,025719
2660,000000	100,026935
2659,000000	100,027973
2658,000000	100,031016
2657,000000	100,036504
2656,000000	100,043399
2655,000000	100,050500
2654,000000	100,056842
2653,000000	100,061389
2652,000000	100,063534
2651,000000	100,064087
2650,000000	100,065062
2649,000000	100,068074
2648,000000	100,073072
2647,000000	100,078535
2646,000000	100,082564
2645,000000	100,083988
2644,000000	100,083036
2643,000000	100,081200
2642,000000	100,080099
2641,000000	100,080306
2640,000000	100,081321
2639,000000	100,082432
2638,000000	100,083148
2637,000000	100,082951
2636,000000	100,081431
2635,000000	100,079048
2634,000000	100,077262
2633,000000	100,077313
2632,000000	100,078888
2631,000000	100,080386
2630,000000	100,080589
2629,000000	100,079866
2628,000000	100,079514
2627,000000	100,079967
2626,000000	100,080021
2625,000000	100,078227
2624,000000	100,074901
2623,000000	100,072132
2622,000000	100,071525
2621,000000	100,072529
2620,000000	100,073505
2619,000000	100,073959
2618,000000	100,074834
2617,000000	100,076695
2616,000000	100,078570
2615,000000	100,078929
2614,000000	100,077282
2613,000000	100,074500
2612,000000	100,072070
2611,000000	100,071376
2610,000000	100,073232
2609,000000	100,077470
2608,000000	100,082818
2607,000000	100,087397
2606,000000	100,089551
2605,000000	100,088621
2604,000000	100,085460
2603,000000	100,082144
2602,000000	100,080489
2601,000000	100,080430
2600,000000	100,080192
2599,000000	100,078386
2598,000000	100,075632
2597,000000	100,073781
2596,000000	100,073892
2595,000000	100,075359
2594,000000	100,076809
2593,000000	100,077283
2592,000000	100,076541
2591,000000	100,074739
2590,000000	100,072077
2589,000000	100,068648
2588,000000	100,064621
2587,000000	100,060679
2586,000000	100,058116
2585,000000	100,057964
2584,000000	100,059734
2583,000000	100,061281
2582,000000	100,060342
2581,000000	100,056449
2580,000000	100,051357
2579,000000	100,047687
2578,000000	100,047142
2577,000000	100,049618
2576,000000	100,053412
2575,000000	100,056110
2574,000000	100,055866
2573,000000	100,052700
2572,000000	100,048763
2571,000000	100,046812
2570,000000	100,047969
2569,000000	100,050991
2568,000000	100,053761
2567,000000	100,055113
2566,000000	100,055075
2565,000000	100,053969
2564,000000	100,052118
2563,000000	100,050322
2562,000000	100,049704
2561,000000	100,050573
2560,000000	100,051805
2559,000000	100,051791
2558,000000	100,049898
2557,000000	100,046821
2556,000000	100,043645
2555,000000	100,040864
2554,000000	100,038375
2553,000000	100,036305
2552,000000	100,035557
2551,000000	100,037121
2550,000000	100,040609
2549,000000	100,043888
2548,000000	100,044866
2547,000000	100,043739
2546,000000	100,042745
2545,000000	100,043475
2544,000000	100,045114
2543,000000	100,045937
2542,000000	100,045920
2541,000000	100,046754
2540,000000	100,049364
2539,000000	100,052443
2538,000000	100,053920
2537,000000	100,053264
2536,000000	100,051803
2535,000000	100,051233
2534,000000	100,052337
2533,000000	100,054780
2532,000000	100,057462
2531,000000	100,059082
2530,000000	100,058967
2529,000000	100,057599
2528,000000	100,056245
2527,000000	100,056252
2526,000000	100,058769
2525,000000	100,064523
2524,000000	100,073001
2523,000000	100,082033
2522,000000	100,089064
2521,000000	100,093010
2520,000000	100,094319
2519,000000	100,093514
2518,000000	100,090910
2517,000000	100,087984
2516,000000	100,087398
2515,000000	100,090333
2514,000000	100,094716
2513,000000	100,097602
2512,000000	100,098984
2511,000000	100,101663
2510,000000	100,107315
2509,000000	100,114228
2508,000000	100,119511
2507,000000	100,122306
2506,000000	100,123914
2505,000000	100,125634
2504,000000	100,127500
2503,000000	100,128746
2502,000000	100,128620
2501,000000	100,126910
2500,000000	100,124368
2499,000000	100,122574
2498,000000	100,122872
2497,000000	100,125435
2496,000000	100,129483
2495,000000	100,134038
2494,000000	100,138192
2493,000000	100,141288
2492,000000	100,143677
2491,000000	100,146983
2490,000000	100,152567
2489,000000	100,159469
2488,000000	100,164516
2487,000000	100,164877
2486,000000	100,160486
2485,000000	100,154132
2484,000000	100,149534
2483,000000	100,149011
2482,000000	100,152261
2481,000000	100,157109
2480,000000	100,161683
2479,000000	100,165791
2478,000000	100,169900
2477,000000	100,173379
2476,000000	100,174797
2475,000000	100,173944
2474,000000	100,172457
2473,000000	100,172123
2472,000000	100,173484
2471,000000	100,176563
2470,000000	100,181684
2469,000000	100,188450
2468,000000	100,194641
2467,000000	100,197626
2466,000000	100,197028
2465,000000	100,195066
2464,000000	100,194224
2463,000000	100,195218
2462,000000	100,197268
2461,000000	100,199380
2460,000000	100,200844
2459,000000	100,201083
2458,000000	100,199774
2457,000000	100,197271
2456,000000	100,194800
2455,000000	100,193992
2454,000000	100,195719
2453,000000	100,198911
2452,000000	100,200956
2451,000000	100,200054
2450,000000	100,197051
2449,000000	100,194245
2448,000000	100,192580
2447,000000	100,191198
2446,000000	100,189963
2445,000000	100,190860
2444,000000	100,195669
2443,000000	100,202865
2442,000000	100,208190
2441,000000	100,208424
2440,000000	100,203987
2439,000000	100,198001
2438,000000	100,193555
2437,000000	100,191934
2436,000000	100,192578
2435,000000	100,194071
2434,000000	100,195198
2433,000000	100,195275
2432,000000	100,193905
2431,000000	100,191189
2430,000000	100,188531
2429,000000	100,188323
2428,000000	100,191463
2427,000000	100,195215
2426,000000	100,194891
2425,000000	100,188567
2424,000000	100,179567
2423,000000	100,173367
2422,000000	100,172317
2421,000000	100,173976
2420,000000	100,174403
2419,000000	100,172339
2418,000000	100,169876
2417,000000	100,169657
2416,000000	100,172085
2415,000000	100,175269
2414,000000	100,177226
2413,000000	100,177570
2412,000000	100,177062
2411,000000	100,176206
2410,000000	100,174983
2409,000000	100,173716
2408,000000	100,173149
2407,000000	100,173287
2406,000000	100,172960
2405,000000	100,171337
2404,000000	100,169363
2403,000000	100,168744
2402,000000	100,169658
2401,000000	100,170447
2400,000000	100,169775
2399,000000	100,168246
2398,000000	100,167383
2397,000000	100,167611
2396,000000	100,167935
2395,000000	100,167481
2394,000000	100,166788
2393,000000	100,167352
2392,000000	100,169997
2391,000000	100,173734
2390,000000	100,176292
2389,000000	100,176126
2388,000000	100,173837
2387,000000	100,171461
2386,000000	100,170375
2385,000000	100,170137
2384,000000	100,169634
2383,000000	100,168447
2382,000000	100,166945
2381,000000	100,165645
2380,000000	100,165059
2379,000000	100,165976
2378,000000	100,168890
2377,000000	100,173245
2376,000000	100,177839
2375,000000	100,182259
2374,000000	100,187124
2373,000000	100,192349
2372,000000	100,195832
2371,000000	100,195075
2370,000000	100,190693
2369,000000	100,186741
2368,000000	100,186652
2367,000000	100,189444
2366,000000	100,191063
2365,000000	100,189462
2364,000000	100,186224
2363,000000	100,183835
2362,000000	100,183466
2361,000000	100,185580
2360,000000	100,189647
2359,000000	100,194065
2358,000000	100,198185
2357,000000	100,202979
2356,000000	100,208340
2355,000000	100,210357
2354,000000	100,206375
2353,000000	100,199446
2352,000000	100,196088
2351,000000	100,200207
2350,000000	100,209011
2349,000000	100,216215
2348,000000	100,216867
2347,000000	100,212309
2346,000000	100,209829
2345,000000	100,214544
2344,000000	100,223426
2343,000000	100,229422
2342,000000	100,230212
2341,000000	100,227612
2340,000000	100,224339
2339,000000	100,222597
2338,000000	100,223409
2337,000000	100,226048
2336,000000	100,228139
2335,000000	100,228004
2334,000000	100,226538
2333,000000	100,225650
2332,000000	100,225886
2331,000000	100,227401
2330,000000	100,230113
2329,000000	100,233879
2328,000000	100,236701
2327,000000	100,237559
2326,000000	100,237575
2325,000000	100,237840
2324,000000	100,238649
2323,000000	100,239749
2322,000000	100,242338
2321,000000	100,246373
2320,000000	100,249247
2319,000000	100,248687
2318,000000	100,245795
2317,000000	100,244389
2316,000000	100,246501
2315,000000	100,251219
2314,000000	100,255777
2313,000000	100,257803
2312,000000	100,256485
2311,000000	100,253766
2310,000000	100,253173
2309,000000	100,256247
2308,000000	100,260595
2307,000000	100,262725
2306,000000	100,262532
2305,000000	100,262795
2304,000000	100,265281
2303,000000	100,268422
2302,000000	100,269436
2301,000000	100,267138
2300,000000	100,262623
2299,000000	100,258705
2298,000000	100,258205
2297,000000	100,261704
2296,000000	100,265853
2295,000000	100,266134
2294,000000	100,261626
2293,000000	100,256273
2292,000000	100,254659
2291,000000	100,257653
2290,000000	100,262919
2289,000000	100,267711
2288,000000	100,270322
2287,000000	100,269909
2286,000000	100,267210
2285,000000	100,264706
2284,000000	100,264633
2283,000000	100,266357
2282,000000	100,266881
2281,000000	100,263819
2280,000000	100,257573
2279,000000	100,251020
2278,000000	100,248015
2277,000000	100,251246
2276,000000	100,259617
2275,000000	100,268065
2274,000000	100,271539
2273,000000	100,270109
2272,000000	100,268967
2271,000000	100,272832
2270,000000	100,280809
2269,000000	100,287358
2268,000000	100,288111
2267,000000	100,284397
2266,000000	100,282039
2265,000000	100,285703
2264,000000	100,294400
2263,000000	100,302556
2262,000000	100,305191
2261,000000	100,301702
2260,000000	100,295407
2259,000000	100,290479
2258,000000	100,289710
2257,000000	100,293711
2256,000000	100,301094
2255,000000	100,309747
2254,000000	100,318673
2253,000000	100,328431
2252,000000	100,339306
2251,000000	100,349757
2250,000000	100,357258
2249,000000	100,360494
2248,000000	100,360274
2247,000000	100,358868
2246,000000	100,359124
2245,000000	100,363222
2244,000000	100,370377
2243,000000	100,375783
2242,000000	100,374319
2241,000000	100,366866
2240,000000	100,361428
2239,000000	100,365597
2238,000000	100,378258
2237,000000	100,390720
2236,000000	100,396215
2235,000000	100,395999
2234,000000	100,395405
2233,000000	100,396657
2232,000000	100,398004
2231,000000	100,398239
2230,000000	100,398473
2229,000000	100,399265
2228,000000	100,399130
2227,000000	100,397227
2226,000000	100,395162
2225,000000	100,394512
2224,000000	100,394468
2223,000000	100,393623
2222,000000	100,392078
2221,000000	100,389560
2220,000000	100,383806
2219,000000	100,374439
2218,000000	100,367123
2217,000000	100,369099
2216,000000	100,379893
2215,000000	100,390495
2214,000000	100,393178
2213,000000	100,389308
2212,000000	100,386529
2211,000000	100,391498
2210,000000	100,406812
2209,000000	100,430974
2208,000000	100,457832
2207,000000	100,478353
2206,000000	100,486835
2205,000000	100,485631
2204,000000	100,481902
2203,000000	100,479971
2202,000000	100,478897
2201,000000	100,476543
2200,000000	100,473013
2199,000000	100,470040
2198,000000	100,469518
2197,000000	100,472989
2196,000000	100,480029
2195,000000	100,486455
2194,000000	100,486463
2193,000000	100,478216
2192,000000	100,466700
2191,000000	100,459835
2190,000000	100,461306
2189,000000	100,466952
2188,000000	100,468659
2187,000000	100,462968
2186,000000	100,455703
2185,000000	100,456402
2184,000000	100,467427
2183,000000	100,480839
2182,000000	100,487299
2181,000000	100,485517
2180,000000	100,480764
2179,000000	100,476628
2178,000000	100,472138
2177,000000	100,465886
2176,000000	100,459275
2175,000000	100,454931
2174,000000	100,454029
2173,000000	100,456067
2172,000000	100,460143
2171,000000	100,465964
2170,000000	100,473597
2169,000000	100,481785
2168,000000	100,487115
2167,000000	100,486720
2166,000000	100,482132
2165,000000	100,478051
2164,000000	100,476167
2163,000000	100,473514
2162,000000	100,469588
2161,000000	100,471769
2160,000000	100,487770
2159,000000	100,513276
2158,000000	100,534753
2157,000000	100,545696
2156,000000	100,552065
2155,000000	100,561274
2154,000000	100,572874
2153,000000	100,580003
2152,000000	100,576069
2151,000000	100,559552
2150,000000	100,534505
2149,000000	100,508044
2148,000000	100,486228
2147,000000	100,471668
2146,000000	100,464891
2145,000000	100,465831
2144,000000	100,472499
2143,000000	100,479725
2142,000000	100,481216
2141,000000	100,473207
2140,000000	100,456448
2139,000000	100,435737
2138,000000	100,418079
2137,000000	100,409475
2136,000000	100,410790
2135,000000	100,416402
2134,000000	100,417874
2133,000000	100,409867
2132,000000	100,393987
2131,000000	100,378546
2130,000000	100,374006
2129,000000	100,385382
2128,000000	100,406846
2127,000000	100,425292
2126,000000	100,431105
2125,000000	100,425446
2124,000000	100,417209
2123,000000	100,413700
2122,000000	100,415011
2121,000000	100,416134
2120,000000	100,412795
2119,000000	100,405244
2118,000000	100,397181
2117,000000	100,391525
2116,000000	100,387625
2115,000000	100,383129
2114,000000	100,378420
2113,000000	100,377710
2112,000000	100,384576
2111,000000	100,397162
2110,000000	100,408868
2109,000000	100,413739
2108,000000	100,410787
2107,000000	100,403422
2106,000000	100,395919
2105,000000	100,391109
2104,000000	100,390542
2103,000000	100,394914
2102,000000	100,403009
2101,000000	100,411001
2100,000000	100,414926
2099,000000	100,414699
2098,000000	100,414179
2097,000000	100,416644
2096,000000	100,421677
2095,000000	100,427141
2094,000000	100,432135
2093,000000	100,436090
2092,000000	100,436984
2091,000000	100,433335
2090,000000	100,427259
2089,000000	100,423259
2088,000000	100,424084
2087,000000	100,429354
2086,000000	100,437285
2085,000000	100,445434
2084,000000	100,450538
2083,000000	100,450495
2082,000000	100,446512
2081,000000	100,441316
2080,000000	100,435927
2079,000000	100,430741
2078,000000	100,428427
2077,000000	100,431333
2076,000000	100,436171
2075,000000	100,436487
2074,000000	100,432074
2073,000000	100,430976
2072,000000	100,439365
2071,000000	100,453603
2070,000000	100,465350
2069,000000	100,470802
2068,000000	100,471298
2067,000000	100,468146
2066,000000	100,461850
2065,000000	100,455379
2064,000000	100,453269
2063,000000	100,456712
2062,000000	100,462463
2061,000000	100,466681
2060,000000	100,467770
2059,000000	100,466002
2058,000000	100,463048
2057,000000	100,462205
2056,000000	100,466584
2055,000000	100,475834
2054,000000	100,485907
2053,000000	100,493069
2052,000000	100,497702
2051,000000	100,503511
2050,000000	100,513312
2049,000000	100,526377
2048,000000	100,540524
2047,000000	100,555355
2046,000000	100,570377
2045,000000	100,581303
2044,000000	100,583498
2043,000000	100,580516
2042,000000	100,584300
2041,000000	100,602868
2040,000000	100,630409
2039,000000	100,654211
2038,000000	100,669212
2037,000000	100,681011
2036,000000	100,696276
2035,000000	100,714945
2034,000000	100,732721
2033,000000	100,747193
2032,000000	100,758135
2031,000000	100,763177
2030,000000	100,756011
2029,000000	100,729867
2028,000000	100,684517
2027,000000	100,630684
2026,000000	100,586294
2025,000000	100,564632
2024,000000	100,564023
2023,000000	100,572594
2022,000000	100,581741
2021,000000	100,590178
2020,000000	100,597219
2019,000000	100,599029
2018,000000	100,593504
2017,000000	100,585275
2016,000000	100,583671
2015,000000	100,595925
2014,000000	100,620498
2013,000000	100,644420
2012,000000	100,651455
2011,000000	100,638037
2010,000000	100,616946
2009,000000	100,599775
2008,000000	100,580870
2007,000000	100,547298
2006,000000	100,501468
2005,000000	100,462527
2004,000000	100,446094
2003,000000	100,453792
2002,000000	100,479580
2001,000000	100,513515
2000,000000	100,540318
1999,000000	100,547956
1998,000000	100,541088
1997,000000	100,536715
1996,000000	100,544073
1995,000000	100,556115
1994,000000	100,562156
1993,000000	100,559535
1992,000000	100,550376
1991,000000	100,536235
1990,000000	100,522255
1989,000000	100,519717
1988,000000	100,536250
1987,000000	100,566007
1986,000000	100,593208
1985,000000	100,603889
1984,000000	100,594699
1983,000000	100,575321
1982,000000	100,563254
1981,000000	100,570809
1980,000000	100,593521
1979,000000	100,615656
1978,000000	100,628159
1977,000000	100,633813
1976,000000	100,635980
1975,000000	100,633392
1974,000000	100,626932
1973,000000	100,619154
1972,000000	100,605579
1971,000000	100,578770
1970,000000	100,543799
1969,000000	100,518845
1968,000000	100,515599
1967,000000	100,527202
1966,000000	100,539617
1965,000000	100,545843
1964,000000	100,544644
1963,000000	100,534841
1962,000000	100,517209
1961,000000	100,496849
1960,000000	100,479156
1959,000000	100,467075
1958,000000	100,463021
1957,000000	100,467389
1956,000000	100,475300
1955,000000	100,480867
1954,000000	100,484141
1953,000000	100,487490
1952,000000	100,487530
1951,000000	100,478382
1950,000000	100,461660
1949,000000	100,446339
1948,000000	100,437874
1947,000000	100,435202
1946,000000	100,438797
1945,000000	100,451937
1944,000000	100,472648
1943,000000	100,492727
1942,000000	100,507250
1941,000000	100,517832
1940,000000	100,525255
1939,000000	100,527101
1938,000000	100,523607
1937,000000	100,518441
1936,000000	100,512471
1935,000000	100,504245
1934,000000	100,497985
1933,000000	100,500962
1932,000000	100,511126
1931,000000	100,516731
1930,000000	100,510994
1929,000000	100,500432
1928,000000	100,492861
1927,000000	100,487578
1926,000000	100,482359
1925,000000	100,480771
1924,000000	100,486481
1923,000000	100,494149
1922,000000	100,495855
1921,000000	100,492713
1920,000000	100,491423
1919,000000	100,493259
1918,000000	100,493499
1917,000000	100,489976
1916,000000	100,485768
1915,000000	100,484205
1914,000000	100,486376
1913,000000	100,491695
1912,000000	100,497903
1911,000000	100,501519
1910,000000	100,500699
1909,000000	100,497455
1908,000000	100,493878
1907,000000	100,490503
1906,000000	100,488256
1905,000000	100,487288
1904,000000	100,484335
1903,000000	100,473919
1902,000000	100,456746
1901,000000	100,442311
1900,000000	100,437957
1899,000000	100,441943
1898,000000	100,449540
1897,000000	100,459308
1896,000000	100,470325
1895,000000	100,477373
1894,000000	100,475770
1893,000000	100,468479
1892,000000	100,462656
1891,000000	100,461435
1890,000000	100,462318
1889,000000	100,461035
1888,000000	100,455066
1887,000000	100,446255
1886,000000	100,440979
1885,000000	100,444993
1884,000000	100,456747
1883,000000	100,467913
1882,000000	100,472296
1881,000000	100,471066
1880,000000	100,467521
1879,000000	100,462799
1878,000000	100,458114
1877,000000	100,455084
1876,000000	100,453277
1875,000000	100,450784
1874,000000	100,447807
1873,000000	100,446696
1872,000000	100,446957
1871,000000	100,444352
1870,000000	100,436847
1869,000000	100,427757
1868,000000	100,419276
1867,000000	100,409435
1866,000000	100,400355
1865,000000	100,399113
1864,000000	100,407726
1863,000000	100,420008
1862,000000	100,429160
1861,000000	100,433678
1860,000000	100,434162
1859,000000	100,430070
1858,000000	100,422963
1857,000000	100,417583
1856,000000	100,415788
1855,000000	100,414557
1854,000000	100,411697
1853,000000	100,409279
1852,000000	100,407023
1851,000000	100,400700
1850,000000	100,391082
1849,000000	100,384644
1848,000000	100,384471
1847,000000	100,385521
1846,000000	100,381858
1845,000000	100,373247
1844,000000	100,362860
1843,000000	100,352644
1842,000000	100,345369
1841,000000	100,345550
1840,000000	100,350542
1839,000000	100,350700
1838,000000	100,340722
1837,000000	100,325954
1836,000000	100,315330
1835,000000	100,310783
1834,000000	100,308923
1833,000000	100,307430
1832,000000	100,304499
1831,000000	100,298116
1830,000000	100,288814
1829,000000	100,277694
1828,000000	100,264703
1827,000000	100,251837
1826,000000	100,243177
1825,000000	100,240276
1824,000000	100,239161
1823,000000	100,235659
1822,000000	100,233073
1821,000000	100,237356
1820,000000	100,246992
1819,000000	100,255085
1818,000000	100,258356
1817,000000	100,259252
1816,000000	100,259804
1815,000000	100,258158
1814,000000	100,255101
1813,000000	100,254885
1812,000000	100,258197
1811,000000	100,261063
1810,000000	100,260582
1809,000000	100,259367
1808,000000	100,259600
1807,000000	100,258338
1806,000000	100,254250
1805,000000	100,250925
1804,000000	100,250585
1803,000000	100,249417
1802,000000	100,244983
1801,000000	100,240042
1800,000000	100,235912
1799,000000	100,230585
1798,000000	100,223954
1797,000000	100,219072
1796,000000	100,215011
1795,000000	100,206312
1794,000000	100,192806
1793,000000	100,181349
1792,000000	100,174714
1791,000000	100,166964
1790,000000	100,156645
1789,000000	100,151219
1788,000000	100,152024
1787,000000	100,151054
1786,000000	100,144020
1785,000000	100,135727
1784,000000	100,129979
1783,000000	100,122547
1782,000000	100,112948
1781,000000	100,105861
1780,000000	100,099246
1779,000000	100,087139
1778,000000	100,071144
1777,000000	100,060163
1776,000000	100,054355
1775,000000	100,044525
1774,000000	100,028516
1773,000000	100,013793
1772,000000	100,000542
1771,000000	99,977806
1770,000000	99,946498
1769,000000	99,921110
1768,000000	99,905800
1767,000000	99,890063
1766,000000	99,868169
1765,000000	99,844813
1764,000000	99,820291
1763,000000	99,784511
1762,000000	99,734317
1761,000000	99,679581
1760,000000	99,623980
1759,000000	99,558733
1758,000000	99,477338
1757,000000	99,385913
1756,000000	99,290400
1755,000000	99,188841
1754,000000	99,081824
1753,000000	98,971803
1752,000000	98,849662
1751,000000	98,701599
1750,000000	98,534127
1749,000000	98,371962
1748,000000	98,222830
1747,000000	98,069359
1746,000000	97,903320
1745,000000	97,733512
1744,000000	97,561709
1743,000000	97,375270
1742,000000	97,165415
1741,000000	96,934537
1740,000000	96,678574
1739,000000	96,389717
1738,000000	96,083471
1737,000000	95,773597
1736,000000	95,422012
1735,000000	94,924584
1734,000000	94,249786
1733,000000	93,535401
1732,000000	92,863170
1731,000000	92,161251
1730,000000	91,366969
1729,000000	90,505849
1728,000000	89,627343
1727,000000	88,732516
1726,000000	87,811393
1725,000000	86,882931
1724,000000	85,965183
1723,000000	85,059262
1722,000000	84,193899
1721,000000	83,421981
1720,000000	82,751361
1719,000000	82,135727
1718,000000	81,593889
1717,000000	81,264456
1716,000000	81,200757
1715,000000	81,319167
1714,000000	81,592689
1713,000000	82,068180
1712,000000	82,756216
1711,000000	83,616113
1710,000000	84,618123
1709,000000	85,745382
1708,000000	86,969047
1707,000000	88,288762
1706,000000	89,708755
1705,000000	91,093965
1704,000000	92,228531
1703,000000	93,088543
1702,000000	93,864866
1701,000000	94,777494
1700,000000	95,753801
1699,000000	96,480190
1698,000000	96,919731
1697,000000	97,264905
1696,000000	97,627693
1695,000000	97,971695
1694,000000	98,214230
1693,000000	98,367393
1692,000000	98,487725
1691,000000	98,608337
1690,000000	98,726608
1689,000000	98,820486
1688,000000	98,882275
1687,000000	98,926656
1686,000000	98,968165
1685,000000	99,006581
1684,000000	99,043141
1683,000000	99,072928
1682,000000	99,091600
1681,000000	99,107606
1680,000000	99,123598
1679,000000	99,138203
1678,000000	99,149155
1677,000000	99,152620
1676,000000	99,153957
1675,000000	99,165464
1674,000000	99,186294
1673,000000	99,204753
1672,000000	99,224187
1671,000000	99,258900
1670,000000	99,310826
1669,000000	99,364140
1668,000000	99,407989
1667,000000	99,450241
1666,000000	99,495846
1665,000000	99,537962
1664,000000	99,574718
1663,000000	99,612246
1662,000000	99,649875
1661,000000	99,678609
1660,000000	99,697905
1659,000000	99,715310
1658,000000	99,730042
1657,000000	99,732970
1656,000000	99,721452
1655,000000	99,706851
1654,000000	99,700061
1653,000000	99,701979
1652,000000	99,696694
1651,000000	99,682522
1650,000000	99,673897
1649,000000	99,664506
1648,000000	99,643900
1647,000000	99,614045
1646,000000	99,576006
1645,000000	99,525791
1644,000000	99,468378
1643,000000	99,407768
1642,000000	99,338301
1641,000000	99,257210
1640,000000	99,172898
1639,000000	99,103076
1638,000000	99,061846
1637,000000	99,060347
1636,000000	99,113126
1635,000000	99,209053
1634,000000	99,304118
1633,000000	99,376811
1632,000000	99,436558
1631,000000	99,489947
1630,000000	99,534663
1629,000000	99,566117
1628,000000	99,586876
1627,000000	99,603082
1626,000000	99,616384
1625,000000	99,625636
1624,000000	99,633770
1623,000000	99,645421
1622,000000	99,655604
1621,000000	99,656630
1620,000000	99,650677
1619,000000	99,644409
1618,000000	99,636411
1617,000000	99,620374
1616,000000	99,598742
1615,000000	99,581674
1614,000000	99,574808
1613,000000	99,575684
1612,000000	99,580781
1611,000000	99,589024
1610,000000	99,597753
1609,000000	99,601439
1608,000000	99,599128
1607,000000	99,594870
1606,000000	99,589383
1605,000000	99,577936
1604,000000	99,559029
1603,000000	99,540097
1602,000000	99,527244
1601,000000	99,519420
1600,000000	99,516868
1599,000000	99,523839
1598,000000	99,539859
1597,000000	99,557483
1596,000000	99,572894
1595,000000	99,588764
1594,000000	99,604705
1593,000000	99,615832
1592,000000	99,622405
1591,000000	99,630273
1590,000000	99,639636
1589,000000	99,643214
1588,000000	99,636520
1587,000000	99,620932
1586,000000	99,593954
1585,000000	99,548686
1584,000000	99,482689
1583,000000	99,402308
1582,000000	99,315932
1581,000000	99,228554
1580,000000	99,148059
1579,000000	99,089339
1578,000000	99,067236
1577,000000	99,088145
1576,000000	99,146131
1575,000000	99,215709
1574,000000	99,271125
1573,000000	99,307285
1572,000000	99,328489
1571,000000	99,339582
1570,000000	99,342443
1569,000000	99,334355
1568,000000	99,316019
1567,000000	99,300112
1566,000000	99,297359
1565,000000	99,306022
1564,000000	99,319497
1563,000000	99,334781
1562,000000	99,349964
1561,000000	99,363573
1560,000000	99,378467
1559,000000	99,421112
1558,000000	99,471926
1557,000000	99,490182
1556,000000	99,500323
1555,000000	99,522060
1554,000000	99,548856
1553,000000	99,569006
1552,000000	99,579494
1551,000000	99,594707
1550,000000	99,621107
1549,000000	99,650131
1548,000000	99,673010
1547,000000	99,692239
1546,000000	99,712313
1545,000000	99,730591
1544,000000	99,743431
1543,000000	99,752602
1542,000000	99,759624
1541,000000	99,763020
1540,000000	99,770657
1539,000000	99,785450
1538,000000	99,795802
1537,000000	99,796901
1536,000000	99,792779
1535,000000	99,787180
1534,000000	99,782245
1533,000000	99,775071
1532,000000	99,764613
1531,000000	99,757699
1530,000000	99,754833
1529,000000	99,748496
1528,000000	99,739163
1527,000000	99,736273
1526,000000	99,742886
1525,000000	99,749434
1524,000000	99,749602
1523,000000	99,748276
1522,000000	99,748569
1521,000000	99,745837
1520,000000	99,737654
1519,000000	99,731568
1518,000000	99,731350
1517,000000	99,729229
1516,000000	99,721232
1515,000000	99,709929
1514,000000	99,694665
1513,000000	99,668257
1512,000000	99,626777
1511,000000	99,573925
1510,000000	99,505174
1509,000000	99,403344
1508,000000	99,247872
1507,000000	99,056982
1506,000000	98,905588
1505,000000	98,852708
1504,000000	98,897877
1503,000000	99,009928
1502,000000	99,148888
1501,000000	99,276028
1500,000000	99,368669
1499,000000	99,428913
1498,000000	99,465024
1497,000000	99,475274
1496,000000	99,466129
1495,000000	99,451352
1494,000000	99,428968
1493,000000	99,387959
1492,000000	99,331009
1491,000000	99,276760
1490,000000	99,237486
1489,000000	99,206661
1488,000000	99,182670
1487,000000	99,172147
1486,000000	99,165216
1485,000000	99,145910
1484,000000	99,111994
1483,000000	99,069775
1482,000000	99,014090
1481,000000	98,931997
1480,000000	98,827378
1479,000000	98,712363
1478,000000	98,580089
1477,000000	98,412890
1476,000000	98,214280
1475,000000	97,994954
1474,000000	97,727596
1473,000000	97,362207
1472,000000	96,908974
1471,000000	96,432028
1470,000000	95,955738
1469,000000	95,472402
1468,000000	95,003467
1467,000000	94,595855
1466,000000	94,284671
1465,000000	94,077760
1464,000000	93,963651
1463,000000	93,918172
1462,000000	93,912281
1461,000000	93,928665
1460,000000	93,973310
1459,000000	94,073793
1458,000000	94,265140
1457,000000	94,541338
1456,000000	94,824742
1455,000000	95,058276
1454,000000	95,255717
1453,000000	95,436971
1452,000000	95,600866
1451,000000	95,732247
1450,000000	95,814732
1449,000000	95,843878
1448,000000	95,830781
1447,000000	95,784663
1446,000000	95,692290
1445,000000	95,526129
1444,000000	95,265762
1443,000000	94,898438
1442,000000	94,406085
1441,000000	93,788388
1440,000000	93,082997
1439,000000	92,327055
1438,000000	91,516785
1437,000000	90,690647
1436,000000	90,034888
1435,000000	89,707999
1434,000000	89,659939
1433,000000	89,764269
1432,000000	89,922123
1431,000000	90,011637
1430,000000	89,868954
1429,000000	89,398505
1428,000000	88,703150
1427,000000	88,048658
1426,000000	87,725389
1425,000000	87,949652
1424,000000	88,731178
1423,000000	89,783129
1422,000000	90,770767
1421,000000	91,602244
1420,000000	92,360973
1419,000000	93,067700
1418,000000	93,620448
1417,000000	93,977578
1416,000000	94,210921
1415,000000	94,379907
1414,000000	94,491129
1413,000000	94,534601
1412,000000	94,515885
1411,000000	94,465533
1410,000000	94,437597
1409,000000	94,495938
1408,000000	94,688716
1407,000000	95,026100
1406,000000	95,479670
1405,000000	95,989887
1404,000000	96,471476
1403,000000	96,851932
1402,000000	97,117639
1401,000000	97,300426
1400,000000	97,425997
1399,000000	97,493638
1398,000000	97,499524
1397,000000	97,452615
1396,000000	97,358566
1395,000000	97,215241
1394,000000	97,032979
1393,000000	96,832639
1392,000000	96,623875
1391,000000	96,404977
1390,000000	96,175038
1389,000000	95,933734
1388,000000	95,677881
1387,000000	95,410060
1386,000000	95,144087
1385,000000	94,892562
1384,000000	94,659732
1383,000000	94,452211
1382,000000	94,284804
1381,000000	94,173903
1380,000000	94,132498
1379,000000	94,169314
1378,000000	94,282764
1377,000000	94,460727
1376,000000	94,692175
1375,000000	94,966846
1374,000000	95,257917
1373,000000	95,521922
1372,000000	95,730235
1371,000000	95,883663
1370,000000	95,994969
1369,000000	96,071548
1368,000000	96,113041
1367,000000	96,117955
1366,000000	96,087228
1365,000000	96,023048
1364,000000	95,927544
1363,000000	95,805297
1362,000000	95,664870
1361,000000	95,514851
1360,000000	95,361008
1359,000000	95,207824
1358,000000	95,061107
1357,000000	94,928703
1356,000000	94,820173
1355,000000	94,745614
1354,000000	94,712036
1353,000000	94,719228
1352,000000	94,760899
1351,000000	94,826366
1350,000000	94,900166
1349,000000	94,961745
1348,000000	94,989661
1347,000000	94,966400
1346,000000	94,877108
1345,000000	94,709477
1344,000000	94,456942
1343,000000	94,118768
1342,000000	93,694087
1341,000000	93,180953
1340,000000	92,594301
1339,000000	91,982068
1338,000000	91,408375
1337,000000	90,922285
1336,000000	90,549795
1335,000000	90,298469
1334,000000	90,156433
1333,000000	90,096924
1332,000000	90,092880
1331,000000	90,126951
1330,000000	90,186224
1329,000000	90,258405
1328,000000	90,338475
1327,000000	90,429869
1326,000000	90,537077
1325,000000	90,659376
1324,000000	90,792330
1323,000000	90,931158
1322,000000	91,070999
1321,000000	91,209473
1320,000000	91,348933
1319,000000	91,491486
1318,000000	91,631682
1317,000000	91,759482
1316,000000	91,869881
1315,000000	91,964550
1314,000000	92,045143
1313,000000	92,109299
1312,000000	92,153485
1311,000000	92,173917
1310,000000	92,164830
1309,000000	92,120725
1308,000000	92,041422
1307,000000	91,933863
1306,000000	91,809901
1305,000000	91,686133
1304,000000	91,583606
1303,000000	91,517276
1302,000000	91,482016
1301,000000	91,453964
1300,000000	91,406966
1299,000000	91,324057
1298,000000	91,194645
1297,000000	91,012177
1296,000000	90,777785
1295,000000	90,498601
1294,000000	90,178385
1293,000000	89,812292
1292,000000	89,396056
1291,000000	88,932325
1290,000000	88,423205
1289,000000	87,866545
1288,000000	87,261977
1287,000000	86,615040
1286,000000	85,929152
1285,000000	85,200697
1284,000000	84,429810
1283,000000	83,622809
1282,000000	82,779992
1281,000000	81,892809
1280,000000	80,958941
1279,000000	79,990347
1278,000000	78,998436
1277,000000	77,987402
1276,000000	76,970110
1275,000000	75,974921
1274,000000	75,027939
1273,000000	74,148238
1272,000000	73,366552
1271,000000	72,725952
1270,000000	72,258477
1269,000000	71,973808
1268,000000	71,880092
1267,000000	71,986219
1266,000000	72,271947
1265,000000	72,685623
1264,000000	73,168879
1263,000000	73,667019
1262,000000	74,117176
1261,000000	74,452084
1260,000000	74,625865
1259,000000	74,625507
1258,000000	74,462344
1257,000000	74,174245
1256,000000	73,837902
1255,000000	73,546303
1254,000000	73,357205
1253,000000	73,271536
1252,000000	73,262085
1251,000000	73,305500
1250,000000	73,390483
1249,000000	73,520982
1248,000000	73,721619
1247,000000	74,024002
1246,000000	74,436069
1245,000000	74,941470
1244,000000	75,522234
1243,000000	76,164404
1242,000000	76,848072
1241,000000	77,549196
1240,000000	78,256394
1239,000000	78,969937
1238,000000	79,685582
1237,000000	80,392803
1236,000000	81,084466
1235,000000	81,755729
1234,000000	82,396375
1233,000000	82,997599
1232,000000	83,567125
1231,000000	84,131069
1230,000000	84,723722
1229,000000	85,379797
1228,000000	86,126557
1227,000000	86,968276
1226,000000	87,875638
1225,000000	88,796272
1224,000000	89,674743
1223,000000	90,465178
1222,000000	91,136742
1221,000000	91,679811
1220,000000	92,103555
1219,000000	92,423273
1218,000000	92,653946
1217,000000	92,808939
1216,000000	92,903523
1215,000000	92,953700
1214,000000	92,971640
1213,000000	92,967638
1212,000000	92,950140
1211,000000	92,923961
1210,000000	92,888793
1209,000000	92,841771
1208,000000	92,783167
1207,000000	92,716476
1206,000000	92,644795
1205,000000	92,569538
1204,000000	92,492564
1203,000000	92,417593
1202,000000	92,349220
1201,000000	92,292244
1200,000000	92,251583
1199,000000	92,231618
1198,000000	92,234771
1197,000000	92,262750
1196,000000	92,317741
1195,000000	92,400449
1194,000000	92,509981
1193,000000	92,645471
1192,000000	92,807012
1191,000000	92,993215
1190,000000	93,199861
1189,000000	93,423633
1188,000000	93,662496
1187,000000	93,911609
1186,000000	94,162050
1185,000000	94,404845
1184,000000	94,632519
1183,000000	94,836319
1182,000000	95,006499
1181,000000	95,136974
1180,000000	95,227533
1179,000000	95,278662
1178,000000	95,289550
1177,000000	95,262388
1176,000000	95,205909
1175,000000	95,135101
1174,000000	95,067805
1173,000000	95,021996
1172,000000	95,011284
1171,000000	95,038436
1170,000000	95,093394
1169,000000	95,160256
1168,000000	95,226265
1167,000000	95,285279
1166,000000	95,338072
1165,000000	95,391507
1164,000000	95,455242
1163,000000	95,534841
1162,000000	95,627614
1161,000000	95,725548
1160,000000	95,820148
1159,000000	95,903739
1158,000000	95,969664
1157,000000	96,014559
1156,000000	96,039461
1155,000000	96,048518
1154,000000	96,046872
1153,000000	96,039096
1152,000000	96,027231
1151,000000	96,008670
1150,000000	95,979185
1149,000000	95,938748
1148,000000	95,892279
1147,000000	95,843950
1146,000000	95,792441
1145,000000	95,733707
1144,000000	95,665446
1143,000000	95,586478
1142,000000	95,494857
1141,000000	95,388530
1140,000000	95,266790
1139,000000	95,127704
1138,000000	94,964415
1137,000000	94,768435
1136,000000	94,532833
1135,000000	94,250058
1134,000000	93,907218
1133,000000	93,486019
1132,000000	92,972676
1131,000000	92,360819
1130,000000	91,648090
1129,000000	90,836114
1128,000000	89,933858
1127,000000	88,960113
1126,000000	87,935438
1125,000000	86,880510
1124,000000	85,826128
1123,000000	84,816772
1122,000000	83,897212
1121,000000	83,105609
1120,000000	82,481707
1119,000000	82,062998
1118,000000	81,871883
1117,000000	81,905661
1116,000000	82,144887
1115,000000	82,556175
1114,000000	83,084159
1113,000000	83,661414
1112,000000	84,219779
1111,000000	84,684159
1110,000000	84,961050
1109,000000	84,955682
1108,000000	84,609693
1107,000000	83,938275
1106,000000	83,046128
1105,000000	82,117108
1104,000000	81,372475
1103,000000	80,997821
1102,000000	81,073144
1101,000000	81,562693
1100,000000	82,364208
1099,000000	83,349365
1098,000000	84,389371
1097,000000	85,379742
1096,000000	86,260445
1095,000000	87,012064
1094,000000	87,633975
1093,000000	88,133718
1092,000000	88,528465
1091,000000	88,842531
1090,000000	89,095540
1089,000000	89,302363
1088,000000	89,478923
1087,000000	89,642106
1086,000000	89,804421
1085,000000	89,972511
1084,000000	90,152050
1083,000000	90,344836
1082,000000	90,542068
1081,000000	90,728225
1080,000000	90,892208
1079,000000	91,031899
1078,000000	91,150503
1077,000000	91,255505
1076,000000	91,360029
1075,000000	91,477388
1074,000000	91,612962
1073,000000	91,765607
1072,000000	91,935643
1071,000000	92,125042
1070,000000	92,330747
1069,000000	92,543329
1068,000000	92,752697
1067,000000	92,951302
1066,000000	93,133368
1065,000000	93,295408
1064,000000	93,437555
1063,000000	93,561736
1062,000000	93,668606
1061,000000	93,758722
1060,000000	93,832662
1059,000000	93,887397
1058,000000	93,914786
1057,000000	93,906191
1056,000000	93,859011
1055,000000	93,774580
1054,000000	93,653056
1053,000000	93,495329
1052,000000	93,308580
1051,000000	93,107375
1050,000000	92,908570
1049,000000	92,729266
1048,000000	92,586914
1047,000000	92,493931
1046,000000	92,450203
1045,000000	92,446387
1044,000000	92,473878
1043,000000	92,526580
1042,000000	92,598016
1041,000000	92,682050
1040,000000	92,776210
1039,000000	92,878585
1038,000000	92,982606
1037,000000	93,079852
1036,000000	93,164791
1035,000000	93,231580
1034,000000	93,269422
1033,000000	93,269259
1032,000000	93,231986
1031,000000	93,164291
1030,000000	93,067447
1029,000000	92,935157
1028,000000	92,762628
1027,000000	92,543342
1026,000000	92,254531
1025,000000	91,845052
1024,000000	91,229923
1023,000000	90,309274
1022,000000	89,033429
1021,000000	87,516894
1020,000000	86,101901
1019,000000	85,251014
1018,000000	85,276139
1017,000000	86,127203
1016,000000	87,435348
1015,000000	88,760650
1014,000000	89,831463
1013,000000	90,603558
1012,000000	91,163045
1011,000000	91,602543
1010,000000	91,969293
1009,000000	92,275010
1008,000000	92,521408
1007,000000	92,712082
1006,000000	92,852813
1005,000000	92,950664
1004,000000	93,010704
1003,000000	93,037129
1002,000000	93,035568
1001,000000	93,012538
1000,000000	92,973487
999,000000	92,921637
998,000000	92,860810
997,000000	92,796644
996,000000	92,732790
995,000000	92,667683
994,000000	92,597064
993,000000	92,520093
992,000000	92,439925
991,000000	92,357168
990,000000	92,266109
989,000000	92,158251
988,000000	92,027616
987,000000	91,870853
986,000000	91,684312
985,000000	91,465640
984,000000	91,216659
983,000000	90,942753
982,000000	90,650026
981,000000	90,343878
980,000000	90,029288
979,000000	89,708395
978,000000	89,379829
977,000000	89,043980
976,000000	88,706547
975,000000	88,373357
974,000000	88,044538
973,000000	87,719867
972,000000	87,406331
971,000000	87,112747
970,000000	86,838282
969,000000	86,574816
968,000000	86,319532
967,000000	86,075468
966,000000	85,841148
965,000000	85,609265
964,000000	85,377860
963,000000	85,155073
962,000000	84,951092
961,000000	84,774678
960,000000	84,637470
959,000000	84,553712
958,000000	84,534950
957,000000	84,588707
956,000000	84,722625
955,000000	84,939188
954,000000	85,226661
953,000000	85,564012
952,000000	85,931557
951,000000	86,313581
950,000000	86,694239
949,000000	87,061255
948,000000	87,413297
947,000000	87,755733
946,000000	88,089912
945,000000	88,411903
944,000000	88,720405
943,000000	89,017998
942,000000	89,304848
941,000000	89,576238
940,000000	89,827547
939,000000	90,058227
938,000000	90,269938
937,000000	90,464712
936,000000	90,644321
935,000000	90,808890
934,000000	90,957133
933,000000	91,089514
932,000000	91,210634
931,000000	91,325150
930,000000	91,432378
929,000000	91,528244
928,000000	91,611020
927,000000	91,683063
926,000000	91,748205
925,000000	91,811123
924,000000	91,878671
923,000000	91,958292
922,000000	92,054842
921,000000	92,170783
920,000000	92,307648
919,000000	92,463255
918,000000	92,628664
917,000000	92,791717
916,000000	92,944214
915,000000	93,084363
914,000000	93,214419
913,000000	93,339012
912,000000	93,463927
911,000000	93,592329
910,000000	93,721538
909,000000	93,846102
908,000000	93,963676
907,000000	94,075882
906,000000	94,184497
905,000000	94,289776
904,000000	94,392278
903,000000	94,493133
902,000000	94,591810
901,000000	94,685847
900,000000	94,772849
899,000000	94,851609
898,000000	94,922012
897,000000	94,986190
896,000000	95,049292
895,000000	95,115898
894,000000	95,185380
893,000000	95,253443
892,000000	95,318439
891,000000	95,382753
890,000000	95,446316
889,000000	95,502029
888,000000	95,540493
887,000000	95,556997
886,000000	95,551188
885,000000	95,519451
884,000000	95,450467
883,000000	95,328885
882,000000	95,141065
881,000000	94,879431
880,000000	94,544759
879,000000	94,150366
878,000000	93,727108
877,000000	93,326573
876,000000	93,015914
875,000000	92,858911
874,000000	92,888895
873,000000	93,093541
872,000000	93,424121
871,000000	93,815321
870,000000	94,204867
869,000000	94,547468
868,000000	94,821011
867,000000	95,024849
866,000000	95,170800
865,000000	95,273546
864,000000	95,346388
863,000000	95,401894
862,000000	95,449809
861,000000	95,493167
860,000000	95,528235
859,000000	95,550193
858,000000	95,558471
857,000000	95,556262
856,000000	95,547507
855,000000	95,535449
854,000000	95,522404
853,000000	95,509334
852,000000	95,496187
851,000000	95,483556
850,000000	95,472793
849,000000	95,463683
848,000000	95,453452
847,000000	95,439120
846,000000	95,419674
845,000000	95,394695
844,000000	95,362250
843,000000	95,320273
842,000000	95,269108
841,000000	95,210481
840,000000	95,144072
839,000000	95,067076
838,000000	94,978143
837,000000	94,881154
836,000000	94,785480
835,000000	94,703426
834,000000	94,647888
833,000000	94,630589
832,000000	94,661206
831,000000	94,747514
830,000000	94,895060
829,000000	95,106000
828,000000	95,376104
827,000000	95,693670
826,000000	96,041589
825,000000	96,399073
824,000000	96,742957
823,000000	97,052489
822,000000	97,317805
821,000000	97,542217
820,000000	97,734897
819,000000	97,902205
818,000000	98,046156
817,000000	98,167681
816,000000	98,268299
815,000000	98,349864
814,000000	98,413952
813,000000	98,462157
812,000000	98,497058
811,000000	98,523465
810,000000	98,548357
809,000000	98,577372
808,000000	98,610585
807,000000	98,642845
806,000000	98,668797
805,000000	98,687203
804,000000	98,700650
803,000000	98,712000
802,000000	98,720026
801,000000	98,715316
800,000000	98,680764
799,000000	98,601751
798,000000	98,482878
797,000000	98,355580
796,000000	98,264673
795,000000	98,240800
794,000000	98,281166
793,000000	98,354487
792,000000	98,422919
791,000000	98,461117
790,000000	98,461394
789,000000	98,428795
788,000000	98,374559
787,000000	98,311478
786,000000	98,249689
785,000000	98,193581
784,000000	98,142582
783,000000	98,095821
782,000000	98,056166
781,000000	98,028955
780,000000	98,015801
779,000000	98,009506
778,000000	97,996081
777,000000	97,963074
776,000000	97,906726
775,000000	97,832216
774,000000	97,748887
773,000000	97,666388
772,000000	97,593459
771,000000	97,536784
770,000000	97,499731
769,000000	97,483228
768,000000	97,488083
767,000000	97,515263
766,000000	97,564473
765,000000	97,633710
764,000000	97,719659
763,000000	97,817002
762,000000	97,917458
761,000000	98,011443
760,000000	98,091204
759,000000	98,151694
758,000000	98,188851
757,000000	98,199301
756,000000	98,182440
755,000000	98,141015
754,000000	98,079007
753,000000	97,999497
752,000000	97,903726
751,000000	97,789645
750,000000	97,652224
749,000000	97,489270
748,000000	97,307242
747,000000	97,117428
746,000000	96,925774
745,000000	96,728499
744,000000	96,514354
743,000000	96,261356
742,000000	95,926077
741,000000	95,439071
740,000000	94,710331
739,000000	93,639763
738,000000	92,134375
737,000000	90,150297
736,000000	87,752559
735,000000	85,153541
734,000000	82,701391
733,000000	80,820398
732,000000	79,903890
731,000000	80,172736
730,000000	81,571108
729,000000	83,765534
728,000000	86,261588
727,000000	88,594132
726,000000	90,485915
725,000000	91,879544
724,000000	92,856040
723,000000	93,533315
722,000000	94,005165
721,000000	94,327887
720,000000	94,530567
719,000000	94,628208
718,000000	94,629409
717,000000	94,541396
716,000000	94,373559
715,000000	94,136563
714,000000	93,838523
713,000000	93,485442
712,000000	93,085430
711,000000	92,647048
710,000000	92,174211
709,000000	91,670094
708,000000	91,146379
707,000000	90,622493
706,000000	90,115424
705,000000	89,637514
704,000000	89,201710
703,000000	88,818056
702,000000	88,485536
701,000000	88,193982
700,000000	87,932949
699,000000	87,696509
698,000000	87,483231
697,000000	87,295910
696,000000	87,138284
695,000000	87,009042
694,000000	86,904901
693,000000	86,829135
692,000000	86,789037
691,000000	86,785836
690,000000	86,814434
689,000000	86,871454
688,000000	86,953835
687,000000	87,050872
686,000000	87,149870
685,000000	87,247315
684,000000	87,345081
683,000000	87,441945
682,000000	87,539026
681,000000	87,647963
680,000000	87,781426
679,000000	87,940859
678,000000	88,122892
677,000000	88,328705
676,000000	88,560122
675,000000	88,814334
674,000000	89,089637
673,000000	89,380939
672,000000	89,664993
671,000000	89,926235
670,000000	90,208968
669,000000	90,643583
668,000000	91,275433
667,000000	91,855719
666,000000	92,213208
665,000000	92,428525
664,000000	92,587949
663,000000	92,697715
662,000000	92,721889
661,000000	92,638584
660,000000	92,453740
659,000000	92,178854
658,000000	91,818958
657,000000	91,372455
656,000000	90,840229
655,000000	90,235208
654,000000	89,580995
653,000000	88,898646
652,000000	88,205411
651,000000	87,519308
650,000000	86,845913
649,000000	86,170660
648,000000	85,484436
647,000000	84,798809
646,000000	84,116327
645,000000	83,411945
644,000000	82,667026
643,000000	81,896224
642,000000	81,119851
641,000000	80,340732
640,000000	79,577910
639,000000	78,892617
638,000000	78,346917
637,000000	77,965432
636,000000	77,757188
635,000000	77,729203
634,000000	77,850500
633,000000	78,052884
632,000000	78,289209
631,000000	78,547119
630,000000	78,798896
629,000000	78,988141
628,000000	79,082301
627,000000	79,095952
626,000000	79,049636
625,000000	78,940219
624,000000	78,765125
623,000000	78,538151
622,000000	78,264702
621,000000	77,934850
620,000000	77,556108
619,000000	77,162213
618,000000	76,775461
617,000000	76,393072
616,000000	76,025708
615,000000	75,708152
614,000000	75,451201
613,000000	75,226100
612,000000	75,015705
611,000000	74,842594
610,000000	74,730420
609,000000	74,680365
608,000000	74,706915
607,000000	74,858773
606,000000	75,178575
605,000000	75,679077
604,000000	76,372786
603,000000	77,279551
602,000000	78,392578
601,000000	79,666562
600,000000	81,044774
599,000000	82,468214
598,000000	83,866325
597,000000	85,171079
596,000000	86,340479
595,000000	87,358140
594,000000	88,221283
593,000000	88,939602
592,000000	89,534344
591,000000	90,032520
590,000000	90,461391
589,000000	90,844103
588,000000	91,196683
587,000000	91,525486
586,000000	91,830921
585,000000	92,113214
584,000000	92,373392
583,000000	92,614471
582,000000	92,843493
581,000000	93,066335
580,000000	93,276899
579,000000	93,459830
578,000000	93,610937
577,000000	93,744545
576,000000	93,874720
575,000000	94,001083
574,000000	94,120871
573,000000	94,241937
572,000000	94,369720
571,000000	94,493793
570,000000	94,604772
569,000000	94,718157
568,000000	94,860993
567,000000	95,035092
566,000000	95,210737
565,000000	95,356778
564,000000	95,461164
563,000000	95,524209
562,000000	95,550431
561,000000	95,550595
560,000000	95,541415
559,000000	95,539812
558,000000	95,557995
557,000000	95,598190
556,000000	95,647396
555,000000	95,682254
554,000000	95,687831
553,000000	95,670896
552,000000	95,649981
551,000000	95,637260
550,000000	95,632558
549,000000	95,627808
548,000000	95,612396
547,000000	95,577942
546,000000	95,521148
545,000000	95,439719
544,000000	95,327929
543,000000	95,185305
542,000000	95,027817
541,000000	94,878989
540,000000	94,750414
539,000000	94,644047
538,000000	94,572916
537,000000	94,564183
536,000000	94,636318
535,000000	94,778152
534,000000	94,956584
533,000000	95,140471
532,000000	95,310372
531,000000	95,455587
530,000000	95,575021
529,000000	95,676464
528,000000	95,764900
527,000000	95,836444
526,000000	95,888481
525,000000	95,927101
524,000000	95,957327
523,000000	95,977849
522,000000	95,992220
521,000000	96,008410
520,000000	96,017361
519,000000	95,991051
518,000000	95,920928
517,000000	95,845299
516,000000	95,816332
515,000000	95,848537
514,000000	95,915371
513,000000	95,981406
512,000000	96,020783
511,000000	96,016817
510,000000	95,964606
509,000000	95,870589
508,000000	95,740528
507,000000	95,577662
506,000000	95,395934
505,000000	95,217514
504,000000	95,050640
503,000000	94,884955
502,000000	94,715531
501,000000	94,559915
500,000000	94,440717
499,000000	94,362872
498,000000	94,317024
497,000000	94,290457
496,000000	94,270024
495,000000	94,247134
494,000000	94,226893
493,000000	94,224517
492,000000	94,243562
491,000000	94,268098
490,000000	94,284121
489,000000	94,295840
488,000000	94,315244
487,000000	94,351789
486,000000	94,421685
485,000000	94,545953
484,000000	94,715261
483,000000	94,870960
482,000000	94,955706
481,000000	94,974840
480,000000	94,981093
479,000000	95,009180
478,000000	95,045382
477,000000	95,057226
476,000000	95,029943
475,000000	94,967321
474,000000	94,874844
473,000000	94,750099
472,000000	94,584436
471,000000	94,370884
470,000000	94,110033
469,000000	93,811912
468,000000	93,503364
467,000000	93,240016
466,000000	93,095802
465,000000	93,124631
464,000000	93,325292
463,000000	93,629220
462,000000	93,928001
461,000000	94,147785
460,000000	94,286986
459,000000	94,368274
458,000000	94,379046
457,000000	94,274951
456,000000	94,038345
455,000000	93,707856
454,000000	93,355699
453,000000	93,082564
452,000000	92,974425
451,000000	93,059794
450,000000	93,299019
