# Supplementary material for: Machine learning-assisted non-destructive plasticizer identification and quantification in historical PVC objects based on IR spectroscopy
Source: Sci Rep. 2022 Mar 23;12:5017. doi: 10.1038/s41598-022-08862-1 (PMC8943100; doi:10.1038/s41598-022-08862-1)
Supplement: Supplementary file 1 — Supplementary Information 1. [file 41598_2022_8862_MOESM1_ESM.zip › Plasticizers_PVC_data/ATR_FTIR_all/P58.ASC]

PE IR       SUBTECH     SPECTRUM    ASCII       PEDS        4.00        
   -1
P58.ASC
20/10/14
13:03:57.00
20/10/14
13:03:57.00
Student
Sample 013 By student Date Wednesday, October 14 2020
450,000000
#HDR
-1
-1
#GR
cm-1
%T
1.0
0.0
4000,000000
-1,000000
3551
8
101,241404
65,049829
#DATA
4000,000000	100,435587
3999,000000	100,436605
3998,000000	100,438095
3997,000000	100,439984
3996,000000	100,442230
3995,000000	100,444595
3994,000000	100,446666
3993,000000	100,447910
3992,000000	100,448118
3991,000000	100,447723
3990,000000	100,447617
3989,000000	100,448487
3988,000000	100,450356
3987,000000	100,452696
3986,000000	100,454833
3985,000000	100,456297
3984,000000	100,457048
3983,000000	100,457510
3982,000000	100,458348
3981,000000	100,459942
3980,000000	100,461888
3979,000000	100,463138
3978,000000	100,462959
3977,000000	100,461874
3976,000000	100,461449
3975,000000	100,462933
3974,000000	100,466130
3973,000000	100,469590
3972,000000	100,471820
3971,000000	100,472360
3970,000000	100,471799
3969,000000	100,470984
3968,000000	100,470433
3967,000000	100,470279
3966,000000	100,470502
3965,000000	100,471118
3964,000000	100,472161
3963,000000	100,473499
3962,000000	100,474732
3961,000000	100,475488
3960,000000	100,475721
3959,000000	100,475859
3958,000000	100,476570
3957,000000	100,478050
3956,000000	100,479809
3955,000000	100,481053
3954,000000	100,481270
3953,000000	100,480531
3952,000000	100,479298
3951,000000	100,478241
3950,000000	100,477792
3949,000000	100,477921
3948,000000	100,478547
3947,000000	100,479937
3946,000000	100,482650
3945,000000	100,486741
3944,000000	100,491159
3943,000000	100,494160
3942,000000	100,494508
3941,000000	100,492719
3940,000000	100,490304
3939,000000	100,488081
3938,000000	100,485892
3937,000000	100,483261
3936,000000	100,480396
3935,000000	100,478390
3934,000000	100,478483
3933,000000	100,481290
3932,000000	100,486057
3931,000000	100,491109
3930,000000	100,494814
3929,000000	100,496580
3928,000000	100,497347
3927,000000	100,498429
3926,000000	100,500226
3925,000000	100,501660
3924,000000	100,501246
3923,000000	100,498766
3922,000000	100,495331
3921,000000	100,491922
3920,000000	100,488675
3919,000000	100,485535
3918,000000	100,483479
3917,000000	100,483977
3916,000000	100,487300
3915,000000	100,492172
3914,000000	100,496743
3913,000000	100,499801
3912,000000	100,500680
3911,000000	100,499007
3910,000000	100,495269
3909,000000	100,490802
3908,000000	100,487335
3907,000000	100,486170
3906,000000	100,486915
3905,000000	100,487431
3904,000000	100,485300
3903,000000	100,481077
3902,000000	100,478850
3901,000000	100,481902
3900,000000	100,489380
3899,000000	100,497098
3898,000000	100,501328
3897,000000	100,501587
3896,000000	100,499574
3895,000000	100,497351
3894,000000	100,496870
3893,000000	100,498877
3892,000000	100,501865
3891,000000	100,502623
3890,000000	100,499538
3889,000000	100,494114
3888,000000	100,489596
3887,000000	100,489170
3886,000000	100,492980
3885,000000	100,497411
3884,000000	100,499531
3883,000000	100,500581
3882,000000	100,503771
3881,000000	100,509213
3880,000000	100,513165
3879,000000	100,513146
3878,000000	100,510822
3877,000000	100,509383
3876,000000	100,510200
3875,000000	100,511256
3874,000000	100,509107
3873,000000	100,503158
3872,000000	100,497076
3871,000000	100,494901
3870,000000	100,496438
3869,000000	100,498455
3868,000000	100,499939
3867,000000	100,502516
3866,000000	100,507789
3865,000000	100,515080
3864,000000	100,520744
3863,000000	100,522131
3862,000000	100,520643
3861,000000	100,518926
3860,000000	100,518012
3859,000000	100,517356
3858,000000	100,515895
3857,000000	100,513456
3856,000000	100,511375
3855,000000	100,512514
3854,000000	100,515758
3853,000000	100,516161
3852,000000	100,514634
3851,000000	100,516077
3850,000000	100,520949
3849,000000	100,527262
3848,000000	100,533049
3847,000000	100,537142
3846,000000	100,539527
3845,000000	100,540803
3844,000000	100,540907
3843,000000	100,539450
3842,000000	100,536751
3841,000000	100,533726
3840,000000	100,531670
3839,000000	100,531044
3838,000000	100,531310
3837,000000	100,532430
3836,000000	100,534717
3835,000000	100,538352
3834,000000	100,542944
3833,000000	100,547622
3832,000000	100,551362
3831,000000	100,553307
3830,000000	100,553630
3829,000000	100,553858
3828,000000	100,555066
3827,000000	100,555853
3826,000000	100,553692
3825,000000	100,547776
3824,000000	100,540739
3823,000000	100,537743
3822,000000	100,541056
3821,000000	100,545996
3820,000000	100,547212
3819,000000	100,546312
3818,000000	100,547667
3817,000000	100,552974
3816,000000	100,559853
3815,000000	100,565118
3814,000000	100,568660
3813,000000	100,571859
3812,000000	100,575108
3811,000000	100,577626
3810,000000	100,579226
3809,000000	100,581270
3808,000000	100,584186
3807,000000	100,585082
3806,000000	100,580998
3805,000000	100,573485
3804,000000	100,567997
3803,000000	100,569061
3802,000000	100,575543
3801,000000	100,581271
3800,000000	100,583547
3799,000000	100,585565
3798,000000	100,590159
3797,000000	100,596748
3796,000000	100,602471
3795,000000	100,605891
3794,000000	100,607942
3793,000000	100,610076
3792,000000	100,612536
3791,000000	100,614257
3790,000000	100,614089
3789,000000	100,612276
3788,000000	100,610640
3787,000000	100,611021
3786,000000	100,613717
3785,000000	100,617178
3784,000000	100,619569
3783,000000	100,620256
3782,000000	100,620083
3781,000000	100,620281
3780,000000	100,621070
3779,000000	100,621538
3778,000000	100,621595
3777,000000	100,622294
3776,000000	100,623897
3775,000000	100,625316
3774,000000	100,625328
3773,000000	100,624056
3772,000000	100,622544
3771,000000	100,621194
3770,000000	100,619086
3769,000000	100,615770
3768,000000	100,613173
3767,000000	100,613332
3766,000000	100,615484
3765,000000	100,616804
3764,000000	100,615318
3763,000000	100,611498
3762,000000	100,607861
3761,000000	100,607030
3760,000000	100,610015
3759,000000	100,614811
3758,000000	100,618628
3757,000000	100,620453
3756,000000	100,620332
3755,000000	100,618649
3754,000000	100,615786
3753,000000	100,612565
3752,000000	100,609656
3751,000000	100,605661
3750,000000	100,599699
3749,000000	100,594007
3748,000000	100,590953
3747,000000	100,590838
3746,000000	100,592452
3745,000000	100,593467
3744,000000	100,593345
3743,000000	100,595682
3742,000000	100,602639
3741,000000	100,611292
3740,000000	100,617778
3739,000000	100,619875
3738,000000	100,618523
3737,000000	100,618078
3736,000000	100,622665
3735,000000	100,632478
3734,000000	100,642876
3733,000000	100,649519
3732,000000	100,651338
3731,000000	100,649442
3730,000000	100,645822
3729,000000	100,642295
3728,000000	100,640831
3727,000000	100,642765
3726,000000	100,647243
3725,000000	100,651700
3724,000000	100,654429
3723,000000	100,655844
3722,000000	100,656892
3721,000000	100,658120
3720,000000	100,660068
3719,000000	100,662251
3718,000000	100,662720
3717,000000	100,659549
3716,000000	100,652485
3715,000000	100,643508
3714,000000	100,635236
3713,000000	100,628960
3712,000000	100,624113
3711,000000	100,620047
3710,000000	100,618961
3709,000000	100,623579
3708,000000	100,632964
3707,000000	100,642894
3706,000000	100,649261
3705,000000	100,651492
3704,000000	100,652312
3703,000000	100,654440
3702,000000	100,657139
3701,000000	100,657278
3700,000000	100,653619
3699,000000	100,648135
3698,000000	100,643023
3697,000000	100,638646
3696,000000	100,633323
3695,000000	100,625074
3694,000000	100,614435
3693,000000	100,605277
3692,000000	100,602342
3691,000000	100,606870
3690,000000	100,614010
3689,000000	100,616671
3688,000000	100,613851
3687,000000	100,610473
3686,000000	100,609897
3685,000000	100,611319
3684,000000	100,611947
3683,000000	100,609531
3682,000000	100,603544
3681,000000	100,594379
3680,000000	100,581802
3679,000000	100,566343
3678,000000	100,551050
3677,000000	100,541973
3676,000000	100,542313
3675,000000	100,547186
3674,000000	100,551102
3673,000000	100,554516
3672,000000	100,559246
3671,000000	100,565316
3670,000000	100,570073
3669,000000	100,571203
3668,000000	100,571491
3667,000000	100,574380
3666,000000	100,579363
3665,000000	100,584060
3664,000000	100,586741
3663,000000	100,587116
3662,000000	100,585618
3661,000000	100,582554
3660,000000	100,578090
3659,000000	100,573202
3658,000000	100,569427
3657,000000	100,567310
3656,000000	100,565350
3655,000000	100,561966
3654,000000	100,557162
3653,000000	100,552170
3652,000000	100,548936
3651,000000	100,548769
3650,000000	100,550446
3649,000000	100,550871
3648,000000	100,550662
3647,000000	100,553423
3646,000000	100,560237
3645,000000	100,569383
3644,000000	100,578553
3643,000000	100,585790
3642,000000	100,590285
3641,000000	100,592259
3640,000000	100,592130
3639,000000	100,590085
3638,000000	100,586110
3637,000000	100,580596
3636,000000	100,574343
3635,000000	100,568074
3634,000000	100,562123
3633,000000	100,556433
3632,000000	100,551062
3631,000000	100,546608
3630,000000	100,543223
3629,000000	100,539147
3628,000000	100,533829
3627,000000	100,530727
3626,000000	100,531895
3625,000000	100,535293
3624,000000	100,538537
3623,000000	100,541688
3622,000000	100,546535
3621,000000	100,552873
3620,000000	100,555541
3619,000000	100,547365
3618,000000	100,528309
3617,000000	100,506702
3616,000000	100,490317
3615,000000	100,480635
3614,000000	100,473754
3613,000000	100,464633
3612,000000	100,451713
3611,000000	100,437286
3610,000000	100,424337
3609,000000	100,415097
3608,000000	100,410816
3607,000000	100,411417
3606,000000	100,415562
3605,000000	100,420814
3604,000000	100,424767
3603,000000	100,426091
3602,000000	100,424767
3601,000000	100,421524
3600,000000	100,417000
3599,000000	100,411535
3598,000000	100,405864
3597,000000	100,401429
3596,000000	100,399240
3595,000000	100,398995
3594,000000	100,398976
3593,000000	100,397475
3592,000000	100,394252
3591,000000	100,390837
3590,000000	100,389541
3589,000000	100,392004
3588,000000	100,396540
3587,000000	100,398922
3586,000000	100,397264
3585,000000	100,393714
3584,000000	100,390881
3583,000000	100,389881
3582,000000	100,390438
3581,000000	100,391748
3580,000000	100,392730
3579,000000	100,392697
3578,000000	100,391534
3577,000000	100,389635
3576,000000	100,387185
3575,000000	100,383874
3574,000000	100,379472
3573,000000	100,373990
3572,000000	100,367826
3571,000000	100,361582
3570,000000	100,355920
3569,000000	100,351256
3568,000000	100,347650
3567,000000	100,344512
3566,000000	100,341680
3565,000000	100,339633
3564,000000	100,338157
3563,000000	100,336077
3562,000000	100,332534
3561,000000	100,327735
3560,000000	100,322645
3559,000000	100,318284
3558,000000	100,315205
3557,000000	100,313341
3556,000000	100,312112
3555,000000	100,310768
3554,000000	100,308788
3553,000000	100,305695
3552,000000	100,300943
3551,000000	100,294695
3550,000000	100,288376
3549,000000	100,284044
3548,000000	100,283038
3547,000000	100,284756
3546,000000	100,286858
3545,000000	100,287048
3544,000000	100,284870
3543,000000	100,281839
3542,000000	100,279933
3541,000000	100,279849
3540,000000	100,280652
3539,000000	100,280801
3538,000000	100,279679
3537,000000	100,278094
3536,000000	100,277443
3535,000000	100,278417
3534,000000	100,280294
3533,000000	100,281461
3532,000000	100,280623
3531,000000	100,277968
3530,000000	100,275127
3529,000000	100,273709
3528,000000	100,273968
3527,000000	100,275183
3526,000000	100,276946
3525,000000	100,279566
3524,000000	100,282981
3523,000000	100,285932
3522,000000	100,286925
3521,000000	100,285718
3520,000000	100,283418
3519,000000	100,281369
3518,000000	100,280288
3517,000000	100,280341
3516,000000	100,281214
3515,000000	100,282117
3514,000000	100,282000
3513,000000	100,280511
3512,000000	100,278627
3511,000000	100,277863
3510,000000	100,278521
3509,000000	100,279227
3508,000000	100,278638
3507,000000	100,277150
3506,000000	100,276414
3505,000000	100,277211
3504,000000	100,278172
3503,000000	100,277081
3502,000000	100,273424
3501,000000	100,269145
3500,000000	100,266595
3499,000000	100,266270
3498,000000	100,266555
3497,000000	100,265378
3496,000000	100,261983
3495,000000	100,257157
3494,000000	100,252025
3493,000000	100,246950
3492,000000	100,241843
3491,000000	100,237173
3490,000000	100,234066
3489,000000	100,233085
3488,000000	100,233133
3487,000000	100,232094
3486,000000	100,228912
3485,000000	100,224933
3484,000000	100,222804
3483,000000	100,223902
3482,000000	100,226605
3481,000000	100,227347
3480,000000	100,223570
3479,000000	100,215665
3478,000000	100,206104
3477,000000	100,197079
3476,000000	100,189268
3475,000000	100,182779
3474,000000	100,178813
3473,000000	100,179586
3472,000000	100,186115
3471,000000	100,196243
3470,000000	100,205173
3469,000000	100,208179
3468,000000	100,203251
3467,000000	100,191756
3466,000000	100,177155
3465,000000	100,163153
3464,000000	100,152325
3463,000000	100,145366
3462,000000	100,140912
3461,000000	100,136330
3460,000000	100,129413
3459,000000	100,119894
3458,000000	100,109419
3457,000000	100,100009
3456,000000	100,092623
3455,000000	100,087076
3454,000000	100,082570
3453,000000	100,078196
3452,000000	100,073295
3451,000000	100,068219
3450,000000	100,064468
3449,000000	100,063231
3448,000000	100,063572
3447,000000	100,062816
3446,000000	100,059225
3445,000000	100,053690
3444,000000	100,048579
3443,000000	100,045946
3442,000000	100,047318
3441,000000	100,054115
3440,000000	100,066899
3439,000000	100,083864
3438,000000	100,100633
3437,000000	100,112085
3436,000000	100,114967
3435,000000	100,109586
3434,000000	100,099502
3433,000000	100,089468
3432,000000	100,082586
3431,000000	100,078845
3430,000000	100,076119
3429,000000	100,072479
3428,000000	100,067685
3427,000000	100,062848
3426,000000	100,059381
3425,000000	100,058335
3424,000000	100,060229
3423,000000	100,064948
3422,000000	100,071542
3421,000000	100,078447
3420,000000	100,084267
3419,000000	100,088633
3418,000000	100,092422
3417,000000	100,097143
3416,000000	100,103914
3415,000000	100,112595
3414,000000	100,121740
3413,000000	100,129639
3412,000000	100,135756
3411,000000	100,141035
3410,000000	100,146621
3409,000000	100,152423
3408,000000	100,157361
3407,000000	100,161077
3406,000000	100,164947
3405,000000	100,171007
3404,000000	100,179896
3403,000000	100,190039
3402,000000	100,198841
3401,000000	100,204745
3400,000000	100,208211
3399,000000	100,210946
3398,000000	100,214212
3397,000000	100,217917
3396,000000	100,221268
3395,000000	100,223980
3394,000000	100,226532
3393,000000	100,229275
3392,000000	100,231738
3391,000000	100,233136
3390,000000	100,233568
3389,000000	100,234421
3388,000000	100,237341
3387,000000	100,242541
3386,000000	100,248014
3385,000000	100,250838
3384,000000	100,249774
3383,000000	100,246667
3382,000000	100,244841
3381,000000	100,245996
3380,000000	100,248865
3379,000000	100,250954
3378,000000	100,251167
3377,000000	100,250480
3376,000000	100,250522
3375,000000	100,252030
3374,000000	100,254600
3373,000000	100,257307
3372,000000	100,259411
3371,000000	100,260750
3370,000000	100,261711
3369,000000	100,262696
3368,000000	100,263621
3367,000000	100,264070
3366,000000	100,263866
3365,000000	100,263180
3364,000000	100,262115
3363,000000	100,260568
3362,000000	100,258612
3361,000000	100,256713
3360,000000	100,255382
3359,000000	100,254882
3358,000000	100,255354
3357,000000	100,256857
3356,000000	100,259014
3355,000000	100,260977
3354,000000	100,262153
3353,000000	100,262797
3352,000000	100,263662
3351,000000	100,265206
3350,000000	100,267430
3349,000000	100,270207
3348,000000	100,273290
3347,000000	100,276003
3346,000000	100,277478
3345,000000	100,277504
3344,000000	100,276862
3343,000000	100,276602
3342,000000	100,276984
3341,000000	100,277284
3340,000000	100,276584
3339,000000	100,274736
3338,000000	100,272645
3337,000000	100,271581
3336,000000	100,272007
3335,000000	100,273089
3334,000000	100,273507
3333,000000	100,272770
3332,000000	100,271568
3331,000000	100,270939
3330,000000	100,271416
3329,000000	100,273004
3328,000000	100,275479
3327,000000	100,278309
3326,000000	100,280579
3325,000000	100,281649
3324,000000	100,281942
3323,000000	100,282657
3322,000000	100,284532
3321,000000	100,287159
3320,000000	100,289610
3319,000000	100,291382
3318,000000	100,292576
3317,000000	100,293596
3316,000000	100,295059
3315,000000	100,297686
3314,000000	100,301725
3313,000000	100,306481
3312,000000	100,310845
3311,000000	100,314374
3310,000000	100,317554
3309,000000	100,321024
3308,000000	100,324891
3307,000000	100,328855
3306,000000	100,332498
3305,000000	100,335222
3304,000000	100,336321
3303,000000	100,335594
3302,000000	100,333772
3301,000000	100,332082
3300,000000	100,331379
3299,000000	100,331753
3298,000000	100,332760
3297,000000	100,333830
3296,000000	100,334556
3295,000000	100,334827
3294,000000	100,334704
3293,000000	100,334151
3292,000000	100,333106
3291,000000	100,331863
3290,000000	100,331109
3289,000000	100,331435
3288,000000	100,332987
3287,000000	100,335652
3286,000000	100,339165
3285,000000	100,342830
3284,000000	100,345595
3283,000000	100,346941
3282,000000	100,347439
3281,000000	100,347843
3280,000000	100,347867
3279,000000	100,346533
3278,000000	100,343801
3277,000000	100,341277
3276,000000	100,340872
3275,000000	100,343164
3274,000000	100,347214
3273,000000	100,351507
3272,000000	100,354620
3271,000000	100,355461
3270,000000	100,353801
3269,000000	100,350929
3268,000000	100,349199
3267,000000	100,350207
3266,000000	100,353214
3265,000000	100,355770
3264,000000	100,356141
3263,000000	100,354975
3262,000000	100,354429
3261,000000	100,355696
3260,000000	100,357845
3259,000000	100,359101
3258,000000	100,358878
3257,000000	100,358324
3256,000000	100,359047
3255,000000	100,361565
3254,000000	100,364886
3253,000000	100,367408
3252,000000	100,368232
3251,000000	100,367830
3250,000000	100,367374
3249,000000	100,367399
3248,000000	100,367348
3247,000000	100,366542
3246,000000	100,365301
3245,000000	100,364654
3244,000000	100,365122
3243,000000	100,366297
3242,000000	100,367601
3241,000000	100,368943
3240,000000	100,370433
3239,000000	100,371935
3238,000000	100,373320
3237,000000	100,374900
3236,000000	100,377196
3235,000000	100,380123
3234,000000	100,382565
3233,000000	100,382956
3232,000000	100,380558
3231,000000	100,376404
3230,000000	100,372801
3229,000000	100,371454
3228,000000	100,371888
3227,000000	100,372010
3226,000000	100,370402
3225,000000	100,367931
3224,000000	100,366932
3223,000000	100,368985
3222,000000	100,373643
3221,000000	100,378916
3220,000000	100,382633
3219,000000	100,383498
3218,000000	100,381572
3217,000000	100,378225
3216,000000	100,375507
3215,000000	100,374927
3214,000000	100,376365
3213,000000	100,378093
3212,000000	100,378140
3211,000000	100,375965
3210,000000	100,372770
3209,000000	100,370219
3208,000000	100,368958
3207,000000	100,368488
3206,000000	100,368183
3205,000000	100,367950
3204,000000	100,367939
3203,000000	100,367993
3202,000000	100,367661
3201,000000	100,366525
3200,000000	100,364443
3199,000000	100,361662
3198,000000	100,358955
3197,000000	100,357519
3196,000000	100,358413
3195,000000	100,361863
3194,000000	100,366815
3193,000000	100,371175
3192,000000	100,372952
3191,000000	100,371787
3190,000000	100,369505
3189,000000	100,368681
3188,000000	100,370350
3187,000000	100,373107
3186,000000	100,374485
3185,000000	100,373005
3184,000000	100,369092
3183,000000	100,364495
3182,000000	100,361025
3181,000000	100,359521
3180,000000	100,359632
3179,000000	100,360564
3178,000000	100,361956
3177,000000	100,363788
3176,000000	100,365621
3175,000000	100,366723
3174,000000	100,367201
3173,000000	100,368401
3172,000000	100,371531
3171,000000	100,376143
3170,000000	100,380420
3169,000000	100,382771
3168,000000	100,382725
3167,000000	100,380541
3166,000000	100,376860
3165,000000	100,372878
3164,000000	100,370259
3163,000000	100,370209
3162,000000	100,372564
3161,000000	100,375946
3160,000000	100,378763
3159,000000	100,380192
3158,000000	100,380420
3157,000000	100,380309
3156,000000	100,380887
3155,000000	100,382944
3154,000000	100,386621
3153,000000	100,391083
3152,000000	100,394767
3151,000000	100,396420
3150,000000	100,396160
3149,000000	100,395369
3148,000000	100,395475
3147,000000	100,396882
3146,000000	100,399010
3145,000000	100,401075
3144,000000	100,402821
3143,000000	100,404673
3142,000000	100,407231
3141,000000	100,410401
3140,000000	100,413033
3139,000000	100,413765
3138,000000	100,412422
3137,000000	100,410285
3136,000000	100,408858
3135,000000	100,408615
3134,000000	100,409152
3133,000000	100,410124
3132,000000	100,411469
3131,000000	100,412801
3130,000000	100,413188
3129,000000	100,411915
3128,000000	100,409445
3127,000000	100,407452
3126,000000	100,407598
3125,000000	100,409947
3124,000000	100,412596
3123,000000	100,413165
3122,000000	100,410780
3121,000000	100,406442
3120,000000	100,401621
3119,000000	100,397146
3118,000000	100,393524
3117,000000	100,391441
3116,000000	100,391108
3115,000000	100,391439
3114,000000	100,390633
3113,000000	100,387704
3112,000000	100,383007
3111,000000	100,377516
3110,000000	100,372111
3109,000000	100,367575
3108,000000	100,364504
3107,000000	100,362787
3106,000000	100,361398
3105,000000	100,359142
3104,000000	100,355764
3103,000000	100,352160
3102,000000	100,349434
3101,000000	100,347795
3100,000000	100,346571
3099,000000	100,345266
3098,000000	100,344324
3097,000000	100,344562
3096,000000	100,345951
3095,000000	100,347163
3094,000000	100,346450
3093,000000	100,342985
3092,000000	100,337425
3091,000000	100,331235
3090,000000	100,325303
3089,000000	100,319079
3088,000000	100,311170
3087,000000	100,300941
3086,000000	100,289245
3085,000000	100,277412
3084,000000	100,265756
3083,000000	100,253419
3082,000000	100,239566
3081,000000	100,224291
3080,000000	100,208547
3079,000000	100,193645
3078,000000	100,180799
3077,000000	100,170507
3076,000000	100,162113
3075,000000	100,154340
3074,000000	100,146527
3073,000000	100,139234
3072,000000	100,133541
3071,000000	100,130107
3070,000000	100,128900
3069,000000	100,129435
3068,000000	100,131065
3067,000000	100,133239
3066,000000	100,135662
3065,000000	100,138058
3064,000000	100,139926
3063,000000	100,140978
3062,000000	100,141766
3061,000000	100,143391
3060,000000	100,146411
3059,000000	100,150463
3058,000000	100,155062
3057,000000	100,160213
3056,000000	100,165847
3055,000000	100,171140
3054,000000	100,174927
3053,000000	100,176688
3052,000000	100,176766
3051,000000	100,175713
3050,000000	100,173715
3049,000000	100,170602
3048,000000	100,166181
3047,000000	100,160645
3046,000000	100,154676
3045,000000	100,148940
3044,000000	100,143363
3043,000000	100,137130
3042,000000	100,129747
3041,000000	100,121804
3040,000000	100,114371
3039,000000	100,107762
3038,000000	100,101159
3037,000000	100,093449
3036,000000	100,084163
3035,000000	100,073809
3034,000000	100,063586
3033,000000	100,054683
3032,000000	100,047493
3031,000000	100,041407
3030,000000	100,035552
3029,000000	100,029606
3028,000000	100,023634
3027,000000	100,017355
3026,000000	100,010021
3025,000000	100,001089
3024,000000	99,990671
3023,000000	99,979160
3022,000000	99,966663
3021,000000	99,952937
3020,000000	99,937641
3019,000000	99,920435
3018,000000	99,900884
3017,000000	99,878591
3016,000000	99,853716
3015,000000	99,827271
3014,000000	99,800633
3013,000000	99,774441
3012,000000	99,747977
3011,000000	99,719807
3010,000000	99,688893
3009,000000	99,654927
3008,000000	99,617803
3007,000000	99,577327
3006,000000	99,533708
3005,000000	99,487722
3004,000000	99,439946
3003,000000	99,389986
3002,000000	99,336634
3001,000000	99,278731
3000,000000	99,215445
2999,000000	99,145985
2998,000000	99,069601
2997,000000	98,985664
2996,000000	98,893636
2995,000000	98,792655
2994,000000	98,681422
2993,000000	98,558531
2992,000000	98,422175
2991,000000	98,269983
2990,000000	98,099226
2989,000000	97,907677
2988,000000	97,694334
2987,000000	97,458760
2986,000000	97,200663
2985,000000	96,919915
2984,000000	96,617014
2983,000000	96,293537
2982,000000	95,951565
2981,000000	95,593393
2980,000000	95,221122
2979,000000	94,836649
2978,000000	94,441950
2977,000000	94,038589
2976,000000	93,627250
2975,000000	93,207720
2974,000000	92,780108
2973,000000	92,346046
2972,000000	91,908318
2971,000000	91,470010
2970,000000	91,034475
2969,000000	90,606493
2968,000000	90,192469
2967,000000	89,799468
2966,000000	89,434407
2965,000000	89,103755
2964,000000	88,814423
2963,000000	88,573555
2962,000000	88,387927
2961,000000	88,262269
2960,000000	88,197693
2959,000000	88,193332
2958,000000	88,248166
2957,000000	88,361659
2956,000000	88,531219
2955,000000	88,749997
2954,000000	89,007678
2953,000000	89,290976
2952,000000	89,583892
2951,000000	89,867835
2950,000000	90,124354
2949,000000	90,337413
2948,000000	90,493844
2947,000000	90,583394
2946,000000	90,599283
2945,000000	90,539886
2944,000000	90,407902
2943,000000	90,209358
2942,000000	89,952717
2941,000000	89,648250
2940,000000	89,307153
2939,000000	88,939732
2938,000000	88,555980
2937,000000	88,166298
2936,000000	87,782164
2935,000000	87,415614
2934,000000	87,078184
2933,000000	86,780349
2932,000000	86,529956
2931,000000	86,332367
2930,000000	86,191014
2929,000000	86,107682
2928,000000	86,081150
2927,000000	86,106248
2926,000000	86,175497
2925,000000	86,280536
2924,000000	86,412512
2923,000000	86,561418
2922,000000	86,717048
2921,000000	86,870332
2920,000000	87,013828
2919,000000	87,142314
2918,000000	87,253803
2917,000000	87,350345
2916,000000	87,437463
2915,000000	87,523177
2914,000000	87,616942
2913,000000	87,728257
2912,000000	87,864603
2911,000000	88,030885
2910,000000	88,230486
2909,000000	88,465580
2908,000000	88,736368
2907,000000	89,040645
2906,000000	89,375147
2905,000000	89,736243
2904,000000	90,119173
2903,000000	90,517558
2902,000000	90,924526
2901,000000	91,334254
2900,000000	91,740734
2899,000000	92,137304
2898,000000	92,517127
2897,000000	92,874952
2896,000000	93,208122
2895,000000	93,516042
2894,000000	93,799223
2893,000000	94,058048
2892,000000	94,292363
2891,000000	94,501923
2890,000000	94,686847
2889,000000	94,846942
2888,000000	94,980125
2887,000000	95,082254
2886,000000	95,148704
2885,000000	95,175928
2884,000000	95,161747
2883,000000	95,104836
2882,000000	95,005107
2881,000000	94,864453
2880,000000	94,687451
2879,000000	94,481754
2878,000000	94,258548
2877,000000	94,032399
2876,000000	93,818895
2875,000000	93,632406
2874,000000	93,484605
2873,000000	93,384198
2872,000000	93,335705
2871,000000	93,336754
2870,000000	93,375673
2869,000000	93,431648
2868,000000	93,478618
2867,000000	93,492459
2866,000000	93,458328
2865,000000	93,374021
2864,000000	93,248625
2863,000000	93,098392
2862,000000	92,943225
2861,000000	92,803944
2860,000000	92,700340
2859,000000	92,648783
2858,000000	92,660126
2857,000000	92,738939
2856,000000	92,883579
2855,000000	93,088114
2854,000000	93,344430
2853,000000	93,643137
2852,000000	93,973454
2851,000000	94,323664
2850,000000	94,681734
2849,000000	95,035975
2848,000000	95,376733
2847,000000	95,698626
2846,000000	96,001715
2845,000000	96,288874
2844,000000	96,562003
2843,000000	96,821097
2842,000000	97,065628
2841,000000	97,294977
2840,000000	97,507370
2839,000000	97,700189
2838,000000	97,872608
2837,000000	98,027009
2836,000000	98,166942
2835,000000	98,294280
2834,000000	98,408666
2833,000000	98,509226
2832,000000	98,596005
2831,000000	98,670050
2830,000000	98,733095
2829,000000	98,786977
2828,000000	98,832821
2827,000000	98,870653
2826,000000	98,899930
2825,000000	98,920533
2824,000000	98,933119
2823,000000	98,938806
2822,000000	98,939033
2821,000000	98,935515
2820,000000	98,930169
2819,000000	98,925319
2818,000000	98,924124
2817,000000	98,930744
2816,000000	98,949418
2815,000000	98,982962
2814,000000	99,031791
2813,000000	99,093721
2812,000000	99,164223
2811,000000	99,237442
2810,000000	99,307889
2809,000000	99,372041
2808,000000	99,428919
2807,000000	99,479390
2806,000000	99,524973
2805,000000	99,566945
2804,000000	99,605883
2803,000000	99,641801
2802,000000	99,674713
2801,000000	99,704991
2800,000000	99,733122
2799,000000	99,759187
2798,000000	99,782833
2797,000000	99,804015
2796,000000	99,823643
2795,000000	99,843186
2794,000000	99,863455
2793,000000	99,883833
2792,000000	99,902862
2791,000000	99,919515
2790,000000	99,933810
2789,000000	99,946483
2788,000000	99,958445
2787,000000	99,970544
2786,000000	99,983282
2785,000000	99,996428
2784,000000	100,009118
2783,000000	100,020565
2782,000000	100,030534
2781,000000	100,039159
2780,000000	100,046773
2779,000000	100,054182
2778,000000	100,062514
2777,000000	100,072117
2776,000000	100,081733
2775,000000	100,089306
2774,000000	100,093653
2773,000000	100,095066
2772,000000	100,094668
2771,000000	100,093744
2770,000000	100,093528
2769,000000	100,094834
2768,000000	100,097520
2767,000000	100,100699
2766,000000	100,103654
2765,000000	100,106267
2764,000000	100,108572
2763,000000	100,110275
2762,000000	100,110878
2761,000000	100,110027
2760,000000	100,107792
2759,000000	100,104954
2758,000000	100,102932
2757,000000	100,102798
2756,000000	100,104112
2755,000000	100,105071
2754,000000	100,104073
2753,000000	100,100926
2752,000000	100,096588
2751,000000	100,092223
2750,000000	100,088607
2749,000000	100,085875
2748,000000	100,083447
2747,000000	100,080438
2746,000000	100,076436
2745,000000	100,071756
2744,000000	100,067011
2743,000000	100,062802
2742,000000	100,059808
2741,000000	100,058522
2740,000000	100,058560
2739,000000	100,058679
2738,000000	100,057863
2737,000000	100,056127
2736,000000	100,054075
2735,000000	100,052164
2734,000000	100,050756
2733,000000	100,050523
2732,000000	100,052312
2731,000000	100,056700
2730,000000	100,063881
2729,000000	100,073600
2728,000000	100,084898
2727,000000	100,096284
2726,000000	100,106674
2725,000000	100,116097
2724,000000	100,125227
2723,000000	100,134438
2722,000000	100,143670
2721,000000	100,152905
2720,000000	100,162242
2719,000000	100,171496
2718,000000	100,180092
2717,000000	100,187430
2716,000000	100,193264
2715,000000	100,197834
2714,000000	100,201819
2713,000000	100,205938
2712,000000	100,210291
2711,000000	100,214306
2710,000000	100,217652
2709,000000	100,220988
2708,000000	100,225334
2707,000000	100,230795
2706,000000	100,236401
2705,000000	100,241212
2704,000000	100,245078
2703,000000	100,248244
2702,000000	100,250805
2701,000000	100,252957
2700,000000	100,255351
2699,000000	100,258607
2698,000000	100,262440
2697,000000	100,265639
2696,000000	100,267021
2695,000000	100,266291
2694,000000	100,264003
2693,000000	100,261052
2692,000000	100,258364
2691,000000	100,256835
2690,000000	100,257115
2689,000000	100,259192
2688,000000	100,262182
2687,000000	100,264632
2686,000000	100,265221
2685,000000	100,263483
2684,000000	100,260121
2683,000000	100,256566
2682,000000	100,253972
2681,000000	100,252500
2680,000000	100,251595
2679,000000	100,250800
2678,000000	100,250028
2677,000000	100,249107
2676,000000	100,247622
2675,000000	100,245556
2674,000000	100,243716
2673,000000	100,243043
2672,000000	100,243632
2671,000000	100,244836
2670,000000	100,246238
2669,000000	100,248069
2668,000000	100,250652
2667,000000	100,253885
2666,000000	100,257477
2665,000000	100,261367
2664,000000	100,265774
2663,000000	100,270979
2662,000000	100,277197
2661,000000	100,284419
2660,000000	100,292223
2659,000000	100,299876
2658,000000	100,306803
2657,000000	100,312988
2656,000000	100,318955
2655,000000	100,325391
2654,000000	100,332630
2653,000000	100,340358
2652,000000	100,347849
2651,000000	100,354636
2650,000000	100,360793
2649,000000	100,366415
2648,000000	100,371177
2647,000000	100,374828
2646,000000	100,377873
2645,000000	100,381190
2644,000000	100,384988
2643,000000	100,388691
2642,000000	100,391837
2641,000000	100,394400
2640,000000	100,396149
2639,000000	100,396497
2638,000000	100,395520
2637,000000	100,394558
2636,000000	100,395102
2635,000000	100,397252
2634,000000	100,399720
2633,000000	100,401230
2632,000000	100,401549
2631,000000	100,401268
2630,000000	100,401038
2629,000000	100,401087
2628,000000	100,401241
2627,000000	100,401304
2626,000000	100,401410
2625,000000	100,401870
2624,000000	100,402615
2623,000000	100,403044
2622,000000	100,402678
2621,000000	100,401833
2620,000000	100,401376
2619,000000	100,401753
2618,000000	100,402360
2617,000000	100,401946
2616,000000	100,399713
2615,000000	100,396138
2614,000000	100,392704
2613,000000	100,390649
2612,000000	100,389969
2611,000000	100,389684
2610,000000	100,389004
2609,000000	100,388107
2608,000000	100,387818
2607,000000	100,388674
2606,000000	100,390214
2605,000000	100,391108
2604,000000	100,390249
2603,000000	100,387988
2602,000000	100,386095
2601,000000	100,386225
2600,000000	100,388503
2599,000000	100,391634
2598,000000	100,393990
2597,000000	100,394364
2596,000000	100,392471
2595,000000	100,389493
2594,000000	100,387725
2593,000000	100,388640
2592,000000	100,391290
2591,000000	100,393310
2590,000000	100,393444
2589,000000	100,392377
2588,000000	100,391244
2587,000000	100,390378
2586,000000	100,389572
2585,000000	100,388533
2584,000000	100,386584
2583,000000	100,382804
2582,000000	100,377234
2581,000000	100,371735
2580,000000	100,369168
2579,000000	100,371583
2578,000000	100,378954
2577,000000	100,389020
2576,000000	100,398342
2575,000000	100,404221
2574,000000	100,406051
2573,000000	100,404944
2572,000000	100,402474
2571,000000	100,400156
2570,000000	100,399383
2569,000000	100,400692
2568,000000	100,403163
2567,000000	100,405555
2566,000000	100,407935
2565,000000	100,411021
2564,000000	100,413999
2563,000000	100,414463
2562,000000	100,411028
2561,000000	100,404995
2560,000000	100,398988
2559,000000	100,394993
2558,000000	100,394036
2557,000000	100,396440
2556,000000	100,401439
2555,000000	100,407297
2554,000000	100,412500
2553,000000	100,416350
2552,000000	100,418414
2551,000000	100,418701
2550,000000	100,418897
2549,000000	100,421795
2548,000000	100,428234
2547,000000	100,435466
2546,000000	100,439857
2545,000000	100,440599
2544,000000	100,439874
2543,000000	100,440171
2542,000000	100,442599
2541,000000	100,447196
2540,000000	100,453261
2539,000000	100,459314
2538,000000	100,463854
2537,000000	100,466464
2536,000000	100,467704
2535,000000	100,467980
2534,000000	100,467154
2533,000000	100,465210
2532,000000	100,462700
2531,000000	100,460492
2530,000000	100,459410
2529,000000	100,460047
2528,000000	100,462605
2527,000000	100,466962
2526,000000	100,472851
2525,000000	100,479634
2524,000000	100,485861
2523,000000	100,489785
2522,000000	100,490816
2521,000000	100,490173
2520,000000	100,489971
2519,000000	100,492009
2518,000000	100,497161
2517,000000	100,504709
2516,000000	100,511909
2515,000000	100,515492
2514,000000	100,514649
2513,000000	100,511899
2512,000000	100,510270
2511,000000	100,510418
2510,000000	100,511302
2509,000000	100,512775
2508,000000	100,515918
2507,000000	100,520957
2506,000000	100,526281
2505,000000	100,529999
2504,000000	100,531934
2503,000000	100,533689
2502,000000	100,536926
2501,000000	100,541595
2500,000000	100,545770
2499,000000	100,547593
2498,000000	100,547395
2497,000000	100,547451
2496,000000	100,549472
2495,000000	100,553125
2494,000000	100,557272
2493,000000	100,561500
2492,000000	100,565623
2491,000000	100,568683
2490,000000	100,569786
2489,000000	100,569589
2488,000000	100,569773
2487,000000	100,571083
2486,000000	100,572783
2485,000000	100,574095
2484,000000	100,575270
2483,000000	100,576994
2482,000000	100,579256
2481,000000	100,581170
2480,000000	100,581895
2479,000000	100,581820
2478,000000	100,582696
2477,000000	100,586241
2476,000000	100,592476
2475,000000	100,599860
2474,000000	100,606941
2473,000000	100,613014
2472,000000	100,617236
2471,000000	100,618452
2470,000000	100,616747
2469,000000	100,614162
2468,000000	100,612953
2467,000000	100,613758
2466,000000	100,616083
2465,000000	100,619534
2464,000000	100,623247
2463,000000	100,625065
2462,000000	100,623079
2461,000000	100,618185
2460,000000	100,613907
2459,000000	100,613323
2458,000000	100,616652
2457,000000	100,621647
2456,000000	100,625599
2455,000000	100,627282
2454,000000	100,627954
2453,000000	100,630428
2452,000000	100,636260
2451,000000	100,643659
2450,000000	100,648739
2449,000000	100,648875
2448,000000	100,644522
2447,000000	100,638130
2446,000000	100,632104
2445,000000	100,627667
2444,000000	100,624728
2443,000000	100,622584
2442,000000	100,621080
2441,000000	100,620854
2440,000000	100,622022
2439,000000	100,623029
2438,000000	100,621749
2437,000000	100,617816
2436,000000	100,613218
2435,000000	100,610462
2434,000000	100,610411
2433,000000	100,611697
2432,000000	100,611852
2431,000000	100,609247
2430,000000	100,604639
2429,000000	100,600737
2428,000000	100,599727
2427,000000	100,601159
2426,000000	100,602406
2425,000000	100,600929
2424,000000	100,596061
2423,000000	100,589440
2422,000000	100,584336
2421,000000	100,583861
2420,000000	100,588544
2419,000000	100,595551
2418,000000	100,600871
2417,000000	100,602278
2416,000000	100,600200
2415,000000	100,596657
2414,000000	100,594082
2413,000000	100,594324
2412,000000	100,597326
2411,000000	100,600741
2410,000000	100,601818
2409,000000	100,599754
2408,000000	100,595703
2407,000000	100,591086
2406,000000	100,587010
2405,000000	100,584932
2404,000000	100,586247
2403,000000	100,590717
2402,000000	100,596244
2401,000000	100,600645
2400,000000	100,603268
2399,000000	100,604915
2398,000000	100,606905
2397,000000	100,610026
2396,000000	100,613631
2395,000000	100,615862
2394,000000	100,615690
2393,000000	100,614528
2392,000000	100,614725
2391,000000	100,616616
2390,000000	100,618022
2389,000000	100,617350
2388,000000	100,615391
2387,000000	100,613860
2386,000000	100,613627
2385,000000	100,614304
2384,000000	100,615983
2383,000000	100,619087
2382,000000	100,623821
2381,000000	100,630160
2380,000000	100,636699
2379,000000	100,640485
2378,000000	100,638702
2377,000000	100,632627
2376,000000	100,627275
2375,000000	100,626265
2374,000000	100,629074
2373,000000	100,634469
2372,000000	100,643081
2371,000000	100,653380
2370,000000	100,660675
2369,000000	100,661657
2368,000000	100,657488
2367,000000	100,650338
2366,000000	100,640556
2365,000000	100,631261
2364,000000	100,627058
2363,000000	100,626569
2362,000000	100,624195
2361,000000	100,619848
2360,000000	100,618494
2359,000000	100,622086
2358,000000	100,628918
2357,000000	100,636245
2356,000000	100,640276
2355,000000	100,633865
2354,000000	100,621940
2353,000000	100,617840
2352,000000	100,625832
2351,000000	100,635990
2350,000000	100,635833
2349,000000	100,621096
2348,000000	100,595666
2347,000000	100,574200
2346,000000	100,572878
2345,000000	100,590402
2344,000000	100,610694
2343,000000	100,620422
2342,000000	100,624461
2341,000000	100,630004
2340,000000	100,634804
2339,000000	100,632766
2338,000000	100,624087
2337,000000	100,616230
2336,000000	100,612086
2335,000000	100,612250
2334,000000	100,616782
2333,000000	100,626712
2332,000000	100,633257
2331,000000	100,631678
2330,000000	100,622064
2329,000000	100,615469
2328,000000	100,612446
2327,000000	100,613222
2326,000000	100,617108
2325,000000	100,625624
2324,000000	100,635472
2323,000000	100,641447
2322,000000	100,641723
2321,000000	100,638825
2320,000000	100,634315
2319,000000	100,632396
2318,000000	100,634845
2317,000000	100,643886
2316,000000	100,653538
2315,000000	100,660956
2314,000000	100,663793
2313,000000	100,665838
2312,000000	100,666731
2311,000000	100,668298
2310,000000	100,670749
2309,000000	100,675888
2308,000000	100,681034
2307,000000	100,685228
2306,000000	100,689245
2305,000000	100,695964
2304,000000	100,704261
2303,000000	100,711658
2302,000000	100,715520
2301,000000	100,716454
2300,000000	100,714028
2299,000000	100,709724
2298,000000	100,705113
2297,000000	100,704368
2296,000000	100,708076
2295,000000	100,715308
2294,000000	100,722770
2293,000000	100,728555
2292,000000	100,731174
2291,000000	100,731229
2290,000000	100,730622
2289,000000	100,730372
2288,000000	100,729621
2287,000000	100,727913
2286,000000	100,728048
2285,000000	100,732866
2284,000000	100,741737
2283,000000	100,751298
2282,000000	100,760935
2281,000000	100,772085
2280,000000	100,783570
2279,000000	100,789988
2278,000000	100,787964
2277,000000	100,780675
2276,000000	100,774087
2275,000000	100,771562
2274,000000	100,773722
2273,000000	100,781951
2272,000000	100,796854
2271,000000	100,814627
2270,000000	100,827592
2269,000000	100,830635
2268,000000	100,825644
2267,000000	100,819192
2266,000000	100,816299
2265,000000	100,817570
2264,000000	100,821268
2263,000000	100,826493
2262,000000	100,833247
2261,000000	100,840269
2260,000000	100,845441
2259,000000	100,848072
2258,000000	100,849781
2257,000000	100,851546
2256,000000	100,851808
2255,000000	100,848284
2254,000000	100,840769
2253,000000	100,831824
2252,000000	100,825210
2251,000000	100,824465
2250,000000	100,830343
2249,000000	100,839690
2248,000000	100,848181
2247,000000	100,856187
2246,000000	100,868595
2245,000000	100,887459
2244,000000	100,906845
2243,000000	100,917575
2242,000000	100,915916
2241,000000	100,905979
2240,000000	100,895657
2239,000000	100,892164
2238,000000	100,899246
2237,000000	100,914859
2236,000000	100,931822
2235,000000	100,943205
2234,000000	100,947006
2233,000000	100,944920
2232,000000	100,938865
2231,000000	100,930983
2230,000000	100,924834
2229,000000	100,923173
2228,000000	100,924966
2227,000000	100,927000
2226,000000	100,927388
2225,000000	100,925796
2224,000000	100,922254
2223,000000	100,918718
2222,000000	100,920046
2221,000000	100,930001
2220,000000	100,946326
2219,000000	100,961524
2218,000000	100,967736
2217,000000	100,961206
2216,000000	100,945875
2215,000000	100,933575
2214,000000	100,935416
2213,000000	100,949446
2212,000000	100,961156
2211,000000	100,959967
2210,000000	100,950447
2209,000000	100,943590
2208,000000	100,942946
2207,000000	100,945400
2206,000000	100,949991
2205,000000	100,957532
2204,000000	100,964829
2203,000000	100,967633
2202,000000	100,967593
2201,000000	100,969113
2200,000000	100,971938
2199,000000	100,974250
2198,000000	100,980198
2197,000000	100,994842
2196,000000	101,013173
2195,000000	101,023976
2194,000000	101,025045
2193,000000	101,025154
2192,000000	101,029608
2191,000000	101,032604
2190,000000	101,026815
2189,000000	101,013744
2188,000000	101,001202
2187,000000	100,995493
2186,000000	100,997915
2185,000000	101,004367
2184,000000	101,008231
2183,000000	101,008893
2182,000000	101,016179
2181,000000	101,039457
2180,000000	101,073144
2179,000000	101,100905
2178,000000	101,112861
2177,000000	101,111745
2176,000000	101,104517
2175,000000	101,095805
2174,000000	101,089181
2173,000000	101,086269
2172,000000	101,083340
2171,000000	101,075498
2170,000000	101,064204
2169,000000	101,054192
2168,000000	101,044822
2167,000000	101,033578
2166,000000	101,027364
2165,000000	101,038802
2164,000000	101,068809
2163,000000	101,104508
2162,000000	101,136198
2161,000000	101,164128
2160,000000	101,185744
2159,000000	101,192309
2158,000000	101,186204
2157,000000	101,185030
2156,000000	101,198194
2155,000000	101,214498
2154,000000	101,219638
2153,000000	101,214725
2152,000000	101,212351
2151,000000	101,219996
2150,000000	101,233261
2149,000000	101,241404
2148,000000	101,235994
2147,000000	101,217540
2146,000000	101,196427
2145,000000	101,184695
2144,000000	101,184066
2143,000000	101,184364
2142,000000	101,175109
2141,000000	101,156254
2140,000000	101,137058
2139,000000	101,127275
2138,000000	101,129888
2137,000000	101,139018
2136,000000	101,144015
2135,000000	101,138127
2134,000000	101,123374
2133,000000	101,105668
2132,000000	101,087566
2131,000000	101,069043
2130,000000	101,052312
2129,000000	101,040892
2128,000000	101,034996
2127,000000	101,032309
2126,000000	101,032357
2125,000000	101,035419
2124,000000	101,038029
2123,000000	101,034681
2122,000000	101,024269
2121,000000	101,010751
2120,000000	100,997813
2119,000000	100,987163
2118,000000	100,981346
2117,000000	100,982374
2116,000000	100,986787
2115,000000	100,987657
2114,000000	100,983335
2113,000000	100,979355
2112,000000	100,979754
2111,000000	100,981370
2110,000000	100,979376
2109,000000	100,974194
2108,000000	100,969548
2107,000000	100,967034
2106,000000	100,965962
2105,000000	100,966209
2104,000000	100,968230
2103,000000	100,971504
2102,000000	100,974988
2101,000000	100,978216
2100,000000	100,981134
2099,000000	100,983768
2098,000000	100,986090
2097,000000	100,987285
2096,000000	100,986039
2095,000000	100,982897
2094,000000	100,980477
2093,000000	100,979266
2092,000000	100,976006
2091,000000	100,969442
2090,000000	100,964948
2089,000000	100,968971
2088,000000	100,980746
2087,000000	100,994099
2086,000000	101,005249
2085,000000	101,013446
2084,000000	101,016126
2083,000000	101,010753
2082,000000	101,001515
2081,000000	100,997326
2080,000000	101,001227
2079,000000	101,007406
2078,000000	101,010352
2077,000000	101,011722
2076,000000	101,016214
2075,000000	101,025183
2074,000000	101,036138
2073,000000	101,044420
2072,000000	101,044976
2071,000000	101,037020
2070,000000	101,027432
2069,000000	101,025236
2068,000000	101,032167
2067,000000	101,042410
2066,000000	101,050501
2065,000000	101,054061
2064,000000	101,050764
2063,000000	101,040270
2062,000000	101,028559
2061,000000	101,022629
2060,000000	101,020630
2059,000000	101,015000
2058,000000	101,005648
2057,000000	101,001562
2056,000000	101,007710
2055,000000	101,018908
2054,000000	101,028946
2053,000000	101,037634
2052,000000	101,046299
2051,000000	101,054071
2050,000000	101,061957
2049,000000	101,073557
2048,000000	101,087274
2047,000000	101,094350
2046,000000	101,089278
2045,000000	101,076433
2044,000000	101,064760
2043,000000	101,061964
2042,000000	101,073758
2041,000000	101,099446
2040,000000	101,127142
2039,000000	101,143223
2038,000000	101,146714
2037,000000	101,144916
2036,000000	101,137369
2035,000000	101,117985
2034,000000	101,093767
2033,000000	101,084342
2032,000000	101,096113
2031,000000	101,113130
2030,000000	101,120393
2029,000000	101,121719
2028,000000	101,127954
2027,000000	101,139204
2026,000000	101,146741
2025,000000	101,144292
2024,000000	101,132309
2023,000000	101,116274
2022,000000	101,103395
2021,000000	101,096477
2020,000000	101,091501
2019,000000	101,086854
2018,000000	101,090017
2017,000000	101,105868
2016,000000	101,124467
2015,000000	101,133651
2014,000000	101,136885
2013,000000	101,143659
2012,000000	101,150035
2011,000000	101,146153
2010,000000	101,138043
2009,000000	101,142442
2008,000000	101,160283
2007,000000	101,175754
2006,000000	101,183181
2005,000000	101,192950
2004,000000	101,207631
2003,000000	101,212939
2002,000000	101,197115
2001,000000	101,164946
2000,000000	101,129701
1999,000000	101,102339
1998,000000	101,090706
1997,000000	101,096058
1996,000000	101,106955
1995,000000	101,108907
1994,000000	101,102117
1993,000000	101,099672
1992,000000	101,107445
1991,000000	101,117222
1990,000000	101,122026
1989,000000	101,123046
1988,000000	101,120267
1987,000000	101,112655
1986,000000	101,108932
1985,000000	101,121407
1984,000000	101,145001
1983,000000	101,158700
1982,000000	101,153649
1981,000000	101,145599
1980,000000	101,152589
1979,000000	101,172550
1978,000000	101,190324
1977,000000	101,195711
1976,000000	101,188321
1975,000000	101,175799
1974,000000	101,173105
1973,000000	101,190480
1972,000000	101,216772
1971,000000	101,228662
1970,000000	101,219113
1969,000000	101,203527
1968,000000	101,196369
1967,000000	101,195204
1966,000000	101,192650
1965,000000	101,189485
1964,000000	101,188371
1963,000000	101,186972
1962,000000	101,183186
1961,000000	101,177520
1960,000000	101,167329
1959,000000	101,148760
1958,000000	101,126950
1957,000000	101,114280
1956,000000	101,115546
1955,000000	101,122649
1954,000000	101,124952
1953,000000	101,117381
1952,000000	101,099016
1951,000000	101,072580
1950,000000	101,047053
1949,000000	101,032917
1948,000000	101,032168
1947,000000	101,038925
1946,000000	101,048988
1945,000000	101,061532
1944,000000	101,073580
1943,000000	101,081801
1942,000000	101,088307
1941,000000	101,096160
1940,000000	101,101566
1939,000000	101,098808
1938,000000	101,089612
1937,000000	101,080878
1936,000000	101,075216
1935,000000	101,071092
1934,000000	101,070042
1933,000000	101,074818
1932,000000	101,082301
1931,000000	101,087113
1930,000000	101,090674
1929,000000	101,097267
1928,000000	101,103299
1927,000000	101,101383
1926,000000	101,093281
1925,000000	101,088480
1924,000000	101,090598
1923,000000	101,094710
1922,000000	101,098372
1921,000000	101,104486
1920,000000	101,111752
1919,000000	101,112993
1918,000000	101,105476
1917,000000	101,094036
1916,000000	101,081892
1915,000000	101,069222
1914,000000	101,059352
1913,000000	101,056867
1912,000000	101,059503
1911,000000	101,060471
1910,000000	101,059692
1909,000000	101,062690
1908,000000	101,067960
1907,000000	101,067555
1906,000000	101,060342
1905,000000	101,053554
1904,000000	101,050651
1903,000000	101,047472
1902,000000	101,042115
1901,000000	101,038143
1900,000000	101,037039
1899,000000	101,037062
1898,000000	101,039432
1897,000000	101,046632
1896,000000	101,054321
1895,000000	101,054135
1894,000000	101,045739
1893,000000	101,036904
1892,000000	101,031997
1891,000000	101,030231
1890,000000	101,032846
1889,000000	101,039869
1888,000000	101,041773
1887,000000	101,029872
1886,000000	101,010516
1885,000000	100,997641
1884,000000	100,994226
1883,000000	100,990766
1882,000000	100,982289
1881,000000	100,973819
1880,000000	100,968846
1879,000000	100,965373
1878,000000	100,964345
1877,000000	100,969783
1876,000000	100,978954
1875,000000	100,983008
1874,000000	100,979316
1873,000000	100,973535
1872,000000	100,968411
1871,000000	100,961013
1870,000000	100,952911
1869,000000	100,951768
1868,000000	100,956099
1867,000000	100,955653
1866,000000	100,950441
1865,000000	100,948496
1864,000000	100,950126
1863,000000	100,949171
1862,000000	100,945703
1861,000000	100,945461
1860,000000	100,947074
1859,000000	100,943171
1858,000000	100,935148
1857,000000	100,932483
1856,000000	100,935893
1855,000000	100,935245
1854,000000	100,925882
1853,000000	100,913530
1852,000000	100,902132
1851,000000	100,889894
1850,000000	100,878785
1849,000000	100,874799
1848,000000	100,876528
1847,000000	100,875432
1846,000000	100,870170
1845,000000	100,869269
1844,000000	100,873970
1843,000000	100,872477
1842,000000	100,862314
1841,000000	100,853085
1840,000000	100,846758
1839,000000	100,837756
1838,000000	100,826915
1837,000000	100,822752
1836,000000	100,827575
1835,000000	100,834749
1834,000000	100,840627
1833,000000	100,846906
1832,000000	100,851465
1831,000000	100,848924
1830,000000	100,841854
1829,000000	100,838847
1828,000000	100,841091
1827,000000	100,844125
1826,000000	100,847332
1825,000000	100,852674
1824,000000	100,855137
1823,000000	100,847209
1822,000000	100,834007
1821,000000	100,827529
1820,000000	100,829062
1819,000000	100,828275
1818,000000	100,820040
1817,000000	100,810945
1816,000000	100,804889
1815,000000	100,797267
1814,000000	100,786963
1813,000000	100,779872
1812,000000	100,777488
1811,000000	100,772630
1810,000000	100,762406
1809,000000	100,754261
1808,000000	100,751221
1807,000000	100,746193
1806,000000	100,736125
1805,000000	100,727162
1804,000000	100,721882
1803,000000	100,714356
1802,000000	100,702599
1801,000000	100,692725
1800,000000	100,685305
1799,000000	100,672552
1798,000000	100,655614
1797,000000	100,645176
1796,000000	100,642246
1795,000000	100,635705
1794,000000	100,620303
1793,000000	100,604183
1792,000000	100,592025
1791,000000	100,575166
1790,000000	100,552594
1789,000000	100,534934
1788,000000	100,522237
1787,000000	100,503902
1786,000000	100,478405
1785,000000	100,456773
1784,000000	100,441581
1783,000000	100,422923
1782,000000	100,399283
1781,000000	100,379436
1780,000000	100,362959
1779,000000	100,337933
1778,000000	100,304297
1777,000000	100,275490
1776,000000	100,254675
1775,000000	100,230078
1774,000000	100,195289
1773,000000	100,158458
1772,000000	100,124108
1771,000000	100,083949
1770,000000	100,038994
1769,000000	99,998232
1768,000000	99,955135
1767,000000	99,896265
1766,000000	99,827328
1765,000000	99,763947
1764,000000	99,700971
1763,000000	99,615953
1762,000000	99,504445
1761,000000	99,387280
1760,000000	99,271169
1759,000000	99,137427
1758,000000	98,971198
1757,000000	98,777720
1756,000000	98,567307
1755,000000	98,340708
1754,000000	98,095183
1753,000000	97,819589
1752,000000	97,486713
1751,000000	97,077913
1750,000000	96,614435
1749,000000	96,130120
1748,000000	95,621636
1747,000000	95,064328
1746,000000	94,453511
1745,000000	93,795856
1744,000000	93,088750
1743,000000	92,330102
1742,000000	91,521860
1741,000000	90,642554
1740,000000	89,663744
1739,000000	88,644741
1738,000000	87,717515
1737,000000	86,912308
1736,000000	86,078415
1735,000000	84,986619
1734,000000	83,645752
1733,000000	82,420485
1732,000000	81,474583
1731,000000	80,638458
1730,000000	79,773081
1729,000000	78,903432
1728,000000	78,099361
1727,000000	77,364727
1726,000000	76,682214
1725,000000	76,074807
1724,000000	75,570313
1723,000000	75,166648
1722,000000	74,879419
1721,000000	74,753413
1720,000000	74,807518
1719,000000	75,027881
1718,000000	75,439531
1717,000000	76,113286
1716,000000	77,021518
1715,000000	78,065109
1714,000000	79,205421
1713,000000	80,449582
1712,000000	81,787653
1711,000000	83,188166
1710,000000	84,616623
1709,000000	86,032586
1708,000000	87,410540
1707,000000	88,772572
1706,000000	90,129155
1705,000000	91,374981
1704,000000	92,375168
1703,000000	93,152611
1702,000000	93,855207
1701,000000	94,621919
1700,000000	95,403931
1699,000000	95,999327
1698,000000	96,394288
1697,000000	96,713566
1696,000000	97,038106
1695,000000	97,348932
1694,000000	97,584364
1693,000000	97,747274
1692,000000	97,880007
1691,000000	98,015846
1690,000000	98,156085
1689,000000	98,275975
1688,000000	98,365593
1687,000000	98,440236
1686,000000	98,512817
1685,000000	98,590875
1684,000000	98,687714
1683,000000	98,790306
1682,000000	98,872991
1681,000000	98,935902
1680,000000	98,991285
1679,000000	99,054554
1678,000000	99,124747
1677,000000	99,189848
1676,000000	99,250944
1675,000000	99,320738
1674,000000	99,390050
1673,000000	99,442031
1672,000000	99,484548
1671,000000	99,536619
1670,000000	99,602544
1669,000000	99,662358
1668,000000	99,704704
1667,000000	99,742907
1666,000000	99,782292
1665,000000	99,813657
1664,000000	99,836704
1663,000000	99,863918
1662,000000	99,896197
1661,000000	99,918752
1660,000000	99,930933
1659,000000	99,944695
1658,000000	99,963445
1657,000000	99,979094
1656,000000	99,986989
1655,000000	99,990782
1654,000000	100,003305
1653,000000	100,026695
1652,000000	100,032446
1651,000000	100,033770
1650,000000	100,054719
1649,000000	100,070590
1648,000000	100,071619
1647,000000	100,075929
1646,000000	100,087302
1645,000000	100,087035
1644,000000	100,082368
1643,000000	100,088353
1642,000000	100,100529
1641,000000	100,106352
1640,000000	100,105264
1639,000000	100,106332
1638,000000	100,108597
1637,000000	100,101185
1636,000000	100,087042
1635,000000	100,079952
1634,000000	100,075260
1633,000000	100,065752
1632,000000	100,054169
1631,000000	100,045158
1630,000000	100,039410
1629,000000	100,033021
1628,000000	100,027198
1627,000000	100,027697
1626,000000	100,031807
1625,000000	100,030244
1624,000000	100,024465
1623,000000	100,027032
1622,000000	100,037382
1621,000000	100,042138
1620,000000	100,038403
1619,000000	100,030927
1618,000000	100,019956
1617,000000	100,002938
1616,000000	99,985049
1615,000000	99,977228
1614,000000	99,977440
1613,000000	99,968855
1612,000000	99,942132
1611,000000	99,904110
1610,000000	99,859924
1609,000000	99,800516
1608,000000	99,715428
1607,000000	99,602895
1606,000000	99,456115
1605,000000	99,260122
1604,000000	99,015887
1603,000000	98,755664
1602,000000	98,524406
1601,000000	98,356454
1600,000000	98,278060
1599,000000	98,307959
1598,000000	98,437761
1597,000000	98,627936
1596,000000	98,838005
1595,000000	99,044703
1594,000000	99,228642
1593,000000	99,369923
1592,000000	99,463453
1591,000000	99,520256
1590,000000	99,545786
1589,000000	99,532011
1588,000000	99,471238
1587,000000	99,363638
1586,000000	99,206177
1585,000000	98,990972
1584,000000	98,725758
1583,000000	98,446549
1582,000000	98,205931
1581,000000	98,049283
1580,000000	98,002269
1579,000000	98,074263
1578,000000	98,267978
1577,000000	98,574326
1576,000000	98,935379
1575,000000	99,248220
1574,000000	99,462984
1573,000000	99,600669
1572,000000	99,693296
1571,000000	99,767752
1570,000000	99,840808
1569,000000	99,905958
1568,000000	99,951134
1567,000000	99,984786
1566,000000	100,016513
1565,000000	100,042750
1564,000000	100,061679
1563,000000	100,078670
1562,000000	100,093913
1561,000000	100,096712
1560,000000	100,086609
1559,000000	100,108521
1558,000000	100,157468
1557,000000	100,171795
1556,000000	100,171771
1555,000000	100,178058
1554,000000	100,189287
1553,000000	100,195050
1552,000000	100,196308
1551,000000	100,202468
1550,000000	100,214497
1549,000000	100,222931
1548,000000	100,223452
1547,000000	100,223039
1546,000000	100,225458
1545,000000	100,228184
1544,000000	100,232069
1543,000000	100,239816
1542,000000	100,245240
1541,000000	100,241770
1540,000000	100,240472
1539,000000	100,247323
1538,000000	100,252164
1537,000000	100,255777
1536,000000	100,259541
1535,000000	100,263906
1534,000000	100,272468
1533,000000	100,283385
1532,000000	100,289949
1531,000000	100,291995
1530,000000	100,290333
1529,000000	100,283174
1528,000000	100,276302
1527,000000	100,279326
1526,000000	100,288262
1525,000000	100,289589
1524,000000	100,283446
1523,000000	100,281144
1522,000000	100,286776
1521,000000	100,291002
1520,000000	100,287264
1519,000000	100,283326
1518,000000	100,278995
1517,000000	100,265993
1516,000000	100,250251
1515,000000	100,241086
1514,000000	100,232218
1513,000000	100,211166
1512,000000	100,182566
1511,000000	100,162875
1510,000000	100,150259
1509,000000	100,126574
1508,000000	100,093118
1507,000000	100,084451
1506,000000	100,091407
1505,000000	100,070866
1504,000000	100,042639
1503,000000	100,027761
1502,000000	100,013189
1501,000000	99,982609
1500,000000	99,939819
1499,000000	99,898054
1498,000000	99,845866
1497,000000	99,754318
1496,000000	99,622686
1495,000000	99,476223
1494,000000	99,319412
1493,000000	99,135724
1492,000000	98,921457
1491,000000	98,700776
1490,000000	98,511840
1489,000000	98,388288
1488,000000	98,350145
1487,000000	98,390203
1486,000000	98,468918
1485,000000	98,542823
1484,000000	98,596232
1483,000000	98,629521
1482,000000	98,626996
1481,000000	98,567778
1480,000000	98,460640
1479,000000	98,325598
1478,000000	98,153230
1477,000000	97,924072
1476,000000	97,651557
1475,000000	97,350409
1474,000000	96,966938
1473,000000	96,418076
1472,000000	95,724225
1471,000000	94,991819
1470,000000	94,264798
1469,000000	93,541257
1468,000000	92,857734
1467,000000	92,273763
1466,000000	91,816791
1465,000000	91,484501
1464,000000	91,279001
1463,000000	91,191206
1462,000000	91,185271
1461,000000	91,232647
1460,000000	91,336702
1459,000000	91,524268
1458,000000	91,820337
1457,000000	92,206920
1456,000000	92,600924
1455,000000	92,942360
1454,000000	93,229838
1453,000000	93,458539
1452,000000	93,613451
1451,000000	93,680313
1450,000000	93,647685
1449,000000	93,523358
1448,000000	93,361439
1447,000000	93,229800
1446,000000	93,129755
1445,000000	92,998033
1444,000000	92,768162
1443,000000	92,383321
1442,000000	91,793449
1441,000000	90,998640
1440,000000	90,070016
1439,000000	89,063981
1438,000000	87,955300
1437,000000	86,780181
1436,000000	85,829374
1435,000000	85,375850
1434,000000	85,350012
1433,000000	85,542838
1432,000000	85,781996
1431,000000	85,877297
1430,000000	85,595890
1429,000000	84,829284
1428,000000	83,775213
1427,000000	82,857642
1426,000000	82,492816
1425,000000	82,948882
1424,000000	84,193176
1423,000000	85,796169
1422,000000	87,290162
1421,000000	88,554380
1420,000000	89,702842
1419,000000	90,770685
1418,000000	91,641991
1417,000000	92,290934
1416,000000	92,831435
1415,000000	93,356617
1414,000000	93,895145
1413,000000	94,451716
1412,000000	95,021980
1411,000000	95,579679
1410,000000	96,089151
1409,000000	96,530870
1408,000000	96,898038
1407,000000	97,184698
1406,000000	97,396675
1405,000000	97,550091
1404,000000	97,648925
1403,000000	97,687817
1402,000000	97,675599
1401,000000	97,626812
1400,000000	97,538425
1399,000000	97,399700
1398,000000	97,217438
1397,000000	97,000862
1396,000000	96,734770
1395,000000	96,402498
1394,000000	96,026672
1393,000000	95,649815
1392,000000	95,289487
1391,000000	94,940461
1390,000000	94,594842
1389,000000	94,241478
1388,000000	93,864177
1387,000000	93,462732
1386,000000	93,061884
1385,000000	92,683302
1384,000000	92,332909
1383,000000	92,021908
1382,000000	91,777449
1381,000000	91,626728
1380,000000	91,584843
1379,000000	91,658836
1378,000000	91,844773
1377,000000	92,125371
1376,000000	92,481635
1375,000000	92,893059
1374,000000	93,318054
1373,000000	93,696247
1372,000000	93,989756
1371,000000	94,200749
1370,000000	94,347250
1369,000000	94,440110
1368,000000	94,481829
1367,000000	94,474761
1366,000000	94,423537
1365,000000	94,332460
1364,000000	94,203961
1363,000000	94,042418
1362,000000	93,856771
1361,000000	93,655774
1360,000000	93,446059
1359,000000	93,235799
1358,000000	93,036560
1357,000000	92,861785
1356,000000	92,725030
1355,000000	92,638112
1354,000000	92,607821
1353,000000	92,633700
1352,000000	92,709192
1351,000000	92,821338
1350,000000	92,947254
1349,000000	93,052889
1348,000000	93,102165
1347,000000	93,066096
1346,000000	92,922089
1345,000000	92,654617
1344,000000	92,259464
1343,000000	91,740163
1342,000000	91,095931
1341,000000	90,321795
1340,000000	89,441656
1339,000000	88,534626
1338,000000	87,703656
1337,000000	87,022271
1336,000000	86,524752
1335,000000	86,217145
1334,000000	86,076102
1333,000000	86,054868
1332,000000	86,105098
1331,000000	86,195185
1330,000000	86,305663
1329,000000	86,422998
1328,000000	86,544730
1327,000000	86,677252
1326,000000	86,824929
1325,000000	86,984159
1324,000000	87,148508
1323,000000	87,310897
1322,000000	87,459611
1321,000000	87,582147
1320,000000	87,675710
1319,000000	87,746749
1318,000000	87,798046
1317,000000	87,824843
1316,000000	87,823091
1315,000000	87,791841
1314,000000	87,726086
1313,000000	87,614815
1312,000000	87,450883
1311,000000	87,231699
1310,000000	86,949387
1309,000000	86,591711
1308,000000	86,154825
1307,000000	85,650164
1306,000000	85,092174
1305,000000	84,488817
1304,000000	83,849334
1303,000000	83,184159
1302,000000	82,492240
1301,000000	81,758455
1300,000000	80,971079
1299,000000	80,132788
1298,000000	79,248085
1297,000000	78,319464
1296,000000	77,363969
1295,000000	76,418359
1294,000000	75,519413
1293,000000	74,696538
1292,000000	73,986179
1291,000000	73,428715
1290,000000	73,040627
1289,000000	72,802436
1288,000000	72,682905
1287,000000	72,647567
1286,000000	72,644908
1285,000000	72,616144
1284,000000	72,525809
1283,000000	72,369494
1282,000000	72,150547
1281,000000	71,872216
1280,000000	71,554170
1279,000000	71,232416
1278,000000	70,933101
1277,000000	70,665348
1276,000000	70,441137
1275,000000	70,277919
1274,000000	70,174756
1273,000000	70,109254
1272,000000	70,061797
1271,000000	70,021174
1270,000000	69,966001
1269,000000	69,865909
1268,000000	69,707095
1267,000000	69,495486
1266,000000	69,233944
1265,000000	68,916783
1264,000000	68,551268
1263,000000	68,157607
1262,000000	67,742529
1261,000000	67,296174
1260,000000	66,817553
1259,000000	66,323865
1258,000000	65,837990
1257,000000	65,402067
1256,000000	65,103085
1255,000000	65,049829
1254,000000	65,294933
1253,000000	65,796889
1252,000000	66,459908
1251,000000	67,182253
1250,000000	67,884406
1249,000000	68,525532
1248,000000	69,110443
1247,000000	69,667329
1246,000000	70,211436
1245,000000	70,742564
1244,000000	71,266060
1243,000000	71,794404
1242,000000	72,331268
1241,000000	72,875600
1240,000000	73,438845
1239,000000	74,038541
1238,000000	74,675870
1237,000000	75,335909
1236,000000	76,005374
1235,000000	76,673374
1234,000000	77,320719
1233,000000	77,930043
1232,000000	78,512270
1231,000000	79,111584
1230,000000	79,787720
1229,000000	80,598481
1228,000000	81,582343
1227,000000	82,735940
1226,000000	84,000563
1225,000000	85,284102
1224,000000	86,497473
1223,000000	87,574758
1222,000000	88,476328
1221,000000	89,191057
1220,000000	89,732622
1219,000000	90,124164
1218,000000	90,390904
1217,000000	90,555543
1216,000000	90,641952
1215,000000	90,673703
1214,000000	90,668142
1213,000000	90,639486
1212,000000	90,599299
1211,000000	90,554500
1210,000000	90,504603
1209,000000	90,445048
1208,000000	90,374811
1207,000000	90,296229
1206,000000	90,210329
1205,000000	90,116898
1204,000000	90,018966
1203,000000	89,923392
1202,000000	89,837294
1201,000000	89,767550
1200,000000	89,722285
1199,000000	89,709095
1198,000000	89,730509
1197,000000	89,786463
1196,000000	89,879294
1195,000000	90,010650
1194,000000	90,177360
1193,000000	90,373000
1192,000000	90,594665
1191,000000	90,843567
1190,000000	91,119450
1189,000000	91,419477
1188,000000	91,738055
1187,000000	92,065491
1186,000000	92,388792
1185,000000	92,697161
1184,000000	92,984565
1183,000000	93,246164
1182,000000	93,476280
1181,000000	93,671241
1180,000000	93,832251
1179,000000	93,961011
1178,000000	94,057190
1177,000000	94,120789
1176,000000	94,152619
1175,000000	94,152702
1174,000000	94,117470
1173,000000	94,043074
1172,000000	93,929486
1171,000000	93,778749
1170,000000	93,593655
1169,000000	93,379192
1168,000000	93,147620
1167,000000	92,919972
1166,000000	92,723258
1165,000000	92,585480
1164,000000	92,529227
1163,000000	92,560326
1162,000000	92,658974
1161,000000	92,787700
1160,000000	92,908766
1159,000000	92,996570
1158,000000	93,038115
1157,000000	93,029264
1156,000000	92,971666
1155,000000	92,870813
1154,000000	92,732386
1153,000000	92,558194
1152,000000	92,346304
1151,000000	92,089496
1150,000000	91,777538
1149,000000	91,400351
1148,000000	90,949747
1147,000000	90,421243
1146,000000	89,811737
1145,000000	89,124129
1144,000000	88,373163
1143,000000	87,584102
1142,000000	86,786688
1141,000000	86,012214
1140,000000	85,294524
1139,000000	84,660236
1138,000000	84,114250
1137,000000	83,639655
1136,000000	83,213856
1135,000000	82,813654
1134,000000	82,409247
1133,000000	81,972243
1132,000000	81,493418
1131,000000	80,986201
1130,000000	80,471539
1129,000000	79,969965
1128,000000	79,507585
1127,000000	79,110752
1126,000000	78,792875
1125,000000	78,558819
1124,000000	78,420676
1123,000000	78,401585
1122,000000	78,518263
1121,000000	78,781018
1120,000000	79,204334
1119,000000	79,793280
1118,000000	80,527325
1117,000000	81,363388
1116,000000	82,257849
1115,000000	83,169760
1114,000000	84,051240
1113,000000	84,854921
1112,000000	85,549099
1111,000000	86,117743
1110,000000	86,549560
1109,000000	86,843846
1108,000000	87,018207
1107,000000	87,106106
1106,000000	87,142378
1105,000000	87,155355
1104,000000	87,171752
1103,000000	87,211223
1102,000000	87,276555
1101,000000	87,355909
1100,000000	87,437465
1099,000000	87,515262
1098,000000	87,584365
1097,000000	87,640008
1096,000000	87,683335
1095,000000	87,719675
1094,000000	87,750310
1093,000000	87,771669
1092,000000	87,782435
1091,000000	87,784178
1090,000000	87,772688
1089,000000	87,736200
1088,000000	87,660066
1087,000000	87,526967
1086,000000	87,314756
1085,000000	86,995372
1084,000000	86,542796
1083,000000	85,935301
1082,000000	85,156762
1081,000000	84,211176
1080,000000	83,133990
1079,000000	81,989011
1078,000000	80,846445
1077,000000	79,774780
1076,000000	78,847512
1075,000000	78,141514
1074,000000	77,713840
1073,000000	77,594083
1072,000000	77,801640
1071,000000	78,334116
1070,000000	79,153377
1069,000000	80,187771
1068,000000	81,356702
1067,000000	82,585086
1066,000000	83,800724
1065,000000	84,948795
1064,000000	86,001493
1063,000000	86,949387
1062,000000	87,786665
1061,000000	88,514515
1060,000000	89,144863
1059,000000	89,692677
1058,000000	90,168070
1057,000000	90,576723
1056,000000	90,928290
1055,000000	91,231747
1054,000000	91,488772
1053,000000	91,697612
1052,000000	91,857549
1051,000000	91,969613
1050,000000	92,031811
1049,000000	92,038577
1048,000000	91,983256
1047,000000	91,852508
1046,000000	91,628450
1045,000000	91,301031
1044,000000	90,883894
1043,000000	90,419013
1042,000000	89,968795
1041,000000	89,605584
1040,000000	89,398630
1039,000000	89,393240
1038,000000	89,588282
1037,000000	89,939531
1036,000000	90,380073
1035,000000	90,840313
1034,000000	91,263727
1033,000000	91,618149
1032,000000	91,898521
1031,000000	92,113604
1030,000000	92,273196
1029,000000	92,386691
1028,000000	92,468263
1027,000000	92,532998
1026,000000	92,590693
1025,000000	92,647071
1024,000000	92,707467
1023,000000	92,774356
1022,000000	92,841622
1021,000000	92,898044
1020,000000	92,936908
1019,000000	92,959165
1018,000000	92,969910
1017,000000	92,975503
1016,000000	92,982154
1015,000000	92,992053
1014,000000	93,000026
1013,000000	92,997658
1012,000000	92,979861
1011,000000	92,946040
1010,000000	92,898146
1009,000000	92,840816
1008,000000	92,780994
1007,000000	92,722091
1006,000000	92,659430
1005,000000	92,585587
1004,000000	92,497388
1003,000000	92,395016
1002,000000	92,277116
1001,000000	92,142581
1000,000000	91,995640
999,000000	91,842771
998,000000	91,686054
997,000000	91,524562
996,000000	91,360769
995,000000	91,199689
994,000000	91,042683
993,000000	90,888388
992,000000	90,738419
991,000000	90,594154
990,000000	90,448252
989,000000	90,285520
988,000000	90,093247
987,000000	89,865965
986,000000	89,600738
985,000000	89,296498
984,000000	88,956563
983,000000	88,585353
982,000000	88,182617
981,000000	87,746718
980,000000	87,285238
979,000000	86,813149
978,000000	86,340599
977,000000	85,870757
976,000000	85,408591
975,000000	84,961704
974,000000	84,531090
973,000000	84,111831
972,000000	83,703696
971,000000	83,311110
970,000000	82,931547
969,000000	82,555363
968,000000	82,178544
967,000000	81,804265
966,000000	81,433057
965,000000	81,063702
964,000000	80,705751
963,000000	80,378298
962,000000	80,092587
961,000000	79,848310
960,000000	79,647128
959,000000	79,497936
958,000000	79,409815
957,000000	79,389892
956,000000	79,451881
955,000000	79,610682
954,000000	79,865732
953,000000	80,201387
952,000000	80,598583
951,000000	81,039758
950,000000	81,504904
949,000000	81,977534
948,000000	82,455521
947,000000	82,944219
946,000000	83,441552
945,000000	83,937269
944,000000	84,423887
943,000000	84,896949
942,000000	85,347579
941,000000	85,765269
940,000000	86,148511
939,000000	86,504802
938,000000	86,839289
937,000000	87,151223
936,000000	87,440039
935,000000	87,707376
934,000000	87,953376
933,000000	88,176308
932,000000	88,377771
931,000000	88,562547
930,000000	88,733052
929,000000	88,889187
928,000000	89,031823
927,000000	89,162573
926,000000	89,281219
925,000000	89,390250
924,000000	89,501753
923,000000	89,633478
922,000000	89,796347
921,000000	89,989957
920,000000	90,209610
919,000000	90,450101
918,000000	90,701923
917,000000	90,949799
916,000000	91,179285
915,000000	91,383442
914,000000	91,563503
913,000000	91,725928
912,000000	91,879186
911,000000	92,030548
910,000000	92,183813
909,000000	92,340885
908,000000	92,504287
907,000000	92,676099
906,000000	92,854821
905,000000	93,035480
904,000000	93,212792
903,000000	93,382952
902,000000	93,543184
901,000000	93,691678
900,000000	93,827235
899,000000	93,948126
898,000000	94,052423
897,000000	94,141037
896,000000	94,219833
895,000000	94,296245
894,000000	94,374102
893,000000	94,452579
892,000000	94,528698
891,000000	94,598590
890,000000	94,656586
889,000000	94,696961
888,000000	94,718679
887,000000	94,727837
886,000000	94,734842
885,000000	94,748641
884,000000	94,772342
883,000000	94,802185
882,000000	94,829983
881,000000	94,848091
880,000000	94,852938
879,000000	94,844708
878,000000	94,825826
877,000000	94,802334
876,000000	94,785476
875,000000	94,787475
874,000000	94,812878
873,000000	94,855422
872,000000	94,904488
871,000000	94,952913
870,000000	94,998255
869,000000	95,038932
868,000000	95,072374
867,000000	95,097077
866,000000	95,114415
865,000000	95,127379
864,000000	95,137982
863,000000	95,146479
862,000000	95,152092
861,000000	95,153809
860,000000	95,150829
859,000000	95,143506
858,000000	95,134430
857,000000	95,128062
856,000000	95,128609
855,000000	95,137850
854,000000	95,154593
853,000000	95,175311
852,000000	95,194807
851,000000	95,207484
850,000000	95,209834
849,000000	95,201831
848,000000	95,185292
847,000000	95,160481
846,000000	95,124687
845,000000	95,073952
844,000000	95,005418
843,000000	94,919076
842,000000	94,817817
841,000000	94,705308
840,000000	94,582910
839,000000	94,449607
838,000000	94,307192
837,000000	94,165056
836,000000	94,037658
835,000000	93,936683
834,000000	93,869426
833,000000	93,845495
832,000000	93,882391
831,000000	94,001509
830,000000	94,218233
829,000000	94,536710
828,000000	94,946405
827,000000	95,419674
826,000000	95,916161
825,000000	96,395991
824,000000	96,832636
823,000000	97,214725
822,000000	97,540065
821,000000	97,810098
820,000000	98,029718
819,000000	98,208276
818,000000	98,358682
817,000000	98,493166
816,000000	98,618966
815,000000	98,738437
814,000000	98,851980
813,000000	98,959810
812,000000	99,060453
811,000000	99,149250
810,000000	99,220270
809,000000	99,268545
808,000000	99,289246
807,000000	99,275597
806,000000	99,218733
805,000000	99,110792
804,000000	98,947932
803,000000	98,733095
802,000000	98,478690
801,000000	98,206653
800,000000	97,943276
799,000000	97,710009
798,000000	97,518551
797,000000	97,373524
796,000000	97,274977
795,000000	97,213457
794,000000	97,165445
793,000000	97,101085
792,000000	97,000366
791,000000	96,862865
790,000000	96,703857
789,000000	96,543782
788,000000	96,399628
787,000000	96,280676
786,000000	96,188965
785,000000	96,123708
784,000000	96,083994
783,000000	96,065688
782,000000	96,058082
781,000000	96,048272
780,000000	96,028803
779,000000	95,998509
778,000000	95,956656
777,000000	95,900704
776,000000	95,830546
775,000000	95,751369
774,000000	95,671085
773,000000	95,597639
772,000000	95,539071
771,000000	95,502239
770,000000	95,489891
769,000000	95,501360
768,000000	95,536985
767,000000	95,598847
766,000000	95,686510
765,000000	95,794378
764,000000	95,913667
763,000000	96,033610
762,000000	96,138735
761,000000	96,207307
760,000000	96,214752
759,000000	96,139607
758,000000	95,966711
757,000000	95,688868
756,000000	95,307093
755,000000	94,825259
754,000000	94,242444
753,000000	93,552062
752,000000	92,751581
751,000000	91,849799
750,000000	90,865595
749,000000	89,827769
748,000000	88,779906
747,000000	87,781909
746,000000	86,903063
745,000000	86,214663
744,000000	85,780530
743,000000	85,645608
742,000000	85,830266
741,000000	86,330282
740,000000	87,112917
739,000000	88,110096
738,000000	89,226722
737,000000	90,361169
736,000000	91,424454
735,000000	92,352653
734,000000	93,111790
733,000000	93,693214
732,000000	94,104998
731,000000	94,369197
730,000000	94,521506
729,000000	94,605494
728,000000	94,663914
727,000000	94,730272
726,000000	94,819631
725,000000	94,926227
724,000000	95,030719
723,000000	95,109942
722,000000	95,141646
721,000000	95,107054
720,000000	94,996968
719,000000	94,813233
718,000000	94,559084
717,000000	94,228768
716,000000	93,809368
715,000000	93,290056
714,000000	92,664723
713,000000	91,927683
712,000000	91,072716
711,000000	90,098286
710,000000	89,018395
709,000000	87,876816
708,000000	86,751804
707,000000	85,739791
706,000000	84,923616
705,000000	84,349349
704,000000	84,012866
703,000000	83,852519
702,000000	83,771503
701,000000	83,685295
700,000000	83,549754
699,000000	83,356324
698,000000	83,116475
697,000000	82,855859
696,000000	82,608600
695,000000	82,400280
694,000000	82,246260
693,000000	82,163730
692,000000	82,168462
691,000000	82,262653
690,000000	82,436030
689,000000	82,677164
688,000000	82,968950
687,000000	83,278288
686,000000	83,574960
685,000000	83,851811
684,000000	84,111081
683,000000	84,348700
682,000000	84,566161
681,000000	84,781644
680,000000	85,010293
679,000000	85,252385
678,000000	85,516663
677,000000	85,827528
676,000000	86,201223
675,000000	86,628378
674,000000	87,097741
673,000000	87,604437
672,000000	88,126913
671,000000	88,642937
670,000000	89,187211
669,000000	89,850195
668,000000	90,585652
667,000000	91,114010
666,000000	91,386334
665,000000	91,526734
664,000000	91,617427
663,000000	91,671903
662,000000	91,655040
661,000000	91,521615
660,000000	91,244342
659,000000	90,816543
658,000000	90,239426
657,000000	89,502675
656,000000	88,603424
655,000000	87,574838
654,000000	86,481698
653,000000	85,392131
652,000000	84,376588
651,000000	83,498396
650,000000	82,760118
649,000000	82,084914
648,000000	81,393393
647,000000	80,660380
646,000000	79,874653
645,000000	79,006876
644,000000	78,050471
643,000000	77,041981
642,000000	76,006289
641,000000	74,930933
640,000000	73,839399
639,000000	72,839159
638,000000	72,042326
637,000000	71,492151
636,000000	71,203889
635,000000	71,199082
634,000000	71,443307
633,000000	71,826052
632,000000	72,248282
631,000000	72,670150
630,000000	73,058679
629,000000	73,357465
628,000000	73,536719
627,000000	73,614290
626,000000	73,603190
625,000000	73,487564
624,000000	73,269278
623,000000	72,985708
622,000000	72,660250
621,000000	72,281179
620,000000	71,847966
619,000000	71,392513
618,000000	70,935133
617,000000	70,467995
616,000000	70,004738
615,000000	69,593565
614,000000	69,256003
613,000000	68,967564
612,000000	68,717529
611,000000	68,531612
610,000000	68,418707
609,000000	68,359356
608,000000	68,369251
607,000000	68,519198
606,000000	68,864829
605,000000	69,419753
604,000000	70,211835
603,000000	71,291808
602,000000	72,670240
601,000000	74,293266
600,000000	76,086066
599,000000	77,968709
598,000000	79,840592
597,000000	81,603953
596,000000	83,201607
595,000000	84,608382
594,000000	85,807391
593,000000	86,801015
592,000000	87,622834
591,000000	88,314475
590,000000	88,897127
589,000000	89,379186
588,000000	89,783104
587,000000	90,141229
586,000000	90,470856
585,000000	90,770082
584,000000	91,035260
583,000000	91,271644
582,000000	91,486063
581,000000	91,683124
580,000000	91,869501
579,000000	92,053406
578,000000	92,240891
577,000000	92,440302
576,000000	92,665052
575,000000	92,919344
574,000000	93,185869
573,000000	93,440484
572,000000	93,676478
571,000000	93,904492
570,000000	94,134190
569,000000	94,362804
568,000000	94,580954
567,000000	94,783718
566,000000	94,973989
565,000000	95,155237
564,000000	95,319803
563,000000	95,452254
562,000000	95,549433
561,000000	95,629348
560,000000	95,710219
559,000000	95,786062
558,000000	95,836224
557,000000	95,854458
556,000000	95,853850
555,000000	95,847392
554,000000	95,837914
553,000000	95,826972
552,000000	95,819711
551,000000	95,818029
550,000000	95,819720
549,000000	95,826124
548,000000	95,841593
547,000000	95,865561
546,000000	95,895899
545,000000	95,939467
544,000000	96,003969
543,000000	96,075373
542,000000	96,120646
541,000000	96,123151
540,000000	96,105328
539,000000	96,108733
538,000000	96,159044
537,000000	96,256234
536,000000	96,385288
535,000000	96,523805
534,000000	96,647582
533,000000	96,745651
532,000000	96,825596
531,000000	96,900117
530,000000	96,972340
529,000000	97,034906
528,000000	97,076696
527,000000	97,092159
526,000000	97,091425
525,000000	97,097174
524,000000	97,122628
523,000000	97,157488
522,000000	97,183031
521,000000	97,192207
520,000000	97,185499
519,000000	97,157988
518,000000	97,111860
517,000000	97,076470
516,000000	97,086594
515,000000	97,134744
514,000000	97,173404
513,000000	97,171487
512,000000	97,144923
511,000000	97,126029
510,000000	97,120834
509,000000	97,111225
508,000000	97,082817
507,000000	97,036145
506,000000	96,978169
505,000000	96,916654
504,000000	96,859559
503,000000	96,804810
502,000000	96,733527
501,000000	96,627004
500,000000	96,489938
499,000000	96,344857
498,000000	96,205190
497,000000	96,063110
496,000000	95,903891
495,000000	95,730386
494,000000	95,571689
493,000000	95,464651
492,000000	95,421150
491,000000	95,414604
490,000000	95,406031
489,000000	95,385380
488,000000	95,378868
487,000000	95,415305
486,000000	95,497767
485,000000	95,612075
484,000000	95,750081
483,000000	95,913195
482,000000	96,098215
481,000000	96,297053
480,000000	96,507560
479,000000	96,727178
478,000000	96,934014
477,000000	97,092912
476,000000	97,189985
475,000000	97,254954
474,000000	97,343825
473,000000	97,490168
472,000000	97,659812
471,000000	97,774773
470,000000	97,795871
469,000000	97,758747
468,000000	97,727053
467,000000	97,734239
466,000000	97,772992
465,000000	97,833097
464,000000	97,918119
463,000000	98,013538
462,000000	98,075966
461,000000	98,074712
460,000000	98,020901
459,000000	97,945255
458,000000	97,874710
457,000000	97,836206
456,000000	97,849740
455,000000	97,903183
454,000000	97,962647
453,000000	98,011254
452,000000	98,060703
451,000000	98,112992
450,000000	98,132530
