# Supplementary material for: Machine learning-assisted non-destructive plasticizer identification and quantification in historical PVC objects based on IR spectroscopy
Source: Sci Rep. 2022 Mar 23;12:5017. doi: 10.1038/s41598-022-08862-1 (PMC8943100; doi:10.1038/s41598-022-08862-1)
Supplement: Supplementary file 1 — Supplementary Information 1. [file 41598_2022_8862_MOESM1_ESM.zip › Plasticizers_PVC_data/ATR_FTIR_all/P68.ASC]

PE IR       SUBTECH     SPECTRUM    ASCII       PEDS        4.00        
   -1
P68.ASC
20/10/14
13:22:11.00
20/10/14
13:22:11.00
Student
Sample 021 By student Date Wednesday, October 14 2020
450,000000
#HDR
-1
-1
#GR
cm-1
%T
1.0
0.0
4000,000000
-1,000000
3551
8
100,999151
84,958173
#DATA
4000,000000	99,539271
3999,000000	99,541616
3998,000000	99,543957
3997,000000	99,546309
3996,000000	99,547323
3995,000000	99,546627
3994,000000	99,543910
3993,000000	99,542283
3992,000000	99,542187
3991,000000	99,543464
3990,000000	99,545322
3989,000000	99,547150
3988,000000	99,548803
3987,000000	99,550218
3986,000000	99,551091
3985,000000	99,551085
3984,000000	99,550297
3983,000000	99,549366
3982,000000	99,548998
3981,000000	99,549378
3980,000000	99,550160
3979,000000	99,550967
3978,000000	99,551702
3977,000000	99,552374
3976,000000	99,552796
3975,000000	99,552607
3974,000000	99,551666
3973,000000	99,550258
3972,000000	99,548800
3971,000000	99,547409
3970,000000	99,546093
3969,000000	99,545299
3968,000000	99,545796
3967,000000	99,547782
3966,000000	99,550350
3965,000000	99,552146
3964,000000	99,552606
3963,000000	99,552353
3962,000000	99,552340
3961,000000	99,552874
3960,000000	99,553559
3959,000000	99,553823
3958,000000	99,553476
3957,000000	99,552725
3956,000000	99,551788
3955,000000	99,550706
3954,000000	99,549494
3953,000000	99,548353
3952,000000	99,547485
3951,000000	99,547026
3950,000000	99,547122
3949,000000	99,547798
3948,000000	99,548781
3947,000000	99,549788
3946,000000	99,550953
3945,000000	99,552528
3944,000000	99,554298
3943,000000	99,555609
3942,000000	99,556145
3941,000000	99,556551
3940,000000	99,557708
3939,000000	99,559325
3938,000000	99,560218
3937,000000	99,559624
3936,000000	99,557857
3935,000000	99,555954
3934,000000	99,554833
3933,000000	99,554967
3932,000000	99,555980
3931,000000	99,556696
3930,000000	99,556008
3929,000000	99,553833
3928,000000	99,551499
3927,000000	99,550577
3926,000000	99,551123
3925,000000	99,551827
3924,000000	99,552139
3923,000000	99,552924
3922,000000	99,554257
3921,000000	99,554711
3920,000000	99,554012
3919,000000	99,554179
3918,000000	99,557136
3917,000000	99,562292
3916,000000	99,567484
3915,000000	99,571296
3914,000000	99,573250
3913,000000	99,572917
3912,000000	99,570573
3911,000000	99,566982
3910,000000	99,562686
3909,000000	99,557892
3908,000000	99,553200
3907,000000	99,550003
3906,000000	99,549315
3905,000000	99,550778
3904,000000	99,553111
3903,000000	99,556275
3902,000000	99,561433
3901,000000	99,567858
3900,000000	99,572349
3899,000000	99,573168
3898,000000	99,571913
3897,000000	99,570477
3896,000000	99,568578
3895,000000	99,565568
3894,000000	99,563295
3893,000000	99,563968
3892,000000	99,566027
3891,000000	99,564969
3890,000000	99,560942
3889,000000	99,559638
3888,000000	99,563160
3887,000000	99,567805
3886,000000	99,568189
3885,000000	99,562033
3884,000000	99,554500
3883,000000	99,552284
3882,000000	99,555300
3881,000000	99,559909
3880,000000	99,563251
3879,000000	99,565573
3878,000000	99,569583
3877,000000	99,574580
3876,000000	99,576117
3875,000000	99,570757
3874,000000	99,559600
3873,000000	99,550155
3872,000000	99,550066
3871,000000	99,557770
3870,000000	99,564199
3869,000000	99,564815
3868,000000	99,566127
3867,000000	99,572592
3866,000000	99,578554
3865,000000	99,579266
3864,000000	99,577127
3863,000000	99,576439
3862,000000	99,578281
3861,000000	99,579678
3860,000000	99,577812
3859,000000	99,572049
3858,000000	99,563434
3857,000000	99,554617
3856,000000	99,549984
3855,000000	99,554230
3854,000000	99,564758
3853,000000	99,568124
3852,000000	99,564231
3851,000000	99,568346
3850,000000	99,579265
3849,000000	99,586038
3848,000000	99,586152
3847,000000	99,582186
3846,000000	99,576687
3845,000000	99,571222
3844,000000	99,566670
3843,000000	99,563159
3842,000000	99,561762
3841,000000	99,563443
3840,000000	99,566842
3839,000000	99,569189
3838,000000	99,568940
3837,000000	99,567267
3836,000000	99,567026
3835,000000	99,570043
3834,000000	99,575570
3833,000000	99,581350
3832,000000	99,585080
3831,000000	99,586200
3830,000000	99,586827
3829,000000	99,589167
3828,000000	99,592346
3827,000000	99,592345
3826,000000	99,586812
3825,000000	99,579400
3824,000000	99,576211
3823,000000	99,579002
3822,000000	99,583224
3821,000000	99,580455
3820,000000	99,571217
3819,000000	99,568509
3818,000000	99,576262
3817,000000	99,585784
3816,000000	99,589994
3815,000000	99,589895
3814,000000	99,592773
3813,000000	99,599588
3812,000000	99,602948
3811,000000	99,600402
3810,000000	99,597383
3809,000000	99,598783
3808,000000	99,602095
3807,000000	99,599472
3806,000000	99,589699
3805,000000	99,582347
3804,000000	99,583862
3803,000000	99,589900
3802,000000	99,592520
3801,000000	99,587269
3800,000000	99,581242
3799,000000	99,584876
3798,000000	99,594565
3797,000000	99,601719
3796,000000	99,604908
3795,000000	99,608446
3794,000000	99,615610
3793,000000	99,624239
3792,000000	99,630365
3791,000000	99,632858
3790,000000	99,632741
3789,000000	99,630890
3788,000000	99,628089
3787,000000	99,625450
3786,000000	99,623386
3785,000000	99,620760
3784,000000	99,616976
3783,000000	99,613861
3782,000000	99,613706
3781,000000	99,616425
3780,000000	99,620010
3779,000000	99,622796
3778,000000	99,625717
3777,000000	99,630398
3776,000000	99,634850
3775,000000	99,635331
3774,000000	99,631731
3773,000000	99,627931
3772,000000	99,627087
3771,000000	99,628417
3770,000000	99,629440
3769,000000	99,630410
3768,000000	99,634236
3767,000000	99,640548
3766,000000	99,644440
3765,000000	99,642976
3764,000000	99,639437
3763,000000	99,638980
3762,000000	99,641596
3761,000000	99,642944
3760,000000	99,641062
3759,000000	99,637671
3758,000000	99,634520
3757,000000	99,631449
3756,000000	99,627825
3755,000000	99,623562
3754,000000	99,618549
3753,000000	99,613860
3752,000000	99,612598
3751,000000	99,615389
3750,000000	99,617518
3749,000000	99,616915
3748,000000	99,618449
3747,000000	99,625937
3746,000000	99,636978
3745,000000	99,645062
3744,000000	99,642473
3743,000000	99,634418
3742,000000	99,634275
3741,000000	99,638277
3740,000000	99,637008
3739,000000	99,632131
3738,000000	99,629670
3737,000000	99,631218
3736,000000	99,633279
3735,000000	99,634488
3734,000000	99,638523
3733,000000	99,646360
3732,000000	99,652560
3731,000000	99,653602
3730,000000	99,652302
3729,000000	99,651835
3728,000000	99,651542
3727,000000	99,649733
3726,000000	99,646903
3725,000000	99,645646
3724,000000	99,646861
3723,000000	99,648285
3722,000000	99,648188
3721,000000	99,647463
3720,000000	99,648079
3719,000000	99,650072
3718,000000	99,651198
3717,000000	99,650225
3716,000000	99,648772
3715,000000	99,648955
3714,000000	99,650948
3713,000000	99,653732
3712,000000	99,655972
3711,000000	99,656436
3710,000000	99,656390
3709,000000	99,657690
3708,000000	99,658539
3707,000000	99,656361
3706,000000	99,651989
3705,000000	99,649045
3704,000000	99,649896
3703,000000	99,653378
3702,000000	99,655593
3701,000000	99,653834
3700,000000	99,650325
3699,000000	99,649233
3698,000000	99,650908
3697,000000	99,652247
3696,000000	99,650969
3695,000000	99,647012
3694,000000	99,640961
3693,000000	99,633084
3692,000000	99,625004
3691,000000	99,619532
3690,000000	99,618386
3689,000000	99,620313
3688,000000	99,623808
3687,000000	99,630115
3686,000000	99,638961
3685,000000	99,645545
3684,000000	99,645749
3683,000000	99,640739
3682,000000	99,633841
3681,000000	99,625576
3680,000000	99,613662
3679,000000	99,599377
3678,000000	99,589185
3677,000000	99,587917
3676,000000	99,591576
3675,000000	99,590431
3674,000000	99,587765
3673,000000	99,594179
3672,000000	99,605839
3671,000000	99,613649
3670,000000	99,614240
3669,000000	99,609594
3668,000000	99,606970
3667,000000	99,609025
3666,000000	99,611389
3665,000000	99,611747
3664,000000	99,611586
3663,000000	99,611850
3662,000000	99,610969
3661,000000	99,607443
3660,000000	99,602653
3659,000000	99,600215
3658,000000	99,601632
3657,000000	99,603451
3656,000000	99,599916
3655,000000	99,590822
3654,000000	99,582003
3653,000000	99,576343
3652,000000	99,572970
3651,000000	99,571975
3650,000000	99,572862
3649,000000	99,572947
3648,000000	99,572426
3647,000000	99,574532
3646,000000	99,580104
3645,000000	99,586819
3644,000000	99,591728
3643,000000	99,592907
3642,000000	99,590403
3641,000000	99,586268
3640,000000	99,582701
3639,000000	99,579905
3638,000000	99,576644
3637,000000	99,572988
3636,000000	99,569586
3635,000000	99,564878
3634,000000	99,556269
3633,000000	99,544914
3632,000000	99,536334
3631,000000	99,535176
3630,000000	99,541360
3629,000000	99,548008
3628,000000	99,548806
3627,000000	99,548874
3626,000000	99,551892
3625,000000	99,551601
3624,000000	99,544826
3623,000000	99,535147
3622,000000	99,526878
3621,000000	99,520957
3620,000000	99,515426
3619,000000	99,508301
3618,000000	99,500478
3617,000000	99,495402
3616,000000	99,494343
3615,000000	99,495233
3614,000000	99,495637
3613,000000	99,494603
3612,000000	99,493005
3611,000000	99,492177
3610,000000	99,491800
3609,000000	99,490227
3608,000000	99,486583
3607,000000	99,481776
3606,000000	99,477446
3605,000000	99,473703
3604,000000	99,469411
3603,000000	99,464229
3602,000000	99,458268
3601,000000	99,451210
3600,000000	99,443156
3599,000000	99,435591
3598,000000	99,430170
3597,000000	99,427686
3596,000000	99,427817
3595,000000	99,428840
3594,000000	99,428580
3593,000000	99,426082
3592,000000	99,422024
3591,000000	99,417730
3590,000000	99,414671
3589,000000	99,413774
3588,000000	99,414038
3587,000000	99,412932
3586,000000	99,410005
3585,000000	99,406668
3584,000000	99,402733
3583,000000	99,397470
3582,000000	99,391409
3581,000000	99,385533
3580,000000	99,380125
3579,000000	99,374900
3578,000000	99,369707
3577,000000	99,364776
3576,000000	99,360637
3575,000000	99,357317
3574,000000	99,354149
3573,000000	99,350152
3572,000000	99,344978
3571,000000	99,339521
3570,000000	99,335651
3569,000000	99,334715
3568,000000	99,335793
3567,000000	99,335816
3566,000000	99,333157
3565,000000	99,329627
3564,000000	99,326806
3563,000000	99,324103
3562,000000	99,320813
3561,000000	99,317192
3560,000000	99,313996
3559,000000	99,311689
3558,000000	99,309959
3557,000000	99,307943
3556,000000	99,305271
3555,000000	99,302534
3554,000000	99,300379
3553,000000	99,298398
3552,000000	99,295470
3551,000000	99,291164
3550,000000	99,286094
3549,000000	99,280945
3548,000000	99,276210
3547,000000	99,272559
3546,000000	99,270509
3545,000000	99,269873
3544,000000	99,269893
3543,000000	99,269665
3542,000000	99,268541
3541,000000	99,266349
3540,000000	99,263491
3539,000000	99,260814
3538,000000	99,259029
3537,000000	99,258094
3536,000000	99,257014
3535,000000	99,254656
3534,000000	99,250688
3533,000000	99,245688
3532,000000	99,240402
3531,000000	99,235086
3530,000000	99,229575
3529,000000	99,223931
3528,000000	99,218938
3527,000000	99,215686
3526,000000	99,214534
3525,000000	99,214502
3524,000000	99,213943
3523,000000	99,211811
3522,000000	99,208318
3521,000000	99,204325
3520,000000	99,200167
3519,000000	99,195385
3518,000000	99,189649
3517,000000	99,183647
3516,000000	99,178600
3515,000000	99,175088
3514,000000	99,172734
3513,000000	99,170836
3512,000000	99,168746
3511,000000	99,165806
3510,000000	99,161658
3509,000000	99,156770
3508,000000	99,152181
3507,000000	99,148331
3506,000000	99,144522
3505,000000	99,139897
3504,000000	99,134580
3503,000000	99,129374
3502,000000	99,124738
3501,000000	99,120487
3500,000000	99,116388
3499,000000	99,112650
3498,000000	99,109741
3497,000000	99,107849
3496,000000	99,106589
3495,000000	99,105051
3494,000000	99,102259
3493,000000	99,097995
3492,000000	99,093187
3491,000000	99,089207
3490,000000	99,086607
3489,000000	99,084566
3488,000000	99,081654
3487,000000	99,077018
3486,000000	99,070773
3485,000000	99,063473
3484,000000	99,055581
3483,000000	99,047597
3482,000000	99,040461
3481,000000	99,035483
3480,000000	99,033453
3479,000000	99,033645
3478,000000	99,033935
3477,000000	99,032199
3476,000000	99,027800
3475,000000	99,021892
3474,000000	99,016355
3473,000000	99,012368
3472,000000	99,009765
3471,000000	99,007576
3470,000000	99,005089
3469,000000	99,002285
3468,000000	98,999326
3467,000000	98,996067
3466,000000	98,992379
3465,000000	98,988621
3464,000000	98,985301
3463,000000	98,982408
3462,000000	98,979535
3461,000000	98,976667
3460,000000	98,974331
3459,000000	98,972766
3458,000000	98,971440
3457,000000	98,969732
3456,000000	98,967795
3455,000000	98,966496
3454,000000	98,966455
3453,000000	98,967292
3452,000000	98,967782
3451,000000	98,966646
3450,000000	98,963257
3449,000000	98,957918
3448,000000	98,951803
3447,000000	98,946536
3446,000000	98,943492
3445,000000	98,943082
3444,000000	98,944488
3443,000000	98,946172
3442,000000	98,946821
3441,000000	98,946085
3440,000000	98,944643
3439,000000	98,943596
3438,000000	98,943745
3437,000000	98,945233
3436,000000	98,947646
3435,000000	98,950417
3434,000000	98,953112
3433,000000	98,955407
3432,000000	98,957004
3431,000000	98,957705
3430,000000	98,957568
3429,000000	98,956837
3428,000000	98,955638
3427,000000	98,953815
3426,000000	98,951335
3425,000000	98,948845
3424,000000	98,947529
3423,000000	98,948114
3422,000000	98,950094
3421,000000	98,952091
3420,000000	98,952814
3419,000000	98,951633
3418,000000	98,948670
3417,000000	98,944858
3416,000000	98,941751
3415,000000	98,940622
3414,000000	98,941479
3413,000000	98,943219
3412,000000	98,944810
3411,000000	98,946110
3410,000000	98,947591
3409,000000	98,949594
3408,000000	98,951891
3407,000000	98,953740
3406,000000	98,954379
3405,000000	98,953747
3404,000000	98,952665
3403,000000	98,952069
3402,000000	98,952149
3401,000000	98,952458
3400,000000	98,952561
3399,000000	98,952134
3398,000000	98,950717
3397,000000	98,948143
3396,000000	98,945352
3395,000000	98,944109
3394,000000	98,945512
3393,000000	98,948944
3392,000000	98,952753
3391,000000	98,955849
3390,000000	98,958401
3389,000000	98,961034
3388,000000	98,963702
3387,000000	98,965476
3386,000000	98,965466
3385,000000	98,963931
3384,000000	98,962294
3383,000000	98,961986
3382,000000	98,963377
3381,000000	98,965930
3380,000000	98,969141
3379,000000	98,972978
3378,000000	98,977376
3377,000000	98,981544
3376,000000	98,984005
3375,000000	98,983598
3374,000000	98,980652
3373,000000	98,977071
3372,000000	98,974888
3371,000000	98,974616
3370,000000	98,975213
3369,000000	98,975610
3368,000000	98,975910
3367,000000	98,976914
3366,000000	98,978896
3365,000000	98,981183
3364,000000	98,982744
3363,000000	98,982969
3362,000000	98,982080
3361,000000	98,981077
3360,000000	98,981123
3359,000000	98,982757
3358,000000	98,985704
3357,000000	98,989401
3356,000000	98,993302
3355,000000	98,996605
3354,000000	98,998334
3353,000000	98,998268
3352,000000	98,997500
3351,000000	98,997483
3350,000000	98,998619
3349,000000	99,000170
3348,000000	99,001391
3347,000000	99,002189
3346,000000	99,002705
3345,000000	99,002873
3344,000000	99,002662
3343,000000	99,002393
3342,000000	99,002555
3341,000000	99,003425
3340,000000	99,004895
3339,000000	99,006551
3338,000000	99,007980
3337,000000	99,009183
3336,000000	99,010611
3335,000000	99,012474
3334,000000	99,014078
3333,000000	99,014316
3332,000000	99,012976
3331,000000	99,011244
3330,000000	99,010695
3329,000000	99,011923
3328,000000	99,014334
3327,000000	99,017080
3326,000000	99,019842
3325,000000	99,022627
3324,000000	99,025155
3323,000000	99,026924
3322,000000	99,027986
3321,000000	99,029290
3320,000000	99,031799
3319,000000	99,035341
3318,000000	99,038769
3317,000000	99,041256
3316,000000	99,042930
3315,000000	99,044122
3314,000000	99,044668
3313,000000	99,044395
3312,000000	99,043769
3311,000000	99,043394
3310,000000	99,043133
3309,000000	99,042459
3308,000000	99,041635
3307,000000	99,041824
3306,000000	99,043807
3305,000000	99,047005
3304,000000	99,050010
3303,000000	99,051858
3302,000000	99,052721
3301,000000	99,053637
3300,000000	99,055623
3299,000000	99,058763
3298,000000	99,061976
3297,000000	99,063811
3296,000000	99,063710
3295,000000	99,062504
3294,000000	99,061751
3293,000000	99,062584
3292,000000	99,064971
3291,000000	99,067887
3290,000000	99,070304
3289,000000	99,072067
3288,000000	99,073715
3287,000000	99,075563
3286,000000	99,077396
3285,000000	99,079163
3284,000000	99,081392
3283,000000	99,084405
3282,000000	99,087563
3281,000000	99,089928
3280,000000	99,091369
3279,000000	99,092437
3278,000000	99,093396
3277,000000	99,094052
3276,000000	99,094420
3275,000000	99,094799
3274,000000	99,095166
3273,000000	99,095198
3272,000000	99,095111
3271,000000	99,095907
3270,000000	99,098513
3269,000000	99,103088
3268,000000	99,109183
3267,000000	99,116015
3266,000000	99,122403
3265,000000	99,127098
3264,000000	99,129594
3263,000000	99,130284
3262,000000	99,129702
3261,000000	99,128103
3260,000000	99,126083
3259,000000	99,124996
3258,000000	99,126074
3257,000000	99,129160
3256,000000	99,132786
3255,000000	99,135642
3254,000000	99,137723
3253,000000	99,140054
3252,000000	99,143470
3251,000000	99,147747
3250,000000	99,151815
3249,000000	99,154726
3248,000000	99,156408
3247,000000	99,157569
3246,000000	99,159030
3245,000000	99,161195
3244,000000	99,163985
3243,000000	99,166978
3242,000000	99,169698
3241,000000	99,171943
3240,000000	99,173764
3239,000000	99,175060
3238,000000	99,175480
3237,000000	99,175127
3236,000000	99,175256
3235,000000	99,177698
3234,000000	99,183176
3233,000000	99,190207
3232,000000	99,195956
3231,000000	99,198446
3230,000000	99,198199
3229,000000	99,197790
3228,000000	99,199447
3227,000000	99,202926
3226,000000	99,205908
3225,000000	99,206544
3224,000000	99,205303
3223,000000	99,203991
3222,000000	99,203630
3221,000000	99,203920
3220,000000	99,204387
3219,000000	99,205095
3218,000000	99,206209
3217,000000	99,207692
3216,000000	99,209755
3215,000000	99,212892
3214,000000	99,216981
3213,000000	99,220821
3212,000000	99,223095
3211,000000	99,223619
3210,000000	99,223320
3209,000000	99,223292
3208,000000	99,224238
3207,000000	99,226469
3206,000000	99,229795
3205,000000	99,233348
3204,000000	99,236051
3203,000000	99,237501
3202,000000	99,238208
3201,000000	99,238874
3200,000000	99,239700
3199,000000	99,240619
3198,000000	99,241985
3197,000000	99,244586
3196,000000	99,248734
3195,000000	99,253538
3194,000000	99,257390
3193,000000	99,259286
3192,000000	99,259574
3191,000000	99,259399
3190,000000	99,259635
3189,000000	99,260454
3188,000000	99,261666
3187,000000	99,263125
3186,000000	99,264806
3185,000000	99,266698
3184,000000	99,268659
3183,000000	99,270343
3182,000000	99,271444
3181,000000	99,272166
3180,000000	99,273357
3179,000000	99,275892
3178,000000	99,279864
3177,000000	99,284588
3176,000000	99,289301
3175,000000	99,293577
3174,000000	99,297070
3173,000000	99,299353
3172,000000	99,300291
3171,000000	99,300412
3170,000000	99,300644
3169,000000	99,301648
3168,000000	99,303428
3167,000000	99,305438
3166,000000	99,307046
3165,000000	99,308027
3164,000000	99,308745
3163,000000	99,309824
3162,000000	99,311523
3161,000000	99,313434
3160,000000	99,314842
3159,000000	99,315393
3158,000000	99,315466
3157,000000	99,315984
3156,000000	99,317822
3155,000000	99,321229
3154,000000	99,325634
3153,000000	99,330042
3152,000000	99,333603
3151,000000	99,335847
3150,000000	99,336578
3149,000000	99,335882
3148,000000	99,334366
3147,000000	99,333092
3146,000000	99,332942
3145,000000	99,333980
3144,000000	99,335624
3143,000000	99,337578
3142,000000	99,340392
3141,000000	99,344801
3140,000000	99,350388
3139,000000	99,355317
3138,000000	99,357896
3137,000000	99,358358
3136,000000	99,358580
3135,000000	99,359914
3134,000000	99,361813
3133,000000	99,362821
3132,000000	99,362475
3131,000000	99,361772
3130,000000	99,362056
3129,000000	99,363917
3128,000000	99,366981
3127,000000	99,370227
3126,000000	99,372533
3125,000000	99,373406
3124,000000	99,373393
3123,000000	99,373542
3122,000000	99,374316
3121,000000	99,375201
3120,000000	99,375401
3119,000000	99,374666
3118,000000	99,373563
3117,000000	99,373286
3116,000000	99,375030
3115,000000	99,378976
3114,000000	99,383683
3113,000000	99,386902
3112,000000	99,387344
3111,000000	99,385674
3110,000000	99,383803
3109,000000	99,383445
3108,000000	99,385263
3107,000000	99,388782
3106,000000	99,392600
3105,000000	99,394881
3104,000000	99,394330
3103,000000	99,391128
3102,000000	99,387068
3101,000000	99,384711
3100,000000	99,385910
3099,000000	99,390424
3098,000000	99,395789
3097,000000	99,399069
3096,000000	99,399187
3095,000000	99,397520
3094,000000	99,396211
3093,000000	99,396236
3092,000000	99,397267
3091,000000	99,398878
3090,000000	99,401200
3089,000000	99,404445
3088,000000	99,408209
3087,000000	99,411434
3086,000000	99,412966
3085,000000	99,412233
3084,000000	99,409598
3083,000000	99,406161
3082,000000	99,403238
3081,000000	99,401972
3080,000000	99,403044
3079,000000	99,406207
3078,000000	99,410024
3077,000000	99,412591
3076,000000	99,412930
3075,000000	99,411660
3074,000000	99,410148
3073,000000	99,409197
3072,000000	99,408712
3071,000000	99,408384
3070,000000	99,408290
3069,000000	99,408837
3068,000000	99,410318
3067,000000	99,412531
3066,000000	99,414706
3065,000000	99,415914
3064,000000	99,415741
3063,000000	99,414623
3062,000000	99,413478
3061,000000	99,412988
3060,000000	99,413096
3059,000000	99,413064
3058,000000	99,412133
3057,000000	99,410362
3056,000000	99,408739
3055,000000	99,408252
3054,000000	99,408937
3053,000000	99,410142
3052,000000	99,411536
3051,000000	99,413258
3050,000000	99,415060
3049,000000	99,415979
3048,000000	99,415335
3047,000000	99,413621
3046,000000	99,412002
3045,000000	99,411205
3044,000000	99,411300
3043,000000	99,412300
3042,000000	99,414374
3041,000000	99,417291
3040,000000	99,419937
3039,000000	99,420709
3038,000000	99,418521
3037,000000	99,413638
3036,000000	99,407605
3035,000000	99,402227
3034,000000	99,398437
3033,000000	99,396117
3032,000000	99,394841
3031,000000	99,394367
3030,000000	99,394299
3029,000000	99,393796
3028,000000	99,392132
3027,000000	99,389467
3026,000000	99,386556
3025,000000	99,383682
3024,000000	99,380371
3023,000000	99,376349
3022,000000	99,372258
3021,000000	99,368943
3020,000000	99,366185
3019,000000	99,362624
3018,000000	99,356957
3017,000000	99,348926
3016,000000	99,339128
3015,000000	99,328381
3014,000000	99,317626
3013,000000	99,308001
3012,000000	99,300181
3011,000000	99,293457
3010,000000	99,285975
3009,000000	99,276313
3008,000000	99,264762
3007,000000	99,253031
3006,000000	99,242931
3005,000000	99,235398
3004,000000	99,230240
3003,000000	99,226369
3002,000000	99,222469
3001,000000	99,217910
3000,000000	99,212989
2999,000000	99,207868
2998,000000	99,201443
2997,000000	99,191807
2996,000000	99,178098
2995,000000	99,161486
2994,000000	99,143957
2993,000000	99,126199
2992,000000	99,106753
2991,000000	99,083235
2990,000000	99,054185
2989,000000	99,019804
2988,000000	98,981184
2987,000000	98,938978
2986,000000	98,893078
2985,000000	98,843326
2984,000000	98,790154
2983,000000	98,734309
2982,000000	98,676074
2981,000000	98,615225
2980,000000	98,551785
2979,000000	98,486828
2978,000000	98,422474
2977,000000	98,360699
2976,000000	98,301695
2975,000000	98,243181
2974,000000	98,181977
2973,000000	98,116795
2972,000000	98,049372
2971,000000	97,982643
2970,000000	97,918080
2969,000000	97,855216
2968,000000	97,793199
2967,000000	97,731987
2966,000000	97,672007
2965,000000	97,613455
2964,000000	97,556366
2963,000000	97,500912
2962,000000	97,447315
2961,000000	97,395585
2960,000000	97,345573
2959,000000	97,297285
2958,000000	97,251125
2957,000000	97,208202
2956,000000	97,170341
2955,000000	97,139195
2954,000000	97,114782
2953,000000	97,094767
2952,000000	97,075470
2951,000000	97,053442
2950,000000	97,026001
2949,000000	96,990544
2948,000000	96,944360
2947,000000	96,885625
2946,000000	96,814158
2945,000000	96,730719
2944,000000	96,635362
2943,000000	96,527175
2942,000000	96,405658
2941,000000	96,271865
2940,000000	96,127927
2939,000000	95,975406
2938,000000	95,814563
2937,000000	95,644804
2936,000000	95,465665
2935,000000	95,277792
2934,000000	95,083292
2933,000000	94,885147
2932,000000	94,685585
2931,000000	94,485089
2930,000000	94,283152
2929,000000	94,079698
2928,000000	93,875747
2927,000000	93,673243
2926,000000	93,475468
2925,000000	93,287231
2924,000000	93,113958
2923,000000	92,960694
2922,000000	92,832502
2921,000000	92,736411
2920,000000	92,681585
2919,000000	92,677417
2918,000000	92,730833
2917,000000	92,843836
2916,000000	93,011852
2915,000000	93,222703
2914,000000	93,458500
2913,000000	93,699710
2912,000000	93,930133
2911,000000	94,140676
2910,000000	94,329803
2909,000000	94,501508
2908,000000	94,661613
2907,000000	94,815125
2906,000000	94,965659
2905,000000	95,115789
2904,000000	95,267145
2903,000000	95,420157
2902,000000	95,574388
2901,000000	95,729298
2900,000000	95,884474
2899,000000	96,039057
2898,000000	96,191234
2897,000000	96,338515
2896,000000	96,478573
2895,000000	96,610064
2894,000000	96,733041
2893,000000	96,848466
2892,000000	96,957073
2891,000000	97,058646
2890,000000	97,152612
2889,000000	97,239181
2888,000000	97,319379
2887,000000	97,393975
2886,000000	97,462762
2885,000000	97,524991
2884,000000	97,579994
2883,000000	97,627202
2882,000000	97,666244
2881,000000	97,697395
2880,000000	97,721542
2879,000000	97,739289
2878,000000	97,750330
2877,000000	97,753966
2876,000000	97,749809
2875,000000	97,737870
2874,000000	97,718767
2873,000000	97,694609
2872,000000	97,669054
2871,000000	97,645159
2870,000000	97,622783
2869,000000	97,598306
2868,000000	97,566584
2867,000000	97,522878
2866,000000	97,463577
2865,000000	97,386416
2864,000000	97,290550
2863,000000	97,175756
2862,000000	97,041349
2861,000000	96,886633
2860,000000	96,712636
2859,000000	96,522733
2858,000000	96,321293
2857,000000	96,112414
2856,000000	95,899980
2855,000000	95,688900
2854,000000	95,486536
2853,000000	95,305166
2852,000000	95,165840
2851,000000	95,097977
2850,000000	95,130600
2849,000000	95,277588
2848,000000	95,526813
2847,000000	95,843029
2846,000000	96,183065
2845,000000	96,511574
2844,000000	96,808622
2843,000000	97,068710
2842,000000	97,294604
2841,000000	97,491146
2840,000000	97,661187
2839,000000	97,805498
2838,000000	97,926172
2837,000000	98,028409
2836,000000	98,118202
2835,000000	98,198809
2834,000000	98,270447
2833,000000	98,333290
2832,000000	98,389440
2831,000000	98,441281
2830,000000	98,489219
2829,000000	98,531935
2828,000000	98,568482
2827,000000	98,599474
2826,000000	98,626383
2825,000000	98,650329
2824,000000	98,671383
2823,000000	98,688739
2822,000000	98,701750
2821,000000	98,710994
2820,000000	98,718170
2819,000000	98,724926
2818,000000	98,732296
2817,000000	98,741471
2816,000000	98,754188
2815,000000	98,771605
2814,000000	98,793163
2813,000000	98,817122
2812,000000	98,841875
2811,000000	98,866307
2810,000000	98,889466
2809,000000	98,910839
2808,000000	98,930819
2807,000000	98,950103
2806,000000	98,968619
2805,000000	98,985695
2804,000000	99,001178
2803,000000	99,015728
2802,000000	99,029929
2801,000000	99,043657
2800,000000	99,056467
2799,000000	99,068178
2798,000000	99,078991
2797,000000	99,089358
2796,000000	99,099642
2795,000000	99,109637
2794,000000	99,118632
2793,000000	99,126351
2792,000000	99,133546
2791,000000	99,141066
2790,000000	99,148658
2789,000000	99,155469
2788,000000	99,161524
2787,000000	99,167764
2786,000000	99,174435
2785,000000	99,180380
2784,000000	99,184446
2783,000000	99,186991
2782,000000	99,189559
2781,000000	99,193439
2780,000000	99,198905
2779,000000	99,205470
2778,000000	99,212385
2777,000000	99,219000
2776,000000	99,225065
2775,000000	99,230735
2774,000000	99,236198
2773,000000	99,241324
2772,000000	99,245699
2771,000000	99,248947
2770,000000	99,251068
2769,000000	99,252583
2768,000000	99,254267
2767,000000	99,256506
2766,000000	99,258925
2765,000000	99,260785
2764,000000	99,261755
2763,000000	99,262225
2762,000000	99,262953
2761,000000	99,264408
2760,000000	99,266279
2759,000000	99,267620
2758,000000	99,267882
2757,000000	99,267879
2756,000000	99,269209
2755,000000	99,272396
2754,000000	99,276077
2753,000000	99,278483
2752,000000	99,279282
2751,000000	99,279454
2750,000000	99,279816
2749,000000	99,280414
2748,000000	99,281094
2747,000000	99,281855
2746,000000	99,282586
2745,000000	99,283046
2744,000000	99,283202
2743,000000	99,283195
2742,000000	99,283088
2741,000000	99,283054
2740,000000	99,283582
2739,000000	99,284936
2738,000000	99,286541
2737,000000	99,287527
2736,000000	99,287821
2735,000000	99,288161
2734,000000	99,289080
2733,000000	99,290469
2732,000000	99,292102
2731,000000	99,294005
2730,000000	99,296304
2729,000000	99,299162
2728,000000	99,302798
2727,000000	99,307038
2726,000000	99,310923
2725,000000	99,313436
2724,000000	99,314664
2723,000000	99,315676
2722,000000	99,317234
2721,000000	99,319162
2720,000000	99,320962
2719,000000	99,322391
2718,000000	99,323352
2717,000000	99,323913
2716,000000	99,324667
2715,000000	99,326483
2714,000000	99,329614
2713,000000	99,333395
2712,000000	99,336998
2711,000000	99,340110
2710,000000	99,342831
2709,000000	99,345334
2708,000000	99,347710
2707,000000	99,349760
2706,000000	99,350993
2705,000000	99,351320
2704,000000	99,351725
2703,000000	99,353554
2702,000000	99,356946
2701,000000	99,360472
2700,000000	99,362519
2699,000000	99,362604
2698,000000	99,361313
2697,000000	99,359641
2696,000000	99,358680
2695,000000	99,359275
2694,000000	99,361384
2693,000000	99,363893
2692,000000	99,365411
2691,000000	99,365234
2690,000000	99,363605
2689,000000	99,361404
2688,000000	99,359719
2687,000000	99,359363
2686,000000	99,360492
2685,000000	99,362644
2684,000000	99,365087
2683,000000	99,367045
2682,000000	99,367928
2681,000000	99,367777
2680,000000	99,367378
2679,000000	99,367467
2678,000000	99,367897
2677,000000	99,368014
2676,000000	99,367739
2675,000000	99,367733
2674,000000	99,368506
2673,000000	99,369880
2672,000000	99,371388
2671,000000	99,372713
2670,000000	99,373724
2669,000000	99,374584
2668,000000	99,375835
2667,000000	99,377877
2666,000000	99,380294
2665,000000	99,382249
2664,000000	99,383619
2663,000000	99,385226
2662,000000	99,387816
2661,000000	99,391357
2660,000000	99,395427
2659,000000	99,399708
2658,000000	99,403824
2657,000000	99,407261
2656,000000	99,409910
2655,000000	99,412444
2654,000000	99,415830
2653,000000	99,420557
2652,000000	99,426306
2651,000000	99,432060
2650,000000	99,436546
2649,000000	99,439046
2648,000000	99,439981
2647,000000	99,440435
2646,000000	99,441133
2645,000000	99,442248
2644,000000	99,444089
2643,000000	99,447279
2642,000000	99,452107
2641,000000	99,458200
2640,000000	99,464959
2639,000000	99,471794
2638,000000	99,477829
2637,000000	99,482086
2636,000000	99,484426
2635,000000	99,485933
2634,000000	99,487926
2633,000000	99,490660
2632,000000	99,493126
2631,000000	99,494050
2630,000000	99,493261
2629,000000	99,492268
2628,000000	99,493122
2627,000000	99,496236
2626,000000	99,499591
2625,000000	99,500704
2624,000000	99,499124
2623,000000	99,496437
2622,000000	99,494254
2621,000000	99,493208
2620,000000	99,493695
2619,000000	99,496397
2618,000000	99,501604
2617,000000	99,508588
2616,000000	99,515813
2615,000000	99,521492
2614,000000	99,524355
2613,000000	99,524720
2612,000000	99,524582
2611,000000	99,525767
2610,000000	99,528136
2609,000000	99,530306
2608,000000	99,531597
2607,000000	99,532067
2606,000000	99,531106
2605,000000	99,527781
2604,000000	99,522843
2603,000000	99,518889
2602,000000	99,517923
2601,000000	99,519698
2600,000000	99,522669
2599,000000	99,525555
2598,000000	99,527820
2597,000000	99,529768
2596,000000	99,532503
2595,000000	99,536710
2594,000000	99,541190
2593,000000	99,543699
2592,000000	99,543493
2591,000000	99,542035
2590,000000	99,541004
2589,000000	99,540787
2588,000000	99,541151
2587,000000	99,542098
2586,000000	99,543635
2585,000000	99,545786
2584,000000	99,549163
2583,000000	99,554321
2582,000000	99,560063
2581,000000	99,563509
2580,000000	99,562662
2579,000000	99,558374
2578,000000	99,553651
2577,000000	99,551584
2576,000000	99,553503
2575,000000	99,557823
2574,000000	99,560753
2573,000000	99,559663
2572,000000	99,556039
2571,000000	99,553882
2570,000000	99,555178
2569,000000	99,558363
2568,000000	99,561210
2567,000000	99,563221
2566,000000	99,564670
2565,000000	99,565240
2564,000000	99,564805
2563,000000	99,564321
2562,000000	99,564987
2561,000000	99,567358
2560,000000	99,571651
2559,000000	99,577551
2558,000000	99,583165
2557,000000	99,585683
2556,000000	99,584156
2555,000000	99,580691
2554,000000	99,578212
2553,000000	99,577918
2552,000000	99,579265
2551,000000	99,581153
2550,000000	99,582397
2549,000000	99,582240
2548,000000	99,581247
2547,000000	99,580858
2546,000000	99,581518
2545,000000	99,582148
2544,000000	99,581830
2543,000000	99,580865
2542,000000	99,579740
2541,000000	99,578267
2540,000000	99,576395
2539,000000	99,574721
2538,000000	99,573478
2537,000000	99,571890
2536,000000	99,569164
2535,000000	99,565411
2534,000000	99,561321
2533,000000	99,557807
2532,000000	99,555950
2531,000000	99,555983
2530,000000	99,556113
2529,000000	99,553771
2528,000000	99,548493
2527,000000	99,542263
2526,000000	99,536753
2525,000000	99,531878
2524,000000	99,527533
2523,000000	99,524816
2522,000000	99,524248
2521,000000	99,524199
2520,000000	99,522668
2519,000000	99,520012
2518,000000	99,518688
2517,000000	99,520552
2516,000000	99,525074
2515,000000	99,529975
2514,000000	99,533246
2513,000000	99,534824
2512,000000	99,536369
2511,000000	99,539105
2510,000000	99,542292
2509,000000	99,544645
2508,000000	99,546615
2507,000000	99,549771
2506,000000	99,554191
2505,000000	99,558114
2504,000000	99,560461
2503,000000	99,562149
2502,000000	99,564578
2501,000000	99,568124
2500,000000	99,572375
2499,000000	99,576632
2498,000000	99,580066
2497,000000	99,582727
2496,000000	99,586275
2495,000000	99,592060
2494,000000	99,598584
2493,000000	99,602934
2492,000000	99,604961
2491,000000	99,607744
2490,000000	99,613292
2489,000000	99,620120
2488,000000	99,625980
2487,000000	99,630605
2486,000000	99,634323
2485,000000	99,636204
2484,000000	99,635762
2483,000000	99,635057
2482,000000	99,636816
2481,000000	99,640906
2480,000000	99,644366
2479,000000	99,644697
2478,000000	99,642081
2477,000000	99,638734
2476,000000	99,636945
2475,000000	99,637494
2474,000000	99,639335
2473,000000	99,641029
2472,000000	99,642647
2471,000000	99,645520
2470,000000	99,649927
2469,000000	99,654088
2468,000000	99,655954
2467,000000	99,655192
2466,000000	99,653000
2465,000000	99,650893
2464,000000	99,650155
2463,000000	99,651494
2462,000000	99,654601
2461,000000	99,658650
2460,000000	99,663384
2459,000000	99,668882
2458,000000	99,674207
2457,000000	99,677572
2456,000000	99,678262
2455,000000	99,677312
2454,000000	99,675967
2453,000000	99,674590
2452,000000	99,673427
2451,000000	99,673056
2450,000000	99,673529
2449,000000	99,674254
2448,000000	99,675280
2447,000000	99,677431
2446,000000	99,680535
2445,000000	99,682829
2444,000000	99,683132
2443,000000	99,682827
2442,000000	99,684790
2441,000000	99,690740
2440,000000	99,699649
2439,000000	99,707922
2438,000000	99,711268
2437,000000	99,707936
2436,000000	99,700685
2435,000000	99,694589
2434,000000	99,692588
2433,000000	99,694117
2432,000000	99,697624
2431,000000	99,702132
2430,000000	99,705965
2429,000000	99,706433
2428,000000	99,702631
2427,000000	99,697227
2426,000000	99,693964
2425,000000	99,694074
2424,000000	99,696231
2423,000000	99,699128
2422,000000	99,702640
2421,000000	99,706734
2420,000000	99,710347
2419,000000	99,711678
2418,000000	99,709626
2417,000000	99,705203
2416,000000	99,701270
2415,000000	99,700044
2414,000000	99,700979
2413,000000	99,702067
2412,000000	99,702888
2411,000000	99,704853
2410,000000	99,708350
2409,000000	99,711488
2408,000000	99,712616
2407,000000	99,712663
2406,000000	99,713906
2405,000000	99,717260
2404,000000	99,721682
2403,000000	99,725561
2402,000000	99,727917
2401,000000	99,728852
2400,000000	99,729360
2399,000000	99,730275
2398,000000	99,731151
2397,000000	99,730834
2396,000000	99,729337
2395,000000	99,728292
2394,000000	99,729133
2393,000000	99,731514
2392,000000	99,733875
2391,000000	99,734961
2390,000000	99,734655
2389,000000	99,733953
2388,000000	99,734175
2387,000000	99,735406
2386,000000	99,735692
2385,000000	99,732771
2384,000000	99,726908
2383,000000	99,721187
2382,000000	99,718538
2381,000000	99,719037
2380,000000	99,720247
2379,000000	99,719489
2378,000000	99,715548
2377,000000	99,709075
2376,000000	99,702013
2375,000000	99,696382
2374,000000	99,693416
2373,000000	99,694121
2372,000000	99,699784
2371,000000	99,710346
2370,000000	99,722453
2369,000000	99,730916
2368,000000	99,732574
2367,000000	99,727907
2366,000000	99,719069
2365,000000	99,708212
2364,000000	99,698303
2363,000000	99,693404
2362,000000	99,695617
2361,000000	99,702547
2360,000000	99,710568
2359,000000	99,716585
2358,000000	99,717604
2357,000000	99,715230
2356,000000	99,712312
2355,000000	99,713325
2354,000000	99,719684
2353,000000	99,727112
2352,000000	99,731209
2351,000000	99,732189
2350,000000	99,733409
2349,000000	99,732519
2348,000000	99,725592
2347,000000	99,714350
2346,000000	99,703522
2345,000000	99,698199
2344,000000	99,699978
2343,000000	99,708677
2342,000000	99,717727
2341,000000	99,721628
2340,000000	99,723605
2339,000000	99,726565
2338,000000	99,729192
2337,000000	99,728453
2336,000000	99,726682
2335,000000	99,728182
2334,000000	99,735474
2333,000000	99,744540
2332,000000	99,751898
2331,000000	99,754838
2330,000000	99,754599
2329,000000	99,748875
2328,000000	99,737526
2327,000000	99,723319
2326,000000	99,711286
2325,000000	99,706931
2324,000000	99,712270
2323,000000	99,725625
2322,000000	99,740385
2321,000000	99,749168
2320,000000	99,750962
2319,000000	99,747766
2318,000000	99,743472
2317,000000	99,739546
2316,000000	99,739783
2315,000000	99,745367
2314,000000	99,753999
2313,000000	99,759935
2312,000000	99,761910
2311,000000	99,762298
2310,000000	99,763058
2309,000000	99,762322
2308,000000	99,759665
2307,000000	99,757812
2306,000000	99,759260
2305,000000	99,762835
2304,000000	99,766511
2303,000000	99,769362
2302,000000	99,771164
2301,000000	99,770411
2300,000000	99,767999
2299,000000	99,766305
2298,000000	99,766835
2297,000000	99,767654
2296,000000	99,767922
2295,000000	99,769153
2294,000000	99,771826
2293,000000	99,772739
2292,000000	99,769343
2291,000000	99,764562
2290,000000	99,763210
2289,000000	99,766126
2288,000000	99,770082
2287,000000	99,773255
2286,000000	99,776194
2285,000000	99,779091
2284,000000	99,780839
2283,000000	99,781803
2282,000000	99,784173
2281,000000	99,789283
2280,000000	99,795890
2279,000000	99,801400
2278,000000	99,803769
2277,000000	99,802281
2276,000000	99,797985
2275,000000	99,792428
2274,000000	99,786187
2273,000000	99,779128
2272,000000	99,772946
2271,000000	99,771480
2270,000000	99,777556
2269,000000	99,790647
2268,000000	99,807677
2267,000000	99,824252
2266,000000	99,835296
2265,000000	99,837783
2264,000000	99,834392
2263,000000	99,831535
2262,000000	99,832563
2261,000000	99,835686
2260,000000	99,838446
2259,000000	99,840887
2258,000000	99,842671
2257,000000	99,841701
2256,000000	99,837959
2255,000000	99,834875
2254,000000	99,834634
2253,000000	99,835318
2252,000000	99,835652
2251,000000	99,838253
2250,000000	99,845158
2249,000000	99,853096
2248,000000	99,857105
2247,000000	99,856706
2246,000000	99,855740
2245,000000	99,857880
2244,000000	99,864275
2243,000000	99,872773
2242,000000	99,877260
2241,000000	99,871328
2240,000000	99,856370
2239,000000	99,843539
2238,000000	99,843956
2237,000000	99,857952
2236,000000	99,876135
2235,000000	99,889268
2234,000000	99,894590
2233,000000	99,894661
2232,000000	99,893409
2231,000000	99,893107
2230,000000	99,893282
2229,000000	99,892338
2228,000000	99,889840
2227,000000	99,886104
2226,000000	99,880630
2225,000000	99,873605
2224,000000	99,867985
2223,000000	99,866993
2222,000000	99,870544
2221,000000	99,877454
2220,000000	99,888797
2219,000000	99,903916
2218,000000	99,915295
2217,000000	99,915297
2216,000000	99,907943
2215,000000	99,905596
2214,000000	99,912723
2213,000000	99,921098
2212,000000	99,923334
2211,000000	99,922359
2210,000000	99,923773
2209,000000	99,927072
2208,000000	99,929966
2207,000000	99,934658
2206,000000	99,943644
2205,000000	99,953939
2204,000000	99,960701
2203,000000	99,962724
2202,000000	99,960157
2201,000000	99,951516
2200,000000	99,937187
2199,000000	99,921878
2198,000000	99,909647
2197,000000	99,900171
2196,000000	99,892707
2195,000000	99,889403
2194,000000	99,891450
2193,000000	99,896382
2192,000000	99,902940
2191,000000	99,914332
2190,000000	99,932584
2189,000000	99,952946
2188,000000	99,968064
2187,000000	99,975257
2186,000000	99,977005
2185,000000	99,977361
2184,000000	99,980173
2183,000000	99,987888
2182,000000	99,999688
2181,000000	100,012012
2180,000000	100,020491
2179,000000	100,019774
2178,000000	100,005174
2177,000000	99,980238
2176,000000	99,959242
2175,000000	99,954349
2174,000000	99,963206
2173,000000	99,976646
2172,000000	99,992709
2171,000000	100,012307
2170,000000	100,025195
2169,000000	100,016305
2168,000000	99,988311
2167,000000	99,964050
2166,000000	99,959846
2165,000000	99,966036
2164,000000	99,961835
2163,000000	99,942613
2162,000000	99,927027
2161,000000	99,941550
2160,000000	99,996078
2159,000000	100,065722
2158,000000	100,104396
2157,000000	100,090185
2156,000000	100,048024
2155,000000	100,017579
2154,000000	100,014098
2153,000000	100,027377
2152,000000	100,045304
2151,000000	100,064149
2150,000000	100,079267
2149,000000	100,082729
2148,000000	100,073668
2147,000000	100,060328
2146,000000	100,048650
2145,000000	100,037326
2144,000000	100,024372
2143,000000	100,010396
2142,000000	99,995724
2141,000000	99,982952
2140,000000	99,981299
2139,000000	99,998797
2138,000000	100,029333
2137,000000	100,054937
2136,000000	100,062398
2135,000000	100,051450
2134,000000	100,028747
2133,000000	100,002646
2132,000000	99,982727
2131,000000	99,974388
2130,000000	99,972941
2129,000000	99,969921
2128,000000	99,965473
2127,000000	99,967509
2126,000000	99,978331
2125,000000	99,990218
2124,000000	99,995926
2123,000000	99,996729
2122,000000	99,996934
2121,000000	99,996807
2120,000000	99,994179
2119,000000	99,988453
2118,000000	99,980431
2117,000000	99,971958
2116,000000	99,966804
2115,000000	99,967187
2114,000000	99,968546
2113,000000	99,963512
2112,000000	99,952918
2111,000000	99,946870
2110,000000	99,952266
2109,000000	99,964397
2108,000000	99,974157
2107,000000	99,978519
2106,000000	99,980499
2105,000000	99,983058
2104,000000	99,986380
2103,000000	99,988103
2102,000000	99,984123
2101,000000	99,972557
2100,000000	99,958352
2099,000000	99,950031
2098,000000	99,950699
2097,000000	99,956067
2096,000000	99,961404
2095,000000	99,965853
2094,000000	99,969185
2093,000000	99,970073
2092,000000	99,968946
2091,000000	99,967858
2090,000000	99,966911
2089,000000	99,965298
2088,000000	99,965365
2087,000000	99,969820
2086,000000	99,975051
2085,000000	99,974160
2084,000000	99,967750
2083,000000	99,964476
2082,000000	99,969150
2081,000000	99,976813
2080,000000	99,981016
2079,000000	99,981539
2078,000000	99,981090
2077,000000	99,980413
2076,000000	99,979584
2075,000000	99,979265
2074,000000	99,978848
2073,000000	99,978530
2072,000000	99,982942
2071,000000	99,995351
2070,000000	100,008387
2069,000000	100,009836
2068,000000	99,999112
2067,000000	99,988367
2066,000000	99,985035
2065,000000	99,984243
2064,000000	99,982135
2063,000000	99,985024
2062,000000	99,998414
2061,000000	100,015912
2060,000000	100,026406
2059,000000	100,025899
2058,000000	100,017183
2057,000000	100,004758
2056,000000	99,994957
2055,000000	99,994113
2054,000000	100,001395
2053,000000	100,008588
2052,000000	100,010165
2051,000000	100,007554
2050,000000	100,002255
2049,000000	99,993319
2048,000000	99,984346
2047,000000	99,983048
2046,000000	99,990214
2045,000000	99,999846
2044,000000	100,011755
2043,000000	100,030673
2042,000000	100,049575
2041,000000	100,050056
2040,000000	100,027601
2039,000000	100,002246
2038,000000	99,995560
2037,000000	100,009637
2036,000000	100,034266
2035,000000	100,061112
2034,000000	100,082993
2033,000000	100,092670
2032,000000	100,092488
2031,000000	100,092898
2030,000000	100,094857
2029,000000	100,087127
2028,000000	100,065858
2027,000000	100,042427
2026,000000	100,027459
2025,000000	100,021359
2024,000000	100,022216
2023,000000	100,028078
2022,000000	100,030305
2021,000000	100,021654
2020,000000	100,013110
2019,000000	100,023778
2018,000000	100,050953
2017,000000	100,068924
2016,000000	100,062858
2015,000000	100,044695
2014,000000	100,029374
2013,000000	100,017533
2012,000000	100,007456
2011,000000	100,003835
2010,000000	100,007280
2009,000000	100,011857
2008,000000	100,019553
2007,000000	100,039741
2006,000000	100,068267
2005,000000	100,086729
2004,000000	100,088518
2003,000000	100,085373
2002,000000	100,084209
2001,000000	100,077283
2000,000000	100,061943
1999,000000	100,051113
1998,000000	100,054214
1997,000000	100,063105
1996,000000	100,066338
1995,000000	100,065113
1994,000000	100,065493
1993,000000	100,066481
1992,000000	100,064808
1991,000000	100,062321
1990,000000	100,060327
1989,000000	100,055795
1988,000000	100,049191
1987,000000	100,045570
1986,000000	100,043325
1985,000000	100,033794
1984,000000	100,017626
1983,000000	100,009069
1982,000000	100,017401
1981,000000	100,034197
1980,000000	100,045009
1979,000000	100,043109
1978,000000	100,027196
1977,000000	100,001143
1976,000000	99,981011
1975,000000	99,983922
1974,000000	100,005878
1973,000000	100,027021
1972,000000	100,040480
1971,000000	100,058512
1970,000000	100,087482
1969,000000	100,116739
1968,000000	100,137548
1967,000000	100,154753
1966,000000	100,170979
1965,000000	100,176239
1964,000000	100,162678
1963,000000	100,136990
1962,000000	100,113888
1961,000000	100,106097
1960,000000	100,118826
1959,000000	100,143310
1958,000000	100,158601
1957,000000	100,152165
1956,000000	100,136358
1955,000000	100,132147
1954,000000	100,140868
1953,000000	100,147291
1952,000000	100,146492
1951,000000	100,149577
1950,000000	100,162450
1949,000000	100,176172
1948,000000	100,181207
1947,000000	100,175907
1946,000000	100,158851
1945,000000	100,129254
1944,000000	100,098538
1943,000000	100,085261
1942,000000	100,091613
1941,000000	100,099723
1940,000000	100,097284
1939,000000	100,089403
1938,000000	100,083109
1937,000000	100,077252
1936,000000	100,071530
1935,000000	100,072153
1934,000000	100,082047
1933,000000	100,096070
1932,000000	100,110053
1931,000000	100,125302
1930,000000	100,139971
1929,000000	100,146204
1928,000000	100,142004
1927,000000	100,134911
1926,000000	100,130801
1925,000000	100,128094
1924,000000	100,125932
1923,000000	100,128717
1922,000000	100,136661
1921,000000	100,142236
1920,000000	100,140993
1919,000000	100,136742
1918,000000	100,132933
1917,000000	100,127208
1916,000000	100,120097
1915,000000	100,117875
1914,000000	100,121931
1913,000000	100,125486
1912,000000	100,123834
1911,000000	100,120662
1910,000000	100,119311
1909,000000	100,116083
1908,000000	100,108943
1907,000000	100,102974
1906,000000	100,101934
1905,000000	100,102419
1904,000000	100,101496
1903,000000	100,103639
1902,000000	100,111978
1901,000000	100,120116
1900,000000	100,120871
1899,000000	100,116720
1898,000000	100,115366
1897,000000	100,119646
1896,000000	100,126601
1895,000000	100,132923
1894,000000	100,136220
1893,000000	100,135294
1892,000000	100,133086
1891,000000	100,134739
1890,000000	100,139487
1889,000000	100,139524
1888,000000	100,132023
1887,000000	100,124071
1886,000000	100,121315
1885,000000	100,121150
1884,000000	100,119683
1883,000000	100,118738
1882,000000	100,120872
1881,000000	100,123538
1880,000000	100,124001
1879,000000	100,123777
1878,000000	100,124030
1877,000000	100,122706
1876,000000	100,119417
1875,000000	100,118285
1874,000000	100,121995
1873,000000	100,127235
1872,000000	100,129982
1871,000000	100,130699
1870,000000	100,130915
1869,000000	100,129073
1868,000000	100,125070
1867,000000	100,124017
1866,000000	100,128301
1865,000000	100,133333
1864,000000	100,135315
1863,000000	100,136193
1862,000000	100,138324
1861,000000	100,139776
1860,000000	100,139004
1859,000000	100,138997
1858,000000	100,141903
1857,000000	100,144621
1856,000000	100,144188
1855,000000	100,142692
1854,000000	100,142591
1853,000000	100,141918
1852,000000	100,139875
1851,000000	100,139786
1850,000000	100,142443
1849,000000	100,144071
1848,000000	100,143425
1847,000000	100,145091
1846,000000	100,151003
1845,000000	100,155030
1844,000000	100,151532
1843,000000	100,146115
1842,000000	100,147153
1841,000000	100,152106
1840,000000	100,153775
1839,000000	100,150621
1838,000000	100,146563
1837,000000	100,144567
1836,000000	100,144524
1835,000000	100,146221
1834,000000	100,149062
1833,000000	100,151095
1832,000000	100,151540
1831,000000	100,151104
1830,000000	100,149290
1829,000000	100,146063
1828,000000	100,145182
1827,000000	100,149903
1826,000000	100,156984
1825,000000	100,159735
1824,000000	100,156589
1823,000000	100,153524
1822,000000	100,154578
1821,000000	100,156974
1820,000000	100,157491
1819,000000	100,156815
1818,000000	100,156607
1817,000000	100,155334
1816,000000	100,151224
1815,000000	100,146980
1814,000000	100,145529
1813,000000	100,145560
1812,000000	100,143621
1811,000000	100,138833
1810,000000	100,133532
1809,000000	100,128451
1808,000000	100,122343
1807,000000	100,114886
1806,000000	100,105166
1805,000000	100,090127
1804,000000	100,068324
1803,000000	100,043656
1802,000000	100,020523
1801,000000	99,999266
1800,000000	99,978797
1799,000000	99,961202
1798,000000	99,950014
1797,000000	99,944609
1796,000000	99,942421
1795,000000	99,943745
1794,000000	99,950643
1793,000000	99,963137
1792,000000	99,978030
1791,000000	99,993654
1790,000000	100,011793
1789,000000	100,031610
1788,000000	100,050106
1787,000000	100,066151
1786,000000	100,079664
1785,000000	100,088707
1784,000000	100,092163
1783,000000	100,093957
1782,000000	100,097069
1781,000000	100,100310
1780,000000	100,101967
1779,000000	100,102528
1778,000000	100,103403
1777,000000	100,103685
1776,000000	100,103644
1775,000000	100,105035
1774,000000	100,106621
1773,000000	100,103999
1772,000000	100,096131
1771,000000	100,088394
1770,000000	100,085013
1769,000000	100,082324
1768,000000	100,075060
1767,000000	100,062943
1766,000000	100,048139
1765,000000	100,030899
1764,000000	100,009683
1763,000000	99,984088
1762,000000	99,953675
1761,000000	99,917725
1760,000000	99,877684
1759,000000	99,835215
1758,000000	99,787406
1757,000000	99,728689
1756,000000	99,660780
1755,000000	99,591315
1754,000000	99,520897
1753,000000	99,439943
1752,000000	99,340893
1751,000000	99,226596
1750,000000	99,103767
1749,000000	98,972440
1748,000000	98,830751
1747,000000	98,682854
1746,000000	98,530032
1745,000000	98,367841
1744,000000	98,197323
1743,000000	98,031411
1742,000000	97,884132
1741,000000	97,760757
1740,000000	97,666185
1739,000000	97,608995
1738,000000	97,588076
1737,000000	97,590912
1736,000000	97,610375
1735,000000	97,654156
1734,000000	97,721124
1733,000000	97,785954
1732,000000	97,842075
1731,000000	97,902655
1730,000000	97,973819
1729,000000	98,050807
1728,000000	98,127561
1727,000000	98,204468
1726,000000	98,284121
1725,000000	98,369302
1724,000000	98,461295
1723,000000	98,556789
1722,000000	98,648324
1721,000000	98,730294
1720,000000	98,806924
1719,000000	98,891386
1718,000000	98,989734
1717,000000	99,084671
1716,000000	99,159952
1715,000000	99,223988
1714,000000	99,286859
1713,000000	99,345333
1712,000000	99,393708
1711,000000	99,433384
1710,000000	99,466044
1709,000000	99,488940
1708,000000	99,502447
1707,000000	99,512485
1706,000000	99,522326
1705,000000	99,527879
1704,000000	99,528334
1703,000000	99,529307
1702,000000	99,530702
1701,000000	99,524355
1700,000000	99,503416
1699,000000	99,480089
1698,000000	99,472351
1697,000000	99,473428
1696,000000	99,471831
1695,000000	99,465530
1694,000000	99,459424
1693,000000	99,455966
1692,000000	99,452257
1691,000000	99,449119
1690,000000	99,448382
1689,000000	99,448622
1688,000000	99,450609
1687,000000	99,455482
1686,000000	99,461619
1685,000000	99,466044
1684,000000	99,467413
1683,000000	99,471313
1682,000000	99,482501
1681,000000	99,493339
1680,000000	99,500263
1679,000000	99,505624
1678,000000	99,508895
1677,000000	99,506816
1676,000000	99,500672
1675,000000	99,496224
1674,000000	99,494119
1673,000000	99,492965
1672,000000	99,493441
1671,000000	99,498402
1670,000000	99,507457
1669,000000	99,513983
1668,000000	99,517847
1667,000000	99,523918
1666,000000	99,530091
1665,000000	99,530763
1664,000000	99,526056
1663,000000	99,523333
1662,000000	99,525551
1661,000000	99,527751
1660,000000	99,528628
1659,000000	99,530052
1658,000000	99,530377
1657,000000	99,526422
1656,000000	99,519191
1655,000000	99,514015
1654,000000	99,519696
1653,000000	99,529995
1652,000000	99,526257
1651,000000	99,523125
1650,000000	99,525728
1649,000000	99,526456
1648,000000	99,527230
1647,000000	99,535149
1646,000000	99,546482
1645,000000	99,551514
1644,000000	99,550419
1643,000000	99,549295
1642,000000	99,549708
1641,000000	99,547814
1640,000000	99,542397
1639,000000	99,536439
1638,000000	99,532598
1637,000000	99,531105
1636,000000	99,532558
1635,000000	99,534369
1634,000000	99,532211
1633,000000	99,526592
1632,000000	99,519495
1631,000000	99,514206
1630,000000	99,510591
1629,000000	99,504627
1628,000000	99,495416
1627,000000	99,487538
1626,000000	99,481935
1625,000000	99,474746
1624,000000	99,467082
1623,000000	99,465409
1622,000000	99,469161
1621,000000	99,470911
1620,000000	99,468550
1619,000000	99,465243
1618,000000	99,462885
1617,000000	99,458054
1616,000000	99,449257
1615,000000	99,442311
1614,000000	99,438244
1613,000000	99,430994
1612,000000	99,419728
1611,000000	99,410057
1610,000000	99,403605
1609,000000	99,396794
1608,000000	99,390470
1607,000000	99,389173
1606,000000	99,389916
1605,000000	99,385217
1604,000000	99,375954
1603,000000	99,368180
1602,000000	99,361104
1601,000000	99,348151
1600,000000	99,329115
1599,000000	99,310494
1598,000000	99,294756
1597,000000	99,279932
1596,000000	99,268850
1595,000000	99,268240
1594,000000	99,276678
1593,000000	99,284021
1592,000000	99,284814
1591,000000	99,281769
1590,000000	99,275758
1589,000000	99,263580
1588,000000	99,246485
1587,000000	99,229781
1586,000000	99,212169
1585,000000	99,185444
1584,000000	99,148842
1583,000000	99,109972
1582,000000	99,070701
1581,000000	99,026422
1580,000000	98,979251
1579,000000	98,938958
1578,000000	98,913299
1577,000000	98,907918
1576,000000	98,927854
1575,000000	98,968269
1574,000000	99,012564
1573,000000	99,048684
1572,000000	99,080103
1571,000000	99,120997
1570,000000	99,176797
1569,000000	99,231175
1568,000000	99,271274
1567,000000	99,301952
1566,000000	99,328266
1565,000000	99,348489
1564,000000	99,361895
1563,000000	99,370165
1562,000000	99,370694
1561,000000	99,358966
1560,000000	99,349711
1559,000000	99,371149
1558,000000	99,405096
1557,000000	99,420330
1556,000000	99,420313
1555,000000	99,417077
1554,000000	99,410230
1553,000000	99,393705
1552,000000	99,369136
1551,000000	99,342944
1550,000000	99,314979
1549,000000	99,277475
1548,000000	99,227117
1547,000000	99,167765
1546,000000	99,100258
1545,000000	99,022799
1544,000000	98,939852
1543,000000	98,861266
1542,000000	98,794146
1541,000000	98,747666
1540,000000	98,741500
1539,000000	98,777969
1538,000000	98,825607
1537,000000	98,860685
1536,000000	98,885705
1535,000000	98,917183
1534,000000	98,963832
1533,000000	99,009854
1532,000000	99,035782
1531,000000	99,043045
1530,000000	99,039180
1529,000000	99,025650
1528,000000	99,005470
1527,000000	98,985923
1526,000000	98,967144
1525,000000	98,941487
1524,000000	98,908702
1523,000000	98,877207
1522,000000	98,849645
1521,000000	98,816337
1520,000000	98,773787
1519,000000	98,731211
1518,000000	98,691485
1517,000000	98,652397
1516,000000	98,615438
1515,000000	98,580978
1514,000000	98,540947
1513,000000	98,487634
1512,000000	98,425488
1511,000000	98,364800
1510,000000	98,305864
1509,000000	98,238830
1508,000000	98,162571
1507,000000	98,088368
1506,000000	98,013160
1505,000000	97,925627
1504,000000	97,834433
1503,000000	97,746911
1502,000000	97,655366
1501,000000	97,550153
1500,000000	97,434275
1499,000000	97,318302
1498,000000	97,200568
1497,000000	97,071275
1496,000000	96,936344
1495,000000	96,811380
1494,000000	96,692003
1493,000000	96,559990
1492,000000	96,409858
1491,000000	96,251386
1490,000000	96,091754
1489,000000	95,929361
1488,000000	95,767332
1487,000000	95,611800
1486,000000	95,458199
1485,000000	95,296673
1484,000000	95,128458
1483,000000	94,958639
1482,000000	94,782564
1481,000000	94,596236
1480,000000	94,409354
1479,000000	94,231127
1478,000000	94,051534
1477,000000	93,854591
1476,000000	93,641296
1475,000000	93,422808
1474,000000	93,195811
1473,000000	92,956313
1472,000000	92,727826
1471,000000	92,529566
1470,000000	92,344266
1469,000000	92,150852
1468,000000	91,951868
1467,000000	91,758811
1466,000000	91,573002
1465,000000	91,396628
1464,000000	91,250032
1463,000000	91,144151
1462,000000	91,058966
1461,000000	90,969681
1460,000000	90,870651
1459,000000	90,768073
1458,000000	90,661920
1457,000000	90,552988
1456,000000	90,457398
1455,000000	90,381351
1454,000000	90,306294
1453,000000	90,220060
1452,000000	90,131874
1451,000000	90,052078
1450,000000	89,972933
1449,000000	89,882506
1448,000000	89,784779
1447,000000	89,686596
1446,000000	89,575389
1445,000000	89,435502
1444,000000	89,267889
1443,000000	89,073422
1442,000000	88,838662
1441,000000	88,556614
1440,000000	88,242991
1439,000000	87,906168
1438,000000	87,522891
1437,000000	87,088593
1436,000000	86,685045
1435,000000	86,396747
1434,000000	86,206717
1433,000000	86,065597
1432,000000	85,960472
1431,000000	85,882465
1430,000000	85,787006
1429,000000	85,630094
1428,000000	85,423606
1427,000000	85,216300
1426,000000	85,048447
1425,000000	84,958173
1424,000000	84,982879
1423,000000	85,106268
1422,000000	85,264137
1421,000000	85,429822
1420,000000	85,642765
1419,000000	85,923423
1418,000000	86,210291
1417,000000	86,457107
1416,000000	86,696792
1415,000000	86,969252
1414,000000	87,278422
1413,000000	87,621091
1412,000000	88,007989
1411,000000	88,435975
1410,000000	88,872850
1409,000000	89,291447
1408,000000	89,689332
1407,000000	90,069491
1406,000000	90,427958
1405,000000	90,762079
1404,000000	91,066305
1403,000000	91,323135
1402,000000	91,525498
1401,000000	91,696964
1400,000000	91,872081
1399,000000	92,058338
1398,000000	92,237117
1397,000000	92,406346
1396,000000	92,587436
1395,000000	92,788202
1394,000000	92,986044
1393,000000	93,159158
1392,000000	93,307428
1391,000000	93,436013
1390,000000	93,548679
1389,000000	93,655857
1388,000000	93,769449
1387,000000	93,886286
1386,000000	93,993257
1385,000000	94,089101
1384,000000	94,182165
1383,000000	94,273379
1382,000000	94,357929
1381,000000	94,436897
1380,000000	94,515402
1379,000000	94,592855
1378,000000	94,666683
1377,000000	94,743301
1376,000000	94,834166
1375,000000	94,941373
1374,000000	95,053279
1373,000000	95,156195
1372,000000	95,243944
1371,000000	95,316340
1370,000000	95,377348
1369,000000	95,433964
1368,000000	95,488743
1367,000000	95,535269
1366,000000	95,568759
1365,000000	95,595296
1364,000000	95,623973
1363,000000	95,655087
1362,000000	95,682659
1361,000000	95,704488
1360,000000	95,721224
1359,000000	95,730907
1358,000000	95,733273
1357,000000	95,734342
1356,000000	95,740476
1355,000000	95,752112
1354,000000	95,769210
1353,000000	95,796802
1352,000000	95,838410
1351,000000	95,890257
1350,000000	95,946544
1349,000000	96,005252
1348,000000	96,063209
1347,000000	96,109581
1346,000000	96,131525
1345,000000	96,122813
1344,000000	96,081856
1343,000000	96,006142
1342,000000	95,894456
1341,000000	95,750765
1340,000000	95,582804
1339,000000	95,399017
1338,000000	95,209760
1337,000000	95,028098
1336,000000	94,864465
1335,000000	94,722515
1334,000000	94,602267
1333,000000	94,504165
1332,000000	94,427538
1331,000000	94,368768
1330,000000	94,324855
1329,000000	94,297474
1328,000000	94,289833
1327,000000	94,300693
1326,000000	94,326344
1325,000000	94,366137
1324,000000	94,421549
1323,000000	94,491623
1322,000000	94,573900
1321,000000	94,668968
1320,000000	94,778255
1319,000000	94,897958
1318,000000	95,020426
1317,000000	95,140164
1316,000000	95,254175
1315,000000	95,358860
1314,000000	95,452139
1313,000000	95,536743
1312,000000	95,616690
1311,000000	95,692687
1310,000000	95,764867
1309,000000	95,836278
1308,000000	95,908823
1307,000000	95,979810
1306,000000	96,046926
1305,000000	96,112978
1304,000000	96,181134
1303,000000	96,249381
1302,000000	96,315167
1301,000000	96,381323
1300,000000	96,451871
1299,000000	96,525544
1298,000000	96,598977
1297,000000	96,672653
1296,000000	96,747901
1295,000000	96,821366
1294,000000	96,888197
1293,000000	96,947554
1292,000000	96,999785
1291,000000	97,041353
1290,000000	97,067931
1289,000000	97,080467
1288,000000	97,082781
1287,000000	97,076020
1286,000000	97,059328
1285,000000	97,032784
1284,000000	96,996248
1283,000000	96,947083
1282,000000	96,883256
1281,000000	96,806505
1280,000000	96,719287
1279,000000	96,621612
1278,000000	96,512134
1277,000000	96,389738
1276,000000	96,251917
1275,000000	96,094416
1274,000000	95,916483
1273,000000	95,723121
1272,000000	95,519752
1271,000000	95,306537
1270,000000	95,079219
1269,000000	94,834923
1268,000000	94,574589
1267,000000	94,301856
1266,000000	94,022641
1265,000000	93,744822
1264,000000	93,476030
1263,000000	93,220759
1262,000000	92,980340
1261,000000	92,755154
1260,000000	92,544948
1259,000000	92,345621
1258,000000	92,149745
1257,000000	91,954636
1256,000000	91,768931
1255,000000	91,609465
1254,000000	91,489385
1253,000000	91,409677
1252,000000	91,359993
1251,000000	91,324133
1250,000000	91,288256
1249,000000	91,247155
1248,000000	91,203602
1247,000000	91,161571
1246,000000	91,121263
1245,000000	91,082656
1244,000000	91,050103
1243,000000	91,030438
1242,000000	91,028708
1241,000000	91,047348
1240,000000	91,088371
1239,000000	91,152871
1238,000000	91,239896
1237,000000	91,349040
1236,000000	91,480705
1235,000000	91,632634
1234,000000	91,798208
1233,000000	91,970733
1232,000000	92,149360
1231,000000	92,338516
1230,000000	92,545026
1229,000000	92,776144
1228,000000	93,036300
1227,000000	93,323863
1226,000000	93,630594
1225,000000	93,944305
1224,000000	94,250584
1223,000000	94,535027
1222,000000	94,788482
1221,000000	95,010059
1220,000000	95,202139
1219,000000	95,364471
1218,000000	95,496665
1217,000000	95,601302
1216,000000	95,682302
1215,000000	95,742348
1214,000000	95,784364
1213,000000	95,813674
1212,000000	95,833611
1211,000000	95,843001
1210,000000	95,840589
1209,000000	95,828511
1208,000000	95,809566
1207,000000	95,783223
1206,000000	95,747997
1205,000000	95,704756
1204,000000	95,654621
1203,000000	95,597187
1202,000000	95,533195
1201,000000	95,466230
1200,000000	95,399137
1199,000000	95,332548
1198,000000	95,270699
1197,000000	95,226024
1196,000000	95,212664
1195,000000	95,235322
1194,000000	95,287835
1193,000000	95,360114
1192,000000	95,443867
1191,000000	95,533501
1190,000000	95,626573
1189,000000	95,724247
1188,000000	95,826710
1187,000000	95,928177
1186,000000	96,018756
1185,000000	96,090628
1184,000000	96,140973
1183,000000	96,172402
1182,000000	96,194191
1181,000000	96,220330
1180,000000	96,261773
1179,000000	96,319834
1178,000000	96,388451
1177,000000	96,460171
1176,000000	96,527805
1175,000000	96,584680
1174,000000	96,627988
1173,000000	96,660727
1172,000000	96,687502
1171,000000	96,710245
1170,000000	96,729958
1169,000000	96,749086
1168,000000	96,769589
1167,000000	96,791821
1166,000000	96,818116
1165,000000	96,854129
1164,000000	96,903249
1163,000000	96,962116
1162,000000	97,024491
1161,000000	97,086847
1160,000000	97,147186
1159,000000	97,201615
1158,000000	97,245811
1157,000000	97,277796
1156,000000	97,296844
1155,000000	97,303125
1154,000000	97,300451
1153,000000	97,295898
1152,000000	97,294508
1151,000000	97,297575
1150,000000	97,307633
1149,000000	97,330337
1148,000000	97,368645
1147,000000	97,419222
1146,000000	97,477754
1145,000000	97,543220
1144,000000	97,614282
1143,000000	97,686534
1142,000000	97,756765
1141,000000	97,825296
1140,000000	97,890325
1139,000000	97,945428
1138,000000	97,986974
1137,000000	98,019113
1136,000000	98,046009
1135,000000	98,064202
1134,000000	98,067589
1133,000000	98,054986
1132,000000	98,028456
1131,000000	97,987572
1130,000000	97,931589
1129,000000	97,864439
1128,000000	97,791926
1127,000000	97,716351
1126,000000	97,636870
1125,000000	97,553502
1124,000000	97,467737
1123,000000	97,380973
1122,000000	97,295190
1121,000000	97,213190
1120,000000	97,136286
1119,000000	97,063855
1118,000000	96,996644
1117,000000	96,937093
1116,000000	96,884482
1115,000000	96,833267
1114,000000	96,778644
1113,000000	96,720365
1112,000000	96,658494
1111,000000	96,589461
1110,000000	96,509970
1109,000000	96,421456
1108,000000	96,326892
1107,000000	96,226828
1106,000000	96,122751
1105,000000	96,021148
1104,000000	95,929306
1103,000000	95,849175
1102,000000	95,779427
1101,000000	95,721682
1100,000000	95,679709
1099,000000	95,652686
1098,000000	95,635274
1097,000000	95,624462
1096,000000	95,622009
1095,000000	95,629862
1094,000000	95,646673
1093,000000	95,670909
1092,000000	95,703688
1091,000000	95,746829
1090,000000	95,800224
1089,000000	95,860995
1088,000000	95,924079
1087,000000	95,984323
1086,000000	96,040410
1085,000000	96,096188
1084,000000	96,155789
1083,000000	96,218449
1082,000000	96,279739
1081,000000	96,335922
1080,000000	96,384521
1079,000000	96,423418
1078,000000	96,453005
1077,000000	96,477916
1076,000000	96,503876
1075,000000	96,533653
1074,000000	96,567629
1073,000000	96,605478
1072,000000	96,644559
1071,000000	96,679438
1070,000000	96,706464
1069,000000	96,727725
1068,000000	96,748198
1067,000000	96,770813
1066,000000	96,796064
1065,000000	96,823698
1064,000000	96,852504
1063,000000	96,880902
1062,000000	96,909951
1061,000000	96,943055
1060,000000	96,980409
1059,000000	97,016660
1058,000000	97,047034
1057,000000	97,073289
1056,000000	97,100862
1055,000000	97,132164
1054,000000	97,164927
1053,000000	97,195369
1052,000000	97,221024
1051,000000	97,242370
1050,000000	97,262844
1049,000000	97,285029
1048,000000	97,306730
1047,000000	97,324043
1046,000000	97,338447
1045,000000	97,356538
1044,000000	97,381803
1043,000000	97,410316
1042,000000	97,435050
1041,000000	97,451320
1040,000000	97,458081
1039,000000	97,458278
1038,000000	97,458497
1037,000000	97,463714
1036,000000	97,471809
1035,000000	97,477451
1034,000000	97,480906
1033,000000	97,487243
1032,000000	97,496739
1031,000000	97,502989
1030,000000	97,502338
1029,000000	97,498476
1028,000000	97,495365
1027,000000	97,492031
1026,000000	97,487583
1025,000000	97,485393
1024,000000	97,488299
1023,000000	97,494358
1022,000000	97,501077
1021,000000	97,509881
1020,000000	97,522992
1019,000000	97,539622
1018,000000	97,557898
1017,000000	97,577408
1016,000000	97,597878
1015,000000	97,619034
1014,000000	97,643132
1013,000000	97,672992
1012,000000	97,706015
1011,000000	97,735086
1010,000000	97,757015
1009,000000	97,774741
1008,000000	97,789971
1007,000000	97,799908
1006,000000	97,803746
1005,000000	97,806035
1004,000000	97,809934
1003,000000	97,812400
1002,000000	97,808754
1001,000000	97,796837
1000,000000	97,774799
999,000000	97,741178
998,000000	97,700871
997,000000	97,664281
996,000000	97,635555
995,000000	97,606875
994,000000	97,568162
993,000000	97,518209
992,000000	97,462180
991,000000	97,403332
990,000000	97,342320
989,000000	97,279360
988,000000	97,211616
987,000000	97,131965
986,000000	97,035669
985,000000	96,926420
984,000000	96,810984
983,000000	96,690548
982,000000	96,561717
981,000000	96,422749
980,000000	96,274504
979,000000	96,116927
978,000000	95,950059
977,000000	95,777763
976,000000	95,605681
975,000000	95,435722
974,000000	95,266349
973,000000	95,099018
972,000000	94,940622
971,000000	94,799068
970,000000	94,678470
969,000000	94,579325
968,000000	94,500772
967,000000	94,441074
966,000000	94,399225
965,000000	94,376263
964,000000	94,373380
963,000000	94,388657
962,000000	94,417162
961,000000	94,455321
960,000000	94,502451
959,000000	94,558811
958,000000	94,625226
957,000000	94,703583
956,000000	94,795126
955,000000	94,897691
954,000000	95,007258
953,000000	95,121631
952,000000	95,239235
951,000000	95,355420
950,000000	95,463808
949,000000	95,561902
948,000000	95,652730
947,000000	95,741120
946,000000	95,830103
945,000000	95,919785
944,000000	96,007483
943,000000	96,089536
942,000000	96,165352
941,000000	96,238499
940,000000	96,311882
939,000000	96,383433
938,000000	96,448403
937,000000	96,504885
936,000000	96,555362
935,000000	96,604033
934,000000	96,653682
933,000000	96,702939
932,000000	96,745991
931,000000	96,777880
930,000000	96,800979
929,000000	96,823051
928,000000	96,848047
927,000000	96,873167
926,000000	96,896750
925,000000	96,923812
924,000000	96,960047
923,000000	97,004071
922,000000	97,049455
921,000000	97,092335
920,000000	97,133985
919,000000	97,178370
918,000000	97,230265
917,000000	97,293071
916,000000	97,365804
915,000000	97,444401
914,000000	97,527317
913,000000	97,616816
912,000000	97,712801
911,000000	97,809828
910,000000	97,903122
909,000000	97,993441
908,000000	98,082885
907,000000	98,169811
906,000000	98,251365
905,000000	98,327128
904,000000	98,397361
903,000000	98,461244
902,000000	98,519294
901,000000	98,573501
900,000000	98,622949
899,000000	98,664832
898,000000	98,702304
897,000000	98,744878
896,000000	98,797259
895,000000	98,853029
894,000000	98,903297
893,000000	98,946298
892,000000	98,983808
891,000000	99,014311
890,000000	99,032584
889,000000	99,028278
888,000000	98,977517
887,000000	98,842506
886,000000	98,594277
885,000000	98,233522
884,000000	97,780883
883,000000	97,239216
882,000000	96,567117
881,000000	95,701221
880,000000	94,618719
879,000000	93,396255
878,000000	92,209354
877,000000	91,269151
876,000000	90,741838
875,000000	90,704801
874,000000	91,147680
873,000000	91,989568
872,000000	93,092797
871,000000	94,276220
870,000000	95,360900
869,000000	96,230669
868,000000	96,857595
867,000000	97,280974
866,000000	97,566259
865,000000	97,769976
864,000000	97,922616
863,000000	98,035036
862,000000	98,114894
861,000000	98,176289
860,000000	98,232992
859,000000	98,289453
858,000000	98,344401
857,000000	98,396874
856,000000	98,444669
855,000000	98,481480
854,000000	98,502642
853,000000	98,510189
852,000000	98,505771
851,000000	98,483579
850,000000	98,440598
849,000000	98,393000
848,000000	98,371512
847,000000	98,394848
846,000000	98,451060
845,000000	98,508892
844,000000	98,544482
843,000000	98,555148
842,000000	98,551869
841,000000	98,543780
840,000000	98,531677
839,000000	98,513254
838,000000	98,489855
837,000000	98,466322
836,000000	98,447406
835,000000	98,437837
834,000000	98,443948
833,000000	98,470021
832,000000	98,512985
831,000000	98,565706
830,000000	98,626655
829,000000	98,702400
828,000000	98,799106
827,000000	98,916224
826,000000	99,049396
825,000000	99,192910
824,000000	99,336877
823,000000	99,469192
822,000000	99,584994
821,000000	99,688601
820,000000	99,783437
819,000000	99,866150
818,000000	99,933285
817,000000	99,987079
816,000000	100,030748
815,000000	100,063989
814,000000	100,087148
813,000000	100,105041
812,000000	100,122165
811,000000	100,138205
810,000000	100,152180
809,000000	100,166415
808,000000	100,182248
807,000000	100,196201
806,000000	100,205430
805,000000	100,213419
804,000000	100,225368
803,000000	100,241010
802,000000	100,256757
801,000000	100,271917
800,000000	100,287425
799,000000	100,300276
798,000000	100,304515
797,000000	100,297665
796,000000	100,282936
795,000000	100,266054
794,000000	100,252302
793,000000	100,244752
792,000000	100,242166
791,000000	100,239348
790,000000	100,231720
789,000000	100,218254
788,000000	100,198485
787,000000	100,169683
786,000000	100,129622
785,000000	100,079881
784,000000	100,023722
783,000000	99,963011
782,000000	99,900426
781,000000	99,842480
780,000000	99,795934
779,000000	99,760945
778,000000	99,730125
777,000000	99,694230
776,000000	99,647451
775,000000	99,589016
774,000000	99,522512
773,000000	99,452903
772,000000	99,381464
771,000000	99,302872
770,000000	99,208469
769,000000	99,092655
768,000000	98,956734
767,000000	98,809438
766,000000	98,665788
765,000000	98,542947
764,000000	98,452068
763,000000	98,391678
762,000000	98,349529
761,000000	98,311034
760,000000	98,265676
759,000000	98,207479
758,000000	98,132954
757,000000	98,040378
756,000000	97,930834
755,000000	97,809112
754,000000	97,682058
753,000000	97,553989
752,000000	97,423592
751,000000	97,287113
750,000000	97,145107
749,000000	97,004149
748,000000	96,871678
747,000000	96,752269
746,000000	96,649910
745,000000	96,570087
744,000000	96,516658
743,000000	96,489952
742,000000	96,490633
741,000000	96,521119
740,000000	96,578942
739,000000	96,652657
738,000000	96,730314
737,000000	96,809349
736,000000	96,892770
735,000000	96,977393
734,000000	97,051149
733,000000	97,102381
732,000000	97,129200
731,000000	97,141545
730,000000	97,156954
729,000000	97,191421
728,000000	97,248380
727,000000	97,315134
726,000000	97,372500
725,000000	97,407460
724,000000	97,415330
723,000000	97,394461
722,000000	97,346384
721,000000	97,282587
720,000000	97,222885
719,000000	97,174975
718,000000	97,112393
717,000000	96,979800
716,000000	96,732209
715,000000	96,384786
714,000000	96,029277
713,000000	95,788493
712,000000	95,735500
711,000000	95,843970
710,000000	96,014633
709,000000	96,148128
708,000000	96,194856
707,000000	96,154351
706,000000	96,049339
705,000000	95,906477
704,000000	95,748139
703,000000	95,586472
702,000000	95,422061
701,000000	95,251329
700,000000	95,074734
699,000000	94,897814
698,000000	94,729611
697,000000	94,582393
696,000000	94,466758
695,000000	94,383075
694,000000	94,321404
693,000000	94,271139
692,000000	94,227573
691,000000	94,190079
690,000000	94,159961
689,000000	94,140129
688,000000	94,130315
687,000000	94,123331
686,000000	94,113253
685,000000	94,105448
684,000000	94,110451
683,000000	94,128959
682,000000	94,151057
681,000000	94,169961
680,000000	94,188666
679,000000	94,214138
678,000000	94,252273
677,000000	94,307562
676,000000	94,381686
675,000000	94,473228
674,000000	94,579530
673,000000	94,694485
672,000000	94,801932
671,000000	94,891847
670,000000	94,983241
669,000000	95,133613
668,000000	95,366773
667,000000	95,572090
666,000000	95,654645
665,000000	95,661473
664,000000	95,660101
663,000000	95,667279
662,000000	95,659998
661,000000	95,609019
660,000000	95,507658
659,000000	95,363934
658,000000	95,183924
657,000000	94,968190
656,000000	94,721258
655,000000	94,455090
654,000000	94,180798
653,000000	93,902308
652,000000	93,622760
651,000000	93,349680
650,000000	93,087291
649,000000	92,833219
648,000000	92,590418
647,000000	92,369931
646,000000	92,173157
645,000000	91,983892
644,000000	91,786330
643,000000	91,578968
642,000000	91,364017
641,000000	91,137747
640,000000	90,900981
639,000000	90,666992
638,000000	90,449798
637,000000	90,256062
636,000000	90,094389
635,000000	89,975884
634,000000	89,895232
633,000000	89,828808
632,000000	89,760676
631,000000	89,693826
630,000000	89,629629
629,000000	89,554093
628,000000	89,453124
627,000000	89,325221
626,000000	89,171452
625,000000	88,986572
624,000000	88,769040
623,000000	88,526769
622,000000	88,265241
621,000000	87,983885
620,000000	87,690453
619,000000	87,402504
618,000000	87,125883
617,000000	86,849466
616,000000	86,572990
615,000000	86,321205
614,000000	86,117109
613,000000	85,962767
612,000000	85,859733
611,000000	85,825659
610,000000	85,875731
609,000000	86,005383
608,000000	86,204012
607,000000	86,469686
606,000000	86,799738
605,000000	87,186293
604,000000	87,631045
603,000000	88,148735
602,000000	88,748172
601,000000	89,415199
600,000000	90,113121
599,000000	90,791872
598,000000	91,406163
597,000000	91,938612
596,000000	92,404692
595,000000	92,832007
594,000000	93,234840
593,000000	93,605380
592,000000	93,923657
591,000000	94,179852
590,000000	94,390605
589,000000	94,588775
588,000000	94,796329
587,000000	95,012038
586,000000	95,225249
585,000000	95,430997
584,000000	95,627486
583,000000	95,811547
582,000000	95,986617
581,000000	96,164419
580,000000	96,347627
579,000000	96,521491
578,000000	96,674920
577,000000	96,818095
576,000000	96,964684
575,000000	97,108254
574,000000	97,233342
573,000000	97,341018
572,000000	97,444972
571,000000	97,551139
570,000000	97,656913
569,000000	97,762789
568,000000	97,870503
567,000000	97,975565
566,000000	98,075643
565,000000	98,178298
564,000000	98,286025
563,000000	98,383414
562,000000	98,454126
561,000000	98,500766
560,000000	98,533597
559,000000	98,551195
558,000000	98,550292
557,000000	98,543567
556,000000	98,548713
555,000000	98,567666
554,000000	98,591889
553,000000	98,621209
552,000000	98,661852
551,000000	98,712891
550,000000	98,769073
549,000000	98,829732
548,000000	98,891219
547,000000	98,940758
546,000000	98,975142
545,000000	99,016962
544,000000	99,092130
543,000000	99,196167
542,000000	99,298365
541,000000	99,373183
540,000000	99,416280
539,000000	99,439395
538,000000	99,464559
537,000000	99,513545
536,000000	99,587084
535,000000	99,662104
534,000000	99,724565
533,000000	99,793451
532,000000	99,895622
531,000000	100,028396
530,000000	100,164462
529,000000	100,284094
528,000000	100,381736
527,000000	100,451972
526,000000	100,494445
525,000000	100,525377
524,000000	100,559731
523,000000	100,590144
522,000000	100,602528
521,000000	100,601658
520,000000	100,604579
519,000000	100,618378
518,000000	100,641448
517,000000	100,675707
516,000000	100,717128
515,000000	100,746791
514,000000	100,754394
513,000000	100,758815
512,000000	100,784783
511,000000	100,828624
510,000000	100,868182
509,000000	100,898406
508,000000	100,931973
507,000000	100,969243
506,000000	100,993956
505,000000	100,999151
504,000000	100,992867
503,000000	100,979601
502,000000	100,956778
501,000000	100,926238
500,000000	100,890811
499,000000	100,841692
498,000000	100,767397
497,000000	100,677403
496,000000	100,600328
495,000000	100,555037
494,000000	100,534484
493,000000	100,518828
492,000000	100,495157
491,000000	100,460260
490,000000	100,413911
489,000000	100,357712
488,000000	100,300921
487,000000	100,264570
486,000000	100,271628
485,000000	100,323720
484,000000	100,390676
483,000000	100,437091
482,000000	100,457782
481,000000	100,472404
480,000000	100,490865
479,000000	100,505888
478,000000	100,520297
477,000000	100,555244
476,000000	100,619647
475,000000	100,689780
474,000000	100,731832
473,000000	100,733884
472,000000	100,709134
471,000000	100,681078
470,000000	100,671526
469,000000	100,687776
468,000000	100,711633
467,000000	100,713795
466,000000	100,691297
465,000000	100,671429
464,000000	100,667781
463,000000	100,661912
462,000000	100,638792
461,000000	100,611129
460,000000	100,589563
459,000000	100,549340
458,000000	100,450998
457,000000	100,296103
456,000000	100,129455
455,000000	99,992423
454,000000	99,880980
453,000000	99,776707
452,000000	99,655026
451,000000	99,501640
450,000000	99,327975
