# Supplementary material for: Machine learning-assisted non-destructive plasticizer identification and quantification in historical PVC objects based on IR spectroscopy
Source: Sci Rep. 2022 Mar 23;12:5017. doi: 10.1038/s41598-022-08862-1 (PMC8943100; doi:10.1038/s41598-022-08862-1)
Supplement: Supplementary file 1 — Supplementary Information 1. [file 41598_2022_8862_MOESM1_ESM.zip › Plasticizers_PVC_data/ATR_FTIR_all/P83.ASC]

PE IR       SUBTECH     SPECTRUM    ASCII       PEDS        4.00        
   -1
P83_2.ASC
20/10/14
13:29:25.00
20/10/14
13:29:25.00
Student
Sample 025 By student Date Wednesday, October 14 2020
450,000000
#HDR
-1
-1
#GR
cm-1
%T
1.0
0.0
4000,000000
-1,000000
3551
8
101,656255
65,108754
#DATA
4000,000000	100,089538
3999,000000	100,091608
3998,000000	100,095023
3997,000000	100,098423
3996,000000	100,100666
3995,000000	100,101780
3994,000000	100,102592
3993,000000	100,103624
3992,000000	100,104628
3991,000000	100,105222
3990,000000	100,105570
3989,000000	100,106181
3988,000000	100,107309
3987,000000	100,108884
3986,000000	100,110875
3985,000000	100,113306
3984,000000	100,115933
3983,000000	100,118204
3982,000000	100,119766
3981,000000	100,120888
3980,000000	100,122247
3979,000000	100,124246
3978,000000	100,126612
3977,000000	100,128630
3976,000000	100,129718
3975,000000	100,129806
3974,000000	100,129374
3973,000000	100,129077
3972,000000	100,129146
3971,000000	100,129244
3970,000000	100,129019
3969,000000	100,128837
3968,000000	100,129572
3967,000000	100,131761
3966,000000	100,135042
3965,000000	100,138403
3964,000000	100,140907
3963,000000	100,142181
3962,000000	100,142487
3961,000000	100,142390
3960,000000	100,142187
3959,000000	100,141683
3958,000000	100,140568
3957,000000	100,139082
3956,000000	100,137925
3955,000000	100,137852
3954,000000	100,139242
3953,000000	100,141792
3952,000000	100,144690
3951,000000	100,147124
3950,000000	100,148879
3949,000000	100,150251
3948,000000	100,151666
3947,000000	100,153341
3946,000000	100,154925
3945,000000	100,155279
3944,000000	100,153597
3943,000000	100,151109
3942,000000	100,150358
3941,000000	100,152458
3940,000000	100,156080
3939,000000	100,159133
3938,000000	100,160709
3937,000000	100,161562
3936,000000	100,162336
3935,000000	100,162489
3934,000000	100,161470
3933,000000	100,160368
3932,000000	100,161274
3931,000000	100,164555
3930,000000	100,168518
3929,000000	100,171754
3928,000000	100,174227
3927,000000	100,175932
3926,000000	100,176024
3925,000000	100,174961
3924,000000	100,175169
3923,000000	100,177808
3922,000000	100,180886
3921,000000	100,181859
3920,000000	100,180930
3919,000000	100,180464
3918,000000	100,181935
3917,000000	100,185091
3916,000000	100,189036
3915,000000	100,192703
3914,000000	100,194438
3913,000000	100,193351
3912,000000	100,190402
3911,000000	100,187747
3910,000000	100,186305
3909,000000	100,186254
3908,000000	100,187625
3907,000000	100,190457
3906,000000	100,193802
3905,000000	100,196999
3904,000000	100,201801
3903,000000	100,210142
3902,000000	100,220448
3901,000000	100,228069
3900,000000	100,229996
3899,000000	100,228069
3898,000000	100,225792
3897,000000	100,224131
3896,000000	100,222268
3895,000000	100,220591
3894,000000	100,220320
3893,000000	100,221641
3892,000000	100,222597
3891,000000	100,222628
3890,000000	100,223411
3889,000000	100,227256
3888,000000	100,232218
3887,000000	100,233230
3886,000000	100,231053
3885,000000	100,232843
3884,000000	100,241475
3883,000000	100,251744
3882,000000	100,255759
3881,000000	100,251961
3880,000000	100,246731
3879,000000	100,246319
3878,000000	100,251325
3877,000000	100,257910
3876,000000	100,260285
3875,000000	100,256267
3874,000000	100,251036
3873,000000	100,251702
3872,000000	100,257608
3871,000000	100,261182
3870,000000	100,261176
3869,000000	100,265094
3868,000000	100,276372
3867,000000	100,288286
3866,000000	100,291366
3865,000000	100,285975
3864,000000	100,281060
3863,000000	100,280848
3862,000000	100,281924
3861,000000	100,281575
3860,000000	100,279374
3859,000000	100,276193
3858,000000	100,273172
3857,000000	100,272154
3856,000000	100,272143
3855,000000	100,269006
3854,000000	100,269384
3853,000000	100,284823
3852,000000	100,307322
3851,000000	100,321940
3850,000000	100,323798
3849,000000	100,316054
3848,000000	100,305153
3847,000000	100,295879
3846,000000	100,289810
3845,000000	100,287440
3844,000000	100,288569
3843,000000	100,292847
3842,000000	100,300020
3841,000000	100,308619
3840,000000	100,315322
3839,000000	100,319798
3838,000000	100,324403
3837,000000	100,329773
3836,000000	100,333703
3835,000000	100,334939
3834,000000	100,334313
3833,000000	100,332697
3832,000000	100,330844
3831,000000	100,329970
3830,000000	100,330938
3829,000000	100,333157
3828,000000	100,334029
3827,000000	100,331687
3826,000000	100,328683
3825,000000	100,330655
3824,000000	100,338699
3823,000000	100,345922
3822,000000	100,345405
3821,000000	100,341551
3820,000000	100,343320
3819,000000	100,352652
3818,000000	100,362821
3817,000000	100,364431
3816,000000	100,359301
3815,000000	100,357417
3814,000000	100,361063
3813,000000	100,363492
3812,000000	100,360035
3811,000000	100,354152
3810,000000	100,352155
3809,000000	100,354066
3808,000000	100,354065
3807,000000	100,351066
3806,000000	100,351453
3805,000000	100,360065
3804,000000	100,373565
3803,000000	100,382251
3802,000000	100,382743
3801,000000	100,384372
3800,000000	100,392618
3799,000000	100,402036
3798,000000	100,404197
3797,000000	100,397032
3796,000000	100,387550
3795,000000	100,383245
3794,000000	100,384664
3793,000000	100,387556
3792,000000	100,389694
3791,000000	100,391903
3790,000000	100,395016
3789,000000	100,398469
3788,000000	100,401713
3787,000000	100,404473
3786,000000	100,405983
3785,000000	100,405525
3784,000000	100,404505
3783,000000	100,405667
3782,000000	100,409528
3781,000000	100,413702
3780,000000	100,416400
3779,000000	100,419263
3778,000000	100,423980
3777,000000	100,428948
3776,000000	100,430155
3775,000000	100,426405
3774,000000	100,421690
3773,000000	100,420868
3772,000000	100,423705
3771,000000	100,426819
3770,000000	100,430212
3769,000000	100,436572
3768,000000	100,445284
3767,000000	100,451555
3766,000000	100,451536
3765,000000	100,447575
3764,000000	100,446273
3763,000000	100,450497
3762,000000	100,456160
3761,000000	100,458486
3760,000000	100,458643
3759,000000	100,460459
3758,000000	100,462994
3757,000000	100,463955
3756,000000	100,464284
3755,000000	100,465787
3754,000000	100,467666
3753,000000	100,468637
3752,000000	100,471748
3751,000000	100,479528
3750,000000	100,487098
3749,000000	100,490865
3748,000000	100,495979
3747,000000	100,505601
3746,000000	100,509383
3745,000000	100,499782
3744,000000	100,490001
3743,000000	100,491094
3742,000000	100,497866
3741,000000	100,502031
3740,000000	100,502831
3739,000000	100,506570
3738,000000	100,515112
3737,000000	100,522983
3736,000000	100,527240
3735,000000	100,530884
3734,000000	100,535345
3733,000000	100,536778
3732,000000	100,532978
3731,000000	100,526955
3730,000000	100,522851
3729,000000	100,521087
3728,000000	100,518443
3727,000000	100,513912
3726,000000	100,511273
3725,000000	100,512594
3724,000000	100,514666
3723,000000	100,513725
3722,000000	100,509920
3721,000000	100,505596
3720,000000	100,501790
3719,000000	100,498030
3718,000000	100,493717
3717,000000	100,490834
3716,000000	100,491873
3715,000000	100,495693
3714,000000	100,497885
3713,000000	100,495978
3712,000000	100,492874
3711,000000	100,491928
3710,000000	100,491587
3709,000000	100,488120
3708,000000	100,479332
3707,000000	100,466405
3706,000000	100,452865
3705,000000	100,441252
3704,000000	100,430846
3703,000000	100,418932
3702,000000	100,404529
3701,000000	100,389630
3700,000000	100,377202
3699,000000	100,368409
3698,000000	100,361558
3697,000000	100,355057
3696,000000	100,350156
3695,000000	100,348268
3694,000000	100,348664
3693,000000	100,350438
3692,000000	100,354138
3691,000000	100,360102
3690,000000	100,366841
3689,000000	100,373167
3688,000000	100,379245
3687,000000	100,385115
3686,000000	100,389478
3685,000000	100,389717
3684,000000	100,385062
3683,000000	100,377906
3682,000000	100,368664
3681,000000	100,352577
3680,000000	100,327050
3679,000000	100,298540
3678,000000	100,277265
3677,000000	100,266761
3676,000000	100,268587
3675,000000	100,283580
3674,000000	100,305058
3673,000000	100,325442
3672,000000	100,337570
3671,000000	100,336164
3670,000000	100,327224
3669,000000	100,320603
3668,000000	100,317049
3667,000000	100,312431
3666,000000	100,304685
3665,000000	100,294795
3664,000000	100,285141
3663,000000	100,276878
3662,000000	100,269055
3661,000000	100,261397
3660,000000	100,255983
3659,000000	100,254253
3658,000000	100,253707
3657,000000	100,249910
3656,000000	100,243317
3655,000000	100,238530
3654,000000	100,239089
3653,000000	100,243483
3652,000000	100,246060
3651,000000	100,243980
3650,000000	100,241834
3649,000000	100,243486
3648,000000	100,245385
3647,000000	100,243194
3646,000000	100,236717
3645,000000	100,227448
3644,000000	100,215546
3643,000000	100,200980
3642,000000	100,185445
3641,000000	100,171939
3640,000000	100,161258
3639,000000	100,151530
3638,000000	100,141757
3637,000000	100,133253
3636,000000	100,126838
3635,000000	100,120687
3634,000000	100,113994
3633,000000	100,109473
3632,000000	100,109341
3631,000000	100,108753
3630,000000	100,099495
3629,000000	100,084303
3628,000000	100,072025
3627,000000	100,062709
3626,000000	100,051208
3625,000000	100,034759
3624,000000	100,015719
3623,000000	99,999280
3622,000000	99,987513
3621,000000	99,977472
3620,000000	99,966201
3619,000000	99,954627
3618,000000	99,944953
3617,000000	99,937993
3616,000000	99,932658
3615,000000	99,925802
3614,000000	99,915512
3613,000000	99,903887
3612,000000	99,894120
3611,000000	99,886075
3610,000000	99,876306
3609,000000	99,862690
3608,000000	99,847532
3607,000000	99,834291
3606,000000	99,823522
3605,000000	99,813472
3604,000000	99,802537
3603,000000	99,790426
3602,000000	99,777891
3601,000000	99,766084
3600,000000	99,756344
3599,000000	99,748776
3598,000000	99,741925
3597,000000	99,733873
3596,000000	99,723302
3595,000000	99,709610
3594,000000	99,694190
3593,000000	99,679837
3592,000000	99,668932
3591,000000	99,661580
3590,000000	99,654705
3589,000000	99,644560
3588,000000	99,631477
3587,000000	99,619493
3586,000000	99,610598
3585,000000	99,602903
3584,000000	99,593233
3583,000000	99,579548
3582,000000	99,562087
3581,000000	99,542897
3580,000000	99,524512
3579,000000	99,508288
3578,000000	99,494154
3577,000000	99,481430
3576,000000	99,469628
3575,000000	99,458297
3574,000000	99,446745
3573,000000	99,434585
3572,000000	99,422417
3571,000000	99,411864
3570,000000	99,403612
3569,000000	99,395962
3568,000000	99,386679
3567,000000	99,375245
3566,000000	99,361990
3565,000000	99,347273
3564,000000	99,331772
3563,000000	99,315927
3562,000000	99,299820
3561,000000	99,283500
3560,000000	99,267181
3559,000000	99,251330
3558,000000	99,236499
3557,000000	99,223207
3556,000000	99,211777
3555,000000	99,202129
3554,000000	99,193596
3553,000000	99,185377
3552,000000	99,176978
3551,000000	99,168047
3550,000000	99,158276
3549,000000	99,147607
3548,000000	99,136795
3547,000000	99,127363
3546,000000	99,120289
3545,000000	99,114821
3544,000000	99,109089
3543,000000	99,101557
3542,000000	99,091782
3541,000000	99,080446
3540,000000	99,068765
3539,000000	99,057725
3538,000000	99,047632
3537,000000	99,038545
3536,000000	99,030752
3535,000000	99,024469
3534,000000	99,019525
3533,000000	99,015259
3532,000000	99,010913
3531,000000	99,005843
3530,000000	98,999797
3529,000000	98,993076
3528,000000	98,986338
3527,000000	98,979825
3526,000000	98,972828
3525,000000	98,964393
3524,000000	98,954535
3523,000000	98,944433
3522,000000	98,935269
3521,000000	98,927183
3520,000000	98,919298
3519,000000	98,910701
3518,000000	98,901504
3517,000000	98,892731
3516,000000	98,885171
3515,000000	98,878599
3514,000000	98,872417
3513,000000	98,866360
3512,000000	98,860303
3511,000000	98,853818
3510,000000	98,846455
3509,000000	98,838268
3508,000000	98,829794
3507,000000	98,821523
3506,000000	98,813587
3505,000000	98,805830
3504,000000	98,797887
3503,000000	98,789074
3502,000000	98,778896
3501,000000	98,767892
3500,000000	98,757326
3499,000000	98,747815
3498,000000	98,738826
3497,000000	98,729597
3496,000000	98,719847
3495,000000	98,709456
3494,000000	98,698237
3493,000000	98,686432
3492,000000	98,674929
3491,000000	98,664577
3490,000000	98,655526
3489,000000	98,647248
3488,000000	98,638815
3487,000000	98,628882
3486,000000	98,616052
3485,000000	98,600163
3484,000000	98,583202
3483,000000	98,568378
3482,000000	98,557654
3481,000000	98,549927
3480,000000	98,541782
3479,000000	98,530149
3478,000000	98,514380
3477,000000	98,496200
3476,000000	98,478239
3475,000000	98,462855
3474,000000	98,451936
3473,000000	98,446812
3472,000000	98,447218
3471,000000	98,450258
3470,000000	98,451173
3469,000000	98,445560
3468,000000	98,431158
3467,000000	98,408365
3466,000000	98,380089
3465,000000	98,351328
3464,000000	98,327666
3463,000000	98,312432
3462,000000	98,304296
3461,000000	98,297811
3460,000000	98,287115
3459,000000	98,269951
3458,000000	98,248610
3457,000000	98,227391
3456,000000	98,209273
3455,000000	98,194554
3454,000000	98,181886
3453,000000	98,169980
3452,000000	98,158555
3451,000000	98,148096
3450,000000	98,138955
3449,000000	98,130569
3448,000000	98,121521
3447,000000	98,110576
3446,000000	98,097792
3445,000000	98,084580
3444,000000	98,072724
3443,000000	98,063677
3442,000000	98,058850
3441,000000	98,059931
3440,000000	98,067945
3439,000000	98,081549
3438,000000	98,096367
3437,000000	98,106465
3436,000000	98,107391
3435,000000	98,098862
3434,000000	98,085150
3433,000000	98,072416
3432,000000	98,064621
3431,000000	98,061117
3430,000000	98,058111
3429,000000	98,052448
3428,000000	98,043815
3427,000000	98,033828
3426,000000	98,024360
3425,000000	98,017242
3424,000000	98,014248
3423,000000	98,015865
3422,000000	98,020174
3421,000000	98,023976
3420,000000	98,025362
3419,000000	98,024802
3418,000000	98,023938
3417,000000	98,023984
3416,000000	98,025295
3415,000000	98,027650
3414,000000	98,030543
3413,000000	98,033496
3412,000000	98,036333
3411,000000	98,039042
3410,000000	98,041471
3409,000000	98,043367
3408,000000	98,044573
3407,000000	98,044962
3406,000000	98,044514
3405,000000	98,043827
3404,000000	98,044163
3403,000000	98,046267
3402,000000	98,049149
3401,000000	98,050538
3400,000000	98,048702
3399,000000	98,043686
3398,000000	98,037022
3397,000000	98,030674
3396,000000	98,026225
3395,000000	98,024436
3394,000000	98,024956
3393,000000	98,026366
3392,000000	98,026906
3391,000000	98,025608
3390,000000	98,022844
3389,000000	98,019618
3388,000000	98,016339
3387,000000	98,012437
3386,000000	98,007300
3385,000000	98,001326
3384,000000	97,995746
3383,000000	97,991582
3382,000000	97,989127
3381,000000	97,988226
3380,000000	97,988476
3379,000000	97,989010
3378,000000	97,988540
3377,000000	97,985950
3376,000000	97,980914
3375,000000	97,974178
3374,000000	97,967480
3373,000000	97,962780
3372,000000	97,960833
3371,000000	97,960354
3370,000000	97,958991
3369,000000	97,955345
3368,000000	97,949857
3367,000000	97,943868
3366,000000	97,938268
3365,000000	97,933139
3364,000000	97,928173
3363,000000	97,923046
3362,000000	97,917572
3361,000000	97,911773
3360,000000	97,905835
3359,000000	97,900043
3358,000000	97,894923
3357,000000	97,891231
3356,000000	97,889315
3355,000000	97,888438
3354,000000	97,887242
3353,000000	97,885056
3352,000000	97,882333
3351,000000	97,879635
3350,000000	97,876617
3349,000000	97,872471
3348,000000	97,867104
3347,000000	97,861442
3346,000000	97,856528
3345,000000	97,852630
3344,000000	97,849302
3343,000000	97,846160
3342,000000	97,843469
3341,000000	97,841899
3340,000000	97,841676
3339,000000	97,842060
3338,000000	97,841768
3337,000000	97,839928
3336,000000	97,836569
3335,000000	97,832301
3334,000000	97,827694
3333,000000	97,822949
3332,000000	97,818054
3331,000000	97,813295
3330,000000	97,809639
3329,000000	97,808358
3328,000000	97,809945
3327,000000	97,813351
3326,000000	97,816413
3325,000000	97,817050
3324,000000	97,814206
3323,000000	97,808352
3322,000000	97,801602
3321,000000	97,796813
3320,000000	97,795528
3319,000000	97,796563
3318,000000	97,797185
3317,000000	97,795789
3316,000000	97,792999
3315,000000	97,790234
3314,000000	97,788129
3313,000000	97,786704
3312,000000	97,786288
3311,000000	97,787447
3310,000000	97,790078
3309,000000	97,793191
3308,000000	97,795596
3307,000000	97,796462
3306,000000	97,795279
3305,000000	97,791808
3304,000000	97,786420
3303,000000	97,780400
3302,000000	97,775668
3301,000000	97,773947
3300,000000	97,775952
3299,000000	97,781123
3298,000000	97,787944
3297,000000	97,794563
3296,000000	97,799571
3295,000000	97,802725
3294,000000	97,805058
3293,000000	97,807765
3292,000000	97,810615
3291,000000	97,811890
3290,000000	97,810486
3289,000000	97,807879
3288,000000	97,807344
3287,000000	97,811105
3286,000000	97,818612
3285,000000	97,827480
3284,000000	97,835571
3283,000000	97,842082
3282,000000	97,847397
3281,000000	97,852571
3280,000000	97,858711
3279,000000	97,866373
3278,000000	97,875384
3277,000000	97,885256
3276,000000	97,895680
3275,000000	97,906464
3274,000000	97,917138
3273,000000	97,926871
3272,000000	97,934978
3271,000000	97,941673
3270,000000	97,948203
3269,000000	97,955978
3268,000000	97,965388
3267,000000	97,975569
3266,000000	97,985483
3265,000000	97,995005
3264,000000	98,004758
3263,000000	98,015240
3262,000000	98,026544
3261,000000	98,038709
3260,000000	98,051722
3259,000000	98,065170
3258,000000	98,078225
3257,000000	98,090029
3256,000000	98,100077
3255,000000	98,108499
3254,000000	98,116265
3253,000000	98,124798
3252,000000	98,134941
3251,000000	98,146399
3250,000000	98,158558
3249,000000	98,171443
3248,000000	98,185250
3247,000000	98,199189
3246,000000	98,211655
3245,000000	98,221855
3244,000000	98,230646
3243,000000	98,239539
3242,000000	98,249273
3241,000000	98,259396
3240,000000	98,268789
3239,000000	98,276541
3238,000000	98,282852
3237,000000	98,289301
3236,000000	98,297821
3235,000000	98,309096
3234,000000	98,321944
3233,000000	98,334097
3232,000000	98,343424
3231,000000	98,348835
3230,000000	98,351054
3229,000000	98,352740
3228,000000	98,356930
3227,000000	98,364606
3226,000000	98,373916
3225,000000	98,382142
3224,000000	98,388354
3223,000000	98,393872
3222,000000	98,400539
3221,000000	98,408914
3220,000000	98,417931
3219,000000	98,426039
3218,000000	98,432543
3217,000000	98,437951
3216,000000	98,443151
3215,000000	98,448469
3214,000000	98,453707
3213,000000	98,458812
3212,000000	98,464113
3211,000000	98,469853
3210,000000	98,475811
3209,000000	98,481574
3208,000000	98,486956
3207,000000	98,492017
3206,000000	98,496848
3205,000000	98,501488
3204,000000	98,505976
3203,000000	98,510525
3202,000000	98,515743
3201,000000	98,522486
3200,000000	98,531065
3199,000000	98,540615
3198,000000	98,549687
3197,000000	98,557713
3196,000000	98,565559
3195,000000	98,574412
3194,000000	98,584358
3193,000000	98,594266
3192,000000	98,602945
3191,000000	98,610210
3190,000000	98,616944
3189,000000	98,624260
3188,000000	98,632595
3187,000000	98,641546
3186,000000	98,650571
3185,000000	98,659635
3184,000000	98,668900
3183,000000	98,677992
3182,000000	98,686103
3181,000000	98,693001
3180,000000	98,699612
3179,000000	98,707249
3178,000000	98,716427
3177,000000	98,726741
3176,000000	98,737684
3175,000000	98,749116
3174,000000	98,760872
3173,000000	98,772398
3172,000000	98,783064
3171,000000	98,792697
3170,000000	98,801665
3169,000000	98,810552
3168,000000	98,819853
3167,000000	98,829775
3166,000000	98,840003
3165,000000	98,849655
3164,000000	98,857784
3163,000000	98,864218
3162,000000	98,869821
3161,000000	98,875927
3160,000000	98,883601
3159,000000	98,893344
3158,000000	98,905169
3157,000000	98,918702
3156,000000	98,933317
3155,000000	98,948361
3154,000000	98,963189
3153,000000	98,976976
3152,000000	98,988751
3151,000000	98,997967
3150,000000	99,005015
3149,000000	99,010980
3148,000000	99,016993
3147,000000	99,023848
3146,000000	99,031938
3145,000000	99,041097
3144,000000	99,050613
3143,000000	99,059916
3142,000000	99,069308
3141,000000	99,079548
3140,000000	99,090487
3139,000000	99,100611
3138,000000	99,108360
3137,000000	99,113622
3136,000000	99,117614
3135,000000	99,121603
3134,000000	99,126117
3133,000000	99,131112
3132,000000	99,136359
3131,000000	99,141697
3130,000000	99,147279
3129,000000	99,153558
3128,000000	99,160737
3127,000000	99,168147
3126,000000	99,174417
3125,000000	99,178573
3124,000000	99,181052
3123,000000	99,183559
3122,000000	99,187751
3121,000000	99,193880
3120,000000	99,200618
3119,000000	99,206231
3118,000000	99,210004
3117,000000	99,212496
3116,000000	99,214493
3115,000000	99,216015
3114,000000	99,216471
3113,000000	99,215495
3112,000000	99,213366
3111,000000	99,210805
3110,000000	99,208661
3109,000000	99,207664
3108,000000	99,208087
3107,000000	99,209438
3106,000000	99,210627
3105,000000	99,210646
3104,000000	99,209227
3103,000000	99,206953
3102,000000	99,204897
3101,000000	99,204199
3100,000000	99,205571
3099,000000	99,208763
3098,000000	99,212491
3097,000000	99,215106
3096,000000	99,215583
3095,000000	99,214129
3094,000000	99,212025
3093,000000	99,210697
3092,000000	99,210496
3091,000000	99,210103
3090,000000	99,207417
3089,000000	99,201385
3088,000000	99,192873
3087,000000	99,183512
3086,000000	99,173761
3085,000000	99,162533
3084,000000	99,148654
3083,000000	99,132340
3082,000000	99,115247
3081,000000	99,099420
3080,000000	99,086206
3079,000000	99,075557
3078,000000	99,066028
3077,000000	99,055764
3076,000000	99,044116
3075,000000	99,032452
3074,000000	99,023162
3073,000000	99,017836
3072,000000	99,016419
3071,000000	99,017992
3070,000000	99,021899
3069,000000	99,027962
3068,000000	99,035863
3067,000000	99,044605
3066,000000	99,052943
3065,000000	99,060401
3064,000000	99,067668
3063,000000	99,075803
3062,000000	99,085078
3061,000000	99,094946
3060,000000	99,105078
3059,000000	99,115935
3058,000000	99,128016
3057,000000	99,140878
3056,000000	99,153457
3055,000000	99,165287
3054,000000	99,176915
3053,000000	99,188994
3052,000000	99,201330
3051,000000	99,212939
3050,000000	99,222661
3049,000000	99,229632
3048,000000	99,233471
3047,000000	99,234481
3046,000000	99,233629
3045,000000	99,232077
3044,000000	99,230576
3043,000000	99,229169
3042,000000	99,227369
3041,000000	99,224612
3040,000000	99,220763
3039,000000	99,216363
3038,000000	99,212265
3037,000000	99,208987
3036,000000	99,206526
3035,000000	99,204674
3034,000000	99,203209
3033,000000	99,201635
3032,000000	99,199195
3031,000000	99,195551
3030,000000	99,191248
3029,000000	99,187221
3028,000000	99,184036
3027,000000	99,181811
3026,000000	99,180418
3025,000000	99,179255
3024,000000	99,177195
3023,000000	99,173443
3022,000000	99,168279
3021,000000	99,162323
3020,000000	99,155038
3019,000000	99,144755
3018,000000	99,130382
3017,000000	99,112485
3016,000000	99,092404
3015,000000	99,070806
3014,000000	99,047644
3013,000000	99,022836
3012,000000	98,996038
3011,000000	98,965909
3010,000000	98,930379
3009,000000	98,888155
3008,000000	98,839725
3007,000000	98,786758
3006,000000	98,730835
3005,000000	98,672558
3004,000000	98,611428
3003,000000	98,546201
3002,000000	98,475518
3001,000000	98,398819
3000,000000	98,316486
2999,000000	98,228786
2998,000000	98,134560
2997,000000	98,031019
2996,000000	97,915443
2995,000000	97,786791
2994,000000	97,645448
2993,000000	97,491449
2992,000000	97,323030
2991,000000	97,137693
2990,000000	96,933947
2989,000000	96,711451
2988,000000	96,469428
2987,000000	96,204926
2986,000000	95,913918
2985,000000	95,593771
2984,000000	95,244910
2983,000000	94,870571
2982,000000	94,474351
2981,000000	94,058246
2980,000000	93,621931
2979,000000	93,163810
2978,000000	92,682813
2977,000000	92,178234
2976,000000	91,648872
2975,000000	91,093085
2974,000000	90,510850
2973,000000	89,905816
2972,000000	89,284215
2971,000000	88,652501
2970,000000	88,015994
2969,000000	87,379865
2968,000000	86,750549
2967,000000	86,136420
2966,000000	85,547785
2965,000000	84,995262
2964,000000	84,488249
2963,000000	84,033981
2962,000000	83,639164
2961,000000	83,311460
2960,000000	83,058680
2959,000000	82,888804
2958,000000	82,809329
2957,000000	82,826956
2956,000000	82,945508
2955,000000	83,164061
2954,000000	83,477529
2953,000000	83,874876
2952,000000	84,337219
2951,000000	84,837992
2950,000000	85,347859
2949,000000	85,840057
2948,000000	86,291810
2947,000000	86,684424
2946,000000	87,003387
2945,000000	87,239446
2944,000000	87,387563
2943,000000	87,446308
2942,000000	87,418707
2941,000000	87,312902
2940,000000	87,141574
2939,000000	86,919169
2938,000000	86,660858
2937,000000	86,381452
2936,000000	86,094479
2935,000000	85,811869
2934,000000	85,544373
2933,000000	85,302461
2932,000000	85,094680
2931,000000	84,926370
2930,000000	84,800015
2929,000000	84,716616
2928,000000	84,675991
2927,000000	84,675929
2926,000000	84,712155
2925,000000	84,778263
2924,000000	84,865655
2923,000000	84,963996
2922,000000	85,063200
2921,000000	85,155256
2920,000000	85,234681
2919,000000	85,298900
2918,000000	85,348904
2917,000000	85,389038
2916,000000	85,425380
2915,000000	85,464506
2914,000000	85,513467
2913,000000	85,579551
2912,000000	85,668615
2911,000000	85,784273
2910,000000	85,928910
2909,000000	86,104401
2908,000000	86,311436
2907,000000	86,548767
2906,000000	86,814236
2905,000000	87,105651
2904,000000	87,420196
2903,000000	87,753736
2902,000000	88,101209
2901,000000	88,457466
2900,000000	88,817399
2899,000000	89,176485
2898,000000	89,531444
2897,000000	89,879767
2896,000000	90,218457
2895,000000	90,543969
2894,000000	90,854037
2893,000000	91,147904
2892,000000	91,424145
2891,000000	91,678989
2890,000000	91,907512
2889,000000	92,106109
2888,000000	92,272571
2887,000000	92,404582
2886,000000	92,498987
2885,000000	92,552375
2884,000000	92,561835
2883,000000	92,524959
2882,000000	92,440197
2881,000000	92,307453
2880,000000	92,128961
2879,000000	91,910292
2878,000000	91,661700
2877,000000	91,398489
2876,000000	91,138838
2875,000000	90,901459
2874,000000	90,703900
2873,000000	90,561587
2872,000000	90,485857
2871,000000	90,480933
2870,000000	90,542795
2869,000000	90,659999
2868,000000	90,816122
2867,000000	90,993364
2866,000000	91,176331
2865,000000	91,353754
2864,000000	91,518101
2863,000000	91,664823
2862,000000	91,792443
2861,000000	91,903070
2860,000000	92,001563
2859,000000	92,094096
2858,000000	92,187393
2857,000000	92,288311
2856,000000	92,402665
2855,000000	92,534068
2854,000000	92,683901
2853,000000	92,852558
2852,000000	93,041070
2851,000000	93,251356
2850,000000	93,484675
2849,000000	93,739351
2848,000000	94,010062
2847,000000	94,289941
2846,000000	94,573568
2845,000000	94,857853
2844,000000	95,141102
2843,000000	95,422451
2842,000000	95,701537
2841,000000	95,977191
2840,000000	96,245699
2839,000000	96,501503
2838,000000	96,740634
2837,000000	96,962524
2836,000000	97,168147
2835,000000	97,357180
2834,000000	97,527745
2833,000000	97,678722
2832,000000	97,811171
2831,000000	97,927448
2830,000000	98,029633
2829,000000	98,118772
2828,000000	98,195266
2827,000000	98,259718
2826,000000	98,313251
2825,000000	98,357133
2824,000000	98,392137
2823,000000	98,418827
2822,000000	98,438902
2821,000000	98,455555
2820,000000	98,472077
2819,000000	98,490419
2818,000000	98,511692
2817,000000	98,537785
2816,000000	98,571417
2815,000000	98,614440
2814,000000	98,666761
2813,000000	98,726878
2812,000000	98,792538
2811,000000	98,860577
2810,000000	98,927022
2809,000000	98,988460
2808,000000	99,043589
2807,000000	99,093155
2806,000000	99,138547
2805,000000	99,180710
2804,000000	99,220006
2803,000000	99,256503
2802,000000	99,290264
2801,000000	99,321551
2800,000000	99,350870
2799,000000	99,378665
2798,000000	99,404954
2797,000000	99,429437
2796,000000	99,451939
2795,000000	99,472653
2794,000000	99,492104
2793,000000	99,510948
2792,000000	99,529680
2791,000000	99,548258
2790,000000	99,566104
2789,000000	99,582723
2788,000000	99,598247
2787,000000	99,613142
2786,000000	99,627404
2785,000000	99,640431
2784,000000	99,651840
2783,000000	99,662132
2782,000000	99,672349
2781,000000	99,683180
2780,000000	99,694589
2779,000000	99,706196
2778,000000	99,717700
2777,000000	99,728797
2776,000000	99,738858
2775,000000	99,747074
2774,000000	99,753162
2773,000000	99,757836
2772,000000	99,762317
2771,000000	99,767199
2770,000000	99,771966
2769,000000	99,775712
2768,000000	99,778189
2767,000000	99,779959
2766,000000	99,781700
2765,000000	99,783668
2764,000000	99,785860
2763,000000	99,788397
2762,000000	99,791550
2761,000000	99,795417
2760,000000	99,799629
2759,000000	99,803425
2758,000000	99,806195
2757,000000	99,808101
2756,000000	99,810054
2755,000000	99,812841
2754,000000	99,816268
2753,000000	99,819383
2752,000000	99,821506
2751,000000	99,822785
2750,000000	99,823662
2749,000000	99,824122
2748,000000	99,823769
2747,000000	99,822535
2746,000000	99,820980
2745,000000	99,819706
2744,000000	99,818604
2743,000000	99,816844
2742,000000	99,813791
2741,000000	99,809923
2740,000000	99,806701
2739,000000	99,805310
2738,000000	99,805509
2737,000000	99,805813
2736,000000	99,804871
2735,000000	99,802676
2734,000000	99,800490
2733,000000	99,799717
2732,000000	99,800850
2731,000000	99,803392
2730,000000	99,806720
2729,000000	99,810915
2728,000000	99,816630
2727,000000	99,824119
2726,000000	99,832606
2725,000000	99,840848
2724,000000	99,848260
2723,000000	99,855253
2722,000000	99,862535
2721,000000	99,870359
2720,000000	99,878471
2719,000000	99,886494
2718,000000	99,894218
2717,000000	99,901736
2716,000000	99,909450
2715,000000	99,917793
2714,000000	99,926844
2713,000000	99,936344
2712,000000	99,946111
2711,000000	99,956151
2710,000000	99,966250
2709,000000	99,975749
2708,000000	99,984033
2707,000000	99,991138
2706,000000	99,997707
2705,000000	100,004445
2704,000000	100,011707
2703,000000	100,019372
2702,000000	100,026849
2701,000000	100,033326
2700,000000	100,038204
2699,000000	100,041308
2698,000000	100,042788
2697,000000	100,043191
2696,000000	100,043763
2695,000000	100,046117
2694,000000	100,050953
2693,000000	100,057200
2692,000000	100,062836
2691,000000	100,066626
2690,000000	100,068837
2689,000000	100,070472
2688,000000	100,072330
2687,000000	100,074736
2686,000000	100,077572
2685,000000	100,080268
2684,000000	100,082166
2683,000000	100,083208
2682,000000	100,084066
2681,000000	100,085363
2680,000000	100,086908
2679,000000	100,087905
2678,000000	100,087841
2677,000000	100,087080
2676,000000	100,086703
2675,000000	100,087834
2674,000000	100,090894
2673,000000	100,095299
2672,000000	100,099988
2671,000000	100,104444
2670,000000	100,109118
2669,000000	100,114776
2668,000000	100,121446
2667,000000	100,128193
2666,000000	100,133951
2665,000000	100,138588
2664,000000	100,143235
2663,000000	100,149511
2662,000000	100,158247
2661,000000	100,168826
2660,000000	100,179797
2659,000000	100,190205
2658,000000	100,200203
2657,000000	100,210433
2656,000000	100,221114
2655,000000	100,231993
2654,000000	100,243000
2653,000000	100,254453
2652,000000	100,266437
2651,000000	100,278236
2650,000000	100,288741
2649,000000	100,297425
2648,000000	100,304720
2647,000000	100,311350
2646,000000	100,317584
2645,000000	100,323506
2644,000000	100,329842
2643,000000	100,337913
2642,000000	100,348356
2641,000000	100,360151
2640,000000	100,371293
2639,000000	100,380323
2638,000000	100,386959
2637,000000	100,391544
2636,000000	100,394584
2635,000000	100,396980
2634,000000	100,399971
2633,000000	100,404168
2632,000000	100,408735
2631,000000	100,412000
2630,000000	100,413078
2629,000000	100,412709
2628,000000	100,412448
2627,000000	100,413196
2626,000000	100,414632
2625,000000	100,415932
2624,000000	100,416786
2623,000000	100,417634
2622,000000	100,419101
2621,000000	100,421478
2620,000000	100,424803
2619,000000	100,429122
2618,000000	100,434294
2617,000000	100,439496
2616,000000	100,443277
2615,000000	100,444519
2614,000000	100,443463
2613,000000	100,441638
2612,000000	100,440611
2611,000000	100,440756
2610,000000	100,441265
2609,000000	100,441209
2608,000000	100,440402
2607,000000	100,439372
2606,000000	100,438940
2605,000000	100,439914
2604,000000	100,442676
2603,000000	100,446643
2602,000000	100,450481
2601,000000	100,453333
2600,000000	100,455613
2599,000000	100,458100
2598,000000	100,460622
2597,000000	100,462413
2596,000000	100,463436
2595,000000	100,464302
2594,000000	100,464828
2593,000000	100,463910
2592,000000	100,461369
2591,000000	100,458878
2590,000000	100,458262
2589,000000	100,459449
2588,000000	100,460757
2587,000000	100,460668
2586,000000	100,458857
2585,000000	100,456258
2584,000000	100,454855
2583,000000	100,456628
2582,000000	100,461545
2581,000000	100,466857
2580,000000	100,469471
2579,000000	100,469046
2578,000000	100,468235
2577,000000	100,470077
2576,000000	100,475667
2575,000000	100,483840
2574,000000	100,492084
2573,000000	100,498068
2572,000000	100,501447
2571,000000	100,504319
2570,000000	100,509026
2569,000000	100,515341
2568,000000	100,520531
2567,000000	100,522278
2566,000000	100,520820
2565,000000	100,518167
2564,000000	100,516224
2563,000000	100,516109
2562,000000	100,518475
2561,000000	100,523634
2560,000000	100,531267
2559,000000	100,540161
2558,000000	100,548252
2557,000000	100,553372
2556,000000	100,554728
2555,000000	100,553871
2554,000000	100,553675
2553,000000	100,556083
2552,000000	100,560865
2551,000000	100,566413
2550,000000	100,571387
2549,000000	100,575795
2548,000000	100,580915
2547,000000	100,587892
2546,000000	100,595892
2545,000000	100,602026
2544,000000	100,604019
2543,000000	100,602895
2542,000000	100,602159
2541,000000	100,604281
2540,000000	100,608775
2539,000000	100,613580
2538,000000	100,617215
2537,000000	100,619304
2536,000000	100,620273
2535,000000	100,621280
2534,000000	100,623614
2533,000000	100,627317
2532,000000	100,630837
2531,000000	100,632668
2530,000000	100,632898
2529,000000	100,632676
2528,000000	100,632670
2527,000000	100,632647
2526,000000	100,632229
2525,000000	100,631582
2524,000000	100,631766
2523,000000	100,634695
2522,000000	100,641870
2521,000000	100,652207
2520,000000	100,661777
2519,000000	100,666988
2518,000000	100,667917
2517,000000	100,667508
2516,000000	100,667899
2515,000000	100,668981
2514,000000	100,670649
2513,000000	100,674416
2512,000000	100,681395
2511,000000	100,689897
2510,000000	100,696743
2509,000000	100,700746
2508,000000	100,703424
2507,000000	100,706329
2506,000000	100,709336
2505,000000	100,712064
2504,000000	100,715477
2503,000000	100,720738
2502,000000	100,727203
2501,000000	100,732855
2500,000000	100,736509
2499,000000	100,738718
2498,000000	100,740745
2497,000000	100,743601
2496,000000	100,747860
2495,000000	100,753233
2494,000000	100,758288
2493,000000	100,761811
2492,000000	100,764680
2491,000000	100,769137
2490,000000	100,775680
2489,000000	100,782052
2488,000000	100,786196
2487,000000	100,789006
2486,000000	100,792762
2485,000000	100,797608
2484,000000	100,801431
2483,000000	100,803146
2482,000000	100,804306
2481,000000	100,806769
2480,000000	100,809928
2479,000000	100,811382
2478,000000	100,810097
2477,000000	100,808068
2476,000000	100,808530
2475,000000	100,812707
2474,000000	100,818547
2473,000000	100,822815
2472,000000	100,824372
2471,000000	100,824988
2470,000000	100,826806
2469,000000	100,829705
2468,000000	100,831657
2467,000000	100,831299
2466,000000	100,829455
2465,000000	100,828246
2464,000000	100,829336
2463,000000	100,832897
2462,000000	100,837701
2461,000000	100,842218
2460,000000	100,846041
2459,000000	100,850173
2458,000000	100,855498
2457,000000	100,861196
2456,000000	100,865377
2455,000000	100,867157
2454,000000	100,867433
2453,000000	100,867630
2452,000000	100,868418
2451,000000	100,869736
2450,000000	100,871350
2449,000000	100,872950
2448,000000	100,873995
2447,000000	100,873657
2446,000000	100,870876
2445,000000	100,865068
2444,000000	100,857534
2443,000000	100,851791
2442,000000	100,851182
2441,000000	100,855715
2440,000000	100,861936
2439,000000	100,866222
2438,000000	100,867490
2437,000000	100,866495
2436,000000	100,863782
2435,000000	100,859427
2434,000000	100,854275
2433,000000	100,850230
2432,000000	100,848856
2431,000000	100,849859
2430,000000	100,851006
2429,000000	100,849671
2428,000000	100,845075
2427,000000	100,839368
2426,000000	100,836141
2425,000000	100,837254
2424,000000	100,841139
2423,000000	100,844481
2422,000000	100,845374
2421,000000	100,844447
2420,000000	100,843049
2419,000000	100,840926
2418,000000	100,836242
2417,000000	100,827966
2416,000000	100,817855
2415,000000	100,809753
2414,000000	100,806945
2413,000000	100,810352
2412,000000	100,818646
2411,000000	100,828959
2410,000000	100,837387
2409,000000	100,840444
2408,000000	100,837691
2407,000000	100,832536
2406,000000	100,829175
2405,000000	100,828774
2404,000000	100,829590
2403,000000	100,830347
2402,000000	100,831871
2401,000000	100,835294
2400,000000	100,840298
2399,000000	100,845902
2398,000000	100,851659
2397,000000	100,857061
2396,000000	100,860779
2395,000000	100,861778
2394,000000	100,860726
2393,000000	100,859212
2392,000000	100,857892
2391,000000	100,856396
2390,000000	100,854879
2389,000000	100,854548
2388,000000	100,856193
2387,000000	100,858849
2386,000000	100,860371
2385,000000	100,859194
2384,000000	100,855698
2383,000000	100,852058
2382,000000	100,850691
2381,000000	100,852328
2380,000000	100,855270
2379,000000	100,856826
2378,000000	100,855497
2377,000000	100,851725
2376,000000	100,846759
2375,000000	100,841812
2374,000000	100,838585
2373,000000	100,839495
2372,000000	100,845825
2371,000000	100,855458
2370,000000	100,863766
2369,000000	100,867259
2368,000000	100,866323
2367,000000	100,864352
2366,000000	100,864300
2365,000000	100,866259
2364,000000	100,868036
2363,000000	100,868366
2362,000000	100,868985
2361,000000	100,872736
2360,000000	100,880431
2359,000000	100,888863
2358,000000	100,893076
2357,000000	100,890779
2356,000000	100,883978
2355,000000	100,877587
2354,000000	100,875069
2353,000000	100,876505
2352,000000	100,880205
2351,000000	100,884687
2350,000000	100,889078
2349,000000	100,892978
2348,000000	100,895069
2347,000000	100,892876
2346,000000	100,888374
2345,000000	100,888124
2344,000000	100,893549
2343,000000	100,900815
2342,000000	100,907812
2341,000000	100,915084
2340,000000	100,922056
2339,000000	100,926031
2338,000000	100,925012
2337,000000	100,920591
2336,000000	100,917117
2335,000000	100,917406
2334,000000	100,919582
2333,000000	100,918822
2332,000000	100,913361
2331,000000	100,906988
2330,000000	100,906071
2329,000000	100,913619
2328,000000	100,929072
2327,000000	100,949830
2326,000000	100,972543
2325,000000	100,992818
2324,000000	101,006967
2323,000000	101,013903
2322,000000	101,014763
2321,000000	101,011439
2320,000000	101,006450
2319,000000	101,002767
2318,000000	101,002266
2317,000000	101,003933
2316,000000	101,005528
2315,000000	101,005458
2314,000000	101,003843
2313,000000	101,001791
2312,000000	101,001744
2311,000000	101,005826
2310,000000	101,013249
2309,000000	101,019310
2308,000000	101,020094
2307,000000	101,016969
2306,000000	101,015461
2305,000000	101,019436
2304,000000	101,028439
2303,000000	101,039584
2302,000000	101,050127
2301,000000	101,057775
2300,000000	101,061497
2299,000000	101,062430
2298,000000	101,063257
2297,000000	101,065486
2296,000000	101,069065
2295,000000	101,073919
2294,000000	101,080668
2293,000000	101,088930
2292,000000	101,096977
2291,000000	101,103410
2290,000000	101,108231
2289,000000	101,112048
2288,000000	101,115861
2287,000000	101,121617
2286,000000	101,130591
2285,000000	101,140643
2284,000000	101,147269
2283,000000	101,149036
2282,000000	101,149981
2281,000000	101,155102
2280,000000	101,164622
2279,000000	101,174395
2278,000000	101,180787
2277,000000	101,183513
2276,000000	101,184395
2275,000000	101,184984
2274,000000	101,185508
2273,000000	101,185435
2272,000000	101,185115
2271,000000	101,186510
2270,000000	101,191325
2269,000000	101,198509
2268,000000	101,205183
2267,000000	101,210174
2266,000000	101,214793
2265,000000	101,219509
2264,000000	101,222046
2263,000000	101,220242
2262,000000	101,215527
2261,000000	101,212209
2260,000000	101,213682
2259,000000	101,219805
2258,000000	101,227121
2257,000000	101,231355
2256,000000	101,230690
2255,000000	101,227198
2254,000000	101,224600
2253,000000	101,225235
2252,000000	101,229974
2251,000000	101,239388
2250,000000	101,252165
2249,000000	101,263103
2248,000000	101,266789
2247,000000	101,264406
2246,000000	101,263977
2245,000000	101,271787
2244,000000	101,285588
2243,000000	101,297527
2242,000000	101,301765
2241,000000	101,297744
2240,000000	101,288803
2239,000000	101,280443
2238,000000	101,278660
2237,000000	101,286526
2236,000000	101,301373
2235,000000	101,316543
2234,000000	101,326144
2233,000000	101,328140
2232,000000	101,324406
2231,000000	101,319254
2230,000000	101,316721
2229,000000	101,317269
2228,000000	101,316847
2227,000000	101,310744
2226,000000	101,298689
2225,000000	101,285578
2224,000000	101,277300
2223,000000	101,276582
2222,000000	101,282391
2221,000000	101,291680
2220,000000	101,301059
2219,000000	101,307855
2218,000000	101,311002
2217,000000	101,311843
2216,000000	101,313898
2215,000000	101,320449
2214,000000	101,331470
2213,000000	101,343343
2212,000000	101,352194
2211,000000	101,356810
2210,000000	101,357935
2209,000000	101,356539
2208,000000	101,354157
2207,000000	101,352994
2206,000000	101,353205
2205,000000	101,351202
2204,000000	101,343619
2203,000000	101,332515
2202,000000	101,323644
2201,000000	101,319654
2200,000000	101,317539
2199,000000	101,313143
2198,000000	101,305696
2197,000000	101,297708
2196,000000	101,292891
2195,000000	101,294896
2194,000000	101,305834
2193,000000	101,325253
2192,000000	101,351908
2191,000000	101,385573
2190,000000	101,423505
2189,000000	101,455736
2188,000000	101,470120
2187,000000	101,464747
2186,000000	101,451206
2185,000000	101,442684
2184,000000	101,441411
2183,000000	101,441126
2182,000000	101,439243
2181,000000	101,440663
2180,000000	101,448314
2179,000000	101,455300
2178,000000	101,450829
2177,000000	101,433161
2176,000000	101,413618
2175,000000	101,406125
2174,000000	101,415781
2173,000000	101,440131
2172,000000	101,476290
2171,000000	101,519770
2170,000000	101,557460
2169,000000	101,572745
2168,000000	101,564380
2167,000000	101,553994
2166,000000	101,565756
2165,000000	101,600545
2164,000000	101,637184
2163,000000	101,656255
2162,000000	101,653348
2161,000000	101,631866
2160,000000	101,596027
2159,000000	101,553559
2158,000000	101,514907
2157,000000	101,486114
2156,000000	101,468266
2155,000000	101,463361
2154,000000	101,474030
2153,000000	101,496986
2152,000000	101,521957
2151,000000	101,539213
2150,000000	101,544961
2149,000000	101,539410
2148,000000	101,523980
2147,000000	101,502646
2146,000000	101,483541
2145,000000	101,475245
2144,000000	101,479300
2143,000000	101,486983
2142,000000	101,485501
2141,000000	101,469638
2140,000000	101,447460
2139,000000	101,432509
2138,000000	101,429935
2137,000000	101,431753
2136,000000	101,426221
2135,000000	101,409460
2134,000000	101,386488
2133,000000	101,363871
2132,000000	101,344658
2131,000000	101,329197
2130,000000	101,317598
2129,000000	101,311114
2128,000000	101,312163
2127,000000	101,321725
2126,000000	101,335271
2125,000000	101,343714
2124,000000	101,341988
2123,000000	101,335486
2122,000000	101,333715
2121,000000	101,338546
2120,000000	101,343168
2119,000000	101,342814
2118,000000	101,341302
2117,000000	101,344477
2116,000000	101,351472
2115,000000	101,355887
2114,000000	101,353668
2113,000000	101,346851
2112,000000	101,340703
2111,000000	101,339498
2110,000000	101,344250
2109,000000	101,352134
2108,000000	101,358356
2107,000000	101,360108
2106,000000	101,358838
2105,000000	101,358298
2104,000000	101,360827
2103,000000	101,365897
2102,000000	101,371369
2101,000000	101,375374
2100,000000	101,377427
2099,000000	101,377417
2098,000000	101,373915
2097,000000	101,365196
2096,000000	101,353536
2095,000000	101,346267
2094,000000	101,348792
2093,000000	101,357614
2092,000000	101,363877
2091,000000	101,363663
2090,000000	101,361853
2089,000000	101,365755
2088,000000	101,377737
2087,000000	101,394243
2086,000000	101,409076
2085,000000	101,417690
2084,000000	101,421643
2083,000000	101,428457
2082,000000	101,443253
2081,000000	101,460354
2080,000000	101,468191
2079,000000	101,463560
2078,000000	101,455860
2077,000000	101,454983
2076,000000	101,459600
2075,000000	101,461489
2074,000000	101,457343
2073,000000	101,452545
2072,000000	101,454540
2071,000000	101,465114
2070,000000	101,478472
2069,000000	101,485160
2068,000000	101,480155
2067,000000	101,468611
2066,000000	101,461432
2065,000000	101,463867
2064,000000	101,470838
2063,000000	101,474456
2062,000000	101,472539
2061,000000	101,467981
2060,000000	101,464265
2059,000000	101,464279
2058,000000	101,470046
2057,000000	101,481073
2056,000000	101,495714
2055,000000	101,515875
2054,000000	101,545591
2053,000000	101,582044
2052,000000	101,612325
2051,000000	101,623748
2050,000000	101,616339
2049,000000	101,603266
2048,000000	101,598121
2047,000000	101,603095
2046,000000	101,611131
2045,000000	101,615563
2044,000000	101,615186
2043,000000	101,611094
2042,000000	101,601081
2041,000000	101,581369
2040,000000	101,556189
2039,000000	101,540800
2038,000000	101,548511
2037,000000	101,575784
2036,000000	101,605783
2035,000000	101,626286
2034,000000	101,636214
2033,000000	101,635446
2032,000000	101,620730
2031,000000	101,594829
2030,000000	101,569229
2029,000000	101,554572
2028,000000	101,553865
2027,000000	101,567228
2026,000000	101,593233
2025,000000	101,622137
2024,000000	101,637280
2023,000000	101,629643
2022,000000	101,606074
2021,000000	101,580396
2020,000000	101,561948
2019,000000	101,553815
2018,000000	101,555285
2017,000000	101,560919
2016,000000	101,562569
2015,000000	101,557479
2014,000000	101,550547
2013,000000	101,548167
2012,000000	101,554394
2011,000000	101,571114
2010,000000	101,594257
2009,000000	101,610738
2008,000000	101,608514
2007,000000	101,591507
2006,000000	101,575155
2005,000000	101,568584
2004,000000	101,569754
2003,000000	101,574737
2002,000000	101,581550
2001,000000	101,584018
2000,000000	101,576334
1999,000000	101,562944
1998,000000	101,553544
1997,000000	101,550770
1996,000000	101,551344
1995,000000	101,557040
1994,000000	101,571322
1993,000000	101,585451
1992,000000	101,583205
1991,000000	101,565039
1990,000000	101,551122
1989,000000	101,553338
1988,000000	101,560029
1987,000000	101,556154
1986,000000	101,545576
1985,000000	101,543364
1984,000000	101,556044
1983,000000	101,578524
1982,000000	101,602350
1981,000000	101,615587
1980,000000	101,606001
1979,000000	101,574172
1978,000000	101,537657
1977,000000	101,514564
1976,000000	101,507987
1975,000000	101,514218
1974,000000	101,533053
1973,000000	101,560108
1972,000000	101,582457
1971,000000	101,592965
1970,000000	101,597725
1969,000000	101,602265
1968,000000	101,602467
1967,000000	101,597684
1966,000000	101,599318
1965,000000	101,612972
1964,000000	101,622845
1963,000000	101,608371
1962,000000	101,570812
1961,000000	101,533142
1960,000000	101,515357
1959,000000	101,517380
1958,000000	101,524716
1957,000000	101,522375
1956,000000	101,505173
1955,000000	101,481407
1954,000000	101,464345
1953,000000	101,459077
1952,000000	101,459447
1951,000000	101,460587
1950,000000	101,466112
1949,000000	101,476764
1948,000000	101,484427
1947,000000	101,484058
1946,000000	101,481577
1945,000000	101,483242
1944,000000	101,485905
1943,000000	101,485873
1942,000000	101,487610
1941,000000	101,494032
1940,000000	101,498271
1939,000000	101,493855
1938,000000	101,484787
1937,000000	101,479077
1936,000000	101,477671
1935,000000	101,478449
1934,000000	101,485204
1933,000000	101,503192
1932,000000	101,526252
1931,000000	101,542015
1930,000000	101,547454
1929,000000	101,546718
1928,000000	101,543810
1927,000000	101,539406
1926,000000	101,536300
1925,000000	101,536051
1924,000000	101,533789
1923,000000	101,529079
1922,000000	101,532189
1921,000000	101,549417
1920,000000	101,568317
1919,000000	101,566911
1918,000000	101,541156
1917,000000	101,510953
1916,000000	101,495053
1915,000000	101,494782
1914,000000	101,501507
1913,000000	101,508644
1912,000000	101,513048
1911,000000	101,513780
1910,000000	101,512140
1909,000000	101,508542
1908,000000	101,503831
1907,000000	101,499355
1906,000000	101,498573
1905,000000	101,501992
1904,000000	101,503578
1903,000000	101,501288
1902,000000	101,500605
1901,000000	101,504199
1900,000000	101,508512
1899,000000	101,510370
1898,000000	101,512968
1897,000000	101,518504
1896,000000	101,520367
1895,000000	101,513499
1894,000000	101,504343
1893,000000	101,501594
1892,000000	101,503064
1891,000000	101,499761
1890,000000	101,489513
1889,000000	101,477984
1888,000000	101,468370
1887,000000	101,460749
1886,000000	101,456080
1885,000000	101,453896
1884,000000	101,449142
1883,000000	101,438698
1882,000000	101,426828
1881,000000	101,418703
1880,000000	101,415246
1879,000000	101,414815
1878,000000	101,416840
1877,000000	101,420565
1876,000000	101,420766
1875,000000	101,414266
1874,000000	101,408835
1873,000000	101,414477
1872,000000	101,429089
1871,000000	101,439771
1870,000000	101,436891
1869,000000	101,423120
1868,000000	101,406893
1867,000000	101,395183
1866,000000	101,392549
1865,000000	101,396818
1864,000000	101,399463
1863,000000	101,396469
1862,000000	101,393799
1861,000000	101,396923
1860,000000	101,401276
1859,000000	101,399636
1858,000000	101,392558
1857,000000	101,384060
1856,000000	101,373821
1855,000000	101,360388
1854,000000	101,348911
1853,000000	101,342628
1852,000000	101,340372
1851,000000	101,338747
1850,000000	101,334978
1849,000000	101,330252
1848,000000	101,327776
1847,000000	101,330248
1846,000000	101,332879
1845,000000	101,321829
1844,000000	101,291790
1843,000000	101,261155
1842,000000	101,254248
1841,000000	101,271851
1840,000000	101,292873
1839,000000	101,298687
1838,000000	101,294061
1837,000000	101,293505
1836,000000	101,297203
1835,000000	101,298665
1834,000000	101,301770
1833,000000	101,313047
1832,000000	101,326130
1831,000000	101,322504
1830,000000	101,300160
1829,000000	101,283758
1828,000000	101,289517
1827,000000	101,306869
1826,000000	101,315092
1825,000000	101,307339
1824,000000	101,291993
1823,000000	101,278389
1822,000000	101,270999
1821,000000	101,268471
1820,000000	101,264833
1819,000000	101,254362
1818,000000	101,242055
1817,000000	101,236597
1816,000000	101,234789
1815,000000	101,230351
1814,000000	101,224438
1813,000000	101,222489
1812,000000	101,220516
1811,000000	101,209546
1810,000000	101,195878
1809,000000	101,191401
1808,000000	101,192211
1807,000000	101,186596
1806,000000	101,174243
1805,000000	101,163673
1804,000000	101,154286
1803,000000	101,140143
1802,000000	101,120227
1801,000000	101,101470
1800,000000	101,084788
1799,000000	101,064252
1798,000000	101,043883
1797,000000	101,032817
1796,000000	101,030549
1795,000000	101,028568
1794,000000	101,016569
1793,000000	100,989308
1792,000000	100,949213
1791,000000	100,907127
1790,000000	100,880176
1789,000000	100,874426
1788,000000	100,875048
1787,000000	100,862884
1786,000000	100,835785
1785,000000	100,806205
1784,000000	100,779081
1783,000000	100,753523
1782,000000	100,725438
1781,000000	100,694138
1780,000000	100,659717
1779,000000	100,621146
1778,000000	100,585721
1777,000000	100,559540
1776,000000	100,541030
1775,000000	100,521608
1774,000000	100,487485
1773,000000	100,428261
1772,000000	100,352714
1771,000000	100,280509
1770,000000	100,228258
1769,000000	100,193076
1768,000000	100,147186
1767,000000	100,076181
1766,000000	100,001930
1765,000000	99,948015
1764,000000	99,895887
1763,000000	99,802708
1762,000000	99,659921
1761,000000	99,510356
1760,000000	99,377387
1759,000000	99,238155
1758,000000	99,062492
1757,000000	98,842030
1756,000000	98,594651
1755,000000	98,336896
1754,000000	98,067243
1753,000000	97,754905
1752,000000	97,345390
1751,000000	96,808402
1750,000000	96,183410
1749,000000	95,520355
1748,000000	94,810043
1747,000000	94,023448
1746,000000	93,155016
1745,000000	92,207313
1744,000000	91,174699
1743,000000	90,066729
1742,000000	88,901255
1741,000000	87,647157
1740,000000	86,255691
1739,000000	84,821028
1738,000000	83,546911
1737,000000	82,480139
1736,000000	81,408247
1735,000000	80,007034
1734,000000	78,284783
1733,000000	76,728251
1732,000000	75,565736
1731,000000	74,580904
1730,000000	73,591220
1729,000000	72,621325
1728,000000	71,763635
1727,000000	71,037942
1726,000000	70,426357
1725,000000	69,952329
1724,000000	69,643067
1723,000000	69,486067
1722,000000	69,481362
1721,000000	69,665223
1720,000000	70,072921
1719,000000	70,724082
1718,000000	71,653034
1717,000000	72,864481
1716,000000	74,253944
1715,000000	75,720716
1714,000000	77,241863
1713,000000	78,809215
1712,000000	80,399059
1711,000000	81,991505
1710,000000	83,560619
1709,000000	85,057802
1708,000000	86,460836
1707,000000	87,806195
1706,000000	89,105897
1705,000000	90,254809
1704,000000	91,150931
1703,000000	91,859565
1702,000000	92,517263
1701,000000	93,182529
1700,000000	93,788672
1699,000000	94,239852
1698,000000	94,569740
1697,000000	94,838030
1696,000000	95,061152
1695,000000	95,248627
1694,000000	95,397139
1693,000000	95,500978
1692,000000	95,570131
1691,000000	95,625966
1690,000000	95,673360
1689,000000	95,693909
1688,000000	95,696591
1687,000000	95,713880
1686,000000	95,744513
1685,000000	95,738373
1684,000000	95,694787
1683,000000	95,676635
1682,000000	95,690297
1681,000000	95,693822
1680,000000	95,676390
1679,000000	95,664250
1678,000000	95,668596
1677,000000	95,664772
1676,000000	95,631963
1675,000000	95,593000
1674,000000	95,567851
1673,000000	95,548512
1672,000000	95,527681
1671,000000	95,507098
1670,000000	95,481529
1669,000000	95,436018
1668,000000	95,379384
1667,000000	95,337388
1666,000000	95,309188
1665,000000	95,272928
1664,000000	95,215570
1663,000000	95,155144
1662,000000	95,108329
1661,000000	95,064190
1660,000000	95,021181
1659,000000	94,988948
1658,000000	94,962948
1657,000000	94,931655
1656,000000	94,905494
1655,000000	94,899413
1654,000000	94,905652
1653,000000	94,923715
1652,000000	94,939806
1651,000000	94,963395
1650,000000	95,002849
1649,000000	95,039086
1648,000000	95,066524
1647,000000	95,112155
1646,000000	95,182383
1645,000000	95,246644
1644,000000	95,296262
1643,000000	95,348212
1642,000000	95,404657
1641,000000	95,450509
1640,000000	95,485252
1639,000000	95,523575
1638,000000	95,576738
1637,000000	95,636818
1636,000000	95,703792
1635,000000	95,780046
1634,000000	95,846369
1633,000000	95,892523
1632,000000	95,927425
1631,000000	95,967524
1630,000000	96,018031
1629,000000	96,069306
1628,000000	96,116223
1627,000000	96,168866
1626,000000	96,229656
1625,000000	96,288568
1624,000000	96,342427
1623,000000	96,400717
1622,000000	96,459102
1621,000000	96,501942
1620,000000	96,534224
1619,000000	96,570379
1618,000000	96,608593
1617,000000	96,634365
1616,000000	96,652028
1615,000000	96,678481
1614,000000	96,710794
1613,000000	96,731280
1612,000000	96,734177
1611,000000	96,730541
1610,000000	96,718615
1609,000000	96,676176
1608,000000	96,588448
1607,000000	96,459051
1606,000000	96,282294
1605,000000	96,044428
1604,000000	95,760068
1603,000000	95,476877
1602,000000	95,245998
1601,000000	95,102435
1600,000000	95,073492
1599,000000	95,173348
1598,000000	95,378155
1597,000000	95,633840
1596,000000	95,896904
1595,000000	96,147443
1594,000000	96,365442
1593,000000	96,528848
1592,000000	96,636918
1591,000000	96,707661
1590,000000	96,747225
1589,000000	96,744693
1588,000000	96,694634
1587,000000	96,600085
1586,000000	96,453521
1585,000000	96,235072
1584,000000	95,951019
1583,000000	95,644944
1582,000000	95,371537
1581,000000	95,177805
1580,000000	95,102467
1579,000000	95,170485
1578,000000	95,387501
1577,000000	95,737264
1576,000000	96,154650
1575,000000	96,528036
1574,000000	96,791334
1573,000000	96,962864
1572,000000	97,085691
1571,000000	97,187756
1570,000000	97,277438
1569,000000	97,345916
1568,000000	97,397343
1567,000000	97,449129
1566,000000	97,503352
1565,000000	97,544896
1564,000000	97,572733
1563,000000	97,600240
1562,000000	97,635226
1561,000000	97,665588
1560,000000	97,676509
1559,000000	97,715091
1558,000000	97,776343
1557,000000	97,800128
1556,000000	97,798152
1555,000000	97,788904
1554,000000	97,768376
1553,000000	97,739079
1552,000000	97,715296
1551,000000	97,701460
1550,000000	97,690901
1549,000000	97,675694
1548,000000	97,659087
1547,000000	97,650340
1546,000000	97,645913
1545,000000	97,636776
1544,000000	97,629953
1543,000000	97,636158
1542,000000	97,654163
1541,000000	97,677284
1540,000000	97,714823
1539,000000	97,767646
1538,000000	97,813072
1537,000000	97,844938
1536,000000	97,872952
1535,000000	97,907329
1534,000000	97,946870
1533,000000	97,985738
1532,000000	98,020737
1531,000000	98,054735
1530,000000	98,089250
1529,000000	98,118547
1528,000000	98,143566
1527,000000	98,175448
1526,000000	98,210857
1525,000000	98,234146
1524,000000	98,247275
1523,000000	98,262938
1522,000000	98,278819
1521,000000	98,281656
1520,000000	98,275969
1519,000000	98,281409
1518,000000	98,295440
1517,000000	98,303939
1516,000000	98,311365
1515,000000	98,332559
1514,000000	98,363073
1513,000000	98,387588
1512,000000	98,402667
1511,000000	98,419339
1510,000000	98,441043
1509,000000	98,458453
1508,000000	98,468471
1507,000000	98,493746
1506,000000	98,528018
1505,000000	98,535585
1504,000000	98,531201
1503,000000	98,535391
1502,000000	98,537866
1501,000000	98,520428
1500,000000	98,484226
1499,000000	98,443997
1498,000000	98,393590
1497,000000	98,308353
1496,000000	98,182223
1495,000000	98,038642
1494,000000	97,885306
1493,000000	97,701091
1492,000000	97,469376
1491,000000	97,203905
1490,000000	96,951697
1489,000000	96,768686
1488,000000	96,686030
1487,000000	96,696131
1486,000000	96,755954
1485,000000	96,807079
1484,000000	96,823323
1483,000000	96,799475
1482,000000	96,710742
1481,000000	96,531117
1480,000000	96,273674
1479,000000	95,962809
1478,000000	95,579401
1477,000000	95,097042
1476,000000	94,548051
1475,000000	93,986087
1474,000000	93,374683
1473,000000	92,626689
1472,000000	91,777770
1471,000000	90,962384
1470,000000	90,231599
1469,000000	89,565327
1468,000000	88,972098
1467,000000	88,487869
1466,000000	88,131164
1465,000000	87,900701
1464,000000	87,798963
1463,000000	87,805394
1462,000000	87,873691
1461,000000	87,968107
1460,000000	88,084299
1459,000000	88,238008
1458,000000	88,446731
1457,000000	88,709997
1456,000000	88,985656
1455,000000	89,233583
1454,000000	89,447258
1453,000000	89,628141
1452,000000	89,774494
1451,000000	89,880846
1450,000000	89,946326
1449,000000	89,995285
1448,000000	90,075390
1447,000000	90,217833
1446,000000	90,389614
1445,000000	90,523361
1444,000000	90,561282
1443,000000	90,446332
1442,000000	90,131681
1441,000000	89,625169
1440,000000	88,995028
1439,000000	88,291463
1438,000000	87,502233
1437,000000	86,668656
1436,000000	86,013719
1435,000000	85,727522
1434,000000	85,752806
1433,000000	85,937920
1432,000000	86,157689
1431,000000	86,265645
1430,000000	86,088456
1429,000000	85,558498
1428,000000	84,836292
1427,000000	84,246560
1426,000000	84,099871
1425,000000	84,580724
1424,000000	85,629896
1423,000000	86,894606
1422,000000	88,029796
1421,000000	88,971402
1420,000000	89,821702
1419,000000	90,609064
1418,000000	91,254776
1417,000000	91,746439
1416,000000	92,161840
1415,000000	92,559039
1414,000000	92,957769
1413,000000	93,367985
1412,000000	93,788074
1411,000000	94,191823
1410,000000	94,551584
1409,000000	94,862712
1408,000000	95,123719
1407,000000	95,327834
1406,000000	95,478961
1405,000000	95,589452
1404,000000	95,657629
1403,000000	95,670451
1402,000000	95,633482
1401,000000	95,561228
1400,000000	95,449364
1399,000000	95,286358
1398,000000	95,081003
1397,000000	94,845094
1396,000000	94,560890
1395,000000	94,209895
1394,000000	93,815739
1393,000000	93,421779
1392,000000	93,039571
1391,000000	92,650562
1390,000000	92,233925
1389,000000	91,770203
1388,000000	91,246930
1387,000000	90,694105
1386,000000	90,183628
1385,000000	89,765127
1384,000000	89,440100
1383,000000	89,195127
1382,000000	89,030107
1381,000000	88,955615
1380,000000	88,985436
1379,000000	89,134193
1378,000000	89,402859
1377,000000	89,773686
1376,000000	90,225271
1375,000000	90,732243
1374,000000	91,238688
1373,000000	91,665345
1372,000000	91,959103
1371,000000	92,111460
1370,000000	92,132519
1369,000000	92,042720
1368,000000	91,889920
1367,000000	91,744458
1366,000000	91,668538
1365,000000	91,695945
1364,000000	91,830229
1363,000000	92,041931
1362,000000	92,271624
1361,000000	92,461941
1360,000000	92,589724
1359,000000	92,660244
1358,000000	92,686934
1357,000000	92,684890
1356,000000	92,671446
1355,000000	92,663808
1354,000000	92,674684
1353,000000	92,711983
1352,000000	92,777102
1351,000000	92,865663
1350,000000	92,965652
1349,000000	93,057222
1348,000000	93,117828
1347,000000	93,124902
1346,000000	93,057521
1345,000000	92,901354
1344,000000	92,651703
1343,000000	92,308095
1342,000000	91,865951
1341,000000	91,319798
1340,000000	90,687221
1339,000000	90,025306
1338,000000	89,408165
1337,000000	88,891268
1336,000000	88,501986
1335,000000	88,244122
1334,000000	88,098205
1333,000000	88,028663
1332,000000	88,000717
1331,000000	87,992713
1330,000000	87,992943
1329,000000	87,995786
1328,000000	88,003226
1327,000000	88,021096
1326,000000	88,051502
1325,000000	88,092727
1324,000000	88,145405
1323,000000	88,210982
1322,000000	88,284850
1321,000000	88,357716
1320,000000	88,422349
1319,000000	88,472174
1318,000000	88,495137
1317,000000	88,477398
1316,000000	88,410499
1315,000000	88,289097
1314,000000	88,104429
1313,000000	87,846377
1312,000000	87,513701
1311,000000	87,111412
1310,000000	86,638874
1309,000000	86,090509
1308,000000	85,465475
1307,000000	84,771661
1306,000000	84,013278
1305,000000	83,185817
1304,000000	82,289714
1303,000000	81,333967
1302,000000	80,325375
1301,000000	79,264074
1300,000000	78,155373
1299,000000	77,013700
1298,000000	75,846648
1297,000000	74,653335
1296,000000	73,445466
1295,000000	72,253188
1294,000000	71,104449
1293,000000	70,021082
1292,000000	69,037928
1291,000000	68,200452
1290,000000	67,533797
1289,000000	67,030817
1288,000000	66,678417
1287,000000	66,462010
1286,000000	66,342720
1285,000000	66,265184
1284,000000	66,191155
1283,000000	66,108486
1282,000000	66,006949
1281,000000	65,873389
1280,000000	65,714188
1279,000000	65,552894
1278,000000	65,403135
1277,000000	65,266909
1276,000000	65,159421
1275,000000	65,108754
1274,000000	65,126310
1273,000000	65,204019
1272,000000	65,338620
1271,000000	65,529762
1270,000000	65,754846
1269,000000	65,973183
1268,000000	66,158172
1267,000000	66,301800
1266,000000	66,392293
1265,000000	66,415765
1264,000000	66,380865
1263,000000	66,313136
1262,000000	66,222400
1261,000000	66,098750
1260,000000	65,938833
1259,000000	65,752822
1258,000000	65,551939
1257,000000	65,365602
1256,000000	65,273686
1255,000000	65,386971
1254,000000	65,770137
1253,000000	66,398021
1252,000000	67,185165
1251,000000	68,030846
1250,000000	68,850350
1249,000000	69,597161
1248,000000	70,272080
1247,000000	70,902572
1246,000000	71,509714
1245,000000	72,104592
1244,000000	72,703410
1243,000000	73,324650
1242,000000	73,973726
1241,000000	74,646955
1240,000000	75,346795
1239,000000	76,077330
1238,000000	76,829149
1237,000000	77,582982
1236,000000	78,323621
1235,000000	79,037571
1234,000000	79,705055
1233,000000	80,311756
1232,000000	80,869947
1231,000000	81,420766
1230,000000	82,018765
1229,000000	82,716015
1228,000000	83,545800
1227,000000	84,502764
1226,000000	85,536475
1225,000000	86,573277
1224,000000	87,545778
1223,000000	88,406953
1222,000000	89,130834
1221,000000	89,712857
1220,000000	90,163895
1219,000000	90,498303
1218,000000	90,731781
1217,000000	90,882418
1216,000000	90,972496
1215,000000	91,023885
1214,000000	91,051126
1213,000000	91,062829
1212,000000	91,062210
1211,000000	91,048816
1210,000000	91,022140
1209,000000	90,984510
1208,000000	90,940468
1207,000000	90,891597
1206,000000	90,835661
1205,000000	90,771400
1204,000000	90,701848
1203,000000	90,632796
1202,000000	90,570993
1201,000000	90,524531
1200,000000	90,501023
1199,000000	90,503653
1198,000000	90,530764
1197,000000	90,582304
1196,000000	90,662785
1195,000000	90,775346
1194,000000	90,917959
1193,000000	91,086039
1192,000000	91,276269
1191,000000	91,484887
1190,000000	91,705673
1189,000000	91,933213
1188,000000	92,163602
1187,000000	92,390590
1186,000000	92,604883
1185,000000	92,799572
1184,000000	92,972417
1183,000000	93,122354
1182,000000	93,246740
1181,000000	93,342589
1180,000000	93,408860
1179,000000	93,444863
1178,000000	93,450443
1177,000000	93,427018
1176,000000	93,375276
1175,000000	93,293912
1174,000000	93,180739
1173,000000	93,037135
1172,000000	92,869288
1171,000000	92,684081
1170,000000	92,485849
1169,000000	92,275778
1168,000000	92,054878
1167,000000	91,829697
1166,000000	91,618953
1165,000000	91,453408
1164,000000	91,364274
1163,000000	91,363961
1162,000000	91,435217
1161,000000	91,540138
1160,000000	91,637810
1159,000000	91,697024
1158,000000	91,701023
1157,000000	91,647035
1156,000000	91,538873
1155,000000	91,378362
1154,000000	91,160976
1153,000000	90,878463
1152,000000	90,525048
1151,000000	90,095093
1150,000000	89,581620
1149,000000	88,976766
1148,000000	88,274516
1147,000000	87,475839
1146,000000	86,587433
1145,000000	85,624125
1144,000000	84,611460
1143,000000	83,581242
1142,000000	82,562990
1141,000000	81,580995
1140,000000	80,658307
1139,000000	79,812702
1138,000000	79,047477
1137,000000	78,352948
1136,000000	77,719313
1135,000000	77,135688
1134,000000	76,580553
1133,000000	76,031635
1132,000000	75,482872
1131,000000	74,943143
1130,000000	74,419557
1129,000000	73,917315
1128,000000	73,456484
1127,000000	73,065698
1126,000000	72,763676
1125,000000	72,561771
1124,000000	72,481216
1123,000000	72,555454
1122,000000	72,808136
1121,000000	73,254162
1120,000000	73,912351
1119,000000	74,788227
1118,000000	75,852693
1117,000000	77,045693
1116,000000	78,302782
1115,000000	79,563525
1114,000000	80,766173
1113,000000	81,857679
1112,000000	82,806859
1111,000000	83,599716
1110,000000	84,228201
1109,000000	84,696827
1108,000000	85,026691
1107,000000	85,249632
1106,000000	85,397688
1105,000000	85,499414
1104,000000	85,583612
1103,000000	85,669586
1102,000000	85,759450
1101,000000	85,845459
1100,000000	85,921536
1099,000000	85,984823
1098,000000	86,029926
1097,000000	86,052318
1096,000000	86,054189
1095,000000	86,038804
1094,000000	86,003676
1093,000000	85,944820
1092,000000	85,864433
1091,000000	85,765908
1090,000000	85,640932
1089,000000	85,471531
1088,000000	85,238382
1087,000000	84,920676
1086,000000	84,493404
1085,000000	83,931386
1084,000000	83,223437
1083,000000	82,372072
1082,000000	81,384361
1081,000000	80,276803
1080,000000	79,089083
1079,000000	77,885418
1078,000000	76,737455
1077,000000	75,717460
1076,000000	74,901546
1075,000000	74,362232
1074,000000	74,139192
1073,000000	74,234083
1072,000000	74,633079
1071,000000	75,304243
1070,000000	76,192377
1069,000000	77,229169
1068,000000	78,353743
1067,000000	79,513838
1066,000000	80,653246
1065,000000	81,725183
1064,000000	82,709078
1063,000000	83,603215
1062,000000	84,404968
1061,000000	85,109916
1060,000000	85,719947
1059,000000	86,242847
1058,000000	86,686861
1057,000000	87,058279
1056,000000	87,366688
1055,000000	87,620787
1054,000000	87,822741
1053,000000	87,971567
1052,000000	88,066177
1051,000000	88,107204
1050,000000	88,093754
1049,000000	88,022806
1048,000000	87,889572
1047,000000	87,682158
1046,000000	87,385292
1045,000000	86,993513
1044,000000	86,524086
1043,000000	86,018599
1042,000000	85,536955
1041,000000	85,151936
1040,000000	84,939880
1039,000000	84,957027
1038,000000	85,210584
1037,000000	85,657778
1036,000000	86,225886
1035,000000	86,834827
1034,000000	87,416370
1033,000000	87,927076
1032,000000	88,351703
1031,000000	88,693161
1030,000000	88,962727
1029,000000	89,176372
1028,000000	89,351553
1027,000000	89,499065
1026,000000	89,620674
1025,000000	89,716204
1024,000000	89,788096
1023,000000	89,840238
1022,000000	89,875647
1021,000000	89,899806
1020,000000	89,923202
1019,000000	89,957495
1018,000000	90,011025
1017,000000	90,087866
1016,000000	90,187041
1015,000000	90,300569
1014,000000	90,417099
1013,000000	90,530337
1012,000000	90,642275
1011,000000	90,757396
1010,000000	90,877063
1009,000000	90,999867
1008,000000	91,122353
1007,000000	91,237747
1006,000000	91,337845
1005,000000	91,418218
1004,000000	91,478832
1003,000000	91,520632
1002,000000	91,544815
1001,000000	91,554510
1000,000000	91,553133
999,000000	91,540008
998,000000	91,512584
997,000000	91,472792
996,000000	91,426012
995,000000	91,373799
994,000000	91,311646
993,000000	91,235949
992,000000	91,148342
991,000000	91,050498
990,000000	90,939577
989,000000	90,810117
988,000000	90,657804
987,000000	90,479640
986,000000	90,273342
985,000000	90,040356
984,000000	89,785267
983,000000	89,510233
982,000000	89,212674
981,000000	88,889283
980,000000	88,540666
979,000000	88,168658
978,000000	87,773390
977,000000	87,356915
976,000000	86,925468
975,000000	86,484772
974,000000	86,035450
973,000000	85,578566
972,000000	85,122776
971,000000	84,680717
970,000000	84,260907
969,000000	83,869045
968,000000	83,513699
967,000000	83,201810
966,000000	82,932110
965,000000	82,698878
964,000000	82,499565
963,000000	82,331584
962,000000	82,184607
961,000000	82,047090
960,000000	81,917308
959,000000	81,801300
958,000000	81,705108
957,000000	81,636068
956,000000	81,609969
955,000000	81,645770
954,000000	81,754688
953,000000	81,942266
952,000000	82,212667
951,000000	82,564950
950,000000	82,988769
949,000000	83,472880
948,000000	84,014751
947,000000	84,610890
946,000000	85,245062
945,000000	85,892752
944,000000	86,532741
943,000000	87,149126
942,000000	87,728495
941,000000	88,262821
940,000000	88,751313
939,000000	89,195601
938,000000	89,595389
937,000000	89,953063
936,000000	90,276975
935,000000	90,576065
934,000000	90,854788
933,000000	91,113299
932,000000	91,350521
931,000000	91,564914
930,000000	91,756303
929,000000	91,929501
928,000000	92,091439
927,000000	92,244258
926,000000	92,384625
925,000000	92,510867
924,000000	92,626978
923,000000	92,738016
922,000000	92,846666
921,000000	92,956631
920,000000	93,075289
919,000000	93,209689
918,000000	93,362259
917,000000	93,532048
916,000000	93,717207
915,000000	93,914623
914,000000	94,119971
913,000000	94,330713
912,000000	94,546789
911,000000	94,766800
910,000000	94,985017
909,000000	95,192801
908,000000	95,381649
907,000000	95,545993
906,000000	95,685693
905,000000	95,804899
904,000000	95,907488
903,000000	95,993969
902,000000	96,063571
901,000000	96,117237
900,000000	96,156720
899,000000	96,184564
898,000000	96,206428
897,000000	96,229651
896,000000	96,257049
895,000000	96,284783
894,000000	96,309084
893,000000	96,331136
892,000000	96,351987
891,000000	96,367535
890,000000	96,373408
889,000000	96,371395
888,000000	96,365086
887,000000	96,351663
886,000000	96,324611
885,000000	96,283075
884,000000	96,233024
883,000000	96,179280
882,000000	96,121793
881,000000	96,060311
880,000000	95,998438
879,000000	95,942932
878,000000	95,902691
877,000000	95,888593
876,000000	95,909152
875,000000	95,964931
874,000000	96,049495
873,000000	96,155258
872,000000	96,274873
871,000000	96,397281
870,000000	96,508275
869,000000	96,597271
868,000000	96,661875
867,000000	96,706277
866,000000	96,737273
865,000000	96,760429
864,000000	96,777759
863,000000	96,790078
862,000000	96,801927
861,000000	96,820906
860,000000	96,848818
859,000000	96,876225
858,000000	96,889831
857,000000	96,883699
856,000000	96,861474
855,000000	96,831296
854,000000	96,802638
853,000000	96,784431
852,000000	96,779389
851,000000	96,780266
850,000000	96,776192
849,000000	96,761931
848,000000	96,737471
847,000000	96,700975
846,000000	96,648481
845,000000	96,580565
844,000000	96,503450
843,000000	96,422400
842,000000	96,337524
841,000000	96,246897
840,000000	96,150016
839,000000	96,047230
838,000000	95,939891
837,000000	95,833270
836,000000	95,737508
835,000000	95,664195
834,000000	95,623812
833,000000	95,625989
832,000000	95,680111
831,000000	95,794560
830,000000	95,975426
829,000000	96,224664
828,000000	96,534608
827,000000	96,884987
826,000000	97,248316
825,000000	97,597361
824,000000	97,906844
823,000000	98,155204
822,000000	98,333771
821,000000	98,452422
820,000000	98,530920
819,000000	98,585507
818,000000	98,627239
817,000000	98,668955
816,000000	98,725638
815,000000	98,806327
814,000000	98,909087
813,000000	99,024960
812,000000	99,143570
811,000000	99,254155
810,000000	99,345181
809,000000	99,405175
808,000000	99,423706
807,000000	99,392464
806,000000	99,306921
805,000000	99,167739
804,000000	98,979545
803,000000	98,749840
802,000000	98,490981
801,000000	98,222245
800,000000	97,967331
799,000000	97,746937
798,000000	97,572865
797,000000	97,447450
796,000000	97,365469
795,000000	97,315190
794,000000	97,280688
793,000000	97,247080
792,000000	97,205621
791,000000	97,156179
790,000000	97,105994
789,000000	97,064777
788,000000	97,038116
787,000000	97,024343
786,000000	97,017853
785,000000	97,014167
784,000000	97,010877
783,000000	97,005802
782,000000	96,997247
781,000000	96,985625
780,000000	96,972210
779,000000	96,956290
778,000000	96,935442
777,000000	96,908450
776,000000	96,876170
775,000000	96,840207
774,000000	96,803006
773,000000	96,768618
772,000000	96,740377
771,000000	96,717388
770,000000	96,695503
769,000000	96,671840
768,000000	96,645795
767,000000	96,615458
766,000000	96,575920
765,000000	96,521836
764,000000	96,449059
763,000000	96,351945
762,000000	96,221041
761,000000	96,044868
760,000000	95,812864
759,000000	95,516323
758,000000	95,148014
757,000000	94,703073
756,000000	94,178556
755,000000	93,570067
754,000000	92,870858
753,000000	92,075938
752,000000	91,186394
751,000000	90,208092
750,000000	89,151207
749,000000	88,037000
748,000000	86,903620
747,000000	85,802351
746,000000	84,790631
745,000000	83,931681
744,000000	83,292040
743,000000	82,933083
742,000000	82,905011
741,000000	83,240883
740,000000	83,940152
739,000000	84,953123
738,000000	86,192348
737,000000	87,557983
736,000000	88,950723
735,000000	90,278212
734,000000	91,470075
733,000000	92,490612
732,000000	93,333115
731,000000	94,007132
730,000000	94,532787
729,000000	94,938665
728,000000	95,253597
727,000000	95,496939
726,000000	95,679324
725,000000	95,811321
724,000000	95,905204
723,000000	95,965795
722,000000	95,985651
721,000000	95,954353
720,000000	95,869319
719,000000	95,731301
718,000000	95,531985
717,000000	95,254105
716,000000	94,884127
715,000000	94,418555
714,000000	93,856515
713,000000	93,192477
712,000000	92,418388
711,000000	91,527810
710,000000	90,520829
709,000000	89,419303
708,000000	88,284218
707,000000	87,212395
706,000000	86,309658
705,000000	85,657482
704,000000	85,282330
703,000000	85,139836
702,000000	85,136444
701,000000	85,178013
700,000000	85,202475
699,000000	85,182108
698,000000	85,116719
697,000000	85,028343
696,000000	84,948575
695,000000	84,902961
694,000000	84,910637
693,000000	84,991529
692,000000	85,158801
691,000000	85,406388
690,000000	85,715067
689,000000	86,064019
688,000000	86,425611
687,000000	86,763570
686,000000	87,056005
685,000000	87,311222
684,000000	87,547862
683,000000	87,769507
682,000000	87,970978
681,000000	88,158474
680,000000	88,347109
679,000000	88,547647
678,000000	88,768385
677,000000	89,020629
676,000000	89,310299
675,000000	89,633864
674,000000	89,986138
673,000000	90,357890
672,000000	90,717084
671,000000	91,044055
670,000000	91,378541
669,000000	91,836220
668,000000	92,440083
667,000000	92,960180
666,000000	93,246052
665,000000	93,387349
664,000000	93,481164
663,000000	93,536664
662,000000	93,514730
661,000000	93,383710
660,000000	93,139483
659,000000	92,779595
658,000000	92,288507
657,000000	91,639456
656,000000	90,817528
655,000000	89,852590
654,000000	88,829606
653,000000	87,853915
652,000000	87,011310
651,000000	86,344089
650,000000	85,828553
649,000000	85,388024
648,000000	84,953713
647,000000	84,494799
646,000000	83,986291
645,000000	83,388510
644,000000	82,678949
643,000000	81,874144
642,000000	80,997978
641,000000	80,059107
640,000000	79,089922
639,000000	78,178076
638,000000	77,423096
637,000000	76,887761
636,000000	76,611725
635,000000	76,618271
634,000000	76,867096
633,000000	77,253308
632,000000	77,682994
631,000000	78,108530
630,000000	78,491165
629,000000	78,785357
628,000000	78,973526
627,000000	79,072209
626,000000	79,090150
625,000000	79,013209
624,000000	78,842065
623,000000	78,608468
622,000000	78,338726
621,000000	78,032784
620,000000	77,692853
619,000000	77,342879
618,000000	77,004421
617,000000	76,681552
616,000000	76,384147
615,000000	76,135125
614,000000	75,940490
613,000000	75,785676
612,000000	75,671456
611,000000	75,616553
610,000000	75,616719
609,000000	75,642023
608,000000	75,687205
607,000000	75,790960
606,000000	75,996200
605,000000	76,333746
604,000000	76,853307
603,000000	77,621683
602,000000	78,672765
601,000000	79,980544
600,000000	81,477180
599,000000	83,066213
598,000000	84,635002
597,000000	86,093887
596,000000	87,399831
595,000000	88,537000
594,000000	89,497711
593,000000	90,289937
592,000000	90,937556
591,000000	91,464779
590,000000	91,891231
589,000000	92,239918
588,000000	92,536886
587,000000	92,797562
586,000000	93,025022
585,000000	93,221336
584,000000	93,389887
583,000000	93,530342
582,000000	93,642341
581,000000	93,734044
580,000000	93,815904
579,000000	93,888094
578,000000	93,947066
577,000000	94,002950
576,000000	94,075190
575,000000	94,168399
574,000000	94,265801
573,000000	94,351161
572,000000	94,423780
571,000000	94,489205
570,000000	94,550364
569,000000	94,612903
568,000000	94,689123
567,000000	94,789560
566,000000	94,914595
565,000000	95,055731
564,000000	95,199589
563,000000	95,332708
562,000000	95,451544
561,000000	95,565632
560,000000	95,681332
559,000000	95,786980
558,000000	95,867270
557,000000	95,926314
556,000000	95,980805
555,000000	96,035765
554,000000	96,081768
553,000000	96,114025
552,000000	96,140037
551,000000	96,170262
550,000000	96,211912
549,000000	96,266590
548,000000	96,323632
547,000000	96,361062
546,000000	96,366328
545,000000	96,353328
544,000000	96,346276
543,000000	96,353437
542,000000	96,369014
541,000000	96,392184
540,000000	96,429070
539,000000	96,479878
538,000000	96,538481
537,000000	96,602042
536,000000	96,669514
535,000000	96,734372
534,000000	96,793197
533,000000	96,857328
532,000000	96,941483
531,000000	97,045930
530,000000	97,159581
529,000000	97,273529
528,000000	97,378527
527,000000	97,458836
526,000000	97,507846
525,000000	97,543883
524,000000	97,588696
523,000000	97,638510
522,000000	97,675255
521,000000	97,694409
520,000000	97,704541
519,000000	97,710298
518,000000	97,716654
517,000000	97,741675
516,000000	97,799944
515,000000	97,877454
514,000000	97,945929
513,000000	97,995637
512,000000	98,034223
511,000000	98,062135
510,000000	98,073947
509,000000	98,080168
508,000000	98,100686
507,000000	98,131938
506,000000	98,142064
505,000000	98,110931
504,000000	98,056533
503,000000	98,014281
502,000000	98,001538
501,000000	98,003380
500,000000	97,989181
499,000000	97,937441
498,000000	97,846069
497,000000	97,731406
496,000000	97,618435
495,000000	97,525601
494,000000	97,455428
493,000000	97,395056
492,000000	97,328382
491,000000	97,252678
490,000000	97,182131
489,000000	97,131783
488,000000	97,103478
487,000000	97,094478
486,000000	97,110209
485,000000	97,156684
484,000000	97,225426
483,000000	97,303644
482,000000	97,396752
481,000000	97,518693
480,000000	97,658768
479,000000	97,777290
478,000000	97,842438
477,000000	97,858358
476,000000	97,848054
475,000000	97,826040
474,000000	97,799366
473,000000	97,777045
472,000000	97,765221
471,000000	97,767317
470,000000	97,794584
469,000000	97,856991
468,000000	97,938218
467,000000	98,003647
466,000000	98,046363
465,000000	98,096102
464,000000	98,165591
463,000000	98,228446
462,000000	98,268195
461,000000	98,314539
460,000000	98,408175
459,000000	98,551897
458,000000	98,709191
457,000000	98,832172
456,000000	98,886678
455,000000	98,870354
454,000000	98,818303
453,000000	98,783495
452,000000	98,791512
451,000000	98,816444
450,000000	98,836537
