# Supplementary material for: Machine learning-assisted non-destructive plasticizer identification and quantification in historical PVC objects based on IR spectroscopy
Source: Sci Rep. 2022 Mar 23;12:5017. doi: 10.1038/s41598-022-08862-1 (PMC8943100; doi:10.1038/s41598-022-08862-1)
Supplement: Supplementary file 1 — Supplementary Information 1. [file 41598_2022_8862_MOESM1_ESM.zip › Plasticizers_PVC_data/ATR_FTIR_all/PVC1.ASC]

PE IR       SUBTECH     SPECTRUM    ASCII       PEDS        4.00        
   -1
PVC1.ASC
20/10/14
12:46:13.00
20/10/14
12:46:13.00
Student
Sample 007 By student Date Wednesday, October 14 2020
450,000000
#HDR
-1
-1
#GR
cm-1
%T
1.0
0.0
4000,000000
-1,000000
3551
8
101,336921
64,048271
#DATA
4000,000000	100,371825
3999,000000	100,371898
3998,000000	100,371970
3997,000000	100,372448
3996,000000	100,373478
3995,000000	100,374900
3994,000000	100,376262
3993,000000	100,377227
3992,000000	100,377739
3991,000000	100,377915
3990,000000	100,377920
3989,000000	100,378012
3988,000000	100,378579
3987,000000	100,379923
3986,000000	100,381894
3985,000000	100,383919
3984,000000	100,385506
3983,000000	100,386757
3982,000000	100,388211
3981,000000	100,390157
3980,000000	100,392219
3979,000000	100,393662
3978,000000	100,394090
3977,000000	100,393883
3976,000000	100,393957
3975,000000	100,395097
3974,000000	100,397418
3973,000000	100,400341
3972,000000	100,403051
3971,000000	100,405010
3970,000000	100,406217
3969,000000	100,407003
3968,000000	100,407622
3967,000000	100,408083
3966,000000	100,408335
3965,000000	100,408538
3964,000000	100,409064
3963,000000	100,410133
3962,000000	100,411461
3961,000000	100,412497
3960,000000	100,413051
3959,000000	100,413591
3958,000000	100,415026
3957,000000	100,417949
3956,000000	100,421988
3955,000000	100,425879
3954,000000	100,428219
3953,000000	100,428480
3952,000000	100,427332
3951,000000	100,426126
3950,000000	100,425879
3949,000000	100,426467
3948,000000	100,426879
3947,000000	100,426481
3946,000000	100,425904
3945,000000	100,426392
3944,000000	100,428400
3943,000000	100,430990
3942,000000	100,432566
3941,000000	100,432528
3940,000000	100,431704
3939,000000	100,430803
3938,000000	100,429529
3937,000000	100,427143
3936,000000	100,423652
3935,000000	100,420299
3934,000000	100,418815
3933,000000	100,420583
3932,000000	100,425616
3931,000000	100,432254
3930,000000	100,438120
3929,000000	100,441595
3928,000000	100,443065
3927,000000	100,444358
3926,000000	100,446749
3925,000000	100,449408
3924,000000	100,450262
3923,000000	100,448470
3922,000000	100,445265
3921,000000	100,442046
3920,000000	100,439063
3919,000000	100,436125
3918,000000	100,433665
3917,000000	100,432472
3916,000000	100,432846
3915,000000	100,434517
3914,000000	100,437005
3913,000000	100,439510
3912,000000	100,441129
3911,000000	100,441201
3910,000000	100,439878
3909,000000	100,437854
3908,000000	100,435813
3907,000000	100,434383
3906,000000	100,433885
3905,000000	100,434045
3904,000000	100,433843
3903,000000	100,432678
3902,000000	100,431987
3901,000000	100,433862
3900,000000	100,438169
3899,000000	100,442484
3898,000000	100,444788
3897,000000	100,445196
3896,000000	100,444978
3895,000000	100,444727
3894,000000	100,444945
3893,000000	100,446492
3892,000000	100,449556
3891,000000	100,451621
3890,000000	100,450016
3889,000000	100,445777
3888,000000	100,442250
3887,000000	100,441677
3886,000000	100,443640
3885,000000	100,445227
3884,000000	100,444529
3883,000000	100,443521
3882,000000	100,445577
3881,000000	100,450890
3880,000000	100,455559
3879,000000	100,455795
3878,000000	100,452676
3877,000000	100,450349
3876,000000	100,451292
3875,000000	100,454383
3874,000000	100,455974
3873,000000	100,453902
3872,000000	100,450662
3871,000000	100,450254
3870,000000	100,452531
3869,000000	100,453286
3868,000000	100,451398
3867,000000	100,450715
3866,000000	100,454061
3865,000000	100,460664
3864,000000	100,468069
3863,000000	100,473703
3862,000000	100,476581
3861,000000	100,477055
3860,000000	100,476171
3859,000000	100,475326
3858,000000	100,475256
3857,000000	100,475392
3856,000000	100,474465
3855,000000	100,472657
3854,000000	100,473325
3853,000000	100,476541
3852,000000	100,477506
3851,000000	100,477214
3850,000000	100,479229
3849,000000	100,482875
3848,000000	100,486239
3847,000000	100,488483
3846,000000	100,489900
3845,000000	100,491339
3844,000000	100,493398
3843,000000	100,495395
3842,000000	100,496553
3841,000000	100,496717
3840,000000	100,496116
3839,000000	100,494746
3838,000000	100,492643
3837,000000	100,490893
3836,000000	100,490964
3835,000000	100,493320
3834,000000	100,497068
3833,000000	100,500676
3832,000000	100,503008
3831,000000	100,503953
3830,000000	100,504299
3829,000000	100,505540
3828,000000	100,508864
3827,000000	100,513087
3826,000000	100,515300
3825,000000	100,513922
3824,000000	100,510714
3823,000000	100,509347
3822,000000	100,512469
3821,000000	100,517782
3820,000000	100,519242
3819,000000	100,516925
3818,000000	100,516292
3817,000000	100,519883
3816,000000	100,525506
3815,000000	100,529850
3814,000000	100,532856
3813,000000	100,536504
3812,000000	100,540821
3811,000000	100,544062
3810,000000	100,545722
3809,000000	100,547543
3808,000000	100,551106
3807,000000	100,554633
3806,000000	100,554710
3805,000000	100,551720
3804,000000	100,550268
3803,000000	100,553375
3802,000000	100,559471
3801,000000	100,563548
3800,000000	100,563551
3799,000000	100,563704
3798,000000	100,567630
3797,000000	100,573464
3796,000000	100,577193
3795,000000	100,577830
3794,000000	100,577986
3793,000000	100,580087
3792,000000	100,583727
3791,000000	100,586870
3790,000000	100,587962
3789,000000	100,587173
3788,000000	100,586168
3787,000000	100,586809
3786,000000	100,589674
3785,000000	100,593277
3784,000000	100,595353
3783,000000	100,595184
3782,000000	100,594221
3781,000000	100,594334
3780,000000	100,596208
3779,000000	100,598642
3778,000000	100,600365
3777,000000	100,601967
3776,000000	100,604526
3775,000000	100,607423
3774,000000	100,609124
3773,000000	100,609353
3772,000000	100,609094
3771,000000	100,608730
3770,000000	100,607451
3769,000000	100,604932
3768,000000	100,603167
3767,000000	100,604847
3766,000000	100,609463
3765,000000	100,613271
3764,000000	100,613293
3763,000000	100,610081
3762,000000	100,606651
3761,000000	100,605305
3760,000000	100,606987
3759,000000	100,610868
3758,000000	100,614913
3757,000000	100,618308
3756,000000	100,622019
3755,000000	100,627084
3754,000000	100,632378
3753,000000	100,634873
3752,000000	100,632963
3751,000000	100,628368
3750,000000	100,623498
3749,000000	100,619876
3748,000000	100,619161
3747,000000	100,622131
3746,000000	100,625882
3745,000000	100,625669
3744,000000	100,620103
3743,000000	100,613382
3742,000000	100,611987
3741,000000	100,617409
3740,000000	100,625516
3739,000000	100,632289
3738,000000	100,636531
3737,000000	100,640092
3736,000000	100,645650
3735,000000	100,654148
3734,000000	100,662672
3733,000000	100,666967
3732,000000	100,664920
3731,000000	100,657979
3730,000000	100,650218
3729,000000	100,645161
3728,000000	100,643838
3727,000000	100,645375
3726,000000	100,648457
3725,000000	100,652239
3724,000000	100,656478
3723,000000	100,660981
3722,000000	100,665354
3721,000000	100,668844
3720,000000	100,671129
3719,000000	100,671943
3718,000000	100,670277
3717,000000	100,665620
3716,000000	100,659382
3715,000000	100,653969
3714,000000	100,650360
3713,000000	100,647617
3712,000000	100,645391
3711,000000	100,644249
3710,000000	100,644747
3709,000000	100,647145
3708,000000	100,650413
3707,000000	100,652482
3706,000000	100,652112
3705,000000	100,650340
3704,000000	100,649544
3703,000000	100,650963
3702,000000	100,652983
3701,000000	100,652425
3700,000000	100,648234
3699,000000	100,642995
3698,000000	100,639182
3697,000000	100,636371
3696,000000	100,632534
3695,000000	100,626446
3694,000000	100,618938
3693,000000	100,612474
3692,000000	100,610059
3691,000000	100,612912
3690,000000	100,617827
3689,000000	100,618282
3688,000000	100,611278
3687,000000	100,601411
3686,000000	100,594866
3685,000000	100,592830
3684,000000	100,591915
3683,000000	100,588452
3682,000000	100,581563
3681,000000	100,572907
3680,000000	100,563677
3679,000000	100,554302
3678,000000	100,546041
3677,000000	100,541529
3676,000000	100,542708
3675,000000	100,545589
3674,000000	100,544580
3673,000000	100,542020
3672,000000	100,541981
3671,000000	100,544059
3670,000000	100,546623
3669,000000	100,548139
3668,000000	100,549007
3667,000000	100,551289
3666,000000	100,554919
3665,000000	100,557853
3664,000000	100,558899
3663,000000	100,558726
3662,000000	100,558450
3661,000000	100,558320
3660,000000	100,557742
3659,000000	100,556669
3658,000000	100,555870
3657,000000	100,555983
3656,000000	100,556279
3655,000000	100,555893
3654,000000	100,555828
3653,000000	100,557368
3652,000000	100,559505
3651,000000	100,560381
3650,000000	100,560509
3649,000000	100,561199
3648,000000	100,562430
3647,000000	100,564327
3646,000000	100,567661
3645,000000	100,572460
3644,000000	100,577753
3643,000000	100,581810
3642,000000	100,583481
3641,000000	100,583130
3640,000000	100,581893
3639,000000	100,580668
3638,000000	100,579497
3637,000000	100,578204
3636,000000	100,576952
3635,000000	100,575756
3634,000000	100,574173
3633,000000	100,571733
3632,000000	100,568491
3631,000000	100,564275
3630,000000	100,558946
3629,000000	100,553689
3628,000000	100,549467
3627,000000	100,547829
3626,000000	100,550576
3625,000000	100,555502
3624,000000	100,558552
3623,000000	100,558878
3622,000000	100,558869
3621,000000	100,559974
3620,000000	100,560054
3619,000000	100,555126
3618,000000	100,544226
3617,000000	100,531780
3616,000000	100,523100
3615,000000	100,519201
3614,000000	100,516923
3613,000000	100,512336
3612,000000	100,504319
3611,000000	100,494951
3610,000000	100,486944
3609,000000	100,482085
3608,000000	100,481070
3607,000000	100,482991
3606,000000	100,485768
3605,000000	100,487456
3604,000000	100,487063
3603,000000	100,484966
3602,000000	100,482223
3601,000000	100,479149
3600,000000	100,475072
3599,000000	100,469707
3598,000000	100,463737
3597,000000	100,458503
3596,000000	100,455122
3595,000000	100,453781
3594,000000	100,453404
3593,000000	100,452198
3592,000000	100,449058
3591,000000	100,444231
3590,000000	100,438918
3589,000000	100,435098
3588,000000	100,434134
3587,000000	100,434374
3586,000000	100,432769
3585,000000	100,429471
3584,000000	100,427110
3583,000000	100,427480
3582,000000	100,430112
3581,000000	100,433091
3580,000000	100,434539
3579,000000	100,434021
3578,000000	100,432444
3577,000000	100,430913
3576,000000	100,429868
3575,000000	100,428857
3574,000000	100,427112
3573,000000	100,424182
3572,000000	100,420467
3571,000000	100,417110
3570,000000	100,415224
3569,000000	100,415137
3568,000000	100,416544
3567,000000	100,418336
3566,000000	100,418721
3565,000000	100,416832
3564,000000	100,413007
3563,000000	100,407537
3562,000000	100,400925
3561,000000	100,394438
3560,000000	100,389418
3559,000000	100,386286
3558,000000	100,384562
3557,000000	100,383612
3556,000000	100,383039
3555,000000	100,382490
3554,000000	100,381336
3553,000000	100,378715
3552,000000	100,374001
3551,000000	100,367666
3550,000000	100,361351
3549,000000	100,356850
3548,000000	100,355104
3547,000000	100,355819
3546,000000	100,357431
3545,000000	100,357781
3544,000000	100,355655
3543,000000	100,351771
3542,000000	100,348083
3541,000000	100,346108
3540,000000	100,345877
3539,000000	100,346108
3538,000000	100,345132
3537,000000	100,342138
3536,000000	100,337773
3535,000000	100,333641
3534,000000	100,330814
3533,000000	100,328935
3532,000000	100,326893
3531,000000	100,324204
3530,000000	100,321444
3529,000000	100,319360
3528,000000	100,318215
3527,000000	100,318238
3526,000000	100,319971
3525,000000	100,323391
3524,000000	100,326919
3523,000000	100,328008
3522,000000	100,325217
3521,000000	100,319521
3520,000000	100,313333
3519,000000	100,308476
3518,000000	100,304989
3517,000000	100,301781
3516,000000	100,297976
3515,000000	100,293634
3514,000000	100,289427
3513,000000	100,286118
3512,000000	100,284282
3511,000000	100,284036
3510,000000	100,284633
3509,000000	100,284614
3508,000000	100,282891
3507,000000	100,279673
3506,000000	100,276100
3505,000000	100,273176
3504,000000	100,271100
3503,000000	100,269284
3502,000000	100,266906
3501,000000	100,263728
3500,000000	100,260281
3499,000000	100,257154
3498,000000	100,254095
3497,000000	100,250126
3496,000000	100,244699
3495,000000	100,238432
3494,000000	100,232472
3493,000000	100,227434
3492,000000	100,223310
3491,000000	100,220084
3490,000000	100,217731
3489,000000	100,215604
3488,000000	100,212460
3487,000000	100,207540
3486,000000	100,201544
3485,000000	100,196505
3484,000000	100,194566
3483,000000	100,196457
3482,000000	100,200491
3481,000000	100,203221
3480,000000	100,201814
3479,000000	100,196004
3478,000000	100,187669
3477,000000	100,178816
3476,000000	100,170499
3475,000000	100,163498
3474,000000	100,159295
3473,000000	100,159681
3472,000000	100,165216
3471,000000	100,174094
3470,000000	100,182596
3469,000000	100,186871
3468,000000	100,184963
3467,000000	100,177824
3466,000000	100,168546
3465,000000	100,160420
3464,000000	100,155207
3463,000000	100,152723
3462,000000	100,151671
3461,000000	100,150852
3460,000000	100,149860
3459,000000	100,148818
3458,000000	100,147684
3457,000000	100,146044
3456,000000	100,143630
3455,000000	100,140974
3454,000000	100,139096
3453,000000	100,138486
3452,000000	100,138640
3451,000000	100,138857
3450,000000	100,139298
3449,000000	100,140721
3448,000000	100,143142
3447,000000	100,145265
3446,000000	100,145722
3445,000000	100,144633
3444,000000	100,143476
3443,000000	100,143681
3442,000000	100,145822
3441,000000	100,149840
3440,000000	100,155330
3439,000000	100,161296
3438,000000	100,166130
3437,000000	100,168539
3436,000000	100,168484
3435,000000	100,166997
3434,000000	100,164937
3433,000000	100,162352
3432,000000	100,159238
3431,000000	100,156502
3430,000000	100,155612
3429,000000	100,157165
3428,000000	100,160157
3427,000000	100,162783
3426,000000	100,163761
3425,000000	100,162985
3424,000000	100,161399
3423,000000	100,160483
3422,000000	100,161319
3421,000000	100,163642
3420,000000	100,165873
3419,000000	100,166501
3418,000000	100,165477
3417,000000	100,164111
3416,000000	100,163732
3415,000000	100,164525
3414,000000	100,165507
3413,000000	100,165557
3412,000000	100,164589
3411,000000	100,163713
3410,000000	100,164028
3409,000000	100,165242
3408,000000	100,165931
3407,000000	100,165374
3406,000000	100,164715
3405,000000	100,165840
3404,000000	100,169226
3403,000000	100,173314
3402,000000	100,176020
3401,000000	100,176566
3400,000000	100,175765
3399,000000	100,174861
3398,000000	100,174422
3397,000000	100,174255
3396,000000	100,174034
3395,000000	100,173669
3394,000000	100,173105
3393,000000	100,172078
3392,000000	100,170313
3391,000000	100,167949
3390,000000	100,165677
3389,000000	100,164488
3388,000000	100,165143
3387,000000	100,167533
3386,000000	100,170298
3385,000000	100,171541
3384,000000	100,170468
3383,000000	100,168314
3382,000000	100,167171
3381,000000	100,167818
3380,000000	100,169063
3379,000000	100,169290
3378,000000	100,168285
3377,000000	100,167321
3376,000000	100,167744
3375,000000	100,169714
3374,000000	100,172099
3373,000000	100,173357
3372,000000	100,172652
3371,000000	100,170478
3370,000000	100,168209
3369,000000	100,166876
3368,000000	100,166306
3367,000000	100,165546
3366,000000	100,164050
3365,000000	100,162265
3364,000000	100,161023
3363,000000	100,160599
3362,000000	100,160482
3361,000000	100,160006
3360,000000	100,159089
3359,000000	100,158342
3358,000000	100,158428
3357,000000	100,159297
3356,000000	100,160158
3355,000000	100,160314
3354,000000	100,160005
3353,000000	100,160242
3352,000000	100,161761
3351,000000	100,164273
3350,000000	100,166860
3349,000000	100,168939
3348,000000	100,170616
3347,000000	100,172129
3346,000000	100,173263
3345,000000	100,173555
3344,000000	100,172961
3343,000000	100,172033
3342,000000	100,171385
3341,000000	100,171164
3340,000000	100,171164
3339,000000	100,171233
3338,000000	100,171302
3337,000000	100,171000
3336,000000	100,169613
3335,000000	100,166763
3334,000000	100,163131
3333,000000	100,160209
3332,000000	100,159105
3331,000000	100,159655
3330,000000	100,160813
3329,000000	100,161844
3328,000000	100,162891
3327,000000	100,164316
3326,000000	100,165793
3325,000000	100,166480
3324,000000	100,166171
3323,000000	100,165911
3322,000000	100,167231
3321,000000	100,170721
3320,000000	100,175383
3319,000000	100,179360
3318,000000	100,181345
3317,000000	100,181482
3316,000000	100,181002
3315,000000	100,180964
3314,000000	100,181354
3313,000000	100,181476
3312,000000	100,181102
3311,000000	100,180937
3310,000000	100,181854
3309,000000	100,184006
3308,000000	100,186939
3307,000000	100,190301
3306,000000	100,193994
3305,000000	100,197656
3304,000000	100,200438
3303,000000	100,201584
3302,000000	100,201143
3301,000000	100,199996
3300,000000	100,199215
3299,000000	100,199372
3298,000000	100,200314
3297,000000	100,201493
3296,000000	100,202502
3295,000000	100,203302
3294,000000	100,204003
3293,000000	100,204627
3292,000000	100,205183
3291,000000	100,205773
3290,000000	100,206383
3289,000000	100,206784
3288,000000	100,206983
3287,000000	100,207676
3286,000000	100,209771
3285,000000	100,213256
3284,000000	100,216903
3283,000000	100,219420
3282,000000	100,220713
3281,000000	100,221746
3280,000000	100,223299
3279,000000	100,225190
3278,000000	100,226733
3277,000000	100,227804
3276,000000	100,229289
3275,000000	100,232418
3274,000000	100,237500
3273,000000	100,243136
3272,000000	100,246826
3271,000000	100,246825
3270,000000	100,243794
3269,000000	100,240663
3268,000000	100,240532
3267,000000	100,244191
3266,000000	100,249521
3265,000000	100,253484
3264,000000	100,254899
3263,000000	100,255268
3262,000000	100,256924
3261,000000	100,260550
3260,000000	100,264662
3259,000000	100,267250
3258,000000	100,267608
3257,000000	100,266776
3256,000000	100,266555
3255,000000	100,268137
3254,000000	100,271304
3253,000000	100,274749
3252,000000	100,277249
3251,000000	100,278646
3250,000000	100,279675
3249,000000	100,281004
3248,000000	100,282694
3247,000000	100,284460
3246,000000	100,286080
3245,000000	100,287441
3244,000000	100,288500
3243,000000	100,289382
3242,000000	100,290333
3241,000000	100,291461
3240,000000	100,292745
3239,000000	100,294341
3238,000000	100,296585
3237,000000	100,299494
3236,000000	100,302498
3235,000000	100,304909
3234,000000	100,306473
3233,000000	100,307344
3232,000000	100,307792
3231,000000	100,308187
3230,000000	100,308975
3229,000000	100,310230
3228,000000	100,311401
3227,000000	100,311952
3226,000000	100,312152
3225,000000	100,312835
3224,000000	100,314385
3223,000000	100,316441
3222,000000	100,318609
3221,000000	100,320859
3220,000000	100,323032
3219,000000	100,324509
3218,000000	100,324989
3217,000000	100,325284
3216,000000	100,326668
3215,000000	100,329346
3214,000000	100,332021
3213,000000	100,333205
3212,000000	100,332784
3211,000000	100,332138
3210,000000	100,332844
3209,000000	100,335368
3208,000000	100,338901
3207,000000	100,342310
3206,000000	100,345067
3205,000000	100,347195
3204,000000	100,348589
3203,000000	100,348829
3202,000000	100,347839
3201,000000	100,346320
3200,000000	100,345190
3199,000000	100,344806
3198,000000	100,345122
3197,000000	100,346457
3196,000000	100,349460
3195,000000	100,354113
3194,000000	100,359092
3193,000000	100,362472
3192,000000	100,363115
3191,000000	100,361451
3190,000000	100,359192
3189,000000	100,358245
3188,000000	100,359476
3187,000000	100,362106
3186,000000	100,364378
3185,000000	100,365108
3184,000000	100,364661
3183,000000	100,364492
3182,000000	100,365741
3181,000000	100,368303
3180,000000	100,371057
3179,000000	100,372938
3178,000000	100,373820
3177,000000	100,374335
3176,000000	100,374845
3175,000000	100,374935
3174,000000	100,374242
3173,000000	100,373551
3172,000000	100,374440
3171,000000	100,377630
3170,000000	100,382140
3169,000000	100,386284
3168,000000	100,389204
3167,000000	100,391112
3166,000000	100,392523
3165,000000	100,393765
3164,000000	100,395089
3163,000000	100,396705
3162,000000	100,398540
3161,000000	100,400271
3160,000000	100,401700
3159,000000	100,402960
3158,000000	100,404318
3157,000000	100,405889
3156,000000	100,407595
3155,000000	100,409259
3154,000000	100,410630
3153,000000	100,411366
3152,000000	100,411064
3151,000000	100,409508
3150,000000	100,407019
3149,000000	100,404469
3148,000000	100,402745
3147,000000	100,402105
3146,000000	100,402291
3145,000000	100,403261
3144,000000	100,405485
3143,000000	100,409261
3142,000000	100,413930
3141,000000	100,418115
3140,000000	100,420698
3139,000000	100,421408
3138,000000	100,420631
3137,000000	100,419034
3136,000000	100,417408
3135,000000	100,416494
3134,000000	100,416636
3133,000000	100,417522
3132,000000	100,418242
3131,000000	100,417717
3130,000000	100,415456
3129,000000	100,412213
3128,000000	100,409805
3127,000000	100,409914
3126,000000	100,412872
3125,000000	100,417466
3124,000000	100,421748
3123,000000	100,423992
3122,000000	100,423332
3121,000000	100,420090
3120,000000	100,415663
3119,000000	100,411801
3118,000000	100,409591
3117,000000	100,408845
3116,000000	100,408301
3115,000000	100,406450
3114,000000	100,402466
3113,000000	100,396689
3112,000000	100,390302
3111,000000	100,384500
3110,000000	100,379943
3109,000000	100,376786
3108,000000	100,374841
3107,000000	100,373530
3106,000000	100,372054
3105,000000	100,370026
3104,000000	100,367936
3103,000000	100,366664
3102,000000	100,366417
3101,000000	100,366385
3100,000000	100,365588
3099,000000	100,363893
3098,000000	100,361984
3097,000000	100,360487
3096,000000	100,359301
3095,000000	100,357691
3094,000000	100,354774
3093,000000	100,349910
3092,000000	100,342896
3091,000000	100,333883
3090,000000	100,323083
3089,000000	100,310450
3088,000000	100,295806
3087,000000	100,279504
3086,000000	100,263026
3085,000000	100,248757
3084,000000	100,238836
3083,000000	100,233907
3082,000000	100,232806
3081,000000	100,233494
3080,000000	100,234419
3079,000000	100,235149
3078,000000	100,235846
3077,000000	100,236314
3076,000000	100,235835
3075,000000	100,233973
3074,000000	100,231281
3073,000000	100,228852
3072,000000	100,227111
3071,000000	100,225281
3070,000000	100,222128
3069,000000	100,216996
3068,000000	100,209910
3067,000000	100,201069
3066,000000	100,190726
3065,000000	100,179618
3064,000000	100,169041
3063,000000	100,160153
3062,000000	100,153369
3061,000000	100,148687
3060,000000	100,146462
3059,000000	100,147462
3058,000000	100,152048
3057,000000	100,159446
3056,000000	100,168027
3055,000000	100,176283
3054,000000	100,183424
3053,000000	100,189112
3052,000000	100,192877
3051,000000	100,194005
3050,000000	100,192068
3049,000000	100,187518
3048,000000	100,181555
3047,000000	100,175304
3046,000000	100,168932
3045,000000	100,161489
3044,000000	100,151672
3043,000000	100,138710
3042,000000	100,122732
3041,000000	100,104468
3040,000000	100,084713
3039,000000	100,064014
3038,000000	100,042378
3037,000000	100,019114
3036,000000	99,993089
3035,000000	99,963569
3034,000000	99,931041
3033,000000	99,896953
3032,000000	99,862613
3031,000000	99,828535
3030,000000	99,795211
3029,000000	99,764259
3028,000000	99,738373
3027,000000	99,720007
3026,000000	99,710201
3025,000000	99,708567
3024,000000	99,713733
3023,000000	99,723656
3022,000000	99,735797
3021,000000	99,747500
3020,000000	99,756470
3019,000000	99,761001
3018,000000	99,760134
3017,000000	99,753882
3016,000000	99,743236
3015,000000	99,729587
3014,000000	99,713918
3013,000000	99,696495
3012,000000	99,677260
3011,000000	99,656424
3010,000000	99,634421
3009,000000	99,611314
3008,000000	99,586398
3007,000000	99,558836
3006,000000	99,528923
3005,000000	99,498409
3004,000000	99,469163
3003,000000	99,441573
3002,000000	99,414576
3001,000000	99,387142
3000,000000	99,359070
2999,000000	99,330113
2998,000000	99,298877
2997,000000	99,262986
2996,000000	99,220311
2995,000000	99,169785
2994,000000	99,111196
2993,000000	99,044540
2992,000000	98,969163
2991,000000	98,883496
2990,000000	98,785501
2989,000000	98,673697
2988,000000	98,547807
2987,000000	98,408214
2986,000000	98,255517
2985,000000	98,090656
2984,000000	97,915277
2983,000000	97,731573
2982,000000	97,541690
2981,000000	97,348008
2980,000000	97,153716
2979,000000	96,963022
2978,000000	96,780444
2977,000000	96,609755
2976,000000	96,453230
2975,000000	96,311353
2974,000000	96,183578
2973,000000	96,069314
2972,000000	95,968591
2971,000000	95,881690
2970,000000	95,808660
2969,000000	95,749539
2968,000000	95,704475
2967,000000	95,673552
2966,000000	95,656135
2965,000000	95,650673
2964,000000	95,655188
2963,000000	95,667622
2962,000000	95,685812
2961,000000	95,706890
2960,000000	95,727217
2959,000000	95,743367
2958,000000	95,753416
2957,000000	95,757012
2956,000000	95,753900
2955,000000	95,742961
2954,000000	95,723008
2953,000000	95,694211
2952,000000	95,657704
2951,000000	95,613656
2950,000000	95,560593
2949,000000	95,496736
2948,000000	95,421651
2947,000000	95,335964
2946,000000	95,239902
2945,000000	95,132685
2944,000000	95,012890
2943,000000	94,879261
2942,000000	94,731276
2941,000000	94,569651
2940,000000	94,396558
2939,000000	94,214945
2938,000000	94,027697
2937,000000	93,837159
2936,000000	93,645431
2935,000000	93,454810
2934,000000	93,267799
2933,000000	93,086753
2932,000000	92,913352
2931,000000	92,748766
2930,000000	92,594232
2929,000000	92,451210
2928,000000	92,320596
2927,000000	92,201976
2926,000000	92,094095
2925,000000	91,995731
2924,000000	91,905717
2923,000000	91,821966
2922,000000	91,741085
2921,000000	91,659338
2920,000000	91,574352
2919,000000	91,486455
2918,000000	91,398853
2917,000000	91,316428
2916,000000	91,244292
2915,000000	91,187213
2914,000000	91,149917
2913,000000	91,137390
2912,000000	91,154346
2911,000000	91,205367
2910,000000	91,295389
2909,000000	91,429145
2908,000000	91,609704
2907,000000	91,837466
2906,000000	92,111146
2905,000000	92,428449
2904,000000	92,785343
2903,000000	93,175040
2902,000000	93,588348
2901,000000	94,015340
2900,000000	94,446008
2899,000000	94,870521
2898,000000	95,279504
2897,000000	95,664687
2896,000000	96,019916
2895,000000	96,341587
2894,000000	96,628764
2893,000000	96,882234
2892,000000	97,103689
2891,000000	97,295530
2890,000000	97,461130
2889,000000	97,604489
2888,000000	97,729069
2887,000000	97,837069
2886,000000	97,929724
2885,000000	98,008340
2884,000000	98,074573
2883,000000	98,129844
2882,000000	98,174693
2881,000000	98,208646
2880,000000	98,231016
2879,000000	98,242259
2878,000000	98,244990
2877,000000	98,243194
2876,000000	98,239466
2875,000000	98,233075
2874,000000	98,221479
2873,000000	98,204069
2872,000000	98,183861
2871,000000	98,164964
2870,000000	98,148905
2869,000000	98,133582
2868,000000	98,114865
2867,000000	98,088368
2866,000000	98,050248
2865,000000	97,997871
2864,000000	97,930511
2863,000000	97,848935
2862,000000	97,754024
2861,000000	97,646332
2860,000000	97,527367
2859,000000	97,400905
2858,000000	97,272820
2857,000000	97,150065
2856,000000	97,039505
2855,000000	96,947227
2854,000000	96,878058
2853,000000	96,835855
2852,000000	96,824708
2851,000000	96,848914
2850,000000	96,910551
2849,000000	97,006370
2848,000000	97,127478
2847,000000	97,263056
2846,000000	97,404955
2845,000000	97,549217
2844,000000	97,694663
2843,000000	97,841148
2842,000000	97,988451
2841,000000	98,135486
2840,000000	98,279555
2839,000000	98,416966
2838,000000	98,545177
2837,000000	98,664077
2836,000000	98,775029
2835,000000	98,878718
2834,000000	98,974103
2833,000000	99,059417
2832,000000	99,133659
2831,000000	99,196986
2830,000000	99,250085
2829,000000	99,293438
2828,000000	99,327312
2827,000000	99,352059
2826,000000	99,368059
2825,000000	99,375516
2824,000000	99,374666
2823,000000	99,366442
2822,000000	99,352851
2821,000000	99,336328
2820,000000	99,319015
2819,000000	99,303159
2818,000000	99,292125
2817,000000	99,290350
2816,000000	99,301555
2815,000000	99,326992
2814,000000	99,365645
2813,000000	99,415582
2812,000000	99,474356
2811,000000	99,538356
2810,000000	99,602787
2809,000000	99,663132
2808,000000	99,716864
2807,000000	99,763689
2806,000000	99,804605
2805,000000	99,841006
2804,000000	99,874121
2803,000000	99,904560
2802,000000	99,932110
2801,000000	99,956157
2800,000000	99,976541
2799,000000	99,993915
2798,000000	100,009322
2797,000000	100,023655
2796,000000	100,037433
2795,000000	100,050846
2794,000000	100,063854
2793,000000	100,076326
2792,000000	100,088210
2791,000000	100,099504
2790,000000	100,110110
2789,000000	100,119904
2788,000000	100,129062
2787,000000	100,138176
2786,000000	100,147819
2785,000000	100,157901
2784,000000	100,167591
2783,000000	100,176033
2782,000000	100,183169
2781,000000	100,189731
2780,000000	100,196390
2779,000000	100,203088
2778,000000	100,209348
2777,000000	100,215011
2776,000000	100,220319
2775,000000	100,225301
2774,000000	100,229526
2773,000000	100,232621
2772,000000	100,234798
2771,000000	100,236656
2770,000000	100,238592
2769,000000	100,240537
2768,000000	100,242067
2767,000000	100,242729
2766,000000	100,242541
2765,000000	100,242310
2764,000000	100,243086
2763,000000	100,244995
2762,000000	100,246799
2761,000000	100,246946
2760,000000	100,244934
2759,000000	100,241562
2758,000000	100,238110
2757,000000	100,235539
2756,000000	100,234083
2755,000000	100,233035
2754,000000	100,231089
2753,000000	100,227405
2752,000000	100,222404
2751,000000	100,217189
2750,000000	100,212298
2749,000000	100,207490
2748,000000	100,202695
2747,000000	100,198523
2746,000000	100,195548
2745,000000	100,193564
2744,000000	100,191964
2743,000000	100,190693
2742,000000	100,190443
2741,000000	100,191881
2740,000000	100,194839
2739,000000	100,198210
2738,000000	100,200623
2737,000000	100,201435
2736,000000	100,201266
2735,000000	100,201563
2734,000000	100,203467
2733,000000	100,207051
2732,000000	100,211641
2731,000000	100,216701
2730,000000	100,222262
2729,000000	100,228477
2728,000000	100,234978
2727,000000	100,240950
2726,000000	100,245918
2725,000000	100,250266
2724,000000	100,254734
2723,000000	100,259459
2722,000000	100,263860
2721,000000	100,267588
2720,000000	100,271221
2719,000000	100,275657
2718,000000	100,280959
2717,000000	100,286151
2716,000000	100,290201
2715,000000	100,292965
2714,000000	100,295121
2713,000000	100,297342
2712,000000	100,299592
2711,000000	100,301258
2710,000000	100,301990
2709,000000	100,302353
2708,000000	100,303374
2707,000000	100,305405
2706,000000	100,307795
2705,000000	100,309853
2704,000000	100,311688
2703,000000	100,313675
2702,000000	100,315534
2701,000000	100,316668
2700,000000	100,317294
2699,000000	100,318418
2698,000000	100,320475
2697,000000	100,322552
2696,000000	100,323317
2695,000000	100,322342
2694,000000	100,320201
2693,000000	100,317675
2692,000000	100,315311
2691,000000	100,313567
2690,000000	100,312922
2689,000000	100,313658
2688,000000	100,315619
2687,000000	100,318149
2686,000000	100,320248
2685,000000	100,321010
2684,000000	100,320175
2683,000000	100,318291
2682,000000	100,316258
2681,000000	100,314747
2680,000000	100,314038
2679,000000	100,314163
2678,000000	100,314952
2677,000000	100,316006
2676,000000	100,316904
2675,000000	100,317588
2674,000000	100,318409
2673,000000	100,319655
2672,000000	100,321119
2671,000000	100,322335
2670,000000	100,323256
2669,000000	100,324505
2668,000000	100,326763
2667,000000	100,330071
2666,000000	100,333977
2665,000000	100,338283
2664,000000	100,343246
2663,000000	100,348954
2662,000000	100,354973
2661,000000	100,360955
2660,000000	100,367270
2659,000000	100,374554
2658,000000	100,382704
2657,000000	100,390823
2656,000000	100,398286
2655,000000	100,405443
2654,000000	100,413009
2653,000000	100,421038
2652,000000	100,428828
2651,000000	100,435806
2650,000000	100,442158
2649,000000	100,448412
2648,000000	100,454587
2647,000000	100,460056
2646,000000	100,464288
2645,000000	100,467451
2644,000000	100,470043
2643,000000	100,472266
2642,000000	100,474226
2641,000000	100,476492
2640,000000	100,479700
2639,000000	100,483497
2638,000000	100,486703
2637,000000	100,488838
2636,000000	100,490655
2635,000000	100,492612
2634,000000	100,493680
2633,000000	100,492741
2632,000000	100,490754
2631,000000	100,490253
2630,000000	100,492622
2629,000000	100,496720
2628,000000	100,500277
2627,000000	100,501901
2626,000000	100,501649
2625,000000	100,500587
2624,000000	100,500159
2623,000000	100,501236
2622,000000	100,503311
2621,000000	100,505036
2620,000000	100,505773
2619,000000	100,506157
2618,000000	100,507000
2617,000000	100,508294
2616,000000	100,509535
2615,000000	100,510351
2614,000000	100,510396
2613,000000	100,509219
2612,000000	100,506872
2611,000000	100,504402
2610,000000	100,503291
2609,000000	100,504388
2608,000000	100,507312
2607,000000	100,510486
2606,000000	100,511856
2605,000000	100,510427
2604,000000	100,507531
2603,000000	100,505963
2602,000000	100,507311
2601,000000	100,510514
2600,000000	100,513381
2599,000000	100,515025
2598,000000	100,516176
2597,000000	100,517573
2596,000000	100,518884
2595,000000	100,519307
2594,000000	100,518782
2593,000000	100,518494
2592,000000	100,520211
2591,000000	100,524756
2590,000000	100,530658
2589,000000	100,534630
2588,000000	100,534098
2587,000000	100,529563
2586,000000	100,524240
2585,000000	100,521178
2584,000000	100,520814
2583,000000	100,521147
2582,000000	100,519960
2581,000000	100,516748
2580,000000	100,512765
2579,000000	100,509686
2578,000000	100,508589
2577,000000	100,510066
2576,000000	100,514569
2575,000000	100,521755
2574,000000	100,529416
2573,000000	100,533983
2572,000000	100,533132
2571,000000	100,528030
2570,000000	100,522501
2569,000000	100,519677
2568,000000	100,519665
2567,000000	100,520494
2566,000000	100,520702
2565,000000	100,520276
2564,000000	100,519344
2563,000000	100,517074
2562,000000	100,512606
2561,000000	100,506636
2560,000000	100,501247
2559,000000	100,498175
2558,000000	100,497626
2557,000000	100,498549
2556,000000	100,499372
2555,000000	100,498695
2554,000000	100,496220
2553,000000	100,493356
2552,000000	100,492225
2551,000000	100,493745
2550,000000	100,497212
2549,000000	100,501610
2548,000000	100,506337
2547,000000	100,510405
2546,000000	100,512334
2545,000000	100,511868
2544,000000	100,510966
2543,000000	100,511979
2542,000000	100,515277
2541,000000	100,519474
2540,000000	100,523266
2539,000000	100,526008
2538,000000	100,527043
2537,000000	100,525927
2536,000000	100,523358
2535,000000	100,520680
2534,000000	100,518378
2533,000000	100,516061
2532,000000	100,514010
2531,000000	100,513537
2530,000000	100,515336
2529,000000	100,518331
2528,000000	100,520827
2527,000000	100,522319
2526,000000	100,523645
2525,000000	100,525781
2524,000000	100,528950
2523,000000	100,532668
2522,000000	100,536155
2521,000000	100,538657
2520,000000	100,539773
2519,000000	100,539813
2518,000000	100,539762
2517,000000	100,540449
2516,000000	100,541478
2515,000000	100,541358
2514,000000	100,539306
2513,000000	100,536720
2512,000000	100,536073
2511,000000	100,538405
2510,000000	100,542652
2509,000000	100,547400
2508,000000	100,552082
2507,000000	100,556230
2506,000000	100,559003
2505,000000	100,560367
2504,000000	100,561771
2503,000000	100,564606
2502,000000	100,568615
2501,000000	100,572553
2500,000000	100,575581
2499,000000	100,577119
2498,000000	100,576263
2497,000000	100,572697
2496,000000	100,567849
2495,000000	100,564066
2494,000000	100,562872
2493,000000	100,564478
2492,000000	100,568153
2491,000000	100,572204
2490,000000	100,574592
2489,000000	100,574875
2488,000000	100,574936
2487,000000	100,576627
2486,000000	100,579490
2485,000000	100,582135
2484,000000	100,584820
2483,000000	100,588578
2482,000000	100,592262
2481,000000	100,592940
2480,000000	100,589934
2479,000000	100,586530
2478,000000	100,586674
2477,000000	100,591159
2476,000000	100,597786
2475,000000	100,604125
2474,000000	100,609003
2473,000000	100,611963
2472,000000	100,612594
2471,000000	100,610825
2470,000000	100,607591
2469,000000	100,604838
2468,000000	100,604482
2467,000000	100,607103
2466,000000	100,611884
2465,000000	100,617789
2464,000000	100,624018
2463,000000	100,629098
2462,000000	100,630842
2461,000000	100,628637
2460,000000	100,625283
2459,000000	100,625079
2458,000000	100,629840
2457,000000	100,637480
2456,000000	100,644396
2455,000000	100,648459
2454,000000	100,649848
2453,000000	100,650157
2452,000000	100,651068
2451,000000	100,653260
2450,000000	100,656178
2449,000000	100,658818
2448,000000	100,660447
2447,000000	100,660458
2446,000000	100,658324
2445,000000	100,654452
2444,000000	100,650478
2443,000000	100,647835
2442,000000	100,646426
2441,000000	100,645369
2440,000000	100,644404
2439,000000	100,643719
2438,000000	100,643104
2437,000000	100,642498
2436,000000	100,642961
2435,000000	100,645696
2434,000000	100,650125
2433,000000	100,654024
2432,000000	100,655732
2431,000000	100,655508
2430,000000	100,654812
2429,000000	100,654984
2428,000000	100,656409
2427,000000	100,658214
2426,000000	100,658813
2425,000000	100,657375
2424,000000	100,654685
2423,000000	100,652270
2422,000000	100,651224
2421,000000	100,652172
2420,000000	100,655269
2419,000000	100,659341
2418,000000	100,661948
2417,000000	100,661589
2416,000000	100,659437
2415,000000	100,657958
2414,000000	100,658360
2413,000000	100,660349
2412,000000	100,663497
2411,000000	100,667404
2410,000000	100,670904
2409,000000	100,672477
2408,000000	100,671453
2407,000000	100,668181
2406,000000	100,663633
2405,000000	100,659648
2404,000000	100,658494
2403,000000	100,660755
2402,000000	100,664279
2401,000000	100,666450
2400,000000	100,666896
2399,000000	100,666807
2398,000000	100,666653
2397,000000	100,666326
2396,000000	100,666756
2395,000000	100,669172
2394,000000	100,672898
2393,000000	100,675626
2392,000000	100,676072
2391,000000	100,675063
2390,000000	100,673896
2389,000000	100,673321
2388,000000	100,673661
2387,000000	100,674695
2386,000000	100,675478
2385,000000	100,675200
2384,000000	100,675032
2383,000000	100,677045
2382,000000	100,681667
2381,000000	100,687148
2380,000000	100,690774
2379,000000	100,690389
2378,000000	100,685293
2377,000000	100,678056
2376,000000	100,674118
2375,000000	100,677106
2374,000000	100,684779
2373,000000	100,691605
2372,000000	100,694501
2371,000000	100,693551
2370,000000	100,689916
2369,000000	100,685219
2368,000000	100,681794
2367,000000	100,680442
2366,000000	100,679365
2365,000000	100,678860
2364,000000	100,681767
2363,000000	100,686979
2362,000000	100,688136
2361,000000	100,682383
2360,000000	100,674672
2359,000000	100,672653
2358,000000	100,678781
2357,000000	100,688911
2356,000000	100,695109
2355,000000	100,690153
2354,000000	100,677764
2353,000000	100,668857
2352,000000	100,669528
2351,000000	100,676636
2350,000000	100,682528
2349,000000	100,681770
2348,000000	100,673770
2347,000000	100,666501
2346,000000	100,668829
2345,000000	100,679037
2344,000000	100,687892
2343,000000	100,689775
2342,000000	100,689391
2341,000000	100,691340
2340,000000	100,694031
2339,000000	100,692975
2338,000000	100,687633
2337,000000	100,681205
2336,000000	100,676513
2335,000000	100,674968
2334,000000	100,678459
2333,000000	100,685933
2332,000000	100,691433
2331,000000	100,690818
2330,000000	100,686352
2329,000000	100,686133
2328,000000	100,693003
2327,000000	100,706244
2326,000000	100,722976
2325,000000	100,739281
2324,000000	100,751103
2323,000000	100,754919
2322,000000	100,751005
2321,000000	100,740659
2320,000000	100,726943
2319,000000	100,715031
2318,000000	100,709268
2317,000000	100,710077
2316,000000	100,713404
2315,000000	100,716880
2314,000000	100,720869
2313,000000	100,726935
2312,000000	100,733895
2311,000000	100,739632
2310,000000	100,742499
2309,000000	100,742734
2308,000000	100,742007
2307,000000	100,743125
2306,000000	100,747896
2305,000000	100,755124
2304,000000	100,762223
2303,000000	100,767894
2302,000000	100,772553
2301,000000	100,776371
2300,000000	100,778759
2299,000000	100,780111
2298,000000	100,781348
2297,000000	100,783278
2296,000000	100,785895
2295,000000	100,790252
2294,000000	100,797003
2293,000000	100,804674
2292,000000	100,809924
2291,000000	100,811261
2290,000000	100,810523
2289,000000	100,810254
2288,000000	100,811600
2287,000000	100,815070
2286,000000	100,821515
2285,000000	100,830126
2284,000000	100,837472
2283,000000	100,840332
2282,000000	100,839614
2281,000000	100,839038
2280,000000	100,840486
2279,000000	100,841761
2278,000000	100,840103
2277,000000	100,836183
2276,000000	100,833359
2275,000000	100,833854
2274,000000	100,836827
2273,000000	100,840261
2272,000000	100,842783
2271,000000	100,843630
2270,000000	100,842430
2269,000000	100,840540
2268,000000	100,841323
2267,000000	100,846978
2266,000000	100,855221
2265,000000	100,861292
2264,000000	100,863484
2263,000000	100,864818
2262,000000	100,868258
2261,000000	100,872280
2260,000000	100,873086
2259,000000	100,869784
2258,000000	100,865757
2257,000000	100,864733
2256,000000	100,867064
2255,000000	100,869568
2254,000000	100,868455
2253,000000	100,862898
2252,000000	100,856460
2251,000000	100,854723
2250,000000	100,860222
2249,000000	100,870178
2248,000000	100,879547
2247,000000	100,886222
2246,000000	100,892153
2245,000000	100,899479
2244,000000	100,907036
2243,000000	100,911303
2242,000000	100,910653
2241,000000	100,907896
2240,000000	100,908087
2239,000000	100,913946
2238,000000	100,924024
2237,000000	100,934935
2236,000000	100,944130
2235,000000	100,950511
2234,000000	100,954468
2233,000000	100,958508
2232,000000	100,965758
2231,000000	100,975834
2230,000000	100,983884
2229,000000	100,985720
2228,000000	100,982262
2227,000000	100,976705
2226,000000	100,969848
2225,000000	100,961991
2224,000000	100,957361
2223,000000	100,961769
2222,000000	100,976065
2221,000000	100,995501
2220,000000	101,014553
2219,000000	101,028477
2218,000000	101,032040
2217,000000	101,023923
2216,000000	101,012964
2215,000000	101,012618
2214,000000	101,026273
2213,000000	101,042816
2212,000000	101,049454
2211,000000	101,044734
2210,000000	101,036865
2209,000000	101,034340
2208,000000	101,041071
2207,000000	101,055615
2206,000000	101,070813
2205,000000	101,077393
2204,000000	101,072545
2203,000000	101,063632
2202,000000	101,061048
2201,000000	101,069338
2200,000000	101,086177
2199,000000	101,106356
2198,000000	101,123673
2197,000000	101,131824
2196,000000	101,128172
2195,000000	101,116962
2194,000000	101,107243
2193,000000	101,107379
2192,000000	101,119874
2191,000000	101,138977
2190,000000	101,153900
2189,000000	101,157879
2188,000000	101,154617
2187,000000	101,152961
2186,000000	101,156013
2185,000000	101,159300
2184,000000	101,158545
2183,000000	101,154153
2182,000000	101,148707
2181,000000	101,145649
2180,000000	101,149326
2179,000000	101,159448
2178,000000	101,166434
2177,000000	101,160399
2176,000000	101,146085
2175,000000	101,139825
2174,000000	101,148875
2173,000000	101,163175
2172,000000	101,171064
2171,000000	101,174918
2170,000000	101,185693
2169,000000	101,207969
2168,000000	101,236269
2167,000000	101,261904
2166,000000	101,278633
2165,000000	101,284983
2164,000000	101,285687
2163,000000	101,287039
2162,000000	101,285641
2161,000000	101,265041
2160,000000	101,211619
2159,000000	101,135403
2158,000000	101,068388
2157,000000	101,038370
2156,000000	101,046502
2155,000000	101,070633
2154,000000	101,087092
2153,000000	101,090500
2152,000000	101,093995
2151,000000	101,108347
2150,000000	101,125419
2149,000000	101,127057
2148,000000	101,106867
2147,000000	101,076246
2146,000000	101,050672
2145,000000	101,038211
2144,000000	101,039298
2143,000000	101,048727
2142,000000	101,056774
2141,000000	101,056197
2140,000000	101,050791
2139,000000	101,051276
2138,000000	101,061068
2137,000000	101,071665
2136,000000	101,073806
2135,000000	101,066948
2134,000000	101,055311
2133,000000	101,040935
2132,000000	101,024678
2131,000000	101,009286
2130,000000	100,997457
2129,000000	100,989862
2128,000000	100,987948
2127,000000	100,995641
2126,000000	101,014333
2125,000000	101,037578
2124,000000	101,054653
2123,000000	101,059951
2122,000000	101,056818
2121,000000	101,052595
2120,000000	101,052043
2119,000000	101,055456
2118,000000	101,060925
2117,000000	101,066613
2116,000000	101,071053
2115,000000	101,072854
2114,000000	101,071726
2113,000000	101,069810
2112,000000	101,070032
2111,000000	101,072103
2110,000000	101,072311
2109,000000	101,069276
2108,000000	101,067612
2107,000000	101,072545
2106,000000	101,082526
2105,000000	101,091132
2104,000000	101,095404
2103,000000	101,097753
2102,000000	101,099860
2101,000000	101,099905
2100,000000	101,096991
2099,000000	101,093569
2098,000000	101,091366
2097,000000	101,088949
2096,000000	101,085298
2095,000000	101,081971
2094,000000	101,079420
2093,000000	101,074724
2092,000000	101,065852
2091,000000	101,055825
2090,000000	101,050291
2089,000000	101,052344
2088,000000	101,060894
2087,000000	101,072423
2086,000000	101,083024
2085,000000	101,090176
2084,000000	101,093571
2083,000000	101,093301
2082,000000	101,088272
2081,000000	101,079461
2080,000000	101,073523
2079,000000	101,077875
2078,000000	101,091318
2077,000000	101,104277
2076,000000	101,110213
2075,000000	101,111725
2074,000000	101,112706
2073,000000	101,110289
2072,000000	101,099467
2071,000000	101,081939
2070,000000	101,065621
2069,000000	101,057911
2068,000000	101,062457
2067,000000	101,078697
2066,000000	101,100084
2065,000000	101,115590
2064,000000	101,118850
2063,000000	101,114755
2062,000000	101,112494
2061,000000	101,113751
2060,000000	101,112343
2059,000000	101,104633
2058,000000	101,095718
2057,000000	101,093908
2056,000000	101,101528
2055,000000	101,113358
2054,000000	101,123897
2053,000000	101,134289
2052,000000	101,149484
2051,000000	101,167890
2050,000000	101,177813
2049,000000	101,170412
2048,000000	101,154931
2047,000000	101,149374
2046,000000	101,155496
2045,000000	101,156897
2044,000000	101,144983
2043,000000	101,134732
2042,000000	101,147129
2041,000000	101,183741
2040,000000	101,226200
2039,000000	101,255594
2038,000000	101,264634
2037,000000	101,255715
2036,000000	101,236890
2035,000000	101,217902
2034,000000	101,204912
2033,000000	101,200117
2032,000000	101,204605
2031,000000	101,215079
2030,000000	101,219472
2029,000000	101,207479
2028,000000	101,188296
2027,000000	101,184078
2026,000000	101,200481
2025,000000	101,215848
2024,000000	101,207637
2023,000000	101,178689
2022,000000	101,147259
2021,000000	101,123365
2020,000000	101,107677
2019,000000	101,105449
2018,000000	101,125202
2017,000000	101,162841
2016,000000	101,200788
2015,000000	101,226962
2014,000000	101,243908
2013,000000	101,256816
2012,000000	101,262779
2011,000000	101,255668
2010,000000	101,235822
2009,000000	101,210390
2008,000000	101,185753
2007,000000	101,163431
2006,000000	101,144863
2005,000000	101,136380
2004,000000	101,143694
2003,000000	101,161385
2002,000000	101,172823
2001,000000	101,165153
2000,000000	101,144144
1999,000000	101,130302
1998,000000	101,139376
1997,000000	101,168678
1996,000000	101,201949
1995,000000	101,224575
1994,000000	101,232574
1993,000000	101,231600
1992,000000	101,231294
1991,000000	101,237449
1990,000000	101,248995
1989,000000	101,263428
1988,000000	101,281193
1987,000000	101,300962
1986,000000	101,313920
1985,000000	101,311002
1984,000000	101,296860
1983,000000	101,288634
1982,000000	101,297823
1981,000000	101,318519
1980,000000	101,335165
1979,000000	101,336921
1978,000000	101,322132
1977,000000	101,296734
1976,000000	101,272979
1975,000000	101,262395
1974,000000	101,265870
1973,000000	101,274293
1972,000000	101,280052
1971,000000	101,282600
1970,000000	101,282020
1969,000000	101,275537
1968,000000	101,264401
1967,000000	101,257572
1966,000000	101,263105
1965,000000	101,278669
1964,000000	101,293139
1963,000000	101,294847
1962,000000	101,278732
1961,000000	101,250937
1960,000000	101,226100
1959,000000	101,215171
1958,000000	101,216923
1957,000000	101,223906
1956,000000	101,232184
1955,000000	101,240145
1954,000000	101,242193
1953,000000	101,232261
1952,000000	101,213314
1951,000000	101,195012
1950,000000	101,181921
1949,000000	101,171641
1948,000000	101,164168
1947,000000	101,165308
1946,000000	101,178012
1945,000000	101,196007
1944,000000	101,209578
1943,000000	101,214164
1942,000000	101,210852
1941,000000	101,202202
1940,000000	101,191367
1939,000000	101,182772
1938,000000	101,180652
1937,000000	101,186996
1936,000000	101,199276
1935,000000	101,208728
1934,000000	101,204365
1933,000000	101,184322
1932,000000	101,162210
1931,000000	101,154783
1930,000000	101,163977
1929,000000	101,176269
1928,000000	101,178663
1927,000000	101,171024
1926,000000	101,161130
1925,000000	101,155098
1924,000000	101,155046
1923,000000	101,160441
1922,000000	101,168592
1921,000000	101,175588
1920,000000	101,178934
1919,000000	101,177938
1918,000000	101,172955
1917,000000	101,165983
1916,000000	101,160240
1915,000000	101,157406
1914,000000	101,154924
1913,000000	101,148418
1912,000000	101,138061
1911,000000	101,129085
1910,000000	101,125922
1909,000000	101,128069
1908,000000	101,131595
1907,000000	101,133145
1906,000000	101,130320
1905,000000	101,122157
1904,000000	101,110813
1903,000000	101,099870
1902,000000	101,091444
1901,000000	101,085681
1900,000000	101,082973
1899,000000	101,084880
1898,000000	101,090903
1897,000000	101,097128
1896,000000	101,099807
1895,000000	101,097920
1894,000000	101,091850
1893,000000	101,082081
1892,000000	101,071113
1891,000000	101,064214
1890,000000	101,065670
1889,000000	101,073399
1888,000000	101,080202
1887,000000	101,082318
1886,000000	101,082084
1885,000000	101,082327
1884,000000	101,082496
1883,000000	101,079768
1882,000000	101,072629
1881,000000	101,062667
1880,000000	101,053426
1879,000000	101,048401
1878,000000	101,048474
1877,000000	101,051163
1876,000000	101,053406
1875,000000	101,053776
1874,000000	101,052214
1873,000000	101,049994
1872,000000	101,049936
1871,000000	101,054425
1870,000000	101,061917
1869,000000	101,066865
1868,000000	101,064877
1867,000000	101,057948
1866,000000	101,052126
1865,000000	101,049652
1864,000000	101,047707
1863,000000	101,044781
1862,000000	101,043901
1861,000000	101,048240
1860,000000	101,055952
1859,000000	101,062302
1858,000000	101,065864
1857,000000	101,069546
1856,000000	101,075460
1855,000000	101,080929
1854,000000	101,080443
1853,000000	101,071397
1852,000000	101,056948
1851,000000	101,044697
1850,000000	101,040694
1849,000000	101,044192
1848,000000	101,049798
1847,000000	101,053373
1846,000000	101,054201
1845,000000	101,052190
1844,000000	101,046962
1843,000000	101,038787
1842,000000	101,030242
1841,000000	101,023991
1840,000000	101,018865
1839,000000	101,012954
1838,000000	101,006974
1837,000000	101,002906
1836,000000	101,001250
1835,000000	101,001460
1834,000000	101,003965
1833,000000	101,008600
1832,000000	101,012390
1831,000000	101,011539
1830,000000	101,005229
1829,000000	100,996219
1828,000000	100,989187
1827,000000	100,988146
1826,000000	100,991842
1825,000000	100,993313
1824,000000	100,987202
1823,000000	100,975583
1822,000000	100,964911
1821,000000	100,958238
1820,000000	100,953250
1819,000000	100,946613
1818,000000	100,937322
1817,000000	100,928017
1816,000000	100,922418
1815,000000	100,921284
1814,000000	100,922320
1813,000000	100,921777
1812,000000	100,917893
1811,000000	100,912007
1810,000000	100,906239
1809,000000	100,902115
1808,000000	100,898861
1807,000000	100,893808
1806,000000	100,886057
1805,000000	100,878456
1804,000000	100,874540
1803,000000	100,873984
1802,000000	100,873202
1801,000000	100,868887
1800,000000	100,861675
1799,000000	100,855264
1798,000000	100,852495
1797,000000	100,853236
1796,000000	100,854374
1795,000000	100,853056
1794,000000	100,848705
1793,000000	100,841552
1792,000000	100,832234
1791,000000	100,820980
1790,000000	100,808642
1789,000000	100,797698
1788,000000	100,789201
1787,000000	100,782688
1786,000000	100,777726
1785,000000	100,772878
1784,000000	100,764496
1783,000000	100,750765
1782,000000	100,735517
1781,000000	100,721567
1780,000000	100,707516
1779,000000	100,692136
1778,000000	100,677487
1777,000000	100,665894
1776,000000	100,655088
1775,000000	100,642113
1774,000000	100,625965
1773,000000	100,604292
1772,000000	100,576082
1771,000000	100,546946
1770,000000	100,523074
1769,000000	100,501302
1768,000000	100,470933
1767,000000	100,427979
1766,000000	100,380864
1765,000000	100,335596
1764,000000	100,284893
1763,000000	100,215339
1762,000000	100,123579
1761,000000	100,017311
1760,000000	99,901364
1759,000000	99,770769
1758,000000	99,612575
1757,000000	99,415576
1756,000000	99,185713
1755,000000	98,942787
1754,000000	98,691863
1753,000000	98,406174
1752,000000	98,047766
1751,000000	97,613177
1750,000000	97,137007
1749,000000	96,644430
1748,000000	96,136693
1747,000000	95,617855
1746,000000	95,096307
1745,000000	94,567911
1744,000000	94,030691
1743,000000	93,502858
1742,000000	93,000380
1741,000000	92,512195
1740,000000	92,033936
1739,000000	91,610827
1738,000000	91,296466
1737,000000	91,091601
1736,000000	90,959850
1735,000000	90,876609
1734,000000	90,857118
1733,000000	90,922299
1732,000000	91,067282
1731,000000	91,285896
1730,000000	91,573952
1729,000000	91,915908
1728,000000	92,291655
1727,000000	92,691518
1726,000000	93,117196
1725,000000	93,572088
1724,000000	94,051728
1723,000000	94,532548
1722,000000	94,980917
1721,000000	95,387019
1720,000000	95,778866
1719,000000	96,198061
1718,000000	96,649095
1717,000000	97,076261
1716,000000	97,434911
1715,000000	97,736919
1714,000000	97,998687
1713,000000	98,221444
1712,000000	98,414022
1711,000000	98,591083
1710,000000	98,754083
1709,000000	98,894346
1708,000000	99,015448
1707,000000	99,132684
1706,000000	99,248424
1705,000000	99,347906
1704,000000	99,424420
1703,000000	99,490088
1702,000000	99,553276
1701,000000	99,610004
1700,000000	99,661249
1699,000000	99,705284
1698,000000	99,740044
1697,000000	99,770590
1696,000000	99,800942
1695,000000	99,828780
1694,000000	99,845921
1693,000000	99,854832
1692,000000	99,865318
1691,000000	99,881421
1690,000000	99,899820
1689,000000	99,913440
1688,000000	99,920901
1687,000000	99,927791
1686,000000	99,933444
1685,000000	99,931555
1684,000000	99,932201
1683,000000	99,941533
1682,000000	99,949867
1681,000000	99,953754
1680,000000	99,954499
1679,000000	99,955762
1678,000000	99,959688
1677,000000	99,962033
1676,000000	99,960700
1675,000000	99,961313
1674,000000	99,965313
1673,000000	99,967563
1672,000000	99,969446
1671,000000	99,975422
1670,000000	99,987433
1669,000000	100,002740
1668,000000	100,017082
1667,000000	100,032644
1666,000000	100,050892
1665,000000	100,068055
1664,000000	100,082585
1663,000000	100,097702
1662,000000	100,114667
1661,000000	100,128910
1660,000000	100,139510
1659,000000	100,150001
1658,000000	100,160915
1657,000000	100,169922
1656,000000	100,176769
1655,000000	100,183426
1654,000000	100,190159
1653,000000	100,202337
1652,000000	100,207300
1651,000000	100,202641
1650,000000	100,206829
1649,000000	100,214146
1648,000000	100,213944
1647,000000	100,212489
1646,000000	100,212341
1645,000000	100,204162
1644,000000	100,190084
1643,000000	100,179264
1642,000000	100,171744
1641,000000	100,163211
1640,000000	100,154655
1639,000000	100,152242
1638,000000	100,158273
1637,000000	100,170549
1636,000000	100,192225
1635,000000	100,223227
1634,000000	100,247780
1633,000000	100,259185
1632,000000	100,265240
1631,000000	100,270225
1630,000000	100,273296
1629,000000	100,272190
1628,000000	100,268899
1627,000000	100,267955
1626,000000	100,269624
1625,000000	100,269438
1624,000000	100,265435
1623,000000	100,261268
1622,000000	100,258050
1621,000000	100,252741
1620,000000	100,245518
1619,000000	100,238128
1618,000000	100,227819
1617,000000	100,212644
1616,000000	100,197362
1615,000000	100,188223
1614,000000	100,184656
1613,000000	100,178943
1612,000000	100,164740
1611,000000	100,143466
1610,000000	100,119931
1609,000000	100,094206
1608,000000	100,064045
1607,000000	100,029915
1606,000000	99,992070
1605,000000	99,948215
1604,000000	99,901732
1603,000000	99,866508
1602,000000	99,854524
1601,000000	99,865532
1600,000000	99,893574
1599,000000	99,934668
1598,000000	99,982733
1597,000000	100,027422
1596,000000	100,062800
1595,000000	100,091371
1594,000000	100,116436
1593,000000	100,136871
1592,000000	100,152080
1591,000000	100,164580
1590,000000	100,174068
1589,000000	100,175318
1588,000000	100,165533
1587,000000	100,148917
1586,000000	100,131147
1585,000000	100,114792
1584,000000	100,101679
1583,000000	100,096487
1582,000000	100,101703
1581,000000	100,113226
1580,000000	100,126360
1579,000000	100,140960
1578,000000	100,156314
1577,000000	100,168032
1576,000000	100,176707
1575,000000	100,186627
1574,000000	100,198193
1573,000000	100,208139
1572,000000	100,213436
1571,000000	100,214960
1570,000000	100,217450
1569,000000	100,221823
1568,000000	100,225057
1567,000000	100,230386
1566,000000	100,239720
1565,000000	100,246960
1564,000000	100,248674
1563,000000	100,252426
1562,000000	100,262358
1561,000000	100,272580
1560,000000	100,268301
1559,000000	100,272338
1558,000000	100,297007
1557,000000	100,309016
1556,000000	100,312375
1555,000000	100,322623
1554,000000	100,335836
1553,000000	100,344329
1552,000000	100,348624
1551,000000	100,358310
1550,000000	100,373546
1549,000000	100,385866
1548,000000	100,391274
1547,000000	100,395352
1546,000000	100,401231
1545,000000	100,405385
1544,000000	100,408188
1543,000000	100,414976
1542,000000	100,424821
1541,000000	100,431691
1540,000000	100,443457
1539,000000	100,465132
1538,000000	100,483606
1537,000000	100,494910
1536,000000	100,504873
1535,000000	100,516268
1534,000000	100,532091
1533,000000	100,551066
1532,000000	100,567508
1531,000000	100,579557
1530,000000	100,587221
1529,000000	100,589481
1528,000000	100,589873
1527,000000	100,594759
1526,000000	100,602115
1525,000000	100,602977
1524,000000	100,598107
1523,000000	100,597169
1522,000000	100,603318
1521,000000	100,609027
1520,000000	100,606911
1519,000000	100,601952
1518,000000	100,598179
1517,000000	100,591941
1516,000000	100,586081
1515,000000	100,585770
1514,000000	100,587692
1513,000000	100,583422
1512,000000	100,573300
1511,000000	100,566378
1510,000000	100,562215
1509,000000	100,550203
1508,000000	100,528315
1507,000000	100,520775
1506,000000	100,527401
1505,000000	100,513680
1504,000000	100,483606
1503,000000	100,457322
1502,000000	100,429531
1501,000000	100,385931
1500,000000	100,321318
1499,000000	100,237535
1498,000000	100,120145
1497,000000	99,948372
1496,000000	99,745277
1495,000000	99,570793
1494,000000	99,460004
1493,000000	99,412257
1492,000000	99,421088
1491,000000	99,478713
1490,000000	99,555921
1489,000000	99,611565
1488,000000	99,635544
1487,000000	99,644772
1486,000000	99,646976
1485,000000	99,640305
1484,000000	99,628513
1483,000000	99,619501
1482,000000	99,609717
1481,000000	99,588418
1480,000000	99,556905
1479,000000	99,524043
1478,000000	99,486689
1477,000000	99,434581
1476,000000	99,371565
1475,000000	99,306763
1474,000000	99,227747
1473,000000	99,111746
1472,000000	98,969181
1471,000000	98,829803
1470,000000	98,696592
1469,000000	98,560601
1468,000000	98,431013
1467,000000	98,325013
1466,000000	98,242262
1465,000000	98,167634
1464,000000	98,099193
1463,000000	98,044422
1462,000000	97,992842
1461,000000	97,926959
1460,000000	97,843186
1459,000000	97,741374
1458,000000	97,585620
1457,000000	97,334938
1456,000000	97,039771
1455,000000	96,783349
1454,000000	96,568295
1453,000000	96,362447
1452,000000	96,170610
1451,000000	96,013177
1450,000000	95,867553
1449,000000	95,679967
1448,000000	95,431011
1447,000000	95,131680
1446,000000	94,760636
1445,000000	94,263803
1444,000000	93,605137
1443,000000	92,766743
1442,000000	91,729970
1441,000000	90,524087
1440,000000	89,246258
1439,000000	87,957262
1438,000000	86,602143
1437,000000	85,190316
1436,000000	84,032668
1435,000000	83,430572
1434,000000	83,305527
1433,000000	83,431919
1432,000000	83,657346
1431,000000	83,831982
1430,000000	83,762291
1429,000000	83,353012
1428,000000	82,754261
1427,000000	82,262061
1426,000000	82,133117
1425,000000	82,526776
1424,000000	83,442414
1423,000000	84,636933
1422,000000	85,819357
1421,000000	86,916995
1420,000000	88,022920
1419,000000	89,136974
1418,000000	90,101312
1417,000000	90,855879
1416,000000	91,512383
1415,000000	92,173478
1414,000000	92,866660
1413,000000	93,588633
1412,000000	94,329384
1411,000000	95,054203
1410,000000	95,711636
1409,000000	96,272652
1408,000000	96,734661
1407,000000	97,099531
1406,000000	97,375514
1405,000000	97,581158
1404,000000	97,728100
1403,000000	97,819152
1402,000000	97,867998
1401,000000	97,897737
1400,000000	97,916615
1399,000000	97,914024
1398,000000	97,884384
1397,000000	97,835181
1396,000000	97,765134
1395,000000	97,659805
1394,000000	97,516687
1393,000000	97,350615
1392,000000	97,173052
1391,000000	96,985429
1390,000000	96,788530
1389,000000	96,583836
1388,000000	96,369865
1387,000000	96,150849
1386,000000	95,943536
1385,000000	95,761804
1384,000000	95,603636
1383,000000	95,461183
1382,000000	95,333548
1381,000000	95,224581
1380,000000	95,133444
1379,000000	95,055910
1378,000000	94,991688
1377,000000	94,942558
1376,000000	94,905696
1375,000000	94,874372
1374,000000	94,844493
1373,000000	94,814207
1372,000000	94,780120
1371,000000	94,738255
1370,000000	94,686929
1369,000000	94,625377
1368,000000	94,551855
1367,000000	94,465226
1366,000000	94,366149
1365,000000	94,255337
1364,000000	94,131792
1363,000000	93,995629
1362,000000	93,850536
1361,000000	93,700269
1360,000000	93,546365
1359,000000	93,391337
1358,000000	93,240991
1357,000000	93,102765
1356,000000	92,983486
1355,000000	92,889044
1354,000000	92,824571
1353,000000	92,793238
1352,000000	92,794719
1351,000000	92,822570
1350,000000	92,862694
1349,000000	92,893280
1348,000000	92,889625
1347,000000	92,829389
1346,000000	92,693414
1345,000000	92,468873
1344,000000	92,152806
1343,000000	91,748148
1342,000000	91,253319
1341,000000	90,661301
1340,000000	89,981918
1339,000000	89,259644
1338,000000	88,553629
1337,000000	87,906310
1336,000000	87,341407
1335,000000	86,873359
1334,000000	86,503213
1333,000000	86,216735
1332,000000	85,997227
1331,000000	85,837911
1330,000000	85,736635
1329,000000	85,689986
1328,000000	85,698906
1327,000000	85,767980
1326,000000	85,897777
1325,000000	86,082083
1324,000000	86,314644
1323,000000	86,592074
1322,000000	86,907316
1321,000000	87,250601
1320,000000	87,614632
1319,000000	87,990533
1318,000000	88,361564
1317,000000	88,709662
1316,000000	89,027938
1315,000000	89,319633
1314,000000	89,587211
1313,000000	89,828829
1312,000000	90,044518
1311,000000	90,238826
1310,000000	90,417467
1309,000000	90,585707
1308,000000	90,748500
1307,000000	90,908707
1306,000000	91,065489
1305,000000	91,217486
1304,000000	91,367222
1303,000000	91,519248
1302,000000	91,675640
1301,000000	91,836519
1300,000000	92,003238
1299,000000	92,177527
1298,000000	92,358156
1297,000000	92,541262
1296,000000	92,722602
1295,000000	92,897356
1294,000000	93,059572
1293,000000	93,203482
1292,000000	93,324736
1291,000000	93,418289
1290,000000	93,476569
1289,000000	93,493115
1288,000000	93,465584
1287,000000	93,395059
1286,000000	93,282739
1285,000000	93,128402
1284,000000	92,934186
1283,000000	92,704583
1282,000000	92,442821
1281,000000	92,149422
1280,000000	91,824068
1279,000000	91,468237
1278,000000	91,081393
1277,000000	90,659283
1276,000000	90,198991
1275,000000	89,700482
1274,000000	89,162695
1273,000000	88,579892
1272,000000	87,946444
1271,000000	87,261913
1270,000000	86,526986
1269,000000	85,743408
1268,000000	84,920532
1267,000000	84,075985
1266,000000	83,226715
1265,000000	82,386409
1264,000000	81,574261
1263,000000	80,812901
1262,000000	80,111813
1261,000000	79,462665
1260,000000	78,854784
1259,000000	78,279733
1258,000000	77,724142
1257,000000	77,182480
1256,000000	76,681628
1255,000000	76,275266
1254,000000	75,997775
1253,000000	75,835848
1252,000000	75,747004
1251,000000	75,685852
1250,000000	75,615601
1249,000000	75,515359
1248,000000	75,387981
1247,000000	75,250959
1246,000000	75,114378
1245,000000	74,979925
1244,000000	74,857291
1243,000000	74,763865
1242,000000	74,709029
1241,000000	74,694850
1240,000000	74,734770
1239,000000	74,851460
1238,000000	75,053813
1237,000000	75,334577
1236,000000	75,685909
1235,000000	76,103166
1234,000000	76,573753
1233,000000	77,080974
1232,000000	77,625907
1231,000000	78,227838
1230,000000	78,908765
1229,000000	79,687422
1228,000000	80,578575
1227,000000	81,581727
1226,000000	82,665126
1225,000000	83,773874
1224,000000	84,851650
1223,000000	85,850363
1222,000000	86,730222
1221,000000	87,467076
1220,000000	88,058076
1219,000000	88,514179
1218,000000	88,852744
1217,000000	89,092334
1216,000000	89,253744
1215,000000	89,356151
1214,000000	89,410246
1213,000000	89,423080
1212,000000	89,401660
1211,000000	89,351623
1210,000000	89,273330
1209,000000	89,163603
1208,000000	89,024199
1207,000000	88,861667
1206,000000	88,681531
1205,000000	88,487151
1204,000000	88,283304
1203,000000	88,076676
1202,000000	87,872056
1201,000000	87,673806
1200,000000	87,491084
1199,000000	87,336879
1198,000000	87,220471
1197,000000	87,147168
1196,000000	87,123760
1195,000000	87,156578
1194,000000	87,247247
1193,000000	87,393447
1192,000000	87,595173
1191,000000	87,853496
1190,000000	88,163497
1189,000000	88,516453
1188,000000	88,902474
1187,000000	89,306634
1186,000000	89,706323
1185,000000	90,079369
1184,000000	90,413702
1183,000000	90,705888
1182,000000	90,955091
1181,000000	91,163107
1180,000000	91,337821
1179,000000	91,488440
1178,000000	91,619305
1177,000000	91,730437
1176,000000	91,821322
1175,000000	91,892529
1174,000000	91,944234
1173,000000	91,978698
1172,000000	92,003246
1171,000000	92,027858
1170,000000	92,060970
1169,000000	92,109233
1168,000000	92,179179
1167,000000	92,275491
1166,000000	92,399280
1165,000000	92,549929
1164,000000	92,727034
1163,000000	92,926281
1162,000000	93,134900
1161,000000	93,334620
1160,000000	93,508425
1159,000000	93,643516
1158,000000	93,731544
1157,000000	93,770211
1156,000000	93,763771
1155,000000	93,722608
1154,000000	93,661903
1153,000000	93,600693
1152,000000	93,559588
1151,000000	93,555706
1150,000000	93,598470
1149,000000	93,690062
1148,000000	93,827709
1147,000000	94,003022
1146,000000	94,203360
1145,000000	94,415728
1144,000000	94,629530
1143,000000	94,835872
1142,000000	95,027161
1141,000000	95,198783
1140,000000	95,348511
1139,000000	95,473751
1138,000000	95,571052
1137,000000	95,639416
1136,000000	95,679506
1135,000000	95,690231
1134,000000	95,668103
1133,000000	95,609263
1132,000000	95,512814
1131,000000	95,380103
1130,000000	95,214169
1129,000000	95,020710
1128,000000	94,807156
1127,000000	94,580983
1126,000000	94,347335
1125,000000	94,109392
1124,000000	93,870276
1123,000000	93,633302
1122,000000	93,401937
1121,000000	93,181271
1120,000000	92,978091
1119,000000	92,796006
1118,000000	92,631487
1117,000000	92,476980
1116,000000	92,326679
1115,000000	92,175374
1114,000000	92,013653
1113,000000	91,829373
1112,000000	91,614023
1111,000000	91,363665
1110,000000	91,075400
1109,000000	90,750011
1108,000000	90,398621
1107,000000	90,041783
1106,000000	89,699904
1105,000000	89,389021
1104,000000	89,123600
1103,000000	88,914308
1102,000000	88,758986
1101,000000	88,643601
1100,000000	88,556771
1099,000000	88,495226
1098,000000	88,458202
1097,000000	88,443381
1096,000000	88,450864
1095,000000	88,485192
1094,000000	88,548210
1093,000000	88,636817
1092,000000	88,748073
1091,000000	88,881429
1090,000000	89,035455
1089,000000	89,205143
1088,000000	89,384035
1087,000000	89,565680
1086,000000	89,743809
1085,000000	89,914239
1084,000000	90,075691
1083,000000	90,227474
1082,000000	90,368676
1081,000000	90,501322
1080,000000	90,630013
1079,000000	90,755932
1078,000000	90,873897
1077,000000	90,978295
1076,000000	91,069442
1075,000000	91,151298
1074,000000	91,226991
1073,000000	91,298941
1072,000000	91,369718
1071,000000	91,439813
1070,000000	91,507029
1069,000000	91,570986
1068,000000	91,634889
1067,000000	91,700623
1066,000000	91,766089
1065,000000	91,829759
1064,000000	91,893773
1063,000000	91,959634
1062,000000	92,025346
1061,000000	92,090010
1060,000000	92,156865
1059,000000	92,228124
1058,000000	92,301001
1057,000000	92,372574
1056,000000	92,444177
1055,000000	92,516499
1054,000000	92,584269
1053,000000	92,641110
1052,000000	92,686965
1051,000000	92,726615
1050,000000	92,762778
1049,000000	92,795030
1048,000000	92,823445
1047,000000	92,848456
1046,000000	92,869191
1045,000000	92,885211
1044,000000	92,898210
1043,000000	92,909200
1042,000000	92,915582
1041,000000	92,914117
1040,000000	92,904836
1039,000000	92,889170
1038,000000	92,866169
1037,000000	92,832822
1036,000000	92,787300
1035,000000	92,729615
1034,000000	92,660834
1033,000000	92,584472
1032,000000	92,507191
1031,000000	92,436131
1030,000000	92,376150
1029,000000	92,330424
1028,000000	92,300573
1027,000000	92,284603
1026,000000	92,277947
1025,000000	92,279222
1024,000000	92,292085
1023,000000	92,318438
1022,000000	92,354137
1021,000000	92,394152
1020,000000	92,437875
1019,000000	92,485829
1018,000000	92,534998
1017,000000	92,582233
1016,000000	92,628887
1015,000000	92,677339
1014,000000	92,725032
1013,000000	92,765970
1012,000000	92,796348
1011,000000	92,815591
1010,000000	92,824000
1009,000000	92,821843
1008,000000	92,809396
1007,000000	92,784938
1006,000000	92,744515
1005,000000	92,686257
1004,000000	92,611855
1003,000000	92,522674
1002,000000	92,416888
1001,000000	92,293137
1000,000000	92,154708
999,000000	92,006286
998,000000	91,849705
997,000000	91,685899
996,000000	91,518157
995,000000	91,349866
994,000000	91,180582
993,000000	91,008203
992,000000	90,832199
991,000000	90,650118
990,000000	90,454231
989,000000	90,235331
988,000000	89,988022
987,000000	89,708856
986,000000	89,392951
985,000000	89,039525
984,000000	88,655623
983,000000	88,247467
982,000000	87,810880
981,000000	87,336352
980,000000	86,822862
979,000000	86,277330
978,000000	85,703609
977,000000	85,102514
976,000000	84,480641
975,000000	83,849864
974,000000	83,217742
973,000000	82,590156
972,000000	81,982867
971,000000	81,420070
970,000000	80,920064
969,000000	80,494054
968,000000	80,158067
967,000000	79,928869
966,000000	79,811150
965,000000	79,797653
964,000000	79,882162
963,000000	80,059366
962,000000	80,311116
961,000000	80,611912
960,000000	80,945757
959,000000	81,308200
958,000000	81,695094
957,000000	82,099706
956,000000	82,520481
955,000000	82,957645
954,000000	83,402412
953,000000	83,839091
952,000000	84,256786
951,000000	84,651542
950,000000	85,019756
949,000000	85,358869
948,000000	85,672291
947,000000	85,966211
946,000000	86,241506
945,000000	86,495865
944,000000	86,732443
943,000000	86,958568
942,000000	87,178097
941,000000	87,390580
940,000000	87,596400
939,000000	87,796119
938,000000	87,985630
937,000000	88,159241
936,000000	88,316788
935,000000	88,462310
934,000000	88,597135
933,000000	88,718861
932,000000	88,826439
931,000000	88,921050
930,000000	89,003368
929,000000	89,075262
928,000000	89,142209
927,000000	89,209528
926,000000	89,277637
925,000000	89,345622
924,000000	89,416565
923,000000	89,493160
922,000000	89,570531
921,000000	89,640569
920,000000	89,702747
919,000000	89,764661
918,000000	89,833263
917,000000	89,911333
916,000000	90,001594
915,000000	90,108247
914,000000	90,234348
913,000000	90,383729
912,000000	90,564225
911,000000	90,782173
910,000000	91,034056
909,000000	91,307725
908,000000	91,591826
907,000000	91,878949
906,000000	92,161121
905,000000	92,428955
904,000000	92,676329
903,000000	92,902319
902,000000	93,107626
901,000000	93,292225
900,000000	93,455716
899,000000	93,597863
898,000000	93,718697
897,000000	93,820791
896,000000	93,911615
895,000000	93,999795
894,000000	94,088157
893,000000	94,171673
892,000000	94,242793
891,000000	94,297932
890,000000	94,339252
889,000000	94,372657
888,000000	94,404003
887,000000	94,435370
886,000000	94,464786
885,000000	94,490268
884,000000	94,513595
883,000000	94,538350
882,000000	94,565423
881,000000	94,592960
880,000000	94,619600
879,000000	94,644773
878,000000	94,666624
877,000000	94,684043
876,000000	94,701257
875,000000	94,726219
874,000000	94,762208
873,000000	94,804050
872,000000	94,844603
871,000000	94,882359
870,000000	94,920537
869,000000	94,960254
868,000000	94,997457
867,000000	95,026334
866,000000	95,044382
865,000000	95,054208
864,000000	95,061054
863,000000	95,068621
862,000000	95,076687
861,000000	95,082594
860,000000	95,084586
859,000000	95,083210
858,000000	95,080226
857,000000	95,077204
856,000000	95,074786
855,000000	95,071767
854,000000	95,064770
853,000000	95,050190
852,000000	95,026257
851,000000	94,992468
850,000000	94,947975
849,000000	94,892737
848,000000	94,830108
847,000000	94,765036
846,000000	94,698733
845,000000	94,627678
844,000000	94,549043
843,000000	94,464909
842,000000	94,379737
841,000000	94,295994
840,000000	94,214404
839,000000	94,136927
838,000000	94,067244
837,000000	94,009450
836,000000	93,968144
835,000000	93,949166
834,000000	93,960193
833,000000	94,011133
832,000000	94,114928
831,000000	94,285863
830,000000	94,533763
829,000000	94,859548
828,000000	95,253861
827,000000	95,698962
826,000000	96,172137
825,000000	96,649162
824,000000	97,108497
823,000000	97,534904
822,000000	97,920859
821,000000	98,263899
820,000000	98,563459
819,000000	98,819850
818,000000	99,034901
817,000000	99,211554
816,000000	99,353265
815,000000	99,465498
814,000000	99,555599
813,000000	99,630009
812,000000	99,692672
811,000000	99,746939
810,000000	99,797197
809,000000	99,846558
808,000000	99,895262
807,000000	99,943533
806,000000	99,993964
805,000000	100,048296
804,000000	100,103165
803,000000	100,152437
802,000000	100,193518
801,000000	100,228616
800,000000	100,259970
799,000000	100,286487
798,000000	100,305817
797,000000	100,317973
796,000000	100,325859
795,000000	100,332824
794,000000	100,339707
793,000000	100,344004
792,000000	100,342445
791,000000	100,334601
790,000000	100,323401
789,000000	100,311971
788,000000	100,301191
787,000000	100,290635
786,000000	100,280097
785,000000	100,268896
784,000000	100,254548
783,000000	100,233450
782,000000	100,203031
781,000000	100,163356
780,000000	100,117354
779,000000	100,068933
778,000000	100,018693
777,000000	99,960845
776,000000	99,886089
775,000000	99,789630
774,000000	99,676413
773,000000	99,557383
772,000000	99,439932
771,000000	99,321484
770,000000	99,192797
769,000000	99,048126
768,000000	98,891556
767,000000	98,732658
766,000000	98,577068
765,000000	98,423704
764,000000	98,270770
763,000000	98,121841
762,000000	97,986055
761,000000	97,875144
760,000000	97,799977
759,000000	97,765549
758,000000	97,767250
757,000000	97,793515
756,000000	97,832986
755,000000	97,878098
754,000000	97,923127
753,000000	97,963150
752,000000	97,996710
751,000000	98,027212
750,000000	98,060037
749,000000	98,099977
748,000000	98,151644
747,000000	98,218431
746,000000	98,298655
745,000000	98,383924
744,000000	98,461970
743,000000	98,520317
742,000000	98,549417
741,000000	98,547592
740,000000	98,523982
739,000000	98,491230
738,000000	98,452355
737,000000	98,399107
736,000000	98,324507
735,000000	98,231147
734,000000	98,124316
733,000000	98,003215
732,000000	97,863485
731,000000	97,703113
730,000000	97,521259
729,000000	97,316074
728,000000	97,090392
727,000000	96,854280
726,000000	96,615631
725,000000	96,374551
724,000000	96,130184
723,000000	95,884492
722,000000	95,634570
721,000000	95,370041
720,000000	95,084674
719,000000	94,781937
718,000000	94,462132
717,000000	94,111210
716,000000	93,708537
715,000000	93,241683
714,000000	92,710431
713,000000	92,122536
712,000000	91,488951
711,000000	90,815271
710,000000	90,093901
709,000000	89,310608
708,000000	88,459546
707,000000	87,544285
706,000000	86,563523
705,000000	85,510682
704,000000	84,392128
703,000000	83,237594
702,000000	82,103485
701,000000	81,080210
700,000000	80,281178
699,000000	79,797539
698,000000	79,650624
697,000000	79,783865
696,000000	80,089932
695,000000	80,448483
694,000000	80,767714
693,000000	81,010223
692,000000	81,182997
691,000000	81,307961
690,000000	81,403974
689,000000	81,489164
688,000000	81,580264
687,000000	81,681100
686,000000	81,785703
685,000000	81,892430
684,000000	82,003667
683,000000	82,119899
682,000000	82,247005
681,000000	82,401793
680,000000	82,593772
679,000000	82,813396
678,000000	83,053926
677,000000	83,328960
676,000000	83,657828
675,000000	84,042192
674,000000	84,472380
673,000000	84,934279
672,000000	85,398822
671,000000	85,843654
670,000000	86,298384
669,000000	86,846711
668,000000	87,464327
667,000000	87,938041
666,000000	88,196591
665,000000	88,317216
664,000000	88,359833
663,000000	88,335941
662,000000	88,222380
661,000000	87,992238
660,000000	87,636121
659,000000	87,168297
658,000000	86,610821
657,000000	85,970403
656,000000	85,252469
655,000000	84,482122
654,000000	83,687823
653,000000	82,877138
652,000000	82,058658
651,000000	81,264108
650,000000	80,517089
649,000000	79,804681
648,000000	79,114957
647,000000	78,466626
646,000000	77,867927
645,000000	77,289216
644,000000	76,705433
643,000000	76,124570
642,000000	75,548977
641,000000	74,953196
640,000000	74,333451
639,000000	73,737355
638,000000	73,209138
637,000000	72,750106
636,000000	72,361785
635,000000	72,073704
634,000000	71,890611
633,000000	71,763715
632,000000	71,647063
631,000000	71,534513
630,000000	71,418715
629,000000	71,263790
628,000000	71,046732
627,000000	70,778474
626,000000	70,460074
625,000000	70,063745
624,000000	69,582486
623,000000	69,052800
622,000000	68,504953
621,000000	67,932986
620,000000	67,335200
619,000000	66,738222
618,000000	66,158307
617,000000	65,588797
616,000000	65,052050
615,000000	64,611315
614,000000	64,303281
613,000000	64,115060
612,000000	64,048271
611,000000	64,143379
610,000000	64,420329
609,000000	64,858015
608,000000	65,452453
607,000000	66,236052
606,000000	67,214640
605,000000	68,351756
604,000000	69,630927
603,000000	71,069782
602,000000	72,663391
601,000000	74,358712
600,000000	76,087176
599,000000	77,779332
598,000000	79,358667
597,000000	80,764064
596,000000	81,981026
595,000000	83,030514
594,000000	83,936087
593,000000	84,718399
592,000000	85,405269
591,000000	86,025380
590,000000	86,591003
589,000000	87,100670
588,000000	87,560438
587,000000	87,989209
586,000000	88,404143
585,000000	88,809147
584,000000	89,197363
583,000000	89,561636
582,000000	89,901842
581,000000	90,224425
580,000000	90,533727
579,000000	90,825942
578,000000	91,095808
577,000000	91,345157
576,000000	91,578081
575,000000	91,791038
574,000000	91,977870
573,000000	92,143625
572,000000	92,304034
571,000000	92,471761
570,000000	92,648119
569,000000	92,826704
568,000000	93,001829
567,000000	93,173928
566,000000	93,348850
565,000000	93,527680
564,000000	93,694945
563,000000	93,828326
562,000000	93,926056
561,000000	94,011533
560,000000	94,101631
559,000000	94,184374
558,000000	94,241813
557,000000	94,280785
556,000000	94,323125
555,000000	94,375491
554,000000	94,425464
553,000000	94,462898
552,000000	94,489184
551,000000	94,509166
550,000000	94,527484
549,000000	94,549568
548,000000	94,577689
547,000000	94,611028
546,000000	94,655037
545,000000	94,720593
544,000000	94,804179
543,000000	94,880616
542,000000	94,928633
541,000000	94,956388
540,000000	94,990249
539,000000	95,047568
538,000000	95,132198
537,000000	95,245021
536,000000	95,381027
535,000000	95,522580
534,000000	95,653144
533,000000	95,775244
532,000000	95,898404
531,000000	96,016534
530,000000	96,114122
529,000000	96,186860
528,000000	96,238845
527,000000	96,270239
526,000000	96,283924
525,000000	96,293418
524,000000	96,307198
523,000000	96,318186
522,000000	96,323987
521,000000	96,340770
520,000000	96,379643
519,000000	96,422832
518,000000	96,448092
517,000000	96,467604
516,000000	96,511356
515,000000	96,578579
514,000000	96,637385
513,000000	96,665679
512,000000	96,665715
511,000000	96,644957
510,000000	96,607632
509,000000	96,565620
508,000000	96,535030
507,000000	96,519173
506,000000	96,508993
505,000000	96,500527
504,000000	96,497560
503,000000	96,493857
502,000000	96,466208
501,000000	96,393215
500,000000	96,274212
499,000000	96,127199
498,000000	95,976197
497,000000	95,835715
496,000000	95,698181
495,000000	95,546665
494,000000	95,386400
493,000000	95,249583
492,000000	95,157131
491,000000	95,093283
490,000000	95,034649
489,000000	94,989000
488,000000	94,984603
487,000000	95,031149
486,000000	95,112776
485,000000	95,212806
484,000000	95,325933
483,000000	95,450465
482,000000	95,586417
481,000000	95,740537
480,000000	95,917405
479,000000	96,104385
478,000000	96,276566
477,000000	96,418257
476,000000	96,532899
475,000000	96,641148
474,000000	96,775120
473,000000	96,951334
472,000000	97,128181
471,000000	97,228336
470,000000	97,229144
469,000000	97,187845
468,000000	97,166558
467,000000	97,172334
466,000000	97,182972
465,000000	97,201565
464,000000	97,244763
463,000000	97,300279
462,000000	97,344499
461,000000	97,389364
460,000000	97,462362
459,000000	97,541709
458,000000	97,561309
457,000000	97,501788
456,000000	97,426820
455,000000	97,397275
454,000000	97,419596
453,000000	97,471232
452,000000	97,518263
451,000000	97,511497
450,000000	97,430501
