# Supplementary material for: Machine learning-assisted non-destructive plasticizer identification and quantification in historical PVC objects based on IR spectroscopy
Source: Sci Rep. 2022 Mar 23;12:5017. doi: 10.1038/s41598-022-08862-1 (PMC8943100; doi:10.1038/s41598-022-08862-1)
Supplement: Supplementary file 1 — Supplementary Information 1. [file 41598_2022_8862_MOESM1_ESM.zip › Plasticizers_PVC_data/ATR_FTIR_all/PVC2.ASC]

PE IR       SUBTECH     SPECTRUM    ASCII       PEDS        4.00        
   -1
PVC2.ASC
20/10/14
14:00:12.00
20/10/14
14:00:12.00
Student
Sample 033 By student Date Wednesday, October 14 2020
450,000000
#HDR
-1
-1
#GR
cm-1
%T
1.0
0.0
4000,000000
-1,000000
3551
8
101,859298
71,802061
#DATA
4000,000000	100,761662
3999,000000	100,761994
3998,000000	100,762325
3997,000000	100,763018
3996,000000	100,764270
3995,000000	100,765908
3994,000000	100,767516
3993,000000	100,768821
3992,000000	100,769986
3991,000000	100,771469
3990,000000	100,773579
3989,000000	100,776173
3988,000000	100,778697
3987,000000	100,780446
3986,000000	100,780859
3985,000000	100,779832
3984,000000	100,777927
3983,000000	100,776222
3982,000000	100,775752
3981,000000	100,776847
3980,000000	100,778922
3979,000000	100,780948
3978,000000	100,782211
3977,000000	100,782752
3976,000000	100,783158
3975,000000	100,783957
3974,000000	100,785232
3973,000000	100,786777
3972,000000	100,788562
3971,000000	100,790882
3970,000000	100,793874
3969,000000	100,796998
3968,000000	100,799183
3967,000000	100,799616
3966,000000	100,798349
3965,000000	100,796239
3964,000000	100,794439
3963,000000	100,793880
3962,000000	100,794829
3961,000000	100,796623
3960,000000	100,798003
3959,000000	100,798085
3958,000000	100,797094
3957,000000	100,796117
3956,000000	100,796083
3955,000000	100,797108
3954,000000	100,798726
3953,000000	100,800475
3952,000000	100,802123
3951,000000	100,803398
3950,000000	100,803914
3949,000000	100,803548
3948,000000	100,802669
3947,000000	100,801771
3946,000000	100,801019
3945,000000	100,800453
3944,000000	100,800439
3943,000000	100,801591
3942,000000	100,804085
3941,000000	100,807168
3940,000000	100,809640
3939,000000	100,810808
3938,000000	100,810748
3937,000000	100,809923
3936,000000	100,808792
3935,000000	100,807750
3934,000000	100,807202
3933,000000	100,807356
3932,000000	100,808067
3931,000000	100,808948
3930,000000	100,809738
3929,000000	100,810500
3928,000000	100,811365
3927,000000	100,812404
3926,000000	100,813749
3925,000000	100,815431
3924,000000	100,816949
3923,000000	100,817394
3922,000000	100,816371
3921,000000	100,814433
3920,000000	100,812529
3919,000000	100,811543
3918,000000	100,812173
3917,000000	100,814518
3916,000000	100,817608
3915,000000	100,819929
3914,000000	100,820679
3913,000000	100,820312
3912,000000	100,819704
3911,000000	100,819502
3910,000000	100,819922
3909,000000	100,820879
3908,000000	100,821977
3907,000000	100,822640
3906,000000	100,822654
3905,000000	100,822631
3904,000000	100,823678
3903,000000	100,825989
3902,000000	100,828334
3901,000000	100,829620
3900,000000	100,830268
3899,000000	100,831365
3898,000000	100,833135
3897,000000	100,834840
3896,000000	100,835739
3895,000000	100,835611
3894,000000	100,834606
3893,000000	100,833725
3892,000000	100,834896
3891,000000	100,839284
3890,000000	100,844880
3889,000000	100,848073
3888,000000	100,847748
3887,000000	100,846001
3886,000000	100,846041
3885,000000	100,849156
3884,000000	100,852444
3883,000000	100,851774
3882,000000	100,846363
3881,000000	100,839211
3880,000000	100,835110
3879,000000	100,836426
3878,000000	100,840817
3877,000000	100,844592
3876,000000	100,845785
3875,000000	100,844644
3874,000000	100,842802
3873,000000	100,841211
3872,000000	100,840258
3871,000000	100,841526
3870,000000	100,846831
3869,000000	100,854716
3868,000000	100,860155
3867,000000	100,860403
3866,000000	100,857455
3865,000000	100,854051
3864,000000	100,851191
3863,000000	100,848944
3862,000000	100,847576
3861,000000	100,848100
3860,000000	100,851125
3859,000000	100,856449
3858,000000	100,863296
3857,000000	100,870673
3856,000000	100,876966
3855,000000	100,879899
3854,000000	100,879556
3853,000000	100,880393
3852,000000	100,882641
3851,000000	100,881387
3850,000000	100,876830
3849,000000	100,872669
3848,000000	100,870267
3847,000000	100,868883
3846,000000	100,867572
3845,000000	100,866292
3844,000000	100,865933
3843,000000	100,867462
3842,000000	100,870648
3841,000000	100,874531
3840,000000	100,878371
3839,000000	100,881826
3838,000000	100,884645
3837,000000	100,886457
3836,000000	100,886625
3835,000000	100,884808
3834,000000	100,881646
3833,000000	100,878586
3832,000000	100,877104
3831,000000	100,877674
3830,000000	100,879121
3829,000000	100,879734
3828,000000	100,879179
3827,000000	100,879195
3826,000000	100,881722
3825,000000	100,886380
3824,000000	100,890717
3823,000000	100,892585
3822,000000	100,892098
3821,000000	100,892374
3820,000000	100,894843
3819,000000	100,896430
3818,000000	100,895720
3817,000000	100,895095
3816,000000	100,897195
3815,000000	100,901553
3814,000000	100,904397
3813,000000	100,903885
3812,000000	100,902170
3811,000000	100,901441
3810,000000	100,902018
3809,000000	100,903609
3808,000000	100,906566
3807,000000	100,911330
3806,000000	100,916322
3805,000000	100,918329
3804,000000	100,916536
3803,000000	100,913588
3802,000000	100,912567
3801,000000	100,914533
3800,000000	100,916186
3799,000000	100,913426
3798,000000	100,907636
3797,000000	100,903307
3796,000000	100,903182
3795,000000	100,906535
3794,000000	100,910792
3793,000000	100,914287
3792,000000	100,916675
3791,000000	100,917973
3790,000000	100,918366
3789,000000	100,918355
3788,000000	100,918470
3787,000000	100,918840
3786,000000	100,919311
3785,000000	100,919781
3784,000000	100,920084
3783,000000	100,919941
3782,000000	100,919453
3781,000000	100,919430
3780,000000	100,920766
3779,000000	100,923644
3778,000000	100,927152
3777,000000	100,930254
3776,000000	100,932956
3775,000000	100,935625
3774,000000	100,937548
3773,000000	100,937277
3772,000000	100,934481
3771,000000	100,931105
3770,000000	100,930039
3769,000000	100,932096
3768,000000	100,934870
3767,000000	100,935674
3766,000000	100,934373
3765,000000	100,932949
3764,000000	100,932971
3763,000000	100,934193
3762,000000	100,935643
3761,000000	100,936665
3760,000000	100,937163
3759,000000	100,938178
3758,000000	100,941148
3757,000000	100,946233
3756,000000	100,952129
3755,000000	100,957539
3754,000000	100,962033
3753,000000	100,965239
3752,000000	100,966714
3751,000000	100,967758
3750,000000	100,971135
3749,000000	100,976722
3748,000000	100,980772
3747,000000	100,980520
3746,000000	100,976379
3745,000000	100,971251
3744,000000	100,969670
3743,000000	100,970576
3742,000000	100,968150
3741,000000	100,962928
3740,000000	100,959405
3739,000000	100,959293
3738,000000	100,961291
3737,000000	100,963662
3736,000000	100,965954
3735,000000	100,968382
3734,000000	100,970590
3733,000000	100,972525
3732,000000	100,975087
3731,000000	100,978298
3730,000000	100,980523
3729,000000	100,980426
3728,000000	100,978457
3727,000000	100,976204
3726,000000	100,975131
3725,000000	100,975355
3724,000000	100,976006
3723,000000	100,976329
3722,000000	100,976004
3721,000000	100,975093
3720,000000	100,973896
3719,000000	100,973097
3718,000000	100,973366
3717,000000	100,974486
3716,000000	100,975474
3715,000000	100,975821
3714,000000	100,976049
3713,000000	100,976791
3712,000000	100,978238
3711,000000	100,980293
3710,000000	100,982032
3709,000000	100,982280
3708,000000	100,980873
3707,000000	100,978637
3706,000000	100,976562
3705,000000	100,975300
3704,000000	100,974903
3703,000000	100,974593
3702,000000	100,973539
3701,000000	100,971820
3700,000000	100,970080
3699,000000	100,968745
3698,000000	100,968127
3697,000000	100,968195
3696,000000	100,968471
3695,000000	100,968604
3694,000000	100,968889
3693,000000	100,969673
3692,000000	100,970145
3691,000000	100,968536
3690,000000	100,963790
3689,000000	100,957386
3688,000000	100,951654
3687,000000	100,946460
3686,000000	100,940209
3685,000000	100,933187
3684,000000	100,926740
3683,000000	100,919972
3682,000000	100,908490
3681,000000	100,886333
3680,000000	100,850312
3679,000000	100,803125
3678,000000	100,755103
3677,000000	100,724420
3676,000000	100,729408
3675,000000	100,768914
3674,000000	100,817940
3673,000000	100,855443
3672,000000	100,879103
3671,000000	100,893794
3670,000000	100,902674
3669,000000	100,907380
3668,000000	100,908923
3667,000000	100,909063
3666,000000	100,910000
3665,000000	100,912131
3664,000000	100,914049
3663,000000	100,914671
3662,000000	100,914810
3661,000000	100,916327
3660,000000	100,919965
3659,000000	100,924368
3658,000000	100,927867
3657,000000	100,930882
3656,000000	100,935936
3655,000000	100,943764
3654,000000	100,951727
3653,000000	100,957245
3652,000000	100,959207
3651,000000	100,957000
3650,000000	100,951426
3649,000000	100,945154
3648,000000	100,940293
3647,000000	100,937356
3646,000000	100,936408
3645,000000	100,937469
3644,000000	100,940179
3643,000000	100,943782
3642,000000	100,947279
3641,000000	100,949503
3640,000000	100,949381
3639,000000	100,946689
3638,000000	100,942508
3637,000000	100,938567
3636,000000	100,936611
3635,000000	100,938022
3634,000000	100,943149
3633,000000	100,950552
3632,000000	100,957652
3631,000000	100,962300
3630,000000	100,963786
3629,000000	100,964061
3628,000000	100,965210
3627,000000	100,964794
3626,000000	100,960346
3625,000000	100,953814
3624,000000	100,948301
3623,000000	100,945342
3622,000000	100,944776
3621,000000	100,945367
3620,000000	100,945655
3619,000000	100,944958
3618,000000	100,943378
3617,000000	100,940957
3616,000000	100,937985
3615,000000	100,935354
3614,000000	100,934011
3613,000000	100,934321
3612,000000	100,935819
3611,000000	100,937617
3610,000000	100,939204
3609,000000	100,940500
3608,000000	100,941331
3607,000000	100,941325
3606,000000	100,940328
3605,000000	100,938887
3604,000000	100,937671
3603,000000	100,936598
3602,000000	100,935265
3601,000000	100,933788
3600,000000	100,932688
3599,000000	100,931868
3598,000000	100,930533
3597,000000	100,927983
3596,000000	100,924731
3595,000000	100,922422
3594,000000	100,922353
3593,000000	100,924225
3592,000000	100,926792
3591,000000	100,929159
3590,000000	100,930788
3589,000000	100,930935
3588,000000	100,929161
3587,000000	100,926475
3586,000000	100,924385
3585,000000	100,923315
3584,000000	100,922539
3583,000000	100,921018
3582,000000	100,918639
3581,000000	100,916766
3580,000000	100,917050
3579,000000	100,919520
3578,000000	100,922419
3577,000000	100,923865
3576,000000	100,923302
3575,000000	100,921554
3574,000000	100,919862
3573,000000	100,919097
3572,000000	100,919349
3571,000000	100,920016
3570,000000	100,920277
3569,000000	100,919863
3568,000000	100,919319
3567,000000	100,919357
3566,000000	100,919699
3565,000000	100,919319
3564,000000	100,917921
3563,000000	100,915957
3562,000000	100,913568
3561,000000	100,910611
3560,000000	100,907392
3559,000000	100,904864
3558,000000	100,903999
3557,000000	100,905174
3556,000000	100,907772
3555,000000	100,910227
3554,000000	100,910694
3553,000000	100,908324
3552,000000	100,903879
3551,000000	100,898792
3550,000000	100,893748
3549,000000	100,888780
3548,000000	100,884429
3547,000000	100,882159
3546,000000	100,883169
3545,000000	100,886836
3544,000000	100,890936
3543,000000	100,893598
3542,000000	100,894526
3541,000000	100,894432
3540,000000	100,893780
3539,000000	100,892309
3538,000000	100,889659
3537,000000	100,886254
3536,000000	100,883409
3535,000000	100,882289
3534,000000	100,882900
3533,000000	100,884188
3532,000000	100,885095
3531,000000	100,885352
3530,000000	100,885440
3529,000000	100,885984
3528,000000	100,887219
3527,000000	100,888827
3526,000000	100,890150
3525,000000	100,890678
3524,000000	100,890511
3523,000000	100,890323
3522,000000	100,890622
3521,000000	100,891079
3520,000000	100,890751
3519,000000	100,888935
3518,000000	100,885676
3517,000000	100,881676
3516,000000	100,878021
3515,000000	100,875950
3514,000000	100,876282
3513,000000	100,878587
3512,000000	100,881136
3511,000000	100,882010
3510,000000	100,880521
3509,000000	100,877514
3508,000000	100,874398
3507,000000	100,872085
3506,000000	100,870788
3505,000000	100,870247
3504,000000	100,869958
3503,000000	100,869614
3502,000000	100,869583
3501,000000	100,870612
3500,000000	100,872689
3499,000000	100,874388
3498,000000	100,873842
3497,000000	100,870647
3496,000000	100,866592
3495,000000	100,864191
3494,000000	100,864594
3493,000000	100,866994
3492,000000	100,869704
3491,000000	100,871356
3490,000000	100,871259
3489,000000	100,869282
3488,000000	100,865724
3487,000000	100,861291
3486,000000	100,857072
3485,000000	100,854414
3484,000000	100,854388
3483,000000	100,856797
3482,000000	100,859684
3481,000000	100,860488
3480,000000	100,858125
3479,000000	100,853771
3478,000000	100,849495
3477,000000	100,846406
3476,000000	100,844216
3475,000000	100,842172
3474,000000	100,840106
3473,000000	100,838638
3472,000000	100,838603
3471,000000	100,840157
3470,000000	100,842234
3469,000000	100,843059
3468,000000	100,841442
3467,000000	100,837492
3466,000000	100,832001
3465,000000	100,825597
3464,000000	100,818934
3463,000000	100,813238
3462,000000	100,809690
3461,000000	100,808034
3460,000000	100,806422
3459,000000	100,803090
3458,000000	100,797952
3457,000000	100,792321
3456,000000	100,787420
3455,000000	100,783355
3454,000000	100,779330
3453,000000	100,774498
3452,000000	100,768707
3451,000000	100,762819
3450,000000	100,758343
3449,000000	100,756322
3448,000000	100,756147
3447,000000	100,755541
3446,000000	100,752189
3445,000000	100,745617
3444,000000	100,737466
3443,000000	100,730137
3442,000000	100,725347
3441,000000	100,723809
3440,000000	100,725719
3439,000000	100,730765
3438,000000	100,737313
3437,000000	100,742048
3436,000000	100,741524
3435,000000	100,734777
3434,000000	100,724440
3433,000000	100,714792
3432,000000	100,708345
3431,000000	100,704281
3430,000000	100,700047
3429,000000	100,694011
3428,000000	100,686432
3427,000000	100,678471
3426,000000	100,671193
3425,000000	100,665617
3424,000000	100,662910
3423,000000	100,663766
3422,000000	100,667532
3421,000000	100,672443
3420,000000	100,677001
3419,000000	100,681121
3418,000000	100,685987
3417,000000	100,692934
3416,000000	100,702374
3415,000000	100,713323
3414,000000	100,723790
3413,000000	100,731958
3412,000000	100,737372
3411,000000	100,740971
3410,000000	100,743962
3409,000000	100,746882
3408,000000	100,749893
3407,000000	100,753527
3406,000000	100,758553
3405,000000	100,765059
3404,000000	100,772161
3403,000000	100,778763
3402,000000	100,784340
3401,000000	100,788854
3400,000000	100,792366
3399,000000	100,795009
3398,000000	100,797111
3397,000000	100,799072
3396,000000	100,801258
3395,000000	100,804105
3394,000000	100,808000
3393,000000	100,812732
3392,000000	100,817282
3391,000000	100,820543
3390,000000	100,822208
3389,000000	100,822777
3388,000000	100,822898
3387,000000	100,822936
3386,000000	100,822972
3385,000000	100,822846
3384,000000	100,822298
3383,000000	100,821398
3382,000000	100,820717
3381,000000	100,820785
3380,000000	100,821427
3379,000000	100,821982
3378,000000	100,822149
3377,000000	100,822261
3376,000000	100,822640
3375,000000	100,823093
3374,000000	100,823210
3373,000000	100,822935
3372,000000	100,822655
3371,000000	100,822856
3370,000000	100,823855
3369,000000	100,825690
3368,000000	100,828087
3367,000000	100,830537
3366,000000	100,832487
3365,000000	100,833487
3364,000000	100,833322
3363,000000	100,832267
3362,000000	100,831160
3361,000000	100,830828
3360,000000	100,831220
3359,000000	100,831422
3358,000000	100,830799
3357,000000	100,829768
3356,000000	100,829061
3355,000000	100,828482
3354,000000	100,827041
3353,000000	100,824364
3352,000000	100,821390
3351,000000	100,819369
3350,000000	100,818602
3349,000000	100,818503
3348,000000	100,818528
3347,000000	100,818442
3346,000000	100,817825
3345,000000	100,816033
3344,000000	100,812991
3343,000000	100,809673
3342,000000	100,807461
3341,000000	100,807150
3340,000000	100,808605
3339,000000	100,810979
3338,000000	100,812975
3337,000000	100,813246
3336,000000	100,811176
3335,000000	100,807368
3334,000000	100,803086
3333,000000	100,799269
3332,000000	100,796374
3331,000000	100,794898
3330,000000	100,795388
3329,000000	100,797634
3328,000000	100,800288
3327,000000	100,801758
3326,000000	100,801472
3325,000000	100,800088
3324,000000	100,798613
3323,000000	100,797482
3322,000000	100,796301
3321,000000	100,794320
3320,000000	100,791292
3319,000000	100,787949
3318,000000	100,785378
3317,000000	100,783670
3316,000000	100,781480
3315,000000	100,777306
3314,000000	100,770949
3313,000000	100,763322
3312,000000	100,755009
3311,000000	100,745666
3310,000000	100,735058
3309,000000	100,724035
3308,000000	100,713958
3307,000000	100,705373
3306,000000	100,697791
3305,000000	100,690797
3304,000000	100,685040
3303,000000	100,681795
3302,000000	100,681566
3301,000000	100,683358
3300,000000	100,685484
3299,000000	100,687203
3298,000000	100,689452
3297,000000	100,693813
3296,000000	100,700766
3295,000000	100,709028
3294,000000	100,716622
3293,000000	100,722462
3292,000000	100,727032
3291,000000	100,731818
3290,000000	100,738073
3289,000000	100,745907
3288,000000	100,754266
3287,000000	100,761798
3286,000000	100,767860
3285,000000	100,772812
3284,000000	100,777370
3283,000000	100,781738
3282,000000	100,785471
3281,000000	100,788167
3280,000000	100,790261
3279,000000	100,793020
3278,000000	100,797616
3277,000000	100,804161
3276,000000	100,811697
3275,000000	100,819055
3274,000000	100,825492
3273,000000	100,830509
3272,000000	100,833507
3271,000000	100,834154
3270,000000	100,833129
3269,000000	100,832110
3268,000000	100,832767
3267,000000	100,835719
3266,000000	100,840322
3265,000000	100,845264
3264,000000	100,849375
3263,000000	100,852231
3262,000000	100,854270
3261,000000	100,856302
3260,000000	100,858796
3259,000000	100,861576
3258,000000	100,864109
3257,000000	100,865984
3256,000000	100,867130
3255,000000	100,867746
3254,000000	100,868163
3253,000000	100,868673
3252,000000	100,869370
3251,000000	100,870110
3250,000000	100,870691
3249,000000	100,871063
3248,000000	100,871316
3247,000000	100,871469
3246,000000	100,871374
3245,000000	100,870920
3244,000000	100,870271
3243,000000	100,869779
3242,000000	100,869673
3241,000000	100,870006
3240,000000	100,870932
3239,000000	100,872745
3238,000000	100,875438
3237,000000	100,878384
3236,000000	100,880725
3235,000000	100,882019
3234,000000	100,882339
3233,000000	100,881983
3232,000000	100,881466
3231,000000	100,881648
3230,000000	100,883169
3229,000000	100,885531
3228,000000	100,887223
3227,000000	100,887180
3226,000000	100,885899
3225,000000	100,884829
3224,000000	100,884837
3223,000000	100,885554
3222,000000	100,886035
3221,000000	100,885763
3220,000000	100,885072
3219,000000	100,884727
3218,000000	100,884972
3217,000000	100,885002
3216,000000	100,883653
3215,000000	100,880850
3214,000000	100,877996
3213,000000	100,876709
3212,000000	100,877392
3211,000000	100,879286
3210,000000	100,881461
3209,000000	100,883198
3208,000000	100,883821
3207,000000	100,883018
3206,000000	100,881452
3205,000000	100,880440
3204,000000	100,880677
3203,000000	100,881618
3202,000000	100,882282
3201,000000	100,882373
3200,000000	100,882386
3199,000000	100,882874
3198,000000	100,883855
3197,000000	100,884856
3196,000000	100,885373
3195,000000	100,885306
3194,000000	100,885008
3193,000000	100,885001
3192,000000	100,885748
3191,000000	100,887673
3190,000000	100,890990
3189,000000	100,895161
3188,000000	100,898791
3187,000000	100,900622
3186,000000	100,900763
3185,000000	100,900631
3184,000000	100,901638
3183,000000	100,904110
3182,000000	100,907302
3181,000000	100,909977
3180,000000	100,910922
3179,000000	100,909553
3178,000000	100,906428
3177,000000	100,902998
3176,000000	100,900607
3175,000000	100,899792
3174,000000	100,900462
3173,000000	100,902293
3172,000000	100,904819
3171,000000	100,907496
3170,000000	100,909926
3169,000000	100,911807
3168,000000	100,912617
3167,000000	100,911822
3166,000000	100,909755
3165,000000	100,907906
3164,000000	100,907805
3163,000000	100,909622
3162,000000	100,912167
3161,000000	100,914173
3160,000000	100,915201
3159,000000	100,915344
3158,000000	100,914541
3157,000000	100,912593
3156,000000	100,909745
3155,000000	100,906967
3154,000000	100,905465
3153,000000	100,905875
3152,000000	100,907926
3151,000000	100,910777
3150,000000	100,913509
3149,000000	100,915320
3148,000000	100,915664
3147,000000	100,914693
3146,000000	100,913410
3145,000000	100,912858
3144,000000	100,912966
3143,000000	100,912597
3142,000000	100,910913
3141,000000	100,908386
3140,000000	100,906250
3139,000000	100,905331
3138,000000	100,905655
3137,000000	100,906785
3136,000000	100,907962
3135,000000	100,908135
3134,000000	100,906535
3133,000000	100,903501
3132,000000	100,900456
3131,000000	100,898877
3130,000000	100,899302
3129,000000	100,901158
3128,000000	100,903118
3127,000000	100,903692
3126,000000	100,902103
3125,000000	100,899082
3124,000000	100,896608
3123,000000	100,896424
3122,000000	100,898608
3121,000000	100,901549
3120,000000	100,903207
3119,000000	100,902432
3118,000000	100,899434
3117,000000	100,895510
3116,000000	100,892312
3115,000000	100,890922
3114,000000	100,891225
3113,000000	100,892134
3112,000000	100,892530
3111,000000	100,892013
3110,000000	100,890796
3109,000000	100,889105
3108,000000	100,886939
3107,000000	100,884395
3106,000000	100,881874
3105,000000	100,879675
3104,000000	100,877427
3103,000000	100,874291
3102,000000	100,869943
3101,000000	100,865218
3100,000000	100,861510
3099,000000	100,859480
3098,000000	100,858434
3097,000000	100,856972
3096,000000	100,854185
3095,000000	100,850292
3094,000000	100,846386
3093,000000	100,843595
3092,000000	100,842269
3091,000000	100,841603
3090,000000	100,840055
3089,000000	100,836465
3088,000000	100,831051
3087,000000	100,825255
3086,000000	100,820455
3085,000000	100,816874
3084,000000	100,813777
3083,000000	100,810512
3082,000000	100,807089
3081,000000	100,803878
3080,000000	100,801204
3079,000000	100,799334
3078,000000	100,798467
3077,000000	100,798428
3076,000000	100,798538
3075,000000	100,798021
3074,000000	100,796484
3073,000000	100,793954
3072,000000	100,790678
3071,000000	100,787040
3070,000000	100,783400
3069,000000	100,779712
3068,000000	100,775505
3067,000000	100,770591
3066,000000	100,765751
3065,000000	100,762328
3064,000000	100,761054
3063,000000	100,761436
3062,000000	100,762223
3061,000000	100,762245
3060,000000	100,760952
3059,000000	100,758574
3058,000000	100,755872
3057,000000	100,753460
3056,000000	100,751246
3055,000000	100,748641
3054,000000	100,745334
3053,000000	100,741760
3052,000000	100,738884
3051,000000	100,737709
3050,000000	100,738784
3049,000000	100,741696
3048,000000	100,744969
3047,000000	100,746837
3046,000000	100,746472
3045,000000	100,744461
3044,000000	100,742082
3043,000000	100,740214
3042,000000	100,738853
3041,000000	100,737410
3040,000000	100,735279
3039,000000	100,732210
3038,000000	100,728240
3037,000000	100,723393
3036,000000	100,717591
3035,000000	100,710869
3034,000000	100,703488
3033,000000	100,695738
3032,000000	100,687934
3031,000000	100,680716
3030,000000	100,674888
3029,000000	100,670494
3028,000000	100,666310
3027,000000	100,660797
3026,000000	100,653435
3025,000000	100,644656
3024,000000	100,634687
3023,000000	100,623219
3022,000000	100,610287
3021,000000	100,596676
3020,000000	100,583011
3019,000000	100,569007
3018,000000	100,554059
3017,000000	100,538137
3016,000000	100,521651
3015,000000	100,504718
3014,000000	100,487046
3013,000000	100,468333
3012,000000	100,448264
3011,000000	100,426280
3010,000000	100,401759
3009,000000	100,374595
3008,000000	100,345274
3007,000000	100,314234
3006,000000	100,281289
3005,000000	100,245664
3004,000000	100,206678
3003,000000	100,164440
3002,000000	100,119866
3001,000000	100,073968
3000,000000	100,026927
2999,000000	99,977866
2998,000000	99,925347
2997,000000	99,867933
2996,000000	99,804654
2995,000000	99,735232
2994,000000	99,659786
2993,000000	99,577965
2992,000000	99,488215
2991,000000	99,388562
2990,000000	99,277784
2989,000000	99,155277
2988,000000	99,019807
2987,000000	98,868918
2986,000000	98,700394
2985,000000	98,513763
2984,000000	98,310532
2983,000000	98,093889
2982,000000	97,868198
2981,000000	97,637952
2980,000000	97,405580
2979,000000	97,170317
2978,000000	96,929643
2977,000000	96,681296
2976,000000	96,423829
2975,000000	96,156148
2974,000000	95,878083
2973,000000	95,591691
2972,000000	95,300900
2971,000000	95,009616
2970,000000	94,720350
2969,000000	94,434989
2968,000000	94,156336
2967,000000	93,888950
2966,000000	93,638839
2965,000000	93,412091
2964,000000	93,214069
2963,000000	93,049307
2962,000000	92,922431
2961,000000	92,837911
2960,000000	92,798166
2959,000000	92,802809
2958,000000	92,849212
2957,000000	92,934097
2956,000000	93,053823
2955,000000	93,203988
2954,000000	93,379395
2953,000000	93,572947
2952,000000	93,774373
2951,000000	93,970099
2950,000000	94,146119
2949,000000	94,291134
2948,000000	94,397472
2947,000000	94,460043
2946,000000	94,475192
2945,000000	94,441268
2944,000000	94,358933
2943,000000	94,231234
2942,000000	94,062978
2941,000000	93,860102
2940,000000	93,629564
2939,000000	93,378973
2938,000000	93,116683
2937,000000	92,850891
2936,000000	92,588886
2935,000000	92,337154
2934,000000	92,102365
2933,000000	91,892163
2932,000000	91,713993
2931,000000	91,573889
2930,000000	91,475468
2929,000000	91,419138
2928,000000	91,401333
2927,000000	91,415250
2926,000000	91,453514
2925,000000	91,509714
2924,000000	91,578039
2923,000000	91,652508
2922,000000	91,728089
2921,000000	91,802038
2920,000000	91,873378
2919,000000	91,941922
2918,000000	92,008536
2917,000000	92,075940
2916,000000	92,147988
2915,000000	92,227816
2914,000000	92,317100
2913,000000	92,416993
2912,000000	92,529001
2911,000000	92,655156
2910,000000	92,797711
2909,000000	92,958741
2908,000000	93,139805
2907,000000	93,341645
2906,000000	93,564226
2905,000000	93,806339
2904,000000	94,065005
2903,000000	94,335433
2902,000000	94,611993
2901,000000	94,889491
2900,000000	95,163632
2899,000000	95,431090
2898,000000	95,688990
2897,000000	95,934323
2896,000000	96,163961
2895,000000	96,375658
2894,000000	96,569310
2893,000000	96,746557
2892,000000	96,908982
2891,000000	97,056651
2890,000000	97,188108
2889,000000	97,301278
2888,000000	97,393910
2887,000000	97,463677
2886,000000	97,508239
2885,000000	97,525321
2884,000000	97,512947
2883,000000	97,469972
2882,000000	97,397073
2881,000000	97,297166
2880,000000	97,175051
2879,000000	97,036717
2878,000000	96,889317
2877,000000	96,741571
2876,000000	96,603163
2875,000000	96,483611
2874,000000	96,390817
2873,000000	96,330079
2872,000000	96,303223
2871,000000	96,307551
2870,000000	96,334997
2869,000000	96,372259
2868,000000	96,402787
2867,000000	96,410903
2866,000000	96,386336
2865,000000	96,326756
2864,000000	96,237736
2863,000000	96,131101
2862,000000	96,022613
2861,000000	95,928702
2860,000000	95,863304
2859,000000	95,835955
2858,000000	95,851706
2857,000000	95,911545
2856,000000	96,011879
2855,000000	96,144963
2854,000000	96,301560
2853,000000	96,474517
2852,000000	96,660877
2851,000000	96,861261
2850,000000	97,076966
2849,000000	97,306730
2848,000000	97,545181
2847,000000	97,783844
2846,000000	98,014090
2845,000000	98,229483
2844,000000	98,426709
2843,000000	98,605769
2842,000000	98,769143
2841,000000	98,919807
2840,000000	99,058969
2839,000000	99,185710
2838,000000	99,299145
2837,000000	99,400390
2836,000000	99,491877
2835,000000	99,575128
2834,000000	99,649742
2833,000000	99,714706
2832,000000	99,770117
2831,000000	99,817285
2830,000000	99,857653
2829,000000	99,891928
2828,000000	99,920197
2827,000000	99,942554
2826,000000	99,959395
2825,000000	99,971312
2824,000000	99,978734
2823,000000	99,981752
2822,000000	99,980539
2821,000000	99,976031
2820,000000	99,970268
2819,000000	99,965979
2818,000000	99,965731
2817,000000	99,971509
2816,000000	99,984771
2815,000000	100,006452
2814,000000	100,036672
2813,000000	100,074455
2812,000000	100,117883
2811,000000	100,164560
2810,000000	100,211890
2809,000000	100,257294
2808,000000	100,298808
2807,000000	100,335703
2806,000000	100,368407
2805,000000	100,397725
2804,000000	100,424154
2803,000000	100,447943
2802,000000	100,469388
2801,000000	100,488743
2800,000000	100,506037
2799,000000	100,521350
2798,000000	100,535279
2797,000000	100,548881
2796,000000	100,562892
2795,000000	100,577037
2794,000000	100,590252
2793,000000	100,601730
2792,000000	100,611821
2791,000000	100,621751
2790,000000	100,632340
2789,000000	100,643086
2788,000000	100,652687
2787,000000	100,660398
2786,000000	100,666692
2785,000000	100,672671
2784,000000	100,679227
2783,000000	100,686736
2782,000000	100,695074
2781,000000	100,703604
2780,000000	100,711439
2779,000000	100,718067
2778,000000	100,723688
2777,000000	100,728835
2776,000000	100,733842
2775,000000	100,738737
2774,000000	100,743327
2773,000000	100,747203
2772,000000	100,749975
2771,000000	100,751766
2770,000000	100,753228
2769,000000	100,754868
2768,000000	100,756566
2767,000000	100,758017
2766,000000	100,759245
2765,000000	100,760354
2764,000000	100,761166
2763,000000	100,761574
2762,000000	100,761979
2761,000000	100,762789
2760,000000	100,763683
2759,000000	100,763961
2758,000000	100,763523
2757,000000	100,762853
2756,000000	100,762073
2755,000000	100,760688
2754,000000	100,758448
2753,000000	100,755897
2752,000000	100,753803
2751,000000	100,752466
2750,000000	100,751744
2749,000000	100,751325
2748,000000	100,750742
2747,000000	100,749561
2746,000000	100,747868
2745,000000	100,746274
2744,000000	100,745112
2743,000000	100,743844
2742,000000	100,741542
2741,000000	100,737807
2740,000000	100,733104
2739,000000	100,728434
2738,000000	100,724865
2737,000000	100,723116
2736,000000	100,723295
2735,000000	100,725007
2734,000000	100,727654
2733,000000	100,730573
2732,000000	100,733183
2731,000000	100,735539
2730,000000	100,738785
2729,000000	100,744398
2728,000000	100,752645
2727,000000	100,762173
2726,000000	100,771300
2725,000000	100,779294
2724,000000	100,786153
2723,000000	100,791729
2722,000000	100,795839
2721,000000	100,799027
2720,000000	100,802479
2719,000000	100,806906
2718,000000	100,811809
2717,000000	100,816007
2716,000000	100,818818
2715,000000	100,820722
2714,000000	100,823012
2713,000000	100,826815
2712,000000	100,832261
2711,000000	100,838456
2710,000000	100,844186
2709,000000	100,848592
2708,000000	100,851406
2707,000000	100,852883
2706,000000	100,853679
2705,000000	100,854543
2704,000000	100,855890
2703,000000	100,857691
2702,000000	100,859763
2701,000000	100,861994
2700,000000	100,864253
2699,000000	100,866348
2698,000000	100,868235
2697,000000	100,870083
2696,000000	100,872019
2695,000000	100,873952
2694,000000	100,875725
2693,000000	100,877232
2692,000000	100,878332
2691,000000	100,878917
2690,000000	100,879117
2689,000000	100,879149
2688,000000	100,878906
2687,000000	100,878090
2686,000000	100,876892
2685,000000	100,876036
2684,000000	100,875788
2683,000000	100,875367
2682,000000	100,873827
2681,000000	100,871273
2680,000000	100,868735
2679,000000	100,867016
2678,000000	100,866182
2677,000000	100,866035
2676,000000	100,866484
2675,000000	100,867315
2674,000000	100,868048
2673,000000	100,868293
2672,000000	100,868127
2671,000000	100,868013
2670,000000	100,868388
2669,000000	100,869239
2668,000000	100,869979
2667,000000	100,870042
2666,000000	100,869828
2665,000000	100,870716
2664,000000	100,873562
2663,000000	100,877334
2662,000000	100,879958
2661,000000	100,880710
2660,000000	100,881211
2659,000000	100,883719
2658,000000	100,888807
2657,000000	100,895073
2656,000000	100,900823
2655,000000	100,905522
2654,000000	100,909736
2653,000000	100,914174
2652,000000	100,918959
2651,000000	100,923596
2650,000000	100,927490
2649,000000	100,930550
2648,000000	100,933312
2647,000000	100,936379
2646,000000	100,939722
2645,000000	100,942635
2644,000000	100,944400
2643,000000	100,944968
2642,000000	100,945025
2641,000000	100,945441
2640,000000	100,946692
2639,000000	100,948707
2638,000000	100,951140
2637,000000	100,953621
2636,000000	100,955696
2635,000000	100,956764
2634,000000	100,956376
2633,000000	100,954697
2632,000000	100,952561
2631,000000	100,950969
2630,000000	100,950589
2629,000000	100,951569
2628,000000	100,953510
2627,000000	100,955559
2626,000000	100,956909
2625,000000	100,957483
2624,000000	100,957967
2623,000000	100,958928
2622,000000	100,960103
2621,000000	100,960880
2620,000000	100,961329
2619,000000	100,962287
2618,000000	100,964392
2617,000000	100,967439
2616,000000	100,970769
2615,000000	100,973843
2614,000000	100,976202
2613,000000	100,977328
2612,000000	100,977115
2611,000000	100,976316
2610,000000	100,976020
2609,000000	100,976579
2608,000000	100,977306
2607,000000	100,977242
2606,000000	100,976057
2605,000000	100,974393
2604,000000	100,973672
2603,000000	100,975350
2602,000000	100,979701
2601,000000	100,985122
2600,000000	100,989041
2599,000000	100,989779
2598,000000	100,987434
2597,000000	100,983320
2596,000000	100,979234
2595,000000	100,977131
2594,000000	100,978251
2593,000000	100,981799
2592,000000	100,985261
2591,000000	100,986841
2590,000000	100,987129
2589,000000	100,987577
2588,000000	100,988019
2587,000000	100,986976
2586,000000	100,984166
2585,000000	100,981300
2584,000000	100,979945
2583,000000	100,979739
2582,000000	100,979327
2581,000000	100,978234
2580,000000	100,977049
2579,000000	100,976358
2578,000000	100,976396
2577,000000	100,977469
2576,000000	100,979859
2575,000000	100,983097
2574,000000	100,985754
2573,000000	100,986160
2572,000000	100,983323
2571,000000	100,977450
2570,000000	100,970046
2569,000000	100,963578
2568,000000	100,960483
2567,000000	100,961824
2566,000000	100,966519
2565,000000	100,972027
2564,000000	100,976189
2563,000000	100,978633
2562,000000	100,980219
2561,000000	100,981093
2560,000000	100,980062
2559,000000	100,976478
2558,000000	100,972201
2557,000000	100,970479
2556,000000	100,972588
2555,000000	100,976444
2554,000000	100,978949
2553,000000	100,979005
2552,000000	100,977771
2551,000000	100,976706
2550,000000	100,976265
2549,000000	100,976181
2548,000000	100,976115
2547,000000	100,975877
2546,000000	100,975546
2545,000000	100,975529
2544,000000	100,976242
2543,000000	100,977757
2542,000000	100,979921
2541,000000	100,982458
2540,000000	100,984626
2539,000000	100,985302
2538,000000	100,984357
2537,000000	100,983797
2536,000000	100,986367
2535,000000	100,992519
2534,000000	100,999519
2533,000000	101,004182
2532,000000	101,006003
2531,000000	101,006900
2530,000000	101,008530
2529,000000	101,010910
2528,000000	101,013624
2527,000000	101,017051
2526,000000	101,021712
2525,000000	101,027158
2524,000000	101,032292
2523,000000	101,036419
2522,000000	101,039322
2521,000000	101,040834
2520,000000	101,041451
2519,000000	101,043032
2518,000000	101,047327
2517,000000	101,053287
2516,000000	101,057222
2515,000000	101,056699
2514,000000	101,053386
2513,000000	101,050925
2512,000000	101,050742
2511,000000	101,051408
2510,000000	101,051535
2509,000000	101,051459
2508,000000	101,051939
2507,000000	101,053055
2506,000000	101,055127
2505,000000	101,059142
2504,000000	101,064999
2503,000000	101,070444
2502,000000	101,073207
2501,000000	101,073727
2500,000000	101,074652
2499,000000	101,077922
2498,000000	101,083361
2497,000000	101,089707
2496,000000	101,095583
2495,000000	101,099452
2494,000000	101,100063
2493,000000	101,097794
2492,000000	101,094899
2491,000000	101,093754
2490,000000	101,094970
2489,000000	101,097361
2488,000000	101,099356
2487,000000	101,100354
2486,000000	101,101182
2485,000000	101,103364
2484,000000	101,107451
2483,000000	101,111916
2482,000000	101,114312
2481,000000	101,113842
2480,000000	101,112191
2479,000000	101,111497
2478,000000	101,112201
2477,000000	101,113575
2476,000000	101,115691
2475,000000	101,119543
2474,000000	101,125117
2473,000000	101,130493
2472,000000	101,133582
2471,000000	101,134267
2470,000000	101,134182
2469,000000	101,134736
2468,000000	101,136054
2467,000000	101,137729
2466,000000	101,139736
2465,000000	101,142239
2464,000000	101,145026
2463,000000	101,147599
2462,000000	101,149526
2461,000000	101,150230
2460,000000	101,148735
2459,000000	101,144427
2458,000000	101,138502
2457,000000	101,134226
2456,000000	101,134974
2455,000000	101,141443
2454,000000	101,150661
2453,000000	101,158004
2452,000000	101,160643
2451,000000	101,159397
2450,000000	101,157398
2449,000000	101,157057
2448,000000	101,158426
2447,000000	101,160228
2446,000000	101,161634
2445,000000	101,162560
2444,000000	101,162735
2443,000000	101,161517
2442,000000	101,158976
2441,000000	101,156561
2440,000000	101,156020
2439,000000	101,157599
2438,000000	101,159658
2437,000000	101,160365
2436,000000	101,159756
2435,000000	101,159860
2434,000000	101,162460
2433,000000	101,166766
2432,000000	101,169773
2431,000000	101,169164
2430,000000	101,165630
2429,000000	101,162040
2428,000000	101,160547
2427,000000	101,160976
2426,000000	101,161865
2425,000000	101,162326
2424,000000	101,162465
2423,000000	101,162402
2422,000000	101,161680
2421,000000	101,159975
2420,000000	101,158057
2419,000000	101,157440
2418,000000	101,158736
2417,000000	101,160590
2416,000000	101,160673
2415,000000	101,157897
2414,000000	101,153548
2413,000000	101,150157
2412,000000	101,149319
2411,000000	101,150483
2410,000000	101,151661
2409,000000	101,151481
2408,000000	101,150820
2407,000000	101,152320
2406,000000	101,157806
2405,000000	101,165947
2404,000000	101,172720
2403,000000	101,174377
2402,000000	101,170089
2401,000000	101,162270
2400,000000	101,154848
2399,000000	101,150866
2398,000000	101,150765
2397,000000	101,152616
2396,000000	101,154419
2395,000000	101,156199
2394,000000	101,159231
2393,000000	101,163318
2392,000000	101,165960
2391,000000	101,164922
2390,000000	101,160961
2389,000000	101,157332
2388,000000	101,157081
2387,000000	101,161192
2386,000000	101,168579
2385,000000	101,176864
2384,000000	101,183488
2383,000000	101,187213
2382,000000	101,188939
2381,000000	101,190601
2380,000000	101,193171
2379,000000	101,196107
2378,000000	101,198570
2377,000000	101,200469
2376,000000	101,202007
2375,000000	101,202837
2374,000000	101,202465
2373,000000	101,201600
2372,000000	101,202563
2371,000000	101,207419
2370,000000	101,215024
2369,000000	101,220592
2368,000000	101,219934
2367,000000	101,214742
2366,000000	101,211965
2365,000000	101,216363
2364,000000	101,224637
2363,000000	101,228854
2362,000000	101,225912
2361,000000	101,220983
2360,000000	101,220673
2359,000000	101,226041
2358,000000	101,231552
2357,000000	101,231527
2356,000000	101,226912
2355,000000	101,223053
2354,000000	101,224351
2353,000000	101,229773
2352,000000	101,234248
2351,000000	101,234243
2350,000000	101,231189
2349,000000	101,229603
2348,000000	101,231058
2347,000000	101,234080
2346,000000	101,237162
2345,000000	101,240439
2344,000000	101,244206
2343,000000	101,247558
2342,000000	101,250650
2341,000000	101,252029
2340,000000	101,249135
2339,000000	101,242702
2338,000000	101,236802
2337,000000	101,234841
2336,000000	101,236551
2335,000000	101,239793
2334,000000	101,243603
2333,000000	101,248396
2332,000000	101,253963
2331,000000	101,258935
2330,000000	101,261254
2329,000000	101,259053
2328,000000	101,249238
2327,000000	101,230791
2326,000000	101,207601
2325,000000	101,187527
2324,000000	101,177762
2323,000000	101,179665
2322,000000	101,190339
2321,000000	101,204967
2320,000000	101,219451
2319,000000	101,230731
2318,000000	101,237283
2317,000000	101,240255
2316,000000	101,242634
2315,000000	101,247686
2314,000000	101,255827
2313,000000	101,263784
2312,000000	101,266955
2311,000000	101,264149
2310,000000	101,258872
2309,000000	101,255336
2308,000000	101,254051
2307,000000	101,252662
2306,000000	101,250276
2305,000000	101,248441
2304,000000	101,248606
2303,000000	101,250042
2302,000000	101,251370
2301,000000	101,252008
2300,000000	101,251584
2299,000000	101,249117
2298,000000	101,243637
2297,000000	101,235738
2296,000000	101,227706
2295,000000	101,222355
2294,000000	101,220783
2293,000000	101,221098
2292,000000	101,220165
2291,000000	101,217318
2290,000000	101,215315
2289,000000	101,215837
2288,000000	101,215868
2287,000000	101,211038
2286,000000	101,202428
2285,000000	101,196559
2284,000000	101,198241
2283,000000	101,205895
2282,000000	101,214848
2281,000000	101,222073
2280,000000	101,226440
2279,000000	101,227339
2278,000000	101,225810
2277,000000	101,225193
2276,000000	101,227855
2275,000000	101,232192
2274,000000	101,234740
2273,000000	101,234779
2272,000000	101,234970
2271,000000	101,238128
2270,000000	101,244822
2269,000000	101,253805
2268,000000	101,263432
2267,000000	101,272626
2266,000000	101,281173
2265,000000	101,289058
2264,000000	101,295640
2263,000000	101,300224
2262,000000	101,303280
2261,000000	101,305875
2260,000000	101,307792
2259,000000	101,307545
2258,000000	101,305152
2257,000000	101,303812
2256,000000	101,308159
2255,000000	101,320548
2254,000000	101,338286
2253,000000	101,353761
2252,000000	101,358762
2251,000000	101,351379
2250,000000	101,338707
2249,000000	101,331239
2248,000000	101,334219
2247,000000	101,345164
2246,000000	101,358357
2245,000000	101,369165
2244,000000	101,375267
2243,000000	101,377647
2242,000000	101,380774
2241,000000	101,388365
2240,000000	101,398068
2239,000000	101,403412
2238,000000	101,401860
2237,000000	101,397756
2236,000000	101,396251
2235,000000	101,398034
2234,000000	101,401777
2233,000000	101,407724
2232,000000	101,415870
2231,000000	101,423585
2230,000000	101,428403
2229,000000	101,430990
2228,000000	101,432545
2227,000000	101,431483
2226,000000	101,425846
2225,000000	101,417125
2224,000000	101,408624
2223,000000	101,401796
2222,000000	101,397368
2221,000000	101,398036
2220,000000	101,405812
2219,000000	101,417285
2218,000000	101,425066
2217,000000	101,424556
2216,000000	101,417789
2215,000000	101,411406
2214,000000	101,412553
2213,000000	101,425078
2212,000000	101,446570
2211,000000	101,469713
2210,000000	101,488796
2209,000000	101,504300
2208,000000	101,519435
2207,000000	101,533767
2206,000000	101,543772
2205,000000	101,548993
2204,000000	101,552954
2203,000000	101,556020
2202,000000	101,551789
2201,000000	101,535030
2200,000000	101,512077
2199,000000	101,498737
2198,000000	101,505442
2197,000000	101,525631
2196,000000	101,541036
2195,000000	101,539274
2194,000000	101,524184
2193,000000	101,507450
2192,000000	101,493429
2191,000000	101,476823
2190,000000	101,454948
2189,000000	101,436123
2188,000000	101,431738
2187,000000	101,443330
2186,000000	101,461534
2185,000000	101,476171
2184,000000	101,484240
2183,000000	101,488400
2182,000000	101,490404
2181,000000	101,487834
2180,000000	101,478141
2179,000000	101,465775
2178,000000	101,462803
2177,000000	101,478850
2176,000000	101,509523
2175,000000	101,538394
2174,000000	101,551580
2173,000000	101,547077
2172,000000	101,530470
2171,000000	101,507023
2170,000000	101,480877
2169,000000	101,457581
2168,000000	101,441761
2167,000000	101,432618
2166,000000	101,424398
2165,000000	101,411479
2164,000000	101,393213
2163,000000	101,376930
2162,000000	101,378708
2161,000000	101,416815
2160,000000	101,495402
2159,000000	101,592132
2158,000000	101,668438
2157,000000	101,697385
2156,000000	101,681560
2155,000000	101,645089
2154,000000	101,612405
2153,000000	101,592221
2152,000000	101,577232
2151,000000	101,559294
2150,000000	101,541817
2149,000000	101,534317
2148,000000	101,538692
2147,000000	101,547498
2146,000000	101,554566
2145,000000	101,559448
2144,000000	101,561182
2143,000000	101,555458
2142,000000	101,541218
2141,000000	101,525198
2140,000000	101,516227
2139,000000	101,517557
2138,000000	101,526639
2137,000000	101,539425
2136,000000	101,552975
2135,000000	101,565766
2134,000000	101,576682
2133,000000	101,582986
2132,000000	101,580372
2131,000000	101,567143
2130,000000	101,547598
2129,000000	101,528873
2128,000000	101,514617
2127,000000	101,504096
2126,000000	101,496546
2125,000000	101,492416
2124,000000	101,490453
2123,000000	101,488004
2122,000000	101,485424
2121,000000	101,486141
2120,000000	101,490500
2119,000000	101,493139
2118,000000	101,489058
2117,000000	101,479665
2116,000000	101,470102
2115,000000	101,462655
2114,000000	101,455618
2113,000000	101,447729
2112,000000	101,441088
2111,000000	101,439424
2110,000000	101,444282
2109,000000	101,452370
2108,000000	101,457050
2107,000000	101,454257
2106,000000	101,447119
2105,000000	101,442706
2104,000000	101,443935
2103,000000	101,447474
2102,000000	101,450266
2101,000000	101,454740
2100,000000	101,465373
2099,000000	101,482297
2098,000000	101,500509
2097,000000	101,514475
2096,000000	101,522398
2095,000000	101,526644
2094,000000	101,530257
2093,000000	101,532147
2092,000000	101,526406
2091,000000	101,508493
2090,000000	101,482171
2089,000000	101,457954
2088,000000	101,444054
2087,000000	101,441010
2086,000000	101,444765
2085,000000	101,450975
2084,000000	101,455549
2083,000000	101,455506
2082,000000	101,451967
2081,000000	101,449720
2080,000000	101,451788
2079,000000	101,456762
2078,000000	101,462749
2077,000000	101,470615
2076,000000	101,481080
2075,000000	101,491375
2074,000000	101,497644
2073,000000	101,498692
2072,000000	101,495739
2071,000000	101,490825
2070,000000	101,487107
2069,000000	101,488317
2068,000000	101,495424
2067,000000	101,505261
2066,000000	101,513739
2065,000000	101,518605
2064,000000	101,519148
2063,000000	101,516800
2062,000000	101,516451
2061,000000	101,522359
2060,000000	101,530800
2059,000000	101,532002
2058,000000	101,523161
2057,000000	101,515202
2056,000000	101,520879
2055,000000	101,537973
2054,000000	101,549729
2053,000000	101,542271
2052,000000	101,518803
2051,000000	101,496867
2050,000000	101,494782
2049,000000	101,518480
2048,000000	101,557299
2047,000000	101,594072
2046,000000	101,618957
2045,000000	101,633041
2044,000000	101,643601
2043,000000	101,659342
2042,000000	101,686816
2041,000000	101,725023
2040,000000	101,763288
2039,000000	101,789893
2038,000000	101,803254
2037,000000	101,811353
2036,000000	101,821407
2035,000000	101,833978
2034,000000	101,846769
2033,000000	101,857470
2032,000000	101,859298
2031,000000	101,841254
2030,000000	101,799923
2029,000000	101,748470
2028,000000	101,708709
2027,000000	101,694320
2026,000000	101,703478
2025,000000	101,721442
2024,000000	101,728499
2023,000000	101,714159
2022,000000	101,687432
2021,000000	101,669160
2020,000000	101,670347
2019,000000	101,681973
2018,000000	101,688161
2017,000000	101,682812
2016,000000	101,670915
2015,000000	101,659932
2014,000000	101,655293
2013,000000	101,660001
2012,000000	101,672857
2011,000000	101,688818
2010,000000	101,703011
2009,000000	101,711946
2008,000000	101,711625
2007,000000	101,699926
2006,000000	101,682044
2005,000000	101,668346
2004,000000	101,664877
2003,000000	101,670023
2002,000000	101,678982
2001,000000	101,686186
2000,000000	101,684312
1999,000000	101,667946
1998,000000	101,639975
1997,000000	101,609933
1996,000000	101,586068
1995,000000	101,572485
1994,000000	101,571889
1993,000000	101,583170
1992,000000	101,597180
1991,000000	101,604926
1990,000000	101,609617
1989,000000	101,620147
1988,000000	101,633722
1987,000000	101,636640
1986,000000	101,623718
1985,000000	101,605177
1984,000000	101,589872
1983,000000	101,574073
1982,000000	101,554584
1981,000000	101,543295
1980,000000	101,557140
1979,000000	101,597799
1978,000000	101,649539
1977,000000	101,693838
1976,000000	101,721069
1975,000000	101,730234
1974,000000	101,725066
1973,000000	101,711812
1972,000000	101,695970
1971,000000	101,680059
1970,000000	101,665308
1969,000000	101,653427
1968,000000	101,646739
1967,000000	101,650139
1966,000000	101,671021
1965,000000	101,710248
1964,000000	101,754086
1963,000000	101,782204
1962,000000	101,784672
1961,000000	101,768003
1960,000000	101,744722
1959,000000	101,721087
1958,000000	101,696083
1957,000000	101,667424
1956,000000	101,636753
1955,000000	101,611829
1954,000000	101,602611
1953,000000	101,610285
1952,000000	101,622848
1951,000000	101,627424
1950,000000	101,624122
1949,000000	101,622561
1948,000000	101,627333
1947,000000	101,634587
1946,000000	101,640840
1945,000000	101,645614
1944,000000	101,646186
1943,000000	101,639300
1942,000000	101,629479
1941,000000	101,625715
1940,000000	101,628391
1939,000000	101,629141
1938,000000	101,623828
1937,000000	101,617887
1936,000000	101,617741
1935,000000	101,623401
1934,000000	101,631674
1933,000000	101,639851
1932,000000	101,645067
1931,000000	101,645509
1930,000000	101,643393
1929,000000	101,642866
1928,000000	101,642700
1927,000000	101,638573
1926,000000	101,632187
1925,000000	101,631012
1924,000000	101,637797
1923,000000	101,645316
1922,000000	101,646484
1921,000000	101,642887
1920,000000	101,639033
1919,000000	101,635504
1918,000000	101,632097
1917,000000	101,631758
1916,000000	101,636112
1915,000000	101,642056
1914,000000	101,646482
1913,000000	101,649682
1912,000000	101,652365
1911,000000	101,652363
1910,000000	101,647124
1909,000000	101,637574
1908,000000	101,625826
1907,000000	101,613376
1906,000000	101,602567
1905,000000	101,596768
1904,000000	101,597674
1903,000000	101,603399
1902,000000	101,611882
1901,000000	101,622210
1900,000000	101,631311
1899,000000	101,635253
1898,000000	101,633593
1897,000000	101,628451
1896,000000	101,620399
1895,000000	101,609377
1894,000000	101,600367
1893,000000	101,600571
1892,000000	101,608947
1891,000000	101,615100
1890,000000	101,611049
1889,000000	101,600653
1888,000000	101,593456
1887,000000	101,593543
1886,000000	101,598772
1885,000000	101,604662
1884,000000	101,606151
1883,000000	101,600665
1882,000000	101,592472
1881,000000	101,590354
1880,000000	101,597659
1879,000000	101,608833
1878,000000	101,616523
1877,000000	101,617498
1876,000000	101,612341
1875,000000	101,603166
1874,000000	101,593211
1873,000000	101,586196
1872,000000	101,583755
1871,000000	101,585462
1870,000000	101,591200
1869,000000	101,599211
1868,000000	101,602846
1867,000000	101,597190
1866,000000	101,587546
1865,000000	101,583827
1864,000000	101,588782
1863,000000	101,596381
1862,000000	101,600269
1861,000000	101,599345
1860,000000	101,594819
1859,000000	101,587478
1858,000000	101,579570
1857,000000	101,574296
1856,000000	101,571592
1855,000000	101,569152
1854,000000	101,567471
1853,000000	101,569576
1852,000000	101,573788
1851,000000	101,574502
1850,000000	101,570432
1849,000000	101,564285
1848,000000	101,557214
1847,000000	101,548327
1846,000000	101,539372
1845,000000	101,533497
1844,000000	101,529024
1843,000000	101,522116
1842,000000	101,515711
1841,000000	101,515583
1840,000000	101,518815
1839,000000	101,517046
1838,000000	101,508494
1837,000000	101,500133
1836,000000	101,496442
1835,000000	101,493176
1834,000000	101,486318
1833,000000	101,477894
1832,000000	101,469368
1831,000000	101,458182
1830,000000	101,443914
1829,000000	101,430989
1828,000000	101,422948
1827,000000	101,418707
1826,000000	101,415904
1825,000000	101,413306
1824,000000	101,410110
1823,000000	101,406954
1822,000000	101,407430
1821,000000	101,413685
1820,000000	101,421523
1819,000000	101,425520
1818,000000	101,426210
1817,000000	101,427555
1816,000000	101,429093
1815,000000	101,426753
1814,000000	101,422348
1813,000000	101,422215
1812,000000	101,427159
1811,000000	101,431108
1810,000000	101,429867
1809,000000	101,426315
1808,000000	101,423015
1807,000000	101,417982
1806,000000	101,411388
1805,000000	101,407305
1804,000000	101,406916
1803,000000	101,405888
1802,000000	101,402495
1801,000000	101,399398
1800,000000	101,396559
1799,000000	101,391321
1798,000000	101,384993
1797,000000	101,382051
1796,000000	101,381378
1795,000000	101,376713
1794,000000	101,366656
1793,000000	101,355676
1792,000000	101,345183
1791,000000	101,332941
1790,000000	101,322387
1789,000000	101,319903
1788,000000	101,322607
1787,000000	101,320895
1786,000000	101,311653
1785,000000	101,300430
1784,000000	101,289762
1783,000000	101,275623
1782,000000	101,260730
1781,000000	101,253121
1780,000000	101,251432
1779,000000	101,246596
1778,000000	101,236226
1777,000000	101,226609
1776,000000	101,218010
1775,000000	101,204145
1774,000000	101,185397
1773,000000	101,168546
1772,000000	101,151568
1771,000000	101,126267
1770,000000	101,098170
1769,000000	101,080313
1768,000000	101,071537
1767,000000	101,058166
1766,000000	101,036221
1765,000000	101,013689
1764,000000	100,990735
1763,000000	100,954258
1762,000000	100,899205
1761,000000	100,838364
1760,000000	100,780316
1759,000000	100,717813
1758,000000	100,644356
1757,000000	100,565137
1756,000000	100,483335
1755,000000	100,395064
1754,000000	100,301399
1753,000000	100,206604
1752,000000	100,102265
1751,000000	99,972299
1750,000000	99,820614
1749,000000	99,671246
1748,000000	99,530832
1747,000000	99,382324
1746,000000	99,219753
1745,000000	99,052082
1744,000000	98,877896
1743,000000	98,681547
1742,000000	98,454936
1741,000000	98,201413
1740,000000	97,916082
1739,000000	97,596296
1738,000000	97,269211
1737,000000	96,950377
1736,000000	96,587914
1735,000000	96,058874
1734,000000	95,330263
1733,000000	94,565694
1732,000000	93,858382
1731,000000	93,117279
1730,000000	92,266070
1729,000000	91,335374
1728,000000	90,384412
1727,000000	89,416115
1726,000000	88,416767
1725,000000	87,404361
1724,000000	86,400472
1723,000000	85,413637
1722,000000	84,482121
1721,000000	83,659409
1720,000000	82,936354
1719,000000	82,240657
1718,000000	81,586782
1717,000000	81,149868
1716,000000	81,013406
1715,000000	81,083585
1714,000000	81,322395
1713,000000	81,783711
1712,000000	82,481003
1711,000000	83,366214
1710,000000	84,407686
1709,000000	85,595676
1708,000000	86,903038
1707,000000	88,322249
1706,000000	89,852940
1705,000000	91,357861
1704,000000	92,612374
1703,000000	93,585060
1702,000000	94,472336
1701,000000	95,504564
1700,000000	96,589869
1699,000000	97,388102
1698,000000	97,873099
1697,000000	98,257243
1696,000000	98,658380
1695,000000	99,034747
1694,000000	99,299534
1693,000000	99,467731
1692,000000	99,598552
1691,000000	99,726333
1690,000000	99,847306
1689,000000	99,938470
1688,000000	99,994861
1687,000000	100,035078
1686,000000	100,075905
1685,000000	100,117356
1684,000000	100,154405
1683,000000	100,184766
1682,000000	100,211623
1681,000000	100,238165
1680,000000	100,263097
1679,000000	100,284572
1678,000000	100,299255
1677,000000	100,303875
1676,000000	100,304035
1675,000000	100,311064
1674,000000	100,324849
1673,000000	100,336654
1672,000000	100,350709
1671,000000	100,381784
1670,000000	100,434858
1669,000000	100,497627
1668,000000	100,558141
1667,000000	100,616546
1666,000000	100,671485
1665,000000	100,717331
1664,000000	100,755880
1663,000000	100,793681
1662,000000	100,829607
1661,000000	100,857697
1660,000000	100,880376
1659,000000	100,904109
1658,000000	100,924598
1657,000000	100,931333
1656,000000	100,924231
1655,000000	100,916676
1654,000000	100,915932
1653,000000	100,911844
1652,000000	100,899369
1651,000000	100,890786
1650,000000	100,889792
1649,000000	100,886415
1648,000000	100,873040
1647,000000	100,850954
1646,000000	100,823976
1645,000000	100,793095
1644,000000	100,762162
1643,000000	100,732405
1642,000000	100,699507
1641,000000	100,660186
1640,000000	100,618910
1639,000000	100,588325
1638,000000	100,578414
1637,000000	100,595497
1636,000000	100,645193
1635,000000	100,717421
1634,000000	100,785291
1633,000000	100,837105
1632,000000	100,880463
1631,000000	100,920421
1630,000000	100,953529
1629,000000	100,974191
1628,000000	100,985612
1627,000000	100,995857
1626,000000	101,006182
1625,000000	101,011617
1624,000000	101,012044
1623,000000	101,013243
1622,000000	101,015059
1621,000000	101,011672
1620,000000	101,002136
1619,000000	100,989879
1618,000000	100,972838
1617,000000	100,945825
1616,000000	100,915190
1615,000000	100,895529
1614,000000	100,890459
1613,000000	100,892748
1612,000000	100,897573
1611,000000	100,905394
1610,000000	100,916196
1609,000000	100,926297
1608,000000	100,934226
1607,000000	100,941869
1606,000000	100,949316
1605,000000	100,954251
1604,000000	100,957671
1603,000000	100,964425
1602,000000	100,973851
1601,000000	100,980214
1600,000000	100,982979
1599,000000	100,986495
1598,000000	100,990289
1597,000000	100,989168
1596,000000	100,983486
1595,000000	100,978918
1594,000000	100,975876
1593,000000	100,969639
1592,000000	100,961198
1591,000000	100,957268
1590,000000	100,958663
1589,000000	100,958520
1588,000000	100,952332
1587,000000	100,940467
1586,000000	100,919468
1585,000000	100,882597
1584,000000	100,827894
1583,000000	100,760070
1582,000000	100,682827
1581,000000	100,597363
1580,000000	100,511788
1579,000000	100,442890
1578,000000	100,406247
1577,000000	100,410071
1576,000000	100,454030
1575,000000	100,519817
1574,000000	100,581614
1573,000000	100,628514
1572,000000	100,663133
1571,000000	100,691243
1570,000000	100,712411
1569,000000	100,720915
1568,000000	100,718360
1567,000000	100,716102
1566,000000	100,720261
1565,000000	100,728000
1564,000000	100,736431
1563,000000	100,746030
1562,000000	100,756616
1561,000000	100,765158
1560,000000	100,774867
1559,000000	100,800733
1558,000000	100,828683
1557,000000	100,839625
1556,000000	100,849503
1555,000000	100,870363
1554,000000	100,897952
1553,000000	100,920219
1552,000000	100,934923
1551,000000	100,954140
1550,000000	100,980263
1549,000000	101,003247
1548,000000	101,018014
1547,000000	101,031006
1546,000000	101,046265
1545,000000	101,057893
1544,000000	101,061137
1543,000000	101,061228
1542,000000	101,063071
1541,000000	101,065554
1540,000000	101,074282
1539,000000	101,094592
1538,000000	101,115249
1537,000000	101,124112
1536,000000	101,122986
1535,000000	101,118867
1534,000000	101,114494
1533,000000	101,106244
1532,000000	101,096048
1531,000000	101,092024
1530,000000	101,092506
1529,000000	101,089835
1528,000000	101,085429
1527,000000	101,088505
1526,000000	101,099813
1525,000000	101,107965
1524,000000	101,108751
1523,000000	101,111802
1522,000000	101,122690
1521,000000	101,132855
1520,000000	101,135003
1519,000000	101,134770
1518,000000	101,135345
1517,000000	101,130462
1516,000000	101,119402
1515,000000	101,108270
1514,000000	101,096831
1513,000000	101,076225
1512,000000	101,040269
1511,000000	100,988828
1510,000000	100,915208
1509,000000	100,800615
1508,000000	100,621957
1507,000000	100,396287
1506,000000	100,216793
1505,000000	100,160914
1504,000000	100,218730
1503,000000	100,348231
1502,000000	100,507539
1501,000000	100,654780
1500,000000	100,763342
1499,000000	100,833479
1498,000000	100,875019
1497,000000	100,888710
1496,000000	100,882244
1495,000000	100,870661
1494,000000	100,853667
1493,000000	100,821011
1492,000000	100,774385
1491,000000	100,728002
1490,000000	100,687791
1489,000000	100,646607
1488,000000	100,608415
1487,000000	100,583700
1486,000000	100,563337
1485,000000	100,530421
1484,000000	100,482093
1483,000000	100,425562
1482,000000	100,356705
1481,000000	100,263681
1480,000000	100,151002
1479,000000	100,030772
1478,000000	99,895521
1477,000000	99,726504
1476,000000	99,526376
1475,000000	99,307427
1474,000000	99,046218
1473,000000	98,693781
1472,000000	98,256177
1471,000000	97,793502
1470,000000	97,330118
1469,000000	96,859994
1468,000000	96,403829
1467,000000	96,002332
1466,000000	95,681336
1465,000000	95,445779
1464,000000	95,296996
1463,000000	95,228701
1462,000000	95,217756
1461,000000	95,243177
1460,000000	95,305595
1459,000000	95,427639
1458,000000	95,640230
1457,000000	95,934490
1456,000000	96,233135
1455,000000	96,478610
1454,000000	96,683368
1453,000000	96,871362
1452,000000	97,046957
1451,000000	97,196838
1450,000000	97,302774
1449,000000	97,355598
1448,000000	97,359064
1447,000000	97,317526
1446,000000	97,220320
1445,000000	97,045638
1444,000000	96,776507
1443,000000	96,400653
1442,000000	95,901286
1441,000000	95,281754
1440,000000	94,581936
1439,000000	93,835754
1438,000000	93,032723
1437,000000	92,206851
1436,000000	91,547383
1435,000000	91,219181
1434,000000	91,173034
1433,000000	91,280859
1432,000000	91,445863
1431,000000	91,552246
1430,000000	91,444529
1429,000000	91,033181
1428,000000	90,415964
1427,000000	89,839779
1426,000000	89,569853
1425,000000	89,801543
1424,000000	90,543740
1423,000000	91,536574
1422,000000	92,474709
1421,000000	93,270799
1420,000000	93,993591
1419,000000	94,652749
1418,000000	95,154365
1417,000000	95,468169
1416,000000	95,662415
1415,000000	95,787463
1414,000000	95,843562
1413,000000	95,816552
1412,000000	95,711949
1411,000000	95,567878
1410,000000	95,452435
1409,000000	95,443781
1408,000000	95,600419
1407,000000	95,937566
1406,000000	96,423353
1405,000000	96,984674
1404,000000	97,518692
1403,000000	97,940653
1402,000000	98,233996
1401,000000	98,433234
1400,000000	98,567711
1399,000000	98,639904
1398,000000	98,648059
1397,000000	98,600960
1396,000000	98,502823
1395,000000	98,351945
1394,000000	98,161186
1393,000000	97,953717
1392,000000	97,740307
1391,000000	97,519617
1390,000000	97,289603
1389,000000	97,046120
1388,000000	96,781939
1387,000000	96,500115
1386,000000	96,219039
1385,000000	95,954090
1384,000000	95,709929
1383,000000	95,495467
1382,000000	95,329861
1381,000000	95,231664
1380,000000	95,211370
1379,000000	95,272802
1378,000000	95,410353
1377,000000	95,610158
1376,000000	95,861065
1375,000000	96,153132
1374,000000	96,460069
1373,000000	96,739650
1372,000000	96,964281
1371,000000	97,135097
1370,000000	97,265111
1369,000000	97,361287
1368,000000	97,421738
1367,000000	97,443220
1366,000000	97,426300
1365,000000	97,374242
1364,000000	97,289543
1363,000000	97,175407
1362,000000	97,040122
1361,000000	96,895448
1360,000000	96,750749
1359,000000	96,610875
1358,000000	96,479205
1357,000000	96,361058
1356,000000	96,264987
1355,000000	96,200723
1354,000000	96,174496
1353,000000	96,185815
1352,000000	96,229321
1351,000000	96,295887
1350,000000	96,371035
1349,000000	96,434206
1348,000000	96,463560
1347,000000	96,441068
1346,000000	96,351940
1345,000000	96,185313
1344,000000	95,936989
1343,000000	95,608048
1342,000000	95,198292
1341,000000	94,705920
1340,000000	94,145170
1339,000000	93,561058
1338,000000	93,012786
1337,000000	92,544913
1336,000000	92,181067
1335,000000	91,928782
1334,000000	91,778313
1333,000000	91,706316
1332,000000	91,688447
1331,000000	91,708154
1330,000000	91,753094
1329,000000	91,813556
1328,000000	91,887619
1327,000000	91,978180
1326,000000	92,084865
1325,000000	92,202771
1324,000000	92,328443
1323,000000	92,461328
1322,000000	92,598991
1321,000000	92,738313
1320,000000	92,880203
1319,000000	93,025997
1318,000000	93,169547
1317,000000	93,300436
1316,000000	93,414937
1315,000000	93,517019
1314,000000	93,609220
1313,000000	93,688459
1312,000000	93,751502
1311,000000	93,797026
1310,000000	93,820722
1309,000000	93,814117
1308,000000	93,771077
1307,000000	93,695167
1306,000000	93,601560
1305,000000	93,515286
1304,000000	93,465500
1303,000000	93,470556
1302,000000	93,522836
1301,000000	93,591668
1300,000000	93,642395
1299,000000	93,650801
1298,000000	93,602650
1297,000000	93,490785
1296,000000	93,315272
1295,000000	93,079483
1294,000000	92,782496
1293,000000	92,415843
1292,000000	91,973118
1291,000000	91,455874
1290,000000	90,866097
1289,000000	90,203824
1288,000000	89,473891
1287,000000	88,690357
1286,000000	87,866146
1285,000000	87,003651
1284,000000	86,104202
1283,000000	85,172825
1282,000000	84,208753
1281,000000	83,202980
1280,000000	82,152143
1279,000000	81,065647
1278,000000	79,951293
1277,000000	78,810931
1276,000000	77,658980
1275,000000	76,529062
1274,000000	75,452299
1273,000000	74,449981
1272,000000	73,554325
1271,000000	72,812219
1270,000000	72,262246
1269,000000	71,920812
1268,000000	71,802061
1267,000000	71,919808
1266,000000	72,255802
1265,000000	72,757116
1264,000000	73,360162
1263,000000	74,000550
1262,000000	74,602424
1261,000000	75,085604
1260,000000	75,395020
1259,000000	75,512320
1258,000000	75,444956
1257,000000	75,225962
1256,000000	74,926049
1255,000000	74,633035
1254,000000	74,404648
1253,000000	74,249244
1252,000000	74,152412
1251,000000	74,105495
1250,000000	74,109723
1249,000000	74,176876
1248,000000	74,334261
1247,000000	74,612500
1246,000000	75,017492
1245,000000	75,531893
1244,000000	76,136702
1243,000000	76,814370
1242,000000	77,540066
1241,000000	78,287037
1240,000000	79,043972
1239,000000	79,810138
1238,000000	80,577645
1237,000000	81,333793
1236,000000	82,073518
1235,000000	82,794875
1234,000000	83,486837
1233,000000	84,137145
1232,000000	84,751657
1231,000000	85,357313
1230,000000	85,989225
1229,000000	86,680803
1228,000000	87,456220
1227,000000	88,316425
1226,000000	89,231110
1225,000000	90,151325
1224,000000	91,028393
1223,000000	91,822149
1222,000000	92,502814
1221,000000	93,058416
1220,000000	93,495928
1219,000000	93,829857
1218,000000	94,074727
1217,000000	94,243218
1216,000000	94,350130
1215,000000	94,410882
1214,000000	94,436108
1213,000000	94,434149
1212,000000	94,412572
1211,000000	94,377184
1210,000000	94,329884
1209,000000	94,269639
1208,000000	94,196743
1207,000000	94,112536
1206,000000	94,017973
1205,000000	93,915579
1204,000000	93,811672
1203,000000	93,713739
1202,000000	93,626077
1201,000000	93,550739
1200,000000	93,491238
1199,000000	93,452505
1198,000000	93,437499
1197,000000	93,448312
1196,000000	93,488656
1195,000000	93,560775
1194,000000	93,662874
1193,000000	93,791589
1192,000000	93,946687
1191,000000	94,129449
1190,000000	94,337964
1189,000000	94,568940
1188,000000	94,819564
1187,000000	95,083942
1186,000000	95,349479
1185,000000	95,600820
1184,000000	95,826495
1183,000000	96,020570
1182,000000	96,180227
1181,000000	96,303461
1180,000000	96,388529
1179,000000	96,432292
1178,000000	96,432409
1177,000000	96,391814
1176,000000	96,320550
1175,000000	96,235586
1174,000000	96,159098
1173,000000	96,115357
1172,000000	96,122542
1171,000000	96,182249
1170,000000	96,277311
1169,000000	96,383510
1168,000000	96,483456
1167,000000	96,570429
1166,000000	96,645327
1165,000000	96,713391
1164,000000	96,781683
1163,000000	96,854674
1162,000000	96,931432
1161,000000	97,007313
1160,000000	97,076858
1159,000000	97,133861
1158,000000	97,172062
1157,000000	97,188880
1156,000000	97,186890
1155,000000	97,171234
1154,000000	97,146992
1153,000000	97,120235
1152,000000	97,099050
1151,000000	97,090640
1150,000000	97,098438
1149,000000	97,123190
1148,000000	97,164299
1147,000000	97,217674
1146,000000	97,275209
1145,000000	97,329322
1144,000000	97,376351
1143,000000	97,412848
1142,000000	97,431404
1141,000000	97,422354
1140,000000	97,378936
1139,000000	97,297655
1138,000000	97,173590
1137,000000	97,000550
1136,000000	96,771756
1135,000000	96,479221
1134,000000	96,111765
1133,000000	95,654366
1132,000000	95,096259
1131,000000	94,431907
1130,000000	93,656499
1129,000000	92,765793
1128,000000	91,761920
1127,000000	90,662302
1126,000000	89,494737
1125,000000	88,291036
1124,000000	87,089086
1123,000000	85,934042
1122,000000	84,870323
1121,000000	83,940488
1120,000000	83,192556
1119,000000	82,669744
1118,000000	82,394848
1117,000000	82,364212
1116,000000	82,561304
1115,000000	82,957331
1114,000000	83,495730
1113,000000	84,100749
1112,000000	84,693829
1111,000000	85,190666
1110,000000	85,486616
1109,000000	85,471378
1108,000000	85,072087
1107,000000	84,301510
1106,000000	83,279747
1105,000000	82,218115
1104,000000	81,365573
1103,000000	80,927175
1102,000000	80,991892
1101,000000	81,524651
1100,000000	82,418293
1099,000000	83,533586
1098,000000	84,726238
1097,000000	85,875799
1096,000000	86,909297
1095,000000	87,798371
1094,000000	88,537561
1093,000000	89,134079
1092,000000	89,607288
1091,000000	89,983114
1090,000000	90,282054
1089,000000	90,522778
1088,000000	90,729266
1087,000000	90,927516
1086,000000	91,136511
1085,000000	91,366743
1084,000000	91,627168
1083,000000	91,922995
1082,000000	92,247637
1081,000000	92,584422
1080,000000	92,916488
1079,000000	93,231697
1078,000000	93,521935
1077,000000	93,784141
1076,000000	94,021037
1075,000000	94,235983
1074,000000	94,429943
1073,000000	94,605360
1072,000000	94,767845
1071,000000	94,920368
1070,000000	95,058540
1069,000000	95,177834
1068,000000	95,281341
1067,000000	95,374662
1066,000000	95,457542
1065,000000	95,525656
1064,000000	95,579372
1063,000000	95,624534
1062,000000	95,664903
1061,000000	95,699221
1060,000000	95,723580
1059,000000	95,732946
1058,000000	95,721635
1057,000000	95,685623
1056,000000	95,624272
1055,000000	95,535306
1054,000000	95,411510
1053,000000	95,248472
1052,000000	95,055046
1051,000000	94,853195
1050,000000	94,667906
1049,000000	94,520928
1048,000000	94,428628
1047,000000	94,396191
1046,000000	94,412991
1045,000000	94,462040
1044,000000	94,533051
1043,000000	94,620462
1042,000000	94,715488
1041,000000	94,808193
1040,000000	94,896245
1039,000000	94,982142
1038,000000	95,062041
1037,000000	95,125113
1036,000000	95,164223
1035,000000	95,180425
1034,000000	95,176024
1033,000000	95,150447
1032,000000	95,101684
1031,000000	95,026843
1030,000000	94,921311
1029,000000	94,781209
1028,000000	94,607355
1027,000000	94,393292
1026,000000	94,106995
1025,000000	93,681895
1024,000000	93,015585
1023,000000	91,992239
1022,000000	90,553947
1021,000000	88,827255
1020,000000	87,195723
1019,000000	86,182020
1018,000000	86,145206
1017,000000	87,040953
1016,000000	88,464069
1015,000000	89,921405
1014,000000	91,101508
1013,000000	91,947869
1012,000000	92,555606
1011,000000	93,031429
1010,000000	93,430463
1009,000000	93,765103
1008,000000	94,034957
1007,000000	94,242004
1006,000000	94,391853
1005,000000	94,493445
1004,000000	94,555355
1003,000000	94,584709
1002,000000	94,587481
1001,000000	94,569212
1000,000000	94,535501
999,000000	94,489681
998,000000	94,432613
997,000000	94,365531
996,000000	94,292496
995,000000	94,219037
994,000000	94,148012
993,000000	94,078738
992,000000	94,009334
991,000000	93,936753
990,000000	93,854665
989,000000	93,753460
988,000000	93,624596
987,000000	93,464370
986,000000	93,272724
985,000000	93,051356
984,000000	92,802833
983,000000	92,530474
982,000000	92,237969
981,000000	91,929120
980,000000	91,609099
979,000000	91,283570
978,000000	90,956772
977,000000	90,631755
976,000000	90,310882
975,000000	89,993922
974,000000	89,677729
973,000000	89,362187
972,000000	89,054286
971,000000	88,762295
970,000000	88,487627
969,000000	88,227677
968,000000	87,983244
967,000000	87,755216
966,000000	87,537676
965,000000	87,322925
964,000000	87,112866
963,000000	86,917538
962,000000	86,743300
961,000000	86,593040
960,000000	86,476434
959,000000	86,410436
958,000000	86,409476
957,000000	86,480774
956,000000	86,629655
955,000000	86,857236
954,000000	87,151824
953,000000	87,491879
952,000000	87,856237
951,000000	88,229003
950,000000	88,597247
949,000000	88,952772
948,000000	89,295804
947,000000	89,630008
946,000000	89,954776
945,000000	90,266850
944,000000	90,567236
943,000000	90,859369
942,000000	91,142060
941,000000	91,409517
940,000000	91,658238
939,000000	91,889345
938,000000	92,104261
937,000000	92,303592
936,000000	92,489604
935,000000	92,665170
934,000000	92,830309
933,000000	92,982952
932,000000	93,123809
931,000000	93,255898
930,000000	93,378321
929,000000	93,485012
928,000000	93,571101
927,000000	93,639137
926,000000	93,697652
925,000000	93,755777
924,000000	93,820877
923,000000	93,899474
922,000000	93,998191
921,000000	94,122499
920,000000	94,273291
919,000000	94,443325
918,000000	94,618887
917,000000	94,787507
916,000000	94,944443
915,000000	95,091591
914,000000	95,232155
913,000000	95,367917
912,000000	95,499775
911,000000	95,628188
910,000000	95,752796
909,000000	95,873529
908,000000	95,992003
907,000000	96,110504
906,000000	96,229500
905,000000	96,347066
904,000000	96,461009
903,000000	96,570575
902,000000	96,675656
901,000000	96,775039
900,000000	96,866396
899,000000	96,948953
898,000000	97,025584
897,000000	97,100779
896,000000	97,176563
895,000000	97,251945
894,000000	97,327087
893,000000	97,405467
892,000000	97,489200
891,000000	97,573731
890,000000	97,649603
889,000000	97,709319
888,000000	97,749954
887,000000	97,768849
886,000000	97,760609
885,000000	97,717704
884,000000	97,631311
883,000000	97,489728
882,000000	97,277401
881,000000	96,980749
880,000000	96,596748
879,000000	96,140876
878,000000	95,651588
877,000000	95,191503
876,000000	94,839360
875,000000	94,667247
874,000000	94,710227
873,000000	94,950245
872,000000	95,327487
871,000000	95,764790
870,000000	96,193375
869,000000	96,569277
868,000000	96,875185
867,000000	97,112915
866,000000	97,293507
865,000000	97,430153
864,000000	97,533885
863,000000	97,612675
862,000000	97,671861
861,000000	97,715507
860,000000	97,746646
859,000000	97,767143
858,000000	97,778925
857,000000	97,784765
856,000000	97,787345
855,000000	97,787299
854,000000	97,783380
853,000000	97,775238
852,000000	97,765412
851,000000	97,758367
850,000000	97,757495
849,000000	97,762406
848,000000	97,768102
847,000000	97,766914
846,000000	97,752927
845,000000	97,725420
844,000000	97,687660
843,000000	97,642896
842,000000	97,592000
841,000000	97,534298
840,000000	97,468966
839,000000	97,395291
838,000000	97,313555
837,000000	97,226675
836,000000	97,140559
835,000000	97,062844
834,000000	97,003537
833,000000	96,977054
832,000000	97,001140
831,000000	97,090525
830,000000	97,250190
829,000000	97,475093
828,000000	97,753620
827,000000	98,071294
826,000000	98,412908
825,000000	98,761917
824,000000	99,098845
823,000000	99,403732
822,000000	99,665286
821,000000	99,886328
820,000000	100,077093
819,000000	100,243397
818,000000	100,384007
817,000000	100,497856
816,000000	100,588840
815,000000	100,663034
814,000000	100,724479
813,000000	100,776031
812,000000	100,821480
811,000000	100,863788
810,000000	100,902891
809,000000	100,937709
808,000000	100,969790
807,000000	101,002708
806,000000	101,038374
805,000000	101,076111
804,000000	101,114724
803,000000	101,152576
802,000000	101,184122
801,000000	101,196649
800,000000	101,172123
799,000000	101,096166
798,000000	100,972799
797,000000	100,834587
796,000000	100,733859
795,000000	100,712571
794,000000	100,772762
793,000000	100,875902
792,000000	100,971439
791,000000	101,026534
790,000000	101,034444
789,000000	101,005018
788,000000	100,953258
787,000000	100,893497
786,000000	100,836160
785,000000	100,785693
784,000000	100,741259
783,000000	100,700082
782,000000	100,661154
781,000000	100,626848
780,000000	100,600326
779,000000	100,579692
778,000000	100,555483
777,000000	100,516536
776,000000	100,458560
775,000000	100,385713
774,000000	100,305449
773,000000	100,225452
772,000000	100,154413
771,000000	100,100212
770,000000	100,065756
769,000000	100,050057
768,000000	100,054190
767,000000	100,082326
766,000000	100,136581
765,000000	100,214782
764,000000	100,313612
763,000000	100,429275
762,000000	100,553544
761,000000	100,674172
760,000000	100,781902
759,000000	100,873992
758,000000	100,949314
757,000000	101,004690
756,000000	101,038822
755,000000	101,054992
754,000000	101,056455
753,000000	101,043133
752,000000	101,016033
751,000000	100,979610
750,000000	100,935326
749,000000	100,877444
748,000000	100,799400
747,000000	100,699342
746,000000	100,573776
745,000000	100,408478
744,000000	100,179568
743,000000	99,856786
742,000000	99,396888
741,000000	98,734996
740,000000	97,784791
739,000000	96,449060
738,000000	94,638930
737,000000	92,316650
736,000000	89,555827
735,000000	86,581243
734,000000	83,759932
733,000000	81,545900
732,000000	80,375488
731,000000	80,517829
730,000000	81,951757
729,000000	84,345072
728,000000	87,162570
727,000000	89,867640
726,000000	92,110346
725,000000	93,787957
724,000000	94,972891
723,000000	95,800089
722,000000	96,385848
721,000000	96,800392
720,000000	97,076591
719,000000	97,229253
718,000000	97,267973
717,000000	97,203623
716,000000	97,051993
715,000000	96,831469
714,000000	96,555426
713,000000	96,230528
712,000000	95,863824
711,000000	95,464959
710,000000	95,039658
709,000000	94,588798
708,000000	94,116400
707,000000	93,632571
706,000000	93,148180
705,000000	92,674372
704,000000	92,226843
703,000000	91,820463
702,000000	91,458054
701,000000	91,131269
700,000000	90,832434
699,000000	90,560806
698,000000	90,319898
697,000000	90,114015
696,000000	89,945624
695,000000	89,812040
694,000000	89,707133
693,000000	89,628175
692,000000	89,577342
691,000000	89,556930
690,000000	89,568438
689,000000	89,614581
688,000000	89,693567
687,000000	89,791589
686,000000	89,890416
685,000000	89,981720
684,000000	90,067552
683,000000	90,152045
682,000000	90,241775
681,000000	90,349875
680,000000	90,487707
679,000000	90,653626
678,000000	90,838565
677,000000	91,038780
676,000000	91,257651
675,000000	91,500658
674,000000	91,771302
673,000000	92,061064
672,000000	92,340736
671,000000	92,592703
670,000000	92,860234
669,000000	93,266615
668,000000	93,857469
667,000000	94,415767
666,000000	94,782784
665,000000	95,025207
664,000000	95,217806
663,000000	95,363026
662,000000	95,421397
661,000000	95,364023
660,000000	95,190365
659,000000	94,913073
658,000000	94,548087
657,000000	94,106603
656,000000	93,593523
655,000000	93,018212
654,000000	92,399113
653,000000	91,751203
652,000000	91,083553
651,000000	90,410397
650,000000	89,745199
649,000000	89,085760
648,000000	88,423726
647,000000	87,759137
646,000000	87,087478
645,000000	86,391165
644,000000	85,666569
643,000000	84,939252
642,000000	84,230367
641,000000	83,534055
640,000000	82,855065
639,000000	82,240006
638,000000	81,740014
637,000000	81,371971
636,000000	81,141318
635,000000	81,064520
634,000000	81,135041
633,000000	81,304243
632,000000	81,520403
631,000000	81,751524
630,000000	81,961026
629,000000	82,102998
628,000000	82,158509
627,000000	82,144337
626,000000	82,073677
625,000000	81,935224
624,000000	81,724558
623,000000	81,463645
622,000000	81,171835
621,000000	80,845656
620,000000	80,483898
619,000000	80,106165
618,000000	79,729245
617,000000	79,352925
616,000000	78,988732
615,000000	78,673136
614,000000	78,430364
613,000000	78,251918
612,000000	78,128098
611,000000	78,068049
610,000000	78,077182
609,000000	78,150568
608,000000	78,304618
607,000000	78,585515
606,000000	79,027833
605,000000	79,636011
604,000000	80,413698
603,000000	81,371375
602,000000	82,498338
601,000000	83,753172
600,000000	85,084010
599,000000	86,434804
598,000000	87,742584
597,000000	88,953173
596,000000	90,036035
595,000000	90,978576
594,000000	91,779709
593,000000	92,453450
592,000000	93,021799
591,000000	93,502201
590,000000	93,910357
589,000000	94,269443
588,000000	94,604555
587,000000	94,925179
586,000000	95,224598
585,000000	95,498253
584,000000	95,752367
583,000000	95,993442
582,000000	96,217244
581,000000	96,414337
580,000000	96,583273
579,000000	96,735253
578,000000	96,885510
577,000000	97,037429
576,000000	97,178189
575,000000	97,296216
574,000000	97,400994
573,000000	97,514021
572,000000	97,640571
571,000000	97,765311
570,000000	97,877219
569,000000	97,984257
568,000000	98,095987
567,000000	98,207499
566,000000	98,311748
565,000000	98,412612
564,000000	98,513251
563,000000	98,604813
562,000000	98,679348
561,000000	98,741541
560,000000	98,795433
559,000000	98,832663
558,000000	98,849383
557,000000	98,861539
556,000000	98,885797
555,000000	98,914771
554,000000	98,926443
553,000000	98,913944
552,000000	98,891594
551,000000	98,875678
550,000000	98,869943
549,000000	98,866109
548,000000	98,851264
547,000000	98,816949
546,000000	98,765137
545,000000	98,701613
544,000000	98,621832
543,000000	98,512326
542,000000	98,369560
541,000000	98,211579
540,000000	98,070466
539,000000	97,978337
538,000000	97,954476
537,000000	97,992689
536,000000	98,062433
535,000000	98,134025
534,000000	98,207652
533,000000	98,308549
532,000000	98,450883
531,000000	98,616376
530,000000	98,769883
529,000000	98,885565
528,000000	98,952821
527,000000	98,974840
526,000000	98,975283
525,000000	98,988610
524,000000	99,028570
523,000000	99,081306
522,000000	99,132575
521,000000	99,181442
520,000000	99,223639
519,000000	99,244497
518,000000	99,242152
517,000000	99,239055
516,000000	99,253074
515,000000	99,274434
514,000000	99,286276
513,000000	99,286385
512,000000	99,274319
511,000000	99,235987
510,000000	99,159225
509,000000	99,053075
508,000000	98,934635
507,000000	98,805814
506,000000	98,655335
505,000000	98,473884
504,000000	98,259122
503,000000	98,022008
502,000000	97,796967
501,000000	97,626974
500,000000	97,527534
499,000000	97,481397
498,000000	97,466862
497,000000	97,471945
496,000000	97,484740
495,000000	97,490156
494,000000	97,483296
493,000000	97,474158
492,000000	97,470407
491,000000	97,469961
490,000000	97,480751
489,000000	97,528637
488,000000	97,627960
487,000000	97,752555
486,000000	97,850344
485,000000	97,889784
484,000000	97,888867
483,000000	97,902989
482,000000	97,985322
481,000000	98,144905
480,000000	98,330289
479,000000	98,462951
478,000000	98,503206
477,000000	98,477983
476,000000	98,433281
475,000000	98,379331
474,000000	98,300990
473,000000	98,198202
472,000000	98,084724
471,000000	97,954540
470,000000	97,778678
469,000000	97,535756
468,000000	97,231777
467,000000	96,908023
466,000000	96,639641
465,000000	96,511570
464,000000	96,576836
463,000000	96,816706
462,000000	97,134787
461,000000	97,421855
460,000000	97,626919
459,000000	97,745400
458,000000	97,769599
457,000000	97,686867
456,000000	97,510219
455,000000	97,273840
454,000000	97,005853
453,000000	96,737577
452,000000	96,520242
451,000000	96,427184
450,000000	96,496435
