# Supplementary material for: Machine learning-assisted non-destructive plasticizer identification and quantification in historical PVC objects based on IR spectroscopy
Source: Sci Rep. 2022 Mar 23;12:5017. doi: 10.1038/s41598-022-08862-1 (PMC8943100; doi:10.1038/s41598-022-08862-1)
Supplement: Supplementary file 1 — Supplementary Information 1. [file 41598_2022_8862_MOESM1_ESM.zip › Plasticizers_PVC_data/ATR_FTIR_all/PVC3.ASC]

PE IR       SUBTECH     SPECTRUM    ASCII       PEDS        4.00        
   -1
PVC3.ASC
20/10/14
15:41:36.00
20/10/14
15:41:36.00
Student
Sample 013 By student Date Wednesday, October 14 2020
450,000000
#HDR
-1
-1
#GR
cm-1
%T
1.0
0.0
4000,000000
-1,000000
3551
8
101,588161
54,392066
#DATA
4000,000000	100,459472
3999,000000	100,461264
3998,000000	100,462893
3997,000000	100,464314
3996,000000	100,465788
3995,000000	100,467694
3994,000000	100,470327
3993,000000	100,473648
3992,000000	100,477023
3991,000000	100,479350
3990,000000	100,479792
3989,000000	100,478485
3988,000000	100,476502
3987,000000	100,475022
3986,000000	100,474617
3985,000000	100,475256
3984,000000	100,476737
3983,000000	100,478922
3982,000000	100,481588
3981,000000	100,484263
3980,000000	100,486397
3979,000000	100,487730
3978,000000	100,488452
3977,000000	100,489018
3976,000000	100,489827
3975,000000	100,491017
3974,000000	100,492506
3973,000000	100,494223
3972,000000	100,496272
3971,000000	100,498854
3970,000000	100,501909
3969,000000	100,504822
3968,000000	100,506655
3967,000000	100,506903
3966,000000	100,506065
3965,000000	100,505350
3964,000000	100,505653
3963,000000	100,506784
3962,000000	100,507783
3961,000000	100,507962
3960,000000	100,507523
3959,000000	100,507205
3958,000000	100,507557
3957,000000	100,508694
3956,000000	100,510533
3955,000000	100,512920
3954,000000	100,515516
3953,000000	100,517722
3952,000000	100,518982
3951,000000	100,519127
3950,000000	100,518368
3949,000000	100,516960
3948,000000	100,515028
3947,000000	100,512811
3946,000000	100,510940
3945,000000	100,510339
3944,000000	100,511584
3943,000000	100,514342
3942,000000	100,517696
3941,000000	100,520914
3940,000000	100,523695
3939,000000	100,525955
3938,000000	100,527599
3937,000000	100,528526
3936,000000	100,528728
3935,000000	100,528375
3934,000000	100,527912
3933,000000	100,527938
3932,000000	100,528772
3931,000000	100,530084
3930,000000	100,531027
3929,000000	100,530818
3928,000000	100,529356
3927,000000	100,527417
3926,000000	100,526080
3925,000000	100,525858
3924,000000	100,526506
3923,000000	100,527423
3922,000000	100,528014
3921,000000	100,527998
3920,000000	100,527644
3919,000000	100,527618
3918,000000	100,528286
3917,000000	100,529247
3916,000000	100,529802
3915,000000	100,529807
3914,000000	100,529768
3913,000000	100,530377
3912,000000	100,532067
3911,000000	100,534927
3910,000000	100,538677
3909,000000	100,542743
3908,000000	100,546431
3907,000000	100,549211
3906,000000	100,550807
3905,000000	100,550984
3904,000000	100,549763
3903,000000	100,547965
3902,000000	100,546820
3901,000000	100,546825
3900,000000	100,547319
3899,000000	100,547445
3898,000000	100,547251
3897,000000	100,547453
3896,000000	100,548425
3895,000000	100,550002
3894,000000	100,552103
3893,000000	100,555117
3892,000000	100,559152
3891,000000	100,563505
3890,000000	100,566839
3889,000000	100,567844
3888,000000	100,566261
3887,000000	100,563240
3886,000000	100,560582
3885,000000	100,559796
3884,000000	100,561279
3883,000000	100,564358
3882,000000	100,568018
3881,000000	100,570854
3880,000000	100,571915
3879,000000	100,571806
3878,000000	100,571644
3877,000000	100,571947
3876,000000	100,572760
3875,000000	100,573631
3874,000000	100,573771
3873,000000	100,573022
3872,000000	100,572233
3871,000000	100,572093
3870,000000	100,572265
3869,000000	100,572442
3868,000000	100,572783
3867,000000	100,573676
3866,000000	100,575670
3865,000000	100,579022
3864,000000	100,583210
3863,000000	100,587270
3862,000000	100,590261
3861,000000	100,591794
3860,000000	100,591751
3859,000000	100,589902
3858,000000	100,586090
3857,000000	100,580509
3856,000000	100,573700
3855,000000	100,568130
3854,000000	100,567205
3853,000000	100,572306
3852,000000	100,581428
3851,000000	100,590495
3850,000000	100,596797
3849,000000	100,600014
3848,000000	100,601160
3847,000000	100,601578
3846,000000	100,602281
3845,000000	100,603677
3844,000000	100,605283
3843,000000	100,606126
3842,000000	100,605809
3841,000000	100,605370
3840,000000	100,606357
3839,000000	100,609121
3838,000000	100,612856
3837,000000	100,616844
3836,000000	100,620501
3835,000000	100,622892
3834,000000	100,623148
3833,000000	100,621271
3832,000000	100,618598
3831,000000	100,617288
3830,000000	100,618596
3829,000000	100,622066
3828,000000	100,626201
3827,000000	100,629625
3826,000000	100,631875
3825,000000	100,633190
3824,000000	100,633656
3823,000000	100,633491
3822,000000	100,633009
3821,000000	100,632169
3820,000000	100,631540
3819,000000	100,631769
3818,000000	100,632803
3817,000000	100,633682
3816,000000	100,633801
3815,000000	100,634772
3814,000000	100,638391
3813,000000	100,644149
3812,000000	100,650137
3811,000000	100,654740
3810,000000	100,657584
3809,000000	100,659381
3808,000000	100,660694
3807,000000	100,661361
3806,000000	100,661238
3805,000000	100,660585
3804,000000	100,660253
3803,000000	100,661339
3802,000000	100,663401
3801,000000	100,665533
3800,000000	100,667921
3799,000000	100,670295
3798,000000	100,671792
3797,000000	100,671851
3796,000000	100,671105
3795,000000	100,671273
3794,000000	100,673497
3793,000000	100,677213
3792,000000	100,680781
3791,000000	100,682946
3790,000000	100,683695
3789,000000	100,683901
3788,000000	100,684432
3787,000000	100,685777
3786,000000	100,687979
3785,000000	100,690614
3784,000000	100,692983
3783,000000	100,694527
3782,000000	100,695159
3781,000000	100,695383
3780,000000	100,695758
3779,000000	100,696553
3778,000000	100,697966
3777,000000	100,700045
3776,000000	100,702435
3775,000000	100,704603
3774,000000	100,706392
3773,000000	100,708296
3772,000000	100,710869
3771,000000	100,713752
3770,000000	100,715798
3769,000000	100,716485
3768,000000	100,716220
3767,000000	100,715357
3766,000000	100,713828
3765,000000	100,712037
3764,000000	100,711303
3763,000000	100,712845
3762,000000	100,716493
3761,000000	100,720732
3760,000000	100,723659
3759,000000	100,724292
3758,000000	100,723071
3757,000000	100,721051
3756,000000	100,719291
3755,000000	100,718860
3754,000000	100,720473
3753,000000	100,723612
3752,000000	100,726020
3751,000000	100,725532
3750,000000	100,723652
3749,000000	100,723859
3748,000000	100,727366
3747,000000	100,732967
3746,000000	100,738232
3745,000000	100,740630
3744,000000	100,741108
3743,000000	100,742714
3742,000000	100,745396
3741,000000	100,747531
3740,000000	100,748736
3739,000000	100,749732
3738,000000	100,751233
3737,000000	100,753203
3736,000000	100,754759
3735,000000	100,755347
3734,000000	100,755369
3733,000000	100,755172
3732,000000	100,754704
3731,000000	100,754022
3730,000000	100,753255
3729,000000	100,752364
3728,000000	100,751230
3727,000000	100,749910
3726,000000	100,749157
3725,000000	100,750138
3724,000000	100,753248
3723,000000	100,757578
3722,000000	100,761595
3721,000000	100,764207
3720,000000	100,765277
3719,000000	100,765494
3718,000000	100,765704
3717,000000	100,766367
3716,000000	100,767379
3715,000000	100,768172
3714,000000	100,768171
3713,000000	100,767597
3712,000000	100,767270
3711,000000	100,767498
3710,000000	100,767580
3709,000000	100,766513
3708,000000	100,764277
3707,000000	100,761783
3706,000000	100,759845
3705,000000	100,758401
3704,000000	100,756871
3703,000000	100,754871
3702,000000	100,752520
3701,000000	100,750341
3700,000000	100,748752
3699,000000	100,747512
3698,000000	100,745740
3697,000000	100,742694
3696,000000	100,738540
3695,000000	100,734224
3694,000000	100,730199
3693,000000	100,726005
3692,000000	100,721240
3691,000000	100,716087
3690,000000	100,710365
3689,000000	100,704273
3688,000000	100,699954
3687,000000	100,699148
3686,000000	100,700897
3685,000000	100,702847
3684,000000	100,703114
3683,000000	100,700628
3682,000000	100,694653
3681,000000	100,684075
3680,000000	100,668155
3679,000000	100,648667
3678,000000	100,631155
3677,000000	100,623427
3676,000000	100,629031
3675,000000	100,643230
3674,000000	100,658255
3673,000000	100,670200
3672,000000	100,679040
3671,000000	100,684998
3670,000000	100,687558
3669,000000	100,688057
3668,000000	100,688882
3667,000000	100,690582
3666,000000	100,692246
3665,000000	100,693150
3664,000000	100,693492
3663,000000	100,694080
3662,000000	100,695540
3661,000000	100,697708
3660,000000	100,699861
3659,000000	100,701344
3658,000000	100,702185
3657,000000	100,703044
3656,000000	100,704991
3655,000000	100,708878
3654,000000	100,714104
3653,000000	100,718630
3652,000000	100,720500
3651,000000	100,719525
3650,000000	100,717009
3649,000000	100,714668
3648,000000	100,713698
3647,000000	100,714024
3646,000000	100,715040
3645,000000	100,716504
3644,000000	100,718322
3643,000000	100,720147
3642,000000	100,721537
3641,000000	100,722347
3640,000000	100,722785
3639,000000	100,723019
3638,000000	100,722837
3637,000000	100,721661
3636,000000	100,719098
3635,000000	100,715690
3634,000000	100,713019
3633,000000	100,712478
3632,000000	100,713686
3631,000000	100,714796
3630,000000	100,714089
3629,000000	100,710676
3628,000000	100,705883
3627,000000	100,701622
3626,000000	100,698284
3625,000000	100,695959
3624,000000	100,694954
3623,000000	100,694917
3622,000000	100,694533
3621,000000	100,692452
3620,000000	100,688353
3619,000000	100,683421
3618,000000	100,679893
3617,000000	100,679321
3616,000000	100,681399
3615,000000	100,684222
3614,000000	100,685219
3613,000000	100,682879
3612,000000	100,678060
3611,000000	100,673038
3610,000000	100,669871
3609,000000	100,669544
3608,000000	100,671743
3607,000000	100,675247
3606,000000	100,678622
3605,000000	100,680519
3604,000000	100,679823
3603,000000	100,675996
3602,000000	100,669690
3601,000000	100,662890
3600,000000	100,658015
3599,000000	100,656262
3598,000000	100,656882
3597,000000	100,658305
3596,000000	100,659712
3595,000000	100,661273
3594,000000	100,663398
3593,000000	100,666199
3592,000000	100,669284
3591,000000	100,671668
3590,000000	100,672221
3589,000000	100,670479
3588,000000	100,666812
3587,000000	100,662454
3586,000000	100,659063
3585,000000	100,657210
3584,000000	100,656125
3583,000000	100,654915
3582,000000	100,653325
3581,000000	100,651549
3580,000000	100,649804
3579,000000	100,648365
3578,000000	100,647609
3577,000000	100,647695
3576,000000	100,648126
3575,000000	100,648111
3574,000000	100,647434
3573,000000	100,646750
3572,000000	100,646588
3571,000000	100,646388
3570,000000	100,645078
3569,000000	100,642715
3568,000000	100,640493
3567,000000	100,639051
3566,000000	100,638187
3565,000000	100,637731
3564,000000	100,637691
3563,000000	100,637764
3562,000000	100,636986
3561,000000	100,634266
3560,000000	100,629549
3559,000000	100,624278
3558,000000	100,620223
3557,000000	100,617875
3556,000000	100,616241
3555,000000	100,614185
3554,000000	100,611573
3553,000000	100,609036
3552,000000	100,606990
3551,000000	100,605158
3550,000000	100,602866
3549,000000	100,599731
3548,000000	100,596291
3547,000000	100,594022
3546,000000	100,594288
3545,000000	100,596797
3544,000000	100,599184
3543,000000	100,598676
3542,000000	100,594468
3541,000000	100,588543
3540,000000	100,584126
3539,000000	100,583159
3538,000000	100,584924
3537,000000	100,586912
3536,000000	100,587069
3535,000000	100,585381
3534,000000	100,583349
3533,000000	100,582283
3532,000000	100,582267
3531,000000	100,582476
3530,000000	100,582082
3529,000000	100,580747
3528,000000	100,578469
3527,000000	100,575327
3526,000000	100,571583
3525,000000	100,567913
3524,000000	100,565243
3523,000000	100,564126
3522,000000	100,564246
3521,000000	100,564668
3520,000000	100,564658
3519,000000	100,564209
3518,000000	100,563784
3517,000000	100,563670
3516,000000	100,563735
3515,000000	100,563710
3514,000000	100,563504
3513,000000	100,563153
3512,000000	100,562602
3511,000000	100,561652
3510,000000	100,560043
3509,000000	100,557585
3508,000000	100,554345
3507,000000	100,550819
3506,000000	100,547930
3505,000000	100,546706
3504,000000	100,547640
3503,000000	100,550210
3502,000000	100,552944
3501,000000	100,553983
3500,000000	100,551965
3499,000000	100,546890
3498,000000	100,540221
3497,000000	100,533919
3496,000000	100,529217
3495,000000	100,526282
3494,000000	100,524673
3493,000000	100,523621
3492,000000	100,522135
3491,000000	100,519639
3490,000000	100,516843
3489,000000	100,515384
3488,000000	100,515986
3487,000000	100,517265
3486,000000	100,516915
3485,000000	100,514031
3484,000000	100,509874
3483,000000	100,506458
3482,000000	100,504714
3481,000000	100,504009
3480,000000	100,503068
3479,000000	100,501086
3478,000000	100,498121
3477,000000	100,494756
3476,000000	100,491500
3475,000000	100,488492
3474,000000	100,485806
3473,000000	100,483847
3472,000000	100,483053
3471,000000	100,483015
3470,000000	100,482163
3469,000000	100,478714
3468,000000	100,472106
3467,000000	100,463442
3466,000000	100,454472
3465,000000	100,446310
3464,000000	100,439154
3463,000000	100,432855
3462,000000	100,427271
3461,000000	100,421983
3460,000000	100,416183
3459,000000	100,409230
3458,000000	100,401231
3457,000000	100,392770
3456,000000	100,384158
3455,000000	100,375250
3454,000000	100,365917
3453,000000	100,356330
3452,000000	100,346827
3451,000000	100,337900
3450,000000	100,330303
3449,000000	100,324531
3448,000000	100,319793
3447,000000	100,314042
3446,000000	100,305729
3445,000000	100,295242
3444,000000	100,284319
3443,000000	100,274716
3442,000000	100,268023
3441,000000	100,266259
3440,000000	100,271340
3439,000000	100,283061
3438,000000	100,297547
3437,000000	100,308210
3436,000000	100,309244
3435,000000	100,299383
3434,000000	100,282908
3433,000000	100,266509
3432,000000	100,254166
3431,000000	100,244650
3430,000000	100,233922
3429,000000	100,219551
3428,000000	100,202578
3427,000000	100,185913
3426,000000	100,172314
3425,000000	100,163851
3424,000000	100,161796
3423,000000	100,165806
3422,000000	100,173368
3421,000000	100,180941
3420,000000	100,186119
3419,000000	100,188976
3418,000000	100,191891
3417,000000	100,198168
3416,000000	100,209974
3415,000000	100,226466
3414,000000	100,243835
3413,000000	100,258002
3412,000000	100,267681
3411,000000	100,274711
3410,000000	100,281642
3409,000000	100,289435
3408,000000	100,297395
3407,000000	100,304655
3406,000000	100,311271
3405,000000	100,318146
3404,000000	100,326221
3403,000000	100,335530
3402,000000	100,344780
3401,000000	100,351978
3400,000000	100,355913
3399,000000	100,357277
3398,000000	100,358290
3397,000000	100,361119
3396,000000	100,366510
3395,000000	100,373643
3394,000000	100,380867
3393,000000	100,386476
3392,000000	100,389285
3391,000000	100,389200
3390,000000	100,387488
3389,000000	100,386238
3388,000000	100,387159
3387,000000	100,390581
3386,000000	100,395423
3385,000000	100,399990
3384,000000	100,402894
3383,000000	100,403662
3382,000000	100,402988
3381,000000	100,402456
3380,000000	100,403537
3379,000000	100,406398
3378,000000	100,409606
3377,000000	100,411217
3376,000000	100,410358
3375,000000	100,407945
3374,000000	100,406012
3373,000000	100,406242
3372,000000	100,408766
3371,000000	100,412133
3370,000000	100,414417
3369,000000	100,414534
3368,000000	100,412648
3367,000000	100,409632
3366,000000	100,406495
3365,000000	100,404197
3364,000000	100,403386
3363,000000	100,403815
3362,000000	100,404266
3361,000000	100,403511
3360,000000	100,401441
3359,000000	100,399018
3358,000000	100,397186
3357,000000	100,396115
3356,000000	100,395471
3355,000000	100,395031
3354,000000	100,394831
3353,000000	100,394899
3352,000000	100,395035
3351,000000	100,394829
3350,000000	100,393894
3349,000000	100,392195
3348,000000	100,390132
3347,000000	100,388078
3346,000000	100,385846
3345,000000	100,382880
3344,000000	100,379155
3343,000000	100,375663
3342,000000	100,373725
3341,000000	100,373774
3340,000000	100,374821
3339,000000	100,374939
3338,000000	100,372348
3337,000000	100,366548
3336,000000	100,358931
3335,000000	100,352179
3334,000000	100,348496
3333,000000	100,348112
3332,000000	100,349510
3331,000000	100,350941
3330,000000	100,351482
3329,000000	100,350803
3328,000000	100,348597
3327,000000	100,344750
3326,000000	100,339897
3325,000000	100,335327
3324,000000	100,332105
3323,000000	100,330279
3322,000000	100,328798
3321,000000	100,326176
3320,000000	100,321461
3319,000000	100,314793
3318,000000	100,307037
3317,000000	100,298850
3316,000000	100,290267
3315,000000	100,281167
3314,000000	100,271619
3313,000000	100,261434
3312,000000	100,249587
3311,000000	100,234666
3310,000000	100,216102
3309,000000	100,194710
3308,000000	100,172196
3307,000000	100,150443
3306,000000	100,131183
3305,000000	100,115730
3304,000000	100,104606
3303,000000	100,097478
3302,000000	100,093666
3301,000000	100,092680
3300,000000	100,094285
3299,000000	100,098573
3298,000000	100,105965
3297,000000	100,116791
3296,000000	100,130638
3295,000000	100,146179
3294,000000	100,161926
3293,000000	100,176857
3292,000000	100,190386
3291,000000	100,202370
3290,000000	100,213540
3289,000000	100,225480
3288,000000	100,239316
3287,000000	100,254291
3286,000000	100,268115
3285,000000	100,278999
3284,000000	100,287235
3283,000000	100,294681
3282,000000	100,302858
3281,000000	100,311691
3280,000000	100,319990
3279,000000	100,326825
3278,000000	100,332353
3277,000000	100,337433
3276,000000	100,342752
3275,000000	100,348479
3274,000000	100,354471
3273,000000	100,360460
3272,000000	100,366091
3271,000000	100,371148
3270,000000	100,375803
3269,000000	100,380338
3268,000000	100,384539
3267,000000	100,387774
3266,000000	100,389905
3265,000000	100,391850
3264,000000	100,394951
3263,000000	100,399837
3262,000000	100,405952
3261,000000	100,412020
3260,000000	100,416888
3259,000000	100,420205
3258,000000	100,422464
3257,000000	100,424211
3256,000000	100,425173
3255,000000	100,424611
3254,000000	100,422745
3253,000000	100,421301
3252,000000	100,422145
3251,000000	100,425526
3250,000000	100,430038
3249,000000	100,434106
3248,000000	100,437117
3247,000000	100,439365
3246,000000	100,441387
3245,000000	100,443412
3244,000000	100,445167
3243,000000	100,446190
3242,000000	100,446468
3241,000000	100,446588
3240,000000	100,447047
3239,000000	100,447730
3238,000000	100,448343
3237,000000	100,448951
3236,000000	100,449491
3235,000000	100,449126
3234,000000	100,446956
3233,000000	100,443467
3232,000000	100,440525
3231,000000	100,439676
3230,000000	100,440904
3229,000000	100,443054
3228,000000	100,444837
3227,000000	100,445278
3226,000000	100,444007
3225,000000	100,441737
3224,000000	100,439989
3223,000000	100,439769
3222,000000	100,440639
3221,000000	100,441433
3220,000000	100,441688
3219,000000	100,441979
3218,000000	100,442959
3217,000000	100,444539
3216,000000	100,446033
3215,000000	100,446905
3214,000000	100,447229
3213,000000	100,447456
3212,000000	100,447690
3211,000000	100,447314
3210,000000	100,445595
3209,000000	100,442732
3208,000000	100,440089
3207,000000	100,439209
3206,000000	100,440678
3205,000000	100,443820
3204,000000	100,447130
3203,000000	100,449044
3202,000000	100,448845
3201,000000	100,447246
3200,000000	100,445850
3199,000000	100,445716
3198,000000	100,446498
3197,000000	100,447078
3196,000000	100,446822
3195,000000	100,446076
3194,000000	100,445735
3193,000000	100,446557
3192,000000	100,448618
3191,000000	100,451158
3190,000000	100,453151
3189,000000	100,454262
3188,000000	100,455000
3187,000000	100,455779
3186,000000	100,456275
3185,000000	100,456178
3184,000000	100,456227
3183,000000	100,457769
3182,000000	100,461236
3181,000000	100,465548
3180,000000	100,469119
3179,000000	100,471105
3178,000000	100,471606
3177,000000	100,471142
3176,000000	100,470326
3175,000000	100,469830
3174,000000	100,470226
3173,000000	100,471618
3172,000000	100,473477
3171,000000	100,475025
3170,000000	100,475865
3169,000000	100,476201
3168,000000	100,476331
3167,000000	100,476100
3166,000000	100,475280
3165,000000	100,474475
3164,000000	100,475026
3163,000000	100,477500
3162,000000	100,480591
3161,000000	100,482100
3160,000000	100,481062
3159,000000	100,478570
3158,000000	100,476629
3157,000000	100,476568
3156,000000	100,478400
3155,000000	100,480987
3154,000000	100,482632
3153,000000	100,482126
3152,000000	100,479778
3151,000000	100,477290
3150,000000	100,476260
3149,000000	100,476843
3148,000000	100,477944
3147,000000	100,478435
3146,000000	100,477955
3145,000000	100,476861
3144,000000	100,475876
3143,000000	100,475751
3142,000000	100,476802
3141,000000	100,478551
3140,000000	100,479910
3139,000000	100,479850
3138,000000	100,477917
3137,000000	100,474323
3136,000000	100,469865
3135,000000	100,465769
3134,000000	100,463241
3133,000000	100,462801
3132,000000	100,463958
3131,000000	100,465588
3130,000000	100,466623
3129,000000	100,466454
3128,000000	100,464972
3127,000000	100,462597
3126,000000	100,460279
3125,000000	100,459117
3124,000000	100,459530
3123,000000	100,460741
3122,000000	100,461271
3121,000000	100,460211
3120,000000	100,458017
3119,000000	100,456001
3118,000000	100,455102
3117,000000	100,455196
3116,000000	100,455417
3115,000000	100,454883
3114,000000	100,453165
3113,000000	100,450441
3112,000000	100,447445
3111,000000	100,445008
3110,000000	100,443310
3109,000000	100,441505
3108,000000	100,438297
3107,000000	100,433021
3106,000000	100,426181
3105,000000	100,419100
3104,000000	100,413087
3103,000000	100,408589
3102,000000	100,404655
3101,000000	100,399262
3100,000000	100,390926
3099,000000	100,380452
3098,000000	100,370827
3097,000000	100,364913
3096,000000	100,363221
3095,000000	100,364017
3094,000000	100,365253
3093,000000	100,365877
3092,000000	100,365447
3091,000000	100,363416
3090,000000	100,359333
3089,000000	100,353384
3088,000000	100,346265
3087,000000	100,338659
3086,000000	100,331183
3085,000000	100,324639
3084,000000	100,319729
3083,000000	100,316323
3082,000000	100,313343
3081,000000	100,309644
3080,000000	100,304994
3079,000000	100,300177
3078,000000	100,296252
3077,000000	100,293756
3076,000000	100,292400
3075,000000	100,291276
3074,000000	100,289351
3073,000000	100,285923
3072,000000	100,280823
3071,000000	100,274357
3070,000000	100,267199
3069,000000	100,260242
3068,000000	100,254283
3067,000000	100,249590
3066,000000	100,245728
3065,000000	100,241958
3064,000000	100,237920
3063,000000	100,233917
3062,000000	100,230468
3061,000000	100,227636
3060,000000	100,224962
3059,000000	100,221999
3058,000000	100,218601
3057,000000	100,214463
3056,000000	100,208864
3055,000000	100,201626
3054,000000	100,194432
3053,000000	100,190402
3052,000000	100,191594
3051,000000	100,197057
3050,000000	100,203765
3049,000000	100,209374
3048,000000	100,213589
3047,000000	100,216906
3046,000000	100,219005
3045,000000	100,218940
3044,000000	100,216557
3043,000000	100,213000
3042,000000	100,209754
3041,000000	100,207501
3040,000000	100,205851
3039,000000	100,203802
3038,000000	100,200319
3037,000000	100,194858
3036,000000	100,187644
3035,000000	100,179336
3034,000000	100,170342
3033,000000	100,160556
3032,000000	100,149858
3031,000000	100,138562
3030,000000	100,127020
3029,000000	100,115035
3028,000000	100,102127
3027,000000	100,088475
3026,000000	100,075081
3025,000000	100,062597
3024,000000	100,050248
3023,000000	100,036351
3022,000000	100,019923
3021,000000	100,001422
3020,000000	99,981799
3019,000000	99,961233
3018,000000	99,939048
3017,000000	99,914744
3016,000000	99,888763
3015,000000	99,862060
3014,000000	99,835081
3013,000000	99,807344
3012,000000	99,778043
3011,000000	99,746985
3010,000000	99,714700
3009,000000	99,681659
3008,000000	99,647529
3007,000000	99,611311
3006,000000	99,572252
3005,000000	99,530468
3004,000000	99,486758
3003,000000	99,441793
3002,000000	99,395168
3001,000000	99,345133
3000,000000	99,289245
2999,000000	99,225704
2998,000000	99,154185
2997,000000	99,074987
2996,000000	98,987644
2995,000000	98,890324
2994,000000	98,780549
2993,000000	98,656221
2992,000000	98,515586
2991,000000	98,357168
2990,000000	98,179657
2989,000000	97,981875
2988,000000	97,762968
2987,000000	97,522372
2986,000000	97,260179
2985,000000	96,976496
2984,000000	96,670403
2983,000000	96,340406
2982,000000	95,985916
2981,000000	95,608677
2980,000000	95,211782
2979,000000	94,797752
2978,000000	94,368205
2977,000000	93,924179
2976,000000	93,466450
2975,000000	92,995340
2974,000000	92,511248
2973,000000	92,015466
2972,000000	91,509678
2971,000000	90,995746
2970,000000	90,476920
2969,000000	89,959854
2968,000000	89,454179
2967,000000	88,970110
2966,000000	88,517127
2965,000000	88,104307
2964,000000	87,741523
2963,000000	87,438565
2962,000000	87,204076
2961,000000	87,044285
2960,000000	86,961800
2959,000000	86,956704
2958,000000	87,027413
2957,000000	87,171369
2956,000000	87,383463
2955,000000	87,654758
2954,000000	87,973325
2953,000000	88,323907
2952,000000	88,686793
2951,000000	89,037091
2950,000000	89,348411
2949,000000	89,598036
2948,000000	89,770170
2947,000000	89,856132
2946,000000	89,852535
2945,000000	89,760526
2944,000000	89,584231
2943,000000	89,330320
2942,000000	89,007638
2941,000000	88,626724
2940,000000	88,199055
2939,000000	87,735470
2938,000000	87,247147
2937,000000	86,746639
2936,000000	86,248228
2935,000000	85,766627
2934,000000	85,315534
2933,000000	84,907800
2932,000000	84,554637
2931,000000	84,264893
2930,000000	84,043784
2929,000000	83,892291
2928,000000	83,807092
2927,000000	83,781237
2926,000000	83,806031
2925,000000	83,871657
2924,000000	83,967417
2923,000000	84,082451
2922,000000	84,208032
2921,000000	84,339525
2920,000000	84,476014
2919,000000	84,619522
2918,000000	84,774338
2917,000000	84,945724
2916,000000	85,137561
2915,000000	85,350360
2914,000000	85,581751
2913,000000	85,828503
2912,000000	86,088330
2911,000000	86,361350
2910,000000	86,650517
2909,000000	86,960464
2908,000000	87,295215
2907,000000	87,656548
2906,000000	88,044192
2905,000000	88,456180
2904,000000	88,888793
2903,000000	89,336570
2902,000000	89,793078
2901,000000	90,251807
2900,000000	90,706294
2899,000000	91,150402
2898,000000	91,578310
2897,000000	91,984750
2896,000000	92,365816
2895,000000	92,719893
2894,000000	93,047627
2893,000000	93,349838
2892,000000	93,625766
2891,000000	93,873374
2890,000000	94,090657
2889,000000	94,276001
2888,000000	94,427257
2887,000000	94,541601
2886,000000	94,615933
2885,000000	94,646663
2884,000000	94,629381
2883,000000	94,559814
2882,000000	94,436420
2881,000000	94,262029
2880,000000	94,043988
2879,000000	93,793616
2878,000000	93,526279
2877,000000	93,260828
2876,000000	93,016611
2875,000000	92,810563
2874,000000	92,655570
2873,000000	92,559929
2872,000000	92,525714
2871,000000	92,545789
2870,000000	92,602308
2869,000000	92,668882
2868,000000	92,716131
2867,000000	92,718691
2866,000000	92,661006
2865,000000	92,540209
2864,000000	92,366370
2863,000000	92,160361
2862,000000	91,949482
2861,000000	91,761286
2860,000000	91,618708
2859,000000	91,537704
2858,000000	91,526892
2857,000000	91,587608
2856,000000	91,713531
2855,000000	91,893020
2854,000000	92,114202
2853,000000	92,369896
2852,000000	92,660103
2851,000000	92,990684
2850,000000	93,367848
2849,000000	93,790740
2848,000000	94,246934
2847,000000	94,714632
2846,000000	95,170599
2845,000000	95,597210
2844,000000	95,985487
2843,000000	96,334909
2842,000000	96,650086
2841,000000	96,936082
2840,000000	97,195047
2839,000000	97,426819
2838,000000	97,632236
2837,000000	97,814387
2836,000000	97,976739
2835,000000	98,121578
2834,000000	98,250424
2833,000000	98,364805
2832,000000	98,465873
2831,000000	98,553792
2830,000000	98,628549
2829,000000	98,690950
2828,000000	98,742366
2827,000000	98,783957
2826,000000	98,816474
2825,000000	98,840622
2824,000000	98,857016
2823,000000	98,865979
2822,000000	98,868047
2821,000000	98,864683
2820,000000	98,858638
2819,000000	98,853956
2818,000000	98,855562
2817,000000	98,868297
2816,000000	98,895451
2815,000000	98,937915
2814,000000	98,994570
2813,000000	99,062809
2812,000000	99,138428
2811,000000	99,215995
2810,000000	99,290557
2809,000000	99,359544
2808,000000	99,422993
2807,000000	99,481824
2806,000000	99,536148
2805,000000	99,585243
2804,000000	99,628708
2803,000000	99,667336
2802,000000	99,702749
2801,000000	99,736122
2800,000000	99,767357
2799,000000	99,795538
2798,000000	99,820141
2797,000000	99,841831
2796,000000	99,862220
2795,000000	99,882974
2794,000000	99,904861
2793,000000	99,927139
2792,000000	99,947874
2791,000000	99,965298
2790,000000	99,979184
2789,000000	99,990879
2788,000000	100,002049
2787,000000	100,013671
2786,000000	100,026094
2785,000000	100,039414
2784,000000	100,053417
2783,000000	100,067486
2782,000000	100,080957
2781,000000	100,093500
2780,000000	100,105031
2779,000000	100,115505
2778,000000	100,124987
2777,000000	100,133671
2776,000000	100,141571
2775,000000	100,148390
2774,000000	100,153926
2773,000000	100,158417
2772,000000	100,162308
2771,000000	100,165877
2770,000000	100,169270
2769,000000	100,172656
2768,000000	100,176048
2767,000000	100,179155
2766,000000	100,181691
2765,000000	100,183630
2764,000000	100,184977
2763,000000	100,185599
2762,000000	100,185699
2761,000000	100,186214
2760,000000	100,188102
2759,000000	100,191124
2758,000000	100,193690
2757,000000	100,194139
2756,000000	100,192065
2755,000000	100,188524
2754,000000	100,185200
2753,000000	100,183215
2752,000000	100,182269
2751,000000	100,180811
2750,000000	100,177331
2749,000000	100,171703
2748,000000	100,165216
2747,000000	100,159412
2746,000000	100,155128
2745,000000	100,152394
2744,000000	100,150638
2743,000000	100,148818
2742,000000	100,145937
2741,000000	100,141939
2740,000000	100,137917
2739,000000	100,134986
2738,000000	100,133047
2737,000000	100,131028
2736,000000	100,128400
2735,000000	100,126082
2734,000000	100,125605
2733,000000	100,127631
2732,000000	100,131682
2731,000000	100,137344
2730,000000	100,145284
2729,000000	100,156508
2728,000000	100,170582
2727,000000	100,185148
2726,000000	100,197642
2725,000000	100,207446
2724,000000	100,216007
2723,000000	100,224835
2722,000000	100,233873
2721,000000	100,242062
2720,000000	100,249125
2719,000000	100,256113
2718,000000	100,264011
2717,000000	100,272289
2716,000000	100,279402
2715,000000	100,284704
2714,000000	100,289346
2713,000000	100,294966
2712,000000	100,301714
2711,000000	100,308057
2710,000000	100,312591
2709,000000	100,315641
2708,000000	100,318827
2707,000000	100,323205
2706,000000	100,328206
2705,000000	100,332434
2704,000000	100,335273
2703,000000	100,337543
2702,000000	100,340566
2701,000000	100,344747
2700,000000	100,349102
2699,000000	100,352177
2698,000000	100,353317
2697,000000	100,353101
2696,000000	100,352770
2695,000000	100,353395
2694,000000	100,355338
2693,000000	100,358067
2692,000000	100,360368
2691,000000	100,361160
2690,000000	100,360364
2689,000000	100,358849
2688,000000	100,357395
2687,000000	100,355934
2686,000000	100,353995
2685,000000	100,351618
2684,000000	100,349468
2683,000000	100,348204
2682,000000	100,348081
2681,000000	100,349030
2680,000000	100,350595
2679,000000	100,351692
2678,000000	100,351009
2677,000000	100,348084
2676,000000	100,343920
2675,000000	100,340292
2674,000000	100,338463
2673,000000	100,338512
2672,000000	100,339595
2671,000000	100,340659
2670,000000	100,341218
2669,000000	100,341845
2668,000000	100,343828
2667,000000	100,348052
2666,000000	100,354188
2665,000000	100,361182
2664,000000	100,368493
2663,000000	100,376429
2662,000000	100,385203
2661,000000	100,394147
2660,000000	100,402258
2659,000000	100,409370
2658,000000	100,416283
2657,000000	100,423666
2656,000000	100,431165
2655,000000	100,437881
2654,000000	100,443537
2653,000000	100,448907
2652,000000	100,455076
2651,000000	100,462446
2650,000000	100,470564
2649,000000	100,478637
2648,000000	100,485976
2647,000000	100,491936
2646,000000	100,495869
2645,000000	100,497588
2644,000000	100,497838
2643,000000	100,497993
2642,000000	100,499097
2641,000000	100,501298
2640,000000	100,504185
2639,000000	100,507266
2638,000000	100,509917
2637,000000	100,511286
2636,000000	100,510792
2635,000000	100,508776
2634,000000	100,506347
2633,000000	100,504589
2632,000000	100,504078
2631,000000	100,504892
2630,000000	100,506542
2629,000000	100,507903
2628,000000	100,507894
2627,000000	100,506592
2626,000000	100,505274
2625,000000	100,504966
2624,000000	100,505203
2623,000000	100,504607
2622,000000	100,502555
2621,000000	100,499990
2620,000000	100,498679
2619,000000	100,499882
2618,000000	100,503492
2617,000000	100,508070
2616,000000	100,511704
2615,000000	100,513147
2614,000000	100,512367
2613,000000	100,510212
2612,000000	100,507846
2611,000000	100,506468
2610,000000	100,506957
2609,000000	100,509280
2608,000000	100,512434
2607,000000	100,515341
2606,000000	100,517650
2605,000000	100,519460
2604,000000	100,520726
2603,000000	100,521536
2602,000000	100,522644
2601,000000	100,524894
2600,000000	100,527999
2599,000000	100,530546
2598,000000	100,531477
2597,000000	100,531122
2596,000000	100,530523
2595,000000	100,530125
2594,000000	100,529452
2593,000000	100,527833
2592,000000	100,525179
2591,000000	100,522112
2590,000000	100,519451
2589,000000	100,517467
2588,000000	100,515612
2587,000000	100,513095
2586,000000	100,509815
2585,000000	100,506719
2584,000000	100,505321
2583,000000	100,506809
2582,000000	100,511100
2581,000000	100,516191
2580,000000	100,518757
2579,000000	100,516354
2578,000000	100,509634
2577,000000	100,502291
2576,000000	100,498406
2575,000000	100,499486
2574,000000	100,503544
2573,000000	100,506616
2572,000000	100,505538
2571,000000	100,500170
2570,000000	100,493468
2569,000000	100,489109
2568,000000	100,488669
2567,000000	100,490894
2566,000000	100,493384
2565,000000	100,494521
2564,000000	100,493910
2563,000000	100,491859
2562,000000	100,489069
2561,000000	100,486559
2560,000000	100,485192
2559,000000	100,484981
2558,000000	100,485024
2557,000000	100,484296
2556,000000	100,482583
2555,000000	100,480642
2554,000000	100,479490
2553,000000	100,479590
2552,000000	100,480741
2551,000000	100,482546
2550,000000	100,484653
2549,000000	100,486593
2548,000000	100,487970
2547,000000	100,489136
2546,000000	100,491167
2545,000000	100,494689
2544,000000	100,498924
2543,000000	100,502402
2542,000000	100,504426
2541,000000	100,505475
2540,000000	100,506637
2539,000000	100,509148
2538,000000	100,513866
2537,000000	100,520046
2536,000000	100,524889
2535,000000	100,525568
2534,000000	100,521982
2533,000000	100,516715
2532,000000	100,512410
2531,000000	100,510567
2530,000000	100,512663
2529,000000	100,520027
2528,000000	100,531150
2527,000000	100,541047
2526,000000	100,545617
2525,000000	100,546019
2524,000000	100,546983
2523,000000	100,551101
2522,000000	100,556863
2521,000000	100,562147
2520,000000	100,567288
2519,000000	100,573562
2518,000000	100,580147
2517,000000	100,584311
2516,000000	100,584441
2515,000000	100,582139
2514,000000	100,581153
2513,000000	100,584233
2512,000000	100,590537
2511,000000	100,596073
2510,000000	100,597400
2509,000000	100,595228
2508,000000	100,593869
2507,000000	100,596908
2506,000000	100,604000
2505,000000	100,611812
2504,000000	100,617182
2503,000000	100,619082
2502,000000	100,618738
2501,000000	100,618778
2500,000000	100,621392
2499,000000	100,626253
2498,000000	100,630700
2497,000000	100,632820
2496,000000	100,633787
2495,000000	100,636225
2494,000000	100,640861
2493,000000	100,646116
2492,000000	100,650619
2491,000000	100,654477
2490,000000	100,657897
2489,000000	100,660077
2488,000000	100,660289
2487,000000	100,659127
2486,000000	100,658042
2485,000000	100,658282
2484,000000	100,660688
2483,000000	100,665604
2482,000000	100,672339
2481,000000	100,679464
2480,000000	100,686328
2479,000000	100,693477
2478,000000	100,700753
2477,000000	100,705888
2476,000000	100,706481
2475,000000	100,703203
2474,000000	100,699708
2473,000000	100,699283
2472,000000	100,702437
2471,000000	100,707717
2470,000000	100,713508
2469,000000	100,718497
2468,000000	100,721684
2467,000000	100,723138
2466,000000	100,724428
2465,000000	100,727357
2464,000000	100,732116
2463,000000	100,736999
2462,000000	100,739890
2461,000000	100,739918
2460,000000	100,737952
2459,000000	100,735737
2458,000000	100,734501
2457,000000	100,734220
2456,000000	100,734260
2455,000000	100,734521
2454,000000	100,735546
2453,000000	100,737637
2452,000000	100,740440
2451,000000	100,743420
2450,000000	100,746040
2449,000000	100,747434
2448,000000	100,746814
2447,000000	100,744680
2446,000000	100,742838
2445,000000	100,742645
2444,000000	100,743805
2443,000000	100,745287
2442,000000	100,746521
2441,000000	100,746825
2440,000000	100,744714
2439,000000	100,739352
2438,000000	100,732564
2437,000000	100,727984
2436,000000	100,727696
2435,000000	100,730413
2434,000000	100,733165
2433,000000	100,734062
2432,000000	100,733215
2431,000000	100,731812
2430,000000	100,730856
2429,000000	100,730393
2428,000000	100,729416
2427,000000	100,726744
2426,000000	100,722412
2425,000000	100,718160
2424,000000	100,716164
2423,000000	100,717051
2422,000000	100,719218
2421,000000	100,720184
2420,000000	100,718680
2419,000000	100,715499
2418,000000	100,712433
2417,000000	100,710646
2416,000000	100,710002
2415,000000	100,709490
2414,000000	100,707943
2413,000000	100,704716
2412,000000	100,700345
2411,000000	100,696496
2410,000000	100,694750
2409,000000	100,695423
2408,000000	100,697913
2407,000000	100,701685
2406,000000	100,705943
2405,000000	100,708699
2404,000000	100,707836
2403,000000	100,703793
2402,000000	100,699996
2401,000000	100,699660
2400,000000	100,702653
2399,000000	100,706126
2398,000000	100,707507
2397,000000	100,706251
2396,000000	100,703473
2395,000000	100,700880
2394,000000	100,699688
2393,000000	100,699687
2392,000000	100,699482
2391,000000	100,698237
2390,000000	100,696873
2389,000000	100,697120
2388,000000	100,699845
2387,000000	100,704769
2386,000000	100,711069
2385,000000	100,717251
2384,000000	100,721191
2383,000000	100,721499
2382,000000	100,719016
2381,000000	100,716129
2380,000000	100,714566
2379,000000	100,714663
2378,000000	100,716466
2377,000000	100,720348
2376,000000	100,725960
2375,000000	100,731577
2374,000000	100,735193
2373,000000	100,735950
2372,000000	100,734558
2371,000000	100,733109
2370,000000	100,734425
2369,000000	100,739765
2368,000000	100,746664
2367,000000	100,750709
2366,000000	100,750414
2365,000000	100,749069
2364,000000	100,750606
2363,000000	100,755427
2362,000000	100,762241
2361,000000	100,770322
2360,000000	100,777818
2359,000000	100,781862
2358,000000	100,780993
2357,000000	100,777937
2356,000000	100,776790
2355,000000	100,777630
2354,000000	100,778363
2353,000000	100,778298
2352,000000	100,779797
2351,000000	100,784395
2350,000000	100,791267
2349,000000	100,798766
2348,000000	100,805105
2347,000000	100,809197
2346,000000	100,810210
2345,000000	100,809261
2344,000000	100,808873
2343,000000	100,810137
2342,000000	100,813056
2341,000000	100,816314
2340,000000	100,819674
2339,000000	100,824013
2338,000000	100,829364
2337,000000	100,833438
2336,000000	100,834239
2335,000000	100,833485
2334,000000	100,835167
2333,000000	100,840473
2332,000000	100,846053
2331,000000	100,848550
2330,000000	100,848027
2329,000000	100,847680
2328,000000	100,847999
2327,000000	100,848965
2326,000000	100,850645
2325,000000	100,854720
2324,000000	100,861289
2323,000000	100,868517
2322,000000	100,874251
2321,000000	100,876955
2320,000000	100,876197
2319,000000	100,872924
2318,000000	100,869365
2317,000000	100,868078
2316,000000	100,869655
2315,000000	100,873632
2314,000000	100,878240
2313,000000	100,881844
2312,000000	100,882848
2311,000000	100,882269
2310,000000	100,882236
2309,000000	100,883721
2308,000000	100,884090
2307,000000	100,880929
2306,000000	100,874949
2305,000000	100,869375
2304,000000	100,865948
2303,000000	100,864594
2302,000000	100,865459
2301,000000	100,869388
2300,000000	100,875286
2299,000000	100,879871
2298,000000	100,879856
2297,000000	100,874905
2296,000000	100,867179
2295,000000	100,860656
2294,000000	100,858656
2293,000000	100,861564
2292,000000	100,865236
2291,000000	100,864572
2290,000000	100,858274
2289,000000	100,849902
2288,000000	100,843901
2287,000000	100,842198
2286,000000	100,844047
2285,000000	100,846978
2284,000000	100,847708
2283,000000	100,844173
2282,000000	100,837853
2281,000000	100,832563
2280,000000	100,830941
2279,000000	100,833054
2278,000000	100,838103
2277,000000	100,844732
2276,000000	100,850070
2275,000000	100,851611
2274,000000	100,851013
2273,000000	100,853350
2272,000000	100,861155
2271,000000	100,871814
2270,000000	100,881864
2269,000000	100,891412
2268,000000	100,902329
2267,000000	100,914157
2266,000000	100,923888
2265,000000	100,928957
2264,000000	100,929053
2263,000000	100,925976
2262,000000	100,922528
2261,000000	100,920888
2260,000000	100,921573
2259,000000	100,924613
2258,000000	100,931221
2257,000000	100,941988
2256,000000	100,953733
2255,000000	100,960979
2254,000000	100,962037
2253,000000	100,961583
2252,000000	100,965995
2251,000000	100,977620
2250,000000	100,993941
2249,000000	101,010429
2248,000000	101,023231
2247,000000	101,031285
2246,000000	101,036731
2245,000000	101,042067
2244,000000	101,046362
2243,000000	101,046296
2242,000000	101,041778
2241,000000	101,038347
2240,000000	101,042201
2239,000000	101,054100
2238,000000	101,069257
2237,000000	101,081752
2236,000000	101,087974
2235,000000	101,087658
2234,000000	101,083723
2233,000000	101,080503
2232,000000	101,080465
2231,000000	101,082909
2230,000000	101,086377
2229,000000	101,090775
2228,000000	101,095827
2227,000000	101,098842
2226,000000	101,096203
2225,000000	101,087230
2224,000000	101,075768
2223,000000	101,068042
2222,000000	101,068705
2221,000000	101,077658
2220,000000	101,090245
2219,000000	101,101669
2218,000000	101,111034
2217,000000	101,119594
2216,000000	101,126323
2215,000000	101,128667
2214,000000	101,127639
2213,000000	101,128253
2212,000000	101,133304
2211,000000	101,140212
2210,000000	101,145912
2209,000000	101,151627
2208,000000	101,159968
2207,000000	101,170001
2206,000000	101,179220
2205,000000	101,188976
2204,000000	101,203308
2203,000000	101,221532
2202,000000	101,235980
2201,000000	101,239422
2200,000000	101,232978
2199,000000	101,224668
2198,000000	101,221227
2197,000000	101,223081
2196,000000	101,226290
2195,000000	101,227371
2194,000000	101,225624
2193,000000	101,222072
2192,000000	101,218549
2191,000000	101,218377
2190,000000	101,225658
2189,000000	101,240571
2188,000000	101,255284
2187,000000	101,258173
2186,000000	101,244746
2185,000000	101,223974
2184,000000	101,211128
2183,000000	101,213014
2182,000000	101,221487
2181,000000	101,223372
2180,000000	101,216856
2179,000000	101,214672
2178,000000	101,228873
2177,000000	101,254851
2176,000000	101,274560
2175,000000	101,276627
2174,000000	101,267665
2173,000000	101,261597
2172,000000	101,263447
2171,000000	101,266948
2170,000000	101,263814
2169,000000	101,250796
2168,000000	101,231005
2167,000000	101,212462
2166,000000	101,202429
2165,000000	101,198953
2164,000000	101,191415
2163,000000	101,174327
2162,000000	101,156324
2161,000000	101,149216
2160,000000	101,152209
2159,000000	101,156455
2158,000000	101,160912
2157,000000	101,170789
2156,000000	101,184651
2155,000000	101,196573
2154,000000	101,205243
2153,000000	101,210315
2152,000000	101,204750
2151,000000	101,181980
2150,000000	101,148886
2149,000000	101,121820
2148,000000	101,109620
2147,000000	101,109056
2146,000000	101,116438
2145,000000	101,131980
2144,000000	101,151218
2143,000000	101,163144
2142,000000	101,162125
2141,000000	101,155281
2140,000000	101,153634
2139,000000	101,159924
2138,000000	101,168009
2137,000000	101,170770
2136,000000	101,166012
2135,000000	101,156617
2134,000000	101,146904
2133,000000	101,138247
2132,000000	101,128634
2131,000000	101,117066
2130,000000	101,105922
2129,000000	101,096935
2128,000000	101,087798
2127,000000	101,076539
2126,000000	101,066785
2125,000000	101,063777
2124,000000	101,066402
2123,000000	101,068206
2122,000000	101,065985
2121,000000	101,062603
2120,000000	101,061623
2119,000000	101,063764
2118,000000	101,068827
2117,000000	101,076251
2116,000000	101,082822
2115,000000	101,084168
2114,000000	101,080074
2113,000000	101,075493
2112,000000	101,075530
2111,000000	101,081672
2110,000000	101,092043
2109,000000	101,101725
2108,000000	101,104325
2107,000000	101,098159
2106,000000	101,090274
2105,000000	101,089407
2104,000000	101,095309
2103,000000	101,100334
2102,000000	101,100435
2101,000000	101,098017
2100,000000	101,094674
2099,000000	101,089268
2098,000000	101,084806
2097,000000	101,088384
2096,000000	101,100611
2095,000000	101,112288
2094,000000	101,115562
2093,000000	101,112089
2092,000000	101,106978
2091,000000	101,101510
2090,000000	101,095971
2089,000000	101,093810
2088,000000	101,097434
2087,000000	101,103694
2086,000000	101,107894
2085,000000	101,109263
2084,000000	101,109014
2083,000000	101,106407
2082,000000	101,100644
2081,000000	101,093921
2080,000000	101,089124
2079,000000	101,086880
2078,000000	101,087933
2077,000000	101,094973
2076,000000	101,108369
2075,000000	101,123150
2074,000000	101,133756
2073,000000	101,139937
2072,000000	101,144789
2071,000000	101,148998
2070,000000	101,150470
2069,000000	101,147956
2068,000000	101,142310
2067,000000	101,135309
2066,000000	101,129162
2065,000000	101,125925
2064,000000	101,126092
2063,000000	101,128968
2062,000000	101,134299
2061,000000	101,141236
2060,000000	101,147108
2059,000000	101,151165
2058,000000	101,158125
2057,000000	101,172955
2056,000000	101,192794
2055,000000	101,210206
2054,000000	101,223585
2053,000000	101,237246
2052,000000	101,250762
2051,000000	101,256792
2050,000000	101,253101
2049,000000	101,250147
2048,000000	101,260496
2047,000000	101,285234
2046,000000	101,317177
2045,000000	101,350414
2044,000000	101,381468
2043,000000	101,408234
2042,000000	101,433462
2041,000000	101,464381
2040,000000	101,503922
2039,000000	101,545111
2038,000000	101,576180
2037,000000	101,588161
2036,000000	101,577966
2035,000000	101,549296
2034,000000	101,511930
2033,000000	101,475024
2032,000000	101,438587
2031,000000	101,398601
2030,000000	101,361588
2029,000000	101,342625
2028,000000	101,344035
2027,000000	101,350280
2026,000000	101,349580
2025,000000	101,347552
2024,000000	101,352339
2023,000000	101,357631
2022,000000	101,350896
2021,000000	101,329902
2020,000000	101,303710
2019,000000	101,283893
2018,000000	101,281044
2017,000000	101,301259
2016,000000	101,337461
2015,000000	101,370610
2014,000000	101,385179
2013,000000	101,379724
2012,000000	101,362312
2011,000000	101,341519
2010,000000	101,323594
2009,000000	101,311996
2008,000000	101,305448
2007,000000	101,301079
2006,000000	101,299473
2005,000000	101,301423
2004,000000	101,302273
2003,000000	101,297198
2002,000000	101,290374
2001,000000	101,289410
2000,000000	101,293695
1999,000000	101,296492
1998,000000	101,296320
1997,000000	101,296630
1996,000000	101,295077
1995,000000	101,285161
1994,000000	101,270369
1993,000000	101,265406
1992,000000	101,278071
1991,000000	101,299034
1990,000000	101,315297
1989,000000	101,323326
1988,000000	101,324564
1987,000000	101,319093
1986,000000	101,309531
1985,000000	101,302992
1984,000000	101,303176
1983,000000	101,305982
1982,000000	101,308304
1981,000000	101,315504
1980,000000	101,337503
1979,000000	101,379034
1978,000000	101,432346
1977,000000	101,475427
1976,000000	101,484029
1975,000000	101,454529
1974,000000	101,410107
1973,000000	101,378492
1972,000000	101,365980
1971,000000	101,360334
1970,000000	101,353538
1969,000000	101,348077
1968,000000	101,344515
1967,000000	101,338319
1966,000000	101,329339
1965,000000	101,321060
1964,000000	101,310601
1963,000000	101,292343
1962,000000	101,270633
1961,000000	101,256956
1960,000000	101,254600
1959,000000	101,257287
1958,000000	101,260864
1957,000000	101,263713
1956,000000	101,259175
1955,000000	101,241324
1954,000000	101,216410
1953,000000	101,197697
1952,000000	101,188521
1951,000000	101,182292
1950,000000	101,176988
1949,000000	101,175390
1948,000000	101,174535
1947,000000	101,168751
1946,000000	101,161557
1945,000000	101,161688
1944,000000	101,168463
1943,000000	101,174530
1942,000000	101,181411
1941,000000	101,196130
1940,000000	101,213344
1939,000000	101,218948
1938,000000	101,210884
1937,000000	101,202626
1936,000000	101,204594
1935,000000	101,213964
1934,000000	101,224232
1933,000000	101,232834
1932,000000	101,236332
1931,000000	101,232666
1930,000000	101,230390
1929,000000	101,240506
1928,000000	101,260616
1927,000000	101,276300
1926,000000	101,281623
1925,000000	101,283115
1924,000000	101,282785
1923,000000	101,275063
1922,000000	101,262727
1921,000000	101,258594
1920,000000	101,265903
1919,000000	101,271208
1918,000000	101,263847
1917,000000	101,251296
1916,000000	101,245104
1915,000000	101,244638
1914,000000	101,244397
1913,000000	101,245470
1912,000000	101,250841
1911,000000	101,257987
1910,000000	101,262551
1909,000000	101,262632
1908,000000	101,257733
1907,000000	101,246785
1906,000000	101,234389
1905,000000	101,229501
1904,000000	101,233201
1903,000000	101,237800
1902,000000	101,238401
1901,000000	101,236985
1900,000000	101,235054
1899,000000	101,229173
1898,000000	101,218841
1897,000000	101,209636
1896,000000	101,204021
1895,000000	101,199125
1894,000000	101,195731
1893,000000	101,199197
1892,000000	101,208051
1891,000000	101,211402
1890,000000	101,202427
1889,000000	101,188431
1888,000000	101,179909
1887,000000	101,177234
1886,000000	101,175925
1885,000000	101,175922
1884,000000	101,179208
1883,000000	101,185545
1882,000000	101,194152
1881,000000	101,203715
1880,000000	101,210066
1879,000000	101,208177
1878,000000	101,199488
1877,000000	101,192402
1876,000000	101,190852
1875,000000	101,189730
1874,000000	101,185004
1873,000000	101,179334
1872,000000	101,175385
1871,000000	101,171528
1870,000000	101,167080
1869,000000	101,165500
1868,000000	101,168398
1867,000000	101,172344
1866,000000	101,174881
1865,000000	101,176682
1864,000000	101,176631
1863,000000	101,171733
1862,000000	101,163100
1861,000000	101,155735
1860,000000	101,151110
1859,000000	101,146396
1858,000000	101,142181
1857,000000	101,142984
1856,000000	101,148863
1855,000000	101,153533
1854,000000	101,153782
1853,000000	101,150282
1852,000000	101,143925
1851,000000	101,133835
1850,000000	101,120925
1849,000000	101,110009
1848,000000	101,103715
1847,000000	101,099982
1846,000000	101,095352
1845,000000	101,086524
1844,000000	101,070696
1843,000000	101,051287
1842,000000	101,038570
1841,000000	101,037667
1840,000000	101,042078
1839,000000	101,041136
1838,000000	101,033997
1837,000000	101,026931
1836,000000	101,018739
1835,000000	101,003220
1834,000000	100,983606
1833,000000	100,970333
1832,000000	100,965892
1831,000000	100,958280
1830,000000	100,938281
1829,000000	100,916187
1828,000000	100,903401
1827,000000	100,894919
1826,000000	100,882268
1825,000000	100,868537
1824,000000	100,861537
1823,000000	100,860974
1822,000000	100,862908
1821,000000	100,867177
1820,000000	100,873673
1819,000000	100,878536
1818,000000	100,881973
1817,000000	100,888998
1816,000000	100,898581
1815,000000	100,905201
1814,000000	100,908221
1813,000000	100,912748
1812,000000	100,917523
1811,000000	100,914002
1810,000000	100,903592
1809,000000	100,897831
1808,000000	100,899992
1807,000000	100,901889
1806,000000	100,898432
1805,000000	100,893360
1804,000000	100,888518
1803,000000	100,881663
1802,000000	100,872556
1801,000000	100,866243
1800,000000	100,863557
1799,000000	100,858444
1798,000000	100,849997
1797,000000	100,842876
1796,000000	100,836533
1795,000000	100,825736
1794,000000	100,809809
1793,000000	100,795293
1792,000000	100,784381
1791,000000	100,773255
1790,000000	100,764617
1789,000000	100,763359
1788,000000	100,763843
1787,000000	100,755404
1786,000000	100,738103
1785,000000	100,723049
1784,000000	100,713724
1783,000000	100,705002
1782,000000	100,693410
1781,000000	100,683048
1780,000000	100,675381
1779,000000	100,663817
1778,000000	100,647110
1777,000000	100,630373
1776,000000	100,615590
1775,000000	100,597993
1774,000000	100,573855
1773,000000	100,545086
1772,000000	100,514641
1771,000000	100,484262
1770,000000	100,461705
1769,000000	100,451801
1768,000000	100,440907
1767,000000	100,413600
1766,000000	100,376864
1765,000000	100,347677
1764,000000	100,321353
1763,000000	100,275925
1762,000000	100,207096
1761,000000	100,141507
1760,000000	100,090583
1759,000000	100,033908
1758,000000	99,954636
1757,000000	99,857895
1756,000000	99,757518
1755,000000	99,655559
1754,000000	99,550054
1753,000000	99,440563
1752,000000	99,318475
1751,000000	99,171403
1750,000000	99,014736
1749,000000	98,878642
1748,000000	98,758314
1747,000000	98,624671
1746,000000	98,471512
1745,000000	98,316923
1744,000000	98,158877
1743,000000	97,970564
1742,000000	97,740785
1741,000000	97,470609
1740,000000	97,130396
1739,000000	96,702379
1738,000000	96,241422
1737,000000	95,782366
1736,000000	95,209693
1735,000000	94,268971
1734,000000	92,896622
1733,000000	91,453487
1732,000000	90,151523
1731,000000	88,812177
1730,000000	87,276644
1729,000000	85,604014
1728,000000	83,920862
1727,000000	82,245359
1726,000000	80,544526
1725,000000	78,834387
1724,000000	77,145377
1723,000000	75,502369
1722,000000	73,993171
1721,000000	72,715325
1720,000000	71,621261
1719,000000	70,524536
1718,000000	69,393762
1717,000000	68,552307
1716,000000	68,225320
1715,000000	68,285607
1714,000000	68,646028
1713,000000	69,379273
1712,000000	70,505025
1711,000000	71,934866
1710,000000	73,606078
1709,000000	75,507134
1708,000000	77,608568
1707,000000	79,889925
1706,000000	82,320008
1705,000000	84,685992
1704,000000	86,680855
1703,000000	88,273696
1702,000000	89,745337
1701,000000	91,398724
1700,000000	93,090637
1699,000000	94,356943
1698,000000	95,180956
1697,000000	95,836757
1696,000000	96,472036
1695,000000	97,044553
1694,000000	97,469248
1693,000000	97,765409
1692,000000	97,998663
1691,000000	98,209414
1690,000000	98,397602
1689,000000	98,541394
1688,000000	98,645853
1687,000000	98,737103
1686,000000	98,824047
1685,000000	98,885025
1684,000000	98,909797
1683,000000	98,940465
1682,000000	98,994053
1681,000000	99,040046
1680,000000	99,061972
1679,000000	99,072573
1678,000000	99,082714
1677,000000	99,084920
1676,000000	99,075935
1675,000000	99,077252
1674,000000	99,101521
1673,000000	99,137038
1672,000000	99,178355
1671,000000	99,237249
1670,000000	99,319489
1669,000000	99,411281
1668,000000	99,503489
1667,000000	99,598101
1666,000000	99,688327
1665,000000	99,763430
1664,000000	99,823126
1663,000000	99,879782
1662,000000	99,937464
1661,000000	99,986738
1660,000000	100,026622
1659,000000	100,061290
1658,000000	100,084911
1657,000000	100,091786
1656,000000	100,092077
1655,000000	100,100706
1654,000000	100,106167
1653,000000	100,084311
1652,000000	100,058767
1651,000000	100,054396
1650,000000	100,060403
1649,000000	100,057771
1648,000000	100,030888
1647,000000	99,981223
1646,000000	99,924769
1645,000000	99,869078
1644,000000	99,810892
1643,000000	99,748596
1642,000000	99,674228
1641,000000	99,579704
1640,000000	99,481046
1639,000000	99,407782
1638,000000	99,376739
1637,000000	99,387282
1636,000000	99,444044
1635,000000	99,547515
1634,000000	99,665430
1633,000000	99,764518
1632,000000	99,839084
1631,000000	99,896686
1630,000000	99,939013
1629,000000	99,962566
1628,000000	99,971867
1627,000000	99,981107
1626,000000	99,992613
1625,000000	99,995768
1624,000000	99,986603
1623,000000	99,974814
1622,000000	99,967122
1621,000000	99,958718
1620,000000	99,948477
1619,000000	99,936255
1618,000000	99,908078
1617,000000	99,846899
1616,000000	99,773113
1615,000000	99,728055
1614,000000	99,716053
1613,000000	99,712493
1612,000000	99,702182
1611,000000	99,690813
1610,000000	99,684751
1609,000000	99,678855
1608,000000	99,671493
1607,000000	99,671625
1606,000000	99,679172
1605,000000	99,681719
1604,000000	99,676301
1603,000000	99,671660
1602,000000	99,670762
1601,000000	99,667315
1600,000000	99,660785
1599,000000	99,657935
1598,000000	99,657143
1597,000000	99,648521
1596,000000	99,630238
1595,000000	99,611327
1594,000000	99,596271
1593,000000	99,581459
1592,000000	99,568593
1591,000000	99,565314
1590,000000	99,569922
1589,000000	99,570827
1588,000000	99,563087
1587,000000	99,548786
1586,000000	99,522221
1585,000000	99,467492
1584,000000	99,380104
1583,000000	99,268680
1582,000000	99,137329
1581,000000	98,989779
1580,000000	98,848804
1579,000000	98,746843
1578,000000	98,699308
1577,000000	98,701926
1576,000000	98,747811
1575,000000	98,828585
1574,000000	98,919654
1573,000000	98,998279
1572,000000	99,059348
1571,000000	99,107797
1570,000000	99,145219
1569,000000	99,165263
1568,000000	99,174026
1567,000000	99,184692
1566,000000	99,199416
1565,000000	99,211042
1564,000000	99,222102
1563,000000	99,240077
1562,000000	99,261153
1561,000000	99,271361
1560,000000	99,282120
1559,000000	99,313189
1558,000000	99,369219
1557,000000	99,431140
1556,000000	99,485613
1555,000000	99,535544
1554,000000	99,578206
1553,000000	99,610084
1552,000000	99,640202
1551,000000	99,678150
1550,000000	99,721669
1549,000000	99,758887
1548,000000	99,785270
1547,000000	99,805484
1546,000000	99,820619
1545,000000	99,827507
1544,000000	99,833480
1543,000000	99,853205
1542,000000	99,891059
1541,000000	99,932908
1540,000000	99,965850
1539,000000	100,001251
1538,000000	100,038341
1537,000000	100,062744
1536,000000	100,075063
1535,000000	100,083912
1534,000000	100,089314
1533,000000	100,090028
1532,000000	100,095128
1531,000000	100,108451
1530,000000	100,120126
1529,000000	100,122513
1528,000000	100,122641
1527,000000	100,134129
1526,000000	100,154394
1525,000000	100,169652
1524,000000	100,180249
1523,000000	100,196037
1522,000000	100,211589
1521,000000	100,213119
1520,000000	100,208531
1519,000000	100,212937
1518,000000	100,218350
1517,000000	100,207641
1516,000000	100,186364
1515,000000	100,172807
1514,000000	100,158341
1513,000000	100,118939
1512,000000	100,046841
1511,000000	99,952942
1510,000000	99,837344
1509,000000	99,670540
1508,000000	99,403402
1507,000000	99,036983
1506,000000	98,733156
1505,000000	98,645205
1504,000000	98,752180
1503,000000	98,974015
1502,000000	99,235658
1501,000000	99,468190
1500,000000	99,636566
1499,000000	99,746451
1498,000000	99,807434
1497,000000	99,814268
1496,000000	99,779400
1495,000000	99,736083
1494,000000	99,690922
1493,000000	99,627188
1492,000000	99,546266
1491,000000	99,472732
1490,000000	99,418991
1489,000000	99,376287
1488,000000	99,346368
1487,000000	99,335973
1486,000000	99,328208
1485,000000	99,293871
1484,000000	99,229378
1483,000000	99,145099
1482,000000	99,030808
1481,000000	98,871460
1480,000000	98,681549
1479,000000	98,481662
1478,000000	98,255201
1477,000000	97,974636
1476,000000	97,650358
1475,000000	97,302205
1474,000000	96,877016
1473,000000	96,281795
1472,000000	95,538012
1471,000000	94,765675
1470,000000	94,008667
1469,000000	93,250930
1468,000000	92,522161
1467,000000	91,886053
1466,000000	91,376749
1465,000000	90,994918
1464,000000	90,752687
1463,000000	90,651932
1462,000000	90,654841
1461,000000	90,722911
1460,000000	90,855188
1459,000000	91,081663
1458,000000	91,432211
1457,000000	91,887051
1456,000000	92,361888
1455,000000	92,793421
1454,000000	93,181686
1453,000000	93,539330
1452,000000	93,861909
1451,000000	94,130593
1450,000000	94,322378
1449,000000	94,423009
1448,000000	94,436251
1447,000000	94,378223
1446,000000	94,240977
1445,000000	93,989347
1444,000000	93,592908
1443,000000	93,026148
1442,000000	92,262253
1441,000000	91,312337
1440,000000	90,246686
1439,000000	89,115235
1438,000000	87,888954
1437,000000	86,610120
1436,000000	85,583820
1435,000000	85,092830
1434,000000	85,063791
1433,000000	85,273200
1432,000000	85,543317
1431,000000	85,682211
1430,000000	85,455242
1429,000000	84,745010
1428,000000	83,729465
1427,000000	82,814625
1426,000000	82,411400
1425,000000	82,795824
1424,000000	83,955190
1423,000000	85,486517
1422,000000	86,931566
1421,000000	88,153447
1420,000000	89,243234
1419,000000	90,214393
1418,000000	90,947565
1417,000000	91,411602
1416,000000	91,694245
1415,000000	91,854492
1414,000000	91,889431
1413,000000	91,782104
1412,000000	91,545567
1411,000000	91,245557
1410,000000	91,002402
1409,000000	90,953818
1408,000000	91,196059
1407,000000	91,748967
1406,000000	92,552459
1405,000000	93,478723
1404,000000	94,359951
1403,000000	95,063407
1402,000000	95,564660
1401,000000	95,916092
1400,000000	96,160458
1399,000000	96,301264
1398,000000	96,339079
1397,000000	96,287941
1396,000000	96,149186
1395,000000	95,920527
1394,000000	95,630525
1393,000000	95,322455
1392,000000	95,010339
1391,000000	94,684538
1390,000000	94,337400
1389,000000	93,959775
1388,000000	93,536061
1387,000000	93,071179
1386,000000	92,604248
1385,000000	92,169516
1384,000000	91,775274
1383,000000	91,430762
1382,000000	91,163660
1381,000000	91,002712
1380,000000	90,963088
1379,000000	91,051453
1378,000000	91,263687
1377,000000	91,582737
1376,000000	91,990550
1375,000000	92,467143
1374,000000	92,967834
1373,000000	93,428243
1372,000000	93,806369
1371,000000	94,100150
1370,000000	94,323172
1369,000000	94,482570
1368,000000	94,579495
1367,000000	94,615853
1366,000000	94,594859
1365,000000	94,518573
1364,000000	94,388020
1363,000000	94,209846
1362,000000	94,001988
1361,000000	93,784567
1360,000000	93,567986
1359,000000	93,356114
1358,000000	93,155024
1357,000000	92,975671
1356,000000	92,832359
1355,000000	92,739470
1354,000000	92,705715
1353,000000	92,730347
1352,000000	92,803990
1351,000000	92,912462
1350,000000	93,034127
1349,000000	93,137188
1348,000000	93,186160
1347,000000	93,149198
1346,000000	93,000412
1345,000000	92,724368
1344,000000	92,320459
1343,000000	91,796470
1342,000000	91,154293
1341,000000	90,389494
1340,000000	89,522258
1339,000000	88,622847
1338,000000	87,784236
1337,000000	87,074597
1336,000000	86,528460
1335,000000	86,156627
1334,000000	85,943807
1333,000000	85,852652
1332,000000	85,844012
1331,000000	85,892670
1330,000000	85,980554
1329,000000	86,091406
1328,000000	86,218892
1327,000000	86,366017
1326,000000	86,533591
1325,000000	86,715442
1324,000000	86,906139
1323,000000	87,104389
1322,000000	87,306576
1321,000000	87,506456
1320,000000	87,702276
1319,000000	87,896212
1318,000000	88,086064
1317,000000	88,265199
1316,000000	88,430822
1315,000000	88,584552
1314,000000	88,724474
1313,000000	88,843238
1312,000000	88,935247
1311,000000	88,997567
1310,000000	89,023261
1309,000000	89,001615
1308,000000	88,926664
1307,000000	88,805320
1306,000000	88,659242
1305,000000	88,524917
1304,000000	88,447426
1303,000000	88,455842
1302,000000	88,536761
1301,000000	88,638776
1300,000000	88,705785
1299,000000	88,702285
1298,000000	88,610729
1297,000000	88,422056
1296,000000	88,133949
1295,000000	87,747991
1294,000000	87,262159
1293,000000	86,665944
1292,000000	85,951748
1291,000000	85,121516
1290,000000	84,176450
1289,000000	83,116844
1288,000000	81,953792
1287,000000	80,713170
1286,000000	79,415708
1285,000000	78,062249
1284,000000	76,652095
1283,000000	75,193225
1282,000000	73,686739
1281,000000	72,120373
1280,000000	70,489299
1279,000000	68,808266
1278,000000	67,090083
1277,000000	65,337814
1276,000000	63,571605
1275,000000	61,838503
1274,000000	60,180720
1273,000000	58,627219
1272,000000	57,227144
1271,000000	56,054808
1270,000000	55,172720
1269,000000	54,609650
1268,000000	54,392066
1267,000000	54,547197
1266,000000	55,052869
1265,000000	55,832346
1264,000000	56,790429
1263,000000	57,827935
1262,000000	58,825118
1261,000000	59,653016
1260,000000	60,220327
1259,000000	60,492025
1258,000000	60,473172
1257,000000	60,209534
1256,000000	59,806191
1255,000000	59,395389
1254,000000	59,064900
1253,000000	58,830002
1252,000000	58,673817
1251,000000	58,588641
1250,000000	58,580219
1249,000000	58,669686
1248,000000	58,903188
1247,000000	59,332190
1246,000000	59,967570
1245,000000	60,781918
1244,000000	61,745549
1243,000000	62,831769
1242,000000	64,000396
1241,000000	65,204204
1240,000000	66,419190
1239,000000	67,641323
1238,000000	68,858314
1237,000000	70,049429
1236,000000	71,204457
1235,000000	72,320305
1234,000000	73,383488
1233,000000	74,378936
1232,000000	75,316277
1231,000000	76,235018
1230,000000	77,187661
1229,000000	78,227057
1228,000000	79,396108
1227,000000	80,703570
1226,000000	82,105513
1225,000000	83,521474
1224,000000	84,869116
1223,000000	86,085366
1222,000000	87,128907
1221,000000	87,983216
1220,000000	88,654856
1219,000000	89,162622
1218,000000	89,532053
1217,000000	89,788754
1216,000000	89,957205
1215,000000	90,058436
1214,000000	90,106968
1213,000000	90,116599
1212,000000	90,099866
1211,000000	90,064807
1210,000000	90,013479
1209,000000	89,945109
1208,000000	89,862004
1207,000000	89,767838
1206,000000	89,664379
1205,000000	89,553293
1204,000000	89,439773
1203,000000	89,331302
1202,000000	89,233763
1201,000000	89,152259
1200,000000	89,094085
1199,000000	89,067534
1198,000000	89,076868
1197,000000	89,123220
1196,000000	89,208294
1195,000000	89,333027
1194,000000	89,497112
1193,000000	89,700901
1192,000000	89,947481
1191,000000	90,238764
1190,000000	90,571166
1189,000000	90,939723
1188,000000	91,339207
1187,000000	91,758862
1186,000000	92,180466
1185,000000	92,585473
1184,000000	92,960589
1183,000000	93,295484
1182,000000	93,580165
1181,000000	93,806551
1180,000000	93,970119
1179,000000	94,065067
1178,000000	94,084932
1177,000000	94,030319
1176,000000	93,915285
1175,000000	93,769618
1174,000000	93,633960
1173,000000	93,550444
1172,000000	93,548768
1171,000000	93,632757
1170,000000	93,778759
1169,000000	93,951276
1168,000000	94,121457
1167,000000	94,273861
1166,000000	94,405020
1165,000000	94,520415
1164,000000	94,631336
1163,000000	94,748426
1162,000000	94,875389
1161,000000	95,007740
1160,000000	95,136091
1159,000000	95,250166
1158,000000	95,342861
1157,000000	95,412964
1156,000000	95,462721
1155,000000	95,494239
1154,000000	95,509213
1153,000000	95,511399
1152,000000	95,506709
1151,000000	95,499546
1150,000000	95,491944
1149,000000	95,486042
1148,000000	95,484273
1147,000000	95,486011
1146,000000	95,485595
1145,000000	95,475849
1144,000000	95,451503
1143,000000	95,407466
1142,000000	95,337042
1141,000000	95,231634
1140,000000	95,082558
1139,000000	94,880997
1138,000000	94,615220
1137,000000	94,273442
1136,000000	93,844135
1135,000000	93,315835
1134,000000	92,675424
1133,000000	91,903672
1132,000000	90,981841
1131,000000	89,893551
1130,000000	88,626898
1129,000000	87,180692
1128,000000	85,567966
1127,000000	83,818358
1126,000000	81,967498
1125,000000	80,056059
1124,000000	78,142134
1123,000000	76,301919
1122,000000	74,608277
1121,000000	73,125319
1120,000000	71,924531
1119,000000	71,074194
1118,000000	70,613934
1117,000000	70,539877
1116,000000	70,824601
1115,000000	71,422193
1114,000000	72,247688
1113,000000	73,188958
1112,000000	74,127131
1111,000000	74,927595
1110,000000	75,420096
1109,000000	75,427223
1108,000000	74,834884
1107,000000	73,662512
1106,000000	72,091230
1105,000000	70,440429
1104,000000	69,094097
1103,000000	68,380638
1102,000000	68,454376
1101,000000	69,271270
1100,000000	70,664656
1099,000000	72,413490
1098,000000	74,292265
1097,000000	76,116486
1096,000000	77,772306
1095,000000	79,208788
1094,000000	80,408355
1093,000000	81,376902
1092,000000	82,143919
1091,000000	82,750425
1090,000000	83,228804
1089,000000	83,608806
1088,000000	83,929386
1087,000000	84,233365
1086,000000	84,554322
1085,000000	84,913596
1084,000000	85,328485
1083,000000	85,805771
1082,000000	86,330374
1081,000000	86,873361
1080,000000	87,410270
1079,000000	87,925105
1078,000000	88,403479
1077,000000	88,835025
1076,000000	89,221264
1075,000000	89,570488
1074,000000	89,887329
1073,000000	90,172541
1072,000000	90,429052
1071,000000	90,662032
1070,000000	90,872765
1069,000000	91,060852
1068,000000	91,229851
1067,000000	91,384540
1066,000000	91,526320
1065,000000	91,655265
1064,000000	91,775088
1063,000000	91,889866
1062,000000	91,998345
1061,000000	92,098528
1060,000000	92,194292
1059,000000	92,290933
1058,000000	92,385462
1057,000000	92,467294
1056,000000	92,528191
1055,000000	92,565311
1054,000000	92,577075
1053,000000	92,563630
1052,000000	92,532022
1051,000000	92,496046
1050,000000	92,469056
1049,000000	92,460373
1048,000000	92,476523
1047,000000	92,518999
1046,000000	92,580698
1045,000000	92,650560
1044,000000	92,721648
1043,000000	92,791080
1042,000000	92,855161
1041,000000	92,909798
1040,000000	92,954381
1039,000000	92,990109
1038,000000	93,015759
1037,000000	93,028565
1036,000000	93,027592
1035,000000	93,011592
1034,000000	92,975308
1033,000000	92,913931
1032,000000	92,827493
1031,000000	92,717242
1030,000000	92,581037
1029,000000	92,414453
1028,000000	92,215329
1027,000000	91,968374
1026,000000	91,623071
1025,000000	91,074177
1024,000000	90,147432
1023,000000	88,635434
1022,000000	86,439517
1021,000000	83,795370
1020,000000	81,373558
1019,000000	80,039852
1018,000000	80,332076
1017,000000	82,084722
1016,000000	84,548386
1015,000000	86,881937
1014,000000	88,602156
1013,000000	89,677647
1012,000000	90,322869
1011,000000	90,753583
1010,000000	91,087060
1009,000000	91,359571
1008,000000	91,573557
1007,000000	91,724611
1006,000000	91,811563
1005,000000	91,843118
1004,000000	91,831859
1003,000000	91,788531
1002,000000	91,719580
1001,000000	91,627999
1000,000000	91,515715
999,000000	91,384397
998,000000	91,238196
997,000000	91,084997
996,000000	90,933100
995,000000	90,786860
994,000000	90,645806
993,000000	90,508321
992,000000	90,372936
991,000000	90,233798
990,000000	90,078359
989,000000	89,891761
988,000000	89,663313
987,000000	89,387341
986,000000	89,060223
985,000000	88,683220
984,000000	88,265710
983,000000	87,820910
982,000000	87,357368
981,000000	86,877345
980,000000	86,384531
979,000000	85,886221
978,000000	85,387359
977,000000	84,888743
976,000000	84,392492
975,000000	83,903786
974,000000	83,425901
973,000000	82,959868
972,000000	82,509655
971,000000	82,081714
970,000000	81,677704
969,000000	81,293754
968,000000	80,926461
967,000000	80,572274
966,000000	80,224030
965,000000	79,876312
964,000000	79,534489
963,000000	79,211710
962,000000	78,918016
961,000000	78,663322
960,000000	78,466669
959,000000	78,351931
958,000000	78,336806
957,000000	78,431320
956,000000	78,644794
955,000000	78,977405
954,000000	79,407471
953,000000	79,901555
952,000000	80,432362
951,000000	80,982015
950,000000	81,532791
949,000000	82,068432
948,000000	82,583891
947,000000	83,082986
946,000000	83,568258
945,000000	84,039273
944,000000	84,497702
943,000000	84,944525
942,000000	85,374403
941,000000	85,779413
940,000000	86,157636
939,000000	86,513124
938,000000	86,847882
937,000000	87,160041
936,000000	87,447795
935,000000	87,710753
934,000000	87,949441
933,000000	88,166449
932,000000	88,367736
931,000000	88,558220
930,000000	88,736761
929,000000	88,898748
928,000000	89,041242
927,000000	89,164332
926,000000	89,270375
925,000000	89,366273
924,000000	89,465275
923,000000	89,582683
922,000000	89,729667
921,000000	89,911920
920,000000	90,130399
919,000000	90,378597
918,000000	90,641969
917,000000	90,904737
916,000000	91,156906
915,000000	91,393415
914,000000	91,610204
913,000000	91,804918
912,000000	91,979754
911,000000	92,140787
910,000000	92,295235
909,000000	92,450859
908,000000	92,614486
907,000000	92,787493
906,000000	92,964345
905,000000	93,138178
904,000000	93,307046
903,000000	93,472378
902,000000	93,632998
901,000000	93,784002
900,000000	93,920981
899,000000	94,043467
898,000000	94,154357
897,000000	94,258109
896,000000	94,360465
895,000000	94,468168
894,000000	94,586704
893,000000	94,716557
892,000000	94,851309
891,000000	94,980591
890,000000	95,095128
889,000000	95,188698
888,000000	95,255044
887,000000	95,284438
886,000000	95,265929
885,000000	95,188827
884,000000	95,040642
883,000000	94,804403
882,000000	94,459461
881,000000	93,987879
880,000000	93,382157
879,000000	92,657927
878,000000	91,869348
877,000000	91,116513
876,000000	90,529557
875,000000	90,227582
874,000000	90,270774
873,000000	90,636779
872,000000	91,235170
871,000000	91,940295
870,000000	92,633243
869,000000	93,236402
868,000000	93,721006
867,000000	94,091628
866,000000	94,366782
865,000000	94,569586
864,000000	94,723323
863,000000	94,846026
862,000000	94,945782
861,000000	95,023930
860,000000	95,081682
859,000000	95,122093
858,000000	95,148517
857,000000	95,163534
856,000000	95,170388
855,000000	95,173162
854,000000	95,175036
853,000000	95,177484
852,000000	95,180748
851,000000	95,184198
850,000000	95,186461
849,000000	95,186008
848,000000	95,181555
847,000000	95,171489
846,000000	95,154020
845,000000	95,128267
844,000000	95,093126
843,000000	95,044021
842,000000	94,972584
841,000000	94,872906
840,000000	94,747846
839,000000	94,606623
838,000000	94,456708
837,000000	94,301213
836,000000	94,146260
835,000000	94,008252
834,000000	93,911825
833,000000	93,880177
832,000000	93,928117
831,000000	94,063227
830,000000	94,290581
829,000000	94,614520
828,000000	95,031113
827,000000	95,518820
826,000000	96,040233
825,000000	96,555991
824,000000	97,038731
823,000000	97,475354
822,000000	97,860364
821,000000	98,189961
820,000000	98,463312
819,000000	98,686318
818,000000	98,870513
817,000000	99,025646
816,000000	99,154067
815,000000	99,254560
814,000000	99,329184
813,000000	99,384352
812,000000	99,426329
811,000000	99,459105
810,000000	99,486917
809,000000	99,515055
808,000000	99,547010
807,000000	99,583134
806,000000	99,623506
805,000000	99,670071
804,000000	99,723758
803,000000	99,780188
802,000000	99,827899
801,000000	99,846864
800,000000	99,808374
799,000000	99,686254
798,000000	99,483861
797,000000	99,255129
796,000000	99,088259
795,000000	99,050957
794,000000	99,141430
793,000000	99,293329
792,000000	99,428294
791,000000	99,503225
790,000000	99,515627
789,000000	99,479862
788,000000	99,408356
787,000000	99,310449
786,000000	99,196646
785,000000	99,079030
784,000000	98,969733
783,000000	98,878976
782,000000	98,811561
781,000000	98,764438
780,000000	98,729013
779,000000	98,695138
778,000000	98,652300
777,000000	98,590265
776,000000	98,503037
775,000000	98,392648
774,000000	98,267433
773,000000	98,138315
772,000000	98,018895
771,000000	97,925350
770,000000	97,869772
769,000000	97,852749
768,000000	97,866708
767,000000	97,907798
766,000000	97,982066
765,000000	98,098205
764,000000	98,256011
763,000000	98,443737
762,000000	98,644663
761,000000	98,843724
760,000000	99,028539
759,000000	99,188322
758,000000	99,315722
757,000000	99,410829
756,000000	99,481465
755,000000	99,536300
754,000000	99,577314
753,000000	99,601259
752,000000	99,608089
751,000000	99,601901
750,000000	99,580325
749,000000	99,528688
748,000000	99,429932
747,000000	99,276383
746,000000	99,065580
745,000000	98,785305
744,000000	98,407281
743,000000	97,887723
742,000000	97,161401
741,000000	96,130940
740,000000	94,664337
739,000000	92,612006
738,000000	89,845369
737,000000	86,324137
736,000000	82,173108
735,000000	77,723147
734,000000	73,493166
733,000000	70,121994
732,000000	68,235750
731,000000	68,245076
730,000000	70,166798
729,000000	73,575788
728,000000	77,728843
727,000000	81,833143
726,000000	85,328788
725,000000	88,009003
724,000000	89,939917
723,000000	91,301718
722,000000	92,265008
721,000000	92,942071
720,000000	93,393827
719,000000	93,655411
718,000000	93,752597
717,000000	93,705139
716,000000	93,528546
715,000000	93,238842
714,000000	92,855201
713,000000	92,397201
712,000000	91,881171
711,000000	91,317693
710,000000	90,712898
709,000000	90,074137
708,000000	89,411843
707,000000	88,733829
706,000000	88,044052
705,000000	87,354705
704,000000	86,694476
703,000000	86,095629
702,000000	85,575388
701,000000	85,132835
700,000000	84,755687
699,000000	84,426750
698,000000	84,133518
697,000000	83,876935
696,000000	83,664425
695,000000	83,494935
694,000000	83,361270
693,000000	83,263103
692,000000	83,203798
691,000000	83,179599
690,000000	83,188367
689,000000	83,243219
688,000000	83,356067
687,000000	83,510440
686,000000	83,673732
685,000000	83,831161
684,000000	83,987074
683,000000	84,143809
682,000000	84,302731
681,000000	84,479037
680,000000	84,691454
679,000000	84,943460
678,000000	85,233719
677,000000	85,572420
676,000000	85,967220
675,000000	86,408136
674,000000	86,881470
673,000000	87,379432
672,000000	87,876665
671,000000	88,352340
670,000000	88,841262
669,000000	89,455979
668,000000	90,209734
667,000000	90,856957
666,000000	91,241585
665,000000	91,459439
664,000000	91,610333
663,000000	91,702913
662,000000	91,693062
661,000000	91,541510
660,000000	91,240063
659,000000	90,800585
658,000000	90,244941
657,000000	89,587936
656,000000	88,833509
655,000000	87,991403
654,000000	87,085895
653,000000	86,140161
652,000000	85,172051
651,000000	84,205469
650,000000	83,260034
649,000000	82,333152
648,000000	81,413371
647,000000	80,495508
646,000000	79,563754
645,000000	78,589503
644,000000	77,571319
643,000000	76,546838
642,000000	75,543024
641,000000	74,553965
640,000000	73,597259
639,000000	72,746403
638,000000	72,071173
637,000000	71,591219
636,000000	71,313561
635,000000	71,254867
634,000000	71,390694
633,000000	71,645779
632,000000	71,960448
631,000000	72,307230
630,000000	72,634634
629,000000	72,863725
628,000000	72,959181
627,000000	72,947886
626,000000	72,853363
625,000000	72,660860
624,000000	72,364642
623,000000	71,996137
622,000000	71,581181
621,000000	71,116058
620,000000	70,607040
619,000000	70,089738
618,000000	69,586874
617,000000	69,091902
616,000000	68,618681
615,000000	68,217635
614,000000	67,915880
613,000000	67,692702
612,000000	67,535536
611,000000	67,467304
610,000000	67,501013
609,000000	67,624215
608,000000	67,852066
607,000000	68,246798
606,000000	68,858854
605,000000	69,698430
604,000000	70,776057
603,000000	72,111129
602,000000	73,688838
601,000000	75,449103
600,000000	77,319269
599,000000	79,220060
598,000000	81,055857
597,000000	82,741527
596,000000	84,233591
595,000000	85,520570
594,000000	86,603105
593,000000	87,498401
592,000000	88,242628
591,000000	88,876715
590,000000	89,435076
589,000000	89,947047
588,000000	90,435548
587,000000	90,903654
586,000000	91,335993
585,000000	91,721586
584,000000	92,066281
583,000000	92,381137
582,000000	92,669451
581,000000	92,931070
580,000000	93,169482
579,000000	93,390460
578,000000	93,601719
577,000000	93,812416
576,000000	94,023711
575,000000	94,222119
574,000000	94,394006
573,000000	94,545020
572,000000	94,692951
571,000000	94,845896
570,000000	94,999712
569,000000	95,153694
568,000000	95,314791
567,000000	95,484718
566,000000	95,655219
565,000000	95,816467
564,000000	95,958804
563,000000	96,069090
562,000000	96,139257
561,000000	96,177998
560,000000	96,204201
559,000000	96,230477
558,000000	96,260173
557,000000	96,294334
556,000000	96,332039
555,000000	96,367290
554,000000	96,393989
553,000000	96,413453
552,000000	96,431103
551,000000	96,448446
550,000000	96,461579
549,000000	96,463107
548,000000	96,445147
547,000000	96,408325
546,000000	96,369184
545,000000	96,347042
544,000000	96,340946
543,000000	96,332836
542,000000	96,313952
541,000000	96,293997
540,000000	96,281691
539,000000	96,273956
538,000000	96,272890
537,000000	96,295294
536,000000	96,353407
535,000000	96,438547
534,000000	96,535847
533,000000	96,642380
532,000000	96,755840
531,000000	96,855987
530,000000	96,916577
529,000000	96,931633
528,000000	96,916667
527,000000	96,893617
526,000000	96,883007
525,000000	96,894721
524,000000	96,913584
523,000000	96,907603
522,000000	96,862858
521,000000	96,801942
520,000000	96,759782
519,000000	96,748785
518,000000	96,754923
517,000000	96,759610
516,000000	96,755610
515,000000	96,747804
514,000000	96,748032
513,000000	96,762113
512,000000	96,776018
511,000000	96,764860
510,000000	96,719993
509,000000	96,650879
508,000000	96,554825
507,000000	96,408060
506,000000	96,198094
505,000000	95,940949
504,000000	95,655960
503,000000	95,353291
502,000000	95,057614
501,000000	94,811129
500,000000	94,634503
499,000000	94,513111
498,000000	94,433626
497,000000	94,404351
496,000000	94,426216
495,000000	94,467210
494,000000	94,488196
493,000000	94,485398
492,000000	94,487712
491,000000	94,520423
490,000000	94,589945
489,000000	94,693413
488,000000	94,818072
487,000000	94,936205
486,000000	95,028611
485,000000	95,114433
484,000000	95,234824
483,000000	95,406283
482,000000	95,610135
481,000000	95,822020
480,000000	96,023081
479,000000	96,187883
478,000000	96,296570
477,000000	96,361946
476,000000	96,417108
475,000000	96,477990
474,000000	96,543498
473,000000	96,623634
472,000000	96,730078
471,000000	96,837608
470,000000	96,895101
469,000000	96,881529
468,000000	96,823969
467,000000	96,766063
466,000000	96,734375
465,000000	96,734017
464,000000	96,764755
463,000000	96,831055
462,000000	96,939037
461,000000	97,084207
460,000000	97,238719
459,000000	97,354557
458,000000	97,396884
457,000000	97,380282
456,000000	97,338320
455,000000	97,271658
454,000000	97,157755
453,000000	97,011303
452,000000	96,876436
451,000000	96,809626
450,000000	96,818539
