# Supplementary material for: Machine learning-assisted non-destructive plasticizer identification and quantification in historical PVC objects based on IR spectroscopy
Source: Sci Rep. 2022 Mar 23;12:5017. doi: 10.1038/s41598-022-08862-1 (PMC8943100; doi:10.1038/s41598-022-08862-1)
Supplement: Supplementary file 1 — Supplementary Information 1. [file 41598_2022_8862_MOESM1_ESM.zip › Plasticizers_PVC_data/ATR_FTIR_all/PVC4.ASC]

PE IR       SUBTECH     SPECTRUM    ASCII       PEDS        4.00        
   -1
PVC4.ASC
20/10/14
12:49:24.00
20/10/14
12:49:24.00
Student
Sample 009 By student Date Wednesday, October 14 2020
450,000000
#HDR
-1
-1
#GR
cm-1
%T
1.0
0.0
4000,000000
-1,000000
3551
8
101,627738
53,580788
#DATA
4000,000000	100,487323
3999,000000	100,488001
3998,000000	100,487858
3997,000000	100,487722
3996,000000	100,488550
3995,000000	100,490509
3994,000000	100,492789
3993,000000	100,494271
3992,000000	100,494570
3991,000000	100,494401
3990,000000	100,494943
3989,000000	100,496837
3988,000000	100,499842
3987,000000	100,503307
3986,000000	100,506654
3985,000000	100,509471
3984,000000	100,511489
3983,000000	100,512753
3982,000000	100,513736
3981,000000	100,514980
3980,000000	100,516470
3979,000000	100,517474
3978,000000	100,517264
3977,000000	100,515989
3976,000000	100,514694
3975,000000	100,514446
3974,000000	100,515519
3973,000000	100,517349
3972,000000	100,519166
3971,000000	100,520643
3970,000000	100,521953
3969,000000	100,523261
3968,000000	100,524349
3967,000000	100,524847
3966,000000	100,524763
3965,000000	100,524729
3964,000000	100,525563
3963,000000	100,527490
3962,000000	100,529760
3961,000000	100,531150
3960,000000	100,530917
3959,000000	100,529492
3958,000000	100,528290
3957,000000	100,528628
3956,000000	100,530805
3955,000000	100,534053
3954,000000	100,537100
3953,000000	100,538803
3952,000000	100,538554
3951,000000	100,536556
3950,000000	100,533767
3949,000000	100,531517
3948,000000	100,530979
3947,000000	100,532531
3946,000000	100,535524
3945,000000	100,538713
3944,000000	100,541143
3943,000000	100,542671
3942,000000	100,543592
3941,000000	100,544223
3940,000000	100,544580
3939,000000	100,544360
3938,000000	100,543318
3937,000000	100,541380
3936,000000	100,538823
3935,000000	100,536553
3934,000000	100,535865
3933,000000	100,537671
3932,000000	100,541481
3931,000000	100,545674
3930,000000	100,548767
3929,000000	100,550267
3928,000000	100,550587
3927,000000	100,550262
3926,000000	100,549862
3925,000000	100,549979
3924,000000	100,550658
3923,000000	100,551305
3922,000000	100,551447
3921,000000	100,551039
3920,000000	100,549984
3919,000000	100,547982
3918,000000	100,545488
3917,000000	100,544005
3916,000000	100,544646
3915,000000	100,546892
3914,000000	100,549124
3913,000000	100,550226
3912,000000	100,549930
3911,000000	100,548569
3910,000000	100,546983
3909,000000	100,546197
3908,000000	100,546753
3907,000000	100,548604
3906,000000	100,551132
3905,000000	100,553737
3904,000000	100,555744
3903,000000	100,556555
3902,000000	100,556409
3901,000000	100,556339
3900,000000	100,557561
3899,000000	100,560266
3898,000000	100,563257
3897,000000	100,565458
3896,000000	100,566782
3895,000000	100,567572
3894,000000	100,568087
3893,000000	100,568590
3892,000000	100,569825
3891,000000	100,572402
3890,000000	100,575366
3889,000000	100,576599
3888,000000	100,575037
3887,000000	100,572643
3886,000000	100,572773
3885,000000	100,576051
3884,000000	100,579458
3883,000000	100,580636
3882,000000	100,580709
3881,000000	100,581795
3880,000000	100,584038
3879,000000	100,585930
3878,000000	100,586304
3877,000000	100,585371
3876,000000	100,584213
3875,000000	100,583790
3874,000000	100,584071
3873,000000	100,583922
3872,000000	100,582842
3871,000000	100,582498
3870,000000	100,584971
3869,000000	100,589353
3868,000000	100,592389
3867,000000	100,592641
3866,000000	100,592388
3865,000000	100,594608
3864,000000	100,598486
3863,000000	100,600856
3862,000000	100,600928
3861,000000	100,600397
3860,000000	100,600555
3859,000000	100,601685
3858,000000	100,603297
3857,000000	100,604817
3856,000000	100,605694
3855,000000	100,606844
3854,000000	100,609999
3853,000000	100,614568
3852,000000	100,617683
3851,000000	100,618223
3850,000000	100,617322
3849,000000	100,616729
3848,000000	100,616937
3847,000000	100,617128
3846,000000	100,616780
3845,000000	100,616451
3844,000000	100,616942
3843,000000	100,618833
3842,000000	100,621931
3841,000000	100,625214
3840,000000	100,628016
3839,000000	100,630148
3838,000000	100,631074
3837,000000	100,630879
3836,000000	100,630406
3835,000000	100,630711
3834,000000	100,632133
3833,000000	100,634314
3832,000000	100,636859
3831,000000	100,639297
3830,000000	100,641048
3829,000000	100,642081
3828,000000	100,642839
3827,000000	100,643804
3826,000000	100,645200
3825,000000	100,646384
3824,000000	100,646510
3823,000000	100,646481
3822,000000	100,648318
3821,000000	100,652368
3820,000000	100,656010
3819,000000	100,657027
3818,000000	100,655767
3817,000000	100,654498
3816,000000	100,655197
3815,000000	100,657309
3814,000000	100,658768
3813,000000	100,659127
3812,000000	100,660231
3811,000000	100,663307
3810,000000	100,667594
3809,000000	100,671666
3808,000000	100,674893
3807,000000	100,677130
3806,000000	100,677612
3805,000000	100,675306
3804,000000	100,670950
3803,000000	100,667495
3802,000000	100,668166
3801,000000	100,673053
3800,000000	100,678827
3799,000000	100,683161
3798,000000	100,686687
3797,000000	100,690753
3796,000000	100,695121
3795,000000	100,698405
3794,000000	100,699879
3793,000000	100,700194
3792,000000	100,700334
3791,000000	100,700392
3790,000000	100,700148
3789,000000	100,700170
3788,000000	100,701460
3787,000000	100,704040
3786,000000	100,706821
3785,000000	100,708872
3784,000000	100,710341
3783,000000	100,711697
3782,000000	100,713006
3781,000000	100,714155
3780,000000	100,715113
3779,000000	100,715808
3778,000000	100,716316
3777,000000	100,716956
3776,000000	100,718035
3775,000000	100,719845
3774,000000	100,722241
3773,000000	100,724468
3772,000000	100,725559
3771,000000	100,725285
3770,000000	100,724096
3769,000000	100,722394
3768,000000	100,720693
3767,000000	100,719820
3766,000000	100,720379
3765,000000	100,722129
3764,000000	100,723469
3763,000000	100,722371
3762,000000	100,718913
3761,000000	100,715866
3760,000000	100,716197
3759,000000	100,719641
3758,000000	100,723890
3757,000000	100,728098
3756,000000	100,732486
3755,000000	100,737028
3754,000000	100,741077
3753,000000	100,743822
3752,000000	100,743979
3751,000000	100,739939
3750,000000	100,733508
3749,000000	100,730088
3748,000000	100,732177
3747,000000	100,736783
3746,000000	100,739115
3745,000000	100,737488
3744,000000	100,735198
3743,000000	100,735481
3742,000000	100,737882
3741,000000	100,741571
3740,000000	100,746801
3739,000000	100,752742
3738,000000	100,757622
3737,000000	100,762099
3736,000000	100,768956
3735,000000	100,778777
3734,000000	100,787121
3733,000000	100,789830
3732,000000	100,787508
3731,000000	100,783034
3730,000000	100,778093
3729,000000	100,772661
3728,000000	100,767307
3727,000000	100,764057
3726,000000	100,764334
3725,000000	100,767027
3724,000000	100,770201
3723,000000	100,773301
3722,000000	100,776411
3721,000000	100,779140
3720,000000	100,781003
3719,000000	100,781375
3718,000000	100,779713
3717,000000	100,776256
3716,000000	100,771685
3715,000000	100,766969
3714,000000	100,762993
3713,000000	100,760119
3712,000000	100,758156
3711,000000	100,756741
3710,000000	100,756547
3709,000000	100,758806
3708,000000	100,763584
3707,000000	100,769547
3706,000000	100,774788
3705,000000	100,778158
3704,000000	100,779666
3703,000000	100,779672
3702,000000	100,778091
3701,000000	100,774894
3700,000000	100,770893
3699,000000	100,767145
3698,000000	100,763843
3697,000000	100,760451
3696,000000	100,755725
3695,000000	100,748284
3694,000000	100,738730
3693,000000	100,730696
3692,000000	100,728557
3691,000000	100,733607
3690,000000	100,741766
3689,000000	100,746528
3688,000000	100,745326
3687,000000	100,740622
3686,000000	100,735182
3685,000000	100,729973
3684,000000	100,724744
3683,000000	100,718012
3682,000000	100,707344
3681,000000	100,690916
3680,000000	100,669103
3679,000000	100,644732
3678,000000	100,622561
3677,000000	100,610649
3676,000000	100,617209
3675,000000	100,639124
3674,000000	100,662599
3673,000000	100,678643
3672,000000	100,687398
3671,000000	100,693074
3670,000000	100,698525
3669,000000	100,702711
3668,000000	100,704604
3667,000000	100,705463
3666,000000	100,706591
3665,000000	100,708182
3664,000000	100,709615
3663,000000	100,710386
3662,000000	100,710750
3661,000000	100,711451
3660,000000	100,712644
3659,000000	100,713609
3658,000000	100,713391
3657,000000	100,711764
3656,000000	100,709502
3655,000000	100,707376
3654,000000	100,705377
3653,000000	100,703287
3652,000000	100,701868
3651,000000	100,702523
3650,000000	100,705415
3649,000000	100,708075
3648,000000	100,709165
3647,000000	100,710711
3646,000000	100,714628
3645,000000	100,720377
3644,000000	100,725762
3643,000000	100,728729
3642,000000	100,729048
3641,000000	100,728109
3640,000000	100,727154
3639,000000	100,726644
3638,000000	100,726486
3637,000000	100,726248
3636,000000	100,725332
3635,000000	100,723705
3634,000000	100,722417
3633,000000	100,722195
3632,000000	100,722194
3631,000000	100,720893
3630,000000	100,718311
3629,000000	100,716447
3628,000000	100,716439
3627,000000	100,717343
3626,000000	100,717977
3625,000000	100,718255
3624,000000	100,719214
3623,000000	100,722082
3622,000000	100,726897
3621,000000	100,731487
3620,000000	100,731874
3619,000000	100,725111
3618,000000	100,713453
3617,000000	100,702999
3616,000000	100,697734
3615,000000	100,697158
3614,000000	100,698167
3613,000000	100,697856
3612,000000	100,695573
3611,000000	100,692237
3610,000000	100,688627
3609,000000	100,685666
3608,000000	100,684849
3607,000000	100,687087
3606,000000	100,691545
3605,000000	100,695861
3604,000000	100,697805
3603,000000	100,696607
3602,000000	100,693355
3601,000000	100,690130
3600,000000	100,688268
3599,000000	100,687295
3598,000000	100,686009
3597,000000	100,683875
3596,000000	100,681149
3595,000000	100,678617
3594,000000	100,676900
3593,000000	100,675808
3592,000000	100,674775
3591,000000	100,673633
3590,000000	100,672902
3589,000000	100,673758
3588,000000	100,676380
3587,000000	100,678892
3586,000000	100,679224
3585,000000	100,677543
3584,000000	100,675614
3583,000000	100,675003
3582,000000	100,675819
3581,000000	100,676894
3580,000000	100,676872
3579,000000	100,675499
3578,000000	100,673533
3577,000000	100,671714
3576,000000	100,669880
3575,000000	100,667386
3574,000000	100,664139
3573,000000	100,660643
3572,000000	100,657371
3571,000000	100,654171
3570,000000	100,650270
3569,000000	100,645243
3568,000000	100,640353
3567,000000	100,637907
3566,000000	100,638952
3565,000000	100,641958
3564,000000	100,644087
3563,000000	100,643431
3562,000000	100,640166
3561,000000	100,635893
3560,000000	100,632211
3559,000000	100,629960
3558,000000	100,629335
3557,000000	100,630106
3556,000000	100,631401
3555,000000	100,631872
3554,000000	100,630595
3553,000000	100,627713
3552,000000	100,623994
3551,000000	100,620115
3550,000000	100,616342
3549,000000	100,612844
3548,000000	100,610014
3547,000000	100,608240
3546,000000	100,607499
3545,000000	100,607318
3544,000000	100,607248
3543,000000	100,607399
3542,000000	100,608286
3541,000000	100,609999
3540,000000	100,611764
3539,000000	100,612476
3538,000000	100,611768
3537,000000	100,610438
3536,000000	100,609696
3535,000000	100,610027
3534,000000	100,610663
3533,000000	100,610217
3532,000000	100,607940
3531,000000	100,604557
3530,000000	100,601766
3529,000000	100,600591
3528,000000	100,600526
3527,000000	100,600532
3526,000000	100,600557
3525,000000	100,601583
3524,000000	100,604205
3523,000000	100,607654
3522,000000	100,610440
3521,000000	100,611496
3520,000000	100,610538
3519,000000	100,607918
3518,000000	100,604463
3517,000000	100,601233
3516,000000	100,598908
3515,000000	100,597550
3514,000000	100,596897
3513,000000	100,596770
3512,000000	100,597180
3511,000000	100,598143
3510,000000	100,599415
3509,000000	100,600454
3508,000000	100,600763
3507,000000	100,600303
3506,000000	100,599552
3505,000000	100,598959
3504,000000	100,598231
3503,000000	100,596481
3502,000000	100,593385
3501,000000	100,589933
3500,000000	100,587585
3499,000000	100,586857
3498,000000	100,586868
3497,000000	100,586227
3496,000000	100,584260
3495,000000	100,581430
3494,000000	100,578722
3493,000000	100,576718
3492,000000	100,575363
3491,000000	100,574469
3490,000000	100,574074
3489,000000	100,574093
3488,000000	100,573787
3487,000000	100,571972
3486,000000	100,568097
3485,000000	100,563134
3484,000000	100,559162
3483,000000	100,557915
3482,000000	100,559312
3481,000000	100,561302
3480,000000	100,561351
3479,000000	100,558298
3478,000000	100,552887
3477,000000	100,546660
3476,000000	100,540688
3475,000000	100,535555
3474,000000	100,532357
3473,000000	100,532882
3472,000000	100,538121
3471,000000	100,546588
3470,000000	100,554432
3469,000000	100,557405
3468,000000	100,553158
3467,000000	100,542328
3466,000000	100,527972
3465,000000	100,513992
3464,000000	100,503339
3463,000000	100,496745
3462,000000	100,492564
3461,000000	100,487993
3460,000000	100,480964
3459,000000	100,471317
3458,000000	100,460416
3457,000000	100,449771
3456,000000	100,440062
3455,000000	100,431240
3454,000000	100,422970
3453,000000	100,415009
3452,000000	100,407449
3451,000000	100,400990
3450,000000	100,396628
3449,000000	100,394430
3448,000000	100,392534
3447,000000	100,387973
3446,000000	100,378999
3445,000000	100,366401
3444,000000	100,352750
3443,000000	100,341181
3442,000000	100,334966
3441,000000	100,336942
3440,000000	100,347986
3439,000000	100,365500
3438,000000	100,383531
3437,000000	100,394914
3436,000000	100,394512
3435,000000	100,381985
3434,000000	100,362244
3433,000000	100,342661
3432,000000	100,328254
3431,000000	100,318762
3430,000000	100,310287
3429,000000	100,299562
3428,000000	100,286533
3427,000000	100,273389
3426,000000	100,262459
3425,000000	100,255318
3424,000000	100,252874
3423,000000	100,255147
3422,000000	100,260752
3421,000000	100,267347
3420,000000	100,273177
3419,000000	100,278364
3418,000000	100,284823
3417,000000	100,294904
3416,000000	100,309671
3415,000000	100,327770
3414,000000	100,345841
3413,000000	100,360733
3412,000000	100,371812
3411,000000	100,380922
3410,000000	100,389897
3409,000000	100,398445
3408,000000	100,405013
3407,000000	100,409538
3406,000000	100,414631
3405,000000	100,423586
3404,000000	100,437395
3403,000000	100,453790
3402,000000	100,468908
3401,000000	100,479761
3400,000000	100,485616
3399,000000	100,487872
3398,000000	100,488876
3397,000000	100,490498
3396,000000	100,493368
3395,000000	100,497115
3394,000000	100,501061
3393,000000	100,504634
3392,000000	100,507450
3391,000000	100,509433
3390,000000	100,510956
3389,000000	100,512704
3388,000000	100,515188
3387,000000	100,518312
3386,000000	100,521293
3385,000000	100,523152
3384,000000	100,523560
3383,000000	100,523384
3382,000000	100,524151
3381,000000	100,526717
3380,000000	100,530439
3379,000000	100,533737
3378,000000	100,535410
3377,000000	100,535403
3376,000000	100,534670
3375,000000	100,534495
3374,000000	100,535692
3373,000000	100,537977
3372,000000	100,540154
3371,000000	100,541240
3370,000000	100,541391
3369,000000	100,541464
3368,000000	100,541808
3367,000000	100,541845
3366,000000	100,540898
3365,000000	100,538984
3364,000000	100,536675
3363,000000	100,534489
3362,000000	100,532567
3361,000000	100,530691
3360,000000	100,528560
3359,000000	100,526286
3358,000000	100,524670
3357,000000	100,524602
3356,000000	100,526045
3355,000000	100,527926
3354,000000	100,529213
3353,000000	100,529724
3352,000000	100,529742
3351,000000	100,529319
3350,000000	100,528390
3349,000000	100,527255
3348,000000	100,526412
3347,000000	100,525891
3346,000000	100,525105
3345,000000	100,523516
3344,000000	100,521272
3343,000000	100,519196
3342,000000	100,518064
3341,000000	100,517740
3340,000000	100,516970
3339,000000	100,514413
3338,000000	100,510113
3337,000000	100,505690
3336,000000	100,502730
3335,000000	100,501203
3334,000000	100,499809
3333,000000	100,497592
3332,000000	100,494687
3331,000000	100,491700
3330,000000	100,489033
3329,000000	100,486839
3328,000000	100,485073
3327,000000	100,483301
3326,000000	100,480831
3325,000000	100,477371
3324,000000	100,473300
3323,000000	100,469217
3322,000000	100,465473
3321,000000	100,462218
3320,000000	100,459404
3319,000000	100,456364
3318,000000	100,451761
3317,000000	100,444475
3316,000000	100,434525
3315,000000	100,422862
3314,000000	100,410323
3313,000000	100,397088
3312,000000	100,382949
3311,000000	100,367710
3310,000000	100,351393
3309,000000	100,334469
3308,000000	100,317980
3307,000000	100,303017
3306,000000	100,289884
3305,000000	100,277985
3304,000000	100,266738
3303,000000	100,256434
3302,000000	100,248203
3301,000000	100,243434
3300,000000	100,243146
3299,000000	100,247569
3298,000000	100,255867
3297,000000	100,266496
3296,000000	100,278150
3295,000000	100,290207
3294,000000	100,302359
3293,000000	100,314177
3292,000000	100,325512
3291,000000	100,336965
3290,000000	100,349184
3289,000000	100,361739
3288,000000	100,373324
3287,000000	100,383216
3286,000000	100,391933
3285,000000	100,400311
3284,000000	100,408530
3283,000000	100,416571
3282,000000	100,425086
3281,000000	100,434863
3280,000000	100,445488
3279,000000	100,455238
3278,000000	100,462717
3277,000000	100,468480
3276,000000	100,474720
3275,000000	100,483346
3274,000000	100,494185
3273,000000	100,504825
3272,000000	100,512281
3271,000000	100,515226
3270,000000	100,515018
3269,000000	100,514733
3268,000000	100,516998
3267,000000	100,522346
3266,000000	100,529304
3265,000000	100,535926
3264,000000	100,541264
3263,000000	100,545503
3262,000000	100,548944
3261,000000	100,551203
3260,000000	100,551766
3259,000000	100,551054
3258,000000	100,550426
3257,000000	100,551041
3256,000000	100,552963
3255,000000	100,555438
3254,000000	100,557657
3253,000000	100,559180
3252,000000	100,560053
3251,000000	100,560865
3250,000000	100,562330
3249,000000	100,564493
3248,000000	100,566544
3247,000000	100,567667
3246,000000	100,567879
3245,000000	100,567731
3244,000000	100,567478
3243,000000	100,567012
3242,000000	100,566489
3241,000000	100,566511
3240,000000	100,567605
3239,000000	100,569744
3238,000000	100,572408
3237,000000	100,574864
3236,000000	100,576420
3235,000000	100,576623
3234,000000	100,575346
3233,000000	100,572799
3232,000000	100,569600
3231,000000	100,566803
3230,000000	100,565368
3229,000000	100,565315
3228,000000	100,565777
3227,000000	100,566241
3226,000000	100,567322
3225,000000	100,569855
3224,000000	100,573480
3223,000000	100,576829
3222,000000	100,578951
3221,000000	100,579831
3220,000000	100,579528
3219,000000	100,577624
3218,000000	100,574037
3217,000000	100,569834
3216,000000	100,566741
3215,000000	100,565794
3214,000000	100,566627
3213,000000	100,567888
3212,000000	100,568282
3211,000000	100,567454
3210,000000	100,566063
3209,000000	100,564974
3208,000000	100,564443
3207,000000	100,564250
3206,000000	100,564434
3205,000000	100,565342
3204,000000	100,566891
3203,000000	100,568254
3202,000000	100,568615
3201,000000	100,567913
3200,000000	100,566651
3199,000000	100,565249
3198,000000	100,563937
3197,000000	100,563042
3196,000000	100,562956
3195,000000	100,563752
3194,000000	100,564953
3193,000000	100,565750
3192,000000	100,565521
3191,000000	100,564371
3190,000000	100,563243
3189,000000	100,563244
3188,000000	100,564644
3187,000000	100,566551
3186,000000	100,567691
3185,000000	100,567402
3184,000000	100,565932
3183,000000	100,564011
3182,000000	100,562329
3181,000000	100,561326
3180,000000	100,561215
3179,000000	100,562041
3178,000000	100,563596
3177,000000	100,565259
3176,000000	100,566124
3175,000000	100,565682
3174,000000	100,564422
3173,000000	100,563573
3172,000000	100,564099
3171,000000	100,566021
3170,000000	100,568615
3169,000000	100,570932
3168,000000	100,572104
3167,000000	100,571597
3166,000000	100,569712
3165,000000	100,567776
3164,000000	100,567433
3163,000000	100,569331
3162,000000	100,572465
3161,000000	100,574939
3160,000000	100,575524
3159,000000	100,574534
3158,000000	100,573169
3157,000000	100,572281
3156,000000	100,572011
3155,000000	100,572407
3154,000000	100,573617
3153,000000	100,575214
3152,000000	100,575923
3151,000000	100,574715
3150,000000	100,571945
3149,000000	100,568878
3148,000000	100,566309
3147,000000	100,564184
3146,000000	100,562408
3145,000000	100,561323
3144,000000	100,561311
3143,000000	100,562415
3142,000000	100,564370
3141,000000	100,566465
3140,000000	100,567360
3139,000000	100,565821
3138,000000	100,562029
3137,000000	100,557702
3136,000000	100,554596
3135,000000	100,553091
3134,000000	100,552409
3133,000000	100,551721
3132,000000	100,550666
3131,000000	100,549146
3130,000000	100,547119
3129,000000	100,544685
3128,000000	100,542208
3127,000000	100,540372
3126,000000	100,539931
3125,000000	100,541005
3124,000000	100,542582
3123,000000	100,543170
3122,000000	100,542181
3121,000000	100,540349
3120,000000	100,538615
3119,000000	100,537104
3118,000000	100,535432
3117,000000	100,533484
3116,000000	100,531400
3115,000000	100,529121
3114,000000	100,526453
3113,000000	100,523436
3112,000000	100,520164
3111,000000	100,516405
3110,000000	100,511846
3109,000000	100,506746
3108,000000	100,501901
3107,000000	100,497831
3106,000000	100,494153
3105,000000	100,489909
3104,000000	100,484410
3103,000000	100,477766
3102,000000	100,470712
3101,000000	100,463971
3100,000000	100,457853
3099,000000	100,452419
3098,000000	100,447875
3097,000000	100,444510
3096,000000	100,442262
3095,000000	100,440541
3094,000000	100,438579
3093,000000	100,435903
3092,000000	100,432446
3091,000000	100,428304
3090,000000	100,423350
3089,000000	100,417074
3088,000000	100,408922
3087,000000	100,398996
3086,000000	100,388324
3085,000000	100,378336
3084,000000	100,370052
3083,000000	100,363682
3082,000000	100,358676
3081,000000	100,354020
3080,000000	100,348919
3079,000000	100,343561
3078,000000	100,338985
3077,000000	100,335885
3076,000000	100,333898
3075,000000	100,332332
3074,000000	100,331012
3073,000000	100,329799
3072,000000	100,327805
3071,000000	100,324001
3070,000000	100,318513
3069,000000	100,312371
3068,000000	100,305989
3067,000000	100,298821
3066,000000	100,290741
3065,000000	100,282966
3064,000000	100,277220
3063,000000	100,274465
3062,000000	100,274531
3061,000000	100,276281
3060,000000	100,277885
3059,000000	100,277650
3058,000000	100,275049
3057,000000	100,270709
3056,000000	100,265420
3055,000000	100,259850
3054,000000	100,255173
3053,000000	100,252923
3052,000000	100,253553
3051,000000	100,255745
3050,000000	100,257730
3049,000000	100,258831
3048,000000	100,259395
3047,000000	100,259779
3046,000000	100,260033
3045,000000	100,260022
3044,000000	100,259287
3043,000000	100,257136
3042,000000	100,253468
3041,000000	100,249118
3040,000000	100,244754
3039,000000	100,239758
3038,000000	100,232761
3037,000000	100,223209
3036,000000	100,211910
3035,000000	100,200271
3034,000000	100,189426
3033,000000	100,179746
3032,000000	100,170568
3031,000000	100,160526
3030,000000	100,148797
3029,000000	100,136052
3028,000000	100,123646
3027,000000	100,111922
3026,000000	100,099852
3025,000000	100,086338
3024,000000	100,071354
3023,000000	100,055554
3022,000000	100,039224
3021,000000	100,021993
3020,000000	100,003311
3019,000000	99,982865
3018,000000	99,960520
3017,000000	99,936129
3016,000000	99,909683
3015,000000	99,881511
3014,000000	99,852060
3013,000000	99,821187
3012,000000	99,787883
3011,000000	99,751184
3010,000000	99,711244
3009,000000	99,669199
3008,000000	99,625940
3007,000000	99,581400
3006,000000	99,535085
3005,000000	99,486522
3004,000000	99,435001
3003,000000	99,379483
3002,000000	99,319247
3001,000000	99,254356
3000,000000	99,184816
2999,000000	99,109521
2998,000000	99,026619
2997,000000	98,934635
2996,000000	98,833121
2995,000000	98,722065
2994,000000	98,601047
2993,000000	98,468948
2992,000000	98,323671
2991,000000	98,162601
2990,000000	97,983260
2989,000000	97,783831
2988,000000	97,563232
2987,000000	97,320455
2986,000000	97,054691
2985,000000	96,765496
2984,000000	96,452821
2983,000000	96,117312
2982,000000	95,760099
2981,000000	95,382685
2980,000000	94,986245
2979,000000	94,571454
2978,000000	94,139318
2977,000000	93,690938
2976,000000	93,226658
2975,000000	92,745639
2974,000000	92,247226
2973,000000	91,732695
2972,000000	91,204826
2971,000000	90,667036
2970,000000	90,123570
2969,000000	89,580806
2968,000000	89,047339
2967,000000	88,532944
2966,000000	88,048261
2965,000000	87,604224
2964,000000	87,211774
2963,000000	86,880632
2962,000000	86,619360
2961,000000	86,434957
2960,000000	86,331077
2959,000000	86,308617
2958,000000	86,366652
2957,000000	86,503437
2956,000000	86,714316
2955,000000	86,989790
2954,000000	87,316855
2953,000000	87,679454
2952,000000	88,058145
2951,000000	88,429404
2950,000000	88,768885
2949,000000	89,055234
2948,000000	89,271799
2947,000000	89,406919
2946,000000	89,453721
2945,000000	89,410991
2944,000000	89,281629
2943,000000	89,071843
2942,000000	88,790958
2941,000000	88,451060
2940,000000	88,065594
2939,000000	87,646585
2938,000000	87,205238
2937,000000	86,753117
2936,000000	86,303199
2935,000000	85,869569
2934,000000	85,466651
2933,000000	85,108719
2932,000000	84,807158
2931,000000	84,569221
2930,000000	84,398176
2929,000000	84,294345
2928,000000	84,254401
2927,000000	84,270492
2926,000000	84,331950
2925,000000	84,427069
2924,000000	84,544070
2923,000000	84,671374
2922,000000	84,799959
2921,000000	84,925621
2920,000000	85,048412
2919,000000	85,170812
2918,000000	85,296858
2917,000000	85,432137
2916,000000	85,582709
2915,000000	85,753029
2914,000000	85,944780
2913,000000	86,157371
2912,000000	86,389221
2911,000000	86,640013
2910,000000	86,912028
2909,000000	87,208863
2908,000000	87,532376
2907,000000	87,881428
2906,000000	88,253980
2905,000000	88,648769
2904,000000	89,064122
2903,000000	89,495705
2902,000000	89,936408
2901,000000	90,378437
2900,000000	90,814342
2899,000000	91,237960
2898,000000	91,644686
2897,000000	92,031687
2896,000000	92,397431
2895,000000	92,740795
2894,000000	93,060763
2893,000000	93,355970
2892,000000	93,624652
2891,000000	93,865102
2890,000000	94,076146
2889,000000	94,256646
2888,000000	94,403900
2887,000000	94,513235
2886,000000	94,579402
2885,000000	94,598140
2884,000000	94,566683
2883,000000	94,483321
2882,000000	94,347861
2881,000000	94,162581
2880,000000	93,933352
2879,000000	93,670267
2878,000000	93,387985
2877,000000	93,105321
2876,000000	92,842549
2875,000000	92,618893
2874,000000	92,450044
2873,000000	92,346342
2872,000000	92,310242
2871,000000	92,333908
2870,000000	92,398616
2869,000000	92,477098
2868,000000	92,538773
2867,000000	92,557211
2866,000000	92,517293
2865,000000	92,418267
2864,000000	92,272357
2863,000000	92,100491
2862,000000	91,928118
2861,000000	91,780957
2860,000000	91,681720
2859,000000	91,647274
2858,000000	91,686836
2857,000000	91,801098
2856,000000	91,982054
2855,000000	92,215716
2854,000000	92,486972
2853,000000	92,784075
2852,000000	93,101498
2851,000000	93,440572
2850,000000	93,806167
2849,000000	94,199875
2848,000000	94,614379
2847,000000	95,034173
2846,000000	95,442430
2845,000000	95,826772
2844,000000	96,180632
2843,000000	96,502647
2842,000000	96,795271
2841,000000	97,062331
2840,000000	97,305757
2839,000000	97,524927
2838,000000	97,719795
2837,000000	97,893341
2836,000000	98,049719
2835,000000	98,190958
2834,000000	98,316458
2833,000000	98,425665
2832,000000	98,520121
2831,000000	98,602553
2830,000000	98,674961
2829,000000	98,737766
2828,000000	98,790547
2827,000000	98,833235
2826,000000	98,866452
2825,000000	98,890999
2824,000000	98,907306
2823,000000	98,915846
2822,000000	98,918116
2821,000000	98,916526
2820,000000	98,913443
2819,000000	98,911189
2818,000000	98,913245
2817,000000	98,924680
2816,000000	98,950172
2815,000000	98,991515
2814,000000	99,047291
2813,000000	99,114319
2812,000000	99,188583
2811,000000	99,265302
2810,000000	99,339448
2809,000000	99,407201
2808,000000	99,467130
2807,000000	99,519904
2806,000000	99,567077
2805,000000	99,610121
2804,000000	99,650002
2803,000000	99,687220
2802,000000	99,722015
2801,000000	99,754428
2800,000000	99,784246
2799,000000	99,811120
2798,000000	99,834911
2797,000000	99,856059
2796,000000	99,875568
2795,000000	99,894578
2794,000000	99,913877
2793,000000	99,933584
2792,000000	99,953224
2791,000000	99,972047
2790,000000	99,989270
2789,000000	100,004276
2788,000000	100,017014
2787,000000	100,028490
2786,000000	100,040341
2785,000000	100,053369
2784,000000	100,066607
2783,000000	100,078298
2782,000000	100,087707
2781,000000	100,095620
2780,000000	100,103321
2779,000000	100,111789
2778,000000	100,121643
2777,000000	100,132776
2776,000000	100,143652
2775,000000	100,151854
2774,000000	100,156103
2773,000000	100,157419
2772,000000	100,157981
2771,000000	100,159226
2770,000000	100,161356
2769,000000	100,164067
2768,000000	100,167064
2767,000000	100,170184
2766,000000	100,173604
2765,000000	100,177733
2764,000000	100,182389
2763,000000	100,186296
2762,000000	100,187965
2761,000000	100,187072
2760,000000	100,184596
2759,000000	100,181800
2758,000000	100,179478
2757,000000	100,178024
2756,000000	100,177509
2755,000000	100,177490
2754,000000	100,177177
2753,000000	100,176047
2752,000000	100,174149
2751,000000	100,171778
2750,000000	100,169070
2749,000000	100,165952
2748,000000	100,162266
2747,000000	100,157808
2746,000000	100,152409
2745,000000	100,146124
2744,000000	100,139444
2743,000000	100,133297
2742,000000	100,128689
2741,000000	100,126094
2740,000000	100,125078
2739,000000	100,124607
2738,000000	100,123757
2737,000000	100,122131
2736,000000	100,119894
2735,000000	100,117774
2734,000000	100,116904
2733,000000	100,118147
2732,000000	100,121506
2731,000000	100,126498
2730,000000	100,133121
2729,000000	100,141884
2728,000000	100,152778
2727,000000	100,164828
2726,000000	100,176874
2725,000000	100,188347
2724,000000	100,199009
2723,000000	100,208553
2722,000000	100,217009
2721,000000	100,225102
2720,000000	100,233583
2719,000000	100,242369
2718,000000	100,250714
2717,000000	100,258035
2716,000000	100,264223
2715,000000	100,269430
2714,000000	100,274011
2713,000000	100,278419
2712,000000	100,282668
2711,000000	100,286131
2710,000000	100,288404
2709,000000	100,290236
2708,000000	100,293080
2707,000000	100,297719
2706,000000	100,303738
2705,000000	100,310185
2704,000000	100,316167
2703,000000	100,320890
2702,000000	100,323907
2701,000000	100,325663
2700,000000	100,327278
2699,000000	100,329430
2698,000000	100,331723
2697,000000	100,333390
2696,000000	100,334274
2695,000000	100,334723
2694,000000	100,334797
2693,000000	100,334187
2692,000000	100,332948
2691,000000	100,331914
2690,000000	100,332044
2689,000000	100,333439
2688,000000	100,335155
2687,000000	100,335927
2686,000000	100,335020
2685,000000	100,332529
2684,000000	100,329153
2683,000000	100,325794
2682,000000	100,323119
2681,000000	100,321238
2680,000000	100,319801
2679,000000	100,318462
2678,000000	100,317190
2677,000000	100,316041
2676,000000	100,314897
2675,000000	100,313710
2674,000000	100,312882
2673,000000	100,313000
2672,000000	100,314196
2671,000000	100,316076
2670,000000	100,318297
2669,000000	100,320892
2668,000000	100,323965
2667,000000	100,327509
2666,000000	100,331681
2665,000000	100,336915
2664,000000	100,343510
2663,000000	100,351280
2662,000000	100,359809
2661,000000	100,368826
2660,000000	100,378117
2659,000000	100,387323
2658,000000	100,396148
2657,000000	100,404754
2656,000000	100,413735
2655,000000	100,423572
2654,000000	100,434046
2653,000000	100,444140
2652,000000	100,452664
2651,000000	100,459285
2650,000000	100,464983
2649,000000	100,471180
2648,000000	100,478352
2647,000000	100,485630
2646,000000	100,491643
2645,000000	100,495501
2644,000000	100,497182
2643,000000	100,497681
2642,000000	100,498795
2641,000000	100,501830
2640,000000	100,506046
2639,000000	100,509046
2638,000000	100,509356
2637,000000	100,508095
2636,000000	100,507322
2635,000000	100,507247
2634,000000	100,506143
2633,000000	100,503011
2632,000000	100,499335
2631,000000	100,497751
2630,000000	100,499556
2629,000000	100,503843
2628,000000	100,508498
2627,000000	100,511596
2626,000000	100,512259
2625,000000	100,510940
2624,000000	100,509098
2623,000000	100,508258
2622,000000	100,509113
2621,000000	100,511411
2620,000000	100,514465
2619,000000	100,517449
2618,000000	100,519317
2617,000000	100,519091
2616,000000	100,516724
2615,000000	100,513517
2614,000000	100,511118
2613,000000	100,510023
2612,000000	100,509474
2611,000000	100,508870
2610,000000	100,508686
2609,000000	100,509619
2608,000000	100,511275
2607,000000	100,512355
2606,000000	100,511998
2605,000000	100,510599
2604,000000	100,509461
2603,000000	100,509938
2602,000000	100,512546
2601,000000	100,516392
2600,000000	100,519727
2599,000000	100,521618
2598,000000	100,522896
2597,000000	100,524914
2596,000000	100,527711
2595,000000	100,530011
2594,000000	100,530810
2593,000000	100,530108
2592,000000	100,528295
2591,000000	100,525701
2590,000000	100,522821
2589,000000	100,520199
2588,000000	100,517869
2587,000000	100,515494
2586,000000	100,513003
2585,000000	100,510476
2584,000000	100,507601
2583,000000	100,504126
2582,000000	100,500795
2581,000000	100,498880
2580,000000	100,498725
2579,000000	100,499690
2578,000000	100,501573
2577,000000	100,504925
2576,000000	100,509665
2575,000000	100,514515
2574,000000	100,518256
2573,000000	100,520631
2572,000000	100,521561
2571,000000	100,520519
2570,000000	100,517431
2569,000000	100,513610
2568,000000	100,511008
2567,000000	100,510788
2566,000000	100,512690
2565,000000	100,515131
2564,000000	100,515806
2563,000000	100,513052
2562,000000	100,507240
2561,000000	100,500466
2560,000000	100,494817
2559,000000	100,491456
2558,000000	100,490982
2557,000000	100,493212
2556,000000	100,496292
2555,000000	100,497498
2554,000000	100,495877
2553,000000	100,493312
2552,000000	100,492445
2551,000000	100,494314
2550,000000	100,498481
2549,000000	100,504024
2548,000000	100,509493
2547,000000	100,512936
2546,000000	100,513303
2545,000000	100,511449
2544,000000	100,509093
2543,000000	100,507453
2542,000000	100,507514
2541,000000	100,510456
2540,000000	100,516416
2539,000000	100,523385
2538,000000	100,528685
2537,000000	100,531481
2536,000000	100,532971
2535,000000	100,534370
2534,000000	100,535740
2533,000000	100,536720
2532,000000	100,537492
2531,000000	100,538731
2530,000000	100,541075
2529,000000	100,544704
2528,000000	100,549228
2527,000000	100,554109
2526,000000	100,559251
2525,000000	100,564860
2524,000000	100,570620
2523,000000	100,575541
2522,000000	100,578904
2521,000000	100,580915
2520,000000	100,582384
2519,000000	100,584307
2518,000000	100,587608
2517,000000	100,592229
2516,000000	100,596391
2515,000000	100,598023
2514,000000	100,597441
2513,000000	100,597508
2512,000000	100,600548
2511,000000	100,606194
2510,000000	100,612706
2509,000000	100,619056
2508,000000	100,624647
2507,000000	100,628259
2506,000000	100,628838
2505,000000	100,627025
2504,000000	100,624945
2503,000000	100,624827
2502,000000	100,628104
2501,000000	100,634642
2500,000000	100,641753
2499,000000	100,645137
2498,000000	100,642482
2497,000000	100,636068
2496,000000	100,630835
2495,000000	100,630205
2494,000000	100,634366
2493,000000	100,641426
2492,000000	100,648799
2491,000000	100,654190
2490,000000	100,657127
2489,000000	100,659575
2488,000000	100,663644
2487,000000	100,668649
2486,000000	100,671660
2485,000000	100,671265
2484,000000	100,669550
2483,000000	100,669841
2482,000000	100,673208
2481,000000	100,677607
2480,000000	100,680176
2479,000000	100,680118
2478,000000	100,679536
2477,000000	100,681462
2476,000000	100,686886
2475,000000	100,693905
2474,000000	100,699737
2473,000000	100,702956
2472,000000	100,703774
2471,000000	100,703153
2470,000000	100,702374
2469,000000	100,702764
2468,000000	100,704919
2467,000000	100,708507
2466,000000	100,713182
2465,000000	100,718925
2464,000000	100,724778
2463,000000	100,728261
2462,000000	100,727425
2461,000000	100,723417
2460,000000	100,720013
2459,000000	100,720485
2458,000000	100,725297
2457,000000	100,732428
2456,000000	100,739113
2455,000000	100,743436
2454,000000	100,745001
2453,000000	100,744510
2452,000000	100,742883
2451,000000	100,741085
2450,000000	100,740411
2449,000000	100,741710
2448,000000	100,743933
2447,000000	100,744616
2446,000000	100,742442
2445,000000	100,738418
2444,000000	100,733972
2443,000000	100,729126
2442,000000	100,723611
2441,000000	100,718558
2440,000000	100,715565
2439,000000	100,714601
2438,000000	100,714096
2437,000000	100,712823
2436,000000	100,710752
2435,000000	100,708477
2434,000000	100,706669
2433,000000	100,705639
2432,000000	100,704682
2431,000000	100,702577
2430,000000	100,699559
2429,000000	100,697909
2428,000000	100,699359
2427,000000	100,702641
2426,000000	100,704773
2425,000000	100,704162
2424,000000	100,701303
2423,000000	100,697347
2422,000000	100,693625
2421,000000	100,691890
2420,000000	100,692895
2419,000000	100,694667
2418,000000	100,694021
2417,000000	100,690214
2416,000000	100,685769
2415,000000	100,683391
2414,000000	100,683313
2413,000000	100,684063
2412,000000	100,684482
2411,000000	100,684295
2410,000000	100,683480
2409,000000	100,681728
2408,000000	100,678184
2407,000000	100,671869
2406,000000	100,663161
2405,000000	100,654797
2404,000000	100,650210
2403,000000	100,650467
2402,000000	100,653505
2401,000000	100,656408
2400,000000	100,657602
2399,000000	100,656973
2398,000000	100,655358
2397,000000	100,654484
2396,000000	100,656192
2395,000000	100,660525
2394,000000	100,665050
2393,000000	100,666718
2392,000000	100,664257
2391,000000	100,658619
2390,000000	100,651632
2389,000000	100,645250
2388,000000	100,641221
2387,000000	100,640594
2386,000000	100,643395
2385,000000	100,648258
2384,000000	100,653445
2383,000000	100,657424
2382,000000	100,659650
2381,000000	100,660882
2380,000000	100,661581
2379,000000	100,660922
2378,000000	100,657819
2377,000000	100,653981
2376,000000	100,653512
2375,000000	100,658514
2374,000000	100,666640
2373,000000	100,674195
2372,000000	100,679826
2371,000000	100,683094
2370,000000	100,683090
2369,000000	100,679388
2368,000000	100,673062
2367,000000	100,665789
2366,000000	100,659628
2365,000000	100,659063
2364,000000	100,667008
2363,000000	100,678900
2362,000000	100,686064
2361,000000	100,685255
2360,000000	100,681034
2359,000000	100,679473
2358,000000	100,684431
2357,000000	100,695312
2356,000000	100,704223
2355,000000	100,700809
2354,000000	100,688001
2353,000000	100,678972
2352,000000	100,681116
2351,000000	100,690408
2350,000000	100,698214
2349,000000	100,698137
2348,000000	100,689581
2347,000000	100,681370
2346,000000	100,684265
2345,000000	100,697415
2344,000000	100,710465
2343,000000	100,716577
2342,000000	100,719658
2341,000000	100,724459
2340,000000	100,729186
2339,000000	100,728796
2338,000000	100,723177
2337,000000	100,718283
2336,000000	100,717038
2335,000000	100,718982
2334,000000	100,723689
2333,000000	100,732270
2332,000000	100,740317
2331,000000	100,744087
2330,000000	100,742553
2329,000000	100,740992
2328,000000	100,740769
2327,000000	100,744639
2326,000000	100,754250
2325,000000	100,768385
2324,000000	100,779398
2323,000000	100,780519
2322,000000	100,772783
2321,000000	100,763154
2320,000000	100,756140
2319,000000	100,754124
2318,000000	100,757227
2317,000000	100,765672
2316,000000	100,774873
2315,000000	100,781750
2314,000000	100,785133
2313,000000	100,788262
2312,000000	100,791676
2311,000000	100,795810
2310,000000	100,800195
2309,000000	100,805339
2308,000000	100,809592
2307,000000	100,812985
2306,000000	100,817798
2305,000000	100,826956
2304,000000	100,838815
2303,000000	100,849188
2302,000000	100,855002
2301,000000	100,857127
2300,000000	100,856726
2299,000000	100,854855
2298,000000	100,851810
2297,000000	100,849392
2296,000000	100,848243
2295,000000	100,848881
2294,000000	100,850648
2293,000000	100,852458
2292,000000	100,851786
2291,000000	100,847443
2290,000000	100,841261
2289,000000	100,836441
2288,000000	100,834433
2287,000000	100,835098
2286,000000	100,839019
2285,000000	100,846320
2284,000000	100,854614
2283,000000	100,860406
2282,000000	100,863315
2281,000000	100,864914
2280,000000	100,864685
2279,000000	100,860102
2278,000000	100,852227
2277,000000	100,846704
2276,000000	100,847262
2275,000000	100,851718
2274,000000	100,856297
2273,000000	100,861472
2272,000000	100,870067
2271,000000	100,881846
2270,000000	100,892082
2269,000000	100,895799
2268,000000	100,892442
2267,000000	100,887220
2266,000000	100,887367
2265,000000	100,895716
2264,000000	100,908019
2263,000000	100,918198
2262,000000	100,925097
2261,000000	100,931540
2260,000000	100,938373
2259,000000	100,943059
2258,000000	100,944391
2257,000000	100,944439
2256,000000	100,945411
2255,000000	100,947446
2254,000000	100,950215
2253,000000	100,953645
2252,000000	100,956218
2251,000000	100,955880
2250,000000	100,953272
2249,000000	100,951961
2248,000000	100,954846
2247,000000	100,963131
2246,000000	100,978026
2245,000000	100,999383
2244,000000	101,021615
2243,000000	101,035312
2242,000000	101,035498
2241,000000	101,026470
2240,000000	101,017410
2239,000000	101,015404
2238,000000	101,023093
2237,000000	101,039166
2236,000000	101,058420
2235,000000	101,073782
2234,000000	101,081096
2233,000000	101,081768
2232,000000	101,080136
2231,000000	101,079442
2230,000000	101,080558
2229,000000	101,082403
2228,000000	101,082350
2227,000000	101,078071
2226,000000	101,070305
2225,000000	101,063297
2224,000000	101,062063
2223,000000	101,069655
2222,000000	101,085657
2221,000000	101,105165
2220,000000	101,120004
2219,000000	101,123555
2218,000000	101,114904
2217,000000	101,098744
2216,000000	101,083678
2215,000000	101,080419
2214,000000	101,095780
2213,000000	101,123553
2212,000000	101,145787
2211,000000	101,149481
2210,000000	101,139738
2209,000000	101,132093
2208,000000	101,135634
2207,000000	101,149236
2206,000000	101,169635
2205,000000	101,193406
2204,000000	101,212875
2203,000000	101,220341
2202,000000	101,218199
2201,000000	101,217205
2200,000000	101,223200
2199,000000	101,232083
2198,000000	101,238905
2197,000000	101,243892
2196,000000	101,247663
2195,000000	101,248195
2194,000000	101,245594
2193,000000	101,243055
2192,000000	101,240047
2191,000000	101,231132
2190,000000	101,214729
2189,000000	101,197471
2188,000000	101,186765
2187,000000	101,183824
2186,000000	101,185409
2185,000000	101,186967
2184,000000	101,184111
2183,000000	101,178073
2182,000000	101,179265
2181,000000	101,196570
2180,000000	101,222742
2179,000000	101,240463
2178,000000	101,242682
2177,000000	101,237692
2176,000000	101,234765
2175,000000	101,235321
2174,000000	101,239588
2173,000000	101,249145
2172,000000	101,259446
2171,000000	101,261496
2170,000000	101,255476
2169,000000	101,252234
2168,000000	101,257040
2167,000000	101,262703
2166,000000	101,264592
2165,000000	101,270806
2164,000000	101,287238
2163,000000	101,302617
2162,000000	101,298593
2161,000000	101,268812
2160,000000	101,221287
2159,000000	101,169725
2158,000000	101,130564
2157,000000	101,118040
2156,000000	101,130910
2155,000000	101,151735
2154,000000	101,164412
2153,000000	101,166627
2152,000000	101,164898
2151,000000	101,164120
2150,000000	101,164804
2149,000000	101,163851
2148,000000	101,155714
2147,000000	101,138744
2146,000000	101,121579
2145,000000	101,116146
2144,000000	101,122462
2143,000000	101,127615
2142,000000	101,121895
2141,000000	101,109159
2140,000000	101,099171
2139,000000	101,096118
2138,000000	101,097313
2137,000000	101,097878
2136,000000	101,094229
2135,000000	101,086712
2134,000000	101,079554
2133,000000	101,074987
2132,000000	101,068815
2131,000000	101,056292
2130,000000	101,040132
2129,000000	101,027454
2128,000000	101,020515
2127,000000	101,016579
2126,000000	101,015858
2125,000000	101,022167
2124,000000	101,035244
2123,000000	101,048814
2122,000000	101,057550
2121,000000	101,060694
2120,000000	101,059097
2119,000000	101,054559
2118,000000	101,052058
2117,000000	101,055662
2116,000000	101,061137
2115,000000	101,059357
2114,000000	101,048881
2113,000000	101,038396
2112,000000	101,034580
2111,000000	101,034916
2110,000000	101,035418
2109,000000	101,037769
2108,000000	101,043729
2107,000000	101,049191
2106,000000	101,049802
2105,000000	101,048051
2104,000000	101,049621
2103,000000	101,055672
2102,000000	101,063015
2101,000000	101,068709
2100,000000	101,071365
2099,000000	101,070799
2098,000000	101,068670
2097,000000	101,066766
2096,000000	101,063214
2095,000000	101,054469
2094,000000	101,042276
2093,000000	101,033299
2092,000000	101,030545
2091,000000	101,030511
2090,000000	101,030459
2089,000000	101,032853
2088,000000	101,040094
2087,000000	101,049974
2086,000000	101,058789
2085,000000	101,064595
2084,000000	101,065559
2083,000000	101,060428
2082,000000	101,053219
2081,000000	101,052237
2080,000000	101,060723
2079,000000	101,072796
2078,000000	101,081224
2077,000000	101,084921
2076,000000	101,086506
2075,000000	101,087367
2074,000000	101,088116
2073,000000	101,088655
2072,000000	101,085780
2071,000000	101,075721
2070,000000	101,061499
2069,000000	101,052732
2068,000000	101,055448
2067,000000	101,066630
2066,000000	101,080091
2065,000000	101,092007
2064,000000	101,099988
2063,000000	101,103601
2062,000000	101,106742
2061,000000	101,112784
2060,000000	101,117144
2059,000000	101,112857
2058,000000	101,103857
2057,000000	101,102993
2056,000000	101,114781
2055,000000	101,130986
2054,000000	101,146131
2053,000000	101,165220
2052,000000	101,191047
2051,000000	101,215265
2050,000000	101,229415
2049,000000	101,236847
2048,000000	101,245332
2047,000000	101,254130
2046,000000	101,259439
2045,000000	101,266270
2044,000000	101,285033
2043,000000	101,321416
2042,000000	101,375905
2041,000000	101,445680
2040,000000	101,520347
2039,000000	101,582866
2038,000000	101,620092
2037,000000	101,627738
2036,000000	101,604415
2035,000000	101,550354
2034,000000	101,478697
2033,000000	101,418390
2032,000000	101,390586
2031,000000	101,388108
2030,000000	101,388490
2029,000000	101,377850
2028,000000	101,355547
2027,000000	101,325766
2026,000000	101,295324
2025,000000	101,272716
2024,000000	101,260586
2023,000000	101,252952
2022,000000	101,243674
2021,000000	101,231706
2020,000000	101,217383
2019,000000	101,202680
2018,000000	101,195798
2017,000000	101,204819
2016,000000	101,225549
2015,000000	101,247266
2014,000000	101,268556
2013,000000	101,292580
2012,000000	101,310039
2011,000000	101,304807
2010,000000	101,277862
2009,000000	101,249452
2008,000000	101,233501
2007,000000	101,225209
2006,000000	101,218828
2005,000000	101,217985
2004,000000	101,221723
2003,000000	101,218348
2002,000000	101,201475
2001,000000	101,181732
2000,000000	101,175413
1999,000000	101,190318
1998,000000	101,223389
1997,000000	101,261112
1996,000000	101,283319
1995,000000	101,278903
1994,000000	101,258704
1993,000000	101,244422
1992,000000	101,244152
1991,000000	101,248541
1990,000000	101,251279
1989,000000	101,256406
1988,000000	101,264735
1987,000000	101,270271
1986,000000	101,272154
1985,000000	101,275579
1984,000000	101,279177
1983,000000	101,276402
1982,000000	101,270684
1981,000000	101,273880
1980,000000	101,285940
1979,000000	101,293676
1978,000000	101,292009
1977,000000	101,288531
1976,000000	101,284763
1975,000000	101,275643
1974,000000	101,268805
1973,000000	101,278076
1972,000000	101,296803
1971,000000	101,303281
1970,000000	101,294188
1969,000000	101,288264
1968,000000	101,293947
1967,000000	101,296715
1966,000000	101,285804
1965,000000	101,269607
1964,000000	101,255781
1963,000000	101,239211
1962,000000	101,218442
1961,000000	101,203284
1960,000000	101,196764
1959,000000	101,187486
1958,000000	101,168866
1957,000000	101,149972
1956,000000	101,139580
1955,000000	101,132784
1954,000000	101,120128
1953,000000	101,098527
1952,000000	101,070134
1951,000000	101,039394
1950,000000	101,015181
1949,000000	101,005633
1948,000000	101,007501
1947,000000	101,011821
1946,000000	101,019397
1945,000000	101,037580
1944,000000	101,062473
1943,000000	101,079386
1942,000000	101,083508
1941,000000	101,085294
1940,000000	101,092267
1939,000000	101,101109
1938,000000	101,108985
1937,000000	101,117692
1936,000000	101,124254
1935,000000	101,121253
1934,000000	101,110683
1933,000000	101,105702
1932,000000	101,115370
1931,000000	101,135670
1930,000000	101,159171
1929,000000	101,181089
1928,000000	101,192341
1927,000000	101,184016
1926,000000	101,160026
1925,000000	101,137899
1924,000000	101,130277
1923,000000	101,133963
1922,000000	101,141809
1921,000000	101,152528
1920,000000	101,163218
1919,000000	101,165336
1918,000000	101,156206
1917,000000	101,146185
1916,000000	101,144448
1915,000000	101,148592
1914,000000	101,152484
1913,000000	101,154309
1912,000000	101,154706
1911,000000	101,153625
1910,000000	101,153131
1909,000000	101,155318
1908,000000	101,155267
1907,000000	101,147597
1906,000000	101,136231
1905,000000	101,131139
1904,000000	101,132779
1903,000000	101,130213
1902,000000	101,119019
1901,000000	101,107003
1900,000000	101,100506
1899,000000	101,098529
1898,000000	101,099618
1897,000000	101,104610
1896,000000	101,109436
1895,000000	101,106353
1894,000000	101,096882
1893,000000	101,090972
1892,000000	101,090980
1891,000000	101,089131
1890,000000	101,082430
1889,000000	101,077887
1888,000000	101,078774
1887,000000	101,079915
1886,000000	101,078747
1885,000000	101,078296
1884,000000	101,078397
1883,000000	101,073960
1882,000000	101,065926
1881,000000	101,061818
1880,000000	101,063231
1879,000000	101,065127
1878,000000	101,066597
1877,000000	101,071431
1876,000000	101,077968
1875,000000	101,077757
1874,000000	101,068216
1873,000000	101,057063
1872,000000	101,050198
1871,000000	101,045362
1870,000000	101,040370
1869,000000	101,037385
1868,000000	101,034678
1867,000000	101,028682
1866,000000	101,025095
1865,000000	101,030712
1864,000000	101,039332
1863,000000	101,038893
1862,000000	101,029547
1861,000000	101,023030
1860,000000	101,023776
1859,000000	101,024874
1858,000000	101,023698
1857,000000	101,025407
1856,000000	101,029005
1855,000000	101,025614
1854,000000	101,013504
1853,000000	101,001638
1852,000000	100,993053
1851,000000	100,983589
1850,000000	100,973094
1849,000000	100,965431
1848,000000	100,958695
1847,000000	100,946443
1846,000000	100,930500
1845,000000	100,919735
1844,000000	100,914302
1843,000000	100,905407
1842,000000	100,896608
1841,000000	100,898184
1840,000000	100,903922
1839,000000	100,898252
1838,000000	100,878930
1837,000000	100,861028
1836,000000	100,852685
1835,000000	100,845492
1834,000000	100,833869
1833,000000	100,823094
1832,000000	100,813789
1831,000000	100,797308
1830,000000	100,769914
1829,000000	100,742271
1828,000000	100,726248
1827,000000	100,721383
1826,000000	100,720463
1825,000000	100,718075
1824,000000	100,711046
1823,000000	100,699949
1822,000000	100,693744
1821,000000	100,701014
1820,000000	100,716816
1819,000000	100,727119
1818,000000	100,726352
1817,000000	100,723228
1816,000000	100,723362
1815,000000	100,721760
1814,000000	100,717636
1813,000000	100,717149
1812,000000	100,721938
1811,000000	100,724168
1810,000000	100,720351
1809,000000	100,718816
1808,000000	100,721909
1807,000000	100,720374
1806,000000	100,711360
1805,000000	100,703620
1804,000000	100,700766
1803,000000	100,694161
1802,000000	100,681097
1801,000000	100,669559
1800,000000	100,664005
1799,000000	100,657923
1798,000000	100,649370
1797,000000	100,645244
1796,000000	100,644582
1795,000000	100,636657
1794,000000	100,618322
1793,000000	100,597887
1792,000000	100,580113
1791,000000	100,560140
1790,000000	100,543018
1789,000000	100,540297
1788,000000	100,545528
1787,000000	100,540170
1786,000000	100,520170
1785,000000	100,500298
1784,000000	100,487431
1783,000000	100,471864
1782,000000	100,453083
1781,000000	100,438537
1780,000000	100,426881
1779,000000	100,407433
1778,000000	100,381333
1777,000000	100,361095
1776,000000	100,346358
1775,000000	100,325884
1774,000000	100,297644
1773,000000	100,269366
1772,000000	100,238370
1771,000000	100,195440
1770,000000	100,152325
1769,000000	100,127336
1768,000000	100,111022
1767,000000	100,078584
1766,000000	100,030944
1765,000000	99,987898
1764,000000	99,947840
1763,000000	99,884711
1762,000000	99,790929
1761,000000	99,691397
1760,000000	99,601051
1759,000000	99,502618
1758,000000	99,380568
1757,000000	99,240127
1756,000000	99,087623
1755,000000	98,922173
1754,000000	98,747664
1753,000000	98,565056
1752,000000	98,353402
1751,000000	98,089327
1750,000000	97,791760
1749,000000	97,507912
1748,000000	97,241336
1747,000000	96,955754
1746,000000	96,640158
1745,000000	96,309590
1744,000000	95,962684
1743,000000	95,576547
1742,000000	95,142572
1741,000000	94,662375
1740,000000	94,114211
1739,000000	93,495320
1738,000000	92,874067
1737,000000	92,289917
1736,000000	91,622917
1735,000000	90,615340
1734,000000	89,202451
1733,000000	87,746771
1732,000000	86,462129
1731,000000	85,173470
1730,000000	83,715338
1729,000000	82,133271
1728,000000	80,540858
1727,000000	78,951793
1726,000000	77,336925
1725,000000	75,712669
1724,000000	74,109325
1723,000000	72,547427
1722,000000	71,107938
1721,000000	69,890547
1720,000000	68,859758
1719,000000	67,849571
1718,000000	66,845146
1717,000000	66,172544
1716,000000	66,044328
1715,000000	66,323703
1714,000000	66,918897
1713,000000	67,893432
1712,000000	69,261769
1711,000000	70,934360
1710,000000	72,840642
1709,000000	74,948702
1708,000000	77,212602
1707,000000	79,618652
1706,000000	82,146472
1705,000000	84,575326
1704,000000	86,589387
1703,000000	88,173894
1702,000000	89,626241
1701,000000	91,251367
1700,000000	92,904504
1699,000000	94,116557
1698,000000	94,893215
1697,000000	95,530606
1696,000000	96,178084
1695,000000	96,760066
1694,000000	97,170318
1693,000000	97,446905
1692,000000	97,673639
1691,000000	97,892328
1690,000000	98,093003
1689,000000	98,245069
1688,000000	98,347986
1687,000000	98,434043
1686,000000	98,516541
1685,000000	98,580252
1684,000000	98,618308
1683,000000	98,648818
1682,000000	98,691638
1681,000000	98,742663
1680,000000	98,786595
1679,000000	98,824313
1678,000000	98,858499
1677,000000	98,883055
1676,000000	98,898316
1675,000000	98,918630
1674,000000	98,947916
1673,000000	98,976755
1672,000000	99,013063
1671,000000	99,075014
1670,000000	99,166918
1669,000000	99,267294
1668,000000	99,360415
1667,000000	99,453730
1666,000000	99,545844
1665,000000	99,623433
1664,000000	99,686314
1663,000000	99,745674
1662,000000	99,803242
1661,000000	99,848352
1660,000000	99,883783
1659,000000	99,919100
1658,000000	99,947812
1657,000000	99,955257
1656,000000	99,945220
1655,000000	99,936759
1654,000000	99,938010
1653,000000	99,930082
1652,000000	99,897136
1651,000000	99,871967
1650,000000	99,871940
1649,000000	99,869850
1648,000000	99,847084
1647,000000	99,806558
1646,000000	99,753320
1645,000000	99,687685
1644,000000	99,621432
1643,000000	99,559008
1642,000000	99,491527
1641,000000	99,409088
1640,000000	99,321360
1639,000000	99,256142
1638,000000	99,231764
1637,000000	99,255364
1636,000000	99,332598
1635,000000	99,447288
1634,000000	99,555080
1633,000000	99,639907
1632,000000	99,710433
1631,000000	99,770533
1630,000000	99,814950
1629,000000	99,837991
1628,000000	99,846803
1627,000000	99,854766
1626,000000	99,864496
1625,000000	99,867256
1624,000000	99,862151
1623,000000	99,857636
1622,000000	99,854006
1621,000000	99,844500
1620,000000	99,831849
1619,000000	99,821604
1618,000000	99,804822
1617,000000	99,765971
1616,000000	99,712941
1615,000000	99,677794
1614,000000	99,672899
1613,000000	99,681095
1612,000000	99,685261
1611,000000	99,684576
1610,000000	99,684569
1609,000000	99,683246
1608,000000	99,678841
1607,000000	99,675168
1606,000000	99,671001
1605,000000	99,655413
1604,000000	99,627251
1603,000000	99,602178
1602,000000	99,590577
1601,000000	99,588586
1600,000000	99,593846
1599,000000	99,611021
1598,000000	99,636356
1597,000000	99,655953
1596,000000	99,665430
1595,000000	99,673738
1594,000000	99,685067
1593,000000	99,693136
1592,000000	99,696767
1591,000000	99,703044
1590,000000	99,711474
1589,000000	99,710789
1588,000000	99,694742
1587,000000	99,665249
1586,000000	99,617199
1585,000000	99,537232
1584,000000	99,419540
1583,000000	99,275341
1582,000000	99,117715
1581,000000	98,955986
1580,000000	98,809578
1579,000000	98,709190
1578,000000	98,675564
1577,000000	98,709749
1576,000000	98,796189
1575,000000	98,903725
1574,000000	99,006046
1573,000000	99,093445
1572,000000	99,164115
1571,000000	99,219220
1570,000000	99,256911
1569,000000	99,271259
1568,000000	99,268602
1567,000000	99,271884
1566,000000	99,288614
1565,000000	99,308433
1564,000000	99,324475
1563,000000	99,343759
1562,000000	99,368547
1561,000000	99,386198
1560,000000	99,391698
1559,000000	99,421556
1558,000000	99,464475
1557,000000	99,489750
1556,000000	99,525077
1555,000000	99,576829
1554,000000	99,629814
1553,000000	99,663387
1552,000000	99,684152
1551,000000	99,715064
1550,000000	99,759033
1549,000000	99,800480
1548,000000	99,830158
1547,000000	99,854506
1546,000000	99,875074
1545,000000	99,885040
1544,000000	99,886150
1543,000000	99,891604
1542,000000	99,903796
1541,000000	99,918189
1540,000000	99,940901
1539,000000	99,972019
1538,000000	99,997153
1537,000000	100,011296
1536,000000	100,017297
1535,000000	100,017592
1534,000000	100,011246
1533,000000	99,995919
1532,000000	99,982255
1531,000000	99,982430
1530,000000	99,987818
1529,000000	99,984131
1528,000000	99,975090
1527,000000	99,975512
1526,000000	99,985542
1525,000000	99,990611
1524,000000	99,991469
1523,000000	100,001994
1522,000000	100,020385
1521,000000	100,025526
1520,000000	100,013024
1519,000000	100,003890
1518,000000	100,002103
1517,000000	99,992326
1516,000000	99,973969
1515,000000	99,958584
1514,000000	99,942333
1513,000000	99,903928
1512,000000	99,834865
1511,000000	99,742147
1510,000000	99,621159
1509,000000	99,439741
1508,000000	99,159321
1507,000000	98,804757
1506,000000	98,518955
1505,000000	98,430339
1504,000000	98,533525
1503,000000	98,757191
1502,000000	99,021374
1501,000000	99,253686
1500,000000	99,417422
1499,000000	99,523460
1498,000000	99,586402
1497,000000	99,600654
1496,000000	99,574795
1495,000000	99,534502
1494,000000	99,483466
1493,000000	99,406869
1492,000000	99,305903
1491,000000	99,202309
1490,000000	99,110766
1489,000000	99,032118
1488,000000	98,980695
1487,000000	98,964523
1486,000000	98,955892
1485,000000	98,921716
1484,000000	98,857502
1483,000000	98,775784
1482,000000	98,665667
1481,000000	98,507469
1480,000000	98,312993
1479,000000	98,102306
1478,000000	97,857095
1477,000000	97,547033
1476,000000	97,186349
1475,000000	96,798068
1474,000000	96,329503
1473,000000	95,687260
1472,000000	94,894580
1471,000000	94,077217
1470,000000	93,284042
1469,000000	92,501494
1468,000000	91,758412
1467,000000	91,114604
1466,000000	90,601247
1465,000000	90,218922
1464,000000	89,976980
1463,000000	89,877078
1462,000000	89,882770
1461,000000	89,956311
1460,000000	90,092926
1459,000000	90,319458
1458,000000	90,667053
1457,000000	91,120030
1456,000000	91,588786
1455,000000	92,011833
1454,000000	92,398617
1453,000000	92,759155
1452,000000	93,083685
1451,000000	93,350147
1450,000000	93,537758
1449,000000	93,639065
1448,000000	93,667663
1447,000000	93,640979
1446,000000	93,550322
1445,000000	93,358775
1444,000000	93,033283
1443,000000	92,546459
1442,000000	91,869044
1441,000000	91,008862
1440,000000	90,033410
1439,000000	88,994014
1438,000000	87,862698
1437,000000	86,675144
1436,000000	85,720602
1435,000000	85,272578
1434,000000	85,262578
1433,000000	85,480434
1432,000000	85,753572
1431,000000	85,897108
1430,000000	85,687375
1429,000000	85,016186
1428,000000	84,062796
1427,000000	83,224528
1426,000000	82,901793
1425,000000	83,354525
1424,000000	84,550062
1423,000000	86,075675
1422,000000	87,483311
1421,000000	88,649947
1420,000000	89,665956
1419,000000	90,552933
1418,000000	91,210964
1417,000000	91,624752
1416,000000	91,883306
1415,000000	92,036804
1414,000000	92,071357
1413,000000	91,962102
1412,000000	91,720990
1411,000000	91,417853
1410,000000	91,174199
1409,000000	91,120996
1408,000000	91,347800
1407,000000	91,869709
1406,000000	92,627554
1405,000000	93,498484
1404,000000	94,321855
1403,000000	94,974429
1402,000000	95,436140
1401,000000	95,753665
1400,000000	95,959667
1399,000000	96,054685
1398,000000	96,044739
1397,000000	95,948847
1396,000000	95,768140
1395,000000	95,497261
1394,000000	95,164889
1393,000000	94,816277
1392,000000	94,468398
1391,000000	94,113468
1390,000000	93,741377
1389,000000	93,338508
1388,000000	92,889161
1387,000000	92,403741
1386,000000	91,925942
1385,000000	91,489218
1384,000000	91,098680
1383,000000	90,761656
1382,000000	90,503840
1381,000000	90,353574
1380,000000	90,328598
1379,000000	90,439155
1378,000000	90,681638
1377,000000	91,035371
1376,000000	91,478227
1375,000000	91,987779
1374,000000	92,517720
1373,000000	92,999321
1372,000000	93,388788
1371,000000	93,685976
1370,000000	93,908015
1369,000000	94,064476
1368,000000	94,157746
1367,000000	94,192234
1366,000000	94,174642
1365,000000	94,109740
1364,000000	93,999582
1363,000000	93,849656
1362,000000	93,673333
1361,000000	93,485376
1360,000000	93,294382
1359,000000	93,104836
1358,000000	92,923832
1357,000000	92,763278
1356,000000	92,637737
1355,000000	92,560027
1354,000000	92,536441
1353,000000	92,565142
1352,000000	92,639002
1351,000000	92,745210
1350,000000	92,862778
1349,000000	92,960561
1348,000000	93,005323
1347,000000	92,969380
1346,000000	92,830208
1345,000000	92,572721
1344,000000	92,193808
1343,000000	91,697566
1342,000000	91,082782
1341,000000	90,343636
1340,000000	89,501819
1339,000000	88,631411
1338,000000	87,829219
1337,000000	87,164659
1336,000000	86,670173
1335,000000	86,351388
1334,000000	86,186184
1333,000000	86,131262
1332,000000	86,143723
1331,000000	86,197291
1330,000000	86,275766
1329,000000	86,366749
1328,000000	86,468000
1327,000000	86,585120
1326,000000	86,720308
1325,000000	86,867924
1324,000000	87,023008
1323,000000	87,184913
1322,000000	87,350179
1321,000000	87,512324
1320,000000	87,670071
1319,000000	87,826788
1318,000000	87,980163
1317,000000	88,121692
1316,000000	88,247174
1315,000000	88,358329
1314,000000	88,453437
1313,000000	88,524236
1312,000000	88,564397
1311,000000	88,570720
1310,000000	88,534812
1309,000000	88,443119
1308,000000	88,288549
1307,000000	88,080067
1306,000000	87,841135
1305,000000	87,605836
1304,000000	87,414890
1303,000000	87,296043
1302,000000	87,238487
1301,000000	87,194351
1300,000000	87,110260
1299,000000	86,953569
1298,000000	86,710362
1297,000000	86,376313
1296,000000	85,955584
1295,000000	85,456441
1294,000000	84,880980
1293,000000	84,220896
1292,000000	83,471659
1291,000000	82,638163
1290,000000	81,720550
1289,000000	80,713680
1288,000000	79,623059
1287,000000	78,469586
1286,000000	77,267093
1285,000000	76,008813
1284,000000	74,689691
1283,000000	73,317334
1282,000000	71,893548
1281,000000	70,407123
1280,000000	68,855504
1279,000000	67,255764
1278,000000	65,619819
1277,000000	63,948058
1276,000000	62,260436
1275,000000	60,606456
1274,000000	59,029157
1273,000000	57,553952
1272,000000	56,225444
1271,000000	55,115124
1270,000000	54,284899
1269,000000	53,764096
1268,000000	53,580788
1267,000000	53,764816
1266,000000	54,295105
1265,000000	55,095395
1264,000000	56,071117
1263,000000	57,125268
1262,000000	58,140071
1261,000000	58,987715
1260,000000	59,576773
1259,000000	59,870198
1258,000000	59,870808
1257,000000	59,624366
1256,000000	59,240670
1255,000000	58,857602
1254,000000	58,565129
1253,000000	58,376169
1252,000000	58,269869
1251,000000	58,234603
1250,000000	58,271537
1249,000000	58,398346
1248,000000	58,660737
1247,000000	59,113660
1246,000000	59,771677
1245,000000	60,609553
1244,000000	61,598616
1243,000000	62,712686
1242,000000	63,911594
1241,000000	65,147239
1240,000000	66,395058
1239,000000	67,650438
1238,000000	68,900388
1237,000000	70,123216
1236,000000	71,307620
1235,000000	72,448606
1234,000000	73,530192
1233,000000	74,536769
1232,000000	75,480498
1231,000000	76,404709
1230,000000	77,363318
1229,000000	78,408041
1228,000000	79,580136
1227,000000	80,887125
1226,000000	82,282763
1225,000000	83,683601
1224,000000	85,006061
1223,000000	86,189377
1222,000000	87,196673
1221,000000	88,015361
1220,000000	88,654693
1219,000000	89,133713
1218,000000	89,476431
1217,000000	89,706763
1216,000000	89,850708
1215,000000	89,933322
1214,000000	89,971546
1213,000000	89,977730
1212,000000	89,961205
1211,000000	89,928011
1210,000000	89,878824
1209,000000	89,811037
1208,000000	89,725287
1207,000000	89,624996
1206,000000	89,512804
1205,000000	89,391379
1204,000000	89,266541
1203,000000	89,145756
1202,000000	89,034184
1201,000000	88,936827
1200,000000	88,862553
1199,000000	88,821395
1198,000000	88,817112
1197,000000	88,849054
1196,000000	88,919343
1195,000000	89,031349
1194,000000	89,185575
1193,000000	89,380161
1192,000000	89,615968
1191,000000	89,894348
1190,000000	90,210400
1189,000000	90,556003
1188,000000	90,923925
1187,000000	91,304989
1186,000000	91,683361
1185,000000	92,040603
1184,000000	92,362460
1183,000000	92,639220
1182,000000	92,862820
1181,000000	93,026300
1180,000000	93,126655
1179,000000	93,161430
1178,000000	93,128239
1177,000000	93,030115
1176,000000	92,881731
1175,000000	92,711769
1174,000000	92,556696
1173,000000	92,452098
1172,000000	92,422560
1171,000000	92,471427
1170,000000	92,577283
1169,000000	92,705931
1168,000000	92,828139
1167,000000	92,928159
1166,000000	93,004121
1165,000000	93,065266
1164,000000	93,127391
1163,000000	93,202227
1162,000000	93,288862
1161,000000	93,376017
1160,000000	93,451678
1159,000000	93,507045
1158,000000	93,534999
1157,000000	93,531543
1156,000000	93,498620
1155,000000	93,443226
1154,000000	93,372635
1153,000000	93,293531
1152,000000	93,215076
1151,000000	93,146966
1150,000000	93,093514
1149,000000	93,052448
1148,000000	93,020037
1147,000000	92,993392
1146,000000	92,967557
1145,000000	92,934722
1144,000000	92,887801
1143,000000	92,821410
1142,000000	92,729947
1141,000000	92,606830
1140,000000	92,447389
1139,000000	92,248985
1138,000000	92,005086
1137,000000	91,704918
1136,000000	91,334942
1135,000000	90,880125
1134,000000	90,322900
1133,000000	89,640080
1132,000000	88,811295
1131,000000	87,820644
1130,000000	86,656454
1129,000000	85,317603
1128,000000	83,817271
1127,000000	82,184234
1126,000000	80,449469
1125,000000	78,647864
1124,000000	76,835849
1123,000000	75,092776
1122,000000	73,495733
1121,000000	72,109083
1120,000000	71,002400
1119,000000	70,241030
1118,000000	69,863148
1117,000000	69,865493
1116,000000	70,223612
1115,000000	70,894505
1114,000000	71,791362
1113,000000	72,798614
1112,000000	73,796467
1111,000000	74,657525
1110,000000	75,220191
1109,000000	75,312642
1108,000000	74,818316
1107,000000	73,748798
1106,000000	72,273217
1105,000000	70,698819
1104,000000	69,403336
1103,000000	68,716976
1102,000000	68,801866
1101,000000	69,619962
1100,000000	71,008955
1099,000000	72,751033
1098,000000	74,624562
1097,000000	76,445257
1096,000000	78,096165
1095,000000	79,523244
1094,000000	80,708030
1093,000000	81,657127
1092,000000	82,400291
1091,000000	82,981376
1090,000000	83,435516
1089,000000	83,791507
1088,000000	84,080571
1087,000000	84,337676
1086,000000	84,594227
1085,000000	84,872945
1084,000000	85,189871
1083,000000	85,547407
1082,000000	85,929197
1081,000000	86,312141
1080,000000	86,682156
1079,000000	87,033353
1078,000000	87,359499
1077,000000	87,657930
1076,000000	87,938475
1075,000000	88,217425
1074,000000	88,504034
1073,000000	88,798939
1072,000000	89,101330
1071,000000	89,409375
1070,000000	89,716555
1069,000000	90,016019
1068,000000	90,305794
1067,000000	90,583285
1066,000000	90,840122
1065,000000	91,068691
1064,000000	91,270980
1063,000000	91,454555
1062,000000	91,622724
1061,000000	91,775773
1060,000000	91,916045
1059,000000	92,045090
1058,000000	92,158009
1057,000000	92,245530
1056,000000	92,301204
1055,000000	92,320642
1054,000000	92,299315
1053,000000	92,239087
1052,000000	92,154307
1051,000000	92,066078
1050,000000	91,989784
1049,000000	91,933563
1048,000000	91,903997
1047,000000	91,903346
1046,000000	91,923061
1045,000000	91,949155
1044,000000	91,974021
1043,000000	91,997620
1042,000000	92,022257
1041,000000	92,052120
1040,000000	92,095094
1039,000000	92,156142
1038,000000	92,229707
1037,000000	92,303760
1036,000000	92,368141
1035,000000	92,413924
1034,000000	92,430362
1033,000000	92,411686
1032,000000	92,361843
1031,000000	92,285814
1030,000000	92,180293
1029,000000	92,037388
1028,000000	91,853016
1027,000000	91,612414
1026,000000	91,264234
1025,000000	90,705040
1024,000000	89,765705
1023,000000	88,248497
1022,000000	86,060848
1021,000000	83,440014
1020,000000	81,047918
1019,000000	79,730091
1018,000000	79,997519
1017,000000	81,673953
1016,000000	84,033951
1015,000000	86,282558
1014,000000	87,972207
1013,000000	89,072963
1012,000000	89,777071
1011,000000	90,273385
1010,000000	90,661088
1009,000000	90,967664
1008,000000	91,197649
1007,000000	91,355624
1006,000000	91,448615
1005,000000	91,486103
1004,000000	91,476710
1003,000000	91,428635
1002,000000	91,349035
1001,000000	91,243675
1000,000000	91,119216
999,000000	90,982778
998,000000	90,839954
997,000000	90,693541
996,000000	90,545503
995,000000	90,399168
994,000000	90,258195
993,000000	90,124681
992,000000	89,997876
991,000000	89,871757
990,000000	89,734220
989,000000	89,571096
988,000000	89,372485
987,000000	89,134172
986,000000	88,853594
985,000000	88,530170
984,000000	88,167895
983,000000	87,773987
982,000000	87,354552
981,000000	86,914751
980,000000	86,464208
979,000000	86,014441
978,000000	85,569817
977,000000	85,126842
976,000000	84,682901
975,000000	84,240301
974,000000	83,801846
973,000000	83,370348
972,000000	82,952359
971,000000	82,554843
970,000000	82,176979
969,000000	81,812977
968,000000	81,461708
967,000000	81,123679
966,000000	80,791545
965,000000	80,455020
964,000000	80,116362
963,000000	79,790812
962,000000	79,491466
961,000000	79,227172
960,000000	79,014374
959,000000	78,877886
958,000000	78,839056
957,000000	78,909007
956,000000	79,094790
955,000000	79,395922
954,000000	79,794735
953,000000	80,263685
952,000000	80,777914
951,000000	81,317188
950,000000	81,859323
949,000000	82,385625
948,000000	82,891591
947,000000	83,382205
946,000000	83,859545
945,000000	84,321662
944,000000	84,769713
943,000000	85,204754
942,000000	85,620728
941,000000	86,008775
940,000000	86,367923
939,000000	86,704546
938,000000	87,022188
937,000000	87,319937
936,000000	87,598246
935,000000	87,858287
934,000000	88,096835
933,000000	88,307959
932,000000	88,491667
931,000000	88,654880
930,000000	88,803462
929,000000	88,939001
928,000000	89,061578
927,000000	89,171233
926,000000	89,266986
925,000000	89,351283
924,000000	89,436279
923,000000	89,540321
922,000000	89,676371
921,000000	89,847126
920,000000	90,050269
919,000000	90,280827
918,000000	90,527972
917,000000	90,775465
916,000000	91,008942
915,000000	91,221131
914,000000	91,410951
913,000000	91,581487
912,000000	91,739328
911,000000	91,892414
910,000000	92,046134
909,000000	92,202867
908,000000	92,364302
907,000000	92,531507
906,000000	92,702552
905,000000	92,872927
904,000000	93,039160
903,000000	93,199970
902,000000	93,353246
901,000000	93,494370
900,000000	93,618608
899,000000	93,725071
898,000000	93,818074
897,000000	93,905200
896,000000	93,994290
895,000000	94,090803
894,000000	94,196858
893,000000	94,311610
892,000000	94,431185
891,000000	94,548099
890,000000	94,652110
889,000000	94,733359
888,000000	94,784623
887,000000	94,799595
886,000000	94,771204
885,000000	94,690226
884,000000	94,544190
883,000000	94,316427
882,000000	93,985667
881,000000	93,533315
880,000000	92,953254
879,000000	92,263442
878,000000	91,514905
877,000000	90,798038
876,000000	90,234554
875,000000	89,943210
874,000000	89,987956
873,000000	90,346116
872,000000	90,924114
871,000000	91,597905
870,000000	92,256848
869,000000	92,830499
868,000000	93,290316
867,000000	93,637271
866,000000	93,888115
865,000000	94,067473
864,000000	94,200454
863,000000	94,305768
862,000000	94,390578
861,000000	94,454285
860,000000	94,496273
859,000000	94,520054
858,000000	94,531854
857,000000	94,537191
856,000000	94,539783
855,000000	94,541432
854,000000	94,541922
853,000000	94,540265
852,000000	94,536559
851,000000	94,532295
850,000000	94,528677
849,000000	94,525365
848,000000	94,520722
847,000000	94,512020
846,000000	94,495615
845,000000	94,468605
844,000000	94,430576
843,000000	94,382835
842,000000	94,325033
841,000000	94,253561
840,000000	94,164478
839,000000	94,058147
838,000000	93,941482
837,000000	93,825513
836,000000	93,720383
835,000000	93,632434
834,000000	93,568178
833,000000	93,541511
832,000000	93,575419
831,000000	93,693809
830,000000	93,909814
829,000000	94,221950
828,000000	94,615141
827,000000	95,062869
826,000000	95,532020
825,000000	95,991483
824,000000	96,419935
823,000000	96,806470
822,000000	97,147494
821,000000	97,443829
820,000000	97,699214
819,000000	97,917452
818,000000	98,100387
817,000000	98,248772
816,000000	98,364995
815,000000	98,455044
814,000000	98,526385
813,000000	98,584515
812,000000	98,632101
811,000000	98,671090
810,000000	98,704634
809,000000	98,736017
808,000000	98,766915
807,000000	98,797919
806,000000	98,830553
805,000000	98,867265
804,000000	98,908405
803,000000	98,949007
802,000000	98,977789
801,000000	98,975931
800,000000	98,917452
799,000000	98,779328
798,000000	98,565848
797,000000	98,328305
796,000000	98,151511
795,000000	98,103336
794,000000	98,186348
793,000000	98,338141
792,000000	98,478478
791,000000	98,556770
790,000000	98,564265
789,000000	98,517324
788,000000	98,437889
787,000000	98,344339
786,000000	98,248887
785,000000	98,158652
784,000000	98,079163
783,000000	98,015611
782,000000	97,969576
781,000000	97,936940
780,000000	97,910761
779,000000	97,883777
778,000000	97,846396
777,000000	97,786407
776,000000	97,695808
775,000000	97,578282
774,000000	97,447835
773,000000	97,320979
772,000000	97,211381
771,000000	97,128593
770,000000	97,077589
769,000000	97,059166
768,000000	97,072501
767,000000	97,116756
766,000000	97,190311
765,000000	97,290419
764,000000	97,414644
763,000000	97,560781
762,000000	97,722978
761,000000	97,888746
760,000000	98,040782
759,000000	98,162045
758,000000	98,240210
757,000000	98,271083
756,000000	98,260307
755,000000	98,219189
754,000000	98,155812
753,000000	98,069852
752,000000	97,956456
751,000000	97,811817
750,000000	97,634118
749,000000	97,424282
748,000000	97,188809
747,000000	96,937478
746,000000	96,673645
745,000000	96,386175
744,000000	96,048627
743,000000	95,617661
742,000000	95,024546
741,000000	94,168853
740,000000	92,918127
739,000000	91,119213
738,000000	88,629301
737,000000	85,385135
736,000000	81,488688
735,000000	77,254440
734,000000	73,190352
733,000000	69,927175
732,000000	68,090004
731,000000	68,098812
730,000000	69,985677
729,000000	73,338387
728,000000	77,423062
727,000000	81,454938
726,000000	84,880284
725,000000	87,497984
724,000000	89,381799
723,000000	90,719547
722,000000	91,680929
721,000000	92,367226
720,000000	92,827690
719,000000	93,095889
718,000000	93,203673
717,000000	93,174840
716,000000	93,022576
715,000000	92,758234
714,000000	92,397445
713,000000	91,957149
712,000000	91,452052
711,000000	90,893133
710,000000	90,287817
709,000000	89,643535
708,000000	88,972134
707,000000	88,290453
706,000000	87,617074
705,000000	86,975091
704,000000	86,392747
703,000000	85,888532
702,000000	85,459929
701,000000	85,092898
700,000000	84,774377
699,000000	84,493550
698,000000	84,239411
697,000000	84,007377
696,000000	83,804413
695,000000	83,639213
694,000000	83,516935
693,000000	83,443040
692,000000	83,420218
691,000000	83,443369
690,000000	83,504509
689,000000	83,602507
688,000000	83,737254
687,000000	83,895437
686,000000	84,058596
685,000000	84,218000
684,000000	84,369492
683,000000	84,508680
682,000000	84,644132
681,000000	84,801948
680,000000	84,999830
679,000000	85,231897
678,000000	85,493454
677,000000	85,796765
676,000000	86,153195
675,000000	86,554443
674,000000	86,990702
673,000000	87,456925
672,000000	87,931256
671,000000	88,391349
670,000000	88,876304
669,000000	89,495342
668,000000	90,239457
667,000000	90,850885
666,000000	91,231324
665,000000	91,463797
664,000000	91,625065
663,000000	91,728345
662,000000	91,739007
661,000000	91,620206
660,000000	91,360216
659,000000	90,967290
658,000000	90,454954
657,000000	89,828450
656,000000	89,099821
655,000000	88,300051
654,000000	87,459987
653,000000	86,587160
652,000000	85,689098
651,000000	84,795496
650,000000	83,925953
649,000000	83,059115
648,000000	82,173023
647,000000	81,281848
646,000000	80,394466
645,000000	79,478907
644,000000	78,505824
643,000000	77,489446
642,000000	76,452710
641,000000	75,396742
640,000000	74,351783
639,000000	73,415188
638,000000	72,682583
637,000000	72,182185
636,000000	71,911840
635,000000	71,878066
634,000000	72,052656
633,000000	72,355919
632,000000	72,719996
631,000000	73,113551
630,000000	73,490842
629,000000	73,779098
628,000000	73,940437
627,000000	73,993030
626,000000	73,955229
625,000000	73,817261
624,000000	73,584245
623,000000	73,293366
622,000000	72,966024
621,000000	72,587929
620,000000	72,156356
619,000000	71,703409
618,000000	71,253128
617,000000	70,802974
616,000000	70,370631
615,000000	70,006123
614,000000	69,729703
613,000000	69,511838
612,000000	69,336005
611,000000	69,227389
610,000000	69,200328
609,000000	69,238863
608,000000	69,355800
607,000000	69,619943
606,000000	70,093004
605,000000	70,793623
604,000000	71,739477
603,000000	72,958180
602,000000	74,439235
601,000000	76,117748
600,000000	77,915972
599,000000	79,759946
598,000000	81,564336
597,000000	83,244277
596,000000	84,744398
595,000000	86,042313
594,000000	87,138661
593,000000	88,057209
592,000000	88,834848
591,000000	89,499861
590,000000	90,065092
589,000000	90,543264
588,000000	90,960706
587,000000	91,347326
586,000000	91,721272
585,000000	92,086753
584,000000	92,438613
583,000000	92,766640
582,000000	93,060241
581,000000	93,314590
580,000000	93,531063
579,000000	93,714347
578,000000	93,874571
577,000000	94,028197
576,000000	94,188898
575,000000	94,357215
574,000000	94,524964
573,000000	94,687976
572,000000	94,846724
571,000000	94,998504
570,000000	95,138833
569,000000	95,268608
568,000000	95,393456
567,000000	95,519189
566,000000	95,652527
565,000000	95,797570
564,000000	95,942199
563,000000	96,059585
562,000000	96,137988
561,000000	96,199523
560,000000	96,272993
559,000000	96,355511
558,000000	96,418024
557,000000	96,442625
556,000000	96,435604
555,000000	96,409855
554,000000	96,374225
553,000000	96,339762
552,000000	96,319312
551,000000	96,316134
550,000000	96,321183
549,000000	96,323105
548,000000	96,314869
547,000000	96,293806
546,000000	96,265032
545,000000	96,240818
544,000000	96,223720
543,000000	96,193080
542,000000	96,122344
541,000000	96,012903
540,000000	95,901310
539,000000	95,830064
538,000000	95,818312
537,000000	95,861902
536,000000	95,949555
535,000000	96,068191
534,000000	96,199975
533,000000	96,328269
532,000000	96,445002
531,000000	96,548873
530,000000	96,638907
529,000000	96,710338
528,000000	96,753581
527,000000	96,761166
526,000000	96,739833
525,000000	96,709371
524,000000	96,682147
523,000000	96,655732
522,000000	96,632240
521,000000	96,628387
520,000000	96,653267
519,000000	96,685497
518,000000	96,693585
517,000000	96,677433
516,000000	96,666514
515,000000	96,676068
514,000000	96,689747
513,000000	96,686583
512,000000	96,663297
511,000000	96,623381
510,000000	96,558937
509,000000	96,453693
508,000000	96,295747
507,000000	96,087435
506,000000	95,847524
505,000000	95,601413
504,000000	95,368488
503,000000	95,155546
502,000000	94,956705
501,000000	94,762995
500,000000	94,579917
499,000000	94,434223
498,000000	94,357018
497,000000	94,351838
496,000000	94,383296
495,000000	94,407526
494,000000	94,414123
493,000000	94,432050
492,000000	94,488345
491,000000	94,571474
490,000000	94,647283
489,000000	94,703461
488,000000	94,760719
487,000000	94,843650
486,000000	94,959708
485,000000	95,108199
484,000000	95,290546
483,000000	95,498827
482,000000	95,707187
481,000000	95,889808
480,000000	96,038596
479,000000	96,156310
478,000000	96,245775
477,000000	96,317441
476,000000	96,394597
475,000000	96,496692
474,000000	96,618395
473,000000	96,725818
472,000000	96,772662
471,000000	96,731865
470,000000	96,611227
469,000000	96,438723
468,000000	96,244545
467,000000	96,058195
466,000000	95,910613
465,000000	95,836601
464,000000	95,868551
463,000000	96,010311
462,000000	96,214643
461,000000	96,409793
460,000000	96,549347
459,000000	96,617540
458,000000	96,614004
457,000000	96,555502
456,000000	96,465498
455,000000	96,344430
454,000000	96,179622
453,000000	95,991550
452,000000	95,849953
451,000000	95,819017
450,000000	95,901463
