# Supplementary material for: Machine learning-assisted non-destructive plasticizer identification and quantification in historical PVC objects based on IR spectroscopy
Source: Sci Rep. 2022 Mar 23;12:5017. doi: 10.1038/s41598-022-08862-1 (PMC8943100; doi:10.1038/s41598-022-08862-1)
Supplement: Supplementary file 1 — Supplementary Information 1. [file 41598_2022_8862_MOESM1_ESM.zip › Plasticizers_PVC_data/ATR_FTIR_all/PVC5.ASC]

PE IR       SUBTECH     SPECTRUM    ASCII       PEDS        4.00        
   -1
PVC5.ASC
20/10/14
12:48:16.00
20/10/14
12:48:16.00
Student
Sample 008 By student Date Wednesday, October 14 2020
450,000000
#HDR
-1
-1
#GR
cm-1
%T
1.0
0.0
4000,000000
-1,000000
3551
8
101,622699
49,010133
#DATA
4000,000000	100,463796
3999,000000	100,464425
3998,000000	100,464965
3997,000000	100,465677
3996,000000	100,466711
3995,000000	100,467813
3994,000000	100,468550
3993,000000	100,468703
3992,000000	100,468534
3991,000000	100,468579
3990,000000	100,469212
3989,000000	100,470468
3988,000000	100,472268
3987,000000	100,474609
3986,000000	100,477348
3985,000000	100,479977
3984,000000	100,481885
3983,000000	100,482964
3982,000000	100,483852
3981,000000	100,485369
3980,000000	100,487669
3979,000000	100,489928
3978,000000	100,491030
3977,000000	100,490620
3976,000000	100,489471
3975,000000	100,488838
3974,000000	100,489495
3973,000000	100,491352
3972,000000	100,493876
3971,000000	100,496684
3970,000000	100,499572
3969,000000	100,502083
3968,000000	100,503470
3967,000000	100,503260
3966,000000	100,501755
3965,000000	100,499941
3964,000000	100,498888
3963,000000	100,499184
3962,000000	100,500706
3961,000000	100,502782
3960,000000	100,504558
3959,000000	100,505617
3958,000000	100,506403
3957,000000	100,507792
3956,000000	100,510216
3955,000000	100,513192
3954,000000	100,515634
3953,000000	100,516655
3952,000000	100,516091
3951,000000	100,514488
3950,000000	100,512590
3949,000000	100,510943
3948,000000	100,509999
3947,000000	100,510097
3946,000000	100,511179
3945,000000	100,512621
3944,000000	100,513625
3943,000000	100,513871
3942,000000	100,513739
3941,000000	100,514125
3940,000000	100,515535
3939,000000	100,517386
3938,000000	100,518397
3937,000000	100,517411
3936,000000	100,514397
3935,000000	100,510900
3934,000000	100,509278
3933,000000	100,511163
3932,000000	100,515953
3931,000000	100,521279
3930,000000	100,524975
3929,000000	100,526465
3928,000000	100,526579
3927,000000	100,526179
3926,000000	100,525538
3925,000000	100,524591
3924,000000	100,523330
3923,000000	100,522020
3922,000000	100,521045
3921,000000	100,520454
3920,000000	100,519847
3919,000000	100,518931
3918,000000	100,518333
3917,000000	100,519150
3916,000000	100,521456
3915,000000	100,524016
3914,000000	100,525547
3913,000000	100,526023
3912,000000	100,526254
3911,000000	100,526808
3910,000000	100,527642
3909,000000	100,528233
3908,000000	100,527914
3907,000000	100,526524
3906,000000	100,524511
3905,000000	100,522898
3904,000000	100,522402
3903,000000	100,523165
3902,000000	100,525421
3901,000000	100,529391
3900,000000	100,534824
3899,000000	100,540432
3898,000000	100,544382
3897,000000	100,545894
3896,000000	100,545682
3895,000000	100,545058
3894,000000	100,545070
3893,000000	100,545831
3892,000000	100,546698
3891,000000	100,546998
3890,000000	100,546425
3889,000000	100,544918
3888,000000	100,543023
3887,000000	100,542588
3886,000000	100,545116
3885,000000	100,549431
3884,000000	100,552721
3883,000000	100,554203
3882,000000	100,555975
3881,000000	100,559614
3880,000000	100,563835
3879,000000	100,566411
3878,000000	100,566752
3877,000000	100,566116
3876,000000	100,566228
3875,000000	100,567551
3874,000000	100,568694
3873,000000	100,567866
3872,000000	100,565140
3871,000000	100,562760
3870,000000	100,562659
3869,000000	100,564055
3868,000000	100,564747
3867,000000	100,564152
3866,000000	100,564328
3865,000000	100,567414
3864,000000	100,572055
3863,000000	100,575029
3862,000000	100,575446
3861,000000	100,574686
3860,000000	100,574156
3859,000000	100,574781
3858,000000	100,576937
3857,000000	100,580744
3856,000000	100,585940
3855,000000	100,592736
3854,000000	100,599955
3853,000000	100,604077
3852,000000	100,603767
3851,000000	100,601076
3850,000000	100,597778
3849,000000	100,594857
3848,000000	100,592481
3847,000000	100,590512
3846,000000	100,589420
3845,000000	100,589973
3844,000000	100,591984
3843,000000	100,594581
3842,000000	100,597047
3841,000000	100,599093
3840,000000	100,601201
3839,000000	100,603872
3838,000000	100,606656
3837,000000	100,609087
3836,000000	100,611062
3835,000000	100,612912
3834,000000	100,614874
3833,000000	100,616884
3832,000000	100,618782
3831,000000	100,620153
3830,000000	100,620528
3829,000000	100,620251
3828,000000	100,620240
3827,000000	100,620925
3826,000000	100,621854
3825,000000	100,621948
3824,000000	100,620974
3823,000000	100,621118
3822,000000	100,624865
3821,000000	100,631165
3820,000000	100,636110
3819,000000	100,637972
3818,000000	100,637913
3817,000000	100,638111
3816,000000	100,639749
3815,000000	100,641944
3814,000000	100,643100
3813,000000	100,642924
3812,000000	100,642664
3811,000000	100,643089
3810,000000	100,643911
3809,000000	100,644941
3808,000000	100,646554
3807,000000	100,648789
3806,000000	100,650840
3805,000000	100,652070
3804,000000	100,653424
3803,000000	100,656561
3802,000000	100,661705
3801,000000	100,666956
3800,000000	100,670680
3799,000000	100,673230
3798,000000	100,675702
3797,000000	100,678369
3796,000000	100,680642
3795,000000	100,682433
3794,000000	100,684411
3793,000000	100,687156
3792,000000	100,690421
3791,000000	100,693142
3790,000000	100,694546
3789,000000	100,695103
3788,000000	100,695912
3787,000000	100,697276
3786,000000	100,698450
3785,000000	100,698714
3784,000000	100,698408
3783,000000	100,698427
3782,000000	100,699370
3781,000000	100,701320
3780,000000	100,703833
3779,000000	100,706131
3778,000000	100,707960
3777,000000	100,709593
3776,000000	100,711024
3775,000000	100,711947
3774,000000	100,711946
3773,000000	100,710780
3772,000000	100,708516
3771,000000	100,705805
3770,000000	100,703576
3769,000000	100,702556
3768,000000	100,703323
3767,000000	100,705937
3766,000000	100,709436
3765,000000	100,712350
3764,000000	100,713443
3763,000000	100,712342
3762,000000	100,710505
3761,000000	100,710772
3760,000000	100,714981
3759,000000	100,721225
3758,000000	100,725876
3757,000000	100,727739
3756,000000	100,728146
3755,000000	100,729254
3754,000000	100,732342
3753,000000	100,736923
3752,000000	100,740211
3751,000000	100,738611
3750,000000	100,733232
3749,000000	100,729846
3748,000000	100,731328
3747,000000	100,735187
3746,000000	100,737015
3745,000000	100,734658
3744,000000	100,730745
3743,000000	100,729094
3742,000000	100,729964
3741,000000	100,732069
3740,000000	100,734749
3739,000000	100,736672
3738,000000	100,736307
3737,000000	100,734898
3736,000000	100,735993
3735,000000	100,741640
3734,000000	100,749011
3733,000000	100,753785
3732,000000	100,754319
3731,000000	100,751537
3730,000000	100,747299
3729,000000	100,743184
3728,000000	100,740757
3727,000000	100,741202
3726,000000	100,743992
3725,000000	100,746938
3724,000000	100,748595
3723,000000	100,749545
3722,000000	100,750799
3721,000000	100,752487
3720,000000	100,754427
3719,000000	100,756144
3718,000000	100,756906
3717,000000	100,756375
3716,000000	100,754674
3715,000000	100,752481
3714,000000	100,750420
3713,000000	100,748351
3712,000000	100,745600
3711,000000	100,742137
3710,000000	100,739826
3709,000000	100,740611
3708,000000	100,744129
3707,000000	100,748292
3706,000000	100,751113
3705,000000	100,752264
3704,000000	100,752762
3703,000000	100,753198
3702,000000	100,752478
3701,000000	100,749279
3700,000000	100,744286
3699,000000	100,739652
3698,000000	100,736707
3697,000000	100,735248
3696,000000	100,733700
3695,000000	100,730150
3694,000000	100,724464
3693,000000	100,719145
3692,000000	100,717534
3691,000000	100,720635
3690,000000	100,725122
3689,000000	100,725931
3688,000000	100,721870
3687,000000	100,715757
3686,000000	100,709758
3685,000000	100,704021
3684,000000	100,697605
3683,000000	100,688446
3682,000000	100,673031
3681,000000	100,647472
3680,000000	100,610507
3679,000000	100,567048
3678,000000	100,529208
3677,000000	100,514744
3676,000000	100,535477
3675,000000	100,579807
3674,000000	100,622640
3673,000000	100,651818
3672,000000	100,669426
3671,000000	100,680974
3670,000000	100,689067
3669,000000	100,693463
3668,000000	100,695434
3667,000000	100,697156
3666,000000	100,699143
3665,000000	100,700870
3664,000000	100,701925
3663,000000	100,702246
3662,000000	100,701944
3661,000000	100,701260
3660,000000	100,700369
3659,000000	100,699461
3658,000000	100,698734
3657,000000	100,698358
3656,000000	100,698299
3655,000000	100,698190
3654,000000	100,697459
3653,000000	100,695917
3652,000000	100,694440
3651,000000	100,694274
3650,000000	100,695386
3649,000000	100,695948
3648,000000	100,695866
3647,000000	100,697308
3646,000000	100,701162
3645,000000	100,706111
3644,000000	100,710110
3643,000000	100,711793
3642,000000	100,711527
3641,000000	100,710849
3640,000000	100,710746
3639,000000	100,711098
3638,000000	100,711145
3637,000000	100,710270
3636,000000	100,708393
3635,000000	100,706163
3634,000000	100,704764
3633,000000	100,704624
3632,000000	100,704701
3631,000000	100,703296
3630,000000	100,699559
3629,000000	100,694295
3628,000000	100,689836
3627,000000	100,688445
3626,000000	100,690054
3625,000000	100,693044
3624,000000	100,696247
3623,000000	100,699692
3622,000000	100,704219
3621,000000	100,709981
3620,000000	100,714721
3619,000000	100,714387
3618,000000	100,707969
3617,000000	100,699174
3616,000000	100,692023
3615,000000	100,687528
3614,000000	100,684053
3613,000000	100,679539
3612,000000	100,673863
3611,000000	100,668409
3610,000000	100,664054
3609,000000	100,661193
3608,000000	100,660609
3607,000000	100,663175
3606,000000	100,668652
3605,000000	100,675083
3604,000000	100,679986
3603,000000	100,681842
3602,000000	100,680685
3601,000000	100,677752
3600,000000	100,674569
3599,000000	100,672068
3598,000000	100,670510
3597,000000	100,669680
3596,000000	100,668978
3595,000000	100,668010
3594,000000	100,666727
3593,000000	100,664872
3592,000000	100,662014
3591,000000	100,658183
3590,000000	100,654306
3589,000000	100,651985
3588,000000	100,651628
3587,000000	100,651805
3586,000000	100,651367
3585,000000	100,650831
3584,000000	100,651047
3583,000000	100,652281
3582,000000	100,654043
3581,000000	100,655485
3580,000000	100,655798
3579,000000	100,654796
3578,000000	100,652888
3577,000000	100,650744
3576,000000	100,648797
3575,000000	100,647115
3574,000000	100,645618
3573,000000	100,643983
3572,000000	100,641891
3571,000000	100,639389
3570,000000	100,636959
3569,000000	100,635173
3568,000000	100,634145
3567,000000	100,632945
3566,000000	100,630543
3565,000000	100,626870
3564,000000	100,622400
3563,000000	100,617692
3562,000000	100,613353
3561,000000	100,609743
3560,000000	100,606901
3559,000000	100,604936
3558,000000	100,604166
3557,000000	100,604654
3556,000000	100,605756
3555,000000	100,606396
3554,000000	100,605709
3553,000000	100,603238
3552,000000	100,598912
3551,000000	100,593354
3550,000000	100,587772
3549,000000	100,583329
3548,000000	100,580741
3547,000000	100,580245
3546,000000	100,581551
3545,000000	100,583591
3544,000000	100,584783
3543,000000	100,584383
3542,000000	100,583511
3541,000000	100,584176
3540,000000	100,587132
3539,000000	100,590836
3538,000000	100,592727
3537,000000	100,591423
3536,000000	100,587689
3535,000000	100,583514
3534,000000	100,580298
3533,000000	100,578093
3532,000000	100,576329
3531,000000	100,574993
3530,000000	100,574778
3529,000000	100,575883
3528,000000	100,577159
3527,000000	100,577030
3526,000000	100,575297
3525,000000	100,573581
3524,000000	100,573742
3523,000000	100,576030
3522,000000	100,578961
3521,000000	100,580751
3520,000000	100,580619
3519,000000	100,579092
3518,000000	100,577371
3517,000000	100,576420
3516,000000	100,576259
3515,000000	100,576189
3514,000000	100,575544
3513,000000	100,574262
3512,000000	100,572830
3511,000000	100,571828
3510,000000	100,571450
3509,000000	100,571442
3508,000000	100,571478
3507,000000	100,571513
3506,000000	100,571751
3505,000000	100,572197
3504,000000	100,572199
3503,000000	100,570737
3502,000000	100,567452
3501,000000	100,563309
3500,000000	100,559954
3499,000000	100,558438
3498,000000	100,558443
3497,000000	100,558658
3496,000000	100,557934
3495,000000	100,556109
3494,000000	100,553678
3493,000000	100,550893
3492,000000	100,547641
3491,000000	100,544212
3490,000000	100,541609
3489,000000	100,540655
3488,000000	100,540919
3487,000000	100,540962
3486,000000	100,539832
3485,000000	100,538178
3484,000000	100,537642
3483,000000	100,539170
3482,000000	100,541759
3481,000000	100,543000
3480,000000	100,541011
3479,000000	100,535847
3478,000000	100,529041
3477,000000	100,522095
3476,000000	100,515769
3475,000000	100,510725
3474,000000	100,508288
3473,000000	100,509919
3472,000000	100,515711
3471,000000	100,523525
3470,000000	100,529620
3469,000000	100,530335
3468,000000	100,523964
3467,000000	100,511785
3466,000000	100,497368
3465,000000	100,484514
3464,000000	100,475339
3463,000000	100,469707
3462,000000	100,465820
3461,000000	100,461241
3460,000000	100,454047
3459,000000	100,443831
3458,000000	100,431773
3457,000000	100,419538
3456,000000	100,408135
3455,000000	100,397839
3454,000000	100,388572
3453,000000	100,380045
3452,000000	100,371794
3451,000000	100,363800
3450,000000	100,356814
3449,000000	100,351293
3448,000000	100,346055
3447,000000	100,338882
3446,000000	100,328772
3445,000000	100,316710
3444,000000	100,304244
3443,000000	100,292715
3442,000000	100,284475
3441,000000	100,283357
3440,000000	100,292102
3439,000000	100,308971
3438,000000	100,327365
3437,000000	100,339094
3436,000000	100,338628
3435,000000	100,325720
3434,000000	100,305355
3433,000000	100,284971
3432,000000	100,269825
3431,000000	100,259720
3430,000000	100,250284
3429,000000	100,237622
3428,000000	100,221707
3427,000000	100,205466
3426,000000	100,191883
3425,000000	100,182670
3424,000000	100,178919
3423,000000	100,181474
3422,000000	100,189788
3421,000000	100,201097
3420,000000	100,211776
3419,000000	100,220061
3418,000000	100,227469
3417,000000	100,237370
3416,000000	100,252074
3415,000000	100,270827
3414,000000	100,290287
3413,000000	100,307059
3412,000000	100,320028
3411,000000	100,330320
3410,000000	100,339313
3409,000000	100,347260
3408,000000	100,354108
3407,000000	100,361111
3406,000000	100,370759
3405,000000	100,384799
3404,000000	100,402553
3403,000000	100,421167
3402,000000	100,437223
3401,000000	100,448366
3400,000000	100,454292
3399,000000	100,456857
3398,000000	100,458864
3397,000000	100,462142
3396,000000	100,466696
3395,000000	100,471694
3394,000000	100,476720
3393,000000	100,481645
3392,000000	100,485804
3391,000000	100,488256
3390,000000	100,489061
3389,000000	100,489690
3388,000000	100,491801
3387,000000	100,495671
3386,000000	100,499859
3385,000000	100,502435
3384,000000	100,502763
3383,000000	100,502250
3382,000000	100,503067
3381,000000	100,505936
3380,000000	100,509365
3379,000000	100,511384
3378,000000	100,511735
3377,000000	100,511862
3376,000000	100,513057
3375,000000	100,515264
3374,000000	100,517626
3373,000000	100,519413
3372,000000	100,520284
3371,000000	100,520390
3370,000000	100,520557
3369,000000	100,521692
3368,000000	100,523522
3367,000000	100,524420
3366,000000	100,523092
3365,000000	100,520094
3364,000000	100,517183
3363,000000	100,515457
3362,000000	100,514636
3361,000000	100,513949
3360,000000	100,513107
3359,000000	100,512369
3358,000000	100,512108
3357,000000	100,512527
3356,000000	100,513513
3355,000000	100,514641
3354,000000	100,515372
3353,000000	100,515257
3352,000000	100,514030
3351,000000	100,511825
3350,000000	100,509463
3349,000000	100,508127
3348,000000	100,508297
3347,000000	100,509041
3346,000000	100,508682
3345,000000	100,506285
3344,000000	100,502354
3343,000000	100,498298
3342,000000	100,495375
3341,000000	100,493883
3340,000000	100,492909
3339,000000	100,490898
3338,000000	100,486923
3337,000000	100,481527
3336,000000	100,476132
3335,000000	100,471626
3334,000000	100,467771
3333,000000	100,463870
3332,000000	100,459569
3331,000000	100,455022
3330,000000	100,450737
3329,000000	100,447373
3328,000000	100,445268
3327,000000	100,443876
3326,000000	100,441935
3325,000000	100,438490
3324,000000	100,433603
3323,000000	100,428043
3322,000000	100,422502
3321,000000	100,417187
3320,000000	100,411693
3319,000000	100,404913
3318,000000	100,395465
3317,000000	100,382801
3316,000000	100,367855
3315,000000	100,352167
3314,000000	100,336292
3313,000000	100,319504
3312,000000	100,301042
3311,000000	100,281184
3310,000000	100,260840
3309,000000	100,240391
3308,000000	100,219443
3307,000000	100,197678
3306,000000	100,175723
3305,000000	100,155134
3304,000000	100,137653
3303,000000	100,124379
3302,000000	100,115535
3301,000000	100,110967
3300,000000	100,110611
3299,000000	100,114471
3298,000000	100,122088
3297,000000	100,132406
3296,000000	100,144425
3295,000000	100,157687
3294,000000	100,172095
3293,000000	100,187392
3292,000000	100,203164
3291,000000	100,219161
3290,000000	100,235135
3289,000000	100,250544
3288,000000	100,264984
3287,000000	100,278906
3286,000000	100,293227
3285,000000	100,307971
3284,000000	100,321909
3283,000000	100,334103
3282,000000	100,345329
3281,000000	100,357133
3280,000000	100,369807
3279,000000	100,382035
3278,000000	100,392637
3277,000000	100,402022
3276,000000	100,411591
3275,000000	100,422353
3274,000000	100,434401
3273,000000	100,447121
3272,000000	100,459205
3271,000000	100,468691
3270,000000	100,474037
3269,000000	100,475723
3268,000000	100,476542
3267,000000	100,479702
3266,000000	100,486277
3265,000000	100,494592
3264,000000	100,502126
3263,000000	100,507844
3262,000000	100,512703
3261,000000	100,518016
3260,000000	100,523798
3259,000000	100,528825
3258,000000	100,532042
3257,000000	100,533752
3256,000000	100,535443
3255,000000	100,538495
3254,000000	100,542930
3253,000000	100,547398
3252,000000	100,550457
3251,000000	100,551959
3250,000000	100,552982
3249,000000	100,554469
3248,000000	100,556210
3247,000000	100,557278
3246,000000	100,557166
3245,000000	100,556177
3244,000000	100,554905
3243,000000	100,553793
3242,000000	100,553202
3241,000000	100,553530
3240,000000	100,554972
3239,000000	100,557191
3238,000000	100,559383
3237,000000	100,560771
3236,000000	100,561185
3235,000000	100,561175
3234,000000	100,561426
3233,000000	100,562013
3232,000000	100,562398
3231,000000	100,562205
3230,000000	100,561619
3229,000000	100,560823
3228,000000	100,559398
3227,000000	100,556747
3226,000000	100,553032
3225,000000	100,549374
3224,000000	100,547153
3223,000000	100,547296
3222,000000	100,549874
3221,000000	100,553811
3220,000000	100,557136
3219,000000	100,558319
3218,000000	100,557750
3217,000000	100,557447
3216,000000	100,558945
3215,000000	100,561629
3214,000000	100,563406
3213,000000	100,562786
3212,000000	100,560073
3211,000000	100,556721
3210,000000	100,553994
3209,000000	100,552330
3208,000000	100,551696
3207,000000	100,552214
3206,000000	100,554198
3205,000000	100,557539
3204,000000	100,561257
3203,000000	100,563990
3202,000000	100,564997
3201,000000	100,564569
3200,000000	100,563521
3199,000000	100,562477
3198,000000	100,561675
3197,000000	100,561098
3196,000000	100,560628
3195,000000	100,560156
3194,000000	100,559658
3193,000000	100,559125
3192,000000	100,558424
3191,000000	100,557474
3190,000000	100,556645
3189,000000	100,556747
3188,000000	100,558356
3187,000000	100,561088
3186,000000	100,563628
3185,000000	100,564571
3184,000000	100,563441
3183,000000	100,561062
3182,000000	100,558888
3181,000000	100,557823
3180,000000	100,557701
3179,000000	100,557969
3178,000000	100,558649
3177,000000	100,560183
3176,000000	100,562403
3175,000000	100,564232
3174,000000	100,564756
3173,000000	100,564337
3172,000000	100,564360
3171,000000	100,565900
3170,000000	100,568771
3169,000000	100,571606
3168,000000	100,572752
3167,000000	100,571317
3166,000000	100,567935
3165,000000	100,564543
3164,000000	100,563098
3163,000000	100,564083
3162,000000	100,566188
3161,000000	100,567537
3160,000000	100,567260
3159,000000	100,565956
3158,000000	100,564742
3157,000000	100,564115
3156,000000	100,563792
3155,000000	100,563326
3154,000000	100,562440
3153,000000	100,560848
3152,000000	100,558325
3151,000000	100,555291
3150,000000	100,552883
3149,000000	100,551994
3148,000000	100,552369
3147,000000	100,552996
3146,000000	100,553254
3145,000000	100,553357
3144,000000	100,553916
3143,000000	100,555377
3142,000000	100,557684
3141,000000	100,559929
3140,000000	100,560461
3139,000000	100,558092
3138,000000	100,553451
3137,000000	100,548696
3136,000000	100,545673
3135,000000	100,544548
3134,000000	100,544176
3133,000000	100,543226
3132,000000	100,540792
3131,000000	100,536559
3130,000000	100,531028
3129,000000	100,525490
3128,000000	100,521397
3127,000000	100,519625
3126,000000	100,520215
3125,000000	100,522423
3124,000000	100,524894
3123,000000	100,526193
3122,000000	100,525685
3121,000000	100,523815
3120,000000	100,521421
3119,000000	100,519001
3118,000000	100,516734
3117,000000	100,514706
3116,000000	100,512713
3115,000000	100,510209
3114,000000	100,506945
3113,000000	100,503508
3112,000000	100,500675
3111,000000	100,498275
3110,000000	100,495166
3109,000000	100,490462
3108,000000	100,484452
3107,000000	100,478121
3106,000000	100,471970
3105,000000	100,465612
3104,000000	100,458490
3103,000000	100,450724
3102,000000	100,443056
3101,000000	100,435949
3100,000000	100,429099
3099,000000	100,422094
3098,000000	100,415415
3097,000000	100,410314
3096,000000	100,407548
3095,000000	100,406412
3094,000000	100,405180
3093,000000	100,402434
3092,000000	100,397917
3091,000000	100,392357
3090,000000	100,386564
3089,000000	100,380549
3088,000000	100,373377
3087,000000	100,364121
3086,000000	100,353173
3085,000000	100,342531
3084,000000	100,334542
3083,000000	100,330189
3082,000000	100,328573
3081,000000	100,327954
3080,000000	100,327111
3079,000000	100,325800
3078,000000	100,324223
3077,000000	100,322459
3076,000000	100,320498
3075,000000	100,318459
3074,000000	100,316362
3073,000000	100,313711
3072,000000	100,309697
3071,000000	100,303908
3070,000000	100,296636
3069,000000	100,288399
3068,000000	100,279630
3067,000000	100,271046
3066,000000	100,263889
3065,000000	100,259218
3064,000000	100,257042
3063,000000	100,256410
3062,000000	100,256187
3061,000000	100,255513
3060,000000	100,253863
3059,000000	100,251187
3058,000000	100,247819
3057,000000	100,243846
3056,000000	100,238764
3055,000000	100,232445
3054,000000	100,226266
3053,000000	100,222559
3052,000000	100,222554
3051,000000	100,225288
3050,000000	100,228786
3049,000000	100,231929
3048,000000	100,234965
3047,000000	100,238423
3046,000000	100,241971
3045,000000	100,244274
3044,000000	100,243968
3043,000000	100,240789
3042,000000	100,235848
3041,000000	100,230632
3040,000000	100,225749
3039,000000	100,220691
3038,000000	100,214534
3037,000000	100,206631
3036,000000	100,196861
3035,000000	100,185756
3034,000000	100,174394
3033,000000	100,163633
3032,000000	100,153306
3031,000000	100,142555
3030,000000	100,131053
3029,000000	100,119450
3028,000000	100,108369
3027,000000	100,097401
3026,000000	100,085432
3025,000000	100,071687
3024,000000	100,056189
3023,000000	100,039379
3022,000000	100,021660
3021,000000	100,003257
3020,000000	99,984179
3019,000000	99,964206
3018,000000	99,942968
3017,000000	99,920095
3016,000000	99,895441
3015,000000	99,869115
3014,000000	99,841262
3013,000000	99,811657
3012,000000	99,779633
3011,000000	99,744633
3010,000000	99,706633
3009,000000	99,665950
3008,000000	99,622797
3007,000000	99,577238
3006,000000	99,529350
3005,000000	99,478826
3004,000000	99,424597
3003,000000	99,365394
3002,000000	99,300738
3001,000000	99,231106
3000,000000	99,156820
2999,000000	99,077146
2998,000000	98,990574
2997,000000	98,895428
2996,000000	98,790434
2995,000000	98,674936
2994,000000	98,548847
2993,000000	98,412040
2992,000000	98,263043
2991,000000	98,098920
2990,000000	97,916286
2989,000000	97,712590
2988,000000	97,486732
2987,000000	97,238387
2986,000000	96,967521
2985,000000	96,673845
2984,000000	96,356666
2983,000000	96,015677
2982,000000	95,651117
2981,000000	95,263634
2980,000000	94,853593
2979,000000	94,421174
2978,000000	93,967337
2977,000000	93,493148
2976,000000	92,998681
2975,000000	92,483032
2974,000000	91,945976
2973,000000	91,389173
2972,000000	90,814897
2971,000000	90,225629
2970,000000	89,625706
2969,000000	89,023336
2968,000000	88,429805
2967,000000	87,857100
2966,000000	87,317440
2965,000000	86,823375
2964,000000	86,387832
2963,000000	86,022307
2962,000000	85,736414
2961,000000	85,537677
2960,000000	85,430165
2959,000000	85,415308
2958,000000	85,492393
2957,000000	85,659211
2956,000000	85,909883
2955,000000	86,233114
2954,000000	86,613633
2953,000000	87,032282
2952,000000	87,465498
2951,000000	87,884929
2950,000000	88,261877
2949,000000	88,572271
2948,000000	88,798919
2947,000000	88,931292
2946,000000	88,964208
2945,000000	88,898068
2944,000000	88,737210
2943,000000	88,489315
2942,000000	88,165005
2941,000000	87,777312
2940,000000	87,340556
2939,000000	86,867914
2938,000000	86,372070
2937,000000	85,866014
2936,000000	85,364128
2935,000000	84,882140
2934,000000	84,436263
2933,000000	84,042279
2932,000000	83,712590
2931,000000	83,455354
2930,000000	83,274523
2929,000000	83,170112
2928,000000	83,136962
2927,000000	83,164638
2926,000000	83,240497
2925,000000	83,351796
2924,000000	83,485956
2923,000000	83,630312
2922,000000	83,775048
2921,000000	83,916590
2920,000000	84,057629
2919,000000	84,204995
2918,000000	84,367637
2917,000000	84,554838
2916,000000	84,773545
2915,000000	85,025547
2914,000000	85,307014
2913,000000	85,610557
2912,000000	85,928275
2911,000000	86,255355
2910,000000	86,591773
2909,000000	86,940856
2908,000000	87,305481
2907,000000	87,686011
2906,000000	88,081418
2905,000000	88,490518
2904,000000	88,911357
2903,000000	89,340124
2902,000000	89,771698
2901,000000	90,201233
2900,000000	90,624259
2899,000000	91,036717
2898,000000	91,434745
2897,000000	91,814792
2896,000000	92,173740
2895,000000	92,509272
2894,000000	92,820477
2893,000000	93,107162
2892,000000	93,368713
2891,000000	93,603740
2890,000000	93,810516
2889,000000	93,986856
2888,000000	94,128661
2887,000000	94,229547
2886,000000	94,282542
2885,000000	94,282081
2884,000000	94,224737
2883,000000	94,108599
2882,000000	93,933697
2881,000000	93,703449
2880,000000	93,426425
2879,000000	93,116700
2878,000000	92,792918
2877,000000	92,476759
2876,000000	92,190108
2875,000000	91,953306
2874,000000	91,782911
2873,000000	91,689234
2872,000000	91,672717
2871,000000	91,721016
2870,000000	91,808770
2869,000000	91,901508
2868,000000	91,963046
2867,000000	91,964573
2866,000000	91,891893
2865,000000	91,747570
2864,000000	91,549048
2863,000000	91,324324
2862,000000	91,107080
2861,000000	90,930180
2860,000000	90,820324
2859,000000	90,794681
2858,000000	90,860103
2857,000000	91,013388
2856,000000	91,241463
2855,000000	91,524280
2854,000000	91,840753
2853,000000	92,175343
2852,000000	92,523163
2851,000000	92,891212
2850,000000	93,292744
2849,000000	93,736196
2848,000000	94,215869
2847,000000	94,711696
2846,000000	95,198267
2845,000000	95,654210
2844,000000	96,066685
2843,000000	96,432125
2842,000000	96,753963
2841,000000	97,038573
2840,000000	97,290897
2839,000000	97,513270
2838,000000	97,707990
2837,000000	97,879506
2836,000000	98,033136
2835,000000	98,172457
2834,000000	98,298126
2833,000000	98,409042
2832,000000	98,504545
2831,000000	98,585689
2830,000000	98,655081
2829,000000	98,715324
2828,000000	98,767714
2827,000000	98,812461
2826,000000	98,849444
2825,000000	98,878356
2824,000000	98,898618
2823,000000	98,910251
2822,000000	98,915012
2821,000000	98,915847
2820,000000	98,915419
2819,000000	98,916085
2818,000000	98,921211
2817,000000	98,935438
2816,000000	98,962844
2815,000000	99,005129
2814,000000	99,061459
2813,000000	99,128981
2812,000000	99,203040
2811,000000	99,278064
2810,000000	99,349376
2809,000000	99,414439
2808,000000	99,472667
2807,000000	99,524496
2806,000000	99,570815
2805,000000	99,612614
2804,000000	99,650606
2803,000000	99,685378
2802,000000	99,717894
2801,000000	99,749204
2800,000000	99,779482
2799,000000	99,807880
2798,000000	99,833560
2797,000000	99,856567
2796,000000	99,877561
2795,000000	99,897251
2794,000000	99,916290
2793,000000	99,935130
2792,000000	99,953623
2791,000000	99,971028
2790,000000	99,986665
2789,000000	100,000399
2788,000000	100,012543
2787,000000	100,023773
2786,000000	100,035078
2785,000000	100,047125
2784,000000	100,059440
2783,000000	100,070710
2782,000000	100,080142
2781,000000	100,088206
2780,000000	100,095976
2779,000000	100,104258
2778,000000	100,113331
2777,000000	100,122854
2776,000000	100,131747
2775,000000	100,138699
2774,000000	100,143164
2773,000000	100,145612
2772,000000	100,146912
2771,000000	100,147984
2770,000000	100,149897
2769,000000	100,153341
2768,000000	100,157679
2767,000000	100,161375
2766,000000	100,163801
2765,000000	100,165913
2764,000000	100,168720
2763,000000	100,171821
2762,000000	100,174035
2761,000000	100,174838
2760,000000	100,174537
2759,000000	100,173589
2758,000000	100,172484
2757,000000	100,171890
2756,000000	100,172079
2755,000000	100,172336
2754,000000	100,171612
2753,000000	100,169695
2752,000000	100,167252
2751,000000	100,164777
2750,000000	100,161918
2749,000000	100,157883
2748,000000	100,152267
2747,000000	100,145570
2746,000000	100,139006
2745,000000	100,133544
2744,000000	100,129011
2743,000000	100,124489
2742,000000	100,119710
2741,000000	100,115527
2740,000000	100,112640
2739,000000	100,110445
2738,000000	100,107750
2737,000000	100,104320
2736,000000	100,101164
2735,000000	100,099552
2734,000000	100,100234
2733,000000	100,103381
2732,000000	100,108636
2731,000000	100,115174
2730,000000	100,122299
2729,000000	100,130106
2728,000000	100,139310
2727,000000	100,150381
2726,000000	100,163004
2725,000000	100,176325
2724,000000	100,189470
2723,000000	100,201783
2722,000000	100,212810
2721,000000	100,222230
2720,000000	100,229905
2719,000000	100,236097
2718,000000	100,241559
2717,000000	100,247121
2716,000000	100,253078
2715,000000	100,259054
2714,000000	100,264448
2713,000000	100,268821
2712,000000	100,271994
2711,000000	100,274339
2710,000000	100,277061
2709,000000	100,281578
2708,000000	100,288168
2707,000000	100,295518
2706,000000	100,301959
2705,000000	100,306936
2704,000000	100,310947
2703,000000	100,314419
2702,000000	100,317224
2701,000000	100,319293
2700,000000	100,321157
2699,000000	100,323582
2698,000000	100,326792
2697,000000	100,330206
2696,000000	100,332939
2695,000000	100,334489
2694,000000	100,334923
2693,000000	100,334539
2692,000000	100,333612
2691,000000	100,332589
2690,000000	100,332202
2689,000000	100,332924
2688,000000	100,334273
2687,000000	100,334940
2686,000000	100,333781
2685,000000	100,330702
2684,000000	100,326749
2683,000000	100,323498
2682,000000	100,322058
2681,000000	100,322198
2680,000000	100,322444
2679,000000	100,321335
2678,000000	100,318572
2677,000000	100,314809
2676,000000	100,310756
2675,000000	100,307056
2674,000000	100,304678
2673,000000	100,304435
2672,000000	100,305963
2671,000000	100,307889
2670,000000	100,309342
2669,000000	100,310813
2668,000000	100,313344
2667,000000	100,317460
2666,000000	100,323155
2665,000000	100,330260
2664,000000	100,338415
2663,000000	100,347054
2662,000000	100,355900
2661,000000	100,365230
2660,000000	100,375291
2659,000000	100,385699
2658,000000	100,395739
2657,000000	100,405180
2656,000000	100,414559
2655,000000	100,424620
2654,000000	100,435400
2653,000000	100,445802
2652,000000	100,454340
2651,000000	100,460729
2650,000000	100,466554
2649,000000	100,473761
2648,000000	100,482557
2647,000000	100,491383
2646,000000	100,498762
2645,000000	100,504324
2644,000000	100,508046
2643,000000	100,509770
2642,000000	100,510031
2641,000000	100,510297
2640,000000	100,511503
2639,000000	100,512978
2638,000000	100,513628
2637,000000	100,513588
2636,000000	100,513775
2635,000000	100,514202
2634,000000	100,513767
2633,000000	100,511809
2632,000000	100,509239
2631,000000	100,507950
2630,000000	100,509286
2629,000000	100,512899
2628,000000	100,516815
2627,000000	100,518927
2626,000000	100,518861
2625,000000	100,518223
2624,000000	100,518858
2623,000000	100,521203
2622,000000	100,524456
2621,000000	100,527679
2620,000000	100,530234
2619,000000	100,531698
2618,000000	100,532078
2617,000000	100,531839
2616,000000	100,531197
2615,000000	100,529755
2614,000000	100,527431
2613,000000	100,525328
2612,000000	100,524766
2611,000000	100,525571
2610,000000	100,526167
2609,000000	100,525600
2608,000000	100,524678
2607,000000	100,524619
2606,000000	100,525165
2605,000000	100,524891
2604,000000	100,523505
2603,000000	100,523011
2602,000000	100,525683
2601,000000	100,531083
2600,000000	100,535997
2599,000000	100,537764
2598,000000	100,536867
2597,000000	100,535606
2596,000000	100,535167
2595,000000	100,535134
2594,000000	100,535436
2593,000000	100,537081
2592,000000	100,540565
2591,000000	100,544590
2590,000000	100,546875
2589,000000	100,545815
2588,000000	100,541299
2587,000000	100,534716
2586,000000	100,528196
2585,000000	100,523063
2584,000000	100,518966
2583,000000	100,515145
2582,000000	100,512245
2581,000000	100,511724
2580,000000	100,513529
2579,000000	100,515851
2578,000000	100,517603
2577,000000	100,519818
2576,000000	100,523842
2575,000000	100,529027
2574,000000	100,532936
2573,000000	100,533325
2572,000000	100,529763
2571,000000	100,524012
2570,000000	100,518990
2569,000000	100,516605
2568,000000	100,516453
2567,000000	100,517246
2566,000000	100,519018
2565,000000	100,522389
2564,000000	100,525845
2563,000000	100,525799
2562,000000	100,520195
2561,000000	100,510753
2560,000000	100,500992
2559,000000	100,493477
2558,000000	100,489384
2557,000000	100,488798
2556,000000	100,489944
2555,000000	100,489682
2554,000000	100,486648
2553,000000	100,483322
2552,000000	100,483679
2551,000000	100,489045
2550,000000	100,497178
2549,000000	100,504486
2548,000000	100,508315
2547,000000	100,508006
2546,000000	100,505286
2545,000000	100,503341
2544,000000	100,504259
2543,000000	100,507351
2542,000000	100,510506
2541,000000	100,512742
2540,000000	100,514601
2539,000000	100,516650
2538,000000	100,518533
2537,000000	100,519405
2536,000000	100,518628
2535,000000	100,516292
2534,000000	100,513686
2533,000000	100,513066
2532,000000	100,516374
2531,000000	100,523999
2530,000000	100,534605
2529,000000	100,545706
2528,000000	100,554724
2527,000000	100,560638
2526,000000	100,564783
2525,000000	100,569164
2524,000000	100,573870
2523,000000	100,577294
2522,000000	100,578850
2521,000000	100,579904
2520,000000	100,581660
2519,000000	100,583994
2518,000000	100,587128
2517,000000	100,592400
2516,000000	100,599966
2515,000000	100,607308
2514,000000	100,611828
2513,000000	100,613874
2512,000000	100,615543
2511,000000	100,617560
2510,000000	100,619117
2509,000000	100,620177
2508,000000	100,621861
2507,000000	100,624520
2506,000000	100,627165
2505,000000	100,629200
2504,000000	100,631612
2503,000000	100,635893
2502,000000	100,642323
2501,000000	100,649472
2500,000000	100,655032
2499,000000	100,657299
2498,000000	100,656249
2497,000000	100,653305
2496,000000	100,650119
2495,000000	100,648053
2494,000000	100,648473
2493,000000	100,652071
2492,000000	100,657294
2491,000000	100,660838
2490,000000	100,660918
2489,000000	100,659318
2488,000000	100,659180
2487,000000	100,661555
2486,000000	100,665172
2485,000000	100,668896
2484,000000	100,672906
2483,000000	100,677575
2482,000000	100,682416
2481,000000	100,686386
2480,000000	100,688772
2479,000000	100,689805
2478,000000	100,690813
2477,000000	100,693574
2476,000000	100,698999
2475,000000	100,706382
2474,000000	100,713832
2473,000000	100,719152
2472,000000	100,720767
2471,000000	100,718919
2470,000000	100,716144
2469,000000	100,715609
2468,000000	100,718524
2467,000000	100,723767
2466,000000	100,729793
2465,000000	100,735660
2464,000000	100,740195
2463,000000	100,741964
2462,000000	100,740844
2461,000000	100,738368
2460,000000	100,735981
2459,000000	100,734273
2458,000000	100,734316
2457,000000	100,737768
2456,000000	100,744394
2455,000000	100,751116
2454,000000	100,755041
2453,000000	100,756451
2452,000000	100,757462
2451,000000	100,758862
2450,000000	100,759794
2449,000000	100,759565
2448,000000	100,758199
2447,000000	100,755856
2446,000000	100,753110
2445,000000	100,751210
2444,000000	100,750710
2443,000000	100,750336
2442,000000	100,748461
2441,000000	100,745170
2440,000000	100,741823
2439,000000	100,739112
2438,000000	100,736746
2437,000000	100,734617
2436,000000	100,733098
2435,000000	100,732324
2434,000000	100,731934
2433,000000	100,731241
2432,000000	100,729270
2431,000000	100,725388
2430,000000	100,720408
2429,000000	100,716236
2428,000000	100,713741
2427,000000	100,711929
2426,000000	100,709658
2425,000000	100,706862
2424,000000	100,703362
2423,000000	100,698290
2422,000000	100,692153
2421,000000	100,687928
2420,000000	100,688057
2419,000000	100,691092
2418,000000	100,693272
2417,000000	100,692847
2416,000000	100,691265
2415,000000	100,690600
2414,000000	100,691440
2413,000000	100,693097
2412,000000	100,694257
2411,000000	100,693495
2410,000000	100,690376
2409,000000	100,685971
2408,000000	100,681209
2407,000000	100,675335
2406,000000	100,667452
2405,000000	100,659163
2404,000000	100,653755
2403,000000	100,652443
2402,000000	100,652884
2401,000000	100,651764
2400,000000	100,647853
2399,000000	100,642278
2398,000000	100,637009
2397,000000	100,633617
2396,000000	100,632678
2395,000000	100,633642
2394,000000	100,635319
2393,000000	100,636466
2392,000000	100,635915
2391,000000	100,632926
2390,000000	100,627946
2389,000000	100,622892
2388,000000	100,619570
2387,000000	100,618140
2386,000000	100,617872
2385,000000	100,618168
2384,000000	100,618912
2383,000000	100,619392
2382,000000	100,618844
2381,000000	100,617908
2380,000000	100,617561
2379,000000	100,617385
2378,000000	100,615780
2377,000000	100,612937
2376,000000	100,611035
2375,000000	100,611030
2374,000000	100,611501
2373,000000	100,611642
2372,000000	100,612871
2371,000000	100,615580
2370,000000	100,618259
2369,000000	100,619628
2368,000000	100,619121
2367,000000	100,615248
2366,000000	100,607394
2365,000000	100,600693
2364,000000	100,601262
2363,000000	100,606673
2362,000000	100,608722
2361,000000	100,605464
2360,000000	100,603373
2359,000000	100,608661
2358,000000	100,622226
2357,000000	100,639724
2356,000000	100,652295
2355,000000	100,650438
2354,000000	100,638745
2353,000000	100,631928
2352,000000	100,637056
2351,000000	100,648065
2350,000000	100,656259
2349,000000	100,658295
2348,000000	100,655219
2347,000000	100,653043
2346,000000	100,657421
2345,000000	100,665927
2344,000000	100,672450
2343,000000	100,674244
2342,000000	100,676404
2341,000000	100,682353
2340,000000	100,688746
2339,000000	100,690710
2338,000000	100,688888
2337,000000	100,688687
2336,000000	100,691313
2335,000000	100,695744
2334,000000	100,702038
2333,000000	100,711757
2332,000000	100,719401
2331,000000	100,720833
2330,000000	100,716462
2329,000000	100,715378
2328,000000	100,720031
2327,000000	100,730308
2326,000000	100,743138
2325,000000	100,755660
2324,000000	100,762720
2323,000000	100,761081
2322,000000	100,753263
2321,000000	100,745524
2320,000000	100,741255
2319,000000	100,742050
2318,000000	100,746302
2317,000000	100,752740
2316,000000	100,756876
2315,000000	100,758743
2314,000000	100,760373
2313,000000	100,766098
2312,000000	100,774103
2311,000000	100,781701
2310,000000	100,786228
2309,000000	100,788358
2308,000000	100,787829
2307,000000	100,786605
2306,000000	100,787881
2305,000000	100,794232
2304,000000	100,802872
2303,000000	100,809789
2302,000000	100,813635
2301,000000	100,816866
2300,000000	100,819457
2299,000000	100,819971
2298,000000	100,818094
2297,000000	100,818419
2296,000000	100,824046
2295,000000	100,834216
2294,000000	100,844058
2293,000000	100,850060
2292,000000	100,851171
2291,000000	100,848994
2290,000000	100,845831
2289,000000	100,842902
2288,000000	100,839954
2287,000000	100,836988
2286,000000	100,835772
2285,000000	100,837320
2284,000000	100,839937
2283,000000	100,841178
2282,000000	100,842011
2281,000000	100,844827
2280,000000	100,848672
2279,000000	100,848966
2278,000000	100,843574
2277,000000	100,835792
2276,000000	100,830453
2275,000000	100,829945
2274,000000	100,834272
2273,000000	100,842403
2272,000000	100,851589
2271,000000	100,858902
2270,000000	100,864614
2269,000000	100,872465
2268,000000	100,884774
2267,000000	100,898947
2266,000000	100,909409
2265,000000	100,912485
2264,000000	100,909697
2263,000000	100,907637
2262,000000	100,913177
2261,000000	100,926329
2260,000000	100,939120
2259,000000	100,943649
2258,000000	100,940246
2257,000000	100,934676
2256,000000	100,930008
2255,000000	100,925244
2254,000000	100,920511
2253,000000	100,918586
2252,000000	100,921117
2251,000000	100,927452
2250,000000	100,935994
2249,000000	100,943583
2248,000000	100,945751
2247,000000	100,943401
2246,000000	100,946858
2245,000000	100,966153
2244,000000	100,997225
2243,000000	101,024783
2242,000000	101,039602
2241,000000	101,046303
2240,000000	101,052979
2239,000000	101,060774
2238,000000	101,066659
2237,000000	101,069927
2236,000000	101,071280
2235,000000	101,070104
2234,000000	101,066727
2233,000000	101,063995
2232,000000	101,063573
2231,000000	101,063898
2230,000000	101,064035
2229,000000	101,065548
2228,000000	101,068109
2227,000000	101,067389
2226,000000	101,060352
2225,000000	101,049539
2224,000000	101,040036
2223,000000	101,035731
2222,000000	101,039940
2221,000000	101,054729
2220,000000	101,076542
2219,000000	101,096455
2218,000000	101,107749
2217,000000	101,111163
2216,000000	101,112008
2215,000000	101,115338
2214,000000	101,124072
2213,000000	101,137464
2212,000000	101,150646
2211,000000	101,159639
2210,000000	101,166602
2209,000000	101,176421
2208,000000	101,189864
2207,000000	101,205307
2206,000000	101,224684
2205,000000	101,249520
2204,000000	101,271755
2203,000000	101,277887
2202,000000	101,264468
2201,000000	101,242145
2200,000000	101,223458
2199,000000	101,214054
2198,000000	101,216530
2197,000000	101,231351
2196,000000	101,250176
2195,000000	101,259219
2194,000000	101,255241
2193,000000	101,249143
2192,000000	101,248466
2191,000000	101,246054
2190,000000	101,232540
2189,000000	101,210988
2188,000000	101,191119
2187,000000	101,177323
2186,000000	101,170195
2185,000000	101,172076
2184,000000	101,182321
2183,000000	101,194078
2182,000000	101,203935
2181,000000	101,217946
2180,000000	101,240432
2179,000000	101,263802
2178,000000	101,277287
2177,000000	101,279191
2176,000000	101,274313
2175,000000	101,265092
2174,000000	101,253190
2173,000000	101,244416
2172,000000	101,244100
2171,000000	101,250598
2170,000000	101,258063
2169,000000	101,262030
2168,000000	101,259911
2167,000000	101,252786
2166,000000	101,250152
2165,000000	101,264621
2164,000000	101,294599
2163,000000	101,319247
2162,000000	101,315251
2161,000000	101,273463
2160,000000	101,199740
2159,000000	101,112793
2158,000000	101,044529
2157,000000	101,022942
2156,000000	101,044172
2155,000000	101,076120
2154,000000	101,092873
2153,000000	101,095313
2152,000000	101,098713
2151,000000	101,110588
2150,000000	101,126285
2149,000000	101,136048
2148,000000	101,130730
2147,000000	101,108216
2146,000000	101,079769
2145,000000	101,063278
2144,000000	101,064529
2143,000000	101,070951
2142,000000	101,067835
2141,000000	101,054440
2140,000000	101,040436
2139,000000	101,032507
2138,000000	101,028944
2137,000000	101,023214
2136,000000	101,009631
2135,000000	100,988972
2134,000000	100,970107
2133,000000	100,962209
2132,000000	100,964958
2131,000000	100,970699
2130,000000	100,974874
2129,000000	100,979254
2128,000000	100,986182
2127,000000	100,995615
2126,000000	101,007459
2125,000000	101,020493
2124,000000	101,028787
2123,000000	101,026089
2122,000000	101,015268
2121,000000	101,007249
2120,000000	101,008683
2119,000000	101,016121
2118,000000	101,023753
2117,000000	101,030343
2116,000000	101,035951
2115,000000	101,038236
2114,000000	101,036020
2113,000000	101,032107
2112,000000	101,029090
2111,000000	101,026347
2110,000000	101,023962
2109,000000	101,025154
2108,000000	101,031347
2107,000000	101,038893
2106,000000	101,043992
2105,000000	101,047662
2104,000000	101,053314
2103,000000	101,061938
2102,000000	101,071253
2101,000000	101,076673
2100,000000	101,073194
2099,000000	101,060734
2098,000000	101,047303
2097,000000	101,041753
2096,000000	101,042788
2095,000000	101,041088
2094,000000	101,032917
2093,000000	101,024310
2092,000000	101,021425
2091,000000	101,024437
2090,000000	101,031898
2089,000000	101,042997
2088,000000	101,053345
2087,000000	101,056362
2086,000000	101,052173
2085,000000	101,048516
2084,000000	101,049662
2083,000000	101,051368
2082,000000	101,050089
2081,000000	101,049918
2080,000000	101,055400
2079,000000	101,064072
2078,000000	101,071296
2077,000000	101,076883
2076,000000	101,082137
2075,000000	101,085280
2074,000000	101,084541
2073,000000	101,080445
2072,000000	101,072228
2071,000000	101,058077
2070,000000	101,042229
2069,000000	101,034967
2068,000000	101,040670
2067,000000	101,052131
2066,000000	101,060935
2065,000000	101,066863
2064,000000	101,073076
2063,000000	101,079348
2062,000000	101,084514
2061,000000	101,088718
2060,000000	101,089519
2059,000000	101,083736
2058,000000	101,077151
2057,000000	101,083556
2056,000000	101,108096
2055,000000	101,139713
2054,000000	101,166061
2053,000000	101,187150
2052,000000	101,207665
2051,000000	101,224785
2050,000000	101,233560
2049,000000	101,239447
2048,000000	101,254209
2047,000000	101,279340
2046,000000	101,304563
2045,000000	101,323149
2044,000000	101,341015
2043,000000	101,370286
2042,000000	101,417553
2041,000000	101,477580
2040,000000	101,536436
2039,000000	101,582157
2038,000000	101,611129
2037,000000	101,622699
2036,000000	101,613217
2035,000000	101,581351
2034,000000	101,536060
2033,000000	101,490375
2032,000000	101,446119
2031,000000	101,396376
2030,000000	101,344824
2029,000000	101,308048
2028,000000	101,295054
2027,000000	101,297837
2026,000000	101,305145
2025,000000	101,310168
2024,000000	101,304207
2023,000000	101,279989
2022,000000	101,244722
2021,000000	101,216523
2020,000000	101,203906
2019,000000	101,201880
2018,000000	101,208153
2017,000000	101,225470
2016,000000	101,247563
2015,000000	101,262192
2014,000000	101,269219
2013,000000	101,277283
2012,000000	101,284176
2011,000000	101,280298
2010,000000	101,271222
2009,000000	101,274260
2008,000000	101,288899
2007,000000	101,294433
2006,000000	101,283623
2005,000000	101,273079
2004,000000	101,272670
2003,000000	101,269886
2002,000000	101,252314
2001,000000	101,226834
2000,000000	101,207087
1999,000000	101,198074
1998,000000	101,200036
1997,000000	101,210909
1996,000000	101,220028
1995,000000	101,214367
1994,000000	101,197451
1993,000000	101,189750
1992,000000	101,204168
1991,000000	101,231903
1990,000000	101,258304
1989,000000	101,276585
1988,000000	101,282795
1987,000000	101,275874
1986,000000	101,266453
1985,000000	101,268753
1984,000000	101,279624
1983,000000	101,283235
1982,000000	101,279379
1981,000000	101,287503
1980,000000	101,314463
1979,000000	101,339556
1978,000000	101,342711
1977,000000	101,328835
1976,000000	101,312599
1975,000000	101,298699
1974,000000	101,289481
1973,000000	101,288345
1972,000000	101,286591
1971,000000	101,269113
1970,000000	101,240270
1969,000000	101,223658
1968,000000	101,229734
1967,000000	101,242901
1966,000000	101,247314
1965,000000	101,243083
1964,000000	101,230616
1963,000000	101,204024
1962,000000	101,169273
1961,000000	101,146314
1960,000000	101,141484
1959,000000	101,137334
1958,000000	101,119595
1957,000000	101,095464
1956,000000	101,076667
1955,000000	101,061012
1954,000000	101,040524
1953,000000	101,014725
1952,000000	100,989429
1951,000000	100,970850
1950,000000	100,965314
1949,000000	100,975262
1948,000000	100,991335
1947,000000	101,000533
1946,000000	101,002996
1945,000000	101,008812
1944,000000	101,019593
1943,000000	101,027427
1942,000000	101,031281
1941,000000	101,037560
1940,000000	101,044484
1939,000000	101,044457
1938,000000	101,042182
1937,000000	101,053067
1936,000000	101,079090
1935,000000	101,102567
1934,000000	101,109619
1933,000000	101,104954
1932,000000	101,100172
1931,000000	101,099265
1930,000000	101,102335
1929,000000	101,110897
1928,000000	101,119682
1927,000000	101,119768
1926,000000	101,111756
1925,000000	101,106926
1924,000000	101,110688
1923,000000	101,114463
1922,000000	101,112932
1921,000000	101,113630
1920,000000	101,121458
1919,000000	101,128028
1918,000000	101,125327
1917,000000	101,119488
1916,000000	101,119695
1915,000000	101,124266
1914,000000	101,126376
1913,000000	101,124500
1912,000000	101,122293
1911,000000	101,122707
1910,000000	101,127603
1909,000000	101,136507
1908,000000	101,141673
1907,000000	101,136192
1906,000000	101,123756
1905,000000	101,114477
1904,000000	101,110623
1903,000000	101,104285
1902,000000	101,094884
1901,000000	101,092321
1900,000000	101,099034
1899,000000	101,105130
1898,000000	101,103154
1897,000000	101,097095
1896,000000	101,093105
1895,000000	101,090230
1894,000000	101,087372
1893,000000	101,087316
1892,000000	101,088513
1891,000000	101,083836
1890,000000	101,072093
1889,000000	101,060961
1888,000000	101,054575
1887,000000	101,050952
1886,000000	101,051673
1885,000000	101,061078
1884,000000	101,075224
1883,000000	101,082328
1882,000000	101,079034
1881,000000	101,073965
1880,000000	101,072273
1879,000000	101,070840
1878,000000	101,068678
1877,000000	101,069319
1876,000000	101,072338
1875,000000	101,071283
1874,000000	101,063806
1873,000000	101,055009
1872,000000	101,046641
1871,000000	101,034008
1870,000000	101,017846
1869,000000	101,008284
1868,000000	101,008559
1867,000000	101,011215
1866,000000	101,015131
1865,000000	101,024034
1864,000000	101,032871
1863,000000	101,032348
1862,000000	101,024526
1861,000000	101,021185
1860,000000	101,024878
1859,000000	101,025898
1858,000000	101,020367
1857,000000	101,015405
1856,000000	101,013558
1855,000000	101,007713
1854,000000	100,995021
1853,000000	100,982888
1852,000000	100,973836
1851,000000	100,963528
1850,000000	100,952573
1849,000000	100,945038
1848,000000	100,939017
1847,000000	100,927707
1846,000000	100,911894
1845,000000	100,897804
1844,000000	100,883118
1843,000000	100,861163
1842,000000	100,842850
1841,000000	100,845065
1840,000000	100,860853
1839,000000	100,867958
1838,000000	100,857252
1837,000000	100,841422
1836,000000	100,831087
1835,000000	100,820112
1834,000000	100,802949
1833,000000	100,784241
1832,000000	100,764652
1831,000000	100,737209
1830,000000	100,701397
1829,000000	100,667952
1828,000000	100,646382
1827,000000	100,635789
1826,000000	100,630851
1825,000000	100,628870
1824,000000	100,627383
1823,000000	100,624580
1822,000000	100,626123
1821,000000	100,637571
1820,000000	100,652346
1819,000000	100,658468
1818,000000	100,655054
1817,000000	100,653846
1816,000000	100,659474
1815,000000	100,662932
1814,000000	100,661092
1813,000000	100,660775
1812,000000	100,664821
1811,000000	100,666006
1810,000000	100,660353
1809,000000	100,657253
1808,000000	100,661650
1807,000000	100,664822
1806,000000	100,661173
1805,000000	100,655465
1804,000000	100,649432
1803,000000	100,636036
1802,000000	100,616852
1801,000000	100,603087
1800,000000	100,597303
1799,000000	100,589926
1798,000000	100,578565
1797,000000	100,572554
1796,000000	100,572039
1795,000000	100,564392
1794,000000	100,544221
1793,000000	100,520179
1792,000000	100,499112
1791,000000	100,477727
1790,000000	100,461554
1789,000000	100,462692
1788,000000	100,472831
1787,000000	100,470254
1786,000000	100,449481
1785,000000	100,426491
1784,000000	100,409951
1783,000000	100,390446
1782,000000	100,368454
1781,000000	100,353208
1780,000000	100,341985
1779,000000	100,322329
1778,000000	100,294750
1777,000000	100,272906
1776,000000	100,255794
1775,000000	100,230400
1774,000000	100,195259
1773,000000	100,160804
1772,000000	100,124913
1771,000000	100,076034
1770,000000	100,028481
1769,000000	100,006059
1768,000000	99,998862
1767,000000	99,975313
1766,000000	99,931375
1765,000000	99,888424
1764,000000	99,847542
1763,000000	99,783119
1762,000000	99,688174
1761,000000	99,589162
1760,000000	99,500674
1759,000000	99,404110
1758,000000	99,282616
1757,000000	99,143755
1756,000000	98,994928
1755,000000	98,834125
1754,000000	98,666378
1753,000000	98,495702
1752,000000	98,302441
1751,000000	98,062246
1750,000000	97,795369
1749,000000	97,554355
1748,000000	97,345473
1747,000000	97,126353
1746,000000	96,882272
1745,000000	96,631732
1744,000000	96,374274
1743,000000	96,079503
1742,000000	95,730678
1741,000000	95,328598
1740,000000	94,847080
1739,000000	94,268416
1738,000000	93,652262
1737,000000	93,041491
1736,000000	92,304884
1735,000000	91,146406
1734,000000	89,488574
1733,000000	87,753745
1732,000000	86,197939
1731,000000	84,627025
1730,000000	82,855224
1729,000000	80,943881
1728,000000	79,032645
1727,000000	77,140758
1726,000000	75,234433
1725,000000	73,330623
1724,000000	71,461327
1723,000000	69,647882
1722,000000	67,979986
1721,000000	66,568200
1720,000000	65,368934
1719,000000	64,190868
1718,000000	63,015287
1717,000000	62,208937
1716,000000	62,010581
1715,000000	62,267925
1714,000000	62,882049
1713,000000	63,927785
1712,000000	65,420998
1711,000000	67,258802
1710,000000	69,363402
1709,000000	71,703322
1708,000000	74,226922
1707,000000	76,915252
1706,000000	79,745941
1705,000000	82,472767
1704,000000	84,736812
1703,000000	86,515152
1702,000000	88,140661
1701,000000	89,960419
1700,000000	91,819148
1699,000000	93,188190
1698,000000	94,069913
1697,000000	94,798911
1696,000000	95,541541
1695,000000	96,205946
1694,000000	96,668607
1693,000000	96,978089
1692,000000	97,232686
1691,000000	97,478933
1690,000000	97,703836
1689,000000	97,873473
1688,000000	97,987579
1687,000000	98,081643
1686,000000	98,169482
1685,000000	98,232923
1684,000000	98,266999
1683,000000	98,289358
1682,000000	98,325699
1681,000000	98,381458
1680,000000	98,436232
1679,000000	98,483053
1678,000000	98,520047
1677,000000	98,541827
1676,000000	98,551906
1675,000000	98,568623
1674,000000	98,597644
1673,000000	98,629556
1672,000000	98,672367
1671,000000	98,744321
1670,000000	98,848139
1669,000000	98,961614
1668,000000	99,069922
1667,000000	99,182215
1666,000000	99,294786
1665,000000	99,389351
1664,000000	99,464526
1663,000000	99,533990
1662,000000	99,600034
1661,000000	99,651292
1660,000000	99,691420
1659,000000	99,731529
1658,000000	99,763910
1657,000000	99,771287
1656,000000	99,757220
1655,000000	99,741510
1654,000000	99,733261
1653,000000	99,716383
1652,000000	99,673064
1651,000000	99,638011
1650,000000	99,633389
1649,000000	99,625577
1648,000000	99,594510
1647,000000	99,541636
1646,000000	99,472100
1645,000000	99,387154
1644,000000	99,303323
1643,000000	99,224549
1642,000000	99,140288
1641,000000	99,041460
1640,000000	98,938103
1639,000000	98,859665
1638,000000	98,827346
1637,000000	98,853550
1636,000000	98,951250
1635,000000	99,101173
1634,000000	99,247859
1633,000000	99,372269
1632,000000	99,483372
1631,000000	99,581060
1630,000000	99,656154
1629,000000	99,702518
1628,000000	99,730377
1627,000000	99,754352
1626,000000	99,776592
1625,000000	99,789553
1624,000000	99,795453
1623,000000	99,804756
1622,000000	99,814319
1621,000000	99,813834
1620,000000	99,805541
1619,000000	99,794845
1618,000000	99,771452
1617,000000	99,720988
1616,000000	99,656171
1615,000000	99,612630
1614,000000	99,605551
1613,000000	99,618477
1612,000000	99,632574
1611,000000	99,644503
1610,000000	99,658916
1609,000000	99,675492
1608,000000	99,694116
1607,000000	99,718074
1606,000000	99,745086
1605,000000	99,764810
1604,000000	99,775390
1603,000000	99,788860
1602,000000	99,809290
1601,000000	99,827999
1600,000000	99,841309
1599,000000	99,853898
1598,000000	99,862429
1597,000000	99,855423
1596,000000	99,833374
1595,000000	99,810159
1594,000000	99,792960
1593,000000	99,777432
1592,000000	99,764301
1591,000000	99,761427
1590,000000	99,766585
1589,000000	99,765543
1588,000000	99,750321
1587,000000	99,722807
1586,000000	99,677734
1585,000000	99,601331
1584,000000	99,486530
1583,000000	99,341668
1582,000000	99,176524
1581,000000	98,997764
1580,000000	98,826011
1579,000000	98,696260
1578,000000	98,632675
1577,000000	98,636771
1576,000000	98,695420
1575,000000	98,780424
1574,000000	98,866309
1573,000000	98,942768
1572,000000	99,003439
1571,000000	99,044633
1570,000000	99,063308
1569,000000	99,057745
1568,000000	99,039000
1567,000000	99,033553
1566,000000	99,049664
1565,000000	99,075051
1564,000000	99,100544
1563,000000	99,129761
1562,000000	99,162102
1561,000000	99,179944
1560,000000	99,177280
1559,000000	99,209731
1558,000000	99,265945
1557,000000	99,301065
1556,000000	99,354307
1555,000000	99,427161
1554,000000	99,499599
1553,000000	99,548102
1552,000000	99,580569
1551,000000	99,624135
1550,000000	99,682119
1549,000000	99,735418
1548,000000	99,773080
1547,000000	99,802309
1546,000000	99,824855
1545,000000	99,833098
1544,000000	99,829886
1543,000000	99,831492
1542,000000	99,842584
1541,000000	99,857635
1540,000000	99,881057
1539,000000	99,909830
1538,000000	99,932182
1537,000000	99,947061
1536,000000	99,954257
1535,000000	99,953205
1534,000000	99,942791
1533,000000	99,922154
1532,000000	99,902327
1531,000000	99,897867
1530,000000	99,899601
1529,000000	99,890201
1528,000000	99,873853
1527,000000	99,867678
1526,000000	99,872864
1525,000000	99,873782
1524,000000	99,870152
1523,000000	99,876418
1522,000000	99,892297
1521,000000	99,896993
1520,000000	99,883494
1519,000000	99,873359
1518,000000	99,873580
1517,000000	99,868405
1516,000000	99,854050
1515,000000	99,838926
1514,000000	99,820029
1513,000000	99,775767
1512,000000	99,694524
1511,000000	99,580918
1510,000000	99,428332
1509,000000	99,200156
1508,000000	98,848143
1507,000000	98,400445
1506,000000	98,036401
1505,000000	97,926463
1504,000000	98,068197
1503,000000	98,363454
1502,000000	98,708698
1501,000000	99,014046
1500,000000	99,231337
1499,000000	99,371692
1498,000000	99,458374
1497,000000	99,493351
1496,000000	99,488859
1495,000000	99,471042
1494,000000	99,441571
1493,000000	99,384430
1492,000000	99,302194
1491,000000	99,220489
1490,000000	99,153707
1489,000000	99,093147
1488,000000	99,045471
1487,000000	99,021326
1486,000000	98,997263
1485,000000	98,944122
1484,000000	98,859515
1483,000000	98,755203
1482,000000	98,618658
1481,000000	98,429468
1480,000000	98,202454
1479,000000	97,960164
1478,000000	97,683954
1477,000000	97,342650
1476,000000	96,951937
1475,000000	96,532287
1474,000000	96,019176
1473,000000	95,306804
1472,000000	94,421644
1471,000000	93,508074
1470,000000	92,626408
1469,000000	91,762712
1468,000000	90,944399
1467,000000	90,232301
1466,000000	89,657706
1465,000000	89,222591
1464,000000	88,941013
1463,000000	88,819581
1462,000000	88,821323
1461,000000	88,903858
1460,000000	89,059571
1459,000000	89,317949
1458,000000	89,721642
1457,000000	90,262110
1456,000000	90,829914
1455,000000	91,342327
1454,000000	91,812660
1453,000000	92,257740
1452,000000	92,665334
1451,000000	93,005253
1450,000000	93,255266
1449,000000	93,413061
1448,000000	93,493108
1447,000000	93,507638
1446,000000	93,448107
1445,000000	93,285549
1444,000000	92,993771
1443,000000	92,551371
1442,000000	91,932915
1441,000000	91,143844
1440,000000	90,242561
1439,000000	89,274683
1438,000000	88,216972
1437,000000	87,111418
1436,000000	86,237324
1435,000000	85,850978
1434,000000	85,884178
1433,000000	86,132908
1432,000000	86,424178
1431,000000	86,573510
1430,000000	86,368558
1429,000000	85,715539
1428,000000	84,796847
1427,000000	84,000598
1426,000000	83,714179
1425,000000	84,182020
1424,000000	85,355736
1423,000000	86,823102
1422,000000	88,152519
1421,000000	89,230590
1420,000000	90,143346
1419,000000	90,914660
1418,000000	91,460992
1417,000000	91,773071
1416,000000	91,927999
1415,000000	91,958234
1414,000000	91,834735
1413,000000	91,522183
1412,000000	91,034410
1411,000000	90,467128
1410,000000	89,987954
1409,000000	89,772485
1408,000000	89,937567
1407,000000	90,502443
1406,000000	91,387425
1405,000000	92,430943
1404,000000	93,428802
1403,000000	94,228098
1402,000000	94,801414
1401,000000	95,202270
1400,000000	95,472116
1399,000000	95,616258
1398,000000	95,641544
1397,000000	95,567390
1396,000000	95,396363
1395,000000	95,124689
1394,000000	94,784280
1393,000000	94,425291
1392,000000	94,067993
1391,000000	93,704342
1390,000000	93,320860
1389,000000	92,900004
1388,000000	92,424846
1387,000000	91,908471
1386,000000	91,397439
1385,000000	90,925830
1384,000000	90,499252
1383,000000	90,128504
1382,000000	89,844781
1381,000000	89,680799
1380,000000	89,657188
1379,000000	89,785958
1378,000000	90,062721
1377,000000	90,463780
1376,000000	90,965343
1375,000000	91,544243
1374,000000	92,149315
1373,000000	92,703024
1372,000000	93,157654
1371,000000	93,516469
1370,000000	93,800696
1369,000000	94,020126
1368,000000	94,172460
1367,000000	94,255483
1366,000000	94,270980
1365,000000	94,222743
1364,000000	94,115777
1363,000000	93,960894
1362,000000	93,776398
1361,000000	93,580852
1360,000000	93,386533
1359,000000	93,200002
1358,000000	93,027220
1357,000000	92,877171
1356,000000	92,762644
1355,000000	92,696953
1354,000000	92,686989
1353,000000	92,729838
1352,000000	92,816773
1351,000000	92,933656
1350,000000	93,057801
1349,000000	93,156844
1348,000000	93,198486
1347,000000	93,158683
1346,000000	93,017888
1345,000000	92,761359
1344,000000	92,385633
1343,000000	91,896371
1342,000000	91,294778
1341,000000	90,575955
1340,000000	89,760914
1339,000000	88,923421
1338,000000	88,161002
1337,000000	87,542902
1336,000000	87,099071
1335,000000	86,831242
1334,000000	86,713375
1333,000000	86,698602
1332,000000	86,741271
1331,000000	86,814029
1330,000000	86,901082
1329,000000	86,990153
1328,000000	87,078335
1327,000000	87,172064
1326,000000	87,276693
1325,000000	87,389523
1324,000000	87,505855
1323,000000	87,623795
1322,000000	87,739665
1321,000000	87,848390
1320,000000	87,951560
1319,000000	88,057278
1318,000000	88,168475
1317,000000	88,279078
1316,000000	88,383727
1315,000000	88,482139
1314,000000	88,571998
1313,000000	88,645373
1312,000000	88,695574
1311,000000	88,718342
1310,000000	88,703885
1309,000000	88,636021
1308,000000	88,503948
1307,000000	88,314547
1306,000000	88,095001
1305,000000	87,889892
1304,000000	87,752265
1303,000000	87,716579
1302,000000	87,767672
1301,000000	87,843893
1300,000000	87,875768
1299,000000	87,819066
1298,000000	87,654653
1297,000000	87,376534
1296,000000	86,987460
1295,000000	86,493684
1294,000000	85,895334
1293,000000	85,180174
1292,000000	84,338232
1291,000000	83,371599
1290,000000	82,282595
1289,000000	81,072044
1288,000000	79,751602
1287,000000	78,349037
1286,000000	76,886889
1285,000000	75,366832
1284,000000	73,790352
1283,000000	72,168594
1282,000000	70,502997
1281,000000	68,778607
1280,000000	66,988947
1279,000000	65,149329
1278,000000	63,270877
1277,000000	61,353023
1276,000000	59,416069
1275,000000	57,511337
1274,000000	55,682394
1273,000000	53,954689
1272,000000	52,377872
1271,000000	51,034591
1270,000000	49,998989
1269,000000	49,310463
1268,000000	49,010133
1267,000000	49,146187
1266,000000	49,712902
1265,000000	50,641333
1264,000000	51,834242
1263,000000	53,180448
1262,000000	54,534858
1261,000000	55,733266
1260,000000	56,649595
1259,000000	57,219492
1258,000000	57,426346
1257,000000	57,304633
1256,000000	56,963839
1255,000000	56,550998
1254,000000	56,170876
1253,000000	55,853301
1252,000000	55,595451
1251,000000	55,405946
1250,000000	55,304236
1249,000000	55,321452
1248,000000	55,513600
1247,000000	55,945118
1246,000000	56,636266
1245,000000	57,561909
1244,000000	58,688654
1243,000000	59,980914
1242,000000	61,385710
1241,000000	62,841049
1240,000000	64,311669
1239,000000	65,785455
1238,000000	67,242971
1237,000000	68,657951
1236,000000	70,018353
1235,000000	71,321475
1234,000000	72,553169
1233,000000	73,697457
1232,000000	74,764719
1231,000000	75,797995
1230,000000	76,852989
1229,000000	77,982957
1228,000000	79,228265
1227,000000	80,593020
1226,000000	82,028911
1225,000000	83,454741
1224,000000	84,792429
1223,000000	85,986612
1222,000000	87,003018
1221,000000	87,829913
1220,000000	88,477995
1219,000000	88,968705
1218,000000	89,327490
1217,000000	89,577146
1216,000000	89,741151
1215,000000	89,843076
1214,000000	89,900545
1213,000000	89,927727
1212,000000	89,935356
1211,000000	89,929590
1210,000000	89,910207
1209,000000	89,873873
1208,000000	89,821568
1207,000000	89,757644
1206,000000	89,684507
1205,000000	89,602615
1204,000000	89,515196
1203,000000	89,428992
1202,000000	89,350265
1201,000000	89,284547
1200,000000	89,239059
1199,000000	89,220895
1198,000000	89,231875
1197,000000	89,271313
1196,000000	89,342751
1195,000000	89,451718
1194,000000	89,600363
1193,000000	89,787215
1192,000000	90,012922
1191,000000	90,279592
1190,000000	90,584035
1189,000000	90,918681
1188,000000	91,275042
1187,000000	91,643046
1186,000000	92,008151
1185,000000	92,353906
1184,000000	92,665887
1183,000000	92,931790
1182,000000	93,140873
1181,000000	93,285033
1180,000000	93,361026
1179,000000	93,365056
1178,000000	93,291905
1177,000000	93,142483
1176,000000	92,933682
1175,000000	92,702462
1174,000000	92,497213
1173,000000	92,364105
1172,000000	92,333141
1171,000000	92,406795
1170,000000	92,556582
1169,000000	92,737663
1168,000000	92,910483
1167,000000	93,051581
1166,000000	93,153359
1165,000000	93,220553
1164,000000	93,267849
1163,000000	93,312078
1162,000000	93,362095
1161,000000	93,415198
1160,000000	93,463787
1159,000000	93,501046
1158,000000	93,521413
1157,000000	93,521072
1156,000000	93,500500
1155,000000	93,465587
1154,000000	93,424332
1153,000000	93,383975
1152,000000	93,351476
1151,000000	93,333618
1150,000000	93,334758
1149,000000	93,355662
1148,000000	93,394605
1147,000000	93,447046
1146,000000	93,505227
1145,000000	93,560336
1144,000000	93,605207
1143,000000	93,632036
1142,000000	93,629558
1141,000000	93,584106
1140,000000	93,484776
1139,000000	93,324894
1138,000000	93,096027
1137,000000	92,787622
1136,000000	92,386953
1135,000000	91,879303
1134,000000	91,246228
1133,000000	90,461443
1132,000000	89,502057
1131,000000	88,352030
1130,000000	87,000332
1129,000000	85,443793
1128,000000	83,690032
1127,000000	81,764733
1126,000000	79,700962
1125,000000	77,539183
1124,000000	75,344116
1123,000000	73,206770
1122,000000	71,218229
1121,000000	69,455877
1120,000000	68,002062
1119,000000	66,936191
1118,000000	66,311034
1117,000000	66,133513
1116,000000	66,383320
1115,000000	67,016542
1114,000000	67,939130
1113,000000	69,025117
1112,000000	70,141596
1111,000000	71,142375
1110,000000	71,836772
1109,000000	72,015375
1108,000000	71,524029
1107,000000	70,349586
1106,000000	68,661872
1105,000000	66,800235
1104,000000	65,200561
1103,000000	64,260317
1102,000000	64,198439
1101,000000	65,011575
1100,000000	66,548784
1099,000000	68,576603
1098,000000	70,833415
1097,000000	73,084313
1096,000000	75,167600
1095,000000	76,997742
1094,000000	78,535635
1093,000000	79,777975
1092,000000	80,754202
1091,000000	81,513777
1090,000000	82,098854
1089,000000	82,549365
1088,000000	82,913992
1087,000000	83,247578
1086,000000	83,596287
1085,000000	83,990650
1084,000000	84,453253
1083,000000	84,994154
1082,000000	85,599998
1081,000000	86,239573
1080,000000	86,881822
1079,000000	87,502183
1078,000000	88,079341
1077,000000	88,598602
1076,000000	89,059635
1075,000000	89,471471
1074,000000	89,841702
1073,000000	90,173488
1072,000000	90,468966
1071,000000	90,731728
1070,000000	90,964207
1069,000000	91,169680
1068,000000	91,353397
1067,000000	91,517474
1066,000000	91,659517
1065,000000	91,778323
1064,000000	91,879319
1063,000000	91,969437
1062,000000	92,049076
1061,000000	92,114612
1060,000000	92,162939
1059,000000	92,188643
1058,000000	92,180006
1057,000000	92,121453
1056,000000	92,000391
1055,000000	91,805991
1054,000000	91,530081
1053,000000	91,180453
1052,000000	90,793224
1051,000000	90,425535
1050,000000	90,131510
1049,000000	89,948034
1048,000000	89,892820
1047,000000	89,961535
1046,000000	90,123618
1045,000000	90,337684
1044,000000	90,573846
1043,000000	90,815312
1042,000000	91,049017
1041,000000	91,262867
1040,000000	91,451543
1039,000000	91,613767
1038,000000	91,745543
1037,000000	91,841319
1036,000000	91,899888
1035,000000	91,921288
1034,000000	91,900115
1033,000000	91,831869
1032,000000	91,719649
1031,000000	91,568424
1030,000000	91,375138
1029,000000	91,129872
1028,000000	90,825446
1027,000000	90,442712
1026,000000	89,918957
1025,000000	89,124441
1024,000000	87,846934
1023,000000	85,847976
1022,000000	83,030600
1021,000000	79,698304
1020,000000	76,650734
1019,000000	74,894704
1018,000000	75,044763
1017,000000	76,920935
1016,000000	79,705837
1015,000000	82,483475
1014,000000	84,711537
1013,000000	86,309127
1012,000000	87,452010
1011,000000	88,327579
1010,000000	89,036579
1009,000000	89,608025
1008,000000	90,049250
1007,000000	90,370589
1006,000000	90,587700
1005,000000	90,720569
1004,000000	90,786263
1003,000000	90,798303
1002,000000	90,766580
1001,000000	90,697932
1000,000000	90,599908
999,000000	90,480991
998,000000	90,349490
997,000000	90,212348
996,000000	90,076286
995,000000	89,948229
994,000000	89,832074
993,000000	89,726806
992,000000	89,628423
991,000000	89,530811
990,000000	89,424138
989,000000	89,294738
988,000000	89,128784
987,000000	88,915842
986,000000	88,649518
985,000000	88,331054
984,000000	87,971485
983,000000	87,586199
982,000000	87,185331
981,000000	86,771951
980,000000	86,350856
979,000000	85,931197
978,000000	85,519074
977,000000	85,114140
976,000000	84,715601
975,000000	84,325043
974,000000	83,941783
973,000000	83,563440
972,000000	83,192848
971,000000	82,836682
970,000000	82,494284
969,000000	82,155517
968,000000	81,811476
967,000000	81,459128
966,000000	81,094996
965,000000	80,714644
964,000000	80,322178
963,000000	79,932747
962,000000	79,562965
961,000000	79,228585
960,000000	78,951996
959,000000	78,761101
958,000000	78,679034
957,000000	78,717911
956,000000	78,884180
955,000000	79,175391
954,000000	79,571736
953,000000	80,043382
952,000000	80,562003
951,000000	81,103875
950,000000	81,646190
949,000000	82,173423
948,000000	82,685262
947,000000	83,187785
946,000000	83,679686
945,000000	84,154392
944,000000	84,612370
943,000000	85,059275
942,000000	85,493736
941,000000	85,905350
940,000000	86,286316
939,000000	86,638341
938,000000	86,966455
937,000000	87,273379
936,000000	87,560588
935,000000	87,829456
934,000000	88,079388
933,000000	88,306625
932,000000	88,507896
931,000000	88,683325
930,000000	88,835798
929,000000	88,969780
928,000000	89,088730
927,000000	89,192681
926,000000	89,279916
925,000000	89,354990
924,000000	89,434106
923,000000	89,538950
922,000000	89,684473
921,000000	89,874039
920,000000	90,103419
919,000000	90,362801
918,000000	90,636117
917,000000	90,903944
916,000000	91,150276
915,000000	91,366297
914,000000	91,550117
913,000000	91,705808
912,000000	91,842117
911,000000	91,969314
910,000000	92,095418
909,000000	92,225857
908,000000	92,364570
907,000000	92,513507
906,000000	92,671646
905,000000	92,836465
904,000000	93,005684
903,000000	93,176160
902,000000	93,342321
901,000000	93,498109
900,000000	93,639674
899,000000	93,765335
898,000000	93,874598
897,000000	93,970103
896,000000	94,060546
895,000000	94,158963
894,000000	94,276041
893,000000	94,413679
892,000000	94,563242
891,000000	94,708981
890,000000	94,834188
889,000000	94,927140
888,000000	94,982474
887,000000	94,996291
886,000000	94,961534
885,000000	94,864890
884,000000	94,686328
883,000000	94,400999
882,000000	93,981471
881,000000	93,406833
880,000000	92,672447
879,000000	91,801332
878,000000	90,853891
877,000000	89,937277
876,000000	89,200191
875,000000	88,795058
874,000000	88,813195
873,000000	89,238244
872,000000	89,958136
871,000000	90,813475
870,000000	91,656954
869,000000	92,393934
868,000000	92,988014
867,000000	93,443269
866,000000	93,781604
865,000000	94,030028
864,000000	94,214527
863,000000	94,356934
862,000000	94,469814
861,000000	94,557210
860,000000	94,620262
859,000000	94,662227
858,000000	94,688558
857,000000	94,703681
856,000000	94,710736
855,000000	94,713069
854,000000	94,713526
853,000000	94,712553
852,000000	94,708709
851,000000	94,701827
850,000000	94,694376
849,000000	94,689303
848,000000	94,687417
847,000000	94,686610
846,000000	94,682462
845,000000	94,669657
844,000000	94,644158
843,000000	94,605256
842,000000	94,554787
841,000000	94,493357
840,000000	94,417898
839,000000	94,323953
838,000000	94,211440
837,000000	94,088234
836,000000	93,968416
835,000000	93,866756
834,000000	93,795642
833,000000	93,766847
832,000000	93,795370
831,000000	93,899486
830,000000	94,093995
829,000000	94,382596
828,000000	94,752390
827,000000	95,175265
826,000000	95,616833
825,000000	96,046780
824,000000	96,444746
823,000000	96,800367
822,000000	97,111633
821,000000	97,381313
820,000000	97,612828
819,000000	97,807804
818,000000	97,967802
817,000000	98,096618
816,000000	98,199600
815,000000	98,281980
814,000000	98,347582
813,000000	98,398899
812,000000	98,437860
811,000000	98,467049
810,000000	98,490778
809,000000	98,514305
808,000000	98,542135
807,000000	98,577437
806,000000	98,622701
805,000000	98,679383
804,000000	98,746182
803,000000	98,817282
802,000000	98,880361
801,000000	98,911628
800,000000	98,874467
799,000000	98,734808
798,000000	98,495293
797,000000	98,219567
796,000000	98,012632
795,000000	97,958263
794,000000	98,062139
793,000000	98,252464
792,000000	98,433914
791,000000	98,542674
790,000000	98,562886
789,000000	98,509833
788,000000	98,408300
787,000000	98,282271
786,000000	98,151468
785,000000	98,029808
784,000000	97,925586
783,000000	97,842754
782,000000	97,781553
781,000000	97,739311
780,000000	97,711290
779,000000	97,689205
778,000000	97,658535
777,000000	97,601018
776,000000	97,504064
775,000000	97,369597
774,000000	97,214051
773,000000	97,060675
772,000000	96,930557
771,000000	96,836366
770,000000	96,781689
769,000000	96,766501
768,000000	96,792719
767,000000	96,862417
766,000000	96,973282
765,000000	97,120472
764,000000	97,302211
763,000000	97,518301
762,000000	97,760619
761,000000	98,009397
760,000000	98,241213
759,000000	98,438759
758,000000	98,592520
757,000000	98,699100
756,000000	98,763087
755,000000	98,796590
754,000000	98,810915
753,000000	98,808504
752,000000	98,785553
751,000000	98,738347
750,000000	98,662698
749,000000	98,551879
748,000000	98,400942
747,000000	98,209725
746,000000	97,974932
745,000000	97,677883
744,000000	97,280841
743,000000	96,727197
742,000000	95,935120
741,000000	94,792402
740,000000	93,159790
739,000000	90,887760
738,000000	87,847003
737,000000	83,990909
736,000000	79,434244
735,000000	74,495923
734,000000	69,681680
733,000000	65,627664
732,000000	63,000770
731,000000	62,322712
730,000000	63,777244
729,000000	67,092963
728,000000	71,580479
727,000000	76,360989
726,000000	80,694420
725,000000	84,196845
724,000000	86,831895
723,000000	88,760917
722,000000	90,180389
721,000000	91,232406
720,000000	91,995517
719,000000	92,515082
718,000000	92,825647
717,000000	92,955393
716,000000	92,927306
715,000000	92,764216
714,000000	92,489844
713,000000	92,125933
712,000000	91,694046
711,000000	91,215665
710,000000	90,704408
709,000000	90,160710
708,000000	89,579449
707,000000	88,964054
706,000000	88,332023
705,000000	87,713361
704,000000	87,143157
703,000000	86,644960
702,000000	86,220946
701,000000	85,860363
700,000000	85,550808
699,000000	85,281214
698,000000	85,041075
697,000000	84,825523
696,000000	84,638892
695,000000	84,486341
694,000000	84,369907
693,000000	84,292191
692,000000	84,254883
691,000000	84,256631
690,000000	84,296181
689,000000	84,375980
688,000000	84,494404
687,000000	84,636839
686,000000	84,787643
685,000000	84,941116
684,000000	85,091254
683,000000	85,227983
682,000000	85,355063
681,000000	85,497084
680,000000	85,673509
679,000000	85,882279
678,000000	86,121709
677,000000	86,403153
676,000000	86,733336
675,000000	87,099146
674,000000	87,485944
673,000000	87,886712
672,000000	88,288021
671,000000	88,685056
670,000000	89,131344
669,000000	89,743859
668,000000	90,514216
667,000000	91,148963
666,000000	91,528018
665,000000	91,759223
664,000000	91,931203
663,000000	92,053152
662,000000	92,086803
661,000000	91,997489
660,000000	91,773263
659,000000	91,417225
658,000000	90,942743
657,000000	90,363619
656,000000	89,697226
655,000000	88,968750
654,000000	88,197939
653,000000	87,385591
652,000000	86,537307
651,000000	85,682548
650,000000	84,843842
649,000000	84,005463
648,000000	83,147299
647,000000	82,280519
646,000000	81,413740
645,000000	80,519405
644,000000	79,569079
643,000000	78,571487
642,000000	77,546133
641,000000	76,497313
640,000000	75,457173
639,000000	74,517672
638,000000	73,769264
637,000000	73,244167
636,000000	72,950664
635,000000	72,904678
634,000000	73,084079
633,000000	73,411996
632,000000	73,817989
631,000000	74,262297
630,000000	74,690443
629,000000	75,026278
628,000000	75,231893
627,000000	75,323935
626,000000	75,317965
625,000000	75,202817
624,000000	74,984028
623,000000	74,702148
622,000000	74,386078
621,000000	74,027911
620,000000	73,622276
619,000000	73,192689
618,000000	72,761833
617,000000	72,337046
616,000000	71,943321
615,000000	71,624262
614,000000	71,388049
613,000000	71,199795
612,000000	71,044315
611,000000	70,949055
610,000000	70,931614
609,000000	70,980068
608,000000	71,104725
607,000000	71,361133
606,000000	71,797325
605,000000	72,431225
604,000000	73,291306
603,000000	74,417424
602,000000	75,808847
601,000000	77,409756
600,000000	79,147929
599,000000	80,945364
598,000000	82,705540
597,000000	84,336433
596,000000	85,785100
595,000000	87,034427
594,000000	88,085674
593,000000	88,961641
592,000000	89,704102
591,000000	90,348962
590,000000	90,907446
589,000000	91,379105
588,000000	91,778533
587,000000	92,136853
586,000000	92,481680
585,000000	92,821173
584,000000	93,144551
583,000000	93,437026
582,000000	93,695208
581,000000	93,930071
580,000000	94,153412
579,000000	94,364123
578,000000	94,553557
577,000000	94,721368
576,000000	94,877483
575,000000	95,028711
574,000000	95,171441
573,000000	95,300551
572,000000	95,420380
571,000000	95,543231
570,000000	95,677518
569,000000	95,817108
568,000000	95,945768
567,000000	96,056269
566,000000	96,162141
565,000000	96,281610
564,000000	96,410106
563,000000	96,521829
562,000000	96,601093
561,000000	96,657342
560,000000	96,702544
559,000000	96,730181
558,000000	96,730623
557,000000	96,713752
556,000000	96,700245
555,000000	96,698173
554,000000	96,698322
553,000000	96,687222
552,000000	96,655505
551,000000	96,600274
550,000000	96,530005
549,000000	96,460611
548,000000	96,399129
547,000000	96,337686
546,000000	96,266394
545,000000	96,182839
544,000000	96,080962
543,000000	95,942767
542,000000	95,754914
541,000000	95,532387
540,000000	95,319438
539,000000	95,168283
538,000000	95,115363
537,000000	95,169071
536,000000	95,311357
535,000000	95,505785
534,000000	95,713726
533,000000	95,912966
532,000000	96,096985
531,000000	96,260016
530,000000	96,391809
529,000000	96,485589
528,000000	96,541094
527,000000	96,563412
526,000000	96,564358
525,000000	96,558803
524,000000	96,553384
523,000000	96,546486
522,000000	96,542482
521,000000	96,552236
520,000000	96,573230
519,000000	96,583301
518,000000	96,570361
517,000000	96,557302
516,000000	96,574838
515,000000	96,616738
514,000000	96,644352
513,000000	96,627449
512,000000	96,562820
511,000000	96,458912
510,000000	96,319520
509,000000	96,144126
508,000000	95,932048
507,000000	95,686534
506,000000	95,417920
505,000000	95,139379
504,000000	94,859728
503,000000	94,585062
502,000000	94,327724
501,000000	94,109742
500,000000	93,954786
499,000000	93,876743
498,000000	93,873133
497,000000	93,923548
496,000000	94,000714
495,000000	94,088499
494,000000	94,186636
493,000000	94,297325
492,000000	94,407488
491,000000	94,491998
490,000000	94,539455
489,000000	94,569543
488,000000	94,616736
487,000000	94,697995
486,000000	94,803533
485,000000	94,919839
484,000000	95,051990
483,000000	95,214955
482,000000	95,408610
481,000000	95,612925
480,000000	95,804868
479,000000	95,969409
478,000000	96,094600
477,000000	96,169151
476,000000	96,192348
475,000000	96,181253
474,000000	96,159176
473,000000	96,124650
472,000000	96,034985
471,000000	95,845612
470,000000	95,554403
469,000000	95,185489
468,000000	94,758114
467,000000	94,307268
466,000000	93,919781
465,000000	93,717772
464,000000	93,790797
463,000000	94,123468
462,000000	94,573501
461,000000	94,968189
460,000000	95,225587
459,000000	95,346260
458,000000	95,339613
457,000000	95,205058
456,000000	94,959264
455,000000	94,626403
454,000000	94,222216
453,000000	93,786286
452,000000	93,420602
451,000000	93,253175
450,000000	93,354158
