# Supplementary material for: Machine learning-assisted non-destructive plasticizer identification and quantification in historical PVC objects based on IR spectroscopy
Source: Sci Rep. 2022 Mar 23;12:5017. doi: 10.1038/s41598-022-08862-1 (PMC8943100; doi:10.1038/s41598-022-08862-1)
Supplement: Supplementary file 1 — Supplementary Information 1. [file 41598_2022_8862_MOESM1_ESM.zip › Plasticizers_PVC_data/ATR_FTIR_all/TRUMP-BLUE.ASC]

PE IR       SUBTECH     SPECTRUM    ASCII       PEDS        4.00        
   -1
TRUMP-BLUE.ASC
21/06/21
16:01:05.00
21/06/21
16:01:05.00
Tja�a Rijavec
Sample 049 By tjasar Date Monday, June 21 2021
450,000000
#HDR
-1
-1
#GR
cm-1
%T
1.0
0.0
4000,000000
-1,000000
3551
8
100,329488
59,748362
#DATA
4000,000000	99,786380
3999,000000	99,784705
3998,000000	99,783011
3997,000000	99,784252
3996,000000	99,785151
3995,000000	99,786273
3994,000000	99,786864
3993,000000	99,786683
3992,000000	99,786000
3991,000000	99,785311
3990,000000	99,785141
3989,000000	99,785835
3988,000000	99,787215
3987,000000	99,788577
3986,000000	99,789302
3985,000000	99,789567
3984,000000	99,790287
3983,000000	99,792195
3982,000000	99,795144
3981,000000	99,798353
3980,000000	99,801153
3979,000000	99,803354
3978,000000	99,804940
3977,000000	99,805669
3976,000000	99,805188
3975,000000	99,803561
3974,000000	99,801521
3973,000000	99,800045
3972,000000	99,799696
3971,000000	99,800414
3970,000000	99,801892
3969,000000	99,803816
3968,000000	99,805796
3967,000000	99,807355
3966,000000	99,808294
3965,000000	99,808876
3964,000000	99,809430
3963,000000	99,809912
3962,000000	99,810056
3961,000000	99,809896
3960,000000	99,809829
3959,000000	99,810084
3958,000000	99,810466
3957,000000	99,810596
3956,000000	99,810361
3955,000000	99,809945
3954,000000	99,809665
3953,000000	99,809839
3952,000000	99,810620
3951,000000	99,812064
3950,000000	99,814138
3949,000000	99,816478
3948,000000	99,818125
3947,000000	99,818189
3946,000000	99,817068
3945,000000	99,816205
3944,000000	99,816619
3943,000000	99,818123
3942,000000	99,819688
3941,000000	99,820635
3940,000000	99,821131
3939,000000	99,821260
3938,000000	99,820552
3937,000000	99,818602
3936,000000	99,816111
3935,000000	99,814742
3934,000000	99,815955
3933,000000	99,819994
3932,000000	99,825336
3931,000000	99,829591
3930,000000	99,831248
3929,000000	99,830618
3928,000000	99,829251
3927,000000	99,828586
3926,000000	99,829158
3925,000000	99,830464
3924,000000	99,831768
3923,000000	99,832880
3922,000000	99,833880
3921,000000	99,834305
3920,000000	99,833567
3919,000000	99,832152
3918,000000	99,831659
3917,000000	99,832842
3916,000000	99,834684
3915,000000	99,835866
3914,000000	99,836007
3913,000000	99,835103
3912,000000	99,833196
3911,000000	99,830714
3910,000000	99,828925
3909,000000	99,828822
3908,000000	99,830623
3907,000000	99,833790
3906,000000	99,837617
3905,000000	99,841609
3904,000000	99,845333
3903,000000	99,848914
3902,000000	99,853516
3901,000000	99,859997
3900,000000	99,866827
3899,000000	99,870747
3898,000000	99,870093
3897,000000	99,866182
3896,000000	99,861126
3895,000000	99,856355
3894,000000	99,853723
3893,000000	99,855202
3892,000000	99,860443
3891,000000	99,864518
3890,000000	99,863384
3889,000000	99,859156
3888,000000	99,856250
3887,000000	99,855995
3886,000000	99,856924
3885,000000	99,857612
3884,000000	99,858785
3883,000000	99,862378
3882,000000	99,868828
3881,000000	99,876193
3880,000000	99,880809
3879,000000	99,879678
3878,000000	99,874258
3877,000000	99,868495
3876,000000	99,864309
3875,000000	99,861094
3874,000000	99,858382
3873,000000	99,858066
3872,000000	99,863414
3871,000000	99,874744
3870,000000	99,886431
3869,000000	99,891430
3868,000000	99,889735
3867,000000	99,886317
3866,000000	99,883503
3865,000000	99,881263
3864,000000	99,880980
3863,000000	99,883534
3862,000000	99,886820
3861,000000	99,887629
3860,000000	99,885070
3859,000000	99,879850
3858,000000	99,873353
3857,000000	99,867149
3856,000000	99,863690
3855,000000	99,865382
3854,000000	99,872218
3853,000000	99,880518
3852,000000	99,886144
3851,000000	99,890856
3850,000000	99,896542
3849,000000	99,901115
3848,000000	99,902367
3847,000000	99,900033
3846,000000	99,895098
3845,000000	99,889154
3844,000000	99,884161
3843,000000	99,881043
3842,000000	99,879862
3841,000000	99,880651
3840,000000	99,883499
3839,000000	99,887900
3838,000000	99,893842
3837,000000	99,901276
3836,000000	99,909337
3835,000000	99,916729
3834,000000	99,922547
3833,000000	99,926539
3832,000000	99,928450
3831,000000	99,928248
3830,000000	99,927230
3829,000000	99,927002
3828,000000	99,927533
3827,000000	99,926819
3826,000000	99,923738
3825,000000	99,920173
3824,000000	99,919296
3823,000000	99,921477
3822,000000	99,924029
3821,000000	99,924583
3820,000000	99,923065
3819,000000	99,922508
3818,000000	99,925898
3817,000000	99,931779
3816,000000	99,935184
3815,000000	99,933793
3814,000000	99,931847
3813,000000	99,933668
3812,000000	99,937299
3811,000000	99,938566
3810,000000	99,936745
3809,000000	99,934601
3808,000000	99,934220
3807,000000	99,934790
3806,000000	99,935451
3805,000000	99,938087
3804,000000	99,944155
3803,000000	99,950675
3802,000000	99,953103
3801,000000	99,950331
3800,000000	99,946822
3799,000000	99,948286
3798,000000	99,954976
3797,000000	99,962602
3796,000000	99,966950
3795,000000	99,967482
3794,000000	99,966667
3793,000000	99,966431
3792,000000	99,966206
3791,000000	99,965229
3790,000000	99,964289
3789,000000	99,964789
3788,000000	99,967194
3787,000000	99,970988
3786,000000	99,975300
3785,000000	99,978877
3784,000000	99,980343
3783,000000	99,979824
3782,000000	99,979607
3781,000000	99,981607
3780,000000	99,985140
3779,000000	99,987497
3778,000000	99,987446
3777,000000	99,986687
3776,000000	99,986874
3775,000000	99,987114
3774,000000	99,986194
3773,000000	99,985010
3772,000000	99,985254
3771,000000	99,986760
3770,000000	99,988265
3769,000000	99,989737
3768,000000	99,992377
3767,000000	99,996274
3766,000000	99,999579
3765,000000	100,000443
3764,000000	99,999538
3763,000000	99,999857
3762,000000	100,003452
3761,000000	100,008438
3760,000000	100,011102
3759,000000	100,009660
3758,000000	100,005463
3757,000000	100,000674
3756,000000	99,996940
3755,000000	99,995238
3754,000000	99,995391
3753,000000	99,995994
3752,000000	99,996037
3751,000000	99,996304
3750,000000	99,997179
3749,000000	99,997620
3748,000000	99,998446
3747,000000	100,002119
3746,000000	100,009253
3745,000000	100,016499
3744,000000	100,018456
3743,000000	100,017150
3742,000000	100,021185
3741,000000	100,031117
3740,000000	100,040042
3739,000000	100,043602
3738,000000	100,043490
3737,000000	100,042638
3736,000000	100,042098
3735,000000	100,042839
3734,000000	100,045492
3733,000000	100,048689
3732,000000	100,049147
3731,000000	100,045663
3730,000000	100,041225
3729,000000	100,038921
3728,000000	100,038061
3727,000000	100,035782
3726,000000	100,031750
3725,000000	100,029208
3724,000000	100,029793
3723,000000	100,031140
3722,000000	100,030555
3721,000000	100,028275
3720,000000	100,026240
3719,000000	100,025476
3718,000000	100,025901
3717,000000	100,026821
3716,000000	100,027835
3715,000000	100,028506
3714,000000	100,027718
3713,000000	100,024340
3712,000000	100,018644
3711,000000	100,012254
3710,000000	100,006884
3709,000000	100,003296
3708,000000	100,000912
3707,000000	99,998551
3706,000000	99,995875
3705,000000	99,993304
3704,000000	99,989846
3703,000000	99,982819
3702,000000	99,970807
3701,000000	99,955703
3700,000000	99,940603
3699,000000	99,927789
3698,000000	99,918337
3697,000000	99,912164
3696,000000	99,908542
3695,000000	99,907074
3694,000000	99,907769
3693,000000	99,910420
3692,000000	99,914574
3691,000000	99,919672
3690,000000	99,924777
3689,000000	99,927189
3688,000000	99,924169
3687,000000	99,917532
3686,000000	99,912114
3685,000000	99,909239
3684,000000	99,905685
3683,000000	99,897506
3682,000000	99,882341
3681,000000	99,857643
3680,000000	99,819990
3679,000000	99,770878
3678,000000	99,722377
3677,000000	99,696031
3676,000000	99,709524
3675,000000	99,752221
3674,000000	99,793819
3673,000000	99,824110
3672,000000	99,847575
3671,000000	99,864687
3670,000000	99,873443
3669,000000	99,875665
3668,000000	99,875791
3667,000000	99,875777
3666,000000	99,874421
3665,000000	99,870234
3664,000000	99,863096
3663,000000	99,854096
3662,000000	99,845014
3661,000000	99,837521
3660,000000	99,832537
3659,000000	99,830553
3658,000000	99,831716
3657,000000	99,835144
3656,000000	99,837849
3655,000000	99,837960
3654,000000	99,837544
3653,000000	99,838625
3652,000000	99,838408
3651,000000	99,832220
3650,000000	99,822927
3649,000000	99,820422
3648,000000	99,825074
3647,000000	99,826962
3646,000000	99,822044
3645,000000	99,814120
3644,000000	99,807229
3643,000000	99,802078
3642,000000	99,797846
3641,000000	99,793863
3640,000000	99,789436
3639,000000	99,783802
3638,000000	99,777715
3637,000000	99,773820
3636,000000	99,773309
3635,000000	99,773445
3634,000000	99,770330
3633,000000	99,763932
3632,000000	99,757417
3631,000000	99,751839
3630,000000	99,744331
3629,000000	99,733444
3628,000000	99,721853
3627,000000	99,712899
3626,000000	99,709001
3625,000000	99,708928
3624,000000	99,709415
3623,000000	99,708795
3622,000000	99,707762
3621,000000	99,706706
3620,000000	99,703702
3619,000000	99,696296
3618,000000	99,685362
3617,000000	99,674918
3616,000000	99,667699
3615,000000	99,662938
3614,000000	99,658888
3613,000000	99,655532
3612,000000	99,653376
3611,000000	99,651914
3610,000000	99,650243
3609,000000	99,647765
3608,000000	99,643864
3607,000000	99,637798
3606,000000	99,630096
3605,000000	99,622511
3604,000000	99,615793
3603,000000	99,608918
3602,000000	99,600735
3601,000000	99,591720
3600,000000	99,583584
3599,000000	99,578061
3598,000000	99,575652
3597,000000	99,574873
3596,000000	99,572303
3595,000000	99,565341
3594,000000	99,555193
3593,000000	99,546101
3592,000000	99,540644
3591,000000	99,537920
3590,000000	99,535288
3589,000000	99,530674
3588,000000	99,523740
3587,000000	99,515537
3586,000000	99,507108
3585,000000	99,499432
3584,000000	99,492346
3583,000000	99,484247
3582,000000	99,474377
3581,000000	99,464311
3580,000000	99,455651
3579,000000	99,447954
3578,000000	99,439660
3577,000000	99,430252
3576,000000	99,420251
3575,000000	99,410342
3574,000000	99,401378
3573,000000	99,393978
3572,000000	99,387674
3571,000000	99,381145
3570,000000	99,373917
3569,000000	99,366658
3568,000000	99,360264
3567,000000	99,354624
3566,000000	99,348304
3565,000000	99,340353
3564,000000	99,331335
3563,000000	99,321675
3562,000000	99,311506
3561,000000	99,301546
3560,000000	99,292507
3559,000000	99,284190
3558,000000	99,276168
3557,000000	99,268376
3556,000000	99,260605
3555,000000	99,252507
3554,000000	99,244688
3553,000000	99,238395
3552,000000	99,233481
3551,000000	99,228130
3550,000000	99,221571
3549,000000	99,215015
3548,000000	99,209536
3547,000000	99,204765
3546,000000	99,199958
3545,000000	99,194681
3544,000000	99,188393
3543,000000	99,180831
3542,000000	99,173021
3541,000000	99,166574
3540,000000	99,161858
3539,000000	99,157706
3538,000000	99,153064
3537,000000	99,147804
3536,000000	99,141701
3535,000000	99,134183
3534,000000	99,125594
3533,000000	99,117472
3532,000000	99,110593
3531,000000	99,104271
3530,000000	99,097901
3529,000000	99,092138
3528,000000	99,087775
3527,000000	99,084632
3526,000000	99,082092
3525,000000	99,079697
3524,000000	99,076754
3523,000000	99,072727
3522,000000	99,068214
3521,000000	99,064180
3520,000000	99,060170
3519,000000	99,054788
3518,000000	99,048070
3517,000000	99,041780
3516,000000	99,036622
3515,000000	99,031130
3514,000000	99,024042
3513,000000	99,016269
3512,000000	99,009355
3511,000000	99,003568
3510,000000	98,998459
3509,000000	98,994012
3508,000000	98,990240
3507,000000	98,986997
3506,000000	98,984670
3505,000000	98,983702
3504,000000	98,982875
3503,000000	98,979476
3502,000000	98,972272
3501,000000	98,963033
3500,000000	98,954185
3499,000000	98,946475
3498,000000	98,939484
3497,000000	98,932737
3496,000000	98,925467
3495,000000	98,916718
3494,000000	98,906718
3493,000000	98,897095
3492,000000	98,888915
3491,000000	98,881617
3490,000000	98,874417
3489,000000	98,867361
3488,000000	98,860078
3487,000000	98,851070
3486,000000	98,839573
3485,000000	98,827192
3484,000000	98,816709
3483,000000	98,809977
3482,000000	98,806911
3481,000000	98,805154
3480,000000	98,800478
3479,000000	98,789326
3478,000000	98,771796
3477,000000	98,751396
3476,000000	98,731810
3475,000000	98,714939
3474,000000	98,702150
3473,000000	98,695320
3472,000000	98,695101
3471,000000	98,699129
3470,000000	98,703028
3469,000000	98,702317
3468,000000	98,693206
3467,000000	98,673737
3466,000000	98,646087
3465,000000	98,616860
3464,000000	98,593422
3463,000000	98,579289
3462,000000	98,572315
3461,000000	98,566357
3460,000000	98,555229
3459,000000	98,537282
3458,000000	98,516922
3457,000000	98,500576
3456,000000	98,490553
3455,000000	98,483739
3454,000000	98,476264
3453,000000	98,467571
3452,000000	98,459405
3451,000000	98,453396
3450,000000	98,450661
3449,000000	98,451692
3448,000000	98,454804
3447,000000	98,455988
3446,000000	98,452241
3445,000000	98,444135
3444,000000	98,434398
3443,000000	98,426002
3442,000000	98,422707
3441,000000	98,428812
3440,000000	98,445882
3439,000000	98,470217
3438,000000	98,494454
3437,000000	98,511227
3436,000000	98,515755
3435,000000	98,507701
3434,000000	98,492358
3433,000000	98,478475
3432,000000	98,472103
3431,000000	98,472153
3430,000000	98,472421
3429,000000	98,467282
3428,000000	98,455259
3427,000000	98,438894
3426,000000	98,423029
3425,000000	98,412520
3424,000000	98,409861
3423,000000	98,414237
3422,000000	98,422530
3421,000000	98,430879
3420,000000	98,436189
3419,000000	98,438140
3418,000000	98,440153
3417,000000	98,446760
3416,000000	98,459219
3415,000000	98,474411
3414,000000	98,488171
3413,000000	98,498619
3412,000000	98,505986
3411,000000	98,510961
3410,000000	98,514233
3409,000000	98,516512
3408,000000	98,517999
3407,000000	98,518730
3406,000000	98,519921
3405,000000	98,523838
3404,000000	98,531542
3403,000000	98,541582
3402,000000	98,551299
3401,000000	98,558476
3400,000000	98,561715
3399,000000	98,561019
3398,000000	98,558839
3397,000000	98,559060
3396,000000	98,563596
3395,000000	98,570756
3394,000000	98,577385
3393,000000	98,581373
3392,000000	98,581917
3391,000000	98,579202
3390,000000	98,574874
3389,000000	98,571446
3388,000000	98,570085
3387,000000	98,569816
3386,000000	98,569579
3385,000000	98,569996
3384,000000	98,572297
3383,000000	98,576646
3382,000000	98,582243
3381,000000	98,588064
3380,000000	98,592838
3379,000000	98,595517
3378,000000	98,596427
3377,000000	98,596950
3376,000000	98,597568
3375,000000	98,597525
3374,000000	98,596972
3373,000000	98,597884
3372,000000	98,601820
3371,000000	98,608101
3370,000000	98,615041
3369,000000	98,621473
3368,000000	98,626133
3367,000000	98,627236
3366,000000	98,624385
3365,000000	98,619985
3364,000000	98,617341
3363,000000	98,617827
3362,000000	98,620559
3361,000000	98,623831
3360,000000	98,626135
3359,000000	98,626873
3358,000000	98,626982
3357,000000	98,628179
3356,000000	98,630964
3355,000000	98,634270
3354,000000	98,637346
3353,000000	98,640581
3352,000000	98,643852
3351,000000	98,645659
3350,000000	98,644873
3349,000000	98,642230
3348,000000	98,639360
3347,000000	98,637301
3346,000000	98,636623
3345,000000	98,637569
3344,000000	98,639190
3343,000000	98,639764
3342,000000	98,639050
3341,000000	98,638810
3340,000000	98,640249
3339,000000	98,642184
3338,000000	98,642719
3337,000000	98,641549
3336,000000	98,639625
3335,000000	98,637674
3334,000000	98,636168
3333,000000	98,635652
3332,000000	98,635998
3331,000000	98,636468
3330,000000	98,637336
3329,000000	98,640224
3328,000000	98,645670
3327,000000	98,651461
3326,000000	98,654685
3325,000000	98,654711
3324,000000	98,653052
3323,000000	98,651221
3322,000000	98,649793
3321,000000	98,648832
3320,000000	98,648083
3319,000000	98,647177
3318,000000	98,646347
3317,000000	98,646390
3316,000000	98,647481
3315,000000	98,648931
3314,000000	98,650540
3313,000000	98,653048
3312,000000	98,656674
3311,000000	98,660415
3310,000000	98,663736
3309,000000	98,667768
3308,000000	98,673572
3307,000000	98,680073
3306,000000	98,684774
3305,000000	98,686134
3304,000000	98,684836
3303,000000	98,683366
3302,000000	98,684610
3301,000000	98,689806
3300,000000	98,697214
3299,000000	98,703450
3298,000000	98,706494
3297,000000	98,706883
3296,000000	98,706213
3295,000000	98,705938
3294,000000	98,707498
3293,000000	98,711592
3292,000000	98,716685
3291,000000	98,719942
3290,000000	98,720552
3289,000000	98,720708
3288,000000	98,722661
3287,000000	98,726498
3286,000000	98,731493
3285,000000	98,737708
3284,000000	98,745011
3283,000000	98,751898
3282,000000	98,756895
3281,000000	98,760390
3280,000000	98,764024
3279,000000	98,768891
3278,000000	98,774923
3277,000000	98,781204
3276,000000	98,786398
3275,000000	98,790029
3274,000000	98,793796
3273,000000	98,800241
3272,000000	98,809385
3271,000000	98,818059
3270,000000	98,823342
3269,000000	98,825349
3268,000000	98,826221
3267,000000	98,827757
3266,000000	98,830782
3265,000000	98,835294
3264,000000	98,840149
3263,000000	98,843794
3262,000000	98,846276
3261,000000	98,849520
3260,000000	98,854854
3259,000000	98,861426
3258,000000	98,867768
3257,000000	98,873573
3256,000000	98,879071
3255,000000	98,883977
3254,000000	98,888107
3253,000000	98,891983
3252,000000	98,895973
3251,000000	98,899827
3250,000000	98,903689
3249,000000	98,908225
3248,000000	98,913105
3247,000000	98,916835
3246,000000	98,919021
3245,000000	98,921353
3244,000000	98,925306
3243,000000	98,930173
3242,000000	98,934380
3241,000000	98,937453
3240,000000	98,939711
3239,000000	98,941558
3238,000000	98,944198
3237,000000	98,949643
3236,000000	98,958499
3235,000000	98,968632
3234,000000	98,977012
3233,000000	98,982061
3232,000000	98,983698
3231,000000	98,982653
3230,000000	98,980780
3229,000000	98,980574
3228,000000	98,982872
3227,000000	98,986009
3226,000000	98,988209
3225,000000	98,989658
3224,000000	98,991394
3223,000000	98,993568
3222,000000	98,996139
3221,000000	98,999970
3220,000000	99,005710
3219,000000	99,012286
3218,000000	99,017864
3217,000000	99,021559
3216,000000	99,023387
3215,000000	99,023503
3214,000000	99,022650
3213,000000	99,022308
3212,000000	99,023283
3211,000000	99,024978
3210,000000	99,026821
3209,000000	99,029311
3208,000000	99,032723
3207,000000	99,035955
3206,000000	99,037759
3205,000000	99,038167
3204,000000	99,037895
3203,000000	99,037459
3202,000000	99,037836
3201,000000	99,040597
3200,000000	99,046039
3199,000000	99,052165
3198,000000	99,056859
3197,000000	99,060339
3196,000000	99,064251
3195,000000	99,069251
3194,000000	99,074727
3193,000000	99,080119
3192,000000	99,085239
3191,000000	99,089779
3190,000000	99,093531
3189,000000	99,096678
3188,000000	99,099244
3187,000000	99,100889
3186,000000	99,101862
3185,000000	99,103211
3184,000000	99,105433
3183,000000	99,107824
3182,000000	99,109882
3181,000000	99,112222
3180,000000	99,115422
3179,000000	99,119134
3178,000000	99,123147
3177,000000	99,128111
3176,000000	99,134147
3175,000000	99,139941
3174,000000	99,144316
3173,000000	99,147759
3172,000000	99,151492
3171,000000	99,155966
3170,000000	99,161134
3169,000000	99,167002
3168,000000	99,172826
3167,000000	99,176843
3166,000000	99,178192
3165,000000	99,178329
3164,000000	99,179485
3163,000000	99,182452
3162,000000	99,186830
3161,000000	99,192415
3160,000000	99,199078
3159,000000	99,206063
3158,000000	99,212646
3157,000000	99,219146
3156,000000	99,226396
3155,000000	99,234639
3154,000000	99,243496
3153,000000	99,252182
3152,000000	99,259220
3151,000000	99,262995
3150,000000	99,263479
3149,000000	99,262532
3148,000000	99,261831
3147,000000	99,261422
3146,000000	99,261095
3145,000000	99,261952
3144,000000	99,265569
3143,000000	99,272318
3142,000000	99,281288
3141,000000	99,291004
3140,000000	99,299329
3139,000000	99,303710
3138,000000	99,302891
3137,000000	99,298121
3136,000000	99,292246
3135,000000	99,288007
3134,000000	99,287420
3133,000000	99,291229
3132,000000	99,297975
3131,000000	99,304584
3130,000000	99,308871
3129,000000	99,310765
3128,000000	99,310885
3127,000000	99,309435
3126,000000	99,307448
3125,000000	99,307653
3124,000000	99,312369
3123,000000	99,321012
3122,000000	99,330645
3121,000000	99,338579
3120,000000	99,343650
3119,000000	99,345725
3118,000000	99,344949
3117,000000	99,341322
3116,000000	99,334594
3115,000000	99,325329
3114,000000	99,316188
3113,000000	99,310845
3112,000000	99,310712
3111,000000	99,313427
3110,000000	99,315132
3109,000000	99,313390
3108,000000	99,307876
3107,000000	99,299783
3106,000000	99,291485
3105,000000	99,285605
3104,000000	99,283334
3103,000000	99,284029
3102,000000	99,286545
3101,000000	99,289722
3100,000000	99,291513
3099,000000	99,289541
3098,000000	99,283636
3097,000000	99,276542
3096,000000	99,271190
3095,000000	99,268213
3094,000000	99,266720
3093,000000	99,265938
3092,000000	99,264925
3091,000000	99,261991
3090,000000	99,255943
3089,000000	99,247315
3088,000000	99,237420
3087,000000	99,226897
3086,000000	99,215822
3085,000000	99,204284
3084,000000	99,191946
3083,000000	99,177985
3082,000000	99,162305
3081,000000	99,145818
3080,000000	99,128903
3079,000000	99,110680
3078,000000	99,090742
3077,000000	99,070596
3076,000000	99,052626
3075,000000	99,038489
3074,000000	99,028899
3073,000000	99,023785
3072,000000	99,021939
3071,000000	99,021876
3070,000000	99,023513
3069,000000	99,027553
3068,000000	99,032807
3067,000000	99,036074
3066,000000	99,035992
3065,000000	99,035159
3064,000000	99,036866
3063,000000	99,041258
3062,000000	99,046339
3061,000000	99,051344
3060,000000	99,057307
3059,000000	99,065280
3058,000000	99,075709
3057,000000	99,088760
3056,000000	99,103652
3055,000000	99,118151
3054,000000	99,130155
3053,000000	99,139338
3052,000000	99,146215
3051,000000	99,150405
3050,000000	99,151183
3049,000000	99,149256
3048,000000	99,146645
3047,000000	99,144941
3046,000000	99,144415
3045,000000	99,144294
3044,000000	99,143203
3043,000000	99,139816
3042,000000	99,133945
3041,000000	99,126573
3040,000000	99,118580
3039,000000	99,110417
3038,000000	99,103225
3037,000000	99,098639
3036,000000	99,096398
3035,000000	99,093517
3034,000000	99,087263
3033,000000	99,078068
3032,000000	99,068325
3031,000000	99,059280
3030,000000	99,050585
3029,000000	99,042103
3028,000000	99,034457
3027,000000	99,027954
3026,000000	99,022139
3025,000000	99,016259
3024,000000	99,009493
3023,000000	99,001201
3022,000000	98,991544
3021,000000	98,981300
3020,000000	98,970485
3019,000000	98,957980
3018,000000	98,943078
3017,000000	98,926321
3016,000000	98,908082
3015,000000	98,887305
3014,000000	98,862690
3013,000000	98,834154
3012,000000	98,802232
3011,000000	98,767145
3010,000000	98,729280
3009,000000	98,689643
3008,000000	98,648813
3007,000000	98,606377
3006,000000	98,562245
3005,000000	98,517223
3004,000000	98,471333
3003,000000	98,422888
3002,000000	98,370520
3001,000000	98,315018
3000,000000	98,257481
2999,000000	98,196557
2998,000000	98,129160
2997,000000	98,053097
2996,000000	97,967743
2995,000000	97,872487
2994,000000	97,766026
2993,000000	97,647026
2992,000000	97,513929
2991,000000	97,364984
2990,000000	97,199133
2989,000000	97,016624
2988,000000	96,817921
2987,000000	96,602049
2986,000000	96,367430
2985,000000	96,113231
2984,000000	95,838901
2983,000000	95,543283
2982,000000	95,224514
2981,000000	94,880916
2980,000000	94,510882
2979,000000	94,112991
2978,000000	93,687610
2977,000000	93,236377
2976,000000	92,759550
2975,000000	92,254545
2974,000000	91,718681
2973,000000	91,152896
2972,000000	90,560782
2971,000000	89,946180
2970,000000	89,313447
2969,000000	88,670026
2968,000000	88,026868
2967,000000	87,396280
2966,000000	86,791226
2965,000000	86,225057
2964,000000	85,711266
2963,000000	85,262147
2962,000000	84,889367
2961,000000	84,604109
2960,000000	84,414292
2959,000000	84,324013
2958,000000	84,334385
2957,000000	84,445557
2956,000000	84,654650
2955,000000	84,952424
2954,000000	85,323745
2953,000000	85,748076
2952,000000	86,200421
2951,000000	86,651737
2950,000000	87,072463
2949,000000	87,435655
2948,000000	87,718431
2947,000000	87,904119
2946,000000	87,984174
2945,000000	87,958774
2944,000000	87,832512
2943,000000	87,612250
2942,000000	87,308274
2941,000000	86,935015
2940,000000	86,508657
2939,000000	86,043246
2938,000000	85,552391
2937,000000	85,051190
2936,000000	84,555878
2935,000000	84,081839
2934,000000	83,643436
2933,000000	83,255032
2932,000000	82,927978
2931,000000	82,668601
2930,000000	82,479089
2929,000000	82,359928
2928,000000	82,309242
2927,000000	82,321384
2926,000000	82,389336
2925,000000	82,506648
2924,000000	82,666565
2923,000000	82,860220
2922,000000	83,079183
2921,000000	83,319500
2920,000000	83,581112
2919,000000	83,864610
2918,000000	84,169061
2917,000000	84,491549
2916,000000	84,826072
2915,000000	85,163158
2914,000000	85,493445
2913,000000	85,812064
2912,000000	86,119686
2911,000000	86,420427
2910,000000	86,719674
2909,000000	87,022653
2908,000000	87,332943
2907,000000	87,651913
2906,000000	87,979702
2905,000000	88,315756
2904,000000	88,657821
2903,000000	89,001775
2902,000000	89,343632
2901,000000	89,681280
2900,000000	90,013246
2899,000000	90,337383
2898,000000	90,651174
2897,000000	90,952536
2896,000000	91,239337
2895,000000	91,509279
2894,000000	91,761636
2893,000000	91,997909
2892,000000	92,219571
2891,000000	92,425486
2890,000000	92,611969
2889,000000	92,774241
2888,000000	92,906069
2887,000000	92,999242
2886,000000	93,045145
2885,000000	93,036684
2884,000000	92,968714
2883,000000	92,837459
2882,000000	92,641978
2881,000000	92,385975
2880,000000	92,078175
2879,000000	91,731866
2878,000000	91,365752
2877,000000	91,004448
2876,000000	90,674522
2875,000000	90,400170
2874,000000	90,200537
2873,000000	90,088431
2872,000000	90,066080
2871,000000	90,120059
2870,000000	90,220979
2869,000000	90,329671
2868,000000	90,406039
2867,000000	90,417718
2866,000000	90,347412
2865,000000	90,196374
2864,000000	89,983170
2863,000000	89,738146
2862,000000	89,497312
2861,000000	89,295753
2860,000000	89,162507
2859,000000	89,117098
2858,000000	89,168825
2857,000000	89,317309
2856,000000	89,552420
2855,000000	89,858077
2854,000000	90,220325
2853,000000	90,634007
2852,000000	91,101810
2851,000000	91,626212
2850,000000	92,199313
2849,000000	92,797676
2848,000000	93,386978
2847,000000	93,934946
2846,000000	94,424595
2845,000000	94,856455
2844,000000	95,240136
2843,000000	95,585117
2842,000000	95,897161
2841,000000	96,178962
2840,000000	96,430824
2839,000000	96,651917
2838,000000	96,843246
2837,000000	97,009415
2836,000000	97,156098
2835,000000	97,286792
2834,000000	97,402803
2833,000000	97,505603
2832,000000	97,597593
2831,000000	97,680668
2830,000000	97,755638
2829,000000	97,822932
2828,000000	97,882889
2827,000000	97,935574
2826,000000	97,981115
2825,000000	98,020208
2824,000000	98,053566
2823,000000	98,081239
2822,000000	98,103429
2821,000000	98,121565
2820,000000	98,137951
2819,000000	98,154781
2818,000000	98,174088
2817,000000	98,198108
2816,000000	98,228684
2815,000000	98,266706
2814,000000	98,312679
2813,000000	98,366734
2812,000000	98,426784
2811,000000	98,487529
2810,000000	98,543023
2809,000000	98,590465
2808,000000	98,630912
2807,000000	98,666895
2806,000000	98,700420
2805,000000	98,732787
2804,000000	98,764634
2803,000000	98,795876
2802,000000	98,826272
2801,000000	98,855823
2800,000000	98,883973
2799,000000	98,909126
2798,000000	98,930185
2797,000000	98,948275
2796,000000	98,965719
2795,000000	98,983555
2794,000000	99,001285
2793,000000	99,018757
2792,000000	99,036753
2791,000000	99,055401
2790,000000	99,073327
2789,000000	99,089011
2788,000000	99,102214
2787,000000	99,113712
2786,000000	99,124195
2785,000000	99,133882
2784,000000	99,142859
2783,000000	99,151425
2782,000000	99,160080
2781,000000	99,169108
2780,000000	99,178299
2779,000000	99,187479
2778,000000	99,197142
2777,000000	99,207642
2776,000000	99,217455
2775,000000	99,223497
2774,000000	99,224139
2773,000000	99,221146
2772,000000	99,217829
2771,000000	99,215987
2770,000000	99,215608
2769,000000	99,216538
2768,000000	99,218804
2767,000000	99,221544
2766,000000	99,223151
2765,000000	99,222827
2764,000000	99,221242
2763,000000	99,219663
2762,000000	99,219031
2761,000000	99,219703
2760,000000	99,221331
2759,000000	99,223010
2758,000000	99,223992
2757,000000	99,224061
2756,000000	99,223109
2755,000000	99,221172
2754,000000	99,219386
2753,000000	99,219696
2752,000000	99,222536
2751,000000	99,225488
2750,000000	99,225460
2749,000000	99,221675
2748,000000	99,215688
2747,000000	99,209262
2746,000000	99,203450
2745,000000	99,198928
2744,000000	99,195587
2743,000000	99,192078
2742,000000	99,187087
2741,000000	99,181005
2740,000000	99,175284
2739,000000	99,170454
2738,000000	99,165870
2737,000000	99,161045
2736,000000	99,156183
2735,000000	99,151808
2734,000000	99,148956
2733,000000	99,149292
2732,000000	99,153768
2731,000000	99,161510
2730,000000	99,171156
2729,000000	99,182700
2728,000000	99,196671
2727,000000	99,212044
2726,000000	99,226611
2725,000000	99,239259
2724,000000	99,250348
2723,000000	99,259975
2722,000000	99,267572
2721,000000	99,273452
2720,000000	99,279210
2719,000000	99,286095
2718,000000	99,293905
2717,000000	99,301681
2716,000000	99,308548
2715,000000	99,313883
2714,000000	99,317790
2713,000000	99,321530
2712,000000	99,326368
2711,000000	99,331894
2710,000000	99,336501
2709,000000	99,339600
2708,000000	99,342274
2707,000000	99,345648
2706,000000	99,349742
2705,000000	99,354068
2704,000000	99,358244
2703,000000	99,361719
2702,000000	99,363931
2701,000000	99,365157
2700,000000	99,366491
2699,000000	99,368727
2698,000000	99,371809
2697,000000	99,375276
2696,000000	99,378461
2695,000000	99,380427
2694,000000	99,380707
2693,000000	99,380133
2692,000000	99,379999
2691,000000	99,380427
2690,000000	99,380460
2689,000000	99,379732
2688,000000	99,378970
2687,000000	99,378797
2686,000000	99,379031
2685,000000	99,379304
2684,000000	99,379406
2683,000000	99,378855
2682,000000	99,376983
2681,000000	99,373645
2680,000000	99,369157
2679,000000	99,363677
2678,000000	99,357510
2677,000000	99,351858
2676,000000	99,348182
2675,000000	99,346727
2674,000000	99,346558
2673,000000	99,346971
2672,000000	99,347959
2671,000000	99,349363
2670,000000	99,350724
2669,000000	99,352183
2668,000000	99,354501
2667,000000	99,358020
2666,000000	99,362399
2665,000000	99,367425
2664,000000	99,373190
2663,000000	99,379368
2662,000000	99,385290
2661,000000	99,390949
2660,000000	99,397146
2659,000000	99,404482
2658,000000	99,412848
2657,000000	99,421842
2656,000000	99,430888
2655,000000	99,439116
2654,000000	99,446181
2653,000000	99,453146
2652,000000	99,461524
2651,000000	99,471349
2650,000000	99,481237
2649,000000	99,490270
2648,000000	99,498636
2647,000000	99,506360
2646,000000	99,512794
2645,000000	99,517786
2644,000000	99,522122
2643,000000	99,526430
2642,000000	99,530649
2641,000000	99,534800
2640,000000	99,539151
2639,000000	99,543310
2638,000000	99,546413
2637,000000	99,548602
2636,000000	99,551094
2635,000000	99,554364
2634,000000	99,557366
2633,000000	99,559073
2632,000000	99,559780
2631,000000	99,560440
2630,000000	99,561785
2629,000000	99,564408
2628,000000	99,568438
2627,000000	99,572520
2626,000000	99,574247
2625,000000	99,572481
2624,000000	99,568572
2623,000000	99,564904
2622,000000	99,562922
2621,000000	99,562780
2620,000000	99,563872
2619,000000	99,565222
2618,000000	99,566040
2617,000000	99,566230
2616,000000	99,565768
2615,000000	99,563842
2614,000000	99,559702
2613,000000	99,554397
2612,000000	99,550450
2611,000000	99,549664
2610,000000	99,551998
2609,000000	99,556276
2608,000000	99,560653
2607,000000	99,562700
2606,000000	99,560836
2605,000000	99,556083
2604,000000	99,551283
2603,000000	99,548490
2602,000000	99,548186
2601,000000	99,550422
2600,000000	99,554806
2599,000000	99,559457
2598,000000	99,562077
2597,000000	99,562398
2596,000000	99,561924
2595,000000	99,561191
2594,000000	99,559172
2593,000000	99,555575
2592,000000	99,551612
2591,000000	99,548283
2590,000000	99,545917
2589,000000	99,545698
2588,000000	99,548954
2587,000000	99,554162
2586,000000	99,557055
2585,000000	99,555224
2584,000000	99,550773
2583,000000	99,547213
2582,000000	99,545515
2581,000000	99,544628
2580,000000	99,544439
2579,000000	99,546290
2578,000000	99,551166
2577,000000	99,558368
2576,000000	99,565616
2575,000000	99,570180
2574,000000	99,570726
2573,000000	99,568378
2572,000000	99,565348
2571,000000	99,562717
2570,000000	99,560562
2569,000000	99,559659
2568,000000	99,561176
2567,000000	99,564842
2566,000000	99,569234
2565,000000	99,573942
2564,000000	99,579448
2563,000000	99,584970
2562,000000	99,588584
2561,000000	99,590009
2560,000000	99,591071
2559,000000	99,592886
2558,000000	99,594553
2557,000000	99,595361
2556,000000	99,596270
2555,000000	99,598245
2554,000000	99,600716
2553,000000	99,602525
2552,000000	99,603122
2551,000000	99,602393
2550,000000	99,600784
2549,000000	99,599937
2548,000000	99,601633
2547,000000	99,605623
2546,000000	99,609916
2545,000000	99,613358
2544,000000	99,616483
2543,000000	99,619943
2542,000000	99,623868
2541,000000	99,628636
2540,000000	99,634162
2539,000000	99,638482
2538,000000	99,639168
2537,000000	99,636307
2536,000000	99,632068
2535,000000	99,627421
2534,000000	99,621841
2533,000000	99,616147
2532,000000	99,612581
2531,000000	99,611372
2530,000000	99,610054
2529,000000	99,607304
2528,000000	99,604957
2527,000000	99,605093
2526,000000	99,607194
2525,000000	99,609302
2524,000000	99,610050
2523,000000	99,608755
2522,000000	99,605557
2521,000000	99,602271
2520,000000	99,601112
2519,000000	99,601797
2518,000000	99,601876
2517,000000	99,600531
2516,000000	99,599766
2515,000000	99,601166
2514,000000	99,603935
2513,000000	99,607174
2512,000000	99,611669
2511,000000	99,617876
2510,000000	99,624119
2509,000000	99,628485
2508,000000	99,631058
2507,000000	99,633060
2506,000000	99,635219
2505,000000	99,638088
2504,000000	99,642642
2503,000000	99,649368
2502,000000	99,657690
2501,000000	99,666782
2500,000000	99,675917
2499,000000	99,683957
2498,000000	99,690108
2497,000000	99,695426
2496,000000	99,701851
2495,000000	99,709482
2494,000000	99,716563
2493,000000	99,722163
2492,000000	99,726776
2491,000000	99,730366
2490,000000	99,732457
2489,000000	99,734578
2488,000000	99,739516
2487,000000	99,746980
2486,000000	99,752740
2485,000000	99,753759
2484,000000	99,751914
2483,000000	99,751090
2482,000000	99,752697
2481,000000	99,755685
2480,000000	99,759226
2479,000000	99,763302
2478,000000	99,767746
2477,000000	99,772222
2476,000000	99,776484
2475,000000	99,779822
2474,000000	99,781252
2473,000000	99,780902
2472,000000	99,780119
2471,000000	99,779724
2470,000000	99,779423
2469,000000	99,779074
2468,000000	99,778932
2467,000000	99,778452
2466,000000	99,776889
2465,000000	99,775568
2464,000000	99,777335
2463,000000	99,782727
2462,000000	99,788530
2461,000000	99,791150
2460,000000	99,789769
2459,000000	99,785531
2458,000000	99,779720
2457,000000	99,773890
2456,000000	99,769965
2455,000000	99,768628
2454,000000	99,768603
2453,000000	99,768471
2452,000000	99,768165
2451,000000	99,768219
2450,000000	99,768892
2449,000000	99,770297
2448,000000	99,771778
2447,000000	99,771120
2446,000000	99,766632
2445,000000	99,760464
2444,000000	99,757391
2443,000000	99,759145
2442,000000	99,762267
2441,000000	99,762616
2440,000000	99,759684
2439,000000	99,755091
2438,000000	99,749290
2437,000000	99,742097
2436,000000	99,734853
2435,000000	99,729652
2434,000000	99,726892
2433,000000	99,725108
2432,000000	99,722785
2431,000000	99,719306
2430,000000	99,714796
2429,000000	99,709985
2428,000000	99,705851
2427,000000	99,702862
2426,000000	99,700878
2425,000000	99,699556
2424,000000	99,697970
2423,000000	99,694372
2422,000000	99,687980
2421,000000	99,680947
2420,000000	99,676668
2419,000000	99,675729
2418,000000	99,675098
2417,000000	99,671630
2416,000000	99,664909
2415,000000	99,656708
2414,000000	99,649471
2413,000000	99,645584
2412,000000	99,646028
2411,000000	99,649023
2410,000000	99,651505
2409,000000	99,652378
2408,000000	99,652890
2407,000000	99,653906
2406,000000	99,654899
2405,000000	99,655824
2404,000000	99,657652
2403,000000	99,660378
2402,000000	99,662587
2401,000000	99,663852
2400,000000	99,665578
2399,000000	99,668510
2398,000000	99,671197
2397,000000	99,672018
2396,000000	99,671398
2395,000000	99,670965
2394,000000	99,671596
2393,000000	99,672914
2392,000000	99,673669
2391,000000	99,672313
2390,000000	99,668441
2389,000000	99,663986
2388,000000	99,661622
2387,000000	99,661648
2386,000000	99,661800
2385,000000	99,660405
2384,000000	99,658329
2383,000000	99,657532
2382,000000	99,659128
2381,000000	99,663265
2380,000000	99,669370
2379,000000	99,675882
2378,000000	99,681033
2377,000000	99,684470
2376,000000	99,686742
2375,000000	99,686924
2374,000000	99,682876
2373,000000	99,674780
2372,000000	99,666379
2371,000000	99,661765
2370,000000	99,663247
2369,000000	99,672060
2368,000000	99,686699
2367,000000	99,699640
2366,000000	99,701790
2365,000000	99,693369
2364,000000	99,684659
2363,000000	99,682492
2362,000000	99,682481
2361,000000	99,678830
2360,000000	99,673878
2359,000000	99,672862
2358,000000	99,675907
2357,000000	99,680115
2356,000000	99,684828
2355,000000	99,688876
2354,000000	99,689099
2353,000000	99,685135
2352,000000	99,680974
2351,000000	99,679570
2350,000000	99,679908
2349,000000	99,680335
2348,000000	99,680522
2347,000000	99,680392
2346,000000	99,679165
2345,000000	99,676305
2344,000000	99,673844
2343,000000	99,674596
2342,000000	99,679856
2341,000000	99,688609
2340,000000	99,697698
2339,000000	99,703042
2338,000000	99,702164
2337,000000	99,697024
2336,000000	99,691991
2335,000000	99,689244
2334,000000	99,687096
2333,000000	99,684342
2332,000000	99,682011
2331,000000	99,681598
2330,000000	99,681646
2329,000000	99,679762
2328,000000	99,673888
2327,000000	99,663618
2326,000000	99,651530
2325,000000	99,644361
2324,000000	99,649330
2323,000000	99,666809
2322,000000	99,688715
2321,000000	99,706156
2320,000000	99,716117
2319,000000	99,720442
2318,000000	99,720986
2317,000000	99,720122
2316,000000	99,720943
2315,000000	99,725602
2314,000000	99,732562
2313,000000	99,738612
2312,000000	99,741320
2311,000000	99,740531
2310,000000	99,738059
2309,000000	99,737546
2308,000000	99,741570
2307,000000	99,748812
2306,000000	99,755428
2305,000000	99,760051
2304,000000	99,764656
2303,000000	99,770450
2302,000000	99,775318
2301,000000	99,776860
2300,000000	99,774601
2299,000000	99,769019
2298,000000	99,760885
2297,000000	99,753679
2296,000000	99,752215
2295,000000	99,756946
2294,000000	99,761931
2293,000000	99,761490
2292,000000	99,756304
2291,000000	99,750765
2290,000000	99,747070
2289,000000	99,745023
2288,000000	99,745334
2287,000000	99,749092
2286,000000	99,755176
2285,000000	99,761094
2284,000000	99,765959
2283,000000	99,770252
2282,000000	99,773983
2281,000000	99,777101
2280,000000	99,780423
2279,000000	99,784046
2278,000000	99,786623
2277,000000	99,788167
2276,000000	99,791198
2275,000000	99,797040
2274,000000	99,803532
2273,000000	99,808876
2272,000000	99,814374
2271,000000	99,820636
2270,000000	99,824697
2269,000000	99,824691
2268,000000	99,823909
2267,000000	99,826222
2266,000000	99,830848
2265,000000	99,835974
2264,000000	99,843518
2263,000000	99,854623
2262,000000	99,863844
2261,000000	99,864265
2260,000000	99,857047
2259,000000	99,850010
2258,000000	99,847974
2257,000000	99,849731
2256,000000	99,853453
2255,000000	99,859513
2254,000000	99,867621
2253,000000	99,875748
2252,000000	99,882417
2251,000000	99,887573
2250,000000	99,891758
2249,000000	99,896728
2248,000000	99,904595
2247,000000	99,913890
2246,000000	99,919133
2245,000000	99,917598
2244,000000	99,913336
2243,000000	99,911238
2242,000000	99,910947
2241,000000	99,910947
2240,000000	99,914349
2239,000000	99,924743
2238,000000	99,939163
2237,000000	99,950818
2236,000000	99,957078
2235,000000	99,959919
2234,000000	99,960965
2233,000000	99,960853
2232,000000	99,960704
2231,000000	99,959155
2230,000000	99,951416
2229,000000	99,936803
2228,000000	99,923626
2227,000000	99,919870
2226,000000	99,921697
2225,000000	99,918016
2224,000000	99,904872
2223,000000	99,889756
2222,000000	99,883053
2221,000000	99,890265
2220,000000	99,909799
2219,000000	99,932947
2218,000000	99,947957
2217,000000	99,949643
2216,000000	99,944010
2215,000000	99,939992
2214,000000	99,939709
2213,000000	99,940503
2212,000000	99,941413
2211,000000	99,942061
2210,000000	99,940113
2209,000000	99,935990
2208,000000	99,935520
2207,000000	99,941134
2206,000000	99,945317
2205,000000	99,939990
2204,000000	99,928361
2203,000000	99,919691
2202,000000	99,916566
2201,000000	99,915429
2200,000000	99,915583
2199,000000	99,919397
2198,000000	99,926454
2197,000000	99,935294
2196,000000	99,947595
2195,000000	99,963165
2194,000000	99,974543
2193,000000	99,975158
2192,000000	99,969355
2191,000000	99,966064
2190,000000	99,966479
2189,000000	99,966941
2188,000000	99,969719
2187,000000	99,980360
2186,000000	99,997556
2185,000000	100,015864
2184,000000	100,035540
2183,000000	100,058040
2182,000000	100,073992
2181,000000	100,069298
2180,000000	100,044645
2179,000000	100,017772
2178,000000	100,006425
2177,000000	100,016019
2176,000000	100,038984
2175,000000	100,058275
2174,000000	100,056620
2173,000000	100,032068
2172,000000	100,002256
2171,000000	99,985787
2170,000000	99,984164
2169,000000	99,988298
2168,000000	99,994259
2167,000000	100,002615
2166,000000	100,008544
2165,000000	100,006236
2164,000000	100,000970
2163,000000	100,005235
2162,000000	100,027445
2161,000000	100,074262
2160,000000	100,152497
2159,000000	100,248011
2158,000000	100,317150
2157,000000	100,329488
2156,000000	100,304361
2155,000000	100,278863
2154,000000	100,263472
2153,000000	100,247183
2152,000000	100,226864
2151,000000	100,211332
2150,000000	100,204729
2149,000000	100,204796
2148,000000	100,212582
2147,000000	100,228231
2146,000000	100,240093
2145,000000	100,233527
2144,000000	100,210297
2143,000000	100,187176
2142,000000	100,175844
2141,000000	100,173567
2140,000000	100,171847
2139,000000	100,165572
2138,000000	100,154173
2137,000000	100,140381
2136,000000	100,127651
2135,000000	100,115268
2134,000000	100,099067
2133,000000	100,079962
2132,000000	100,066155
2131,000000	100,062406
2130,000000	100,062186
2129,000000	100,054454
2128,000000	100,034863
2127,000000	100,007161
2126,000000	99,977655
2125,000000	99,952477
2124,000000	99,936269
2123,000000	99,928770
2122,000000	99,924771
2121,000000	99,920380
2120,000000	99,916960
2119,000000	99,916574
2118,000000	99,916854
2117,000000	99,913805
2116,000000	99,906617
2115,000000	99,896667
2114,000000	99,884774
2113,000000	99,872880
2112,000000	99,865114
2111,000000	99,863318
2110,000000	99,864349
2109,000000	99,865078
2108,000000	99,866858
2107,000000	99,871549
2106,000000	99,877149
2105,000000	99,881326
2104,000000	99,885079
2103,000000	99,888141
2102,000000	99,885413
2101,000000	99,874248
2100,000000	99,861959
2099,000000	99,859332
2098,000000	99,868828
2097,000000	99,884671
2096,000000	99,901679
2095,000000	99,917850
2094,000000	99,930160
2093,000000	99,935387
2092,000000	99,934781
2091,000000	99,932418
2090,000000	99,929382
2089,000000	99,924024
2088,000000	99,916674
2087,000000	99,909464
2086,000000	99,902810
2085,000000	99,896360
2084,000000	99,891785
2083,000000	99,890443
2082,000000	99,890597
2081,000000	99,891747
2080,000000	99,898993
2079,000000	99,916359
2078,000000	99,937505
2077,000000	99,950084
2076,000000	99,949929
2075,000000	99,944535
2074,000000	99,941895
2073,000000	99,942472
2072,000000	99,942476
2071,000000	99,939793
2070,000000	99,935408
2069,000000	99,932573
2068,000000	99,934526
2067,000000	99,940105
2066,000000	99,943837
2065,000000	99,943958
2064,000000	99,946522
2063,000000	99,955915
2062,000000	99,965931
2061,000000	99,967566
2060,000000	99,961594
2059,000000	99,955428
2058,000000	99,951221
2057,000000	99,946299
2056,000000	99,942190
2055,000000	99,942311
2054,000000	99,942826
2053,000000	99,938059
2052,000000	99,934638
2051,000000	99,947088
2050,000000	99,976151
2049,000000	100,002394
2048,000000	100,009952
2047,000000	100,007251
2046,000000	100,011548
2045,000000	100,024076
2044,000000	100,030750
2043,000000	100,019774
2042,000000	99,991543
2041,000000	99,958586
2040,000000	99,939876
2039,000000	99,946440
2038,000000	99,969370
2037,000000	99,988795
2036,000000	99,997100
2035,000000	100,004752
2034,000000	100,019429
2033,000000	100,032789
2032,000000	100,036530
2031,000000	100,037895
2030,000000	100,048788
2029,000000	100,070138
2028,000000	100,094481
2027,000000	100,116144
2026,000000	100,130924
2025,000000	100,133584
2024,000000	100,122748
2023,000000	100,103600
2022,000000	100,082588
2021,000000	100,064540
2020,000000	100,054768
2019,000000	100,057177
2018,000000	100,068972
2017,000000	100,081873
2016,000000	100,089893
2015,000000	100,092591
2014,000000	100,092380
2013,000000	100,094324
2012,000000	100,104625
2011,000000	100,122030
2010,000000	100,133883
2009,000000	100,128492
2008,000000	100,109839
2007,000000	100,092271
2006,000000	100,083692
2005,000000	100,083204
2004,000000	100,089171
2003,000000	100,099752
2002,000000	100,109563
2001,000000	100,113042
2000,000000	100,109210
1999,000000	100,096755
1998,000000	100,071546
1997,000000	100,037361
1996,000000	100,011229
1995,000000	100,006110
1994,000000	100,012791
1993,000000	100,008662
1992,000000	99,985450
1991,000000	99,959688
1990,000000	99,951500
1989,000000	99,965626
1988,000000	99,993490
1987,000000	100,021847
1986,000000	100,038737
1985,000000	100,038975
1984,000000	100,026499
1983,000000	100,007804
1982,000000	99,985745
1981,000000	99,965366
1980,000000	99,961346
1979,000000	99,986468
1978,000000	100,032074
1977,000000	100,071951
1976,000000	100,091568
1975,000000	100,099277
1974,000000	100,106325
1973,000000	100,113509
1972,000000	100,117658
1971,000000	100,116700
1970,000000	100,106704
1969,000000	100,085351
1968,000000	100,060269
1967,000000	100,044278
1966,000000	100,040442
1965,000000	100,041948
1964,000000	100,046127
1963,000000	100,056216
1962,000000	100,069525
1961,000000	100,075428
1960,000000	100,068535
1959,000000	100,054934
1958,000000	100,040984
1957,000000	100,023524
1956,000000	99,996030
1955,000000	99,960899
1954,000000	99,931082
1953,000000	99,918983
1952,000000	99,923986
1951,000000	99,932859
1950,000000	99,931666
1949,000000	99,916734
1948,000000	99,895159
1947,000000	99,875706
1946,000000	99,861399
1945,000000	99,850556
1944,000000	99,841922
1943,000000	99,836807
1942,000000	99,835574
1941,000000	99,834479
1940,000000	99,829921
1939,000000	99,823497
1938,000000	99,820473
1937,000000	99,824563
1936,000000	99,834121
1935,000000	99,844005
1934,000000	99,851604
1933,000000	99,860024
1932,000000	99,873223
1931,000000	99,889610
1930,000000	99,900810
1929,000000	99,898506
1928,000000	99,884298
1927,000000	99,869097
1926,000000	99,863617
1925,000000	99,867739
1924,000000	99,872407
1923,000000	99,871766
1922,000000	99,869310
1921,000000	99,869711
1920,000000	99,870766
1919,000000	99,867071
1918,000000	99,858580
1917,000000	99,849900
1916,000000	99,842323
1915,000000	99,834259
1914,000000	99,827955
1913,000000	99,829185
1912,000000	99,838938
1911,000000	99,849781
1910,000000	99,852357
1909,000000	99,844314
1908,000000	99,831978
1907,000000	99,822950
1906,000000	99,821308
1905,000000	99,824480
1904,000000	99,824745
1903,000000	99,816522
1902,000000	99,801745
1901,000000	99,787614
1900,000000	99,779631
1899,000000	99,777864
1898,000000	99,780170
1897,000000	99,783065
1896,000000	99,781474
1895,000000	99,773560
1894,000000	99,765032
1893,000000	99,763387
1892,000000	99,768222
1891,000000	99,771628
1890,000000	99,768218
1889,000000	99,760927
1888,000000	99,753800
1887,000000	99,746771
1886,000000	99,739919
1885,000000	99,734203
1884,000000	99,727235
1883,000000	99,714652
1882,000000	99,696851
1881,000000	99,680758
1880,000000	99,672721
1879,000000	99,671890
1878,000000	99,673782
1877,000000	99,675360
1876,000000	99,674137
1875,000000	99,668354
1874,000000	99,660514
1873,000000	99,656700
1872,000000	99,660057
1871,000000	99,666697
1870,000000	99,669484
1869,000000	99,665480
1868,000000	99,658003
1867,000000	99,651154
1866,000000	99,647310
1865,000000	99,647184
1864,000000	99,648730
1863,000000	99,649315
1862,000000	99,648840
1861,000000	99,647625
1860,000000	99,643505
1859,000000	99,635315
1858,000000	99,626652
1857,000000	99,620720
1856,000000	99,614218
1855,000000	99,602485
1854,000000	99,588245
1853,000000	99,577815
1852,000000	99,572619
1851,000000	99,567109
1850,000000	99,558645
1849,000000	99,551306
1848,000000	99,548620
1847,000000	99,548365
1846,000000	99,545645
1845,000000	99,536487
1844,000000	99,518433
1843,000000	99,495832
1842,000000	99,479386
1841,000000	99,472548
1840,000000	99,467331
1839,000000	99,456950
1838,000000	99,447139
1837,000000	99,446836
1836,000000	99,453216
1835,000000	99,457705
1834,000000	99,461732
1833,000000	99,472832
1832,000000	99,488261
1831,000000	99,493582
1830,000000	99,485911
1829,000000	99,480896
1828,000000	99,483536
1827,000000	99,483389
1826,000000	99,475208
1825,000000	99,464155
1824,000000	99,453806
1823,000000	99,441053
1822,000000	99,426950
1821,000000	99,416634
1820,000000	99,408529
1819,000000	99,396237
1818,000000	99,381783
1817,000000	99,372777
1816,000000	99,368218
1815,000000	99,360775
1814,000000	99,349891
1813,000000	99,341281
1812,000000	99,332905
1811,000000	99,317373
1810,000000	99,297382
1809,000000	99,281646
1808,000000	99,268845
1807,000000	99,251348
1806,000000	99,230150
1805,000000	99,212186
1804,000000	99,195240
1803,000000	99,169796
1802,000000	99,135636
1801,000000	99,105491
1800,000000	99,081602
1799,000000	99,052177
1798,000000	99,017984
1797,000000	98,994478
1796,000000	98,987268
1795,000000	98,985881
1794,000000	98,982165
1793,000000	98,980311
1792,000000	98,981031
1791,000000	98,977023
1790,000000	98,971108
1789,000000	98,971973
1788,000000	98,974885
1787,000000	98,967078
1786,000000	98,947797
1785,000000	98,929458
1784,000000	98,913964
1783,000000	98,889184
1782,000000	98,851788
1781,000000	98,816463
1780,000000	98,790151
1779,000000	98,762746
1778,000000	98,732376
1777,000000	98,709524
1776,000000	98,693302
1775,000000	98,665908
1774,000000	98,619380
1773,000000	98,566984
1772,000000	98,519226
1771,000000	98,469613
1770,000000	98,417442
1769,000000	98,366064
1768,000000	98,305196
1767,000000	98,226968
1766,000000	98,149915
1765,000000	98,094149
1764,000000	98,042109
1763,000000	97,952807
1762,000000	97,818353
1761,000000	97,682907
1760,000000	97,563810
1759,000000	97,428745
1758,000000	97,251508
1757,000000	97,040621
1756,000000	96,815895
1755,000000	96,578768
1754,000000	96,322317
1753,000000	96,029980
1752,000000	95,656134
1751,000000	95,151618
1750,000000	94,538295
1749,000000	93,879082
1748,000000	93,181476
1747,000000	92,420802
1746,000000	91,595184
1745,000000	90,699591
1744,000000	89,711759
1743,000000	88,640571
1742,000000	87,514418
1741,000000	86,284260
1740,000000	84,863141
1739,000000	83,368630
1738,000000	82,084366
1737,000000	81,070627
1736,000000	80,057081
1735,000000	78,589621
1734,000000	76,564499
1733,000000	74,721596
1732,000000	73,448591
1731,000000	72,391061
1730,000000	71,275909
1729,000000	70,144996
1728,000000	69,133328
1727,000000	68,261859
1726,000000	67,488503
1725,000000	66,818458
1724,000000	66,284636
1723,000000	65,895516
1722,000000	65,661782
1721,000000	65,616126
1720,000000	65,783962
1719,000000	66,186042
1718,000000	66,888969
1717,000000	67,966448
1716,000000	69,327177
1715,000000	70,821761
1714,000000	72,381140
1713,000000	73,987453
1712,000000	75,655082
1711,000000	77,403986
1710,000000	79,200964
1709,000000	80,956251
1708,000000	82,634162
1707,000000	84,323776
1706,000000	86,078074
1705,000000	87,684934
1704,000000	88,891715
1703,000000	89,768093
1702,000000	90,556587
1701,000000	91,453847
1700,000000	92,388145
1699,000000	93,067969
1698,000000	93,474360
1697,000000	93,762144
1696,000000	94,063651
1695,000000	94,399548
1694,000000	94,671320
1693,000000	94,839890
1692,000000	94,950450
1691,000000	95,067980
1690,000000	95,206513
1689,000000	95,317507
1688,000000	95,383106
1687,000000	95,440288
1686,000000	95,517563
1685,000000	95,595448
1684,000000	95,671293
1683,000000	95,784889
1682,000000	95,889522
1681,000000	95,940321
1680,000000	95,970733
1679,000000	96,034369
1678,000000	96,130315
1677,000000	96,216868
1676,000000	96,282805
1675,000000	96,357064
1674,000000	96,432052
1673,000000	96,475224
1672,000000	96,497331
1671,000000	96,538479
1670,000000	96,605084
1669,000000	96,650718
1668,000000	96,663927
1667,000000	96,682273
1666,000000	96,713107
1665,000000	96,733187
1664,000000	96,736996
1663,000000	96,749928
1662,000000	96,775653
1661,000000	96,782520
1660,000000	96,770449
1659,000000	96,768895
1658,000000	96,786375
1657,000000	96,802831
1656,000000	96,800842
1655,000000	96,789765
1654,000000	96,785289
1653,000000	96,772594
1652,000000	96,747894
1651,000000	96,766943
1650,000000	96,831049
1649,000000	96,867862
1648,000000	96,849163
1647,000000	96,832153
1646,000000	96,847648
1645,000000	96,843399
1644,000000	96,818312
1643,000000	96,806766
1642,000000	96,803210
1641,000000	96,786373
1640,000000	96,762723
1639,000000	96,753686
1638,000000	96,753597
1637,000000	96,728517
1636,000000	96,679367
1635,000000	96,657096
1634,000000	96,650586
1633,000000	96,621031
1632,000000	96,577586
1631,000000	96,544324
1630,000000	96,521958
1629,000000	96,486816
1628,000000	96,436114
1627,000000	96,400352
1626,000000	96,383102
1625,000000	96,351569
1624,000000	96,291039
1623,000000	96,231666
1622,000000	96,193617
1621,000000	96,157227
1620,000000	96,111183
1619,000000	96,059207
1618,000000	95,995651
1617,000000	95,904465
1616,000000	95,810336
1615,000000	95,762834
1614,000000	95,747701
1613,000000	95,716794
1612,000000	95,660602
1611,000000	95,606713
1610,000000	95,561973
1609,000000	95,495424
1608,000000	95,387241
1607,000000	95,246620
1606,000000	95,065092
1605,000000	94,810619
1604,000000	94,478600
1603,000000	94,116120
1602,000000	93,786837
1601,000000	93,533477
1600,000000	93,389946
1599,000000	93,384713
1598,000000	93,503120
1597,000000	93,682134
1596,000000	93,867453
1595,000000	94,042263
1594,000000	94,189407
1593,000000	94,280436
1592,000000	94,317184
1591,000000	94,337202
1590,000000	94,362028
1589,000000	94,376398
1588,000000	94,364790
1587,000000	94,328354
1586,000000	94,252670
1585,000000	94,102265
1584,000000	93,872196
1583,000000	93,611116
1582,000000	93,391455
1581,000000	93,267816
1580,000000	93,264294
1579,000000	93,385311
1578,000000	93,638133
1577,000000	94,033339
1576,000000	94,514708
1575,000000	94,930495
1574,000000	95,198067
1573,000000	95,344781
1572,000000	95,416719
1571,000000	95,453917
1570,000000	95,470206
1569,000000	95,452516
1568,000000	95,407346
1567,000000	95,360816
1566,000000	95,316205
1565,000000	95,256581
1564,000000	95,189386
1563,000000	95,141418
1562,000000	95,117300
1561,000000	95,093655
1560,000000	95,034892
1559,000000	94,969430
1558,000000	94,991200
1557,000000	94,989675
1556,000000	94,956499
1555,000000	94,956802
1554,000000	95,000431
1553,000000	95,052478
1552,000000	95,098675
1551,000000	95,161949
1550,000000	95,254402
1549,000000	95,346715
1548,000000	95,419214
1547,000000	95,494280
1546,000000	95,592063
1545,000000	95,699971
1544,000000	95,804975
1543,000000	95,921279
1542,000000	96,048074
1541,000000	96,133842
1540,000000	96,154772
1539,000000	96,160877
1538,000000	96,161018
1537,000000	96,146683
1536,000000	96,121288
1535,000000	96,094461
1534,000000	96,074833
1533,000000	96,054342
1532,000000	96,029046
1531,000000	96,015490
1530,000000	96,018986
1529,000000	96,022222
1528,000000	96,017186
1527,000000	96,026946
1526,000000	96,059562
1525,000000	96,081265
1524,000000	96,073463
1523,000000	96,059171
1522,000000	96,057763
1521,000000	96,052717
1520,000000	96,041084
1519,000000	96,046649
1518,000000	96,053232
1517,000000	96,021713
1516,000000	95,964750
1515,000000	95,926659
1514,000000	95,902010
1513,000000	95,858418
1512,000000	95,796233
1511,000000	95,750542
1510,000000	95,726777
1509,000000	95,678805
1508,000000	95,575256
1507,000000	95,483506
1506,000000	95,449013
1505,000000	95,374402
1504,000000	95,277820
1503,000000	95,213336
1502,000000	95,163484
1501,000000	95,092635
1500,000000	94,996505
1499,000000	94,893027
1498,000000	94,763174
1497,000000	94,550046
1496,000000	94,269705
1495,000000	94,012906
1494,000000	93,797009
1493,000000	93,564402
1492,000000	93,274001
1491,000000	92,934464
1490,000000	92,590453
1489,000000	92,306635
1488,000000	92,137851
1487,000000	92,084850
1486,000000	92,081807
1485,000000	92,056816
1484,000000	91,998333
1483,000000	91,921936
1482,000000	91,807504
1481,000000	91,620785
1480,000000	91,385194
1479,000000	91,146797
1478,000000	90,886079
1477,000000	90,546244
1476,000000	90,136587
1475,000000	89,711845
1474,000000	89,204041
1473,000000	88,437336
1472,000000	87,443817
1471,000000	86,471029
1470,000000	85,582165
1469,000000	84,714975
1468,000000	83,881338
1467,000000	83,139558
1466,000000	82,495659
1465,000000	81,927407
1464,000000	81,488232
1463,000000	81,233399
1462,000000	81,118883
1461,000000	81,080917
1460,000000	81,109636
1459,000000	81,244270
1458,000000	81,532284
1457,000000	81,952366
1456,000000	82,372436
1455,000000	82,715672
1454,000000	82,995248
1453,000000	83,214387
1452,000000	83,369819
1451,000000	83,458414
1450,000000	83,462488
1449,000000	83,377665
1448,000000	83,269228
1447,000000	83,239028
1446,000000	83,303692
1445,000000	83,403161
1444,000000	83,483161
1443,000000	83,493171
1442,000000	83,367444
1441,000000	83,074753
1440,000000	82,660211
1439,000000	82,172173
1438,000000	81,575613
1437,000000	80,839480
1436,000000	80,170365
1435,000000	79,828922
1434,000000	79,773402
1433,000000	79,841636
1432,000000	79,926387
1431,000000	79,916613
1430,000000	79,646246
1429,000000	79,032082
1428,000000	78,236600
1427,000000	77,564584
1426,000000	77,269015
1425,000000	77,524150
1424,000000	78,345867
1423,000000	79,433082
1422,000000	80,416476
1421,000000	81,223035
1420,000000	82,003957
1419,000000	82,833547
1418,000000	83,562133
1417,000000	84,095297
1416,000000	84,527933
1415,000000	84,954263
1414,000000	85,398074
1413,000000	85,859569
1412,000000	86,343106
1411,000000	86,836246
1410,000000	87,306347
1409,000000	87,731680
1408,000000	88,111720
1407,000000	88,450879
1406,000000	88,752959
1405,000000	89,020287
1404,000000	89,238627
1403,000000	89,385608
1402,000000	89,464253
1401,000000	89,493912
1400,000000	89,479380
1399,000000	89,413094
1398,000000	89,300486
1397,000000	89,149456
1396,000000	88,944903
1395,000000	88,670912
1394,000000	88,352496
1393,000000	88,038130
1392,000000	87,751782
1391,000000	87,493414
1390,000000	87,252593
1389,000000	87,006467
1388,000000	86,724570
1387,000000	86,397809
1386,000000	86,049176
1385,000000	85,700544
1384,000000	85,362640
1383,000000	85,057747
1382,000000	84,823492
1381,000000	84,694885
1380,000000	84,701306
1379,000000	84,867312
1378,000000	85,189259
1377,000000	85,637779
1376,000000	86,200220
1375,000000	86,875674
1374,000000	87,600921
1373,000000	88,248741
1372,000000	88,751736
1371,000000	89,140360
1370,000000	89,461302
1369,000000	89,729312
1368,000000	89,939399
1367,000000	90,086849
1366,000000	90,171009
1365,000000	90,194504
1364,000000	90,164147
1363,000000	90,092341
1362,000000	89,993649
1361,000000	89,879113
1360,000000	89,760028
1359,000000	89,647032
1358,000000	89,543864
1357,000000	89,453852
1356,000000	89,391032
1355,000000	89,373515
1354,000000	89,404710
1353,000000	89,473197
1352,000000	89,570161
1351,000000	89,692466
1350,000000	89,824136
1349,000000	89,932761
1348,000000	89,988328
1347,000000	89,972065
1346,000000	89,865884
1345,000000	89,655948
1344,000000	89,348893
1343,000000	88,962677
1342,000000	88,495479
1341,000000	87,923429
1340,000000	87,254346
1339,000000	86,570627
1338,000000	85,979362
1337,000000	85,538511
1336,000000	85,263325
1335,000000	85,151238
1334,000000	85,173844
1333,000000	85,280280
1332,000000	85,425502
1331,000000	85,584779
1330,000000	85,737426
1329,000000	85,862140
1328,000000	85,954742
1327,000000	86,028515
1326,000000	86,090342
1325,000000	86,132856
1324,000000	86,151188
1323,000000	86,147563
1322,000000	86,116148
1321,000000	86,042017
1320,000000	85,923717
1319,000000	85,780962
1318,000000	85,630869
1317,000000	85,473168
1316,000000	85,304884
1315,000000	85,128040
1314,000000	84,935368
1313,000000	84,706687
1312,000000	84,429488
1311,000000	84,100961
1310,000000	83,704993
1309,000000	83,212892
1308,000000	82,614566
1307,000000	81,933038
1306,000000	81,194564
1305,000000	80,407994
1304,000000	79,584340
1303,000000	78,743136
1302,000000	77,884528
1301,000000	76,979155
1300,000000	76,002371
1299,000000	74,956102
1298,000000	73,842098
1297,000000	72,651045
1296,000000	71,397183
1295,000000	70,131564
1294,000000	68,901684
1293,000000	67,732885
1292,000000	66,665757
1291,000000	65,767471
1290,000000	65,081785
1289,000000	64,597368
1288,000000	64,287049
1287,000000	64,124699
1286,000000	64,049983
1285,000000	63,972579
1284,000000	63,830513
1283,000000	63,613043
1282,000000	63,317319
1281,000000	62,930085
1280,000000	62,465866
1279,000000	61,977283
1278,000000	61,505312
1277,000000	61,059650
1276,000000	60,660291
1275,000000	60,350043
1274,000000	60,144441
1273,000000	60,016991
1272,000000	59,950239
1271,000000	59,954176
1270,000000	60,021360
1269,000000	60,110054
1268,000000	60,193331
1267,000000	60,276652
1266,000000	60,354210
1265,000000	60,396318
1264,000000	60,394583
1263,000000	60,373389
1262,000000	60,341564
1261,000000	60,276097
1260,000000	60,166731
1259,000000	60,034407
1258,000000	59,897836
1257,000000	59,778103
1256,000000	59,748362
1255,000000	59,925096
1254,000000	60,373448
1253,000000	61,057170
1252,000000	61,891478
1251,000000	62,795358
1250,000000	63,697324
1249,000000	64,544422
1248,000000	65,332136
1247,000000	66,095559
1246,000000	66,856925
1245,000000	67,611263
1244,000000	68,359787
1243,000000	69,118747
1242,000000	69,888998
1241,000000	70,652893
1240,000000	71,406480
1239,000000	72,163653
1238,000000	72,925494
1237,000000	73,674522
1236,000000	74,402297
1235,000000	75,111804
1234,000000	75,792547
1233,000000	76,425128
1232,000000	77,016882
1231,000000	77,609992
1230,000000	78,252568
1229,000000	78,982669
1228,000000	79,831994
1227,000000	80,810124
1226,000000	81,874430
1225,000000	82,941759
1224,000000	83,936530
1223,000000	84,816184
1222,000000	85,558530
1221,000000	86,155036
1220,000000	86,618642
1219,000000	86,975209
1218,000000	87,244703
1217,000000	87,434411
1216,000000	87,557216
1215,000000	87,636364
1214,000000	87,687597
1213,000000	87,715930
1212,000000	87,728702
1211,000000	87,739032
1210,000000	87,750393
1209,000000	87,752891
1208,000000	87,740855
1207,000000	87,717740
1206,000000	87,682288
1205,000000	87,626730
1204,000000	87,552916
1203,000000	87,474907
1202,000000	87,400823
1201,000000	87,328465
1200,000000	87,262031
1199,000000	87,215736
1198,000000	87,195751
1197,000000	87,196264
1196,000000	87,217201
1195,000000	87,267173
1194,000000	87,347054
1193,000000	87,447850
1192,000000	87,570122
1191,000000	87,726005
1190,000000	87,917053
1189,000000	88,130259
1188,000000	88,357168
1187,000000	88,598372
1186,000000	88,845039
1185,000000	89,075801
1184,000000	89,276861
1183,000000	89,448365
1182,000000	89,588562
1181,000000	89,689471
1180,000000	89,753562
1179,000000	89,794324
1178,000000	89,816835
1177,000000	89,813955
1176,000000	89,784563
1175,000000	89,739136
1174,000000	89,680190
1173,000000	89,596513
1172,000000	89,481333
1171,000000	89,337641
1170,000000	89,163418
1169,000000	88,949825
1168,000000	88,703532
1167,000000	88,454288
1166,000000	88,236363
1165,000000	88,077695
1164,000000	88,007878
1163,000000	88,047025
1162,000000	88,174560
1161,000000	88,332043
1160,000000	88,464881
1159,000000	88,547325
1158,000000	88,568036
1157,000000	88,519761
1156,000000	88,410193
1155,000000	88,260193
1154,000000	88,078077
1153,000000	87,851844
1152,000000	87,574027
1151,000000	87,247455
1150,000000	86,864708
1149,000000	86,402459
1148,000000	85,844867
1147,000000	85,194326
1146,000000	84,446947
1145,000000	83,589898
1144,000000	82,632407
1143,000000	81,615378
1142,000000	80,581809
1141,000000	79,561294
1140,000000	78,594254
1139,000000	77,732871
1138,000000	76,999328
1137,000000	76,368841
1136,000000	75,807487
1135,000000	75,290095
1134,000000	74,773541
1133,000000	74,199146
1132,000000	73,540840
1131,000000	72,822494
1130,000000	72,076297
1129,000000	71,321457
1128,000000	70,595314
1127,000000	69,956248
1126,000000	69,436074
1125,000000	69,028248
1124,000000	68,735762
1123,000000	68,595180
1122,000000	68,632094
1121,000000	68,848125
1120,000000	69,262972
1119,000000	69,911776
1118,000000	70,795184
1117,000000	71,861552
1116,000000	73,057158
1115,000000	74,345427
1114,000000	75,670170
1113,000000	76,956190
1112,000000	78,153124
1111,000000	79,244607
1110,000000	80,206992
1109,000000	81,005909
1108,000000	81,635214
1107,000000	82,129255
1106,000000	82,524342
1105,000000	82,839250
1104,000000	83,104778
1103,000000	83,364510
1102,000000	83,636267
1101,000000	83,902113
1100,000000	84,147229
1099,000000	84,378411
1098,000000	84,593298
1097,000000	84,769882
1096,000000	84,900148
1095,000000	84,999110
1094,000000	85,070850
1093,000000	85,096210
1092,000000	85,068202
1091,000000	85,006022
1090,000000	84,916774
1089,000000	84,778985
1088,000000	84,572766
1087,000000	84,293004
1086,000000	83,920364
1085,000000	83,406593
1084,000000	82,712703
1083,000000	81,825996
1082,000000	80,730936
1081,000000	79,409808
1080,000000	77,886554
1079,000000	76,245933
1078,000000	74,581811
1077,000000	72,967974
1076,000000	71,493640
1075,000000	70,279685
1074,000000	69,421557
1073,000000	68,960361
1072,000000	68,934569
1071,000000	69,379615
1070,000000	70,273827
1069,000000	71,518180
1068,000000	72,998996
1067,000000	74,625628
1066,000000	76,294486
1065,000000	77,896605
1064,000000	79,369886
1063,000000	80,708349
1062,000000	81,908992
1061,000000	82,954905
1060,000000	83,849426
1059,000000	84,622528
1058,000000	85,289991
1057,000000	85,838000
1056,000000	86,267015
1055,000000	86,604345
1054,000000	86,864853
1053,000000	87,037026
1052,000000	87,117807
1051,000000	87,132108
1050,000000	87,094557
1049,000000	86,988986
1048,000000	86,803683
1047,000000	86,541540
1046,000000	86,189163
1045,000000	85,713913
1044,000000	85,117823
1043,000000	84,465250
1042,000000	83,847697
1041,000000	83,352750
1040,000000	83,071625
1039,000000	83,083075
1038,000000	83,391284
1037,000000	83,915573
1036,000000	84,550380
1035,000000	85,210469
1034,000000	85,822428
1033,000000	86,324809
1032,000000	86,703031
1031,000000	86,988147
1030,000000	87,207635
1029,000000	87,363747
1028,000000	87,468178
1027,000000	87,553208
1026,000000	87,634908
1025,000000	87,699211
1024,000000	87,738083
1023,000000	87,766619
1022,000000	87,791235
1021,000000	87,799396
1020,000000	87,796792
1019,000000	87,818745
1018,000000	87,888460
1017,000000	87,995730
1016,000000	88,128980
1015,000000	88,291251
1014,000000	88,472206
1013,000000	88,640188
1012,000000	88,777478
1011,000000	88,891252
1010,000000	88,980594
1009,000000	89,028180
1008,000000	89,035512
1007,000000	89,029528
1006,000000	89,019863
1005,000000	88,986250
1004,000000	88,918032
1003,000000	88,832431
1002,000000	88,739414
1001,000000	88,625366
1000,000000	88,486855
999,000000	88,344067
998,000000	88,206960
997,000000	88,062229
996,000000	87,909112
995,000000	87,771825
994,000000	87,662511
993,000000	87,565867
992,000000	87,474929
991,000000	87,404382
990,000000	87,353766
989,000000	87,293150
988,000000	87,200931
987,000000	87,081606
986,000000	86,932613
985,000000	86,732908
984,000000	86,478723
983,000000	86,195487
982,000000	85,898195
981,000000	85,575888
980,000000	85,230455
979,000000	84,892127
978,000000	84,579274
977,000000	84,280250
976,000000	83,990099
975,000000	83,726187
974,000000	83,490932
973,000000	83,258161
972,000000	83,013425
971,000000	82,768209
970,000000	82,519347
969,000000	82,234916
968,000000	81,899573
967,000000	81,534272
966,000000	81,155232
965,000000	80,754620
964,000000	80,340496
963,000000	79,953401
962,000000	79,621571
961,000000	79,339180
960,000000	79,105771
959,000000	78,946006
958,000000	78,874078
957,000000	78,878754
956,000000	78,964148
955,000000	79,159273
954,000000	79,466667
953,000000	79,845718
952,000000	80,259304
951,000000	80,699829
950,000000	81,153059
949,000000	81,583826
948,000000	81,978877
947,000000	82,362235
946,000000	82,750701
945,000000	83,130895
944,000000	83,497008
943,000000	83,867013
942,000000	84,243999
941,000000	84,599631
940,000000	84,916863
939,000000	85,211595
938,000000	85,495360
937,000000	85,755664
936,000000	85,990532
935,000000	86,222727
934,000000	86,459942
933,000000	86,677709
932,000000	86,861441
931,000000	87,029161
930,000000	87,192578
929,000000	87,334305
928,000000	87,441339
927,000000	87,527324
926,000000	87,602792
925,000000	87,661395
924,000000	87,714257
923,000000	87,800228
922,000000	87,940736
921,000000	88,118438
920,000000	88,318006
919,000000	88,547593
918,000000	88,802449
917,000000	89,045672
916,000000	89,249326
915,000000	89,419023
914,000000	89,561040
913,000000	89,661699
912,000000	89,721058
911,000000	89,770611
910,000000	89,834700
909,000000	89,908368
908,000000	89,990988
907,000000	90,104898
906,000000	90,258072
905,000000	90,425536
904,000000	90,587512
903,000000	90,752392
902,000000	90,923010
901,000000	91,078772
900,000000	91,209930
899,000000	91,332238
898,000000	91,448155
897,000000	91,532868
896,000000	91,580384
895,000000	91,623552
894,000000	91,686596
893,000000	91,753561
892,000000	91,805268
891,000000	91,846860
890,000000	91,874651
889,000000	91,853994
888,000000	91,756977
887,000000	91,588236
886,000000	91,356623
885,000000	91,058221
884,000000	90,706199
883,000000	90,328552
882,000000	89,903069
881,000000	89,345302
880,000000	88,604774
879,000000	87,756836
878,000000	86,969252
877,000000	86,409388
876,000000	86,189992
875,000000	86,344974
874,000000	86,807843
873,000000	87,442492
872,000000	88,129442
871,000000	88,802116
870,000000	89,410723
869,000000	89,904918
868,000000	90,274166
867,000000	90,556642
866,000000	90,783674
865,000000	90,950544
864,000000	91,058472
863,000000	91,140058
862,000000	91,218010
861,000000	91,280856
860,000000	91,321642
859,000000	91,361296
858,000000	91,412049
857,000000	91,458706
856,000000	91,498277
855,000000	91,557564
854,000000	91,647366
853,000000	91,738781
852,000000	91,804302
851,000000	91,845017
850,000000	91,861828
849,000000	91,846825
848,000000	91,821126
847,000000	91,831027
846,000000	91,881027
845,000000	91,917474
844,000000	91,901594
843,000000	91,851544
842,000000	91,791106
841,000000	91,708400
840,000000	91,595607
839,000000	91,478683
838,000000	91,375970
837,000000	91,270581
836,000000	91,154919
835,000000	91,059059
834,000000	91,007300
833,000000	90,989742
832,000000	91,004594
831,000000	91,083892
830,000000	91,245369
829,000000	91,463373
828,000000	91,714552
827,000000	92,007383
826,000000	92,334854
825,000000	92,648703
824,000000	92,916994
823,000000	93,158964
822,000000	93,390827
821,000000	93,589348
820,000000	93,739834
819,000000	93,864974
818,000000	93,978284
817,000000	94,059178
816,000000	94,101680
815,000000	94,138172
814,000000	94,186096
813,000000	94,218735
812,000000	94,218296
811,000000	94,209313
810,000000	94,209759
809,000000	94,195936
808,000000	94,146200
807,000000	94,072650
806,000000	93,977737
805,000000	93,827669
804,000000	93,600803
803,000000	93,319913
802,000000	93,008828
801,000000	92,665269
800,000000	92,305513
799,000000	91,984590
798,000000	91,738359
797,000000	91,549701
796,000000	91,396931
795,000000	91,282857
794,000000	91,188638
793,000000	91,056038
792,000000	90,852899
791,000000	90,611304
790,000000	90,372544
789,000000	90,142735
788,000000	89,928448
787,000000	89,760149
786,000000	89,645843
785,000000	89,550347
784,000000	89,452316
783,000000	89,375184
782,000000	89,333649
781,000000	89,299946
780,000000	89,251438
779,000000	89,201095
778,000000	89,151606
777,000000	89,071064
776,000000	88,946796
775,000000	88,814543
774,000000	88,703618
773,000000	88,601608
772,000000	88,501217
771,000000	88,429613
770,000000	88,400607
769,000000	88,389051
768,000000	88,384356
767,000000	88,419121
766,000000	88,513772
765,000000	88,642152
764,000000	88,779589
763,000000	88,932577
762,000000	89,089546
761,000000	89,195036
760,000000	89,204460
759,000000	89,116802
758,000000	88,926132
757,000000	88,597117
756,000000	88,119585
755,000000	87,529587
754,000000	86,844250
753,000000	86,028971
752,000000	85,062899
751,000000	83,979320
750,000000	82,812365
749,000000	81,565371
748,000000	80,267176
747,000000	79,003651
746,000000	77,860331
745,000000	76,889895
744,000000	76,158131
743,000000	75,759097
742,000000	75,748616
741,000000	76,110202
740,000000	76,804534
739,000000	77,791876
738,000000	78,981237
737,000000	80,218421
736,000000	81,366932
735,000000	82,364805
734,000000	83,183534
733,000000	83,793734
732,000000	84,208650
731,000000	84,502068
730,000000	84,736491
729,000000	84,920412
728,000000	85,068873
727,000000	85,241307
726,000000	85,474261
725,000000	85,730162
724,000000	85,957547
723,000000	86,149662
722,000000	86,303133
721,000000	86,375000
720,000000	86,329768
719,000000	86,180451
718,000000	85,932464
717,000000	85,541752
716,000000	84,977826
715,000000	84,284686
714,000000	83,539304
713,000000	82,790697
712,000000	82,060578
711,000000	81,343159
710,000000	80,575827
709,000000	79,682498
708,000000	78,690093
707,000000	77,752963
706,000000	77,030605
705,000000	76,588089
704,000000	76,421499
703,000000	76,491475
702,000000	76,696961
701,000000	76,890771
700,000000	76,979159
699,000000	76,968348
698,000000	76,892561
697,000000	76,754891
696,000000	76,569323
695,000000	76,391955
694,000000	76,265692
693,000000	76,188702
692,000000	76,168379
691,000000	76,249259
690,000000	76,449918
689,000000	76,726357
688,000000	77,031089
687,000000	77,360088
686,000000	77,705344
685,000000	78,021277
684,000000	78,279188
683,000000	78,501978
682,000000	78,710079
681,000000	78,887675
680,000000	79,035207
679,000000	79,195268
678,000000	79,392798
677,000000	79,604821
676,000000	79,821681
675,000000	80,076325
674,000000	80,381239
673,000000	80,692092
672,000000	80,972415
671,000000	81,248365
670,000000	81,578706
669,000000	82,011617
668,000000	82,522591
667,000000	82,967345
666,000000	83,264074
665,000000	83,449114
664,000000	83,574806
663,000000	83,679599
662,000000	83,752221
661,000000	83,729708
660,000000	83,575148
659,000000	83,313060
658,000000	82,950228
657,000000	82,425231
656,000000	81,695130
655,000000	80,817117
654,000000	79,895461
653,000000	79,002653
652,000000	78,213533
651,000000	77,623499
650,000000	77,239193
649,000000	76,931798
648,000000	76,587112
647,000000	76,207969
646,000000	75,808270
645,000000	75,322857
644,000000	74,700868
643,000000	73,984915
642,000000	73,217590
641,000000	72,373082
640,000000	71,465811
639,000000	70,628080
638,000000	69,982688
637,000000	69,539565
636,000000	69,294160
635,000000	69,303681
634,000000	69,564378
633,000000	69,941330
632,000000	70,314622
631,000000	70,675767
630,000000	71,018927
629,000000	71,263983
628,000000	71,370355
627,000000	71,410013
626,000000	71,448223
625,000000	71,442966
624,000000	71,345318
623,000000	71,192881
622,000000	71,022748
621,000000	70,795692
620,000000	70,487393
619,000000	70,159098
618,000000	69,860863
617,000000	69,559424
616,000000	69,238018
615,000000	68,962070
614,000000	68,761912
613,000000	68,570019
612,000000	68,345987
611,000000	68,152509
610,000000	68,033232
609,000000	67,935079
608,000000	67,831493
607,000000	67,808549
606,000000	67,942987
605,000000	68,212602
604,000000	68,615039
603,000000	69,244234
602,000000	70,163534
601,000000	71,306167
600,000000	72,575263
599,000000	73,927932
598,000000	75,303080
597,000000	76,580749
596,000000	77,683915
595,000000	78,633607
594,000000	79,456117
593,000000	80,123795
592,000000	80,636738
591,000000	81,070846
590,000000	81,471314
589,000000	81,796582
588,000000	82,030968
587,000000	82,242610
586,000000	82,468603
585,000000	82,647830
584,000000	82,739727
583,000000	82,809566
582,000000	82,913353
581,000000	83,006447
580,000000	83,052496
579,000000	83,113873
578,000000	83,244672
577,000000	83,400070
576,000000	83,539783
575,000000	83,710897
574,000000	83,940112
573,000000	84,155593
572,000000	84,308174
571,000000	84,453600
570,000000	84,640246
569,000000	84,815860
568,000000	84,937232
567,000000	85,063210
566,000000	85,238629
565,000000	85,401165
564,000000	85,494772
563,000000	85,564852
562,000000	85,652374
561,000000	85,706270
560,000000	85,690625
559,000000	85,669579
558,000000	85,692748
557,000000	85,708618
556,000000	85,682534
555,000000	85,680568
554,000000	85,740201
553,000000	85,781976
552,000000	85,753108
551,000000	85,726928
550,000000	85,763426
549,000000	85,794728
548,000000	85,763104
547,000000	85,734845
546,000000	85,766706
545,000000	85,791285
544,000000	85,756731
543,000000	85,736500
542,000000	85,786598
541,000000	85,835497
540,000000	85,824029
539,000000	85,822914
538,000000	85,898048
537,000000	85,995842
536,000000	86,070146
535,000000	86,182571
534,000000	86,362347
533,000000	86,518600
532,000000	86,600662
531,000000	86,696419
530,000000	86,863850
529,000000	87,017025
528,000000	87,089462
527,000000	87,155005
526,000000	87,274316
525,000000	87,362947
524,000000	87,366366
523,000000	87,378295
522,000000	87,458325
521,000000	87,520258
520,000000	87,507645
519,000000	87,519547
518,000000	87,621569
517,000000	87,692253
516,000000	87,642678
515,000000	87,588809
514,000000	87,635615
513,000000	87,710446
512,000000	87,731580
511,000000	87,759104
510,000000	87,844403
509,000000	87,895782
508,000000	87,839644
507,000000	87,765229
506,000000	87,756862
505,000000	87,743169
504,000000	87,669147
503,000000	87,625951
502,000000	87,666560
501,000000	87,665160
500,000000	87,549804
499,000000	87,445069
498,000000	87,433681
497,000000	87,404470
496,000000	87,268849
495,000000	87,134975
494,000000	87,107176
493,000000	87,098871
492,000000	87,021255
491,000000	86,966123
490,000000	87,004427
489,000000	87,018605
488,000000	86,932325
487,000000	86,886862
486,000000	87,005678
485,000000	87,176336
484,000000	87,263658
483,000000	87,355028
482,000000	87,545157
481,000000	87,716043
480,000000	87,766603
479,000000	87,817363
478,000000	87,984593
477,000000	88,156171
476,000000	88,210412
475,000000	88,240832
474,000000	88,347969
473,000000	88,415113
472,000000	88,347253
471,000000	88,310528
470,000000	88,398720
469,000000	88,420315
468,000000	88,253185
467,000000	88,084014
466,000000	88,085952
465,000000	88,126857
464,000000	88,074492
463,000000	88,065416
462,000000	88,223003
461,000000	88,392100
460,000000	88,425051
459,000000	88,444021
458,000000	88,553696
457,000000	88,545758
456,000000	88,314516
455,000000	88,133487
454,000000	88,169721
453,000000	88,241103
452,000000	88,177574
451,000000	88,119926
450,000000	88,197930
