# Supplementary material for: Machine learning-assisted non-destructive plasticizer identification and quantification in historical PVC objects based on IR spectroscopy
Source: Sci Rep. 2022 Mar 23;12:5017. doi: 10.1038/s41598-022-08862-1 (PMC8943100; doi:10.1038/s41598-022-08862-1)
Supplement: Supplementary file 1 — Supplementary Information 1. [file 41598_2022_8862_MOESM1_ESM.zip › Plasticizers_PVC_data/ATR_FTIR_all/TRUMP-GREEN.ASC]

PE IR       SUBTECH     SPECTRUM    ASCII       PEDS        4.00        
   -1
TRUMP-GREEN.ASC
21/06/21
15:58:22.00
21/06/21
15:58:22.00
Tja�a Rijavec
Sample 047 By tjasar Date Monday, June 21 2021
450,000000
#HDR
-1
-1
#GR
cm-1
%T
1.0
0.0
4000,000000
-1,000000
3551
8
100,260607
59,116406
#DATA
4000,000000	99,807946
3999,000000	99,807467
3998,000000	99,808420
3997,000000	99,809573
3996,000000	99,810894
3995,000000	99,811879
3994,000000	99,812211
3993,000000	99,811838
3992,000000	99,811055
3991,000000	99,810508
3990,000000	99,810911
3989,000000	99,812405
3988,000000	99,814167
3987,000000	99,815049
3986,000000	99,814795
3985,000000	99,814399
3984,000000	99,815093
3983,000000	99,817027
3982,000000	99,819297
3981,000000	99,821193
3980,000000	99,822973
3979,000000	99,825245
3978,000000	99,827863
3977,000000	99,829714
3976,000000	99,829670
3975,000000	99,827724
3974,000000	99,825128
3973,000000	99,823406
3972,000000	99,823175
3971,000000	99,823955
3970,000000	99,825051
3969,000000	99,826361
3968,000000	99,828188
3967,000000	99,830506
3966,000000	99,832795
3965,000000	99,834439
3964,000000	99,835107
3963,000000	99,834789
3962,000000	99,833703
3961,000000	99,832308
3960,000000	99,831084
3959,000000	99,830308
3958,000000	99,830043
3957,000000	99,830290
3956,000000	99,831029
3955,000000	99,832115
3954,000000	99,833438
3953,000000	99,834956
3952,000000	99,836536
3951,000000	99,837937
3950,000000	99,839004
3949,000000	99,839820
3948,000000	99,840580
3947,000000	99,841577
3946,000000	99,843093
3945,000000	99,844700
3944,000000	99,845082
3943,000000	99,843442
3942,000000	99,840772
3941,000000	99,839059
3940,000000	99,839205
3939,000000	99,840439
3938,000000	99,841623
3937,000000	99,842564
3936,000000	99,843788
3935,000000	99,845275
3934,000000	99,846338
3933,000000	99,846757
3932,000000	99,847324
3931,000000	99,848831
3930,000000	99,850867
3929,000000	99,852383
3928,000000	99,852878
3927,000000	99,852544
3926,000000	99,851826
3925,000000	99,851467
3924,000000	99,852511
3923,000000	99,855242
3922,000000	99,858533
3921,000000	99,860858
3920,000000	99,861868
3919,000000	99,862709
3918,000000	99,864557
3917,000000	99,867086
3916,000000	99,868824
3915,000000	99,868772
3914,000000	99,866699
3913,000000	99,862915
3912,000000	99,858170
3911,000000	99,853793
3910,000000	99,851114
3909,000000	99,850787
3908,000000	99,852987
3907,000000	99,857627
3906,000000	99,864241
3905,000000	99,871537
3904,000000	99,877902
3903,000000	99,882635
3902,000000	99,886371
3901,000000	99,889784
3900,000000	99,892324
3899,000000	99,893176
3898,000000	99,892314
3897,000000	99,890122
3896,000000	99,886435
3895,000000	99,881563
3894,000000	99,877076
3893,000000	99,874887
3892,000000	99,874991
3891,000000	99,875461
3890,000000	99,875685
3889,000000	99,877608
3888,000000	99,882192
3887,000000	99,886592
3886,000000	99,887574
3885,000000	99,886691
3884,000000	99,888156
3883,000000	99,893321
3882,000000	99,899704
3881,000000	99,903951
3880,000000	99,904585
3879,000000	99,902454
3878,000000	99,899689
3877,000000	99,897631
3876,000000	99,895094
3875,000000	99,889977
3874,000000	99,883587
3873,000000	99,881002
3872,000000	99,885634
3871,000000	99,895060
3870,000000	99,903785
3869,000000	99,909550
3868,000000	99,913917
3867,000000	99,917388
3866,000000	99,917730
3865,000000	99,914815
3864,000000	99,912552
3863,000000	99,913180
3862,000000	99,913806
3861,000000	99,911264
3860,000000	99,905387
3859,000000	99,897719
3858,000000	99,890517
3857,000000	99,886872
3856,000000	99,889847
3855,000000	99,898593
3854,000000	99,907762
3853,000000	99,915474
3852,000000	99,922207
3851,000000	99,927333
3850,000000	99,929631
3849,000000	99,928585
3848,000000	99,925134
3847,000000	99,920686
3846,000000	99,915763
3845,000000	99,910521
3844,000000	99,905022
3843,000000	99,899758
3842,000000	99,896527
3841,000000	99,897844
3840,000000	99,904587
3839,000000	99,915039
3838,000000	99,926152
3837,000000	99,935126
3836,000000	99,940710
3835,000000	99,943323
3834,000000	99,944209
3833,000000	99,944178
3832,000000	99,943180
3831,000000	99,941473
3830,000000	99,940325
3829,000000	99,940734
3828,000000	99,941417
3827,000000	99,939705
3826,000000	99,935537
3825,000000	99,932869
3824,000000	99,935327
3823,000000	99,941427
3822,000000	99,945387
3821,000000	99,944979
3820,000000	99,944128
3819,000000	99,946600
3818,000000	99,952182
3817,000000	99,956489
3816,000000	99,956138
3815,000000	99,953900
3814,000000	99,954373
3813,000000	99,956980
3812,000000	99,957396
3811,000000	99,953847
3810,000000	99,949427
3809,000000	99,948204
3808,000000	99,949978
3807,000000	99,951768
3806,000000	99,953394
3805,000000	99,957676
3804,000000	99,965268
3803,000000	99,971867
3802,000000	99,972570
3801,000000	99,969843
3800,000000	99,970504
3799,000000	99,976482
3798,000000	99,984147
3797,000000	99,989272
3796,000000	99,990721
3795,000000	99,990404
3794,000000	99,990167
3793,000000	99,989887
3792,000000	99,988560
3791,000000	99,986298
3790,000000	99,984541
3789,000000	99,984688
3788,000000	99,986928
3787,000000	99,990240
3786,000000	99,993046
3785,000000	99,994114
3784,000000	99,993465
3783,000000	99,992703
3782,000000	99,993728
3781,000000	99,996771
3780,000000	99,999908
3779,000000	100,001191
3778,000000	100,000695
3777,000000	99,999743
3776,000000	99,998408
3775,000000	99,995802
3774,000000	99,992888
3773,000000	99,992504
3772,000000	99,995461
3771,000000	99,998833
3770,000000	100,000100
3769,000000	100,000646
3768,000000	100,002660
3767,000000	100,005221
3766,000000	100,005666
3765,000000	100,003786
3764,000000	100,002810
3763,000000	100,005842
3762,000000	100,012257
3761,000000	100,018327
3760,000000	100,021097
3759,000000	100,020546
3758,000000	100,018064
3757,000000	100,014937
3756,000000	100,012538
3755,000000	100,011967
3754,000000	100,013339
3753,000000	100,016335
3752,000000	100,021444
3751,000000	100,028084
3750,000000	100,032341
3749,000000	100,031606
3748,000000	100,029437
3747,000000	100,030846
3746,000000	100,035325
3745,000000	100,036502
3744,000000	100,033145
3743,000000	100,032351
3742,000000	100,037571
3741,000000	100,044656
3740,000000	100,049492
3739,000000	100,053047
3738,000000	100,058373
3737,000000	100,064239
3736,000000	100,066479
3735,000000	100,064686
3734,000000	100,062579
3733,000000	100,061721
3732,000000	100,059933
3731,000000	100,056360
3730,000000	100,053576
3729,000000	100,053522
3728,000000	100,054208
3727,000000	100,052375
3726,000000	100,049044
3725,000000	100,048466
3724,000000	100,051165
3723,000000	100,053074
3722,000000	100,051076
3721,000000	100,046302
3720,000000	100,041552
3719,000000	100,038159
3718,000000	100,036036
3717,000000	100,035321
3716,000000	100,036835
3715,000000	100,040601
3714,000000	100,044930
3713,000000	100,047112
3712,000000	100,045027
3711,000000	100,039344
3710,000000	100,033673
3709,000000	100,030999
3708,000000	100,030448
3707,000000	100,028942
3706,000000	100,025172
3705,000000	100,020267
3704,000000	100,015183
3703,000000	100,009146
3702,000000	100,001373
3701,000000	99,992763
3700,000000	99,984722
3699,000000	99,977622
3698,000000	99,970640
3697,000000	99,963071
3696,000000	99,955632
3695,000000	99,949887
3694,000000	99,946440
3693,000000	99,944877
3692,000000	99,944530
3691,000000	99,944706
3690,000000	99,944466
3689,000000	99,942714
3688,000000	99,938771
3687,000000	99,933282
3686,000000	99,927698
3685,000000	99,921753
3684,000000	99,914156
3683,000000	99,905065
3682,000000	99,896431
3681,000000	99,888758
3680,000000	99,880607
3679,000000	99,872389
3678,000000	99,867338
3677,000000	99,866376
3676,000000	99,865796
3675,000000	99,864460
3674,000000	99,866242
3673,000000	99,874978
3672,000000	99,887672
3671,000000	99,894558
3670,000000	99,889727
3669,000000	99,879109
3668,000000	99,870409
3667,000000	99,864188
3666,000000	99,857700
3665,000000	99,849651
3664,000000	99,840736
3663,000000	99,832120
3662,000000	99,824676
3661,000000	99,819002
3660,000000	99,815798
3659,000000	99,815389
3658,000000	99,816976
3657,000000	99,818065
3656,000000	99,816517
3655,000000	99,813401
3654,000000	99,812034
3653,000000	99,813570
3652,000000	99,814128
3651,000000	99,807985
3650,000000	99,796661
3649,000000	99,789843
3648,000000	99,790188
3647,000000	99,790444
3646,000000	99,786575
3645,000000	99,780398
3644,000000	99,773629
3643,000000	99,765936
3642,000000	99,757320
3641,000000	99,749029
3640,000000	99,741325
3639,000000	99,732815
3638,000000	99,723839
3637,000000	99,717500
3636,000000	99,715069
3635,000000	99,712762
3634,000000	99,706335
3633,000000	99,697365
3632,000000	99,690858
3631,000000	99,687412
3630,000000	99,680480
3629,000000	99,666314
3628,000000	99,651735
3627,000000	99,643326
3626,000000	99,640448
3625,000000	99,638990
3624,000000	99,635995
3623,000000	99,631440
3622,000000	99,626844
3621,000000	99,622112
3620,000000	99,614805
3619,000000	99,603360
3618,000000	99,590391
3617,000000	99,580334
3616,000000	99,574537
3615,000000	99,570095
3614,000000	99,563755
3613,000000	99,555801
3612,000000	99,548367
3611,000000	99,541609
3610,000000	99,533500
3609,000000	99,522564
3608,000000	99,509797
3607,000000	99,497520
3606,000000	99,487508
3605,000000	99,480222
3604,000000	99,474608
3603,000000	99,468410
3602,000000	99,459916
3601,000000	99,449581
3600,000000	99,439867
3599,000000	99,432828
3598,000000	99,428356
3597,000000	99,424111
3596,000000	99,416519
3595,000000	99,403223
3594,000000	99,386083
3593,000000	99,370218
3592,000000	99,359157
3591,000000	99,352679
3590,000000	99,347940
3589,000000	99,341477
3588,000000	99,331564
3587,000000	99,319682
3586,000000	99,308557
3585,000000	99,299244
3584,000000	99,290295
3583,000000	99,279246
3582,000000	99,265251
3581,000000	99,249859
3580,000000	99,235140
3579,000000	99,221947
3578,000000	99,210041
3577,000000	99,198970
3576,000000	99,187964
3575,000000	99,176478
3574,000000	99,165160
3573,000000	99,155402
3572,000000	99,147522
3571,000000	99,140618
3570,000000	99,133770
3569,000000	99,125942
3568,000000	99,115619
3567,000000	99,102420
3566,000000	99,088604
3565,000000	99,077099
3564,000000	99,068274
3563,000000	99,059714
3562,000000	99,049120
3561,000000	99,036558
3560,000000	99,023509
3559,000000	99,010934
3558,000000	98,998997
3557,000000	98,987798
3556,000000	98,977362
3555,000000	98,967578
3554,000000	98,958623
3553,000000	98,950808
3552,000000	98,943730
3551,000000	98,936564
3550,000000	98,929455
3549,000000	98,922999
3548,000000	98,916276
3547,000000	98,907155
3546,000000	98,895158
3545,000000	98,882480
3544,000000	98,871318
3543,000000	98,861857
3542,000000	98,853301
3541,000000	98,845061
3540,000000	98,836401
3539,000000	98,826419
3538,000000	98,815345
3537,000000	98,804803
3536,000000	98,796130
3535,000000	98,789007
3534,000000	98,782524
3533,000000	98,776269
3532,000000	98,769793
3531,000000	98,762371
3530,000000	98,754054
3529,000000	98,746014
3528,000000	98,739079
3527,000000	98,732854
3526,000000	98,726702
3525,000000	98,720524
3524,000000	98,714152
3523,000000	98,707289
3522,000000	98,700372
3521,000000	98,694154
3520,000000	98,688221
3519,000000	98,681249
3518,000000	98,673130
3517,000000	98,665289
3516,000000	98,658310
3515,000000	98,650898
3514,000000	98,642097
3513,000000	98,632858
3512,000000	98,624344
3511,000000	98,616208
3510,000000	98,607807
3509,000000	98,599975
3508,000000	98,594270
3507,000000	98,591302
3506,000000	98,590410
3505,000000	98,589887
3504,000000	98,587183
3503,000000	98,580506
3502,000000	98,570973
3501,000000	98,561636
3500,000000	98,553846
3499,000000	98,546132
3498,000000	98,536965
3497,000000	98,527033
3496,000000	98,517953
3495,000000	98,509941
3494,000000	98,502025
3493,000000	98,493628
3492,000000	98,484834
3491,000000	98,475850
3490,000000	98,467158
3489,000000	98,459302
3488,000000	98,451786
3487,000000	98,443099
3486,000000	98,432584
3485,000000	98,421498
3484,000000	98,411849
3483,000000	98,405013
3482,000000	98,401301
3481,000000	98,399339
3480,000000	98,395630
3479,000000	98,386655
3478,000000	98,372100
3477,000000	98,355045
3476,000000	98,338842
3475,000000	98,325034
3474,000000	98,314635
3473,000000	98,309477
3472,000000	98,310605
3471,000000	98,316178
3470,000000	98,322014
3469,000000	98,323486
3468,000000	98,316661
3467,000000	98,299568
3466,000000	98,274096
3465,000000	98,246109
3464,000000	98,222425
3463,000000	98,207029
3462,000000	98,199036
3461,000000	98,193048
3460,000000	98,182230
3459,000000	98,163444
3458,000000	98,140093
3457,000000	98,118813
3456,000000	98,103152
3455,000000	98,091495
3454,000000	98,080862
3453,000000	98,070343
3452,000000	98,060388
3451,000000	98,051406
3450,000000	98,044289
3449,000000	98,040303
3448,000000	98,038850
3447,000000	98,036735
3446,000000	98,031322
3445,000000	98,023143
3444,000000	98,014371
3443,000000	98,006903
3442,000000	98,003346
3441,000000	98,007539
3440,000000	98,021586
3439,000000	98,042755
3438,000000	98,064345
3437,000000	98,079099
3436,000000	98,082131
3435,000000	98,073026
3434,000000	98,057009
3433,000000	98,042674
3432,000000	98,035947
3431,000000	98,035699
3430,000000	98,035718
3429,000000	98,030477
3428,000000	98,018776
3427,000000	98,003392
3426,000000	97,988922
3425,000000	97,979466
3424,000000	97,976824
3423,000000	97,980210
3422,000000	97,987319
3421,000000	97,995246
3420,000000	98,001162
3419,000000	98,004086
3418,000000	98,006544
3417,000000	98,012866
3416,000000	98,024985
3415,000000	98,040570
3414,000000	98,055488
3413,000000	98,067109
3412,000000	98,074919
3411,000000	98,079560
3410,000000	98,082338
3409,000000	98,084613
3408,000000	98,086659
3407,000000	98,087950
3406,000000	98,089135
3405,000000	98,092587
3404,000000	98,100127
3403,000000	98,110945
3402,000000	98,122386
3401,000000	98,131765
3400,000000	98,137080
3399,000000	98,137598
3398,000000	98,134987
3397,000000	98,132925
3396,000000	98,134168
3395,000000	98,138433
3394,000000	98,143491
3393,000000	98,147196
3392,000000	98,148111
3391,000000	98,145780
3390,000000	98,141508
3389,000000	98,137905
3388,000000	98,136732
3387,000000	98,137717
3386,000000	98,139844
3385,000000	98,142784
3384,000000	98,146557
3383,000000	98,151039
3382,000000	98,156434
3381,000000	98,163090
3380,000000	98,170201
3379,000000	98,175902
3378,000000	98,179289
3377,000000	98,181252
3376,000000	98,182798
3375,000000	98,183925
3374,000000	98,184841
3373,000000	98,186748
3372,000000	98,190360
3371,000000	98,194948
3370,000000	98,199730
3369,000000	98,204760
3368,000000	98,209476
3367,000000	98,211924
3366,000000	98,210910
3365,000000	98,207877
3364,000000	98,205496
3363,000000	98,205398
3362,000000	98,208117
3361,000000	98,213774
3360,000000	98,221374
3359,000000	98,228419
3358,000000	98,232686
3357,000000	98,234186
3356,000000	98,234780
3355,000000	98,236636
3354,000000	98,241361
3353,000000	98,249212
3352,000000	98,258214
3351,000000	98,265137
3350,000000	98,268324
3349,000000	98,268870
3348,000000	98,268771
3347,000000	98,269163
3346,000000	98,270890
3345,000000	98,274944
3344,000000	98,281028
3343,000000	98,287052
3342,000000	98,291371
3341,000000	98,294529
3340,000000	98,297933
3339,000000	98,301956
3338,000000	98,306302
3337,000000	98,310938
3336,000000	98,315437
3335,000000	98,318501
3334,000000	98,319523
3333,000000	98,319795
3332,000000	98,321082
3331,000000	98,323976
3330,000000	98,328407
3329,000000	98,334554
3328,000000	98,342060
3327,000000	98,349259
3326,000000	98,354529
3325,000000	98,357857
3324,000000	98,360152
3323,000000	98,361815
3322,000000	98,362826
3321,000000	98,363383
3320,000000	98,363511
3319,000000	98,362889
3318,000000	98,361914
3317,000000	98,361987
3316,000000	98,363846
3315,000000	98,366673
3314,000000	98,369734
3313,000000	98,373714
3312,000000	98,379256
3311,000000	98,385209
3310,000000	98,389934
3309,000000	98,393840
3308,000000	98,398986
3307,000000	98,406303
3306,000000	98,414219
3305,000000	98,420109
3304,000000	98,422683
3303,000000	98,423181
3302,000000	98,424515
3301,000000	98,428741
3300,000000	98,435183
3299,000000	98,441472
3298,000000	98,446240
3297,000000	98,449844
3296,000000	98,452631
3295,000000	98,454240
3294,000000	98,455087
3293,000000	98,456828
3292,000000	98,460480
3291,000000	98,465249
3290,000000	98,470068
3289,000000	98,475047
3288,000000	98,480487
3287,000000	98,485760
3286,000000	98,490216
3285,000000	98,494248
3284,000000	98,498506
3283,000000	98,502806
3282,000000	98,506732
3281,000000	98,510683
3280,000000	98,515555
3279,000000	98,521889
3278,000000	98,529628
3277,000000	98,537989
3276,000000	98,545385
3275,000000	98,550641
3274,000000	98,554620
3273,000000	98,559413
3272,000000	98,565470
3271,000000	98,570927
3270,000000	98,574294
3269,000000	98,576363
3268,000000	98,578954
3267,000000	98,583017
3266,000000	98,588610
3265,000000	98,595354
3264,000000	98,602117
3263,000000	98,607498
3262,000000	98,611490
3261,000000	98,615634
3260,000000	98,620891
3259,000000	98,626568
3258,000000	98,631895
3257,000000	98,637248
3256,000000	98,643022
3255,000000	98,648638
3254,000000	98,653521
3253,000000	98,657847
3252,000000	98,661652
3251,000000	98,664567
3250,000000	98,667257
3249,000000	98,671569
3248,000000	98,678186
3247,000000	98,685331
3246,000000	98,690814
3245,000000	98,694301
3244,000000	98,696696
3243,000000	98,698601
3242,000000	98,700460
3241,000000	98,702979
3240,000000	98,706269
3239,000000	98,709648
3238,000000	98,713220
3237,000000	98,718474
3236,000000	98,726237
3235,000000	98,735084
3234,000000	98,742654
3233,000000	98,747529
3232,000000	98,749223
3231,000000	98,747863
3230,000000	98,745002
3229,000000	98,743447
3228,000000	98,744849
3227,000000	98,748289
3226,000000	98,751983
3225,000000	98,755233
3224,000000	98,757970
3223,000000	98,759835
3222,000000	98,760996
3221,000000	98,762815
3220,000000	98,766495
3219,000000	98,771758
3218,000000	98,777702
3217,000000	98,783763
3216,000000	98,789090
3215,000000	98,792324
3214,000000	98,793209
3213,000000	98,793223
3212,000000	98,793598
3211,000000	98,793950
3210,000000	98,793838
3209,000000	98,794252
3208,000000	98,796267
3207,000000	98,799444
3206,000000	98,802834
3205,000000	98,806382
3204,000000	98,810044
3203,000000	98,812648
3202,000000	98,813132
3201,000000	98,812201
3200,000000	98,811514
3199,000000	98,811932
3198,000000	98,813619
3197,000000	98,816923
3196,000000	98,821918
3195,000000	98,827773
3194,000000	98,833648
3193,000000	98,839579
3192,000000	98,845610
3191,000000	98,850907
3190,000000	98,854750
3189,000000	98,857677
3188,000000	98,860669
3187,000000	98,863853
3186,000000	98,866768
3185,000000	98,869161
3184,000000	98,870813
3183,000000	98,871502
3182,000000	98,871880
3181,000000	98,873458
3180,000000	98,877056
3179,000000	98,882149
3178,000000	98,888223
3177,000000	98,895483
3176,000000	98,903394
3175,000000	98,910032
3174,000000	98,914084
3173,000000	98,916509
3172,000000	98,919259
3171,000000	98,923272
3170,000000	98,928519
3169,000000	98,934676
3168,000000	98,940637
3167,000000	98,944589
3166,000000	98,946023
3165,000000	98,946773
3164,000000	98,948921
3163,000000	98,952559
3162,000000	98,956756
3161,000000	98,961634
3160,000000	98,968074
3159,000000	98,976107
3158,000000	98,984975
3157,000000	98,994406
3156,000000	99,004643
3155,000000	99,015544
3154,000000	99,026386
3153,000000	99,036122
3152,000000	99,043318
3151,000000	99,046746
3150,000000	99,046815
3149,000000	99,045642
3148,000000	99,045082
3147,000000	99,045435
3146,000000	99,046608
3145,000000	99,049361
3144,000000	99,054604
3143,000000	99,062376
3142,000000	99,072119
3141,000000	99,082799
3140,000000	99,091986
3139,000000	99,096348
3138,000000	99,094592
3137,000000	99,089178
3136,000000	99,084197
3135,000000	99,082154
3134,000000	99,083469
3133,000000	99,087541
3132,000000	99,092895
3131,000000	99,097308
3130,000000	99,099373
3129,000000	99,099603
3128,000000	99,099289
3127,000000	99,099117
3126,000000	99,099765
3125,000000	99,102776
3124,000000	99,109310
3123,000000	99,118413
3122,000000	99,127548
3121,000000	99,134607
3120,000000	99,138754
3119,000000	99,140006
3118,000000	99,138907
3117,000000	99,136199
3116,000000	99,132108
3115,000000	99,126680
3114,000000	99,121240
3113,000000	99,118370
3112,000000	99,119416
3111,000000	99,122638
3110,000000	99,124625
3109,000000	99,122896
3108,000000	99,116895
3107,000000	99,107669
3106,000000	99,097587
3105,000000	99,089570
3104,000000	99,085527
3103,000000	99,085586
3102,000000	99,088813
3101,000000	99,093635
3100,000000	99,097441
3099,000000	99,097383
3098,000000	99,092687
3097,000000	99,085340
3096,000000	99,077976
3095,000000	99,072004
3094,000000	99,068115
3093,000000	99,066766
3092,000000	99,066922
3091,000000	99,065663
3090,000000	99,060662
3089,000000	99,052479
3088,000000	99,043339
3087,000000	99,034468
3086,000000	99,025687
3085,000000	99,016655
3084,000000	99,006957
3083,000000	98,995496
3082,000000	98,981238
3081,000000	98,964483
3080,000000	98,946615
3079,000000	98,928765
3078,000000	98,911328
3077,000000	98,894414
3076,000000	98,878243
3075,000000	98,863500
3074,000000	98,851575
3073,000000	98,843851
3072,000000	98,840449
3071,000000	98,840459
3070,000000	98,843304
3069,000000	98,848608
3068,000000	98,854637
3067,000000	98,858670
3066,000000	98,859971
3065,000000	98,860883
3064,000000	98,863869
3063,000000	98,868870
3062,000000	98,874663
3061,000000	98,881334
3060,000000	98,889779
3059,000000	98,899753
3058,000000	98,910034
3057,000000	98,920053
3056,000000	98,930134
3055,000000	98,940509
3054,000000	98,951039
3053,000000	98,961251
3052,000000	98,969686
3051,000000	98,974022
3050,000000	98,973206
3049,000000	98,969215
3048,000000	98,965637
3047,000000	98,964598
3046,000000	98,965561
3045,000000	98,966411
3044,000000	98,964991
3043,000000	98,960174
3042,000000	98,952465
3041,000000	98,943432
3040,000000	98,934377
3039,000000	98,926124
3038,000000	98,919917
3037,000000	98,916994
3036,000000	98,916536
3035,000000	98,915310
3034,000000	98,910494
3033,000000	98,902167
3032,000000	98,892377
3031,000000	98,882748
3030,000000	98,873859
3029,000000	98,865943
3028,000000	98,858989
3027,000000	98,852586
3026,000000	98,846257
3025,000000	98,839367
3024,000000	98,830549
3023,000000	98,818474
3022,000000	98,803717
3021,000000	98,788623
3020,000000	98,774576
3019,000000	98,760656
3018,000000	98,745627
3017,000000	98,729572
3016,000000	98,712522
3015,000000	98,692973
3014,000000	98,669355
3013,000000	98,641808
3012,000000	98,611110
3011,000000	98,577049
3010,000000	98,539197
3009,000000	98,498429
3008,000000	98,456229
3007,000000	98,413303
3006,000000	98,369976
3005,000000	98,326782
3004,000000	98,283341
3003,000000	98,237647
3002,000000	98,187982
3001,000000	98,134809
3000,000000	98,079140
2999,000000	98,019739
2998,000000	97,953644
2997,000000	97,878900
2996,000000	97,795528
2995,000000	97,703816
2994,000000	97,602983
2993,000000	97,491382
2992,000000	97,366643
2991,000000	97,226251
2990,000000	97,068704
2989,000000	96,894210
2988,000000	96,703825
2987,000000	96,497924
2986,000000	96,276216
2985,000000	96,037764
2984,000000	95,780176
2983,000000	95,500127
2982,000000	95,195350
2981,000000	94,865933
2980,000000	94,512389
2979,000000	94,133670
2978,000000	93,728656
2977,000000	93,297600
2976,000000	92,840939
2975,000000	92,357122
2974,000000	91,843474
2973,000000	91,299289
2972,000000	90,726472
2971,000000	90,128866
2970,000000	89,512288
2969,000000	88,885053
2968,000000	88,256889
2967,000000	87,637636
2966,000000	87,038615
2965,000000	86,473585
2964,000000	85,957286
2963,000000	85,502162
2962,000000	85,118324
2961,000000	84,815108
2960,000000	84,600320
2959,000000	84,479811
2958,000000	84,457144
2957,000000	84,534265
2956,000000	84,709485
2955,000000	84,974870
2954,000000	85,316425
2953,000000	85,713664
2952,000000	86,139688
2951,000000	86,562758
2950,000000	86,951840
2949,000000	87,280912
2948,000000	87,529262
2947,000000	87,681122
2946,000000	87,726697
2945,000000	87,664258
2944,000000	87,498571
2943,000000	87,239351
2942,000000	86,900287
2941,000000	86,497054
2940,000000	86,044055
2939,000000	85,552364
2938,000000	85,033378
2937,000000	84,501467
2936,000000	83,972668
2935,000000	83,461838
2934,000000	82,982608
2933,000000	82,548717
2932,000000	82,171094
2931,000000	81,855132
2930,000000	81,601515
2929,000000	81,409009
2928,000000	81,274310
2927,000000	81,190822
2926,000000	81,151005
2925,000000	81,148769
2924,000000	81,178814
2923,000000	81,234807
2922,000000	81,311512
2921,000000	81,409284
2920,000000	81,535123
2919,000000	81,701574
2918,000000	81,925646
2917,000000	82,224997
2916,000000	82,609291
2915,000000	83,071103
2914,000000	83,586063
2913,000000	84,121767
2912,000000	84,648699
2911,000000	85,147908
2910,000000	85,612957
2909,000000	86,047642
2908,000000	86,460017
2907,000000	86,857354
2906,000000	87,244418
2905,000000	87,623781
2904,000000	87,996568
2903,000000	88,363217
2902,000000	88,724469
2901,000000	89,080821
2900,000000	89,430913
2899,000000	89,771434
2898,000000	90,099134
2897,000000	90,412199
2896,000000	90,709461
2895,000000	90,989947
2894,000000	91,254119
2893,000000	91,503880
2892,000000	91,740088
2891,000000	91,960671
2890,000000	92,161646
2889,000000	92,338699
2888,000000	92,486136
2887,000000	92,595871
2886,000000	92,659167
2885,000000	92,669069
2884,000000	92,620820
2883,000000	92,510838
2882,000000	92,337542
2881,000000	92,103077
2880,000000	91,814212
2879,000000	91,482694
2878,000000	91,126565
2877,000000	90,770289
2876,000000	90,440665
2875,000000	90,162461
2874,000000	89,956008
2873,000000	89,835350
2872,000000	89,803347
2871,000000	89,846396
2870,000000	89,934697
2869,000000	90,028768
2868,000000	90,087944
2867,000000	90,078706
2866,000000	89,982437
2865,000000	89,799985
2864,000000	89,550584
2863,000000	89,265405
2862,000000	88,980016
2861,000000	88,727721
2860,000000	88,535264
2859,000000	88,420320
2858,000000	88,390683
2857,000000	88,443961
2856,000000	88,566988
2855,000000	88,739809
2854,000000	88,945528
2853,000000	89,181281
2852,000000	89,464392
2851,000000	89,828164
2850,000000	90,305698
2849,000000	90,907344
2848,000000	91,606017
2847,000000	92,344733
2846,000000	93,063157
2845,000000	93,720656
2844,000000	94,301326
2843,000000	94,806114
2842,000000	95,242806
2841,000000	95,620348
2840,000000	95,945669
2839,000000	96,223271
2838,000000	96,458294
2837,000000	96,658697
2836,000000	96,832992
2835,000000	96,986821
2834,000000	97,122699
2833,000000	97,242391
2832,000000	97,348229
2831,000000	97,442241
2830,000000	97,525985
2829,000000	97,601114
2828,000000	97,668923
2827,000000	97,729550
2826,000000	97,782473
2825,000000	97,827870
2824,000000	97,866698
2823,000000	97,899783
2822,000000	97,927901
2821,000000	97,952393
2820,000000	97,975006
2819,000000	97,997416
2818,000000	98,021461
2817,000000	98,049278
2816,000000	98,082395
2815,000000	98,121364
2814,000000	98,166870
2813,000000	98,219859
2812,000000	98,279150
2811,000000	98,339936
2810,000000	98,396464
2809,000000	98,446022
2808,000000	98,489345
2807,000000	98,527919
2806,000000	98,562557
2805,000000	98,594234
2804,000000	98,624387
2803,000000	98,654058
2802,000000	98,683699
2801,000000	98,713523
2800,000000	98,742908
2799,000000	98,769858
2798,000000	98,792578
2797,000000	98,811662
2796,000000	98,829537
2795,000000	98,847867
2794,000000	98,866724
2793,000000	98,885963
2792,000000	98,905744
2791,000000	98,925368
2790,000000	98,943106
2789,000000	98,957898
2788,000000	98,970399
2787,000000	98,981979
2786,000000	98,993356
2785,000000	99,004449
2784,000000	99,014903
2783,000000	99,024518
2782,000000	99,033609
2781,000000	99,042941
2780,000000	99,052986
2779,000000	99,063441
2778,000000	99,073777
2777,000000	99,083658
2776,000000	99,092165
2775,000000	99,097432
2774,000000	99,098312
2773,000000	99,096126
2772,000000	99,093804
2771,000000	99,093473
2770,000000	99,095563
2769,000000	99,099571
2768,000000	99,104385
2767,000000	99,108266
2766,000000	99,109979
2765,000000	99,110120
2764,000000	99,110354
2763,000000	99,111384
2762,000000	99,112574
2761,000000	99,113402
2760,000000	99,114145
2759,000000	99,115087
2758,000000	99,115961
2757,000000	99,116236
2756,000000	99,115321
2755,000000	99,112793
2754,000000	99,109319
2753,000000	99,106938
2752,000000	99,107295
2751,000000	99,109667
2750,000000	99,111636
2749,000000	99,111460
2748,000000	99,108894
2747,000000	99,104238
2746,000000	99,098007
2745,000000	99,091442
2744,000000	99,085977
2743,000000	99,081928
2742,000000	99,078544
2741,000000	99,075303
2740,000000	99,072230
2739,000000	99,069115
2738,000000	99,065442
2737,000000	99,061086
2736,000000	99,056299
2735,000000	99,051355
2734,000000	99,047117
2733,000000	99,045504
2732,000000	99,048095
2731,000000	99,054508
2730,000000	99,063371
2729,000000	99,074457
2728,000000	99,088358
2727,000000	99,104234
2726,000000	99,119606
2725,000000	99,132744
2724,000000	99,143872
2723,000000	99,153730
2722,000000	99,162415
2721,000000	99,170151
2720,000000	99,177866
2719,000000	99,186152
2718,000000	99,194419
2717,000000	99,201633
2716,000000	99,207305
2715,000000	99,211457
2714,000000	99,214435
2713,000000	99,217199
2712,000000	99,220999
2711,000000	99,226223
2710,000000	99,231967
2709,000000	99,237044
2708,000000	99,241036
2707,000000	99,244300
2706,000000	99,247470
2705,000000	99,251038
2704,000000	99,254937
2703,000000	99,258474
2702,000000	99,261121
2701,000000	99,263262
2700,000000	99,265690
2699,000000	99,268620
2698,000000	99,271713
2697,000000	99,274674
2696,000000	99,277140
2695,000000	99,278409
2694,000000	99,278268
2693,000000	99,277814
2692,000000	99,278438
2691,000000	99,280083
2690,000000	99,281367
2689,000000	99,281325
2688,000000	99,280146
2687,000000	99,278446
2686,000000	99,276796
2685,000000	99,275815
2684,000000	99,275647
2683,000000	99,275317
2682,000000	99,273519
2681,000000	99,270070
2680,000000	99,265799
2679,000000	99,261238
2678,000000	99,256408
2677,000000	99,251646
2676,000000	99,247574
2675,000000	99,244349
2674,000000	99,241982
2673,000000	99,241218
2672,000000	99,242890
2671,000000	99,246331
2670,000000	99,249562
2669,000000	99,251285
2668,000000	99,251856
2667,000000	99,252397
2666,000000	99,253966
2665,000000	99,257463
2664,000000	99,263127
2663,000000	99,269869
2662,000000	99,276120
2661,000000	99,281574
2660,000000	99,287279
2659,000000	99,294101
2658,000000	99,302083
2657,000000	99,311230
2656,000000	99,321570
2655,000000	99,332196
2654,000000	99,341615
2653,000000	99,349583
2652,000000	99,357539
2651,000000	99,366714
2650,000000	99,376676
2649,000000	99,386160
2648,000000	99,394416
2647,000000	99,401272
2646,000000	99,406739
2645,000000	99,411171
2644,000000	99,415240
2643,000000	99,419485
2642,000000	99,424243
2641,000000	99,429823
2640,000000	99,435954
2639,000000	99,441277
2638,000000	99,444559
2637,000000	99,446386
2636,000000	99,448508
2635,000000	99,451485
2634,000000	99,454121
2633,000000	99,455302
2632,000000	99,455160
2631,000000	99,454389
2630,000000	99,453781
2629,000000	99,454536
2628,000000	99,457553
2627,000000	99,461936
2626,000000	99,465382
2625,000000	99,466464
2624,000000	99,465554
2623,000000	99,463570
2622,000000	99,461135
2621,000000	99,459004
2620,000000	99,457867
2619,000000	99,457452
2618,000000	99,457091
2617,000000	99,457197
2616,000000	99,458744
2615,000000	99,461303
2614,000000	99,463240
2613,000000	99,464001
2612,000000	99,464442
2611,000000	99,464921
2610,000000	99,464971
2609,000000	99,465059
2608,000000	99,466378
2607,000000	99,468242
2606,000000	99,467838
2605,000000	99,463619
2604,000000	99,457456
2603,000000	99,452681
2602,000000	99,451514
2601,000000	99,454680
2600,000000	99,461370
2599,000000	99,468609
2598,000000	99,472601
2597,000000	99,472011
2596,000000	99,468859
2595,000000	99,465675
2594,000000	99,463317
2593,000000	99,461914
2592,000000	99,461771
2591,000000	99,462399
2590,000000	99,462521
2589,000000	99,461991
2588,000000	99,461945
2587,000000	99,462262
2586,000000	99,460911
2585,000000	99,456998
2584,000000	99,452539
2583,000000	99,449845
2582,000000	99,448883
2581,000000	99,448597
2580,000000	99,449332
2579,000000	99,452292
2578,000000	99,457715
2577,000000	99,464758
2576,000000	99,472162
2575,000000	99,478084
2574,000000	99,480536
2573,000000	99,479252
2572,000000	99,476298
2571,000000	99,473966
2570,000000	99,472906
2569,000000	99,472879
2568,000000	99,474141
2567,000000	99,477167
2566,000000	99,481845
2565,000000	99,487495
2564,000000	99,493004
2563,000000	99,496868
2562,000000	99,498251
2561,000000	99,498110
2560,000000	99,498118
2559,000000	99,498586
2558,000000	99,498818
2557,000000	99,499249
2556,000000	99,501206
2555,000000	99,504437
2554,000000	99,506894
2553,000000	99,507322
2552,000000	99,506305
2551,000000	99,504622
2550,000000	99,502761
2549,000000	99,502347
2548,000000	99,505704
2547,000000	99,513065
2546,000000	99,521975
2545,000000	99,530072
2544,000000	99,536741
2543,000000	99,541863
2542,000000	99,545180
2541,000000	99,547532
2540,000000	99,550501
2539,000000	99,554028
2538,000000	99,556050
2537,000000	99,554955
2536,000000	99,550634
2535,000000	99,543145
2534,000000	99,533069
2533,000000	99,523606
2532,000000	99,519234
2531,000000	99,520860
2530,000000	99,524566
2529,000000	99,526390
2528,000000	99,526265
2527,000000	99,526255
2526,000000	99,527251
2525,000000	99,528908
2524,000000	99,530798
2523,000000	99,532038
2522,000000	99,531344
2521,000000	99,528713
2520,000000	99,525720
2519,000000	99,523382
2518,000000	99,521353
2517,000000	99,519845
2516,000000	99,520266
2515,000000	99,522990
2514,000000	99,526354
2513,000000	99,528881
2512,000000	99,530780
2511,000000	99,532424
2510,000000	99,533367
2509,000000	99,534085
2508,000000	99,536799
2507,000000	99,543247
2506,000000	99,552795
2505,000000	99,563425
2504,000000	99,573173
2503,000000	99,580340
2502,000000	99,584490
2501,000000	99,587977
2500,000000	99,594402
2499,000000	99,604536
2498,000000	99,615602
2497,000000	99,625201
2496,000000	99,633671
2495,000000	99,641691
2494,000000	99,648112
2493,000000	99,651827
2492,000000	99,653851
2491,000000	99,656035
2490,000000	99,659271
2489,000000	99,664000
2488,000000	99,670424
2487,000000	99,676892
2486,000000	99,680239
2485,000000	99,679617
2484,000000	99,678311
2483,000000	99,680011
2482,000000	99,684679
2481,000000	99,689579
2480,000000	99,693099
2479,000000	99,695850
2478,000000	99,699026
2477,000000	99,703150
2476,000000	99,707580
2475,000000	99,710262
2474,000000	99,709089
2473,000000	99,704642
2472,000000	99,700707
2471,000000	99,701024
2470,000000	99,706179
2469,000000	99,713947
2468,000000	99,721219
2467,000000	99,725133
2466,000000	99,724220
2465,000000	99,719852
2464,000000	99,715631
2463,000000	99,714245
2462,000000	99,715607
2461,000000	99,718252
2460,000000	99,720954
2459,000000	99,722352
2458,000000	99,720774
2457,000000	99,715889
2456,000000	99,709696
2455,000000	99,704946
2454,000000	99,703210
2453,000000	99,704572
2452,000000	99,708003
2451,000000	99,711696
2450,000000	99,714302
2449,000000	99,716248
2448,000000	99,718639
2447,000000	99,721004
2446,000000	99,721855
2445,000000	99,721407
2444,000000	99,721547
2443,000000	99,722618
2442,000000	99,722518
2441,000000	99,719601
2440,000000	99,714363
2439,000000	99,707537
2438,000000	99,699042
2437,000000	99,690137
2436,000000	99,684199
2435,000000	99,683252
2434,000000	99,685000
2433,000000	99,685043
2432,000000	99,681323
2431,000000	99,675275
2430,000000	99,669524
2429,000000	99,665565
2428,000000	99,663077
2427,000000	99,660707
2426,000000	99,657767
2425,000000	99,655088
2424,000000	99,653404
2423,000000	99,651358
2422,000000	99,646700
2421,000000	99,639435
2420,000000	99,632176
2419,000000	99,627136
2418,000000	99,624186
2417,000000	99,621899
2416,000000	99,618942
2415,000000	99,614498
2414,000000	99,609054
2413,000000	99,604944
2412,000000	99,604414
2411,000000	99,607024
2410,000000	99,610443
2409,000000	99,613555
2408,000000	99,616959
2407,000000	99,620807
2406,000000	99,624479
2405,000000	99,628273
2404,000000	99,632903
2403,000000	99,637144
2402,000000	99,638493
2401,000000	99,636674
2400,000000	99,634136
2399,000000	99,632599
2398,000000	99,631464
2397,000000	99,630251
2396,000000	99,630127
2395,000000	99,631918
2394,000000	99,634626
2393,000000	99,636885
2392,000000	99,638176
2391,000000	99,637932
2390,000000	99,635382
2389,000000	99,631220
2388,000000	99,627768
2387,000000	99,626548
2386,000000	99,626950
2385,000000	99,627685
2384,000000	99,627967
2383,000000	99,626959
2382,000000	99,624024
2381,000000	99,620382
2380,000000	99,618835
2379,000000	99,620750
2378,000000	99,624643
2377,000000	99,628446
2376,000000	99,631401
2375,000000	99,632758
2374,000000	99,630917
2373,000000	99,625725
2372,000000	99,619776
2371,000000	99,615835
2370,000000	99,615115
2369,000000	99,619087
2368,000000	99,628982
2367,000000	99,641060
2366,000000	99,647020
2365,000000	99,642801
2364,000000	99,632876
2363,000000	99,623110
2362,000000	99,615030
2361,000000	99,608840
2360,000000	99,606361
2359,000000	99,607919
2358,000000	99,609896
2357,000000	99,611854
2356,000000	99,617223
2355,000000	99,624913
2354,000000	99,628365
2353,000000	99,624708
2352,000000	99,619152
2351,000000	99,616536
2350,000000	99,616504
2349,000000	99,616611
2348,000000	99,615572
2347,000000	99,613629
2346,000000	99,610857
2345,000000	99,609291
2344,000000	99,611608
2343,000000	99,618000
2342,000000	99,625652
2341,000000	99,630851
2340,000000	99,632918
2339,000000	99,632782
2338,000000	99,630840
2337,000000	99,627193
2336,000000	99,623206
2335,000000	99,618961
2334,000000	99,613273
2333,000000	99,606065
2332,000000	99,600737
2331,000000	99,599127
2330,000000	99,599520
2329,000000	99,599041
2328,000000	99,596688
2327,000000	99,593789
2326,000000	99,592364
2325,000000	99,596454
2324,000000	99,609051
2323,000000	99,627266
2322,000000	99,642791
2321,000000	99,649563
2320,000000	99,650523
2319,000000	99,652305
2318,000000	99,658532
2317,000000	99,668134
2316,000000	99,678650
2315,000000	99,687069
2314,000000	99,690625
2313,000000	99,689005
2312,000000	99,684988
2311,000000	99,681350
2310,000000	99,678943
2309,000000	99,678920
2308,000000	99,683580
2307,000000	99,693439
2306,000000	99,705056
2305,000000	99,714063
2304,000000	99,718884
2303,000000	99,720302
2302,000000	99,719685
2301,000000	99,718232
2300,000000	99,716648
2299,000000	99,713969
2298,000000	99,709309
2297,000000	99,705206
2296,000000	99,706234
2295,000000	99,712975
2294,000000	99,720154
2293,000000	99,723291
2292,000000	99,723564
2291,000000	99,724391
2290,000000	99,725939
2289,000000	99,726812
2288,000000	99,727994
2287,000000	99,731629
2286,000000	99,737330
2285,000000	99,743130
2284,000000	99,748524
2283,000000	99,753729
2282,000000	99,757700
2281,000000	99,759757
2280,000000	99,761584
2279,000000	99,764612
2278,000000	99,767756
2277,000000	99,770427
2276,000000	99,775259
2275,000000	99,784060
2274,000000	99,793714
2273,000000	99,799871
2272,000000	99,802350
2271,000000	99,803429
2270,000000	99,803674
2269,000000	99,803606
2268,000000	99,806160
2267,000000	99,812669
2266,000000	99,819332
2265,000000	99,822717
2264,000000	99,825786
2263,000000	99,832838
2262,000000	99,840989
2261,000000	99,843034
2260,000000	99,837366
2259,000000	99,829606
2258,000000	99,825471
2257,000000	99,826965
2256,000000	99,834549
2255,000000	99,847647
2254,000000	99,863238
2253,000000	99,877655
2252,000000	99,889464
2251,000000	99,898007
2250,000000	99,901407
2249,000000	99,899592
2248,000000	99,896347
2247,000000	99,894610
2246,000000	99,892444
2245,000000	99,887452
2244,000000	99,881797
2243,000000	99,878638
2242,000000	99,877259
2241,000000	99,876515
2240,000000	99,879311
2239,000000	99,888132
2238,000000	99,899303
2237,000000	99,907260
2236,000000	99,912238
2235,000000	99,918797
2234,000000	99,929359
2233,000000	99,943173
2232,000000	99,957679
2231,000000	99,966681
2230,000000	99,962908
2229,000000	99,948766
2228,000000	99,939138
2227,000000	99,945055
2226,000000	99,958204
2225,000000	99,959361
2224,000000	99,940068
2223,000000	99,910162
2222,000000	99,887189
2221,000000	99,884343
2220,000000	99,903526
2219,000000	99,932563
2218,000000	99,952609
2217,000000	99,955144
2216,000000	99,948915
2215,000000	99,945282
2214,000000	99,942998
2213,000000	99,935024
2212,000000	99,923395
2211,000000	99,916618
2210,000000	99,916682
2209,000000	99,918448
2208,000000	99,918853
2207,000000	99,917903
2206,000000	99,913765
2205,000000	99,905765
2204,000000	99,899194
2203,000000	99,898623
2202,000000	99,899969
2201,000000	99,897422
2200,000000	99,894017
2199,000000	99,896596
2198,000000	99,904498
2197,000000	99,912475
2196,000000	99,920328
2195,000000	99,929762
2194,000000	99,935856
2193,000000	99,932775
2192,000000	99,925091
2191,000000	99,923136
2190,000000	99,929826
2189,000000	99,941442
2188,000000	99,957350
2187,000000	99,978130
2186,000000	99,997780
2185,000000	100,009513
2184,000000	100,016889
2183,000000	100,027288
2182,000000	100,036642
2181,000000	100,033529
2180,000000	100,017186
2179,000000	99,999969
2178,000000	99,994437
2177,000000	100,006533
2176,000000	100,034374
2175,000000	100,063738
2174,000000	100,072442
2173,000000	100,051906
2172,000000	100,019704
2171,000000	99,999801
2170,000000	99,996732
2169,000000	99,999351
2168,000000	100,001211
2167,000000	100,004654
2166,000000	100,010722
2165,000000	100,019276
2164,000000	100,034385
2163,000000	100,056439
2162,000000	100,076596
2161,000000	100,094853
2160,000000	100,132013
2159,000000	100,196455
2158,000000	100,252581
2157,000000	100,260607
2156,000000	100,230798
2155,000000	100,202735
2154,000000	100,194657
2153,000000	100,198166
2152,000000	100,203491
2151,000000	100,208256
2150,000000	100,209559
2149,000000	100,207212
2148,000000	100,209311
2147,000000	100,218495
2146,000000	100,219283
2145,000000	100,195154
2144,000000	100,152835
2143,000000	100,114860
2142,000000	100,093645
2141,000000	100,086197
2140,000000	100,087605
2139,000000	100,095587
2138,000000	100,104787
2137,000000	100,108556
2136,000000	100,105622
2135,000000	100,096904
2134,000000	100,079955
2133,000000	100,055160
2132,000000	100,031815
2131,000000	100,018664
2130,000000	100,012669
2129,000000	100,004233
2128,000000	99,989766
2127,000000	99,972660
2126,000000	99,955684
2125,000000	99,939893
2124,000000	99,928097
2123,000000	99,922147
2122,000000	99,918157
2121,000000	99,910246
2120,000000	99,897917
2119,000000	99,885014
2118,000000	99,873551
2117,000000	99,863777
2116,000000	99,857887
2115,000000	99,857779
2114,000000	99,860309
2113,000000	99,860021
2112,000000	99,855549
2111,000000	99,848954
2110,000000	99,841086
2109,000000	99,833067
2108,000000	99,829908
2107,000000	99,836022
2106,000000	99,848076
2105,000000	99,857800
2104,000000	99,861052
2103,000000	99,859208
2102,000000	99,853393
2101,000000	99,843483
2100,000000	99,832147
2099,000000	99,824416
2098,000000	99,823496
2097,000000	99,830371
2096,000000	99,845048
2095,000000	99,863681
2094,000000	99,877442
2093,000000	99,880153
2092,000000	99,875249
2091,000000	99,870677
2090,000000	99,869467
2089,000000	99,869930
2088,000000	99,871661
2087,000000	99,875058
2086,000000	99,877144
2085,000000	99,874256
2084,000000	99,867868
2083,000000	99,862530
2082,000000	99,860054
2081,000000	99,860934
2080,000000	99,868549
2079,000000	99,885117
2078,000000	99,905377
2077,000000	99,920782
2076,000000	99,928516
2075,000000	99,930468
2074,000000	99,926418
2073,000000	99,916422
2072,000000	99,906843
2071,000000	99,904670
2070,000000	99,907509
2069,000000	99,907419
2068,000000	99,902629
2067,000000	99,897210
2066,000000	99,892031
2065,000000	99,885910
2064,000000	99,883229
2063,000000	99,889232
2062,000000	99,899405
2061,000000	99,904493
2060,000000	99,904545
2059,000000	99,907052
2058,000000	99,912444
2057,000000	99,913521
2056,000000	99,909187
2055,000000	99,905719
2054,000000	99,903086
2053,000000	99,893980
2052,000000	99,880463
2051,000000	99,878626
2050,000000	99,899914
2049,000000	99,934749
2048,000000	99,962025
2047,000000	99,970802
2046,000000	99,965302
2045,000000	99,956591
2044,000000	99,954859
2043,000000	99,959959
2042,000000	99,957337
2041,000000	99,934974
2040,000000	99,906452
2039,000000	99,901671
2038,000000	99,930780
2037,000000	99,971216
2036,000000	99,994598
2035,000000	99,994627
2034,000000	99,982202
2033,000000	99,967142
2032,000000	99,954354
2031,000000	99,946086
2030,000000	99,940551
2029,000000	99,937332
2028,000000	99,945549
2027,000000	99,974900
2026,000000	100,016994
2025,000000	100,047773
2024,000000	100,052619
2023,000000	100,038148
2022,000000	100,018037
2021,000000	100,001072
2020,000000	99,992925
2019,000000	99,996112
2018,000000	100,005958
2017,000000	100,015598
2016,000000	100,025459
2015,000000	100,038854
2014,000000	100,052372
2013,000000	100,062493
2012,000000	100,075708
2011,000000	100,098197
2010,000000	100,118740
2009,000000	100,116397
2008,000000	100,085926
2007,000000	100,042624
2006,000000	100,003620
2005,000000	99,978801
2004,000000	99,974163
2003,000000	99,988060
2002,000000	100,007333
2001,000000	100,018253
2000,000000	100,019927
1999,000000	100,018132
1998,000000	100,011577
1997,000000	99,997702
1996,000000	99,986391
1995,000000	99,991927
1994,000000	100,012551
1993,000000	100,029460
1992,000000	100,027893
1991,000000	100,010147
1990,000000	99,985216
1989,000000	99,959875
1988,000000	99,941944
1987,000000	99,937297
1986,000000	99,941661
1985,000000	99,945778
1984,000000	99,948943
1983,000000	99,957443
1982,000000	99,971451
1981,000000	99,985302
1980,000000	99,999617
1979,000000	100,019231
1978,000000	100,037797
1977,000000	100,042243
1976,000000	100,035940
1975,000000	100,035976
1974,000000	100,046367
1973,000000	100,055523
1972,000000	100,057941
1971,000000	100,058114
1970,000000	100,054368
1969,000000	100,039086
1968,000000	100,016798
1967,000000	100,003266
1966,000000	100,002557
1965,000000	100,003935
1964,000000	100,003415
1963,000000	100,007795
1962,000000	100,015310
1961,000000	100,010773
1960,000000	99,987540
1959,000000	99,960024
1958,000000	99,945086
1957,000000	99,941658
1956,000000	99,935420
1955,000000	99,916957
1954,000000	99,890408
1953,000000	99,868281
1952,000000	99,859957
1951,000000	99,862356
1950,000000	99,861175
1949,000000	99,844018
1948,000000	99,813957
1947,000000	99,787080
1946,000000	99,776202
1945,000000	99,780356
1944,000000	99,789497
1943,000000	99,794617
1942,000000	99,792138
1941,000000	99,783522
1940,000000	99,773506
1939,000000	99,766969
1938,000000	99,766691
1937,000000	99,773190
1936,000000	99,785094
1935,000000	99,799353
1934,000000	99,812259
1933,000000	99,822437
1932,000000	99,831457
1931,000000	99,839336
1930,000000	99,841078
1929,000000	99,831008
1928,000000	99,811710
1927,000000	99,794006
1926,000000	99,787849
1925,000000	99,795174
1924,000000	99,810088
1923,000000	99,824120
1922,000000	99,831156
1921,000000	99,830224
1920,000000	99,824278
1919,000000	99,816664
1918,000000	99,809194
1917,000000	99,801505
1916,000000	99,792499
1915,000000	99,782951
1914,000000	99,775222
1913,000000	99,771325
1912,000000	99,771020
1911,000000	99,771869
1910,000000	99,771516
1909,000000	99,769617
1908,000000	99,768528
1907,000000	99,770715
1906,000000	99,775912
1905,000000	99,780302
1904,000000	99,778303
1903,000000	99,767670
1902,000000	99,752406
1901,000000	99,740109
1900,000000	99,736273
1899,000000	99,740412
1898,000000	99,747106
1897,000000	99,749565
1896,000000	99,743135
1895,000000	99,728785
1894,000000	99,713115
1893,000000	99,703354
1892,000000	99,702270
1891,000000	99,707881
1890,000000	99,715373
1889,000000	99,718742
1888,000000	99,714919
1887,000000	99,707174
1886,000000	99,701726
1885,000000	99,700925
1884,000000	99,700042
1883,000000	99,692374
1882,000000	99,677084
1881,000000	99,659560
1880,000000	99,645814
1879,000000	99,638296
1878,000000	99,636268
1877,000000	99,637042
1876,000000	99,635775
1875,000000	99,627884
1874,000000	99,613797
1873,000000	99,599064
1872,000000	99,589049
1871,000000	99,585051
1870,000000	99,585340
1869,000000	99,587400
1868,000000	99,588617
1867,000000	99,588384
1866,000000	99,588931
1865,000000	99,591159
1864,000000	99,592546
1863,000000	99,591010
1862,000000	99,588146
1861,000000	99,586587
1860,000000	99,586113
1859,000000	99,584871
1858,000000	99,582079
1857,000000	99,576864
1856,000000	99,567580
1855,000000	99,555502
1854,000000	99,546182
1853,000000	99,542055
1852,000000	99,538099
1851,000000	99,528409
1850,000000	99,513503
1849,000000	99,498790
1848,000000	99,487697
1847,000000	99,480109
1846,000000	99,474056
1845,000000	99,464977
1844,000000	99,448688
1843,000000	99,430047
1842,000000	99,419910
1841,000000	99,420739
1840,000000	99,424023
1839,000000	99,422173
1838,000000	99,418818
1837,000000	99,421174
1836,000000	99,425595
1835,000000	99,423715
1834,000000	99,417985
1833,000000	99,418301
1832,000000	99,427307
1831,000000	99,436677
1830,000000	99,438522
1829,000000	99,433022
1828,000000	99,422138
1827,000000	99,407492
1826,000000	99,394307
1825,000000	99,388927
1824,000000	99,389736
1823,000000	99,389095
1822,000000	99,384787
1821,000000	99,378045
1820,000000	99,366278
1819,000000	99,347092
1818,000000	99,326654
1817,000000	99,313858
1816,000000	99,306909
1815,000000	99,298081
1814,000000	99,286756
1813,000000	99,277455
1812,000000	99,268184
1811,000000	99,252288
1810,000000	99,232255
1809,000000	99,215832
1808,000000	99,200572
1807,000000	99,177995
1806,000000	99,148240
1805,000000	99,118073
1804,000000	99,087851
1803,000000	99,053283
1802,000000	99,017490
1801,000000	98,988662
1800,000000	98,963868
1799,000000	98,932239
1798,000000	98,896704
1797,000000	98,870283
1796,000000	98,854648
1795,000000	98,840204
1794,000000	98,823473
1793,000000	98,812635
1792,000000	98,809814
1791,000000	98,805295
1790,000000	98,799568
1789,000000	98,800076
1788,000000	98,800726
1787,000000	98,789293
1786,000000	98,767059
1785,000000	98,746031
1784,000000	98,725817
1783,000000	98,695962
1782,000000	98,658627
1781,000000	98,627787
1780,000000	98,605328
1779,000000	98,578393
1778,000000	98,545420
1777,000000	98,516780
1776,000000	98,493587
1775,000000	98,466983
1774,000000	98,433510
1773,000000	98,394640
1772,000000	98,339804
1771,000000	98,259784
1770,000000	98,174397
1769,000000	98,105670
1768,000000	98,042464
1767,000000	97,964668
1766,000000	97,881356
1765,000000	97,811115
1764,000000	97,740895
1763,000000	97,632898
1762,000000	97,478646
1761,000000	97,317272
1760,000000	97,166447
1759,000000	96,996953
1758,000000	96,783451
1757,000000	96,528957
1756,000000	96,250215
1755,000000	95,957762
1754,000000	95,653078
1753,000000	95,319101
1752,000000	94,904701
1751,000000	94,360995
1750,000000	93,714904
1749,000000	93,033226
1748,000000	92,325214
1747,000000	91,567751
1746,000000	90,759802
1745,000000	89,897274
1744,000000	88,960934
1743,000000	87,957553
1742,000000	86,910059
1741,000000	85,773116
1740,000000	84,467678
1739,000000	83,088307
1738,000000	81,893828
1737,000000	80,944057
1736,000000	80,011449
1735,000000	78,662292
1734,000000	76,787596
1733,000000	75,046248
1732,000000	73,810549
1731,000000	72,758933
1730,000000	71,649177
1729,000000	70,525106
1728,000000	69,513215
1727,000000	68,631811
1726,000000	67,836909
1725,000000	67,135907
1724,000000	66,561850
1723,000000	66,123205
1722,000000	65,830699
1721,000000	65,718883
1720,000000	65,819588
1719,000000	66,150514
1718,000000	66,770791
1717,000000	67,749201
1716,000000	69,002494
1715,000000	70,382914
1714,000000	71,830774
1713,000000	73,342092
1712,000000	74,933205
1711,000000	76,615336
1710,000000	78,350684
1709,000000	80,052865
1708,000000	81,689091
1707,000000	83,348665
1706,000000	85,083519
1705,000000	86,677009
1704,000000	87,870040
1703,000000	88,737527
1702,000000	89,532007
1701,000000	90,463514
1700,000000	91,458878
1699,000000	92,208568
1698,000000	92,678433
1697,000000	93,047558
1696,000000	93,433455
1695,000000	93,816391
1694,000000	94,092175
1693,000000	94,252478
1692,000000	94,370230
1691,000000	94,512997
1690,000000	94,682429
1689,000000	94,820782
1688,000000	94,914481
1687,000000	95,010948
1686,000000	95,138652
1685,000000	95,263466
1684,000000	95,354883
1683,000000	95,432039
1682,000000	95,492349
1681,000000	95,519810
1680,000000	95,538728
1679,000000	95,586094
1678,000000	95,665372
1677,000000	95,754139
1676,000000	95,855710
1675,000000	95,987408
1674,000000	96,112771
1673,000000	96,187518
1672,000000	96,234500
1671,000000	96,305126
1670,000000	96,402024
1669,000000	96,469516
1668,000000	96,495258
1667,000000	96,520658
1666,000000	96,553857
1665,000000	96,574763
1664,000000	96,581130
1663,000000	96,596292
1662,000000	96,621473
1661,000000	96,628548
1660,000000	96,621675
1659,000000	96,627381
1658,000000	96,643719
1657,000000	96,647967
1656,000000	96,643519
1655,000000	96,664102
1654,000000	96,728012
1653,000000	96,776879
1652,000000	96,767386
1651,000000	96,751260
1650,000000	96,750174
1649,000000	96,742697
1648,000000	96,728453
1647,000000	96,739003
1646,000000	96,768189
1645,000000	96,765634
1644,000000	96,737892
1643,000000	96,719838
1642,000000	96,711817
1641,000000	96,692341
1640,000000	96,661528
1639,000000	96,643637
1638,000000	96,645473
1637,000000	96,636378
1636,000000	96,599577
1635,000000	96,566321
1634,000000	96,540315
1633,000000	96,498711
1632,000000	96,451438
1631,000000	96,420448
1630,000000	96,403909
1629,000000	96,378257
1628,000000	96,339607
1627,000000	96,312506
1626,000000	96,300533
1625,000000	96,278513
1624,000000	96,238536
1623,000000	96,204412
1622,000000	96,181770
1621,000000	96,149218
1620,000000	96,108836
1619,000000	96,080589
1618,000000	96,059052
1617,000000	96,007109
1616,000000	95,925026
1615,000000	95,861138
1614,000000	95,824889
1613,000000	95,790659
1612,000000	95,752627
1611,000000	95,724965
1610,000000	95,703493
1609,000000	95,654618
1608,000000	95,558301
1607,000000	95,421303
1606,000000	95,236038
1605,000000	94,973760
1604,000000	94,632286
1603,000000	94,257656
1602,000000	93,910006
1601,000000	93,631848
1600,000000	93,460392
1599,000000	93,427323
1598,000000	93,518891
1597,000000	93,671634
1596,000000	93,829374
1595,000000	93,971383
1594,000000	94,078632
1593,000000	94,125933
1592,000000	94,120282
1591,000000	94,101064
1590,000000	94,089105
1589,000000	94,069347
1588,000000	94,027678
1587,000000	93,964010
1586,000000	93,858529
1585,000000	93,669478
1584,000000	93,387738
1583,000000	93,064488
1582,000000	92,774907
1581,000000	92,576490
1580,000000	92,503229
1579,000000	92,583683
1578,000000	92,844013
1577,000000	93,290350
1576,000000	93,828376
1575,000000	94,271399
1574,000000	94,538954
1573,000000	94,687876
1572,000000	94,787270
1571,000000	94,881661
1570,000000	94,974162
1569,000000	95,026365
1568,000000	95,027512
1567,000000	95,011336
1566,000000	94,991018
1565,000000	94,948498
1564,000000	94,883661
1563,000000	94,827586
1562,000000	94,795538
1561,000000	94,770938
1560,000000	94,716973
1559,000000	94,671323
1558,000000	94,671264
1557,000000	94,651876
1556,000000	94,626558
1555,000000	94,651232
1554,000000	94,714017
1553,000000	94,766321
1552,000000	94,792134
1551,000000	94,825449
1550,000000	94,878381
1549,000000	94,921362
1548,000000	94,937762
1547,000000	94,950729
1546,000000	94,977676
1545,000000	95,007355
1544,000000	95,033977
1543,000000	95,082261
1542,000000	95,168689
1541,000000	95,266708
1540,000000	95,362093
1539,000000	95,457624
1538,000000	95,519782
1537,000000	95,536852
1536,000000	95,542191
1535,000000	95,575895
1534,000000	95,648653
1533,000000	95,715588
1532,000000	95,744067
1531,000000	95,757390
1530,000000	95,769157
1529,000000	95,764379
1528,000000	95,746471
1527,000000	95,749829
1526,000000	95,781471
1525,000000	95,801677
1524,000000	95,797505
1523,000000	95,804826
1522,000000	95,837760
1521,000000	95,849437
1520,000000	95,823058
1519,000000	95,801962
1518,000000	95,791914
1517,000000	95,756141
1516,000000	95,696464
1515,000000	95,652040
1514,000000	95,621024
1513,000000	95,566069
1512,000000	95,483554
1511,000000	95,409041
1510,000000	95,358179
1509,000000	95,305011
1508,000000	95,236603
1507,000000	95,205536
1506,000000	95,200890
1505,000000	95,137271
1504,000000	95,037868
1503,000000	94,956474
1502,000000	94,886380
1501,000000	94,796312
1500,000000	94,679517
1499,000000	94,563290
1498,000000	94,434366
1497,000000	94,226965
1496,000000	93,943454
1495,000000	93,666844
1494,000000	93,415490
1493,000000	93,137180
1492,000000	92,800475
1491,000000	92,421929
1490,000000	92,046162
1489,000000	91,727379
1488,000000	91,519193
1487,000000	91,426543
1486,000000	91,382253
1485,000000	91,312812
1484,000000	91,203698
1483,000000	91,067535
1482,000000	90,879304
1481,000000	90,606393
1480,000000	90,281392
1479,000000	89,957442
1478,000000	89,614730
1477,000000	89,198233
1476,000000	88,725568
1475,000000	88,253554
1474,000000	87,712418
1473,000000	86,924041
1472,000000	85,928379
1471,000000	84,969962
1470,000000	84,107495
1469,000000	83,268063
1468,000000	82,459832
1467,000000	81,738492
1466,000000	81,116623
1465,000000	80,580772
1464,000000	80,185024
1463,000000	79,972816
1462,000000	79,888867
1461,000000	79,865148
1460,000000	79,899714
1459,000000	80,041815
1458,000000	80,348331
1457,000000	80,796860
1456,000000	81,252490
1455,000000	81,628799
1454,000000	81,935330
1453,000000	82,183824
1452,000000	82,371642
1451,000000	82,482267
1450,000000	82,491815
1449,000000	82,404248
1448,000000	82,296102
1447,000000	82,272902
1446,000000	82,352532
1445,000000	82,472898
1444,000000	82,577251
1443,000000	82,615144
1442,000000	82,520034
1441,000000	82,258356
1440,000000	81,870282
1439,000000	81,404094
1438,000000	80,833468
1437,000000	80,143037
1436,000000	79,537074
1435,000000	79,249677
1434,000000	79,232478
1433,000000	79,329924
1432,000000	79,446552
1431,000000	79,477143
1430,000000	79,260832
1429,000000	78,710793
1428,000000	77,973081
1427,000000	77,335757
1426,000000	77,049341
1425,000000	77,292952
1424,000000	78,086917
1423,000000	79,140313
1422,000000	80,101166
1421,000000	80,905944
1420,000000	81,714708
1419,000000	82,599783
1418,000000	83,396667
1417,000000	83,996731
1416,000000	84,494191
1415,000000	84,980402
1414,000000	85,473772
1413,000000	85,975667
1412,000000	86,494488
1411,000000	87,019547
1410,000000	87,516188
1409,000000	87,961809
1408,000000	88,353462
1407,000000	88,693386
1406,000000	88,989632
1405,000000	89,250774
1404,000000	89,462516
1403,000000	89,599281
1402,000000	89,663874
1401,000000	89,680257
1400,000000	89,657563
1399,000000	89,587583
1398,000000	89,471971
1397,000000	89,318085
1396,000000	89,109334
1395,000000	88,825888
1394,000000	88,495048
1393,000000	88,170933
1392,000000	87,875473
1391,000000	87,602216
1390,000000	87,342481
1389,000000	87,082922
1388,000000	86,800632
1387,000000	86,483443
1386,000000	86,146427
1385,000000	85,809042
1384,000000	85,482335
1383,000000	85,186903
1382,000000	84,958494
1381,000000	84,832775
1380,000000	84,839983
1379,000000	85,003338
1378,000000	85,317729
1377,000000	85,754075
1376,000000	86,299532
1375,000000	86,953231
1374,000000	87,654659
1373,000000	88,282929
1372,000000	88,771844
1371,000000	89,145785
1370,000000	89,447247
1369,000000	89,693007
1368,000000	89,881152
1367,000000	90,007053
1366,000000	90,069396
1365,000000	90,072798
1364,000000	90,028928
1363,000000	89,952779
1362,000000	89,856704
1361,000000	89,749992
1360,000000	89,642860
1359,000000	89,542957
1358,000000	89,451587
1357,000000	89,371016
1356,000000	89,313742
1355,000000	89,296591
1354,000000	89,324512
1353,000000	89,389298
1352,000000	89,483322
1351,000000	89,601749
1350,000000	89,728675
1349,000000	89,833616
1348,000000	89,887058
1347,000000	89,868531
1346,000000	89,760206
1345,000000	89,551359
1344,000000	89,250327
1343,000000	88,873403
1342,000000	88,417708
1341,000000	87,862410
1340,000000	87,217829
1339,000000	86,562343
1338,000000	85,995712
1337,000000	85,571906
1336,000000	85,304908
1335,000000	85,193173
1334,000000	85,211682
1333,000000	85,311870
1332,000000	85,446867
1331,000000	85,588604
1330,000000	85,717795
1329,000000	85,819073
1328,000000	85,892581
1327,000000	85,951099
1326,000000	85,999566
1325,000000	86,029701
1324,000000	86,035564
1323,000000	86,017923
1322,000000	85,971244
1321,000000	85,883135
1320,000000	85,754053
1319,000000	85,603489
1318,000000	85,447871
1317,000000	85,287016
1316,000000	85,117085
1315,000000	84,938121
1314,000000	84,741515
1313,000000	84,506682
1312,000000	84,219711
1311,000000	83,875746
1310,000000	83,459005
1309,000000	82,944011
1308,000000	82,324471
1307,000000	81,625591
1306,000000	80,874906
1305,000000	80,081320
1304,000000	79,253146
1303,000000	78,405219
1302,000000	77,534491
1301,000000	76,611531
1300,000000	75,613032
1299,000000	74,541906
1298,000000	73,401252
1297,000000	72,183123
1296,000000	70,901510
1295,000000	69,605948
1294,000000	68,343774
1293,000000	67,142239
1292,000000	66,042915
1291,000000	65,112427
1290,000000	64,394265
1289,000000	63,879295
1288,000000	63,542927
1287,000000	63,360541
1286,000000	63,272901
1285,000000	63,190784
1284,000000	63,052076
1283,000000	62,843365
1282,000000	62,558245
1281,000000	62,180630
1280,000000	61,723794
1279,000000	61,240153
1278,000000	60,772081
1277,000000	60,331435
1276,000000	59,939496
1275,000000	59,638980
1274,000000	59,445641
1273,000000	59,333884
1272,000000	59,285318
1271,000000	59,305819
1270,000000	59,382242
1269,000000	59,469160
1268,000000	59,538820
1267,000000	59,598983
1266,000000	59,648754
1265,000000	59,664031
1264,000000	59,640176
1263,000000	59,603558
1262,000000	59,565240
1261,000000	59,504575
1260,000000	59,411951
1259,000000	59,305847
1258,000000	59,201379
1257,000000	59,116406
1256,000000	59,121659
1255,000000	59,332443
1254,000000	59,815176
1253,000000	60,536418
1252,000000	61,412612
1251,000000	62,362091
1250,000000	63,312671
1249,000000	64,211198
1248,000000	65,050934
1247,000000	65,861916
1246,000000	66,661608
1245,000000	67,442502
1244,000000	68,204687
1243,000000	68,964200
1242,000000	69,724566
1241,000000	70,474127
1240,000000	71,215259
1239,000000	71,965705
1238,000000	72,727582
1237,000000	73,482655
1236,000000	74,221049
1235,000000	74,945385
1234,000000	75,646448
1233,000000	76,305613
1232,000000	76,928106
1231,000000	77,551659
1230,000000	78,219973
1229,000000	78,966888
1228,000000	79,820319
1227,000000	80,789506
1226,000000	81,838430
1225,000000	82,893536
1224,000000	83,884043
1223,000000	84,765314
1222,000000	85,511203
1221,000000	86,111118
1220,000000	86,575615
1219,000000	86,926960
1218,000000	87,182713
1217,000000	87,351943
1216,000000	87,451520
1215,000000	87,508795
1214,000000	87,543909
1213,000000	87,566120
1212,000000	87,585056
1211,000000	87,613064
1210,000000	87,651535
1209,000000	87,688714
1208,000000	87,716671
1207,000000	87,736661
1206,000000	87,747084
1205,000000	87,741158
1204,000000	87,719963
1203,000000	87,694220
1202,000000	87,669947
1201,000000	87,646415
1200,000000	87,630161
1199,000000	87,635495
1198,000000	87,667028
1197,000000	87,717204
1196,000000	87,783674
1195,000000	87,873198
1194,000000	87,987312
1193,000000	88,119369
1192,000000	88,269532
1191,000000	88,446015
1190,000000	88,648100
1189,000000	88,864688
1188,000000	89,090204
1187,000000	89,326174
1186,000000	89,565369
1185,000000	89,791411
1184,000000	89,996599
1183,000000	90,184575
1182,000000	90,353909
1181,000000	90,494997
1180,000000	90,606369
1179,000000	90,695725
1178,000000	90,762814
1177,000000	90,796786
1176,000000	90,792600
1175,000000	90,755765
1174,000000	90,684580
1173,000000	90,566006
1172,000000	90,393504
1171,000000	90,172666
1170,000000	89,907673
1169,000000	89,597666
1168,000000	89,255315
1167,000000	88,913691
1166,000000	88,608033
1165,000000	88,364407
1164,000000	88,208237
1163,000000	88,158392
1162,000000	88,200568
1161,000000	88,286251
1160,000000	88,365644
1159,000000	88,409005
1158,000000	88,396296
1157,000000	88,311824
1156,000000	88,158340
1155,000000	87,957762
1154,000000	87,726213
1153,000000	87,461717
1152,000000	87,161143
1151,000000	86,824288
1150,000000	86,437684
1149,000000	85,972805
1148,000000	85,409500
1147,000000	84,746416
1146,000000	83,979421
1145,000000	83,099157
1144,000000	82,118425
1143,000000	81,079315
1142,000000	80,025142
1141,000000	78,987119
1140,000000	78,007056
1139,000000	77,137389
1138,000000	76,400769
1137,000000	75,774324
1136,000000	75,225371
1135,000000	74,727742
1134,000000	74,236697
1133,000000	73,693337
1132,000000	73,071611
1131,000000	72,393052
1130,000000	71,684745
1129,000000	70,959230
1128,000000	70,247135
1127,000000	69,602509
1126,000000	69,058149
1125,000000	68,613096
1124,000000	68,278032
1123,000000	68,097303
1122,000000	68,104444
1121,000000	68,306983
1120,000000	68,724635
1119,000000	69,388044
1118,000000	70,292447
1117,000000	71,383218
1116,000000	72,604753
1115,000000	73,919009
1114,000000	75,269426
1113,000000	76,580524
1112,000000	77,801004
1111,000000	78,913677
1110,000000	79,897357
1109,000000	80,721042
1108,000000	81,379278
1107,000000	81,904000
1106,000000	82,329873
1105,000000	82,675796
1104,000000	82,970428
1103,000000	83,251670
1102,000000	83,531356
1101,000000	83,788724
1100,000000	84,008649
1099,000000	84,200032
1098,000000	84,365483
1097,000000	84,489939
1096,000000	84,572291
1095,000000	84,635046
1094,000000	84,690445
1093,000000	84,723965
1092,000000	84,724773
1091,000000	84,701403
1090,000000	84,650326
1089,000000	84,542399
1088,000000	84,351403
1087,000000	84,068603
1086,000000	83,677441
1085,000000	83,137160
1084,000000	82,413405
1083,000000	81,492112
1082,000000	80,355741
1081,000000	78,987330
1080,000000	77,413814
1079,000000	75,723003
1078,000000	74,013504
1077,000000	72,363609
1076,000000	70,862826
1075,000000	69,628584
1074,000000	68,753759
1073,000000	68,280864
1072,000000	68,248629
1071,000000	68,691879
1070,000000	69,589161
1069,000000	70,843757
1068,000000	72,342145
1067,000000	73,991246
1066,000000	75,687829
1065,000000	77,326103
1064,000000	78,845469
1063,000000	80,236187
1062,000000	81,491136
1061,000000	82,591587
1060,000000	83,540337
1059,000000	84,368182
1058,000000	85,096453
1057,000000	85,721184
1056,000000	86,248104
1055,000000	86,701127
1054,000000	87,088734
1053,000000	87,396148
1052,000000	87,617617
1051,000000	87,770808
1050,000000	87,860707
1049,000000	87,863666
1048,000000	87,761236
1047,000000	87,549758
1046,000000	87,213984
1045,000000	86,726913
1044,000000	86,098012
1043,000000	85,397333
1042,000000	84,723154
1041,000000	84,174086
1040,000000	83,853238
1039,000000	83,846301
1038,000000	84,159323
1037,000000	84,710231
1036,000000	85,389813
1035,000000	86,107323
1034,000000	86,783806
1033,000000	87,352504
1032,000000	87,792246
1031,000000	88,128102
1030,000000	88,386223
1029,000000	88,573301
1028,000000	88,706445
1027,000000	88,821958
1026,000000	88,939539
1025,000000	89,048790
1024,000000	89,143967
1023,000000	89,241928
1022,000000	89,350902
1021,000000	89,454207
1020,000000	89,540548
1019,000000	89,620533
1018,000000	89,700965
1017,000000	89,771608
1016,000000	89,829728
1015,000000	89,887280
1014,000000	89,941811
1013,000000	89,971497
1012,000000	89,970272
1011,000000	89,957686
1010,000000	89,943675
1009,000000	89,914784
1008,000000	89,866371
1007,000000	89,815229
1006,000000	89,766884
1005,000000	89,702944
1004,000000	89,612900
1003,000000	89,509041
1002,000000	89,397535
1001,000000	89,266397
1000,000000	89,114779
999,000000	88,961813
998,000000	88,814387
997,000000	88,657909
996,000000	88,491934
995,000000	88,341503
994,000000	88,220151
993,000000	88,113778
992,000000	88,014436
991,000000	87,934878
990,000000	87,874778
989,000000	87,805438
988,000000	87,703873
987,000000	87,571453
986,000000	87,405816
985,000000	87,189510
984,000000	86,920474
983,000000	86,622237
982,000000	86,309030
981,000000	85,972306
980,000000	85,615379
979,000000	85,266022
978,000000	84,939638
977,000000	84,624711
976,000000	84,318542
975,000000	84,040708
974,000000	83,795115
973,000000	83,555334
972,000000	83,304028
971,000000	83,050143
970,000000	82,791770
969,000000	82,499623
968,000000	82,156664
967,000000	81,778950
966,000000	81,381388
965,000000	80,960135
964,000000	80,526452
963,000000	80,119717
962,000000	79,766096
961,000000	79,459892
960,000000	79,201492
959,000000	79,015946
958,000000	78,917940
957,000000	78,895543
956,000000	78,949026
955,000000	79,104357
954,000000	79,368425
953,000000	79,709718
952,000000	80,096159
951,000000	80,518763
950,000000	80,962569
949,000000	81,394991
948,000000	81,802326
947,000000	82,201813
946,000000	82,603434
945,000000	82,992966
944,000000	83,366045
943,000000	83,740209
942,000000	84,118498
941,000000	84,476083
940,000000	84,799149
939,000000	85,102441
938,000000	85,394466
937,000000	85,662179
936,000000	85,904689
935,000000	86,144967
934,000000	86,391057
933,000000	86,619804
932,000000	86,816108
931,000000	86,994074
930,000000	87,162667
929,000000	87,306775
928,000000	87,418094
927,000000	87,511714
926,000000	87,595416
925,000000	87,658993
924,000000	87,711810
923,000000	87,795076
922,000000	87,936228
921,000000	88,122908
920,000000	88,338257
919,000000	88,583699
918,000000	88,848594
917,000000	89,094173
916,000000	89,292445
915,000000	89,450809
914,000000	89,581132
913,000000	89,676039
912,000000	89,735382
911,000000	89,784141
910,000000	89,842743
909,000000	89,909209
908,000000	89,987125
907,000000	90,098951
906,000000	90,251998
905,000000	90,423070
904,000000	90,593431
903,000000	90,768374
902,000000	90,946935
901,000000	91,107748
900,000000	91,241855
899,000000	91,365488
898,000000	91,483130
897,000000	91,573204
896,000000	91,629024
895,000000	91,677752
894,000000	91,739854
893,000000	91,802794
892,000000	91,852946
891,000000	91,896398
890,000000	91,926399
889,000000	91,905556
888,000000	91,803189
887,000000	91,618961
886,000000	91,356815
885,000000	91,011738
884,000000	90,599102
883,000000	90,147363
882,000000	89,628597
881,000000	88,945327
880,000000	88,033498
879,000000	86,968477
878,000000	85,943328
877,000000	85,169144
876,000000	84,799488
875,000000	84,888181
874,000000	85,365036
873,000000	86,074322
872,000000	86,870849
871,000000	87,666038
870,000000	88,398179
869,000000	89,012327
868,000000	89,491190
867,000000	89,863321
866,000000	90,156758
865,000000	90,374948
864,000000	90,530376
863,000000	90,660193
862,000000	90,785250
861,000000	90,891341
860,000000	90,970249
859,000000	91,043245
858,000000	91,125532
857,000000	91,205297
856,000000	91,278696
855,000000	91,368229
854,000000	91,483570
853,000000	91,598227
852,000000	91,682833
851,000000	91,730326
850,000000	91,737811
849,000000	91,705708
848,000000	91,668671
847,000000	91,680132
846,000000	91,743520
845,000000	91,801062
844,000000	91,808765
843,000000	91,778478
842,000000	91,729777
841,000000	91,651700
840,000000	91,539766
839,000000	91,422255
838,000000	91,319186
837,000000	91,215609
836,000000	91,103537
835,000000	91,009064
834,000000	90,951977
833,000000	90,920275
832,000000	90,912498
831,000000	90,963720
830,000000	91,098073
829,000000	91,295023
828,000000	91,529073
827,000000	91,802474
826,000000	92,108636
825,000000	92,407295
824,000000	92,670044
823,000000	92,909155
822,000000	93,133551
821,000000	93,322321
820,000000	93,468042
819,000000	93,596898
818,000000	93,720745
817,000000	93,814426
816,000000	93,864966
815,000000	93,899142
814,000000	93,937329
813,000000	93,963278
812,000000	93,965227
811,000000	93,962629
810,000000	93,965261
809,000000	93,947600
808,000000	93,890413
807,000000	93,806034
806,000000	93,696343
805,000000	93,530268
804,000000	93,289980
803,000000	92,998666
802,000000	92,678474
801,000000	92,327002
800,000000	91,961912
799,000000	91,640069
798,000000	91,400091
797,000000	91,226384
796,000000	91,093466
795,000000	90,997878
794,000000	90,920842
793,000000	90,810816
792,000000	90,637832
791,000000	90,426093
790,000000	90,207984
789,000000	89,988912
788,000000	89,779613
787,000000	89,613115
786,000000	89,499856
785,000000	89,409293
784,000000	89,321851
783,000000	89,256037
782,000000	89,221476
781,000000	89,192602
780,000000	89,153102
779,000000	89,119019
778,000000	89,092529
777,000000	89,040834
776,000000	88,948452
775,000000	88,844251
774,000000	88,750948
773,000000	88,655765
772,000000	88,557194
771,000000	88,491193
770,000000	88,481540
769,000000	88,510293
768,000000	88,564479
767,000000	88,664518
766,000000	88,819348
765,000000	89,000844
764,000000	89,188563
763,000000	89,390689
762,000000	89,592339
761,000000	89,732982
760,000000	89,764532
759,000000	89,686255
758,000000	89,496197
757,000000	89,161781
756,000000	88,669465
755,000000	88,050212
754,000000	87,322933
753,000000	86,459624
752,000000	85,438729
751,000000	84,283542
750,000000	83,023519
749,000000	81,674247
748,000000	80,285704
747,000000	78,956529
746,000000	77,770130
745,000000	76,768877
744,000000	76,011275
743,000000	75,595163
742,000000	75,590581
741,000000	75,994183
740,000000	76,767854
739,000000	77,865611
738,000000	79,196127
737,000000	80,611252
736,000000	81,973553
735,000000	83,206348
734,000000	84,258456
733,000000	85,073943
732,000000	85,637253
731,000000	86,005348
730,000000	86,254541
729,000000	86,432176
728,000000	86,586307
727,000000	86,783916
726,000000	87,053419
725,000000	87,349037
724,000000	87,612282
723,000000	87,831636
722,000000	88,012617
721,000000	88,136004
720,000000	88,181589
719,000000	88,146715
718,000000	88,001218
717,000000	87,673410
716,000000	87,125814
715,000000	86,412871
714,000000	85,632831
713,000000	84,855228
712,000000	84,106644
711,000000	83,368519
710,000000	82,564761
709,000000	81,619573
708,000000	80,570406
707,000000	79,584006
706,000000	78,834996
705,000000	78,405555
704,000000	78,297663
703,000000	78,458636
702,000000	78,766449
701,000000	79,060419
700,000000	79,239602
699,000000	79,303313
698,000000	79,283901
697,000000	79,192884
696,000000	79,053943
695,000000	78,923146
694,000000	78,838741
693,000000	78,800897
692,000000	78,825249
691,000000	78,961668
690,000000	79,229666
689,000000	79,585403
688,000000	79,978920
687,000000	80,396853
686,000000	80,819242
685,000000	81,194173
684,000000	81,495598
683,000000	81,756017
682,000000	82,006995
681,000000	82,237913
680,000000	82,444729
679,000000	82,662213
678,000000	82,912409
677,000000	83,173089
676,000000	83,433771
675,000000	83,729243
674,000000	84,081067
673,000000	84,451380
672,000000	84,793893
671,000000	85,118614
670,000000	85,478367
669,000000	85,928562
668,000000	86,448622
667,000000	86,892675
666,000000	87,179066
665,000000	87,342044
664,000000	87,427684
663,000000	87,471856
662,000000	87,471718
661,000000	87,375680
660,000000	87,146782
659,000000	86,801365
658,000000	86,342646
657,000000	85,710354
656,000000	84,861549
655,000000	83,859049
654,000000	82,825806
653,000000	81,853917
652,000000	81,019530
651,000000	80,403718
650,000000	80,001619
649,000000	79,683524
648,000000	79,332904
647,000000	78,941380
646,000000	78,512902
645,000000	77,984010
644,000000	77,313274
643,000000	76,551635
642,000000	75,745819
641,000000	74,868177
640,000000	73,925040
639,000000	73,042642
638,000000	72,353274
637,000000	71,888410
636,000000	71,655350
635,000000	71,700326
634,000000	72,000323
633,000000	72,414288
632,000000	72,826831
631,000000	73,227599
630,000000	73,598493
629,000000	73,850603
628,000000	73,946377
627,000000	73,967700
626,000000	73,988212
625,000000	73,969810
624,000000	73,863246
623,000000	73,704377
622,000000	73,530267
621,000000	73,303112
620,000000	72,997705
619,000000	72,671651
618,000000	72,372911
617,000000	72,069054
616,000000	71,743828
615,000000	71,462746
614,000000	71,260174
613,000000	71,073638
612,000000	70,860679
611,000000	70,674280
610,000000	70,550868
609,000000	70,436848
608,000000	70,305566
607,000000	70,243201
606,000000	70,338327
605,000000	70,594885
604,000000	71,032198
603,000000	71,744374
602,000000	72,778227
601,000000	74,050146
600,000000	75,451609
599,000000	76,931513
598,000000	78,425445
597,000000	79,814623
596,000000	81,020400
595,000000	82,058151
594,000000	82,952667
593,000000	83,680589
592,000000	84,242240
591,000000	84,708101
590,000000	85,125725
589,000000	85,465443
588,000000	85,716993
587,000000	85,942266
586,000000	86,175495
585,000000	86,363929
584,000000	86,472318
583,000000	86,556571
582,000000	86,661079
581,000000	86,742477
580,000000	86,773796
579,000000	86,824133
578,000000	86,952607
577,000000	87,120183
576,000000	87,285338
575,000000	87,484765
574,000000	87,739821
573,000000	87,985866
572,000000	88,179198
571,000000	88,371130
570,000000	88,605882
569,000000	88,833824
568,000000	89,006640
567,000000	89,163603
566,000000	89,338271
565,000000	89,482170
564,000000	89,560204
563,000000	89,623548
562,000000	89,710678
561,000000	89,774819
560,000000	89,784422
559,000000	89,792859
558,000000	89,830527
557,000000	89,838181
556,000000	89,788559
555,000000	89,759632
554,000000	89,798892
553,000000	89,832444
552,000000	89,802562
551,000000	89,767546
550,000000	89,775717
549,000000	89,764644
548,000000	89,695375
547,000000	89,654727
546,000000	89,710032
545,000000	89,783621
544,000000	89,793560
543,000000	89,787741
542,000000	89,826568
541,000000	89,866104
540,000000	89,864793
539,000000	89,883993
538,000000	89,969580
537,000000	90,055172
536,000000	90,089725
535,000000	90,139357
534,000000	90,253691
533,000000	90,364230
532,000000	90,420950
531,000000	90,492583
530,000000	90,624420
529,000000	90,733060
528,000000	90,750817
527,000000	90,742012
526,000000	90,773242
525,000000	90,790663
524,000000	90,759236
523,000000	90,761031
522,000000	90,836578
521,000000	90,890738
520,000000	90,857988
519,000000	90,825873
518,000000	90,870449
517,000000	90,907595
516,000000	90,866281
515,000000	90,830168
514,000000	90,859697
513,000000	90,871376
512,000000	90,804860
511,000000	90,744628
510,000000	90,755494
509,000000	90,754038
508,000000	90,674575
507,000000	90,605893
506,000000	90,617212
505,000000	90,616179
504,000000	90,531957
503,000000	90,454627
502,000000	90,455524
501,000000	90,433022
500,000000	90,314366
499,000000	90,199500
498,000000	90,154865
497,000000	90,075861
496,000000	89,886486
495,000000	89,697585
494,000000	89,616437
493,000000	89,571338
492,000000	89,485419
491,000000	89,441080
490,000000	89,490682
489,000000	89,511470
488,000000	89,433636
487,000000	89,399589
486,000000	89,524479
485,000000	89,685573
484,000000	89,743009
483,000000	89,791899
482,000000	89,950730
481,000000	90,126623
480,000000	90,221369
479,000000	90,332455
478,000000	90,547973
477,000000	90,742847
476,000000	90,795846
475,000000	90,807234
474,000000	90,896405
473,000000	90,975182
472,000000	90,962699
471,000000	91,013581
470,000000	91,211260
469,000000	91,359976
468,000000	91,313594
467,000000	91,216119
466,000000	91,226203
465,000000	91,244424
464,000000	91,168662
463,000000	91,130717
462,000000	91,238716
461,000000	91,340904
460,000000	91,300545
459,000000	91,254428
458,000000	91,337852
457,000000	91,363966
456,000000	91,190609
455,000000	91,032451
454,000000	91,047329
453,000000	91,093773
452,000000	91,031913
451,000000	90,988803
450,000000	91,068679
