# Supplementary material for: Machine learning-assisted non-destructive plasticizer identification and quantification in historical PVC objects based on IR spectroscopy
Source: Sci Rep. 2022 Mar 23;12:5017. doi: 10.1038/s41598-022-08862-1 (PMC8943100; doi:10.1038/s41598-022-08862-1)
Supplement: Supplementary file 1 — Supplementary Information 1. [file 41598_2022_8862_MOESM1_ESM.zip › Plasticizers_PVC_data/ATR_FTIR_all/TRUMP-RED.ASC]

PE IR       SUBTECH     SPECTRUM    ASCII       PEDS        4.00        
   -1
TRUMP-RED.ASC
21/06/21
15:59:45.00
21/06/21
15:59:45.00
Tja�a Rijavec
Sample 048 By tjasar Date Monday, June 21 2021
450,000000
#HDR
-1
-1
#GR
cm-1
%T
1.0
0.0
4000,000000
-1,000000
3551
8
99,851918
60,792927
#DATA
4000,000000	99,551511
3999,000000	99,551072
3998,000000	99,550711
3997,000000	99,550427
3996,000000	99,550173
3995,000000	99,549856
3994,000000	99,549439
3993,000000	99,548925
3992,000000	99,548511
3991,000000	99,548693
3990,000000	99,550014
3989,000000	99,552456
3988,000000	99,555142
3987,000000	99,556963
3986,000000	99,557591
3985,000000	99,557729
3984,000000	99,558339
3983,000000	99,559678
3982,000000	99,561307
3981,000000	99,562907
3980,000000	99,564642
3979,000000	99,566584
3978,000000	99,568020
3977,000000	99,567738
3976,000000	99,565186
3975,000000	99,561293
3974,000000	99,557987
3973,000000	99,556831
3972,000000	99,558001
3971,000000	99,560419
3970,000000	99,562747
3969,000000	99,564330
3968,000000	99,565379
3967,000000	99,566409
3966,000000	99,567594
3965,000000	99,568562
3964,000000	99,568718
3963,000000	99,567795
3962,000000	99,566182
3961,000000	99,564804
3960,000000	99,564485
3959,000000	99,565476
3958,000000	99,567368
3957,000000	99,569315
3956,000000	99,570415
3955,000000	99,570143
3954,000000	99,568876
3953,000000	99,567828
3952,000000	99,568224
3951,000000	99,570405
3950,000000	99,573508
3949,000000	99,576095
3948,000000	99,577293
3947,000000	99,577447
3946,000000	99,577672
3945,000000	99,578483
3944,000000	99,579136
3943,000000	99,578706
3942,000000	99,577353
3941,000000	99,576097
3940,000000	99,575423
3939,000000	99,574703
3938,000000	99,573123
3937,000000	99,570989
3936,000000	99,569808
3935,000000	99,570849
3934,000000	99,574055
3933,000000	99,578212
3932,000000	99,581884
3931,000000	99,584137
3930,000000	99,584749
3929,000000	99,584470
3928,000000	99,584655
3927,000000	99,585943
3926,000000	99,587275
3925,000000	99,586946
3924,000000	99,584762
3923,000000	99,582197
3922,000000	99,580683
3921,000000	99,580746
3920,000000	99,582462
3919,000000	99,585679
3918,000000	99,589546
3917,000000	99,592714
3916,000000	99,594486
3915,000000	99,595274
3914,000000	99,595310
3913,000000	99,594050
3912,000000	99,590798
3911,000000	99,585799
3910,000000	99,580286
3909,000000	99,575789
3908,000000	99,573684
3907,000000	99,574646
3906,000000	99,578202
3905,000000	99,583063
3904,000000	99,588667
3903,000000	99,595606
3902,000000	99,603743
3901,000000	99,610852
3900,000000	99,614165
3899,000000	99,613163
3898,000000	99,609747
3897,000000	99,605958
3896,000000	99,602427
3895,000000	99,599590
3894,000000	99,598494
3893,000000	99,599928
3892,000000	99,602844
3891,000000	99,604961
3890,000000	99,605343
3889,000000	99,605513
3888,000000	99,606855
3887,000000	99,607994
3886,000000	99,606893
3885,000000	99,604980
3884,000000	99,605709
3883,000000	99,610244
3882,000000	99,616279
3881,000000	99,620102
3880,000000	99,619928
3879,000000	99,617051
3878,000000	99,614010
3877,000000	99,612250
3876,000000	99,610880
3875,000000	99,608036
3874,000000	99,604545
3873,000000	99,604336
3872,000000	99,609821
3871,000000	99,618350
3870,000000	99,624915
3869,000000	99,628018
3868,000000	99,629774
3867,000000	99,631131
3866,000000	99,630275
3865,000000	99,626827
3864,000000	99,624005
3863,000000	99,624169
3862,000000	99,625197
3861,000000	99,624221
3860,000000	99,620556
3859,000000	99,614823
3858,000000	99,608215
3857,000000	99,603166
3856,000000	99,603297
3855,000000	99,609967
3854,000000	99,619021
3853,000000	99,627541
3852,000000	99,634885
3851,000000	99,639928
3850,000000	99,641693
3849,000000	99,640185
3848,000000	99,636483
3847,000000	99,631985
3846,000000	99,627278
3845,000000	99,622766
3844,000000	99,619225
3843,000000	99,617918
3842,000000	99,619884
3841,000000	99,624959
3840,000000	99,631415
3839,000000	99,637358
3838,000000	99,642232
3837,000000	99,646151
3836,000000	99,649073
3835,000000	99,651061
3834,000000	99,652214
3833,000000	99,652379
3832,000000	99,651725
3831,000000	99,651529
3830,000000	99,653238
3829,000000	99,656767
3828,000000	99,659593
3827,000000	99,658570
3826,000000	99,653792
3825,000000	99,649516
3824,000000	99,650141
3823,000000	99,655627
3822,000000	99,660695
3821,000000	99,661953
3820,000000	99,662618
3819,000000	99,666600
3818,000000	99,673555
3817,000000	99,678704
3816,000000	99,678402
3815,000000	99,675312
3814,000000	99,673717
3813,000000	99,673128
3812,000000	99,670174
3811,000000	99,663981
3810,000000	99,657683
3809,000000	99,655004
3808,000000	99,656162
3807,000000	99,659330
3806,000000	99,664350
3805,000000	99,672460
3804,000000	99,683170
3803,000000	99,691896
3802,000000	99,693132
3801,000000	99,689081
3800,000000	99,687607
3799,000000	99,691791
3798,000000	99,698089
3797,000000	99,701336
3796,000000	99,699850
3795,000000	99,696319
3794,000000	99,693699
3793,000000	99,692347
3792,000000	99,691336
3791,000000	99,690600
3790,000000	99,690902
3789,000000	99,692600
3788,000000	99,695163
3787,000000	99,697593
3786,000000	99,699042
3785,000000	99,699507
3784,000000	99,700150
3783,000000	99,702562
3782,000000	99,707196
3781,000000	99,712403
3780,000000	99,715371
3779,000000	99,714921
3778,000000	99,712433
3777,000000	99,709745
3776,000000	99,707163
3775,000000	99,704204
3774,000000	99,701702
3773,000000	99,701826
3772,000000	99,705151
3771,000000	99,709050
3770,000000	99,710554
3769,000000	99,709888
3768,000000	99,709327
3767,000000	99,709557
3766,000000	99,709171
3765,000000	99,707563
3764,000000	99,706751
3763,000000	99,709329
3762,000000	99,715158
3761,000000	99,721381
3760,000000	99,725620
3759,000000	99,727778
3758,000000	99,728265
3757,000000	99,727048
3756,000000	99,725109
3755,000000	99,724197
3754,000000	99,724786
3753,000000	99,725766
3752,000000	99,726925
3751,000000	99,729950
3750,000000	99,734632
3749,000000	99,737764
3748,000000	99,739097
3747,000000	99,741121
3746,000000	99,742900
3745,000000	99,739374
3744,000000	99,732278
3743,000000	99,730042
3742,000000	99,734609
3741,000000	99,741124
3740,000000	99,746334
3739,000000	99,751768
3738,000000	99,759714
3737,000000	99,767623
3736,000000	99,771078
3735,000000	99,770914
3734,000000	99,770727
3733,000000	99,770325
3732,000000	99,767289
3731,000000	99,761969
3730,000000	99,757338
3729,000000	99,754975
3728,000000	99,753447
3727,000000	99,750812
3726,000000	99,748176
3725,000000	99,748142
3724,000000	99,750552
3723,000000	99,752889
3722,000000	99,753532
3721,000000	99,752965
3720,000000	99,752150
3719,000000	99,751137
3718,000000	99,749387
3717,000000	99,747259
3716,000000	99,746516
3715,000000	99,748582
3714,000000	99,752525
3713,000000	99,754874
3712,000000	99,752340
3711,000000	99,746020
3710,000000	99,740349
3709,000000	99,737975
3708,000000	99,738017
3707,000000	99,738335
3706,000000	99,738030
3705,000000	99,737518
3704,000000	99,736661
3703,000000	99,733771
3702,000000	99,727408
3701,000000	99,718805
3700,000000	99,710962
3699,000000	99,705500
3698,000000	99,701212
3697,000000	99,695985
3696,000000	99,689830
3695,000000	99,684947
3694,000000	99,682906
3693,000000	99,683420
3692,000000	99,685311
3691,000000	99,687454
3690,000000	99,688634
3689,000000	99,687591
3688,000000	99,683764
3687,000000	99,678061
3686,000000	99,672110
3685,000000	99,666185
3684,000000	99,659760
3683,000000	99,653324
3682,000000	99,648000
3681,000000	99,643012
3680,000000	99,636545
3679,000000	99,629758
3678,000000	99,626534
3677,000000	99,627620
3676,000000	99,628458
3675,000000	99,627619
3674,000000	99,628709
3673,000000	99,634888
3672,000000	99,643810
3671,000000	99,647915
3670,000000	99,643022
3669,000000	99,635138
3668,000000	99,631460
3667,000000	99,632087
3666,000000	99,633261
3665,000000	99,632201
3664,000000	99,628544
3663,000000	99,623221
3662,000000	99,617118
3661,000000	99,611155
3660,000000	99,607229
3659,000000	99,607152
3658,000000	99,610237
3657,000000	99,612741
3656,000000	99,612315
3655,000000	99,611413
3654,000000	99,613789
3653,000000	99,619904
3652,000000	99,625776
3651,000000	99,625812
3650,000000	99,619938
3649,000000	99,615690
3648,000000	99,616463
3647,000000	99,617502
3646,000000	99,615525
3645,000000	99,611618
3644,000000	99,607260
3643,000000	99,602567
3642,000000	99,597385
3641,000000	99,592165
3640,000000	99,587414
3639,000000	99,583189
3638,000000	99,580067
3637,000000	99,579153
3636,000000	99,579940
3635,000000	99,579429
3634,000000	99,575479
3633,000000	99,570477
3632,000000	99,569066
3631,000000	99,571884
3630,000000	99,572095
3629,000000	99,563761
3628,000000	99,552698
3627,000000	99,546923
3626,000000	99,546711
3625,000000	99,548089
3624,000000	99,548355
3623,000000	99,547777
3622,000000	99,547781
3621,000000	99,548021
3620,000000	99,546320
3619,000000	99,541630
3618,000000	99,535599
3617,000000	99,530332
3616,000000	99,526356
3615,000000	99,522357
3614,000000	99,517110
3613,000000	99,511753
3612,000000	99,508671
3611,000000	99,508247
3610,000000	99,507825
3609,000000	99,504196
3608,000000	99,497278
3607,000000	99,490318
3606,000000	99,486127
3605,000000	99,484884
3604,000000	99,484932
3603,000000	99,483908
3602,000000	99,480116
3601,000000	99,474034
3600,000000	99,468816
3599,000000	99,467507
3598,000000	99,469977
3597,000000	99,472779
3596,000000	99,471856
3595,000000	99,465642
3594,000000	99,456555
3593,000000	99,449038
3592,000000	99,446102
3591,000000	99,447883
3590,000000	99,451453
3589,000000	99,451532
3588,000000	99,444417
3587,000000	99,432865
3586,000000	99,422807
3585,000000	99,416616
3584,000000	99,412515
3583,000000	99,407686
3582,000000	99,400685
3581,000000	99,391995
3580,000000	99,383094
3579,000000	99,375195
3578,000000	99,368607
3577,000000	99,363156
3576,000000	99,358676
3575,000000	99,355282
3574,000000	99,353068
3573,000000	99,351652
3572,000000	99,350259
3571,000000	99,348508
3570,000000	99,346589
3569,000000	99,344184
3568,000000	99,340342
3567,000000	99,335121
3566,000000	99,329604
3565,000000	99,324290
3564,000000	99,318961
3563,000000	99,312700
3562,000000	99,304473
3561,000000	99,294556
3560,000000	99,284837
3559,000000	99,277218
3558,000000	99,271773
3557,000000	99,266963
3556,000000	99,261415
3555,000000	99,255153
3554,000000	99,249212
3553,000000	99,244507
3552,000000	99,241275
3551,000000	99,239314
3550,000000	99,238441
3549,000000	99,238219
3548,000000	99,237457
3547,000000	99,234738
3546,000000	99,229698
3545,000000	99,223441
3544,000000	99,217516
3543,000000	99,212851
3542,000000	99,209508
3541,000000	99,207102
3540,000000	99,205196
3539,000000	99,203266
3538,000000	99,200650
3537,000000	99,196783
3536,000000	99,191787
3535,000000	99,186446
3534,000000	99,181657
3533,000000	99,177882
3532,000000	99,175060
3531,000000	99,172757
3530,000000	99,170288
3529,000000	99,167049
3528,000000	99,163181
3527,000000	99,159777
3526,000000	99,157821
3525,000000	99,156976
3524,000000	99,155709
3523,000000	99,152711
3522,000000	99,147958
3521,000000	99,142392
3520,000000	99,137125
3519,000000	99,133146
3518,000000	99,131299
3517,000000	99,131609
3516,000000	99,132633
3515,000000	99,132156
3514,000000	99,128968
3513,000000	99,123647
3512,000000	99,117460
3511,000000	99,111093
3510,000000	99,104898
3509,000000	99,099856
3508,000000	99,097459
3507,000000	99,098441
3506,000000	99,101733
3505,000000	99,104514
3504,000000	99,103611
3503,000000	99,097820
3502,000000	99,089145
3501,000000	99,081243
3500,000000	99,076328
3499,000000	99,073540
3498,000000	99,070148
3497,000000	99,064301
3496,000000	99,056625
3495,000000	99,049045
3494,000000	99,042510
3493,000000	99,036381
3492,000000	99,029792
3491,000000	99,022864
3490,000000	99,016486
3489,000000	99,011201
3488,000000	99,006555
3487,000000	99,001452
3486,000000	98,995086
3485,000000	98,987730
3484,000000	98,980812
3483,000000	98,975954
3482,000000	98,973231
3481,000000	98,970182
3480,000000	98,963264
3479,000000	98,950786
3478,000000	98,934174
3477,000000	98,916449
3476,000000	98,900024
3475,000000	98,886126
3474,000000	98,875741
3473,000000	98,870080
3472,000000	98,869510
3471,000000	98,872230
3470,000000	98,874429
3469,000000	98,871772
3468,000000	98,861034
3467,000000	98,841342
3466,000000	98,815017
3465,000000	98,787422
3464,000000	98,765036
3463,000000	98,751984
3462,000000	98,747041
3461,000000	98,744111
3460,000000	98,736786
3459,000000	98,723442
3458,000000	98,707992
3457,000000	98,695809
3456,000000	98,689216
3455,000000	98,686610
3454,000000	98,685059
3453,000000	98,682853
3452,000000	98,680023
3451,000000	98,677758
3450,000000	98,677599
3449,000000	98,680290
3448,000000	98,684636
3447,000000	98,687785
3446,000000	98,687315
3445,000000	98,682980
3444,000000	98,676557
3443,000000	98,671045
3442,000000	98,670379
3441,000000	98,678350
3440,000000	98,696093
3439,000000	98,720177
3438,000000	98,743572
3437,000000	98,759032
3436,000000	98,762573
3435,000000	98,755106
3434,000000	98,741822
3433,000000	98,729531
3432,000000	98,722770
3431,000000	98,721083
3430,000000	98,719937
3429,000000	98,714773
3428,000000	98,704584
3427,000000	98,692077
3426,000000	98,681316
3425,000000	98,675514
3424,000000	98,676109
3423,000000	98,682418
3422,000000	98,691506
3421,000000	98,699319
3420,000000	98,703374
3419,000000	98,704926
3418,000000	98,708149
3417,000000	98,716777
3416,000000	98,731231
3415,000000	98,748428
3414,000000	98,764059
3413,000000	98,775387
3412,000000	98,782414
3411,000000	98,786875
3410,000000	98,790356
3409,000000	98,793274
3408,000000	98,795322
3407,000000	98,796642
3406,000000	98,798442
3405,000000	98,802458
3404,000000	98,809721
3403,000000	98,819533
3402,000000	98,829525
3401,000000	98,836893
3400,000000	98,840066
3399,000000	98,839702
3398,000000	98,838343
3397,000000	98,838841
3396,000000	98,842533
3395,000000	98,848561
3394,000000	98,854660
3393,000000	98,858584
3392,000000	98,859118
3391,000000	98,856359
3390,000000	98,851478
3389,000000	98,846262
3388,000000	98,842442
3387,000000	98,840969
3386,000000	98,841765
3385,000000	98,844237
3384,000000	98,847980
3383,000000	98,852787
3382,000000	98,858116
3381,000000	98,862978
3380,000000	98,866662
3379,000000	98,869387
3378,000000	98,871876
3377,000000	98,874356
3376,000000	98,876356
3375,000000	98,877636
3374,000000	98,878908
3373,000000	98,881280
3372,000000	98,885223
3371,000000	98,890446
3370,000000	98,896461
3369,000000	98,902530
3368,000000	98,907055
3367,000000	98,907922
3366,000000	98,904315
3365,000000	98,898082
3364,000000	98,892846
3363,000000	98,891511
3362,000000	98,894394
3361,000000	98,899306
3360,000000	98,903247
3359,000000	98,904446
3358,000000	98,903332
3357,000000	98,901846
3356,000000	98,901862
3355,000000	98,904142
3354,000000	98,908334
3353,000000	98,913343
3352,000000	98,917552
3351,000000	98,919343
3350,000000	98,918079
3349,000000	98,914688
3348,000000	98,911102
3347,000000	98,909022
3346,000000	98,909073
3345,000000	98,910695
3344,000000	98,912600
3343,000000	98,913638
3342,000000	98,913616
3341,000000	98,913296
3340,000000	98,913516
3339,000000	98,914444
3338,000000	98,915706
3337,000000	98,916920
3336,000000	98,917879
3335,000000	98,918518
3334,000000	98,919033
3333,000000	98,919802
3332,000000	98,920916
3331,000000	98,922080
3330,000000	98,923296
3329,000000	98,925250
3328,000000	98,928411
3327,000000	98,931893
3326,000000	98,933992
3325,000000	98,934106
3324,000000	98,933548
3323,000000	98,934128
3322,000000	98,936375
3321,000000	98,939459
3320,000000	98,942401
3319,000000	98,944842
3318,000000	98,946749
3317,000000	98,947935
3316,000000	98,948136
3315,000000	98,947457
3314,000000	98,946625
3313,000000	98,946741
3312,000000	98,948666
3311,000000	98,952525
3310,000000	98,957834
3309,000000	98,964119
3308,000000	98,971152
3307,000000	98,978416
3306,000000	98,984652
3305,000000	98,988556
3304,000000	98,990236
3303,000000	98,991578
3302,000000	98,994695
3301,000000	98,999978
3300,000000	99,005973
3299,000000	99,011012
3298,000000	99,014569
3297,000000	99,017038
3296,000000	99,018776
3295,000000	99,019943
3294,000000	99,020954
3293,000000	99,022419
3292,000000	99,024510
3291,000000	99,026774
3290,000000	99,028859
3289,000000	99,031187
3288,000000	99,034598
3287,000000	99,039437
3286,000000	99,045148
3285,000000	99,050799
3284,000000	99,055860
3283,000000	99,060398
3282,000000	99,064573
3281,000000	99,068238
3280,000000	99,071199
3279,000000	99,073695
3278,000000	99,076211
3277,000000	99,078713
3276,000000	99,080538
3275,000000	99,081467
3274,000000	99,082585
3273,000000	99,085434
3272,000000	99,090190
3271,000000	99,095161
3270,000000	99,098315
3269,000000	99,099049
3268,000000	99,098441
3267,000000	99,098097
3266,000000	99,098916
3265,000000	99,100729
3264,000000	99,102694
3263,000000	99,103966
3262,000000	99,104258
3261,000000	99,104057
3260,000000	99,104418
3259,000000	99,106403
3258,000000	99,110318
3257,000000	99,115215
3256,000000	99,119382
3255,000000	99,121747
3254,000000	99,122750
3253,000000	99,123561
3252,000000	99,124568
3251,000000	99,125090
3250,000000	99,124569
3249,000000	99,123450
3248,000000	99,122708
3247,000000	99,122927
3246,000000	99,124105
3245,000000	99,126020
3244,000000	99,128342
3243,000000	99,130591
3242,000000	99,132346
3241,000000	99,133545
3240,000000	99,134470
3239,000000	99,135578
3238,000000	99,137395
3237,000000	99,140283
3236,000000	99,143982
3235,000000	99,147463
3234,000000	99,149451
3233,000000	99,149213
3232,000000	99,147051
3231,000000	99,144273
3230,000000	99,142608
3229,000000	99,143105
3228,000000	99,145215
3227,000000	99,147205
3226,000000	99,147726
3225,000000	99,147004
3224,000000	99,146463
3223,000000	99,147420
3222,000000	99,150160
3221,000000	99,153843
3220,000000	99,157039
3219,000000	99,158723
3218,000000	99,159068
3217,000000	99,159091
3216,000000	99,159337
3215,000000	99,159262
3214,000000	99,158199
3213,000000	99,156479
3212,000000	99,155179
3211,000000	99,154980
3210,000000	99,155758
3209,000000	99,157090
3208,000000	99,158618
3207,000000	99,159968
3206,000000	99,160728
3205,000000	99,160650
3204,000000	99,159664
3203,000000	99,157870
3202,000000	99,155873
3201,000000	99,154928
3200,000000	99,156075
3199,000000	99,158916
3198,000000	99,161759
3197,000000	99,163318
3196,000000	99,164000
3195,000000	99,165171
3194,000000	99,167538
3193,000000	99,170679
3192,000000	99,173917
3191,000000	99,176987
3190,000000	99,179672
3189,000000	99,181408
3188,000000	99,181799
3187,000000	99,181413
3186,000000	99,181507
3185,000000	99,182745
3184,000000	99,184563
3183,000000	99,185974
3182,000000	99,186631
3181,000000	99,186745
3180,000000	99,186422
3179,000000	99,185791
3178,000000	99,185644
3177,000000	99,187124
3176,000000	99,190428
3175,000000	99,194340
3174,000000	99,197410
3173,000000	99,199302
3172,000000	99,200778
3171,000000	99,202658
3170,000000	99,205136
3169,000000	99,207817
3168,000000	99,210001
3167,000000	99,211017
3166,000000	99,210738
3165,000000	99,209853
3164,000000	99,209448
3163,000000	99,210251
3162,000000	99,212365
3161,000000	99,215565
3160,000000	99,219646
3159,000000	99,224519
3158,000000	99,230094
3157,000000	99,236158
3156,000000	99,242348
3155,000000	99,248367
3154,000000	99,254174
3153,000000	99,259682
3152,000000	99,264159
3151,000000	99,266313
3150,000000	99,265420
3149,000000	99,262345
3148,000000	99,259211
3147,000000	99,257878
3146,000000	99,258778
3145,000000	99,261084
3144,000000	99,263865
3143,000000	99,266992
3142,000000	99,270962
3141,000000	99,275789
3140,000000	99,280144
3139,000000	99,281919
3138,000000	99,280074
3137,000000	99,275877
3136,000000	99,272079
3135,000000	99,270672
3134,000000	99,271574
3133,000000	99,273324
3132,000000	99,274706
3131,000000	99,275510
3130,000000	99,276007
3129,000000	99,276209
3128,000000	99,275868
3127,000000	99,275046
3126,000000	99,274438
3125,000000	99,275037
3124,000000	99,277448
3123,000000	99,281368
3122,000000	99,285567
3121,000000	99,288556
3120,000000	99,289585
3119,000000	99,289014
3118,000000	99,287528
3117,000000	99,285100
3116,000000	99,281054
3115,000000	99,275310
3114,000000	99,269162
3113,000000	99,264452
3112,000000	99,262012
3111,000000	99,260991
3110,000000	99,259549
3109,000000	99,256091
3108,000000	99,250235
3107,000000	99,242997
3106,000000	99,236021
3105,000000	99,230519
3104,000000	99,226994
3103,000000	99,225703
3102,000000	99,226641
3101,000000	99,228802
3100,000000	99,230165
3099,000000	99,229154
3098,000000	99,225877
3097,000000	99,221526
3096,000000	99,216975
3095,000000	99,212499
3094,000000	99,208449
3093,000000	99,205184
3092,000000	99,202217
3091,000000	99,198099
3090,000000	99,191483
3089,000000	99,182070
3088,000000	99,170610
3087,000000	99,158451
3086,000000	99,146886
3085,000000	99,136221
3084,000000	99,125183
3083,000000	99,111867
3082,000000	99,095579
3081,000000	99,077338
3080,000000	99,058465
3079,000000	99,039282
3078,000000	99,019668
3077,000000	99,000403
3076,000000	98,983303
3075,000000	98,970093
3074,000000	98,961384
3073,000000	98,956639
3072,000000	98,954755
3071,000000	98,954797
3070,000000	98,956248
3069,000000	98,958577
3068,000000	98,960836
3067,000000	98,962120
3066,000000	98,962571
3065,000000	98,963405
3064,000000	98,965636
3063,000000	98,969126
3062,000000	98,973154
3061,000000	98,977629
3060,000000	98,983366
3059,000000	98,991278
3058,000000	99,001587
3057,000000	99,013634
3056,000000	99,026257
3055,000000	99,038408
3054,000000	99,049581
3053,000000	99,059487
3052,000000	99,067288
3051,000000	99,071547
3050,000000	99,071477
3049,000000	99,068298
3048,000000	99,064806
3047,000000	99,063230
3046,000000	99,063417
3045,000000	99,063173
3044,000000	99,060353
3043,000000	99,054488
3042,000000	99,046568
3041,000000	99,037676
3040,000000	99,028434
3039,000000	99,019714
3038,000000	99,013009
3037,000000	99,009259
3036,000000	99,007455
3035,000000	99,005049
3034,000000	98,999966
3033,000000	98,991974
3032,000000	98,982273
3031,000000	98,972441
3030,000000	98,963895
3029,000000	98,957552
3028,000000	98,953282
3027,000000	98,949746
3026,000000	98,945194
3025,000000	98,938590
3024,000000	98,930061
3023,000000	98,920481
3022,000000	98,910652
3021,000000	98,900664
3020,000000	98,889825
3019,000000	98,877338
3018,000000	98,863041
3017,000000	98,847273
3016,000000	98,830127
3015,000000	98,811153
3014,000000	98,789897
3013,000000	98,766230
3012,000000	98,739927
3011,000000	98,710390
3010,000000	98,677076
3009,000000	98,640121
3008,000000	98,600392
3007,000000	98,559200
3006,000000	98,518006
3005,000000	98,477774
3004,000000	98,438174
3003,000000	98,397684
3002,000000	98,354725
3001,000000	98,308524
3000,000000	98,258595
2999,000000	98,203876
2998,000000	98,142980
2997,000000	98,074964
2996,000000	97,999482
2995,000000	97,916026
2994,000000	97,823399
2993,000000	97,720020
2992,000000	97,604193
2991,000000	97,474428
2990,000000	97,329553
2989,000000	97,168830
2988,000000	96,992013
2987,000000	96,798794
2986,000000	96,588534
2985,000000	96,359991
2984,000000	96,111394
2983,000000	95,841202
2982,000000	95,548314
2981,000000	95,231921
2980,000000	94,891020
2979,000000	94,524748
2978,000000	94,133550
2977,000000	93,718428
2976,000000	93,279116
2975,000000	92,813254
2974,000000	92,318224
2973,000000	91,793967
2972,000000	91,243147
2971,000000	90,670100
2970,000000	90,080372
2969,000000	89,481568
2968,000000	88,883637
2967,000000	88,297984
2966,000000	87,736963
2965,000000	87,213147
2964,000000	86,739059
2963,000000	86,326329
2962,000000	85,986076
2961,000000	85,728931
2960,000000	85,563270
2959,000000	85,494631
2958,000000	85,524852
2957,000000	85,652368
2956,000000	85,871368
2955,000000	86,171252
2954,000000	86,537853
2953,000000	86,953033
2952,000000	87,394272
2951,000000	87,834606
2950,000000	88,245555
2949,000000	88,600475
2948,000000	88,877167
2947,000000	89,060360
2946,000000	89,142783
2945,000000	89,124956
2944,000000	89,011944
2943,000000	88,811670
2942,000000	88,534938
2941,000000	88,195409
2940,000000	87,808099
2939,000000	87,386543
2938,000000	86,943209
2937,000000	86,490704
2936,000000	86,042969
2935,000000	85,615150
2934,000000	85,222792
2933,000000	84,880781
2932,000000	84,600162
2931,000000	84,386656
2930,000000	84,241414
2929,000000	84,163290
2928,000000	84,149440
2927,000000	84,194609
2926,000000	84,291928
2925,000000	84,433894
2924,000000	84,613056
2923,000000	84,821552
2922,000000	85,051488
2921,000000	85,296072
2920,000000	85,550058
2919,000000	85,809925
2918,000000	86,073378
2917,000000	86,338482
2916,000000	86,602574
2915,000000	86,862027
2914,000000	87,113699
2913,000000	87,356751
2912,000000	87,593583
2911,000000	87,829366
2910,000000	88,070304
2909,000000	88,321308
2908,000000	88,584551
2907,000000	88,859658
2906,000000	89,144765
2905,000000	89,437104
2904,000000	89,733367
2903,000000	90,030583
2902,000000	90,327025
2901,000000	90,621532
2900,000000	90,912121
2899,000000	91,195855
2898,000000	91,469720
2897,000000	91,731337
2896,000000	91,979066
2895,000000	92,212251
2894,000000	92,431536
2893,000000	92,637906
2892,000000	92,831122
2891,000000	93,009172
2890,000000	93,168876
2889,000000	93,306350
2888,000000	93,416262
2887,000000	93,491501
2886,000000	93,524114
2885,000000	93,506663
2884,000000	93,433433
2883,000000	93,301003
2882,000000	93,108950
2881,000000	92,860438
2880,000000	92,563300
2879,000000	92,231163
2878,000000	91,883871
2877,000000	91,545791
2876,000000	91,241540
2875,000000	90,992927
2874,000000	90,817189
2873,000000	90,725226
2872,000000	90,717771
2871,000000	90,781299
2870,000000	90,887696
2869,000000	90,999515
2868,000000	91,078838
2867,000000	91,096402
2866,000000	91,037787
2865,000000	90,905351
2864,000000	90,717100
2863,000000	90,502957
2862,000000	90,298853
2861,000000	90,138963
2860,000000	90,050159
2859,000000	90,049703
2858,000000	90,145055
2857,000000	90,333903
2856,000000	90,604385
2855,000000	90,939207
2854,000000	91,322470
2853,000000	91,744266
2852,000000	92,200034
2851,000000	92,685892
2850,000000	93,192017
2849,000000	93,698904
2848,000000	94,181274
2847,000000	94,618292
2846,000000	95,002376
2845,000000	95,338408
2844,000000	95,636116
2843,000000	95,904088
2842,000000	96,148138
2841,000000	96,371150
2840,000000	96,572708
2839,000000	96,750531
2838,000000	96,904105
2837,000000	97,036829
2836,000000	97,154003
2835,000000	97,259678
2834,000000	97,355625
2833,000000	97,442380
2832,000000	97,520256
2831,000000	97,589538
2830,000000	97,650765
2829,000000	97,704872
2828,000000	97,752803
2827,000000	97,795235
2826,000000	97,832746
2825,000000	97,865895
2824,000000	97,894748
2823,000000	97,918720
2822,000000	97,937505
2821,000000	97,952029
2820,000000	97,964399
2819,000000	97,977160
2818,000000	97,992667
2817,000000	98,012782
2816,000000	98,038692
2815,000000	98,071129
2814,000000	98,110764
2813,000000	98,157678
2812,000000	98,209969
2811,000000	98,263461
2810,000000	98,313633
2809,000000	98,358087
2808,000000	98,397086
2807,000000	98,431957
2806,000000	98,463438
2805,000000	98,491603
2804,000000	98,516874
2803,000000	98,540670
2802,000000	98,564839
2801,000000	98,590143
2800,000000	98,615349
2799,000000	98,638138
2798,000000	98,657109
2797,000000	98,672822
2796,000000	98,686907
2795,000000	98,700659
2794,000000	98,714818
2793,000000	98,730069
2792,000000	98,746817
2791,000000	98,764258
2790,000000	98,780391
2789,000000	98,793549
2788,000000	98,803857
2787,000000	98,812912
2786,000000	98,822035
2785,000000	98,831155
2784,000000	98,839443
2783,000000	98,846630
2782,000000	98,853370
2781,000000	98,860422
2780,000000	98,867957
2779,000000	98,875797
2778,000000	98,883820
2777,000000	98,891726
2776,000000	98,898571
2775,000000	98,903076
2774,000000	98,904578
2773,000000	98,903594
2772,000000	98,901563
2771,000000	98,900116
2770,000000	98,900343
2769,000000	98,902242
2768,000000	98,904673
2767,000000	98,906117
2766,000000	98,905757
2765,000000	98,903970
2764,000000	98,901904
2763,000000	98,900608
2762,000000	98,900353
2761,000000	98,900597
2760,000000	98,900697
2759,000000	98,900683
2758,000000	98,901058
2757,000000	98,901713
2756,000000	98,901525
2755,000000	98,899522
2754,000000	98,896195
2753,000000	98,893128
2752,000000	98,891461
2751,000000	98,891105
2750,000000	98,891203
2749,000000	98,890691
2748,000000	98,888535
2747,000000	98,884240
2746,000000	98,878396
2745,000000	98,872245
2744,000000	98,866573
2743,000000	98,861448
2742,000000	98,856974
2741,000000	98,853541
2740,000000	98,851045
2739,000000	98,848434
2738,000000	98,844484
2737,000000	98,838798
2736,000000	98,832039
2735,000000	98,825692
2734,000000	98,821625
2733,000000	98,821201
2732,000000	98,824409
2731,000000	98,830280
2730,000000	98,838376
2729,000000	98,849150
2728,000000	98,862530
2727,000000	98,876936
2726,000000	98,890363
2725,000000	98,901998
2724,000000	98,912093
2723,000000	98,920693
2722,000000	98,927470
2721,000000	98,932781
2720,000000	98,938007
2719,000000	98,944434
2718,000000	98,952114
2717,000000	98,959978
2716,000000	98,966815
2715,000000	98,972034
2714,000000	98,975801
2713,000000	98,978800
2712,000000	98,981806
2711,000000	98,985315
2710,000000	98,989451
2709,000000	98,994122
2708,000000	98,999184
2707,000000	99,004452
2706,000000	99,009591
2705,000000	99,014017
2704,000000	99,017082
2703,000000	99,018589
2702,000000	99,019154
2701,000000	99,019871
2700,000000	99,021540
2699,000000	99,024281
2698,000000	99,027738
2697,000000	99,031322
2696,000000	99,034287
2695,000000	99,036041
2694,000000	99,036665
2693,000000	99,036868
2692,000000	99,037150
2691,000000	99,037139
2690,000000	99,035967
2689,000000	99,033281
2688,000000	99,029819
2687,000000	99,027073
2686,000000	99,026315
2685,000000	99,027594
2684,000000	99,029475
2683,000000	99,029964
2682,000000	99,027911
2681,000000	99,023563
2680,000000	99,017898
2679,000000	99,011736
2678,000000	99,005553
2677,000000	98,999769
2676,000000	98,994903
2675,000000	98,991560
2674,000000	98,990287
2673,000000	98,991152
2672,000000	98,993380
2671,000000	98,995732
2670,000000	98,997436
2669,000000	98,998598
2668,000000	98,999660
2667,000000	99,000961
2666,000000	99,003000
2665,000000	99,006584
2664,000000	99,012181
2663,000000	99,019293
2662,000000	99,026918
2661,000000	99,034482
2660,000000	99,041928
2659,000000	99,049082
2658,000000	99,055566
2657,000000	99,061518
2656,000000	99,067931
2655,000000	99,075819
2654,000000	99,085070
2653,000000	99,094391
2652,000000	99,102491
2651,000000	99,109329
2650,000000	99,116106
2649,000000	99,124004
2648,000000	99,132950
2647,000000	99,141622
2646,000000	99,148523
2645,000000	99,152988
2644,000000	99,155389
2643,000000	99,156857
2642,000000	99,158834
2641,000000	99,162283
2640,000000	99,166882
2639,000000	99,171142
2638,000000	99,173757
2637,000000	99,174897
2636,000000	99,176002
2635,000000	99,178343
2634,000000	99,181905
2633,000000	99,185581
2632,000000	99,188279
2631,000000	99,189846
2630,000000	99,191065
2629,000000	99,192762
2628,000000	99,194855
2627,000000	99,196314
2626,000000	99,196097
2625,000000	99,194147
2624,000000	99,191460
2623,000000	99,189240
2622,000000	99,187989
2621,000000	99,187335
2620,000000	99,186719
2619,000000	99,186125
2618,000000	99,185855
2617,000000	99,185633
2616,000000	99,184461
2615,000000	99,181790
2614,000000	99,178428
2613,000000	99,175628
2612,000000	99,173514
2611,000000	99,171299
2610,000000	99,169101
2609,000000	99,168565
2608,000000	99,171019
2607,000000	99,175544
2606,000000	99,179478
2605,000000	99,180681
2604,000000	99,179048
2603,000000	99,176112
2602,000000	99,173601
2601,000000	99,172199
2600,000000	99,171349
2599,000000	99,170174
2598,000000	99,168518
2597,000000	99,166805
2596,000000	99,165099
2595,000000	99,163035
2594,000000	99,160846
2593,000000	99,159507
2592,000000	99,159266
2591,000000	99,158872
2590,000000	99,157257
2589,000000	99,155397
2588,000000	99,155151
2587,000000	99,156372
2586,000000	99,156589
2585,000000	99,154124
2584,000000	99,150376
2583,000000	99,148104
2582,000000	99,148203
2581,000000	99,149282
2580,000000	99,150100
2579,000000	99,151061
2578,000000	99,153075
2577,000000	99,156020
2576,000000	99,158994
2575,000000	99,161474
2574,000000	99,163415
2573,000000	99,164624
2572,000000	99,164935
2571,000000	99,164952
2570,000000	99,165749
2569,000000	99,167612
2568,000000	99,169811
2567,000000	99,171877
2566,000000	99,174398
2565,000000	99,178043
2564,000000	99,182414
2563,000000	99,186483
2562,000000	99,189656
2561,000000	99,191718
2560,000000	99,192198
2559,000000	99,190839
2558,000000	99,188608
2557,000000	99,187325
2556,000000	99,188008
2555,000000	99,190118
2554,000000	99,192502
2553,000000	99,194436
2552,000000	99,195702
2551,000000	99,196335
2550,000000	99,196640
2549,000000	99,197043
2548,000000	99,197779
2547,000000	99,199072
2546,000000	99,201465
2545,000000	99,205308
2544,000000	99,209899
2543,000000	99,214022
2542,000000	99,217516
2541,000000	99,221393
2540,000000	99,226021
2539,000000	99,230087
2538,000000	99,232052
2537,000000	99,231916
2536,000000	99,230845
2535,000000	99,229583
2534,000000	99,228154
2533,000000	99,226774
2532,000000	99,226049
2531,000000	99,226208
2530,000000	99,226726
2529,000000	99,226849
2528,000000	99,226246
2527,000000	99,225326
2526,000000	99,225187
2525,000000	99,226783
2524,000000	99,229515
2523,000000	99,230960
2522,000000	99,228936
2521,000000	99,223995
2520,000000	99,219270
2519,000000	99,217570
2518,000000	99,218991
2517,000000	99,221465
2516,000000	99,223103
2515,000000	99,223714
2514,000000	99,224337
2513,000000	99,225734
2512,000000	99,227484
2511,000000	99,228484
2510,000000	99,228341
2509,000000	99,228193
2508,000000	99,229933
2507,000000	99,234604
2506,000000	99,241584
2505,000000	99,249168
2504,000000	99,255728
2503,000000	99,260408
2502,000000	99,263210
2501,000000	99,264814
2500,000000	99,266311
2499,000000	99,268951
2498,000000	99,273892
2497,000000	99,281835
2496,000000	99,292414
2495,000000	99,303796
2494,000000	99,313214
2493,000000	99,318453
2492,000000	99,319325
2491,000000	99,317933
2490,000000	99,317414
2489,000000	99,320002
2488,000000	99,325624
2487,000000	99,331978
2486,000000	99,336227
2485,000000	99,337338
2484,000000	99,337031
2483,000000	99,338131
2482,000000	99,341648
2481,000000	99,345636
2480,000000	99,347404
2479,000000	99,346642
2478,000000	99,345838
2477,000000	99,347630
2476,000000	99,352148
2475,000000	99,357085
2474,000000	99,359818
2473,000000	99,359274
2472,000000	99,356467
2471,000000	99,353706
2470,000000	99,352863
2469,000000	99,353725
2468,000000	99,354065
2467,000000	99,351892
2466,000000	99,347814
2465,000000	99,344951
2464,000000	99,346347
2463,000000	99,352103
2462,000000	99,358689
2461,000000	99,361359
2460,000000	99,358114
2459,000000	99,351659
2458,000000	99,346883
2457,000000	99,345963
2456,000000	99,346591
2455,000000	99,345326
2454,000000	99,341607
2453,000000	99,337741
2452,000000	99,335911
2451,000000	99,336647
2450,000000	99,339693
2449,000000	99,344599
2448,000000	99,350103
2447,000000	99,354316
2446,000000	99,356251
2445,000000	99,356442
2444,000000	99,355761
2443,000000	99,354378
2442,000000	99,352290
2441,000000	99,349887
2440,000000	99,347215
2439,000000	99,343223
2438,000000	99,336847
2437,000000	99,329051
2436,000000	99,323015
2435,000000	99,321571
2434,000000	99,324171
2433,000000	99,326698
2432,000000	99,324819
2431,000000	99,317660
2430,000000	99,308072
2429,000000	99,299553
2428,000000	99,293445
2427,000000	99,289063
2426,000000	99,285328
2425,000000	99,281515
2424,000000	99,277130
2423,000000	99,272121
2422,000000	99,267136
2421,000000	99,262987
2420,000000	99,259977
2419,000000	99,257943
2418,000000	99,256415
2417,000000	99,254331
2416,000000	99,250530
2415,000000	99,245406
2414,000000	99,241368
2413,000000	99,240625
2412,000000	99,242942
2411,000000	99,246454
2410,000000	99,249902
2409,000000	99,252683
2408,000000	99,253390
2407,000000	99,250474
2406,000000	99,244861
2405,000000	99,240206
2404,000000	99,239555
2403,000000	99,242594
2402,000000	99,246768
2401,000000	99,250183
2400,000000	99,252730
2399,000000	99,255144
2398,000000	99,258015
2397,000000	99,261502
2396,000000	99,265186
2395,000000	99,268009
2394,000000	99,268781
2393,000000	99,267096
2392,000000	99,263853
2391,000000	99,260728
2390,000000	99,258855
2389,000000	99,257961
2388,000000	99,256900
2387,000000	99,255044
2386,000000	99,252848
2385,000000	99,251021
2384,000000	99,249751
2383,000000	99,248973
2382,000000	99,248841
2381,000000	99,249493
2380,000000	99,250843
2379,000000	99,253136
2378,000000	99,257028
2377,000000	99,262203
2376,000000	99,266406
2375,000000	99,267277
2374,000000	99,265005
2373,000000	99,261860
2372,000000	99,259251
2371,000000	99,257074
2370,000000	99,256158
2369,000000	99,258734
2368,000000	99,264888
2367,000000	99,270337
2366,000000	99,270022
2365,000000	99,263514
2364,000000	99,255424
2363,000000	99,250716
2362,000000	99,250645
2361,000000	99,252997
2360,000000	99,254916
2359,000000	99,255177
2358,000000	99,254243
2357,000000	99,253070
2356,000000	99,252435
2355,000000	99,252813
2354,000000	99,253796
2353,000000	99,253694
2352,000000	99,251428
2351,000000	99,248435
2350,000000	99,246963
2349,000000	99,247113
2348,000000	99,246737
2347,000000	99,244149
2346,000000	99,240601
2345,000000	99,239676
2344,000000	99,243365
2343,000000	99,249893
2342,000000	99,255945
2341,000000	99,258756
2340,000000	99,257033
2339,000000	99,252150
2338,000000	99,247643
2337,000000	99,245363
2336,000000	99,242995
2335,000000	99,237279
2334,000000	99,228720
2333,000000	99,220908
2332,000000	99,216336
2331,000000	99,214944
2330,000000	99,215712
2329,000000	99,217136
2328,000000	99,216676
2327,000000	99,212897
2326,000000	99,208080
2325,000000	99,207157
2324,000000	99,213718
2323,000000	99,227243
2322,000000	99,243628
2321,000000	99,257309
2320,000000	99,264505
2319,000000	99,266416
2318,000000	99,268648
2317,000000	99,275667
2316,000000	99,286278
2315,000000	99,296090
2314,000000	99,303034
2313,000000	99,308196
2312,000000	99,312112
2311,000000	99,313676
2310,000000	99,312950
2309,000000	99,312129
2308,000000	99,312979
2307,000000	99,315598
2306,000000	99,320132
2305,000000	99,326979
2304,000000	99,334379
2303,000000	99,338150
2302,000000	99,335508
2301,000000	99,327885
2300,000000	99,319143
2299,000000	99,312496
2298,000000	99,309887
2297,000000	99,312190
2296,000000	99,318108
2295,000000	99,324115
2294,000000	99,327034
2293,000000	99,326288
2292,000000	99,323005
2291,000000	99,318219
2290,000000	99,312913
2289,000000	99,308482
2288,000000	99,305715
2287,000000	99,304178
2286,000000	99,303803
2285,000000	99,306064
2284,000000	99,312217
2283,000000	99,321056
2282,000000	99,329757
2281,000000	99,336425
2280,000000	99,340884
2279,000000	99,343699
2278,000000	99,345806
2277,000000	99,348643
2276,000000	99,353159
2275,000000	99,358626
2274,000000	99,363431
2273,000000	99,367085
2272,000000	99,370665
2271,000000	99,375492
2270,000000	99,382283
2269,000000	99,391362
2268,000000	99,402158
2267,000000	99,411874
2266,000000	99,416091
2265,000000	99,412839
2264,000000	99,406187
2263,000000	99,403676
2262,000000	99,408712
2261,000000	99,416427
2260,000000	99,418747
2259,000000	99,413113
2258,000000	99,404470
2257,000000	99,399337
2256,000000	99,400548
2255,000000	99,407733
2254,000000	99,419289
2253,000000	99,431908
2252,000000	99,441215
2251,000000	99,445715
2250,000000	99,448372
2249,000000	99,452130
2248,000000	99,455547
2247,000000	99,455072
2246,000000	99,449850
2245,000000	99,441702
2244,000000	99,432162
2243,000000	99,422822
2242,000000	99,417397
2241,000000	99,419713
2240,000000	99,429639
2239,000000	99,443714
2238,000000	99,459050
2237,000000	99,473780
2236,000000	99,485130
2235,000000	99,491030
2234,000000	99,493121
2233,000000	99,494393
2232,000000	99,494160
2231,000000	99,489739
2230,000000	99,483570
2229,000000	99,483542
2228,000000	99,493479
2227,000000	99,506339
2226,000000	99,509626
2225,000000	99,496321
2224,000000	99,470350
2223,000000	99,443777
2222,000000	99,429279
2221,000000	99,432105
2220,000000	99,446494
2219,000000	99,460935
2218,000000	99,467647
2217,000000	99,466229
2216,000000	99,460277
2215,000000	99,454186
2214,000000	99,452534
2213,000000	99,457790
2212,000000	99,466897
2211,000000	99,473345
2210,000000	99,473961
2209,000000	99,471519
2208,000000	99,470239
2207,000000	99,470988
2206,000000	99,471345
2205,000000	99,468052
2204,000000	99,459296
2203,000000	99,446671
2202,000000	99,434733
2201,000000	99,426622
2200,000000	99,421059
2199,000000	99,416307
2198,000000	99,415322
2197,000000	99,422778
2196,000000	99,437818
2195,000000	99,454321
2194,000000	99,468347
2193,000000	99,481120
2192,000000	99,494591
2191,000000	99,507955
2190,000000	99,519033
2189,000000	99,526238
2188,000000	99,528984
2187,000000	99,528222
2186,000000	99,526293
2185,000000	99,525199
2184,000000	99,526456
2183,000000	99,532468
2182,000000	99,543325
2181,000000	99,550924
2180,000000	99,544389
2179,000000	99,526299
2178,000000	99,515589
2177,000000	99,526670
2176,000000	99,549992
2175,000000	99,562866
2174,000000	99,556263
2173,000000	99,540208
2172,000000	99,526460
2171,000000	99,517419
2170,000000	99,512128
2169,000000	99,512258
2168,000000	99,519026
2167,000000	99,531285
2166,000000	99,547869
2165,000000	99,565983
2164,000000	99,578541
2163,000000	99,581723
2162,000000	99,585788
2161,000000	99,610064
2160,000000	99,663080
2159,000000	99,732487
2158,000000	99,796431
2157,000000	99,838500
2156,000000	99,851918
2155,000000	99,838527
2154,000000	99,807492
2153,000000	99,770856
2152,000000	99,737984
2151,000000	99,715847
2150,000000	99,711466
2149,000000	99,726784
2148,000000	99,751833
2147,000000	99,770695
2146,000000	99,775037
2145,000000	99,766836
2144,000000	99,749920
2143,000000	99,726055
2142,000000	99,699914
2141,000000	99,680286
2140,000000	99,672364
2139,000000	99,673013
2138,000000	99,675564
2137,000000	99,675146
2136,000000	99,668387
2135,000000	99,653125
2134,000000	99,631488
2133,000000	99,610433
2132,000000	99,596656
2131,000000	99,591835
2130,000000	99,592185
2129,000000	99,590034
2128,000000	99,577635
2127,000000	99,553496
2126,000000	99,524724
2125,000000	99,500598
2124,000000	99,484419
2123,000000	99,473894
2122,000000	99,467076
2121,000000	99,463158
2120,000000	99,459300
2119,000000	99,452530
2118,000000	99,444600
2117,000000	99,440005
2116,000000	99,439275
2115,000000	99,438743
2114,000000	99,436497
2113,000000	99,433339
2112,000000	99,428227
2111,000000	99,418872
2110,000000	99,407605
2109,000000	99,400636
2108,000000	99,399591
2107,000000	99,399392
2106,000000	99,396489
2105,000000	99,393946
2104,000000	99,395961
2103,000000	99,401823
2102,000000	99,407933
2101,000000	99,412085
2100,000000	99,414148
2099,000000	99,415881
2098,000000	99,421062
2097,000000	99,432112
2096,000000	99,445312
2095,000000	99,453250
2094,000000	99,452961
2093,000000	99,448055
2092,000000	99,442820
2091,000000	99,438406
2090,000000	99,435097
2089,000000	99,433935
2088,000000	99,434773
2087,000000	99,435920
2086,000000	99,436284
2085,000000	99,435132
2084,000000	99,430395
2083,000000	99,421229
2082,000000	99,412228
2081,000000	99,410956
2080,000000	99,420378
2079,000000	99,436708
2078,000000	99,453896
2077,000000	99,466521
2076,000000	99,470068
2075,000000	99,464271
2074,000000	99,456321
2073,000000	99,455489
2072,000000	99,463165
2071,000000	99,471851
2070,000000	99,474068
2069,000000	99,468078
2068,000000	99,456305
2067,000000	99,443879
2066,000000	99,438449
2065,000000	99,445118
2064,000000	99,459979
2063,000000	99,473706
2062,000000	99,481291
2061,000000	99,483449
2060,000000	99,481073
2059,000000	99,474853
2058,000000	99,469140
2057,000000	99,469539
2056,000000	99,475832
2055,000000	99,481928
2054,000000	99,482361
2053,000000	99,475226
2052,000000	99,462211
2051,000000	99,451082
2050,000000	99,454169
2049,000000	99,474857
2048,000000	99,497555
2047,000000	99,503734
2046,000000	99,494717
2045,000000	99,486139
2044,000000	99,485007
2043,000000	99,484831
2042,000000	99,480035
2041,000000	99,471473
2040,000000	99,459956
2039,000000	99,448244
2038,000000	99,446948
2037,000000	99,463318
2036,000000	99,485867
2035,000000	99,496542
2034,000000	99,496636
2033,000000	99,502751
2032,000000	99,518945
2031,000000	99,533508
2030,000000	99,541933
2029,000000	99,551973
2028,000000	99,565404
2027,000000	99,574027
2026,000000	99,575293
2025,000000	99,574547
2024,000000	99,570740
2023,000000	99,556580
2022,000000	99,535488
2021,000000	99,523296
2020,000000	99,529732
2019,000000	99,550097
2018,000000	99,574647
2017,000000	99,593028
2016,000000	99,593674
2015,000000	99,575596
2014,000000	99,558683
2013,000000	99,567849
2012,000000	99,605512
2011,000000	99,649352
2010,000000	99,675010
2009,000000	99,670811
2008,000000	99,637934
2007,000000	99,591067
2006,000000	99,554895
2005,000000	99,545067
2004,000000	99,554029
2003,000000	99,565821
2002,000000	99,577125
2001,000000	99,591371
2000,000000	99,601692
1999,000000	99,596818
1998,000000	99,578841
1997,000000	99,560713
1996,000000	99,549115
1995,000000	99,542186
1994,000000	99,539820
1993,000000	99,541278
1992,000000	99,536421
1991,000000	99,517161
1990,000000	99,495215
1989,000000	99,490528
1988,000000	99,505167
1987,000000	99,523767
1986,000000	99,534956
1985,000000	99,536191
1984,000000	99,523093
1983,000000	99,493848
1982,000000	99,462836
1981,000000	99,450973
1980,000000	99,461373
1979,000000	99,482074
1978,000000	99,510606
1977,000000	99,552510
1976,000000	99,597295
1975,000000	99,624519
1974,000000	99,632451
1973,000000	99,635431
1972,000000	99,637013
1971,000000	99,628415
1970,000000	99,610053
1969,000000	99,592969
1968,000000	99,580249
1967,000000	99,566533
1966,000000	99,555028
1965,000000	99,554889
1964,000000	99,563600
1963,000000	99,569965
1962,000000	99,570123
1961,000000	99,565964
1960,000000	99,554594
1959,000000	99,535839
1958,000000	99,522501
1957,000000	99,524749
1956,000000	99,531391
1955,000000	99,524970
1954,000000	99,508363
1953,000000	99,497607
1952,000000	99,494752
1951,000000	99,487784
1950,000000	99,473420
1949,000000	99,459016
1948,000000	99,444581
1947,000000	99,423707
1946,000000	99,400561
1945,000000	99,386649
1944,000000	99,381437
1943,000000	99,374322
1942,000000	99,364936
1941,000000	99,361543
1940,000000	99,363306
1939,000000	99,363789
1938,000000	99,365431
1937,000000	99,374914
1936,000000	99,388312
1935,000000	99,396323
1934,000000	99,402175
1933,000000	99,417503
1932,000000	99,441360
1931,000000	99,459076
1930,000000	99,461968
1929,000000	99,452400
1928,000000	99,433024
1927,000000	99,407184
1926,000000	99,386719
1925,000000	99,383980
1924,000000	99,394202
1923,000000	99,401770
1922,000000	99,404633
1921,000000	99,413375
1920,000000	99,428184
1919,000000	99,434449
1918,000000	99,423905
1917,000000	99,405225
1916,000000	99,386843
1915,000000	99,369319
1914,000000	99,357377
1913,000000	99,359941
1912,000000	99,375086
1911,000000	99,387409
1910,000000	99,386236
1909,000000	99,375655
1908,000000	99,364262
1907,000000	99,356838
1906,000000	99,357647
1905,000000	99,368626
1904,000000	99,380600
1903,000000	99,380424
1902,000000	99,368510
1901,000000	99,356436
1900,000000	99,349165
1899,000000	99,342428
1898,000000	99,335644
1897,000000	99,333180
1896,000000	99,332156
1895,000000	99,324781
1894,000000	99,314922
1893,000000	99,315272
1892,000000	99,327023
1891,000000	99,336634
1890,000000	99,334925
1889,000000	99,327103
1888,000000	99,318478
1887,000000	99,307992
1886,000000	99,298644
1885,000000	99,296275
1884,000000	99,297872
1883,000000	99,293886
1882,000000	99,283525
1881,000000	99,274922
1880,000000	99,270016
1879,000000	99,262887
1878,000000	99,253017
1877,000000	99,247027
1876,000000	99,244669
1875,000000	99,236381
1874,000000	99,219954
1873,000000	99,206637
1872,000000	99,205583
1871,000000	99,212612
1870,000000	99,217813
1869,000000	99,217684
1868,000000	99,213262
1867,000000	99,205445
1866,000000	99,200051
1865,000000	99,202851
1864,000000	99,208843
1863,000000	99,208902
1862,000000	99,203748
1861,000000	99,201306
1860,000000	99,202061
1859,000000	99,199266
1858,000000	99,191869
1857,000000	99,184278
1856,000000	99,176165
1855,000000	99,164699
1854,000000	99,154680
1853,000000	99,152304
1852,000000	99,152015
1851,000000	99,143896
1850,000000	99,128746
1849,000000	99,115761
1848,000000	99,108187
1847,000000	99,101661
1846,000000	99,094030
1845,000000	99,083693
1844,000000	99,063534
1843,000000	99,034600
1842,000000	99,015853
1841,000000	99,019201
1840,000000	99,031423
1839,000000	99,033170
1838,000000	99,025335
1837,000000	99,024902
1836,000000	99,034683
1835,000000	99,041265
1834,000000	99,042394
1833,000000	99,048804
1832,000000	99,061024
1831,000000	99,063467
1830,000000	99,052033
1829,000000	99,045016
1828,000000	99,050009
1827,000000	99,055729
1826,000000	99,053263
1825,000000	99,043637
1824,000000	99,030855
1823,000000	99,017031
1822,000000	99,008815
1821,000000	99,010953
1820,000000	99,014767
1819,000000	99,007845
1818,000000	98,992423
1817,000000	98,980941
1816,000000	98,973694
1815,000000	98,961740
1814,000000	98,946610
1813,000000	98,936831
1812,000000	98,929985
1811,000000	98,915218
1810,000000	98,895516
1809,000000	98,884670
1808,000000	98,881398
1807,000000	98,872587
1806,000000	98,857185
1805,000000	98,845503
1804,000000	98,837081
1803,000000	98,819852
1802,000000	98,792700
1801,000000	98,768502
1800,000000	98,748928
1799,000000	98,720735
1798,000000	98,685820
1797,000000	98,662066
1796,000000	98,654307
1795,000000	98,652057
1794,000000	98,650296
1793,000000	98,652407
1792,000000	98,651554
1791,000000	98,635780
1790,000000	98,615881
1789,000000	98,611855
1788,000000	98,620381
1787,000000	98,622040
1786,000000	98,609354
1785,000000	98,591954
1784,000000	98,571293
1783,000000	98,538727
1782,000000	98,499654
1781,000000	98,470268
1780,000000	98,451176
1779,000000	98,426935
1778,000000	98,397807
1777,000000	98,377062
1776,000000	98,359312
1775,000000	98,326868
1774,000000	98,279366
1773,000000	98,233895
1772,000000	98,193656
1771,000000	98,146910
1770,000000	98,100231
1769,000000	98,066177
1768,000000	98,027206
1767,000000	97,960668
1766,000000	97,885802
1765,000000	97,836459
1764,000000	97,803681
1763,000000	97,740203
1762,000000	97,628362
1761,000000	97,509412
1760,000000	97,407979
1759,000000	97,298509
1758,000000	97,159085
1757,000000	96,993861
1756,000000	96,808686
1755,000000	96,601725
1754,000000	96,379446
1753,000000	96,139430
1752,000000	95,832953
1751,000000	95,395027
1750,000000	94,840903
1749,000000	94,245409
1748,000000	93,619379
1747,000000	92,927891
1746,000000	92,167475
1745,000000	91,338486
1744,000000	90,418707
1743,000000	89,409281
1742,000000	88,337374
1741,000000	87,164102
1740,000000	85,807083
1739,000000	84,364489
1738,000000	83,119182
1737,000000	82,140203
1736,000000	81,178698
1735,000000	79,756357
1734,000000	77,753566
1733,000000	75,904803
1732,000000	74,629198
1731,000000	73,570809
1730,000000	72,452553
1729,000000	71,313284
1728,000000	70,288014
1727,000000	69,399364
1726,000000	68,603248
1725,000000	67,904179
1724,000000	67,331119
1723,000000	66,894172
1722,000000	66,614372
1721,000000	66,531507
1720,000000	66,664067
1719,000000	67,002358
1718,000000	67,591187
1717,000000	68,532457
1716,000000	69,784055
1715,000000	71,193306
1714,000000	72,676643
1713,000000	74,218107
1712,000000	75,831584
1711,000000	77,527574
1710,000000	79,267981
1709,000000	80,969841
1708,000000	82,602916
1707,000000	84,251225
1706,000000	85,960583
1705,000000	87,523361
1704,000000	88,696626
1703,000000	89,555670
1702,000000	90,345464
1701,000000	91,252158
1700,000000	92,172485
1699,000000	92,826145
1698,000000	93,226705
1697,000000	93,556285
1696,000000	93,921938
1695,000000	94,297303
1694,000000	94,580552
1693,000000	94,764712
1692,000000	94,904907
1691,000000	95,053048
1690,000000	95,212436
1689,000000	95,333909
1688,000000	95,403879
1687,000000	95,465963
1686,000000	95,560435
1685,000000	95,669495
1684,000000	95,773365
1683,000000	95,888971
1682,000000	95,996701
1681,000000	96,074692
1680,000000	96,143998
1679,000000	96,233339
1678,000000	96,343521
1677,000000	96,450905
1676,000000	96,547607
1675,000000	96,639527
1674,000000	96,712355
1673,000000	96,755419
1672,000000	96,794634
1671,000000	96,862086
1670,000000	96,951834
1669,000000	97,019497
1668,000000	97,055119
1667,000000	97,091929
1666,000000	97,137963
1665,000000	97,176630
1664,000000	97,203751
1663,000000	97,235481
1662,000000	97,273887
1661,000000	97,297155
1660,000000	97,308339
1659,000000	97,329024
1658,000000	97,358021
1657,000000	97,372673
1656,000000	97,366145
1655,000000	97,360401
1654,000000	97,370067
1653,000000	97,368684
1652,000000	97,343584
1651,000000	97,354174
1650,000000	97,415643
1649,000000	97,461638
1648,000000	97,460650
1647,000000	97,451770
1646,000000	97,456705
1645,000000	97,445828
1644,000000	97,426862
1643,000000	97,424882
1642,000000	97,428611
1641,000000	97,417329
1640,000000	97,394464
1639,000000	97,379344
1638,000000	97,374805
1637,000000	97,360177
1636,000000	97,335492
1635,000000	97,327339
1634,000000	97,321123
1633,000000	97,297941
1632,000000	97,271897
1631,000000	97,256585
1630,000000	97,248365
1629,000000	97,227151
1628,000000	97,191294
1627,000000	97,163828
1626,000000	97,149541
1625,000000	97,126796
1624,000000	97,085144
1623,000000	97,044125
1622,000000	97,015537
1621,000000	96,985303
1620,000000	96,947366
1619,000000	96,906006
1618,000000	96,854610
1617,000000	96,779252
1616,000000	96,702747
1615,000000	96,667371
1614,000000	96,661420
1613,000000	96,643163
1612,000000	96,600361
1611,000000	96,550113
1610,000000	96,498496
1609,000000	96,424209
1608,000000	96,312264
1607,000000	96,166746
1606,000000	95,979033
1605,000000	95,722292
1604,000000	95,392797
1603,000000	95,033375
1602,000000	94,706418
1601,000000	94,460709
1600,000000	94,333558
1599,000000	94,350361
1598,000000	94,494891
1597,000000	94,707578
1596,000000	94,934970
1595,000000	95,153872
1594,000000	95,342535
1593,000000	95,474186
1592,000000	95,549016
1591,000000	95,594217
1590,000000	95,623520
1589,000000	95,624885
1588,000000	95,588251
1587,000000	95,513740
1586,000000	95,386900
1585,000000	95,180175
1584,000000	94,894807
1583,000000	94,582362
1582,000000	94,317731
1581,000000	94,158956
1580,000000	94,128750
1579,000000	94,232171
1578,000000	94,479935
1577,000000	94,887914
1576,000000	95,389159
1575,000000	95,814435
1574,000000	96,081924
1573,000000	96,234172
1572,000000	96,323527
1571,000000	96,383658
1570,000000	96,420220
1569,000000	96,422378
1568,000000	96,399643
1567,000000	96,378472
1566,000000	96,362760
1565,000000	96,334119
1564,000000	96,289452
1563,000000	96,253156
1562,000000	96,235071
1561,000000	96,234176
1560,000000	96,203591
1559,000000	96,160173
1558,000000	96,171388
1557,000000	96,171065
1556,000000	96,159034
1555,000000	96,181855
1554,000000	96,223838
1553,000000	96,260137
1552,000000	96,287341
1551,000000	96,329395
1550,000000	96,385624
1549,000000	96,434032
1548,000000	96,469334
1547,000000	96,514795
1546,000000	96,577963
1545,000000	96,635329
1544,000000	96,676158
1543,000000	96,719213
1542,000000	96,767736
1541,000000	96,784423
1540,000000	96,766227
1539,000000	96,750318
1538,000000	96,734434
1537,000000	96,714082
1536,000000	96,693459
1535,000000	96,669448
1534,000000	96,634604
1533,000000	96,581146
1532,000000	96,527214
1531,000000	96,495809
1530,000000	96,485050
1529,000000	96,474401
1528,000000	96,455258
1527,000000	96,445138
1526,000000	96,447381
1525,000000	96,436172
1524,000000	96,405922
1523,000000	96,382334
1522,000000	96,375894
1521,000000	96,363510
1520,000000	96,341036
1519,000000	96,333053
1518,000000	96,327405
1517,000000	96,288417
1516,000000	96,227586
1515,000000	96,182840
1514,000000	96,152864
1513,000000	96,108684
1512,000000	96,043321
1511,000000	95,979294
1510,000000	95,921378
1509,000000	95,840551
1508,000000	95,710499
1507,000000	95,589220
1506,000000	95,519074
1505,000000	95,435796
1504,000000	95,350858
1503,000000	95,299714
1502,000000	95,252360
1501,000000	95,177319
1500,000000	95,071005
1499,000000	94,952654
1498,000000	94,807913
1497,000000	94,593625
1496,000000	94,327505
1495,000000	94,081013
1494,000000	93,867793
1493,000000	93,641650
1492,000000	93,364525
1491,000000	93,029416
1490,000000	92,672445
1489,000000	92,377080
1488,000000	92,214404
1487,000000	92,175531
1486,000000	92,187756
1485,000000	92,185891
1484,000000	92,158073
1483,000000	92,113359
1482,000000	92,027708
1481,000000	91,872136
1480,000000	91,672748
1479,000000	91,472579
1478,000000	91,252107
1477,000000	90,958992
1476,000000	90,602552
1475,000000	90,229015
1474,000000	89,777487
1473,000000	89,088427
1472,000000	88,189864
1471,000000	87,296713
1470,000000	86,473275
1469,000000	85,670454
1468,000000	84,901979
1467,000000	84,213731
1466,000000	83,606497
1465,000000	83,062151
1464,000000	82,637859
1463,000000	82,388437
1462,000000	82,275610
1461,000000	82,241511
1460,000000	82,277951
1459,000000	82,418095
1458,000000	82,709704
1457,000000	83,143646
1456,000000	83,594874
1455,000000	83,973911
1454,000000	84,294182
1453,000000	84,561452
1452,000000	84,762265
1451,000000	84,878215
1450,000000	84,890585
1449,000000	84,809335
1448,000000	84,708220
1447,000000	84,687233
1446,000000	84,769124
1445,000000	84,902458
1444,000000	85,031853
1443,000000	85,099298
1442,000000	85,034910
1441,000000	84,810724
1440,000000	84,470172
1439,000000	84,057893
1438,000000	83,540603
1437,000000	82,892552
1436,000000	82,306295
1435,000000	82,018432
1434,000000	81,999507
1433,000000	82,104629
1432,000000	82,230130
1431,000000	82,256256
1430,000000	82,019613
1429,000000	81,446348
1428,000000	80,693873
1427,000000	80,052490
1426,000000	79,772592
1425,000000	80,029832
1424,000000	80,835368
1423,000000	81,891435
1422,000000	82,847379
1421,000000	83,639506
1420,000000	84,405662
1419,000000	85,195159
1418,000000	85,873261
1417,000000	86,375108
1416,000000	86,794082
1415,000000	87,205773
1414,000000	87,626984
1413,000000	88,064210
1412,000000	88,524992
1411,000000	88,993638
1410,000000	89,437347
1409,000000	89,841607
1408,000000	90,207185
1407,000000	90,531123
1406,000000	90,815257
1405,000000	91,067857
1404,000000	91,277086
1403,000000	91,418161
1402,000000	91,496017
1401,000000	91,535659
1400,000000	91,537373
1399,000000	91,481399
1398,000000	91,371745
1397,000000	91,228184
1396,000000	91,037218
1395,000000	90,769924
1394,000000	90,447523
1393,000000	90,128263
1392,000000	89,839833
1391,000000	89,575289
1390,000000	89,321843
1389,000000	89,061680
1388,000000	88,764924
1387,000000	88,416881
1386,000000	88,045272
1385,000000	87,685478
1384,000000	87,349878
1383,000000	87,050150
1382,000000	86,817639
1381,000000	86,691073
1380,000000	86,699213
1379,000000	86,856589
1378,000000	87,155844
1377,000000	87,575679
1376,000000	88,106921
1375,000000	88,742500
1374,000000	89,420710
1373,000000	90,029472
1372,000000	90,506187
1371,000000	90,870870
1370,000000	91,163590
1369,000000	91,402793
1368,000000	91,587750
1367,000000	91,712639
1366,000000	91,776933
1365,000000	91,786075
1364,000000	91,743505
1363,000000	91,652262
1362,000000	91,526723
1361,000000	91,390023
1360,000000	91,258775
1359,000000	91,137957
1358,000000	91,028741
1357,000000	90,937620
1356,000000	90,877222
1355,000000	90,858600
1354,000000	90,884677
1353,000000	90,951428
1352,000000	91,051485
1351,000000	91,173730
1350,000000	91,300065
1349,000000	91,404940
1348,000000	91,461352
1347,000000	91,444700
1346,000000	91,334517
1345,000000	91,123037
1344,000000	90,820180
1343,000000	90,439913
1342,000000	89,979009
1341,000000	89,419561
1340,000000	88,771976
1339,000000	88,111212
1338,000000	87,537652
1337,000000	87,110272
1336,000000	86,842781
1335,000000	86,727680
1334,000000	86,739108
1333,000000	86,834827
1332,000000	86,971019
1331,000000	87,115740
1330,000000	87,247735
1329,000000	87,354608
1328,000000	87,436508
1327,000000	87,502160
1326,000000	87,557670
1325,000000	87,601082
1324,000000	87,626124
1323,000000	87,624526
1322,000000	87,585585
1321,000000	87,500364
1320,000000	87,370921
1319,000000	87,212355
1318,000000	87,041173
1317,000000	86,865212
1316,000000	86,684705
1315,000000	86,495679
1314,000000	86,288347
1313,000000	86,048535
1312,000000	85,766420
1311,000000	85,434402
1310,000000	85,035699
1309,000000	84,547327
1308,000000	83,958933
1307,000000	83,284255
1306,000000	82,545694
1305,000000	81,757993
1304,000000	80,934190
1303,000000	80,086863
1302,000000	79,213188
1301,000000	78,289711
1300,000000	77,294107
1299,000000	76,222047
1298,000000	75,073092
1297,000000	73,844620
1296,000000	72,554151
1295,000000	71,247889
1294,000000	69,972400
1293,000000	68,760308
1292,000000	67,654711
1291,000000	66,716775
1290,000000	65,988162
1289,000000	65,465166
1288,000000	65,125528
1287,000000	64,940588
1286,000000	64,850910
1285,000000	64,772960
1284,000000	64,644830
1283,000000	64,446215
1282,000000	64,169365
1281,000000	63,804618
1280,000000	63,365563
1279,000000	62,895011
1278,000000	62,430032
1277,000000	61,987112
1276,000000	61,589901
1275,000000	61,276449
1274,000000	61,062802
1273,000000	60,932496
1272,000000	60,872275
1271,000000	60,884676
1270,000000	60,957733
1269,000000	61,055805
1268,000000	61,155161
1267,000000	61,255695
1266,000000	61,349396
1265,000000	61,412179
1264,000000	61,435287
1263,000000	61,432706
1262,000000	61,408392
1261,000000	61,345844
1260,000000	61,238221
1259,000000	61,100643
1258,000000	60,951688
1257,000000	60,822776
1256,000000	60,792927
1255,000000	60,973612
1254,000000	61,428045
1253,000000	62,126554
1252,000000	62,985406
1251,000000	63,915211
1250,000000	64,841918
1249,000000	65,720677
1248,000000	66,548659
1247,000000	67,348830
1246,000000	68,133791
1245,000000	68,900749
1244,000000	69,652749
1243,000000	70,400888
1242,000000	71,146778
1241,000000	71,884590
1240,000000	72,619105
1239,000000	73,363564
1238,000000	74,121046
1237,000000	74,882812
1236,000000	75,642212
1235,000000	76,394278
1234,000000	77,126503
1233,000000	77,827133
1232,000000	78,503181
1231,000000	79,180998
1230,000000	79,893243
1229,000000	80,671457
1228,000000	81,539365
1227,000000	82,495732
1226,000000	83,502926
1225,000000	84,501408
1224,000000	85,434790
1223,000000	86,263140
1222,000000	86,964267
1221,000000	87,535335
1220,000000	87,987588
1219,000000	88,334763
1218,000000	88,591371
1217,000000	88,773011
1216,000000	88,896393
1215,000000	88,976139
1214,000000	89,024037
1213,000000	89,054118
1212,000000	89,079256
1211,000000	89,104773
1210,000000	89,128239
1209,000000	89,145519
1208,000000	89,155252
1207,000000	89,156652
1206,000000	89,148704
1205,000000	89,132824
1204,000000	89,113171
1203,000000	89,093727
1202,000000	89,077762
1201,000000	89,070417
1200,000000	89,078147
1199,000000	89,104820
1198,000000	89,150469
1197,000000	89,215010
1196,000000	89,299540
1195,000000	89,403110
1194,000000	89,523420
1193,000000	89,660502
1192,000000	89,816645
1191,000000	89,991546
1190,000000	90,181468
1189,000000	90,384699
1188,000000	90,601612
1187,000000	90,828561
1186,000000	91,056399
1185,000000	91,276087
1184,000000	91,481255
1183,000000	91,665933
1182,000000	91,825601
1181,000000	91,960703
1180,000000	92,074956
1179,000000	92,168372
1178,000000	92,237134
1177,000000	92,278420
1176,000000	92,289779
1175,000000	92,266953
1174,000000	92,204684
1173,000000	92,100960
1172,000000	91,956193
1171,000000	91,768322
1170,000000	91,534610
1169,000000	91,256307
1168,000000	90,942633
1167,000000	90,614011
1166,000000	90,304854
1165,000000	90,058971
1164,000000	89,913254
1163,000000	89,876597
1162,000000	89,921549
1161,000000	89,999027
1160,000000	90,060974
1159,000000	90,074887
1158,000000	90,027208
1157,000000	89,920032
1156,000000	89,762613
1155,000000	89,563453
1154,000000	89,327003
1153,000000	89,054010
1152,000000	88,742209
1151,000000	88,381974
1150,000000	87,958307
1149,000000	87,456995
1148,000000	86,867573
1147,000000	86,182744
1146,000000	85,393916
1145,000000	84,497562
1144,000000	83,505634
1143,000000	82,447130
1142,000000	81,361578
1141,000000	80,293886
1140,000000	79,294206
1139,000000	78,406344
1138,000000	77,647218
1137,000000	77,001971
1136,000000	76,441671
1135,000000	75,931507
1134,000000	75,425668
1133,000000	74,878970
1132,000000	74,270253
1131,000000	73,606642
1130,000000	72,904915
1129,000000	72,185171
1128,000000	71,483862
1127,000000	70,846964
1126,000000	70,303730
1125,000000	69,863582
1124,000000	69,540976
1123,000000	69,368056
1122,000000	69,372071
1121,000000	69,571069
1120,000000	69,991345
1119,000000	70,656649
1118,000000	71,563358
1117,000000	72,673786
1116,000000	73,939571
1115,000000	75,308197
1114,000000	76,710609
1113,000000	78,074014
1112,000000	79,344390
1111,000000	80,487950
1110,000000	81,478726
1109,000000	82,303655
1108,000000	82,970657
1107,000000	83,505115
1106,000000	83,937686
1105,000000	84,297842
1104,000000	84,616679
1103,000000	84,917242
1102,000000	85,206287
1101,000000	85,479240
1100,000000	85,729655
1099,000000	85,952671
1098,000000	86,141331
1097,000000	86,290481
1096,000000	86,402578
1095,000000	86,482788
1094,000000	86,532100
1093,000000	86,546961
1092,000000	86,524478
1091,000000	86,463164
1090,000000	86,356756
1089,000000	86,194774
1088,000000	85,963955
1087,000000	85,646507
1086,000000	85,219756
1085,000000	84,654636
1084,000000	83,921696
1083,000000	82,992027
1082,000000	81,840848
1081,000000	80,465217
1080,000000	78,898303
1079,000000	77,210046
1078,000000	75,485786
1077,000000	73,813505
1076,000000	72,289923
1075,000000	71,021612
1074,000000	70,098181
1073,000000	69,579512
1072,000000	69,513384
1071,000000	69,921427
1070,000000	70,776313
1069,000000	71,998280
1068,000000	73,484239
1067,000000	75,128602
1066,000000	76,819709
1065,000000	78,461739
1064,000000	79,994623
1063,000000	81,388124
1062,000000	82,627229
1061,000000	83,713629
1060,000000	84,664521
1059,000000	85,497275
1058,000000	86,220775
1057,000000	86,840204
1056,000000	87,367240
1055,000000	87,812295
1054,000000	88,178019
1053,000000	88,467104
1052,000000	88,684596
1051,000000	88,833982
1050,000000	88,910846
1049,000000	88,905725
1048,000000	88,808267
1047,000000	88,599583
1046,000000	88,255095
1045,000000	87,760465
1044,000000	87,131755
1043,000000	86,425797
1042,000000	85,735916
1041,000000	85,176585
1040,000000	84,857526
1039,000000	84,848823
1038,000000	85,150120
1037,000000	85,695664
1036,000000	86,382169
1035,000000	87,098974
1034,000000	87,756668
1033,000000	88,307452
1032,000000	88,746103
1031,000000	89,087151
1030,000000	89,345893
1029,000000	89,537561
1028,000000	89,683059
1027,000000	89,803290
1026,000000	89,911435
1025,000000	90,013686
1024,000000	90,112693
1023,000000	90,209067
1022,000000	90,301865
1021,000000	90,391389
1020,000000	90,478225
1019,000000	90,558449
1018,000000	90,625551
1017,000000	90,678259
1016,000000	90,721166
1015,000000	90,756034
1014,000000	90,777683
1013,000000	90,781099
1012,000000	90,766386
1011,000000	90,734618
1010,000000	90,685484
1009,000000	90,621590
1008,000000	90,550191
1007,000000	90,475750
1006,000000	90,394702
1005,000000	90,301490
1004,000000	90,195120
1003,000000	90,077273
1002,000000	89,947748
1001,000000	89,805933
1000,000000	89,653772
999,000000	89,493075
998,000000	89,323737
997,000000	89,148704
996,000000	88,977837
995,000000	88,822371
994,000000	88,687487
993,000000	88,573159
992,000000	88,478486
991,000000	88,400037
990,000000	88,328341
989,000000	88,250364
988,000000	88,153380
987,000000	88,024464
986,000000	87,851390
985,000000	87,630575
984,000000	87,370303
983,000000	87,082002
982,000000	86,771673
981,000000	86,443083
980,000000	86,105575
979,000000	85,771292
978,000000	85,447962
977,000000	85,140525
976,000000	84,855684
975,000000	84,596561
974,000000	84,355626
973,000000	84,121229
972,000000	83,887780
971,000000	83,650873
970,000000	83,396287
969,000000	83,104669
968,000000	82,766603
967,000000	82,385608
966,000000	81,969541
965,000000	81,530432
964,000000	81,090863
963,000000	80,678207
962,000000	80,309793
961,000000	79,992714
960,000000	79,736369
959,000000	79,554449
958,000000	79,457137
957,000000	79,449919
956,000000	79,541247
955,000000	79,736202
954,000000	80,023172
953,000000	80,378979
952,000000	80,781275
951,000000	81,209268
950,000000	81,637301
949,000000	82,043386
948,000000	82,424122
947,000000	82,790673
946,000000	83,152774
945,000000	83,513764
944,000000	83,876245
943,000000	84,239942
942,000000	84,595985
941,000000	84,932750
940,000000	85,246815
939,000000	85,541445
938,000000	85,817040
937,000000	86,071975
936,000000	86,309954
935,000000	86,537442
934,000000	86,754658
933,000000	86,955183
932,000000	87,134734
931,000000	87,294013
930,000000	87,433683
929,000000	87,552951
928,000000	87,651725
927,000000	87,730374
926,000000	87,789067
925,000000	87,833464
924,000000	87,880628
923,000000	87,953893
922,000000	88,070305
921,000000	88,234412
920,000000	88,440367
919,000000	88,673359
918,000000	88,911377
917,000000	89,132434
916,000000	89,321914
915,000000	89,471925
914,000000	89,578284
913,000000	89,642660
912,000000	89,675928
911,000000	89,694843
910,000000	89,714855
909,000000	89,747907
908,000000	89,803305
907,000000	89,885797
906,000000	89,993234
905,000000	90,119389
904,000000	90,257619
903,000000	90,399888
902,000000	90,535719
901,000000	90,656418
900,000000	90,758372
899,000000	90,839650
898,000000	90,896463
897,000000	90,927113
896,000000	90,937869
895,000000	90,940802
894,000000	90,946362
893,000000	90,958537
892,000000	90,973292
891,000000	90,977854
890,000000	90,950967
889,000000	90,867324
888,000000	90,703221
887,000000	90,442996
886,000000	90,091978
885,000000	89,685915
884,000000	89,277115
883,000000	88,893568
882,000000	88,505520
881,000000	88,041917
880,000000	87,448747
879,000000	86,741617
878,000000	86,010195
877,000000	85,383468
876,000000	84,982413
875,000000	84,880641
874,000000	85,082615
873,000000	85,528605
872,000000	86,121558
871,000000	86,752875
870,000000	87,328094
869,000000	87,791184
868,000000	88,132643
867,000000	88,373997
866,000000	88,543253
865,000000	88,662321
864,000000	88,747755
863,000000	88,813326
862,000000	88,867800
861,000000	88,915420
860,000000	88,959466
859,000000	89,004265
858,000000	89,055066
857,000000	89,118144
856,000000	89,199759
855,000000	89,302284
854,000000	89,421939
853,000000	89,550352
852,000000	89,675452
851,000000	89,781810
850,000000	89,858886
849,000000	89,914409
848,000000	89,973593
847,000000	90,056704
846,000000	90,157579
845,000000	90,249553
844,000000	90,309902
843,000000	90,334047
842,000000	90,329578
841,000000	90,304814
840,000000	90,264618
839,000000	90,211155
838,000000	90,146239
837,000000	90,075209
836,000000	90,009120
835,000000	89,960232
834,000000	89,936102
833,000000	89,941087
832,000000	89,983100
831,000000	90,074406
830,000000	90,223710
829,000000	90,429836
828,000000	90,681196
827,000000	90,959135
826,000000	91,243448
825,000000	91,518724
824,000000	91,777260
823,000000	92,015541
822,000000	92,230763
821,000000	92,422222
820,000000	92,592955
819,000000	92,746135
818,000000	92,881426
817,000000	92,997288
816,000000	93,095232
815,000000	93,179367
814,000000	93,252253
813,000000	93,313998
812,000000	93,364873
811,000000	93,405815
810,000000	93,436205
809,000000	93,452240
808,000000	93,447220
807,000000	93,412008
806,000000	93,335262
805,000000	93,205874
804,000000	93,015895
803,000000	92,763142
802,000000	92,455168
801,000000	92,113654
800,000000	91,773067
799,000000	91,469054
798,000000	91,225278
797,000000	91,049482
796,000000	90,935512
795,000000	90,862015
794,000000	90,792383
793,000000	90,687135
792,000000	90,524116
791,000000	90,309578
790,000000	90,071737
789,000000	89,844532
788,000000	89,652780
787,000000	89,504942
786,000000	89,396285
785,000000	89,318900
784,000000	89,267914
783,000000	89,238910
782,000000	89,224357
781,000000	89,216366
780,000000	89,208972
779,000000	89,194022
778,000000	89,158745
777,000000	89,093628
776,000000	89,002150
775,000000	88,898778
774,000000	88,798425
773,000000	88,711235
772,000000	88,644541
771,000000	88,603548
770,000000	88,590058
769,000000	88,604713
768,000000	88,651275
767,000000	88,736124
766,000000	88,864574
765,000000	89,038024
764,000000	89,249916
763,000000	89,479577
762,000000	89,691751
761,000000	89,847053
760,000000	89,913739
759,000000	89,870543
758,000000	89,702817
757,000000	89,401912
756,000000	88,965780
755,000000	88,393120
754,000000	87,678038
753,000000	86,814803
752,000000	85,808111
751,000000	84,673563
750,000000	83,432678
749,000000	82,116347
748,000000	80,770687
747,000000	79,454626
746,000000	78,236195
745,000000	77,197288
744,000000	76,428568
743,000000	76,007034
742,000000	75,979702
741,000000	76,364002
740,000000	77,145117
739,000000	78,262630
738,000000	79,612221
737,000000	81,066657
736,000000	82,499386
735,000000	83,803103
734,000000	84,903837
733,000000	85,767594
732,000000	86,398121
731,000000	86,830903
730,000000	87,124159
729,000000	87,347218
728,000000	87,565784
727,000000	87,826319
726,000000	88,145644
725,000000	88,510214
724,000000	88,884428
723,000000	89,224256
722,000000	89,490221
721,000000	89,654951
720,000000	89,705323
719,000000	89,637761
718,000000	89,447757
717,000000	89,125656
716,000000	88,667634
715,000000	88,090434
714,000000	87,430930
713,000000	86,725760
712,000000	85,983116
711,000000	85,169688
710,000000	84,237025
709,000000	83,179780
708,000000	82,074021
707,000000	81,058436
706,000000	80,278599
705,000000	79,836065
704,000000	79,750989
703,000000	79,945069
702,000000	80,272013
701,000000	80,585791
700,000000	80,794199
699,000000	80,869308
698,000000	80,831227
697,000000	80,724976
696,000000	80,595472
695,000000	80,470472
694,000000	80,368798
693,000000	80,320135
692,000000	80,361782
691,000000	80,515413
690,000000	80,780280
689,000000	81,142381
688,000000	81,571708
687,000000	82,018890
686,000000	82,437076
685,000000	82,805292
684,000000	83,122647
683,000000	83,391874
682,000000	83,620357
681,000000	83,827944
680,000000	84,036811
679,000000	84,256195
678,000000	84,488445
677,000000	84,743083
676,000000	85,030903
675,000000	85,351569
674,000000	85,697639
673,000000	86,058625
672,000000	86,413952
671,000000	86,750191
670,000000	87,095692
669,000000	87,530373
668,000000	88,060074
667,000000	88,498836
666,000000	88,748869
665,000000	88,889984
664,000000	88,989133
663,000000	89,052633
662,000000	89,051966
661,000000	88,953033
660,000000	88,731320
659,000000	88,373031
658,000000	87,870055
657,000000	87,207160
656,000000	86,369242
655,000000	85,380963
654,000000	84,330589
653,000000	83,337239
652,000000	82,505071
651,000000	81,891501
650,000000	81,471445
649,000000	81,143433
648,000000	80,806578
647,000000	80,414975
646,000000	79,950492
645,000000	79,386854
644,000000	78,708670
643,000000	77,934388
642,000000	77,089394
641,000000	76,185506
640,000000	75,262037
639,000000	74,417258
638,000000	73,755211
637,000000	73,328005
636,000000	73,155028
635,000000	73,244821
634,000000	73,554365
633,000000	73,981417
632,000000	74,432286
631,000000	74,856820
630,000000	75,215203
629,000000	75,466335
628,000000	75,607515
627,000000	75,681657
626,000000	75,722251
625,000000	75,715786
624,000000	75,636379
623,000000	75,484870
622,000000	75,273934
621,000000	75,006465
620,000000	74,689606
619,000000	74,346620
618,000000	73,996465
617,000000	73,643638
616,000000	73,302385
615,000000	73,000174
614,000000	72,740362
613,000000	72,494435
612,000000	72,245455
611,000000	72,009072
610,000000	71,800722
609,000000	71,618264
608,000000	71,474432
607,000000	71,416724
606,000000	71,496730
605,000000	71,751771
604,000000	72,227207
603,000000	72,974578
602,000000	74,011984
601,000000	75,301088
600,000000	76,760658
599,000000	78,284880
598,000000	79,768849
597,000000	81,140716
596,000000	82,362622
595,000000	83,409696
594,000000	84,272411
593,000000	84,974063
592,000000	85,555285
591,000000	86,039438
590,000000	86,430322
589,000000	86,739219
588,000000	86,994001
587,000000	87,215468
586,000000	87,402486
585,000000	87,547309
584,000000	87,655284
583,000000	87,743317
582,000000	87,824656
581,000000	87,905694
580,000000	87,994118
579,000000	88,099506
578,000000	88,225541
577,000000	88,369460
576,000000	88,530987
575,000000	88,715968
574,000000	88,928701
573,000000	89,163132
572,000000	89,402797
571,000000	89,629128
570,000000	89,833144
569,000000	90,017722
568,000000	90,185989
567,000000	90,335327
566,000000	90,465901
565,000000	90,583155
564,000000	90,686431
563,000000	90,768364
562,000000	90,830264
561,000000	90,883778
560,000000	90,931222
559,000000	90,959125
558,000000	90,962185
557,000000	90,958705
556,000000	90,969109
555,000000	90,989886
554,000000	91,000581
553,000000	90,990920
552,000000	90,967733
551,000000	90,940437
550,000000	90,911288
549,000000	90,879112
548,000000	90,847819
547,000000	90,829697
546,000000	90,837014
545,000000	90,864968
544,000000	90,889714
543,000000	90,893256
542,000000	90,885210
541,000000	90,890388
540,000000	90,917642
539,000000	90,956567
538,000000	91,003926
537,000000	91,070852
536,000000	91,157154
535,000000	91,239779
534,000000	91,303126
533,000000	91,363128
532,000000	91,441090
531,000000	91,529010
530,000000	91,601804
529,000000	91,652987
528,000000	91,694038
527,000000	91,726966
526,000000	91,740978
525,000000	91,737190
524,000000	91,732494
523,000000	91,735689
522,000000	91,741393
521,000000	91,746445
520,000000	91,756971
519,000000	91,775090
518,000000	91,789027
517,000000	91,785154
516,000000	91,764225
515,000000	91,739761
514,000000	91,725826
513,000000	91,727698
512,000000	91,736518
511,000000	91,731772
510,000000	91,696884
509,000000	91,633826
508,000000	91,559862
507,000000	91,495026
506,000000	91,451520
505,000000	91,428937
504,000000	91,416133
503,000000	91,394691
502,000000	91,347463
501,000000	91,271080
500,000000	91,176748
499,000000	91,077393
498,000000	90,979257
497,000000	90,883309
496,000000	90,789001
495,000000	90,697839
494,000000	90,614227
493,000000	90,542122
492,000000	90,481776
491,000000	90,429088
490,000000	90,379982
489,000000	90,338011
488,000000	90,319515
487,000000	90,347153
486,000000	90,427590
485,000000	90,534582
484,000000	90,629757
483,000000	90,710472
482,000000	90,814316
481,000000	90,965645
480,000000	91,141563
479,000000	91,299744
478,000000	91,423233
477,000000	91,521548
476,000000	91,597629
475,000000	91,640364
474,000000	91,651284
473,000000	91,662352
472,000000	91,714957
471,000000	91,816762
470,000000	91,937307
469,000000	92,038636
468,000000	92,092928
467,000000	92,100225
466,000000	92,092590
465,000000	92,092041
464,000000	92,081412
463,000000	92,046703
462,000000	92,027300
461,000000	92,079461
460,000000	92,197213
459,000000	92,304598
458,000000	92,324314
457,000000	92,253320
456,000000	92,146850
455,000000	92,047217
454,000000	91,975742
453,000000	91,947461
452,000000	91,957418
451,000000	91,978153
450,000000	91,993035
