# Supplementary material for: Machine learning-assisted non-destructive plasticizer identification and quantification in historical PVC objects based on IR spectroscopy
Source: Sci Rep. 2022 Mar 23;12:5017. doi: 10.1038/s41598-022-08862-1 (PMC8943100; doi:10.1038/s41598-022-08862-1)
Supplement: Supplementary file 1 — Supplementary Information 1. [file 41598_2022_8862_MOESM1_ESM.zip › Plasticizers_PVC_data/ATR_FTIR_all/TRUMP-WHITE.ASC]

PE IR       SUBTECH     SPECTRUM    ASCII       PEDS        4.00        
   -1
TRUMP-WHITE.ASC
21/06/21
16:02:45.00
21/06/21
16:02:45.00
Tja�a Rijavec
Sample 050 By tjasar Date Monday, June 21 2021
450,000000
#HDR
-1
-1
#GR
cm-1
%T
1.0
0.0
4000,000000
-1,000000
3551
8
100,074409
59,496798
#DATA
4000,000000	99,495006
3999,000000	99,492173
3998,000000	99,490649
3997,000000	99,491223
3996,000000	99,493655
3995,000000	99,496715
3994,000000	99,499043
3993,000000	99,499814
3992,000000	99,498987
3991,000000	99,497183
3990,000000	99,495447
3989,000000	99,494758
3988,000000	99,495432
3987,000000	99,497080
3986,000000	99,499237
3985,000000	99,501924
3984,000000	99,505350
3983,000000	99,509133
3982,000000	99,512235
3981,000000	99,513968
3980,000000	99,514802
3979,000000	99,515905
3978,000000	99,517854
3977,000000	99,519955
3976,000000	99,520879
3975,000000	99,519911
3974,000000	99,517565
3973,000000	99,515166
3972,000000	99,513912
3971,000000	99,514203
3970,000000	99,515601
3969,000000	99,517191
3968,000000	99,518122
3967,000000	99,518050
3966,000000	99,517429
3965,000000	99,517288
3964,000000	99,518358
3963,000000	99,520206
3962,000000	99,521397
3961,000000	99,520809
3960,000000	99,518723
3959,000000	99,516412
3958,000000	99,514933
3957,000000	99,514482
3956,000000	99,514798
3955,000000	99,515597
3954,000000	99,516710
3953,000000	99,517954
3952,000000	99,519060
3951,000000	99,519870
3950,000000	99,520374
3949,000000	99,520542
3948,000000	99,520200
3947,000000	99,519436
3946,000000	99,519049
3945,000000	99,519793
3944,000000	99,521311
3943,000000	99,522513
3942,000000	99,522888
3941,000000	99,523287
3940,000000	99,524866
3939,000000	99,527331
3938,000000	99,528934
3937,000000	99,528169
3936,000000	99,525453
3935,000000	99,522665
3934,000000	99,521582
3933,000000	99,522989
3932,000000	99,526443
3931,000000	99,530594
3930,000000	99,533715
3929,000000	99,534835
3928,000000	99,534453
3927,000000	99,533829
3926,000000	99,533735
3925,000000	99,534002
3924,000000	99,534606
3923,000000	99,535973
3922,000000	99,537921
3921,000000	99,539280
3920,000000	99,539336
3919,000000	99,539122
3918,000000	99,540495
3917,000000	99,543799
3916,000000	99,547571
3915,000000	99,550391
3914,000000	99,551599
3913,000000	99,550835
3912,000000	99,548119
3911,000000	99,544215
3910,000000	99,540464
3909,000000	99,537831
3908,000000	99,537068
3907,000000	99,538566
3906,000000	99,541818
3905,000000	99,545032
3904,000000	99,546644
3903,000000	99,547851
3902,000000	99,551749
3901,000000	99,559343
3900,000000	99,567670
3899,000000	99,572739
3898,000000	99,573428
3897,000000	99,571321
3896,000000	99,567612
3895,000000	99,562730
3894,000000	99,558152
3893,000000	99,556269
3892,000000	99,557712
3891,000000	99,559112
3890,000000	99,557538
3889,000000	99,554843
3888,000000	99,554606
3887,000000	99,557408
3886,000000	99,560759
3885,000000	99,562653
3884,000000	99,564240
3883,000000	99,567682
3882,000000	99,572664
3881,000000	99,576481
3880,000000	99,576488
3879,000000	99,572575
3878,000000	99,567779
3877,000000	99,565125
3876,000000	99,564752
3875,000000	99,564240
3874,000000	99,561963
3873,000000	99,560287
3872,000000	99,563821
3871,000000	99,573284
3870,000000	99,582820
3869,000000	99,586739
3868,000000	99,587141
3867,000000	99,588961
3866,000000	99,592248
3865,000000	99,594276
3864,000000	99,594798
3863,000000	99,595044
3862,000000	99,594486
3861,000000	99,591895
3860,000000	99,587557
3859,000000	99,581929
3858,000000	99,575118
3857,000000	99,567993
3856,000000	99,564136
3855,000000	99,567962
3854,000000	99,578192
3853,000000	99,588623
3852,000000	99,596138
3851,000000	99,603066
3850,000000	99,609347
3849,000000	99,612229
3848,000000	99,610770
3847,000000	99,606739
3846,000000	99,602206
3845,000000	99,598529
3844,000000	99,596350
3843,000000	99,595360
3842,000000	99,595393
3841,000000	99,597127
3840,000000	99,601105
3839,000000	99,606507
3838,000000	99,611996
3837,000000	99,616505
3836,000000	99,620240
3835,000000	99,624128
3834,000000	99,628377
3833,000000	99,631972
3832,000000	99,633478
3831,000000	99,633013
3830,000000	99,632891
3829,000000	99,635257
3828,000000	99,639354
3827,000000	99,641338
3826,000000	99,638542
3825,000000	99,633581
3824,000000	99,632445
3823,000000	99,638291
3822,000000	99,647368
3821,000000	99,652381
3820,000000	99,651783
3819,000000	99,651664
3818,000000	99,656376
3817,000000	99,662287
3816,000000	99,662483
3815,000000	99,656604
3814,000000	99,651298
3813,000000	99,649785
3812,000000	99,648318
3811,000000	99,643543
3810,000000	99,637551
3809,000000	99,635377
3808,000000	99,638525
3807,000000	99,643284
3806,000000	99,646837
3805,000000	99,651682
3804,000000	99,660962
3803,000000	99,672393
3802,000000	99,679032
3801,000000	99,677288
3800,000000	99,673251
3799,000000	99,675004
3798,000000	99,682095
3797,000000	99,687806
3796,000000	99,687186
3795,000000	99,682048
3794,000000	99,677500
3793,000000	99,675940
3792,000000	99,676119
3791,000000	99,676594
3790,000000	99,677223
3789,000000	99,678421
3788,000000	99,680474
3787,000000	99,683390
3786,000000	99,686572
3785,000000	99,688808
3784,000000	99,689572
3783,000000	99,690368
3782,000000	99,693440
3781,000000	99,698701
3780,000000	99,703047
3779,000000	99,703383
3778,000000	99,700259
3777,000000	99,696974
3776,000000	99,695257
3775,000000	99,693679
3774,000000	99,690852
3773,000000	99,688189
3772,000000	99,688183
3771,000000	99,690909
3770,000000	99,694140
3769,000000	99,696512
3768,000000	99,699034
3767,000000	99,702257
3766,000000	99,704274
3765,000000	99,703064
3764,000000	99,700198
3763,000000	99,699940
3762,000000	99,704258
3761,000000	99,710420
3760,000000	99,714617
3759,000000	99,715739
3758,000000	99,714609
3757,000000	99,711822
3756,000000	99,708724
3755,000000	99,707643
3754,000000	99,710003
3753,000000	99,715104
3752,000000	99,721466
3751,000000	99,727333
3750,000000	99,729317
3749,000000	99,725551
3748,000000	99,720198
3747,000000	99,719706
3746,000000	99,725886
3745,000000	99,731623
3744,000000	99,729348
3743,000000	99,724960
3742,000000	99,728263
3741,000000	99,737287
3740,000000	99,744918
3739,000000	99,749130
3738,000000	99,752927
3737,000000	99,757095
3736,000000	99,759402
3735,000000	99,760024
3734,000000	99,760613
3733,000000	99,760036
3732,000000	99,755735
3731,000000	99,748817
3730,000000	99,743909
3729,000000	99,743818
3728,000000	99,746628
3727,000000	99,748046
3726,000000	99,746582
3725,000000	99,744952
3724,000000	99,745256
3723,000000	99,746217
3722,000000	99,745727
3721,000000	99,743945
3720,000000	99,742659
3719,000000	99,742790
3718,000000	99,743576
3717,000000	99,744200
3716,000000	99,745837
3715,000000	99,750142
3714,000000	99,756210
3713,000000	99,760169
3712,000000	99,758685
3711,000000	99,753278
3710,000000	99,748434
3709,000000	99,746136
3708,000000	99,745078
3707,000000	99,743382
3706,000000	99,740933
3705,000000	99,739197
3704,000000	99,738654
3703,000000	99,737062
3702,000000	99,731157
3701,000000	99,720592
3700,000000	99,709072
3699,000000	99,700830
3698,000000	99,696572
3697,000000	99,693738
3696,000000	99,690309
3695,000000	99,686963
3694,000000	99,685012
3693,000000	99,684607
3692,000000	99,685671
3691,000000	99,688700
3690,000000	99,692842
3689,000000	99,694009
3688,000000	99,689122
3687,000000	99,680987
3686,000000	99,674305
3685,000000	99,669499
3684,000000	99,664012
3683,000000	99,657039
3682,000000	99,650434
3681,000000	99,644762
3680,000000	99,637517
3679,000000	99,627901
3678,000000	99,620026
3677,000000	99,618909
3676,000000	99,623581
3675,000000	99,628743
3674,000000	99,632496
3673,000000	99,638990
3672,000000	99,648289
3671,000000	99,653474
3670,000000	99,649519
3669,000000	99,640983
3668,000000	99,636063
3667,000000	99,636801
3666,000000	99,639308
3665,000000	99,639450
3664,000000	99,636065
3663,000000	99,630714
3662,000000	99,625456
3661,000000	99,621330
3660,000000	99,619014
3659,000000	99,619427
3658,000000	99,622609
3657,000000	99,626382
3656,000000	99,628073
3655,000000	99,628707
3654,000000	99,631766
3653,000000	99,638081
3652,000000	99,643706
3651,000000	99,643456
3650,000000	99,638392
3649,000000	99,636358
3648,000000	99,639447
3647,000000	99,641679
3646,000000	99,640158
3645,000000	99,637269
3644,000000	99,635566
3643,000000	99,635205
3642,000000	99,635051
3641,000000	99,634121
3640,000000	99,631948
3639,000000	99,628093
3638,000000	99,623010
3637,000000	99,618933
3636,000000	99,617851
3635,000000	99,618506
3634,000000	99,617282
3633,000000	99,612999
3632,000000	99,608239
3631,000000	99,605111
3630,000000	99,600894
3629,000000	99,592003
3628,000000	99,582396
3627,000000	99,579565
3626,000000	99,585156
3625,000000	99,593811
3624,000000	99,599815
3623,000000	99,601878
3622,000000	99,602401
3621,000000	99,603195
3620,000000	99,603056
3619,000000	99,599442
3618,000000	99,592299
3617,000000	99,584807
3616,000000	99,580266
3615,000000	99,579065
3614,000000	99,579032
3613,000000	99,578003
3612,000000	99,575543
3611,000000	99,572663
3610,000000	99,570001
3609,000000	99,567194
3608,000000	99,564099
3607,000000	99,561467
3606,000000	99,560243
3605,000000	99,560845
3604,000000	99,562956
3603,000000	99,565407
3602,000000	99,566586
3601,000000	99,565377
3600,000000	99,562401
3599,000000	99,559702
3598,000000	99,558531
3597,000000	99,558054
3596,000000	99,556250
3595,000000	99,551863
3594,000000	99,545474
3593,000000	99,539214
3592,000000	99,534834
3591,000000	99,532808
3590,000000	99,532138
3589,000000	99,530820
3588,000000	99,527477
3587,000000	99,523084
3586,000000	99,519396
3585,000000	99,517218
3584,000000	99,515849
3583,000000	99,513538
3582,000000	99,509022
3581,000000	99,502773
3580,000000	99,496446
3579,000000	99,491442
3578,000000	99,487568
3577,000000	99,483419
3576,000000	99,477926
3575,000000	99,471765
3574,000000	99,466923
3573,000000	99,464615
3572,000000	99,463993
3571,000000	99,463100
3570,000000	99,460759
3569,000000	99,456865
3568,000000	99,452270
3567,000000	99,448449
3566,000000	99,445793
3565,000000	99,443325
3564,000000	99,440633
3563,000000	99,437399
3562,000000	99,432766
3561,000000	99,426387
3560,000000	99,419247
3559,000000	99,412985
3558,000000	99,408397
3557,000000	99,404807
3556,000000	99,400988
3555,000000	99,396535
3554,000000	99,392273
3553,000000	99,389271
3552,000000	99,387741
3551,000000	99,387068
3550,000000	99,386778
3549,000000	99,386578
3548,000000	99,385651
3547,000000	99,382996
3546,000000	99,378678
3545,000000	99,374029
3544,000000	99,370412
3543,000000	99,368052
3542,000000	99,365964
3541,000000	99,362783
3540,000000	99,357894
3539,000000	99,351968
3538,000000	99,346593
3537,000000	99,343034
3536,000000	99,341175
3535,000000	99,339665
3534,000000	99,337338
3533,000000	99,334353
3532,000000	99,331736
3531,000000	99,330211
3530,000000	99,329404
3529,000000	99,328206
3528,000000	99,325861
3527,000000	99,322669
3526,000000	99,319475
3525,000000	99,316855
3524,000000	99,314899
3523,000000	99,313381
3522,000000	99,311715
3521,000000	99,309018
3520,000000	99,304696
3519,000000	99,299064
3518,000000	99,293443
3517,000000	99,289372
3516,000000	99,287406
3515,000000	99,286727
3514,000000	99,285829
3513,000000	99,283630
3512,000000	99,279927
3511,000000	99,275255
3510,000000	99,270528
3509,000000	99,266609
3508,000000	99,264014
3507,000000	99,262851
3506,000000	99,262626
3505,000000	99,261994
3504,000000	99,259325
3503,000000	99,254043
3502,000000	99,247138
3501,000000	99,240192
3500,000000	99,234039
3499,000000	99,228504
3498,000000	99,223118
3497,000000	99,217766
3496,000000	99,212504
3495,000000	99,206926
3494,000000	99,200154
3493,000000	99,191614
3492,000000	99,181714
3491,000000	99,171681
3490,000000	99,162768
3489,000000	99,155316
3488,000000	99,148298
3487,000000	99,139763
3486,000000	99,128162
3485,000000	99,113782
3484,000000	99,099167
3483,000000	99,087957
3482,000000	99,082134
3481,000000	99,079513
3480,000000	99,074361
3479,000000	99,061383
3478,000000	99,039436
3477,000000	99,011847
3476,000000	98,983841
3475,000000	98,959621
3474,000000	98,941083
3473,000000	98,928422
3472,000000	98,920866
3471,000000	98,916405
3470,000000	98,911353
3469,000000	98,901061
3468,000000	98,881788
3467,000000	98,852706
3466,000000	98,816951
3465,000000	98,781090
3464,000000	98,752776
3463,000000	98,736896
3462,000000	98,732095
3461,000000	98,731296
3460,000000	98,727080
3459,000000	98,717557
3458,000000	98,706846
3457,000000	98,700155
3456,000000	98,699188
3455,000000	98,702101
3454,000000	98,706461
3453,000000	98,711074
3452,000000	98,715590
3451,000000	98,720240
3450,000000	98,726058
3449,000000	98,733976
3448,000000	98,742951
3447,000000	98,749777
3446,000000	98,751757
3445,000000	98,749183
3444,000000	98,744834
3443,000000	98,742216
3442,000000	98,744952
3441,000000	98,756303
3440,000000	98,777404
3439,000000	98,805357
3438,000000	98,833541
3437,000000	98,854440
3436,000000	98,863202
3435,000000	98,859869
3434,000000	98,849285
3433,000000	98,838557
3432,000000	98,832912
3431,000000	98,832492
3430,000000	98,832671
3429,000000	98,827910
3428,000000	98,816096
3427,000000	98,799989
3426,000000	98,785190
3425,000000	98,776707
3424,000000	98,776509
3423,000000	98,783004
3422,000000	98,792117
3421,000000	98,799567
3420,000000	98,803528
3419,000000	98,805847
3418,000000	98,810509
3417,000000	98,820483
3416,000000	98,835691
3415,000000	98,853442
3414,000000	98,870439
3413,000000	98,884530
3412,000000	98,895134
3411,000000	98,902604
3410,000000	98,907452
3409,000000	98,910076
3408,000000	98,911088
3407,000000	98,911822
3406,000000	98,914327
3405,000000	98,920455
3404,000000	98,930587
3403,000000	98,942981
3402,000000	98,954519
3401,000000	98,962520
3400,000000	98,966206
3399,000000	98,966769
3398,000000	98,966297
3397,000000	98,966692
3396,000000	98,969128
3395,000000	98,973827
3394,000000	98,979838
3393,000000	98,985128
3392,000000	98,987517
3391,000000	98,986010
3390,000000	98,981380
3389,000000	98,975562
3388,000000	98,970601
3387,000000	98,967842
3386,000000	98,967580
3385,000000	98,969227
3384,000000	98,971984
3383,000000	98,975440
3382,000000	98,979469
3381,000000	98,983768
3380,000000	98,987857
3379,000000	98,991603
3378,000000	98,995353
3377,000000	98,999349
3376,000000	99,003210
3375,000000	99,006293
3374,000000	99,008473
3373,000000	99,010392
3372,000000	99,013061
3371,000000	99,017341
3370,000000	99,023434
3369,000000	99,030321
3368,000000	99,035799
3367,000000	99,037714
3366,000000	99,035634
3365,000000	99,031289
3364,000000	99,027378
3363,000000	99,026024
3362,000000	99,027986
3361,000000	99,032565
3360,000000	99,037966
3359,000000	99,042204
3358,000000	99,044188
3357,000000	99,044140
3356,000000	99,043118
3355,000000	99,042323
3354,000000	99,042618
3353,000000	99,044155
3352,000000	99,046133
3351,000000	99,047146
3350,000000	99,046097
3349,000000	99,042878
3348,000000	99,038294
3347,000000	99,033486
3346,000000	99,029368
3345,000000	99,026235
3344,000000	99,023698
3343,000000	99,021175
3342,000000	99,018505
3341,000000	99,015961
3340,000000	99,013695
3339,000000	99,011445
3338,000000	99,008846
3337,000000	99,005845
3336,000000	99,002773
3335,000000	99,000320
3334,000000	98,999448
3333,000000	99,000758
3332,000000	99,003701
3331,000000	99,006807
3330,000000	99,009073
3329,000000	99,010916
3328,000000	99,013374
3327,000000	99,016586
3326,000000	99,019527
3325,000000	99,021231
3324,000000	99,021778
3323,000000	99,021949
3322,000000	99,022282
3321,000000	99,022780
3320,000000	99,023377
3319,000000	99,024389
3318,000000	99,026336
3317,000000	99,029323
3316,000000	99,032728
3315,000000	99,035716
3314,000000	99,038214
3313,000000	99,041200
3312,000000	99,045808
3311,000000	99,052183
3310,000000	99,059508
3309,000000	99,067099
3308,000000	99,074951
3307,000000	99,082966
3306,000000	99,090181
3305,000000	99,095491
3304,000000	99,099228
3303,000000	99,103347
3302,000000	99,109632
3301,000000	99,118030
3300,000000	99,127118
3299,000000	99,135724
3298,000000	99,143462
3297,000000	99,149942
3296,000000	99,154429
3295,000000	99,156839
3294,000000	99,158393
3293,000000	99,160706
3292,000000	99,164394
3291,000000	99,168984
3290,000000	99,174021
3289,000000	99,179652
3288,000000	99,186032
3287,000000	99,192661
3286,000000	99,198679
3285,000000	99,203702
3284,000000	99,208157
3283,000000	99,212690
3282,000000	99,217395
3281,000000	99,221938
3280,000000	99,226485
3279,000000	99,231999
3278,000000	99,239009
3277,000000	99,246201
3276,000000	99,251084
3275,000000	99,252538
3274,000000	99,252244
3273,000000	99,253053
3272,000000	99,256128
3271,000000	99,260118
3270,000000	99,262908
3269,000000	99,263626
3268,000000	99,263158
3267,000000	99,263173
3266,000000	99,264648
3265,000000	99,267054
3264,000000	99,268939
3263,000000	99,269368
3262,000000	99,268735
3261,000000	99,268111
3260,000000	99,268192
3259,000000	99,269197
3258,000000	99,271376
3257,000000	99,274909
3256,000000	99,279294
3255,000000	99,283359
3254,000000	99,286034
3253,000000	99,286932
3252,000000	99,286379
3251,000000	99,285347
3250,000000	99,285197
3249,000000	99,286776
3248,000000	99,289481
3247,000000	99,291670
3246,000000	99,292323
3245,000000	99,292075
3244,000000	99,292361
3243,000000	99,293833
3242,000000	99,295831
3241,000000	99,297206
3240,000000	99,297397
3239,000000	99,296914
3238,000000	99,297050
3237,000000	99,299024
3236,000000	99,303198
3235,000000	99,308861
3234,000000	99,314496
3233,000000	99,318283
3232,000000	99,318912
3231,000000	99,316586
3230,000000	99,313171
3229,000000	99,310857
3228,000000	99,310427
3227,000000	99,311062
3226,000000	99,311651
3225,000000	99,311826
3224,000000	99,311817
3223,000000	99,311974
3222,000000	99,312752
3221,000000	99,314660
3220,000000	99,317756
3219,000000	99,321346
3218,000000	99,324548
3217,000000	99,326971
3216,000000	99,328695
3215,000000	99,329937
3214,000000	99,331047
3213,000000	99,332518
3212,000000	99,334533
3211,000000	99,336614
3210,000000	99,338014
3209,000000	99,338506
3208,000000	99,338632
3207,000000	99,339134
3206,000000	99,340237
3205,000000	99,341372
3204,000000	99,341555
3203,000000	99,340274
3202,000000	99,338266
3201,000000	99,337341
3200,000000	99,339026
3199,000000	99,343171
3198,000000	99,347984
3197,000000	99,351626
3196,000000	99,353857
3195,000000	99,355986
3194,000000	99,359290
3193,000000	99,363674
3192,000000	99,367947
3191,000000	99,371087
3190,000000	99,372875
3189,000000	99,373522
3188,000000	99,373291
3187,000000	99,372705
3186,000000	99,372553
3185,000000	99,373203
3184,000000	99,374190
3183,000000	99,374859
3182,000000	99,375222
3181,000000	99,375738
3180,000000	99,376532
3179,000000	99,377336
3178,000000	99,378031
3177,000000	99,378745
3176,000000	99,379507
3175,000000	99,380327
3174,000000	99,381527
3173,000000	99,383486
3172,000000	99,386085
3171,000000	99,388891
3170,000000	99,391791
3169,000000	99,394839
3168,000000	99,397457
3167,000000	99,398568
3166,000000	99,397953
3165,000000	99,396923
3164,000000	99,397163
3163,000000	99,399095
3162,000000	99,401733
3161,000000	99,403923
3160,000000	99,405451
3159,000000	99,407105
3158,000000	99,409880
3157,000000	99,414197
3156,000000	99,419747
3155,000000	99,425969
3154,000000	99,432403
3153,000000	99,438408
3152,000000	99,442838
3151,000000	99,444514
3150,000000	99,443226
3149,000000	99,440128
3148,000000	99,437117
3147,000000	99,435715
3146,000000	99,436207
3145,000000	99,437565
3144,000000	99,438551
3143,000000	99,439215
3142,000000	99,441025
3141,000000	99,445016
3140,000000	99,450005
3139,000000	99,453254
3138,000000	99,453019
3137,000000	99,450041
3136,000000	99,446570
3135,000000	99,444381
3134,000000	99,443860
3133,000000	99,444407
3132,000000	99,445283
3131,000000	99,446133
3130,000000	99,446856
3129,000000	99,447079
3128,000000	99,446117
3127,000000	99,443881
3126,000000	99,441648
3125,000000	99,441374
3124,000000	99,444102
3123,000000	99,449170
3122,000000	99,454721
3121,000000	99,458703
3120,000000	99,459724
3119,000000	99,457613
3118,000000	99,453281
3117,000000	99,447747
3116,000000	99,441349
3115,000000	99,434291
3114,000000	99,427619
3113,000000	99,422832
3112,000000	99,420413
3111,000000	99,419287
3110,000000	99,417819
3109,000000	99,414814
3108,000000	99,409628
3107,000000	99,402249
3106,000000	99,393771
3105,000000	99,386349
3104,000000	99,382120
3103,000000	99,381939
3102,000000	99,384882
3101,000000	99,388645
3100,000000	99,390714
3099,000000	99,389731
3098,000000	99,386009
3097,000000	99,380694
3096,000000	99,374702
3095,000000	99,368599
3094,000000	99,362985
3093,000000	99,358269
3092,000000	99,354092
3091,000000	99,349480
3090,000000	99,343591
3089,000000	99,335901
3088,000000	99,325844
3087,000000	99,312981
3086,000000	99,297579
3085,000000	99,280526
3084,000000	99,262462
3083,000000	99,243359
3082,000000	99,223041
3081,000000	99,201667
3080,000000	99,179733
3079,000000	99,158016
3078,000000	99,137632
3077,000000	99,119624
3076,000000	99,104351
3075,000000	99,091559
3074,000000	99,081114
3073,000000	99,073381
3072,000000	99,068776
3071,000000	99,067377
3070,000000	99,068797
3069,000000	99,072001
3068,000000	99,075369
3067,000000	99,077536
3066,000000	99,078546
3065,000000	99,079811
3064,000000	99,082783
3063,000000	99,087908
3062,000000	99,094709
3061,000000	99,102388
3060,000000	99,110305
3059,000000	99,118319
3058,000000	99,126898
3057,000000	99,136576
3056,000000	99,147259
3055,000000	99,158363
3054,000000	99,169498
3053,000000	99,180381
3052,000000	99,189934
3051,000000	99,196146
3050,000000	99,197473
3049,000000	99,194409
3048,000000	99,189252
3047,000000	99,184186
3046,000000	99,179610
3045,000000	99,174373
3044,000000	99,167564
3043,000000	99,159694
3042,000000	99,151961
3041,000000	99,144666
3040,000000	99,137113
3039,000000	99,129157
3038,000000	99,122002
3037,000000	99,116859
3036,000000	99,113329
3035,000000	99,109701
3034,000000	99,104541
3033,000000	99,097465
3032,000000	99,088759
3031,000000	99,079103
3030,000000	99,069557
3029,000000	99,061071
3028,000000	99,053831
3027,000000	99,047373
3026,000000	99,041085
3025,000000	99,034230
3024,000000	99,025916
3023,000000	99,015806
3022,000000	99,004521
3021,000000	98,992601
3020,000000	98,979322
3019,000000	98,963530
3018,000000	98,945490
3017,000000	98,926779
3016,000000	98,908128
3015,000000	98,888110
3014,000000	98,864386
3013,000000	98,835702
3012,000000	98,802560
3011,000000	98,766652
3010,000000	98,729649
3009,000000	98,692027
3008,000000	98,652865
3007,000000	98,611209
3006,000000	98,567595
3005,000000	98,523428
3004,000000	98,478922
3003,000000	98,432584
3002,000000	98,382939
3001,000000	98,329915
3000,000000	98,273886
2999,000000	98,214034
2998,000000	98,148251
2997,000000	98,074135
2996,000000	97,989939
2995,000000	97,894838
2994,000000	97,788737
2993,000000	97,671545
2992,000000	97,541979
2991,000000	97,397702
2990,000000	97,236481
2989,000000	97,057067
2988,000000	96,859034
2987,000000	96,641809
2986,000000	96,404541
2985,000000	96,146084
2984,000000	95,864921
2983,000000	95,559742
2982,000000	95,229697
2981,000000	94,874432
2980,000000	94,493500
2979,000000	94,086375
2978,000000	93,653394
2977,000000	93,195095
2976,000000	92,710950
2975,000000	92,199056
2974,000000	91,657711
2973,000000	91,087314
2972,000000	90,490084
2971,000000	89,869696
2970,000000	89,231613
2969,000000	88,583936
2968,000000	87,937388
2967,000000	87,304725
2966,000000	86,700436
2965,000000	86,139133
2964,000000	85,634315
2963,000000	85,197732
2962,000000	84,840718
2961,000000	84,574137
2960,000000	84,405846
2959,000000	84,340543
2958,000000	84,380177
2957,000000	84,524458
2956,000000	84,768634
2955,000000	85,101834
2954,000000	85,508540
2953,000000	85,968496
2952,000000	86,456260
2951,000000	86,941534
2950,000000	87,393285
2949,000000	87,783595
2948,000000	88,089522
2947,000000	88,294914
2946,000000	88,391797
2945,000000	88,380706
2944,000000	88,267018
2943,000000	88,058624
2942,000000	87,765989
2941,000000	87,402717
2940,000000	86,984619
2939,000000	86,527155
2938,000000	86,045881
2937,000000	85,556752
2936,000000	85,075846
2935,000000	84,618471
2934,000000	84,199138
2933,000000	83,832228
2932,000000	83,530025
2931,000000	83,301274
2930,000000	83,150593
2929,000000	83,078785
2928,000000	83,082477
2927,000000	83,154412
2926,000000	83,285948
2925,000000	83,468259
2924,000000	83,692055
2923,000000	83,947038
2922,000000	84,223675
2921,000000	84,515005
2920,000000	84,815674
2919,000000	85,120037
2918,000000	85,420786
2917,000000	85,709274
2916,000000	85,977008
2915,000000	86,218688
2914,000000	86,435656
2913,000000	86,636544
2912,000000	86,834130
2911,000000	87,040642
2910,000000	87,264588
2909,000000	87,509548
2908,000000	87,775106
2907,000000	88,058977
2906,000000	88,358812
2905,000000	88,672011
2904,000000	88,994722
2903,000000	89,322270
2902,000000	89,650863
2901,000000	89,977719
2900,000000	90,299866
2899,000000	90,614117
2898,000000	90,917942
2897,000000	91,209586
2896,000000	91,487191
2895,000000	91,748993
2894,000000	91,994829
2893,000000	92,225968
2892,000000	92,442946
2891,000000	92,643958
2890,000000	92,825150
2889,000000	92,981373
2888,000000	93,105659
2887,000000	93,189344
2886,000000	93,223894
2885,000000	93,202645
2884,000000	93,121206
2883,000000	92,976845
2882,000000	92,768975
2881,000000	92,500363
2880,000000	92,178772
2879,000000	91,818245
2878,000000	91,439725
2877,000000	91,069546
2876,000000	90,734917
2875,000000	90,460414
2874,000000	90,265746
2873,000000	90,163474
2872,000000	90,154524
2871,000000	90,223869
2870,000000	90,340760
2869,000000	90,464758
2868,000000	90,555021
2867,000000	90,579859
2866,000000	90,523750
2865,000000	90,389664
2864,000000	90,197147
2863,000000	89,977448
2862,000000	89,767757
2861,000000	89,604599
2860,000000	89,518563
2859,000000	89,530288
2858,000000	89,648314
2857,000000	89,869141
2856,000000	90,179492
2855,000000	90,562365
2854,000000	91,003746
2853,000000	91,495088
2852,000000	92,029832
2851,000000	92,597102
2850,000000	93,175649
2849,000000	93,733548
2848,000000	94,237715
2847,000000	94,668401
2846,000000	95,027499
2845,000000	95,332476
2844,000000	95,602677
2843,000000	95,850495
2842,000000	96,081172
2841,000000	96,295731
2840,000000	96,492812
2839,000000	96,670352
2838,000000	96,828018
2837,000000	96,968271
2836,000000	97,094439
2835,000000	97,208701
2834,000000	97,312097
2833,000000	97,405518
2832,000000	97,489927
2831,000000	97,566035
2830,000000	97,634540
2829,000000	97,696198
2828,000000	97,751278
2827,000000	97,799423
2826,000000	97,840331
2825,000000	97,874332
2824,000000	97,901988
2823,000000	97,923619
2822,000000	97,939654
2821,000000	97,951150
2820,000000	97,959964
2819,000000	97,968858
2818,000000	97,981350
2817,000000	98,000787
2816,000000	98,029016
2815,000000	98,066078
2814,000000	98,111109
2813,000000	98,162795
2812,000000	98,218878
2811,000000	98,276184
2810,000000	98,331790
2809,000000	98,383936
2808,000000	98,431786
2807,000000	98,474861
2806,000000	98,513183
2805,000000	98,547562
2804,000000	98,579197
2803,000000	98,609027
2802,000000	98,637488
2801,000000	98,664485
2800,000000	98,689490
2799,000000	98,712070
2798,000000	98,732507
2797,000000	98,751670
2796,000000	98,770147
2795,000000	98,787916
2794,000000	98,805013
2793,000000	98,822006
2792,000000	98,839425
2791,000000	98,856966
2790,000000	98,873617
2789,000000	98,888523
2788,000000	98,901594
2787,000000	98,913359
2786,000000	98,924307
2785,000000	98,934385
2784,000000	98,943289
2783,000000	98,951287
2782,000000	98,959437
2781,000000	98,968629
2780,000000	98,978672
2779,000000	98,988708
2778,000000	98,998180
2777,000000	99,006801
2776,000000	99,013785
2775,000000	99,017987
2774,000000	99,019070
2773,000000	99,018006
2772,000000	99,016299
2771,000000	99,015043
2770,000000	99,014731
2769,000000	99,015348
2768,000000	99,016318
2767,000000	99,016787
2766,000000	99,016331
2765,000000	99,015332
2764,000000	99,014631
2763,000000	99,014910
2762,000000	99,016230
2761,000000	99,017874
2760,000000	99,018801
2759,000000	99,018583
2758,000000	99,017701
2757,000000	99,016591
2756,000000	99,014813
2755,000000	99,011821
2754,000000	99,008284
2753,000000	99,005805
2752,000000	99,005264
2751,000000	99,006011
2750,000000	99,006570
2749,000000	99,005464
2748,000000	99,001570
2747,000000	98,994729
2746,000000	98,986345
2745,000000	98,978594
2744,000000	98,972675
2743,000000	98,968279
2742,000000	98,964729
2741,000000	98,961791
2740,000000	98,959187
2739,000000	98,956263
2738,000000	98,952652
2737,000000	98,948665
2736,000000	98,944652
2735,000000	98,940703
2734,000000	98,937356
2733,000000	98,935941
2732,000000	98,937621
2731,000000	98,942577
2730,000000	98,950588
2729,000000	98,961662
2728,000000	98,975409
2727,000000	98,990306
2726,000000	99,004448
2725,000000	99,016992
2724,000000	99,028211
2723,000000	99,038269
2722,000000	99,046701
2721,000000	99,053322
2720,000000	99,059106
2719,000000	99,065692
2718,000000	99,074030
2717,000000	99,083646
2716,000000	99,093199
2715,000000	99,101547
2714,000000	99,108248
2713,000000	99,113294
2712,000000	99,116829
2711,000000	99,119301
2710,000000	99,121582
2709,000000	99,124574
2708,000000	99,128718
2707,000000	99,133914
2706,000000	99,139634
2705,000000	99,144877
2704,000000	99,148448
2703,000000	99,149885
2702,000000	99,150061
2701,000000	99,150499
2700,000000	99,152134
2699,000000	99,154944
2698,000000	99,158468
2697,000000	99,162145
2696,000000	99,165335
2695,000000	99,167629
2694,000000	99,169247
2693,000000	99,170741
2692,000000	99,172280
2691,000000	99,173522
2690,000000	99,174087
2689,000000	99,173834
2688,000000	99,172823
2687,000000	99,171384
2686,000000	99,170040
2685,000000	99,169010
2684,000000	99,167924
2683,000000	99,166383
2682,000000	99,164382
2681,000000	99,161766
2680,000000	99,157767
2679,000000	99,151935
2678,000000	99,145253
2677,000000	99,139425
2676,000000	99,135130
2675,000000	99,131811
2674,000000	99,129140
2673,000000	99,127709
2672,000000	99,128105
2671,000000	99,130118
2670,000000	99,133138
2669,000000	99,136646
2668,000000	99,140061
2667,000000	99,142882
2666,000000	99,145359
2665,000000	99,148481
2664,000000	99,152977
2663,000000	99,158674
2662,000000	99,165048
2661,000000	99,171890
2660,000000	99,179192
2659,000000	99,186898
2658,000000	99,195055
2657,000000	99,203877
2656,000000	99,213454
2655,000000	99,223610
2654,000000	99,234053
2653,000000	99,244323
2652,000000	99,253720
2651,000000	99,261875
2650,000000	99,269371
2649,000000	99,277111
2648,000000	99,285013
2647,000000	99,291972
2646,000000	99,297225
2645,000000	99,301116
2644,000000	99,304366
2643,000000	99,307385
2642,000000	99,310478
2641,000000	99,313902
2640,000000	99,317303
2639,000000	99,319767
2638,000000	99,320964
2637,000000	99,321747
2636,000000	99,323209
2635,000000	99,325595
2634,000000	99,328444
2633,000000	99,331346
2632,000000	99,334241
2631,000000	99,337308
2630,000000	99,340773
2629,000000	99,344376
2628,000000	99,346998
2627,000000	99,347418
2626,000000	99,345691
2625,000000	99,343265
2624,000000	99,341574
2623,000000	99,341033
2622,000000	99,341418
2621,000000	99,342410
2620,000000	99,343475
2619,000000	99,343945
2618,000000	99,343666
2617,000000	99,343067
2616,000000	99,342340
2615,000000	99,341068
2614,000000	99,338911
2613,000000	99,336156
2612,000000	99,333456
2611,000000	99,331559
2610,000000	99,331187
2609,000000	99,332375
2608,000000	99,333858
2607,000000	99,334110
2606,000000	99,333247
2605,000000	99,332963
2604,000000	99,334209
2603,000000	99,336002
2602,000000	99,337083
2601,000000	99,337684
2600,000000	99,338772
2599,000000	99,340225
2598,000000	99,340804
2597,000000	99,339676
2596,000000	99,337193
2595,000000	99,334336
2594,000000	99,331918
2593,000000	99,330138
2592,000000	99,328476
2591,000000	99,326283
2590,000000	99,323950
2589,000000	99,323173
2588,000000	99,325325
2587,000000	99,329459
2586,000000	99,332470
2585,000000	99,331721
2584,000000	99,327501
2583,000000	99,322767
2582,000000	99,320478
2581,000000	99,321289
2580,000000	99,323800
2579,000000	99,326530
2578,000000	99,329116
2577,000000	99,331850
2576,000000	99,334873
2575,000000	99,338087
2574,000000	99,341167
2573,000000	99,343314
2572,000000	99,343686
2571,000000	99,342541
2570,000000	99,341373
2569,000000	99,341439
2568,000000	99,342763
2567,000000	99,344983
2566,000000	99,348303
2565,000000	99,352763
2564,000000	99,357201
2563,000000	99,359941
2562,000000	99,360294
2561,000000	99,358869
2560,000000	99,356859
2559,000000	99,355516
2558,000000	99,355598
2557,000000	99,356695
2556,000000	99,357740
2555,000000	99,358684
2554,000000	99,360679
2553,000000	99,363970
2552,000000	99,366900
2551,000000	99,368086
2550,000000	99,368379
2549,000000	99,369370
2548,000000	99,371154
2547,000000	99,373159
2546,000000	99,376031
2545,000000	99,380766
2544,000000	99,386722
2543,000000	99,392514
2542,000000	99,398297
2541,000000	99,405038
2540,000000	99,411945
2539,000000	99,416871
2538,000000	99,419303
2537,000000	99,420758
2536,000000	99,421978
2535,000000	99,421777
2534,000000	99,419444
2533,000000	99,416608
2532,000000	99,415699
2531,000000	99,417544
2530,000000	99,421028
2529,000000	99,424414
2528,000000	99,426838
2527,000000	99,429172
2526,000000	99,433217
2525,000000	99,439253
2524,000000	99,444875
2523,000000	99,447429
2522,000000	99,447017
2521,000000	99,445734
2520,000000	99,444609
2519,000000	99,443166
2518,000000	99,441677
2517,000000	99,441599
2516,000000	99,443552
2515,000000	99,446735
2514,000000	99,450718
2513,000000	99,455976
2512,000000	99,462052
2511,000000	99,466890
2510,000000	99,468889
2509,000000	99,468665
2508,000000	99,468295
2507,000000	99,469629
2506,000000	99,473413
2505,000000	99,478883
2504,000000	99,484141
2503,000000	99,488050
2502,000000	99,491727
2501,000000	99,496861
2500,000000	99,502727
2499,000000	99,506695
2498,000000	99,507928
2497,000000	99,508786
2496,000000	99,511872
2495,000000	99,517023
2494,000000	99,521852
2493,000000	99,524026
2492,000000	99,522559
2491,000000	99,518421
2490,000000	99,514724
2489,000000	99,515029
2488,000000	99,520120
2487,000000	99,526833
2486,000000	99,530789
2485,000000	99,530272
2484,000000	99,527366
2483,000000	99,525863
2482,000000	99,528065
2481,000000	99,532872
2480,000000	99,536923
2479,000000	99,538033
2478,000000	99,537277
2477,000000	99,537154
2476,000000	99,538279
2475,000000	99,539022
2474,000000	99,537919
2473,000000	99,535064
2472,000000	99,531385
2471,000000	99,528039
2470,000000	99,526569
2469,000000	99,528135
2468,000000	99,531972
2467,000000	99,535566
2466,000000	99,536891
2465,000000	99,536048
2464,000000	99,534889
2463,000000	99,535533
2462,000000	99,538781
2461,000000	99,543074
2460,000000	99,545310
2459,000000	99,543520
2458,000000	99,538382
2457,000000	99,531544
2456,000000	99,523651
2455,000000	99,515314
2454,000000	99,508818
2453,000000	99,506628
2452,000000	99,508493
2451,000000	99,511951
2450,000000	99,515420
2449,000000	99,518877
2448,000000	99,521709
2447,000000	99,522334
2446,000000	99,520625
2445,000000	99,518739
2444,000000	99,518539
2443,000000	99,519380
2442,000000	99,519179
2441,000000	99,516647
2440,000000	99,511859
2439,000000	99,505498
2438,000000	99,498295
2437,000000	99,491114
2436,000000	99,485308
2435,000000	99,482597
2434,000000	99,483525
2433,000000	99,485700
2432,000000	99,485055
2431,000000	99,480040
2430,000000	99,473507
2429,000000	99,469144
2428,000000	99,467067
2427,000000	99,464502
2426,000000	99,459714
2425,000000	99,453453
2424,000000	99,447240
2423,000000	99,442067
2422,000000	99,438366
2421,000000	99,435557
2420,000000	99,431957
2419,000000	99,426570
2418,000000	99,420452
2417,000000	99,415059
2416,000000	99,410187
2415,000000	99,405144
2414,000000	99,400956
2413,000000	99,399490
2412,000000	99,401013
2411,000000	99,404383
2410,000000	99,408769
2409,000000	99,413259
2408,000000	99,415773
2407,000000	99,414803
2406,000000	99,411835
2405,000000	99,409872
2404,000000	99,409860
2403,000000	99,410536
2402,000000	99,411199
2401,000000	99,412419
2400,000000	99,414339
2399,000000	99,416364
2398,000000	99,418387
2397,000000	99,420497
2396,000000	99,421838
2395,000000	99,421615
2394,000000	99,420756
2393,000000	99,420674
2392,000000	99,420964
2391,000000	99,420319
2390,000000	99,419010
2389,000000	99,418211
2388,000000	99,417377
2387,000000	99,414963
2386,000000	99,411586
2385,000000	99,409853
2384,000000	99,410792
2383,000000	99,412681
2382,000000	99,413883
2381,000000	99,414785
2380,000000	99,416399
2379,000000	99,419102
2378,000000	99,423248
2377,000000	99,428722
2376,000000	99,432854
2375,000000	99,431366
2374,000000	99,423185
2373,000000	99,412409
2372,000000	99,404080
2371,000000	99,400293
2370,000000	99,401845
2369,000000	99,409767
2368,000000	99,422079
2367,000000	99,432054
2366,000000	99,433651
2365,000000	99,427307
2364,000000	99,417651
2363,000000	99,407545
2362,000000	99,397323
2361,000000	99,388042
2360,000000	99,382027
2359,000000	99,381486
2358,000000	99,387266
2357,000000	99,397354
2356,000000	99,406960
2355,000000	99,411342
2354,000000	99,409884
2353,000000	99,405679
2352,000000	99,401760
2351,000000	99,399701
2350,000000	99,400309
2349,000000	99,403321
2348,000000	99,406131
2347,000000	99,405718
2346,000000	99,402182
2345,000000	99,398877
2344,000000	99,398250
2343,000000	99,399876
2342,000000	99,404449
2341,000000	99,412481
2340,000000	99,419544
2339,000000	99,419922
2338,000000	99,414353
2337,000000	99,409053
2336,000000	99,407373
2335,000000	99,407293
2334,000000	99,406283
2333,000000	99,403930
2332,000000	99,399965
2331,000000	99,394800
2330,000000	99,391092
2329,000000	99,391070
2328,000000	99,391365
2327,000000	99,386482
2326,000000	99,376969
2325,000000	99,370415
2324,000000	99,374320
2323,000000	99,389022
2322,000000	99,408728
2321,000000	99,426236
2320,000000	99,437121
2319,000000	99,442053
2318,000000	99,445654
2317,000000	99,451782
2316,000000	99,459619
2315,000000	99,466717
2314,000000	99,473472
2313,000000	99,481596
2312,000000	99,489174
2311,000000	99,492283
2310,000000	99,491280
2309,000000	99,491008
2308,000000	99,494145
2307,000000	99,498333
2306,000000	99,500749
2305,000000	99,501505
2304,000000	99,501713
2303,000000	99,501553
2302,000000	99,501644
2301,000000	99,502994
2300,000000	99,504086
2299,000000	99,501301
2298,000000	99,493958
2297,000000	99,486703
2296,000000	99,484810
2295,000000	99,489075
2294,000000	99,496204
2293,000000	99,502182
2292,000000	99,504188
2291,000000	99,501366
2290,000000	99,495383
2289,000000	99,489039
2288,000000	99,484139
2287,000000	99,481808
2286,000000	99,484133
2285,000000	99,492345
2284,000000	99,503590
2283,000000	99,512809
2282,000000	99,518298
2281,000000	99,522348
2280,000000	99,526465
2279,000000	99,529789
2278,000000	99,532569
2277,000000	99,536835
2276,000000	99,542487
2275,000000	99,547038
2274,000000	99,550501
2273,000000	99,556321
2272,000000	99,565551
2271,000000	99,573992
2270,000000	99,577423
2269,000000	99,576702
2268,000000	99,575850
2267,000000	99,577634
2266,000000	99,582371
2265,000000	99,588654
2264,000000	99,594044
2263,000000	99,596931
2262,000000	99,597776
2261,000000	99,596819
2260,000000	99,592331
2259,000000	99,584335
2258,000000	99,578227
2257,000000	99,580130
2256,000000	99,589794
2255,000000	99,602741
2254,000000	99,617506
2253,000000	99,634631
2252,000000	99,650272
2251,000000	99,658424
2250,000000	99,659489
2249,000000	99,659466
2248,000000	99,660502
2247,000000	99,659282
2246,000000	99,655547
2245,000000	99,654397
2244,000000	99,657544
2243,000000	99,659628
2242,000000	99,656631
2241,000000	99,652233
2240,000000	99,652660
2239,000000	99,660285
2238,000000	99,674489
2237,000000	99,693225
2236,000000	99,711369
2235,000000	99,722954
2234,000000	99,727342
2233,000000	99,728567
2232,000000	99,727368
2231,000000	99,719921
2230,000000	99,706554
2229,000000	99,695522
2228,000000	99,694897
2227,000000	99,704985
2226,000000	99,720045
2225,000000	99,732135
2224,000000	99,733334
2223,000000	99,721569
2222,000000	99,705690
2221,000000	99,697775
2220,000000	99,698602
2219,000000	99,697884
2218,000000	99,690245
2217,000000	99,682024
2216,000000	99,679626
2215,000000	99,680511
2214,000000	99,680052
2213,000000	99,679262
2212,000000	99,680554
2211,000000	99,682334
2210,000000	99,682277
2209,000000	99,680543
2208,000000	99,676581
2207,000000	99,668438
2206,000000	99,658050
2205,000000	99,651538
2204,000000	99,651405
2203,000000	99,653675
2202,000000	99,654537
2201,000000	99,653890
2200,000000	99,651321
2199,000000	99,645191
2198,000000	99,637368
2197,000000	99,633079
2196,000000	99,634988
2195,000000	99,642917
2194,000000	99,658267
2193,000000	99,680646
2192,000000	99,701403
2191,000000	99,710576
2190,000000	99,711112
2189,000000	99,717247
2188,000000	99,737336
2187,000000	99,766168
2186,000000	99,794100
2185,000000	99,814636
2184,000000	99,824047
2183,000000	99,823409
2182,000000	99,820479
2181,000000	99,819791
2180,000000	99,812894
2179,000000	99,790989
2178,000000	99,764690
2177,000000	99,756643
2176,000000	99,771961
2175,000000	99,789480
2174,000000	99,787037
2173,000000	99,763052
2172,000000	99,731610
2171,000000	99,709011
2170,000000	99,707580
2169,000000	99,728873
2168,000000	99,757494
2167,000000	99,772759
2166,000000	99,770777
2165,000000	99,765805
2164,000000	99,768466
2163,000000	99,776240
2162,000000	99,789013
2161,000000	99,819108
2160,000000	99,876200
2159,000000	99,950600
2158,000000	100,019438
2157,000000	100,063356
2156,000000	100,074409
2155,000000	100,056854
2154,000000	100,024767
2153,000000	99,993335
2152,000000	99,970043
2151,000000	99,957287
2150,000000	99,958856
2149,000000	99,975111
2148,000000	99,995744
2147,000000	100,007756
2146,000000	100,008679
2145,000000	100,003743
2144,000000	99,994455
2143,000000	99,979819
2142,000000	99,965228
2141,000000	99,958394
2140,000000	99,957520
2139,000000	99,954019
2138,000000	99,946070
2137,000000	99,939322
2136,000000	99,934424
2135,000000	99,924244
2134,000000	99,904597
2133,000000	99,879549
2132,000000	99,855505
2131,000000	99,836905
2130,000000	99,826274
2129,000000	99,820700
2128,000000	99,809897
2127,000000	99,785832
2126,000000	99,753521
2125,000000	99,725704
2124,000000	99,708475
2123,000000	99,698875
2122,000000	99,694209
2121,000000	99,694593
2120,000000	99,697512
2119,000000	99,698706
2118,000000	99,697910
2117,000000	99,696264
2116,000000	99,690011
2115,000000	99,675574
2114,000000	99,659414
2113,000000	99,652563
2112,000000	99,655267
2111,000000	99,657101
2110,000000	99,652639
2109,000000	99,646923
2108,000000	99,644503
2107,000000	99,643650
2106,000000	99,643047
2105,000000	99,643850
2104,000000	99,643262
2103,000000	99,636238
2102,000000	99,625685
2101,000000	99,621288
2100,000000	99,625896
2099,000000	99,632762
2098,000000	99,638270
2097,000000	99,646648
2096,000000	99,659267
2095,000000	99,669664
2094,000000	99,673300
2093,000000	99,673261
2092,000000	99,673101
2091,000000	99,672290
2090,000000	99,670912
2089,000000	99,670839
2088,000000	99,670355
2087,000000	99,665610
2086,000000	99,659019
2085,000000	99,657878
2084,000000	99,662916
2083,000000	99,667004
2082,000000	99,667219
2081,000000	99,669351
2080,000000	99,677568
2079,000000	99,688094
2078,000000	99,696302
2077,000000	99,702203
2076,000000	99,706349
2075,000000	99,707945
2074,000000	99,708968
2073,000000	99,712292
2072,000000	99,714342
2071,000000	99,708598
2070,000000	99,697769
2069,000000	99,692819
2068,000000	99,698205
2067,000000	99,707591
2066,000000	99,715625
2065,000000	99,723092
2064,000000	99,728415
2063,000000	99,726056
2062,000000	99,717059
2061,000000	99,710378
2060,000000	99,709637
2059,000000	99,707632
2058,000000	99,697288
2057,000000	99,680310
2056,000000	99,662999
2055,000000	99,651073
2054,000000	99,649308
2053,000000	99,657905
2052,000000	99,669542
2051,000000	99,678178
2050,000000	99,688700
2049,000000	99,707849
2048,000000	99,728144
2047,000000	99,736417
2046,000000	99,735915
2045,000000	99,741243
2044,000000	99,753240
2043,000000	99,756785
2042,000000	99,743176
2041,000000	99,718594
2040,000000	99,691963
2039,000000	99,671111
2038,000000	99,668349
2037,000000	99,689748
2036,000000	99,720072
2035,000000	99,738326
2034,000000	99,743812
2033,000000	99,744977
2032,000000	99,734094
2031,000000	99,703252
2030,000000	99,675960
2029,000000	99,688233
2028,000000	99,739286
2027,000000	99,793623
2026,000000	99,828933
2025,000000	99,849801
2024,000000	99,859375
2023,000000	99,851218
2022,000000	99,831520
2021,000000	99,819947
2020,000000	99,823646
2019,000000	99,833361
2018,000000	99,844723
2017,000000	99,858767
2016,000000	99,865209
2015,000000	99,854165
2014,000000	99,840298
2013,000000	99,847144
2012,000000	99,872199
2011,000000	99,892932
2010,000000	99,900852
2009,000000	99,901822
2008,000000	99,889840
2007,000000	99,854108
2006,000000	99,809855
2005,000000	99,788503
2004,000000	99,796760
2003,000000	99,814915
2002,000000	99,830657
2001,000000	99,845345
2000,000000	99,852727
1999,000000	99,840957
1998,000000	99,816390
1997,000000	99,800673
1996,000000	99,802260
1995,000000	99,811884
1994,000000	99,823977
1993,000000	99,839777
1992,000000	99,851087
1991,000000	99,846243
1990,000000	99,832309
1989,000000	99,825392
1988,000000	99,822146
1987,000000	99,807267
1986,000000	99,784258
1985,000000	99,770347
1984,000000	99,763800
1983,000000	99,747594
1982,000000	99,726214
1981,000000	99,727328
1980,000000	99,761703
1979,000000	99,810029
1978,000000	99,854427
1977,000000	99,891610
1976,000000	99,912568
1975,000000	99,907175
1974,000000	99,892173
1973,000000	99,898165
1972,000000	99,925219
1971,000000	99,943326
1970,000000	99,936742
1969,000000	99,918283
1968,000000	99,902438
1967,000000	99,892045
1966,000000	99,889933
1965,000000	99,895950
1964,000000	99,895539
1963,000000	99,876763
1962,000000	99,852624
1961,000000	99,843213
1960,000000	99,842492
1959,000000	99,830306
1958,000000	99,808615
1957,000000	99,794517
1956,000000	99,786758
1955,000000	99,770167
1954,000000	99,746738
1953,000000	99,731907
1952,000000	99,723930
1951,000000	99,707121
1950,000000	99,682926
1949,000000	99,668569
1948,000000	99,665801
1947,000000	99,659256
1946,000000	99,646349
1945,000000	99,641705
1944,000000	99,650321
1943,000000	99,661039
1942,000000	99,667965
1941,000000	99,673333
1940,000000	99,672673
1939,000000	99,661620
1938,000000	99,650845
1937,000000	99,654972
1936,000000	99,669676
1935,000000	99,678224
1934,000000	99,679024
1933,000000	99,685109
1932,000000	99,698121
1931,000000	99,705536
1930,000000	99,702237
1929,000000	99,693614
1928,000000	99,680084
1927,000000	99,660014
1926,000000	99,645794
1925,000000	99,653614
1924,000000	99,676428
1923,000000	99,688925
1922,000000	99,683114
1921,000000	99,675445
1920,000000	99,677517
1919,000000	99,683002
1918,000000	99,684596
1917,000000	99,683154
1916,000000	99,677021
1915,000000	99,664564
1914,000000	99,655399
1913,000000	99,660986
1912,000000	99,676020
1911,000000	99,683269
1910,000000	99,677578
1909,000000	99,669374
1908,000000	99,663820
1907,000000	99,656387
1906,000000	99,648777
1905,000000	99,646600
1904,000000	99,643582
1903,000000	99,628770
1902,000000	99,607778
1901,000000	99,597355
1900,000000	99,599650
1899,000000	99,602229
1898,000000	99,601763
1897,000000	99,605909
1896,000000	99,612382
1895,000000	99,608841
1894,000000	99,596899
1893,000000	99,593608
1892,000000	99,605796
1891,000000	99,621403
1890,000000	99,628167
1889,000000	99,625131
1888,000000	99,611804
1887,000000	99,588185
1886,000000	99,565697
1885,000000	99,556137
1884,000000	99,553096
1883,000000	99,541651
1882,000000	99,523748
1881,000000	99,514572
1880,000000	99,515823
1879,000000	99,514032
1878,000000	99,505246
1877,000000	99,499221
1876,000000	99,497452
1875,000000	99,489324
1874,000000	99,474446
1873,000000	99,468208
1872,000000	99,479641
1871,000000	99,499657
1870,000000	99,514866
1869,000000	99,521847
1868,000000	99,519245
1867,000000	99,503041
1866,000000	99,481802
1865,000000	99,471330
1864,000000	99,472090
1863,000000	99,471968
1862,000000	99,467014
1861,000000	99,463870
1860,000000	99,462574
1859,000000	99,455358
1858,000000	99,442969
1857,000000	99,433572
1856,000000	99,426309
1855,000000	99,414327
1854,000000	99,401644
1853,000000	99,398424
1852,000000	99,402323
1851,000000	99,401633
1850,000000	99,395253
1849,000000	99,392169
1848,000000	99,393288
1847,000000	99,391561
1846,000000	99,387919
1845,000000	99,388071
1844,000000	99,381337
1843,000000	99,353334
1842,000000	99,317950
1841,000000	99,298584
1840,000000	99,294675
1839,000000	99,291879
1838,000000	99,288749
1837,000000	99,294802
1836,000000	99,305479
1835,000000	99,306497
1834,000000	99,302454
1833,000000	99,312440
1832,000000	99,338810
1831,000000	99,358818
1830,000000	99,359226
1829,000000	99,355282
1828,000000	99,356938
1827,000000	99,358039
1826,000000	99,356651
1825,000000	99,355468
1824,000000	99,348114
1823,000000	99,325580
1822,000000	99,298496
1821,000000	99,285576
1820,000000	99,285748
1819,000000	99,283067
1818,000000	99,273470
1817,000000	99,266080
1816,000000	99,260004
1815,000000	99,246638
1814,000000	99,230655
1813,000000	99,224210
1812,000000	99,223287
1811,000000	99,212602
1810,000000	99,194461
1809,000000	99,184885
1808,000000	99,182469
1807,000000	99,172394
1806,000000	99,157259
1805,000000	99,155627
1804,000000	99,170596
1803,000000	99,183013
1802,000000	99,179669
1801,000000	99,167209
1800,000000	99,148373
1799,000000	99,115803
1798,000000	99,079512
1797,000000	99,061133
1796,000000	99,060879
1795,000000	99,061051
1794,000000	99,057042
1793,000000	99,059413
1792,000000	99,061109
1791,000000	99,038680
1790,000000	98,995860
1789,000000	98,960153
1788,000000	98,941754
1787,000000	98,928991
1786,000000	98,914151
1785,000000	98,900657
1784,000000	98,881505
1783,000000	98,842737
1782,000000	98,792196
1781,000000	98,754017
1780,000000	98,730004
1779,000000	98,698592
1778,000000	98,659130
1777,000000	98,631682
1776,000000	98,612695
1775,000000	98,575476
1774,000000	98,514138
1773,000000	98,454912
1772,000000	98,413539
1771,000000	98,377672
1770,000000	98,344021
1769,000000	98,317558
1768,000000	98,276381
1767,000000	98,194566
1766,000000	98,095736
1765,000000	98,026478
1764,000000	97,987470
1763,000000	97,931173
1762,000000	97,832653
1761,000000	97,725337
1760,000000	97,628712
1759,000000	97,517788
1758,000000	97,375346
1757,000000	97,210642
1756,000000	97,027784
1755,000000	96,817738
1754,000000	96,589042
1753,000000	96,349965
1752,000000	96,056058
1751,000000	95,629876
1750,000000	95,069515
1749,000000	94,446295
1748,000000	93,777526
1747,000000	93,033032
1746,000000	92,213820
1745,000000	91,323416
1744,000000	90,334515
1743,000000	89,241021
1742,000000	88,069682
1741,000000	86,784443
1740,000000	85,305218
1739,000000	83,740772
1738,000000	82,391217
1737,000000	81,326459
1736,000000	80,280625
1735,000000	78,748672
1734,000000	76,604850
1733,000000	74,626272
1732,000000	73,255068
1731,000000	72,112403
1730,000000	70,903683
1729,000000	69,669575
1728,000000	68,554689
1727,000000	67,585845
1726,000000	66,721983
1725,000000	65,972578
1724,000000	65,365094
1723,000000	64,902322
1722,000000	64,602213
1721,000000	64,508225
1720,000000	64,643054
1719,000000	65,000357
1718,000000	65,635028
1717,000000	66,656997
1716,000000	68,008510
1715,000000	69,515533
1714,000000	71,090722
1713,000000	72,723040
1712,000000	74,432739
1711,000000	76,236179
1710,000000	78,096419
1709,000000	79,925986
1708,000000	81,691270
1707,000000	83,482059
1706,000000	85,352007
1705,000000	87,075865
1704,000000	88,374649
1703,000000	89,315814
1702,000000	90,171600
1701,000000	91,175090
1700,000000	92,217185
1699,000000	92,946790
1698,000000	93,362305
1697,000000	93,686923
1696,000000	94,065788
1695,000000	94,478233
1694,000000	94,794929
1693,000000	94,997839
1692,000000	95,148603
1691,000000	95,308967
1690,000000	95,488585
1689,000000	95,632148
1688,000000	95,712835
1687,000000	95,766973
1686,000000	95,847957
1685,000000	95,968217
1684,000000	96,124385
1683,000000	96,302090
1682,000000	96,439450
1681,000000	96,514687
1680,000000	96,570217
1679,000000	96,648070
1678,000000	96,753324
1677,000000	96,863139
1676,000000	96,974753
1675,000000	97,092453
1674,000000	97,187013
1673,000000	97,239475
1672,000000	97,282113
1671,000000	97,357545
1670,000000	97,465547
1669,000000	97,554297
1668,000000	97,599726
1667,000000	97,631851
1666,000000	97,668750
1665,000000	97,704245
1664,000000	97,740327
1663,000000	97,792444
1662,000000	97,851431
1661,000000	97,884317
1660,000000	97,893353
1659,000000	97,907840
1658,000000	97,938421
1657,000000	97,966907
1656,000000	97,974840
1655,000000	97,968032
1654,000000	97,963190
1653,000000	97,954290
1652,000000	97,931873
1651,000000	97,948692
1650,000000	98,025484
1649,000000	98,085856
1648,000000	98,088123
1647,000000	98,081336
1646,000000	98,092016
1645,000000	98,079561
1644,000000	98,048159
1643,000000	98,031717
1642,000000	98,020619
1641,000000	97,997985
1640,000000	97,972336
1639,000000	97,960228
1638,000000	97,956459
1637,000000	97,939747
1636,000000	97,924525
1635,000000	97,943730
1634,000000	97,964102
1633,000000	97,952626
1632,000000	97,927479
1631,000000	97,908325
1630,000000	97,896728
1629,000000	97,874989
1628,000000	97,840197
1627,000000	97,812728
1626,000000	97,795257
1625,000000	97,766795
1624,000000	97,718349
1623,000000	97,670056
1622,000000	97,632773
1621,000000	97,589727
1620,000000	97,530307
1619,000000	97,453930
1618,000000	97,356348
1617,000000	97,238011
1616,000000	97,137488
1615,000000	97,096057
1614,000000	97,088129
1613,000000	97,061962
1612,000000	97,005349
1611,000000	96,940641
1610,000000	96,875988
1609,000000	96,787778
1608,000000	96,657851
1607,000000	96,488579
1606,000000	96,270926
1605,000000	95,979579
1604,000000	95,612240
1603,000000	95,213408
1602,000000	94,850312
1601,000000	94,576952
1600,000000	94,433626
1599,000000	94,447362
1598,000000	94,602385
1597,000000	94,835402
1596,000000	95,084915
1595,000000	95,320453
1594,000000	95,517453
1593,000000	95,649600
1592,000000	95,718837
1591,000000	95,756710
1590,000000	95,783565
1589,000000	95,790984
1588,000000	95,766415
1587,000000	95,706812
1586,000000	95,597581
1585,000000	95,411253
1584,000000	95,147193
1583,000000	94,855480
1582,000000	94,616912
1581,000000	94,498798
1580,000000	94,521936
1579,000000	94,678082
1578,000000	94,971007
1577,000000	95,428416
1576,000000	95,992957
1575,000000	96,478256
1574,000000	96,783744
1573,000000	96,950689
1572,000000	97,034985
1571,000000	97,077100
1570,000000	97,090327
1569,000000	97,069539
1568,000000	97,023529
1567,000000	96,974120
1566,000000	96,928857
1565,000000	96,877406
1564,000000	96,818747
1563,000000	96,772568
1562,000000	96,742021
1561,000000	96,734054
1560,000000	96,711208
1559,000000	96,682008
1558,000000	96,712917
1557,000000	96,719764
1556,000000	96,700584
1555,000000	96,725836
1554,000000	96,784943
1553,000000	96,855408
1552,000000	96,929994
1551,000000	97,031813
1550,000000	97,153609
1549,000000	97,258669
1548,000000	97,336719
1547,000000	97,428722
1546,000000	97,564683
1545,000000	97,723079
1544,000000	97,868151
1543,000000	97,990963
1542,000000	98,090438
1541,000000	98,139316
1540,000000	98,139674
1539,000000	98,130023
1538,000000	98,114096
1537,000000	98,095665
1536,000000	98,078899
1535,000000	98,056669
1534,000000	98,029394
1533,000000	97,993311
1532,000000	97,949935
1531,000000	97,912126
1530,000000	97,895304
1529,000000	97,898455
1528,000000	97,912974
1527,000000	97,941275
1526,000000	97,974551
1525,000000	97,985017
1524,000000	97,970509
1523,000000	97,965899
1522,000000	98,001666
1521,000000	98,059223
1520,000000	98,102033
1519,000000	98,136741
1518,000000	98,170064
1517,000000	98,181482
1516,000000	98,169970
1515,000000	98,153230
1514,000000	98,138464
1513,000000	98,122171
1512,000000	98,107673
1511,000000	98,108040
1510,000000	98,113903
1509,000000	98,091000
1508,000000	98,015616
1507,000000	97,957105
1506,000000	97,944657
1505,000000	97,884058
1504,000000	97,807534
1503,000000	97,779704
1502,000000	97,771379
1501,000000	97,751313
1500,000000	97,710738
1499,000000	97,658757
1498,000000	97,576284
1497,000000	97,423253
1496,000000	97,209467
1495,000000	96,995537
1494,000000	96,803342
1493,000000	96,605194
1492,000000	96,376952
1491,000000	96,118407
1490,000000	95,861231
1489,000000	95,670343
1488,000000	95,597132
1487,000000	95,635354
1486,000000	95,726263
1485,000000	95,806716
1484,000000	95,860782
1483,000000	95,898311
1482,000000	95,898525
1481,000000	95,824886
1480,000000	95,690381
1479,000000	95,538566
1478,000000	95,362134
1477,000000	95,111721
1476,000000	94,784879
1475,000000	94,416911
1474,000000	93,943713
1473,000000	93,199315
1472,000000	92,204346
1471,000000	91,183221
1470,000000	90,221328
1469,000000	89,289164
1468,000000	88,416443
1467,000000	87,662053
1466,000000	87,036084
1465,000000	86,519909
1464,000000	86,148856
1463,000000	85,951225
1462,000000	85,890383
1461,000000	85,925069
1460,000000	86,060457
1459,000000	86,342094
1458,000000	86,849255
1457,000000	87,562131
1456,000000	88,237163
1455,000000	88,726787
1454,000000	89,106280
1453,000000	89,425511
1452,000000	89,671936
1451,000000	89,819291
1450,000000	89,850955
1449,000000	89,785802
1448,000000	89,702202
1447,000000	89,700481
1446,000000	89,799420
1445,000000	89,941705
1444,000000	90,060749
1443,000000	90,084884
1442,000000	89,937779
1441,000000	89,598177
1440,000000	89,126220
1439,000000	88,582692
1438,000000	87,940610
1437,000000	87,174889
1436,000000	86,494379
1435,000000	86,156831
1434,000000	86,134206
1433,000000	86,269300
1432,000000	86,433517
1431,000000	86,466482
1430,000000	86,167372
1429,000000	85,462175
1428,000000	84,558142
1427,000000	83,817051
1426,000000	83,548971
1425,000000	83,962092
1424,000000	85,036383
1423,000000	86,371953
1422,000000	87,542250
1421,000000	88,492671
1420,000000	89,394504
1419,000000	90,288985
1418,000000	91,007453
1417,000000	91,480775
1416,000000	91,826276
1415,000000	92,146102
1414,000000	92,478769
1413,000000	92,836943
1412,000000	93,216125
1411,000000	93,588319
1410,000000	93,922889
1409,000000	94,212674
1408,000000	94,461098
1407,000000	94,666494
1406,000000	94,830897
1405,000000	94,959105
1404,000000	95,038051
1403,000000	95,053007
1402,000000	95,021808
1401,000000	94,968728
1400,000000	94,879061
1399,000000	94,722343
1398,000000	94,506427
1397,000000	94,252307
1396,000000	93,937318
1395,000000	93,528495
1394,000000	93,056110
1393,000000	92,588729
1392,000000	92,161688
1391,000000	91,778461
1390,000000	91,432025
1389,000000	91,096428
1388,000000	90,724336
1387,000000	90,291419
1386,000000	89,829124
1385,000000	89,380131
1384,000000	88,965256
1383,000000	88,606361
1382,000000	88,339086
1381,000000	88,196147
1380,000000	88,198773
1379,000000	88,360005
1378,000000	88,671725
1377,000000	89,108736
1376,000000	89,660444
1375,000000	90,320408
1374,000000	91,018588
1373,000000	91,626346
1372,000000	92,077156
1371,000000	92,405908
1370,000000	92,665161
1369,000000	92,869596
1368,000000	93,010816
1367,000000	93,088198
1366,000000	93,113830
1365,000000	93,097191
1364,000000	93,032771
1363,000000	92,910271
1362,000000	92,736282
1361,000000	92,533912
1360,000000	92,328109
1359,000000	92,137570
1358,000000	91,972107
1357,000000	91,837328
1356,000000	91,742561
1355,000000	91,699262
1354,000000	91,710523
1353,000000	91,768012
1352,000000	91,860490
1351,000000	91,977465
1350,000000	92,100514
1349,000000	92,198103
1348,000000	92,237172
1347,000000	92,193312
1346,000000	92,047889
1345,000000	91,791471
1344,000000	91,433678
1343,000000	90,994059
1342,000000	90,473786
1341,000000	89,849524
1340,000000	89,122530
1339,000000	88,369127
1338,000000	87,701095
1337,000000	87,187949
1336,000000	86,851134
1335,000000	86,688350
1334,000000	86,672245
1333,000000	86,753146
1332,000000	86,881347
1331,000000	87,024196
1330,000000	87,159554
1329,000000	87,270763
1328,000000	87,355448
1327,000000	87,424434
1326,000000	87,485285
1325,000000	87,533391
1324,000000	87,560769
1323,000000	87,561860
1322,000000	87,527780
1321,000000	87,446545
1320,000000	87,317117
1319,000000	87,155903
1318,000000	86,981140
1317,000000	86,799132
1316,000000	86,609262
1315,000000	86,409528
1314,000000	86,189648
1313,000000	85,930230
1312,000000	85,618234
1311,000000	85,249044
1310,000000	84,809625
1309,000000	84,276851
1308,000000	83,639784
1307,000000	82,914411
1306,000000	82,124411
1305,000000	81,282413
1304,000000	80,400745
1303,000000	79,494990
1302,000000	78,563492
1301,000000	77,579300
1300,000000	76,517876
1299,000000	75,377916
1298,000000	74,161780
1297,000000	72,865211
1296,000000	71,504730
1295,000000	70,130666
1294,000000	68,794631
1293,000000	67,531427
1292,000000	66,386716
1291,000000	65,426326
1290,000000	64,693545
1289,000000	64,180172
1288,000000	63,858127
1287,000000	63,694494
1286,000000	63,624131
1285,000000	63,556827
1284,000000	63,428837
1283,000000	63,223494
1282,000000	62,935319
1281,000000	62,553131
1280,000000	62,091350
1279,000000	61,599094
1278,000000	61,119280
1277,000000	60,669295
1276,000000	60,271921
1275,000000	59,965100
1274,000000	59,762953
1273,000000	59,645489
1272,000000	59,599196
1271,000000	59,629520
1270,000000	59,724246
1269,000000	59,843286
1268,000000	59,960811
1267,000000	60,078411
1266,000000	60,187059
1265,000000	60,257083
1264,000000	60,276577
1263,000000	60,261735
1262,000000	60,217821
1261,000000	60,125747
1260,000000	59,979107
1259,000000	59,802173
1258,000000	59,627093
1257,000000	59,496798
1256,000000	59,497123
1255,000000	59,737926
1254,000000	60,268251
1253,000000	61,037983
1252,000000	61,950878
1251,000000	62,918061
1250,000000	63,871015
1249,000000	64,768324
1248,000000	65,610469
1247,000000	66,425761
1246,000000	67,230117
1245,000000	68,019152
1244,000000	68,793300
1243,000000	69,563447
1242,000000	70,331239
1241,000000	71,089586
1240,000000	71,843019
1239,000000	72,605795
1238,000000	73,379703
1237,000000	74,151956
1236,000000	74,913552
1235,000000	75,659740
1234,000000	76,376460
1233,000000	77,048424
1232,000000	77,684418
1231,000000	78,322795
1230,000000	79,014557
1229,000000	79,808886
1228,000000	80,741511
1227,000000	81,813142
1226,000000	82,973669
1225,000000	84,140774
1224,000000	85,236203
1223,000000	86,205780
1222,000000	87,020050
1221,000000	87,674240
1220,000000	88,182945
1219,000000	88,566008
1218,000000	88,842585
1217,000000	89,030423
1216,000000	89,149643
1215,000000	89,220546
1214,000000	89,258781
1213,000000	89,278854
1212,000000	89,293470
1211,000000	89,308805
1210,000000	89,322313
1209,000000	89,328455
1208,000000	89,326127
1207,000000	89,316390
1206,000000	89,297753
1205,000000	89,268455
1204,000000	89,231602
1203,000000	89,194298
1202,000000	89,163158
1201,000000	89,144067
1200,000000	89,143934
1199,000000	89,168663
1198,000000	89,219489
1197,000000	89,295557
1196,000000	89,397734
1195,000000	89,525980
1194,000000	89,677224
1193,000000	89,848331
1192,000000	90,039775
1191,000000	90,252825
1190,000000	90,485820
1189,000000	90,736876
1188,000000	91,004129
1187,000000	91,280407
1186,000000	91,552421
1185,000000	91,808931
1184,000000	92,045234
1183,000000	92,258250
1182,000000	92,443349
1181,000000	92,598511
1180,000000	92,726994
1179,000000	92,830786
1178,000000	92,907201
1177,000000	92,953073
1176,000000	92,966400
1175,000000	92,943804
1174,000000	92,878240
1173,000000	92,764096
1172,000000	92,600964
1171,000000	92,389826
1170,000000	92,131614
1169,000000	91,830294
1168,000000	91,497871
1167,000000	91,156045
1166,000000	90,836191
1165,000000	90,577957
1164,000000	90,419752
1163,000000	90,376940
1162,000000	90,424833
1161,000000	90,509502
1160,000000	90,576069
1159,000000	90,588833
1158,000000	90,533848
1157,000000	90,413901
1156,000000	90,240781
1155,000000	90,025942
1154,000000	89,772710
1153,000000	89,476945
1152,000000	89,134396
1151,000000	88,739093
1150,000000	88,280018
1149,000000	87,742416
1148,000000	87,112844
1147,000000	86,382103
1146,000000	85,540241
1145,000000	84,583028
1144,000000	83,525346
1143,000000	82,402549
1142,000000	81,258423
1141,000000	80,137385
1140,000000	79,088714
1139,000000	78,158290
1138,000000	77,365000
1137,000000	76,692530
1136,000000	76,108823
1135,000000	75,576223
1134,000000	75,045619
1133,000000	74,469370
1132,000000	73,828042
1131,000000	73,133879
1130,000000	72,406870
1129,000000	71,666961
1128,000000	70,951399
1127,000000	70,309045
1126,000000	69,770244
1125,000000	69,342544
1124,000000	69,039116
1123,000000	68,892990
1122,000000	68,931999
1121,000000	69,175198
1120,000000	69,652968
1119,000000	70,392694
1118,000000	71,387333
1117,000000	72,589530
1116,000000	73,942687
1115,000000	75,390175
1114,000000	76,859352
1113,000000	78,273604
1112,000000	79,578614
1111,000000	80,743360
1110,000000	81,742569
1109,000000	82,561874
1108,000000	83,210960
1107,000000	83,721139
1106,000000	84,127929
1105,000000	84,462530
1104,000000	84,758404
1103,000000	85,041801
1102,000000	85,318654
1101,000000	85,579596
1100,000000	85,815892
1099,000000	86,024650
1098,000000	86,200434
1097,000000	86,336873
1096,000000	86,436216
1095,000000	86,505095
1094,000000	86,543750
1093,000000	86,546476
1092,000000	86,512225
1091,000000	86,443965
1090,000000	86,334840
1089,000000	86,168757
1088,000000	85,930514
1087,000000	85,605645
1086,000000	85,171084
1085,000000	84,590402
1084,000000	83,828727
1083,000000	82,858958
1082,000000	81,658409
1081,000000	80,221570
1080,000000	78,581179
1079,000000	76,815394
1078,000000	75,020867
1077,000000	73,292215
1076,000000	71,729436
1075,000000	70,443019
1074,000000	69,524691
1073,000000	69,033081
1072,000000	69,015920
1071,000000	69,496498
1070,000000	70,444890
1069,000000	71,771941
1068,000000	73,364852
1067,000000	75,112651
1066,000000	76,899318
1065,000000	78,623824
1064,000000	80,224045
1063,000000	81,672209
1062,000000	82,954722
1061,000000	84,071506
1060,000000	85,040002
1059,000000	85,882528
1058,000000	86,611375
1057,000000	87,228893
1056,000000	87,744227
1055,000000	88,173237
1054,000000	88,528623
1053,000000	88,818052
1052,000000	89,043191
1051,000000	89,200444
1050,000000	89,279464
1049,000000	89,268002
1048,000000	89,156300
1047,000000	88,927652
1046,000000	88,558801
1045,000000	88,036603
1044,000000	87,380835
1043,000000	86,653243
1042,000000	85,949187
1041,000000	85,382775
1040,000000	85,065608
1039,000000	85,071275
1038,000000	85,398111
1037,000000	85,973362
1036,000000	86,688010
1035,000000	87,430694
1034,000000	88,111642
1033,000000	88,679399
1032,000000	89,125251
1031,000000	89,464109
1030,000000	89,713885
1029,000000	89,892629
1028,000000	90,025600
1027,000000	90,139022
1026,000000	90,248226
1025,000000	90,357683
1024,000000	90,468603
1023,000000	90,580965
1022,000000	90,689410
1021,000000	90,786656
1020,000000	90,870971
1019,000000	90,944729
1018,000000	91,008016
1017,000000	91,058069
1016,000000	91,093281
1015,000000	91,113087
1014,000000	91,115536
1013,000000	91,100281
1012,000000	91,070523
1011,000000	91,027715
1010,000000	90,968290
1009,000000	90,889997
1008,000000	90,799025
1007,000000	90,704319
1006,000000	90,607127
1005,000000	90,502018
1004,000000	90,384442
1003,000000	90,252304
1002,000000	90,102903
1001,000000	89,935479
1000,000000	89,755574
999,000000	89,570594
998,000000	89,383447
997,000000	89,196135
996,000000	89,016310
995,000000	88,852679
994,000000	88,706626
993,000000	88,575671
992,000000	88,461819
991,000000	88,366902
990,000000	88,281581
989,000000	88,187807
988,000000	88,070862
987,000000	87,921614
986,000000	87,730382
985,000000	87,490598
984,000000	87,207096
983,000000	86,892071
982,000000	86,553428
981,000000	86,194776
980,000000	85,825894
979,000000	85,461457
978,000000	85,109681
977,000000	84,772483
976,000000	84,455483
975,000000	84,165494
974,000000	83,897639
973,000000	83,637065
972,000000	83,373661
971,000000	83,103228
970,000000	82,815102
969,000000	82,492479
968,000000	82,127227
967,000000	81,723657
966,000000	81,288117
965,000000	80,829200
964,000000	80,369136
963,000000	79,940119
962,000000	79,564436
961,000000	79,250305
960,000000	79,006302
959,000000	78,844965
958,000000	78,772763
957,000000	78,789440
956,000000	78,901626
955,000000	79,118160
954,000000	79,429710
953,000000	79,809114
952,000000	80,229105
951,000000	80,669793
950,000000	81,110205
949,000000	81,530741
948,000000	81,927513
947,000000	82,311164
946,000000	82,690701
945,000000	83,067311
944,000000	83,442507
943,000000	83,818959
942,000000	84,192683
941,000000	84,553941
940,000000	84,896514
939,000000	85,218540
938,000000	85,516365
937,000000	85,788169
936,000000	86,041577
935,000000	86,287033
934,000000	86,524154
933,000000	86,742190
932,000000	86,934311
931,000000	87,103162
930,000000	87,253149
929,000000	87,386006
928,000000	87,502068
927,000000	87,599173
926,000000	87,672604
925,000000	87,726001
924,000000	87,781638
923,000000	87,870908
922,000000	88,012831
921,000000	88,207179
920,000000	88,444259
919,000000	88,709242
918,000000	88,978921
917,000000	89,226970
916,000000	89,436945
915,000000	89,604806
914,000000	89,730953
913,000000	89,817605
912,000000	89,874349
911,000000	89,918295
910,000000	89,966130
909,000000	90,030582
908,000000	90,122139
907,000000	90,246300
906,000000	90,398553
905,000000	90,568452
904,000000	90,747675
903,000000	90,929099
902,000000	91,101945
901,000000	91,256961
900,000000	91,394559
899,000000	91,519543
898,000000	91,629380
897,000000	91,717175
896,000000	91,785699
895,000000	91,848528
894,000000	91,916437
893,000000	91,989977
892,000000	92,065303
891,000000	92,137853
890,000000	92,198651
889,000000	92,237366
888,000000	92,253266
887,000000	92,256612
886,000000	92,257303
885,000000	92,258355
884,000000	92,261730
883,000000	92,271048
882,000000	92,283297
881,000000	92,285584
880,000000	92,266274
879,000000	92,226644
878,000000	92,178527
877,000000	92,135057
876,000000	92,105971
875,000000	92,095820
874,000000	92,102061
873,000000	92,117658
872,000000	92,137557
871,000000	92,160015
870,000000	92,182406
869,000000	92,200593
868,000000	92,212670
867,000000	92,218299
866,000000	92,214605
865,000000	92,198262
864,000000	92,171912
863,000000	92,143077
862,000000	92,116390
861,000000	92,091900
860,000000	92,070555
859,000000	92,055118
858,000000	92,045681
857,000000	92,041358
856,000000	92,046999
855,000000	92,071260
854,000000	92,116058
853,000000	92,172925
852,000000	92,230042
851,000000	92,277749
850,000000	92,308775
849,000000	92,320770
848,000000	92,319363
847,000000	92,311713
846,000000	92,296290
845,000000	92,265429
844,000000	92,216498
843,000000	92,152414
842,000000	92,071146
841,000000	91,965365
840,000000	91,835450
839,000000	91,693615
838,000000	91,552169
837,000000	91,415492
836,000000	91,287157
835,000000	91,176416
834,000000	91,093747
833,000000	91,047254
832,000000	91,048353
831,000000	91,113830
830,000000	91,255072
829,000000	91,468864
828,000000	91,739401
827,000000	92,045084
826,000000	92,362535
825,000000	92,670934
824,000000	92,957362
823,000000	93,215152
822,000000	93,438359
821,000000	93,623091
820,000000	93,773167
819,000000	93,896428
818,000000	93,995453
817,000000	94,068044
816,000000	94,116132
815,000000	94,147099
814,000000	94,165185
813,000000	94,169510
812,000000	94,161815
811,000000	94,147624
810,000000	94,127403
809,000000	94,092983
808,000000	94,034823
807,000000	93,945897
806,000000	93,816514
805,000000	93,634467
804,000000	93,393900
803,000000	93,099495
802,000000	92,761862
801,000000	92,396816
800,000000	92,030365
799,000000	91,693559
798,000000	91,407918
797,000000	91,180340
796,000000	91,008430
795,000000	90,877719
794,000000	90,754340
793,000000	90,597407
792,000000	90,386910
791,000000	90,133623
790,000000	89,861983
789,000000	89,594393
788,000000	89,351718
787,000000	89,151571
786,000000	88,997091
785,000000	88,876397
784,000000	88,778121
783,000000	88,699508
782,000000	88,637141
781,000000	88,581329
780,000000	88,523310
779,000000	88,457789
778,000000	88,374878
777,000000	88,261205
776,000000	88,115023
775,000000	87,951155
774,000000	87,786413
773,000000	87,629125
772,000000	87,485741
771,000000	87,365922
770,000000	87,275272
769,000000	87,212092
768,000000	87,176620
767,000000	87,175414
766,000000	87,213087
765,000000	87,286521
764,000000	87,387817
763,000000	87,502615
762,000000	87,602666
761,000000	87,650470
760,000000	87,615506
759,000000	87,480287
758,000000	87,231339
757,000000	86,857395
756,000000	86,358031
755,000000	85,739947
754,000000	85,001816
753,000000	84,133990
752,000000	83,136526
751,000000	82,024088
750,000000	80,814255
749,000000	79,529176
748,000000	78,211374
747,000000	76,923774
746,000000	75,733437
745,000000	74,710177
744,000000	73,932827
743,000000	73,474206
742,000000	73,374726
741,000000	73,636379
740,000000	74,232015
739,000000	75,102797
738,000000	76,153110
737,000000	77,265406
736,000000	78,331339
735,000000	79,272732
734,000000	80,041616
733,000000	80,616460
732,000000	81,004618
731,000000	81,238379
730,000000	81,359585
729,000000	81,413226
728,000000	81,451858
727,000000	81,524536
726,000000	81,649690
725,000000	81,808145
724,000000	81,968196
723,000000	82,106863
722,000000	82,204735
721,000000	82,238823
720,000000	82,194672
719,000000	82,075092
718,000000	81,885403
717,000000	81,621302
716,000000	81,279309
715,000000	80,864069
714,000000	80,373622
713,000000	79,788305
712,000000	79,082880
711,000000	78,242088
710,000000	77,266668
709,000000	76,187866
708,000000	75,086021
707,000000	74,078940
706,000000	73,278683
705,000000	72,755355
704,000000	72,520131
703,000000	72,515853
702,000000	72,629835
701,000000	72,741315
700,000000	72,772171
699,000000	72,700048
698,000000	72,538698
697,000000	72,318968
696,000000	72,079640
695,000000	71,853395
694,000000	71,657252
693,000000	71,503963
692,000000	71,415275
691,000000	71,412153
690,000000	71,497699
689,000000	71,658133
688,000000	71,872179
687,000000	72,112758
686,000000	72,349179
685,000000	72,558151
684,000000	72,731806
683,000000	72,873028
682,000000	72,987626
681,000000	73,085453
680,000000	73,181777
679,000000	73,289380
678,000000	73,413602
677,000000	73,558781
676,000000	73,732327
675,000000	73,937912
674,000000	74,169792
673,000000	74,415467
672,000000	74,660981
671,000000	74,905486
670,000000	75,177025
669,000000	75,536757
668,000000	75,984990
667,000000	76,364464
666,000000	76,596289
665,000000	76,756246
664,000000	76,902482
663,000000	77,033337
662,000000	77,114223
661,000000	77,116273
660,000000	77,031764
659,000000	76,856157
658,000000	76,570017
657,000000	76,140676
656,000000	75,545704
655,000000	74,803352
654,000000	73,981786
653,000000	73,173580
652,000000	72,466643
651,000000	71,918947
650,000000	71,522472
649,000000	71,203650
648,000000	70,886206
647,000000	70,533776
646,000000	70,125182
645,000000	69,630783
644,000000	69,037442
643,000000	68,365531
642,000000	67,636078
641,000000	66,851600
640,000000	66,039546
639,000000	65,283180
638,000000	64,671274
637,000000	64,246621
636,000000	64,026568
635,000000	64,022845
634,000000	64,202883
633,000000	64,484352
632,000000	64,798718
631,000000	65,116321
630,000000	65,403248
629,000000	65,608824
628,000000	65,715430
627,000000	65,756243
626,000000	65,763770
625,000000	65,731043
624,000000	65,640958
623,000000	65,497302
622,000000	65,305863
621,000000	65,059185
620,000000	64,761043
619,000000	64,438442
618,000000	64,112169
617,000000	63,782299
616,000000	63,457487
615,000000	63,163390
614,000000	62,904144
613,000000	62,653364
612,000000	62,398498
611,000000	62,159486
610,000000	61,951662
609,000000	61,770291
608,000000	61,628785
607,000000	61,577019
606,000000	61,662064
605,000000	61,907083
604,000000	62,338953
603,000000	62,989395
602,000000	63,856093
601,000000	64,891770
600,000000	66,035918
599,000000	67,229750
598,000000	68,408928
597,000000	69,512929
596,000000	70,502240
595,000000	71,358812
594,000000	72,080917
593,000000	72,683749
592,000000	73,189923
591,000000	73,612443
590,000000	73,955728
589,000000	74,235169
588,000000	74,482328
587,000000	74,719396
586,000000	74,938319
585,000000	75,116886
584,000000	75,249543
583,000000	75,352218
582,000000	75,440431
581,000000	75,518739
580,000000	75,590148
579,000000	75,662528
578,000000	75,745543
577,000000	75,850777
576,000000	75,991389
575,000000	76,167189
574,000000	76,355969
573,000000	76,536162
572,000000	76,709424
571,000000	76,888383
570,000000	77,072213
569,000000	77,246441
568,000000	77,403587
567,000000	77,549288
566,000000	77,688852
565,000000	77,818399
564,000000	77,927635
563,000000	78,007546
562,000000	78,058385
561,000000	78,093278
560,000000	78,128556
559,000000	78,166966
558,000000	78,198098
557,000000	78,219437
556,000000	78,245259
555,000000	78,286708
554,000000	78,333094
553,000000	78,366367
552,000000	78,385781
551,000000	78,403918
550,000000	78,425208
549,000000	78,444886
548,000000	78,467464
547,000000	78,507544
546,000000	78,569867
545,000000	78,642942
544,000000	78,716922
543,000000	78,793471
542,000000	78,874528
541,000000	78,954603
540,000000	79,029438
539,000000	79,104801
538,000000	79,192398
537,000000	79,301709
536,000000	79,434545
535,000000	79,580414
534,000000	79,720660
533,000000	79,846995
532,000000	79,969820
531,000000	80,103933
530,000000	80,250949
529,000000	80,401148
528,000000	80,544006
527,000000	80,669148
526,000000	80,767004
525,000000	80,839957
524,000000	80,905726
523,000000	80,978669
522,000000	81,055534
521,000000	81,126235
520,000000	81,194129
519,000000	81,273051
518,000000	81,360859
517,000000	81,431437
516,000000	81,466557
515,000000	81,484489
514,000000	81,522180
513,000000	81,596289
512,000000	81,688680
511,000000	81,768390
510,000000	81,822882
509,000000	81,861441
508,000000	81,890440
507,000000	81,905165
506,000000	81,910659
505,000000	81,928863
504,000000	81,972370
503,000000	82,020049
502,000000	82,034315
501,000000	82,006521
500,000000	81,966787
499,000000	81,945011
498,000000	81,941075
497,000000	81,934302
496,000000	81,911999
495,000000	81,885451
494,000000	81,878863
493,000000	81,904442
492,000000	81,947852
491,000000	81,980886
490,000000	81,989797
489,000000	81,985938
488,000000	81,992356
487,000000	82,031179
486,000000	82,120044
485,000000	82,261526
484,000000	82,428328
483,000000	82,577108
482,000000	82,687600
481,000000	82,772864
480,000000	82,853862
479,000000	82,945098
478,000000	83,063439
477,000000	83,226583
476,000000	83,428941
475,000000	83,635075
474,000000	83,806805
473,000000	83,927642
472,000000	84,000465
471,000000	84,038927
470,000000	84,070451
469,000000	84,125903
468,000000	84,202707
467,000000	84,255282
466,000000	84,248889
465,000000	84,211099
464,000000	84,194714
463,000000	84,208095
462,000000	84,215254
461,000000	84,198569
460,000000	84,193943
459,000000	84,249359
458,000000	84,347958
457,000000	84,384842
456,000000	84,283562
455,000000	84,102791
454,000000	83,963207
453,000000	83,927529
452,000000	83,946219
451,000000	83,907499
450,000000	83,780566
