# Supplementary material for: Machine learning-assisted non-destructive plasticizer identification and quantification in historical PVC objects based on IR spectroscopy
Source: Sci Rep. 2022 Mar 23;12:5017. doi: 10.1038/s41598-022-08862-1 (PMC8943100; doi:10.1038/s41598-022-08862-1)
Supplement: Supplementary file 1 — Supplementary Information 1. [file 41598_2022_8862_MOESM1_ESM.zip › Plasticizers_PVC_data/ATR_FTIR_all/VELIKAZOGA.ASC]

PE IR       SUBTECH     SPECTRUM    ASCII       PEDS        4.00        
   -1
VELIKAZOGA_001.ASC
21/06/21
14:46:08.00
21/06/21
14:46:08.00
Tja�a Rijavec
Sample 014 By tjasar Date Monday, June 21 2021
450,000000
#HDR
-1
-1
#GR
cm-1
%T
1.0
0.0
4000,000000
-1,000000
3551
8
100,367522
55,089095
#DATA
4000,000000	99,267569
3999,000000	99,266768
3998,000000	99,265690
3997,000000	99,264795
3996,000000	99,264906
3995,000000	99,265956
3994,000000	99,267636
3993,000000	99,269601
3992,000000	99,271579
3991,000000	99,273064
3990,000000	99,273486
3989,000000	99,272734
3988,000000	99,271538
3987,000000	99,271073
3986,000000	99,271976
3985,000000	99,273902
3984,000000	99,276115
3983,000000	99,278072
3982,000000	99,279448
3981,000000	99,280217
3980,000000	99,280802
3979,000000	99,281794
3978,000000	99,283471
3977,000000	99,285598
3976,000000	99,287568
3975,000000	99,288866
3974,000000	99,289422
3973,000000	99,289591
3972,000000	99,289649
3971,000000	99,289600
3970,000000	99,289607
3969,000000	99,289935
3968,000000	99,290934
3967,000000	99,292482
3966,000000	99,293662
3965,000000	99,293425
3964,000000	99,291760
3963,000000	99,290085
3962,000000	99,290108
3961,000000	99,292883
3960,000000	99,297700
3959,000000	99,302580
3958,000000	99,306164
3957,000000	99,307828
3956,000000	99,307972
3955,000000	99,307798
3954,000000	99,308418
3953,000000	99,309891
3952,000000	99,310131
3951,000000	99,306425
3950,000000	99,297572
3949,000000	99,285265
3948,000000	99,273860
3947,000000	99,268298
3946,000000	99,272602
3945,000000	99,287185
3944,000000	99,306998
3943,000000	99,323687
3942,000000	99,329979
3941,000000	99,325906
3940,000000	99,318031
3939,000000	99,312037
3938,000000	99,309006
3937,000000	99,305737
3936,000000	99,299441
3935,000000	99,290723
3934,000000	99,282591
3933,000000	99,279500
3932,000000	99,283802
3931,000000	99,294407
3930,000000	99,307022
3929,000000	99,317906
3928,000000	99,328114
3927,000000	99,338846
3926,000000	99,347059
3925,000000	99,346984
3924,000000	99,336891
3923,000000	99,321383
3922,000000	99,306662
3921,000000	99,294904
3920,000000	99,284913
3919,000000	99,276592
3918,000000	99,273995
3917,000000	99,280717
3916,000000	99,294354
3915,000000	99,308967
3914,000000	99,320312
3913,000000	99,327966
3912,000000	99,333077
3911,000000	99,335767
3910,000000	99,336400
3909,000000	99,335165
3908,000000	99,332611
3907,000000	99,328887
3906,000000	99,320028
3905,000000	99,300111
3904,000000	99,268376
3903,000000	99,236659
3902,000000	99,223045
3901,000000	99,234283
3900,000000	99,261075
3899,000000	99,286818
3898,000000	99,300475
3897,000000	99,303132
3896,000000	99,300933
3895,000000	99,298430
3894,000000	99,299834
3893,000000	99,306231
3892,000000	99,314410
3891,000000	99,316076
3890,000000	99,307062
3889,000000	99,293614
3888,000000	99,285255
3887,000000	99,286593
3886,000000	99,294239
3885,000000	99,302115
3884,000000	99,309541
3883,000000	99,321413
3882,000000	99,341734
3881,000000	99,362605
3880,000000	99,368649
3879,000000	99,356160
3878,000000	99,339131
3877,000000	99,333426
3876,000000	99,342708
3875,000000	99,354952
3874,000000	99,353126
3873,000000	99,332637
3872,000000	99,306062
3871,000000	99,289206
3870,000000	99,285177
3869,000000	99,283837
3868,000000	99,279655
3867,000000	99,276560
3866,000000	99,278076
3865,000000	99,283829
3864,000000	99,290563
3863,000000	99,294937
3862,000000	99,297052
3861,000000	99,298705
3860,000000	99,301063
3859,000000	99,301863
3858,000000	99,298017
3857,000000	99,291247
3856,000000	99,287700
3855,000000	99,291609
3854,000000	99,290306
3853,000000	99,282002
3852,000000	99,284246
3851,000000	99,297143
3850,000000	99,309044
3849,000000	99,316912
3848,000000	99,323649
3847,000000	99,332095
3846,000000	99,342944
3845,000000	99,355185
3844,000000	99,364306
3843,000000	99,364264
3842,000000	99,354506
3841,000000	99,340490
3840,000000	99,331625
3839,000000	99,332523
3838,000000	99,339454
3837,000000	99,346078
3836,000000	99,348992
3835,000000	99,350703
3834,000000	99,354250
3833,000000	99,359426
3832,000000	99,364604
3831,000000	99,368558
3830,000000	99,371812
3829,000000	99,377543
3828,000000	99,387478
3827,000000	99,395122
3826,000000	99,392053
3825,000000	99,377203
3824,000000	99,359956
3823,000000	99,352416
3822,000000	99,353630
3821,000000	99,352094
3820,000000	99,342904
3819,000000	99,336158
3818,000000	99,343708
3817,000000	99,366483
3816,000000	99,392767
3815,000000	99,409175
3814,000000	99,414352
3813,000000	99,414482
3812,000000	99,413275
3811,000000	99,410515
3810,000000	99,406623
3809,000000	99,405040
3808,000000	99,405674
3807,000000	99,402997
3806,000000	99,394364
3805,000000	99,384636
3804,000000	99,384151
3803,000000	99,396895
3802,000000	99,416519
3801,000000	99,430258
3800,000000	99,430768
3799,000000	99,425524
3798,000000	99,424513
3797,000000	99,430653
3796,000000	99,438803
3795,000000	99,446399
3794,000000	99,455093
3793,000000	99,466182
3792,000000	99,477627
3791,000000	99,486902
3790,000000	99,492625
3789,000000	99,495049
3788,000000	99,495939
3787,000000	99,496661
3786,000000	99,497259
3785,000000	99,496438
3784,000000	99,493868
3783,000000	99,491507
3782,000000	99,493231
3781,000000	99,499504
3780,000000	99,505445
3779,000000	99,504899
3778,000000	99,498418
3777,000000	99,492746
3776,000000	99,492383
3775,000000	99,494926
3774,000000	99,495113
3773,000000	99,491747
3772,000000	99,486216
3771,000000	99,478362
3770,000000	99,467950
3769,000000	99,457441
3768,000000	99,452451
3767,000000	99,455699
3766,000000	99,462987
3765,000000	99,467907
3764,000000	99,468505
3763,000000	99,467822
3762,000000	99,470402
3761,000000	99,474843
3760,000000	99,477616
3759,000000	99,475112
3758,000000	99,465673
3757,000000	99,451010
3756,000000	99,435644
3755,000000	99,425205
3754,000000	99,417674
3753,000000	99,400049
3752,000000	99,360888
3751,000000	99,309646
3750,000000	99,272121
3749,000000	99,258798
3748,000000	99,266282
3747,000000	99,293946
3746,000000	99,338927
3745,000000	99,382999
3744,000000	99,404274
3743,000000	99,406219
3742,000000	99,403928
3741,000000	99,398268
3740,000000	99,388188
3739,000000	99,376760
3738,000000	99,369026
3737,000000	99,369306
3736,000000	99,379923
3735,000000	99,402806
3734,000000	99,423959
3733,000000	99,429289
3732,000000	99,422512
3731,000000	99,412710
3730,000000	99,403445
3729,000000	99,393135
3728,000000	99,383124
3727,000000	99,379289
3726,000000	99,386240
3725,000000	99,402299
3724,000000	99,421843
3723,000000	99,441788
3722,000000	99,460405
3721,000000	99,474932
3720,000000	99,485828
3719,000000	99,493502
3718,000000	99,495032
3717,000000	99,488429
3716,000000	99,477070
3715,000000	99,467460
3714,000000	99,459217
3713,000000	99,442997
3712,000000	99,416109
3711,000000	99,393415
3710,000000	99,389395
3709,000000	99,401073
3708,000000	99,419538
3707,000000	99,439190
3706,000000	99,457012
3705,000000	99,474775
3704,000000	99,496313
3703,000000	99,519741
3702,000000	99,534730
3701,000000	99,531407
3700,000000	99,512213
3699,000000	99,490198
3698,000000	99,473735
3697,000000	99,461957
3696,000000	99,449884
3695,000000	99,434813
3694,000000	99,419266
3693,000000	99,410171
3692,000000	99,413894
3691,000000	99,428441
3690,000000	99,441353
3689,000000	99,438526
3688,000000	99,417664
3687,000000	99,390036
3686,000000	99,367786
3685,000000	99,355071
3684,000000	99,349352
3683,000000	99,346439
3682,000000	99,344214
3681,000000	99,340102
3680,000000	99,327732
3679,000000	99,306792
3678,000000	99,284798
3677,000000	99,270892
3676,000000	99,266333
3675,000000	99,261819
3674,000000	99,244689
3673,000000	99,223284
3672,000000	99,210067
3671,000000	99,208044
3670,000000	99,215349
3669,000000	99,223019
3668,000000	99,225721
3667,000000	99,229243
3666,000000	99,237634
3665,000000	99,249287
3664,000000	99,260136
3663,000000	99,267407
3662,000000	99,268962
3661,000000	99,262631
3660,000000	99,247428
3659,000000	99,226845
3658,000000	99,205783
3657,000000	99,186941
3656,000000	99,170516
3655,000000	99,158285
3654,000000	99,152643
3653,000000	99,153954
3652,000000	99,154999
3651,000000	99,137049
3650,000000	99,093891
3649,000000	99,057949
3648,000000	99,058257
3647,000000	99,077313
3646,000000	99,089832
3645,000000	99,092547
3644,000000	99,093878
3643,000000	99,098738
3642,000000	99,106491
3641,000000	99,112803
3640,000000	99,113620
3639,000000	99,108502
3638,000000	99,098728
3637,000000	99,085937
3636,000000	99,070624
3635,000000	99,051381
3634,000000	99,026289
3633,000000	98,995021
3632,000000	98,959976
3631,000000	98,924288
3630,000000	98,888926
3629,000000	98,859553
3628,000000	98,847337
3627,000000	98,851725
3626,000000	98,865096
3625,000000	98,879387
3624,000000	98,891187
3623,000000	98,903233
3622,000000	98,920671
3621,000000	98,942353
3620,000000	98,956709
3619,000000	98,947669
3618,000000	98,912578
3617,000000	98,865938
3616,000000	98,824321
3615,000000	98,794093
3614,000000	98,770812
3613,000000	98,745300
3612,000000	98,713592
3611,000000	98,682319
3610,000000	98,662243
3609,000000	98,661431
3608,000000	98,679982
3607,000000	98,707138
3606,000000	98,729283
3605,000000	98,740190
3604,000000	98,741552
3603,000000	98,736762
3602,000000	98,728040
3601,000000	98,717916
3600,000000	98,708957
3599,000000	98,700827
3598,000000	98,690301
3597,000000	98,675524
3596,000000	98,657148
3595,000000	98,638612
3594,000000	98,621305
3593,000000	98,603777
3592,000000	98,585117
3591,000000	98,568354
3590,000000	98,557003
3589,000000	98,552226
3588,000000	98,551425
3587,000000	98,550623
3586,000000	98,544119
3585,000000	98,532102
3584,000000	98,519961
3583,000000	98,511624
3582,000000	98,506310
3581,000000	98,502457
3580,000000	98,498197
3579,000000	98,492261
3578,000000	98,482924
3577,000000	98,470065
3576,000000	98,455251
3575,000000	98,439796
3574,000000	98,424081
3573,000000	98,406968
3572,000000	98,388296
3571,000000	98,369512
3570,000000	98,351628
3569,000000	98,331861
3568,000000	98,309240
3567,000000	98,290665
3566,000000	98,280472
3565,000000	98,271151
3564,000000	98,257720
3563,000000	98,243430
3562,000000	98,232777
3561,000000	98,226683
3560,000000	98,223033
3559,000000	98,218852
3558,000000	98,211762
3557,000000	98,200579
3556,000000	98,185783
3555,000000	98,169246
3554,000000	98,153470
3553,000000	98,139265
3552,000000	98,124565
3551,000000	98,106591
3550,000000	98,085097
3549,000000	98,062502
3548,000000	98,041956
3547,000000	98,026329
3546,000000	98,017696
3545,000000	98,014949
3544,000000	98,013399
3543,000000	98,009011
3542,000000	98,001336
3541,000000	97,991951
3540,000000	97,982820
3539,000000	97,974919
3538,000000	97,967782
3537,000000	97,959969
3536,000000	97,950136
3535,000000	97,938304
3534,000000	97,925276
3533,000000	97,912418
3532,000000	97,900596
3531,000000	97,889828
3530,000000	97,878619
3529,000000	97,864379
3528,000000	97,845716
3527,000000	97,824696
3526,000000	97,805285
3525,000000	97,790882
3524,000000	97,782762
3523,000000	97,779585
3522,000000	97,778104
3521,000000	97,775504
3520,000000	97,771166
3519,000000	97,765742
3518,000000	97,759047
3517,000000	97,750784
3516,000000	97,741192
3515,000000	97,730973
3514,000000	97,719613
3513,000000	97,705937
3512,000000	97,690170
3511,000000	97,674800
3510,000000	97,662024
3509,000000	97,651442
3508,000000	97,641270
3507,000000	97,630902
3506,000000	97,620713
3505,000000	97,610449
3504,000000	97,599919
3503,000000	97,590432
3502,000000	97,582996
3501,000000	97,577225
3500,000000	97,572349
3499,000000	97,567920
3498,000000	97,562623
3497,000000	97,554884
3496,000000	97,544634
3495,000000	97,533279
3494,000000	97,521869
3493,000000	97,510103
3492,000000	97,497571
3491,000000	97,484844
3490,000000	97,472810
3489,000000	97,461770
3488,000000	97,451522
3487,000000	97,441324
3486,000000	97,429864
3485,000000	97,416759
3484,000000	97,403783
3483,000000	97,393932
3482,000000	97,388277
3481,000000	97,384400
3480,000000	97,378710
3479,000000	97,369581
3478,000000	97,357651
3477,000000	97,344212
3476,000000	97,330691
3475,000000	97,319011
3474,000000	97,311181
3473,000000	97,308631
3472,000000	97,311399
3471,000000	97,317356
3470,000000	97,322059
3469,000000	97,320353
3468,000000	97,309427
3467,000000	97,290272
3466,000000	97,266735
3465,000000	97,243835
3464,000000	97,226084
3463,000000	97,215507
3462,000000	97,209892
3461,000000	97,204158
3460,000000	97,194222
3459,000000	97,179685
3458,000000	97,163255
3457,000000	97,148120
3456,000000	97,136087
3455,000000	97,127634
3454,000000	97,121349
3453,000000	97,114877
3452,000000	97,106326
3451,000000	97,096280
3450,000000	97,087261
3449,000000	97,080842
3448,000000	97,075583
3447,000000	97,068525
3446,000000	97,058155
3445,000000	97,045818
3444,000000	97,034369
3443,000000	97,025969
3442,000000	97,021974
3441,000000	97,024043
3440,000000	97,033980
3439,000000	97,051429
3438,000000	97,071635
3437,000000	97,086457
3436,000000	97,089051
3435,000000	97,079112
3434,000000	97,062683
3433,000000	97,047493
3432,000000	97,037249
3431,000000	97,030225
3430,000000	97,021971
3429,000000	97,009192
3428,000000	96,992375
3427,000000	96,975211
3426,000000	96,961765
3425,000000	96,953955
3424,000000	96,951770
3423,000000	96,954724
3422,000000	96,961549
3421,000000	96,969173
3420,000000	96,974013
3419,000000	96,975339
3418,000000	96,976346
3417,000000	96,981297
3416,000000	96,992047
3415,000000	97,007006
3414,000000	97,022404
3413,000000	97,034548
3412,000000	97,042152
3411,000000	97,046688
3410,000000	97,050202
3409,000000	97,053207
3408,000000	97,055518
3407,000000	97,058115
3406,000000	97,062989
3405,000000	97,071221
3404,000000	97,082282
3403,000000	97,094805
3402,000000	97,106611
3401,000000	97,115052
3400,000000	97,118488
3399,000000	97,117759
3398,000000	97,115179
3397,000000	97,112555
3396,000000	97,110956
3395,000000	97,111483
3394,000000	97,114600
3393,000000	97,118964
3392,000000	97,122440
3391,000000	97,124094
3390,000000	97,124465
3389,000000	97,123996
3388,000000	97,122594
3387,000000	97,120806
3386,000000	97,120178
3385,000000	97,121886
3384,000000	97,125419
3383,000000	97,129172
3382,000000	97,131706
3381,000000	97,132795
3380,000000	97,133347
3379,000000	97,134583
3378,000000	97,136998
3377,000000	97,140200
3376,000000	97,143704
3375,000000	97,147364
3374,000000	97,151259
3373,000000	97,155554
3372,000000	97,160534
3371,000000	97,166030
3370,000000	97,170849
3369,000000	97,173395
3368,000000	97,173252
3367,000000	97,171559
3366,000000	97,169762
3365,000000	97,168652
3364,000000	97,168607
3363,000000	97,169810
3362,000000	97,171839
3361,000000	97,173797
3360,000000	97,175374
3359,000000	97,177252
3358,000000	97,180002
3357,000000	97,183311
3356,000000	97,186842
3355,000000	97,191230
3354,000000	97,197480
3353,000000	97,205416
3352,000000	97,213351
3351,000000	97,219245
3350,000000	97,222255
3349,000000	97,223217
3348,000000	97,223965
3347,000000	97,225783
3346,000000	97,228353
3345,000000	97,230634
3344,000000	97,232336
3343,000000	97,234338
3342,000000	97,237469
3341,000000	97,241747
3340,000000	97,246773
3339,000000	97,252059
3338,000000	97,256855
3337,000000	97,260500
3336,000000	97,263301
3335,000000	97,266352
3334,000000	97,270112
3333,000000	97,273809
3332,000000	97,276644
3331,000000	97,279019
3330,000000	97,282261
3329,000000	97,287453
3328,000000	97,294647
3327,000000	97,302593
3326,000000	97,308974
3325,000000	97,312006
3324,000000	97,312237
3323,000000	97,312421
3322,000000	97,315093
3321,000000	97,320715
3320,000000	97,327988
3319,000000	97,335101
3318,000000	97,340433
3317,000000	97,343342
3316,000000	97,344846
3315,000000	97,346865
3314,000000	97,350136
3313,000000	97,353621
3312,000000	97,356324
3311,000000	97,358856
3310,000000	97,362547
3309,000000	97,367766
3308,000000	97,373643
3307,000000	97,378763
3306,000000	97,381599
3305,000000	97,381092
3304,000000	97,377818
3303,000000	97,374094
3302,000000	97,372134
3301,000000	97,372625
3300,000000	97,375450
3299,000000	97,380916
3298,000000	97,389156
3297,000000	97,399100
3296,000000	97,408853
3295,000000	97,417101
3294,000000	97,423471
3293,000000	97,427981
3292,000000	97,431046
3291,000000	97,433613
3290,000000	97,436422
3289,000000	97,439444
3288,000000	97,442530
3287,000000	97,446166
3286,000000	97,450937
3285,000000	97,456647
3284,000000	97,462641
3283,000000	97,468538
3282,000000	97,474196
3281,000000	97,479300
3280,000000	97,483822
3279,000000	97,488410
3278,000000	97,493687
3277,000000	97,499630
3276,000000	97,506123
3275,000000	97,513556
3274,000000	97,522202
3273,000000	97,531300
3272,000000	97,539413
3271,000000	97,545663
3270,000000	97,550068
3269,000000	97,553233
3268,000000	97,556135
3267,000000	97,559730
3266,000000	97,564267
3265,000000	97,569445
3264,000000	97,575325
3263,000000	97,582149
3262,000000	97,589385
3261,000000	97,595756
3260,000000	97,601167
3259,000000	97,607287
3258,000000	97,615478
3257,000000	97,624793
3256,000000	97,632882
3255,000000	97,638462
3254,000000	97,642109
3253,000000	97,645477
3252,000000	97,650234
3251,000000	97,657588
3250,000000	97,667507
3249,000000	97,678293
3248,000000	97,687520
3247,000000	97,693489
3246,000000	97,696012
3245,000000	97,696258
3244,000000	97,696056
3243,000000	97,696940
3242,000000	97,699545
3241,000000	97,703935
3240,000000	97,710240
3239,000000	97,718438
3238,000000	97,727855
3237,000000	97,737457
3236,000000	97,746717
3235,000000	97,755431
3234,000000	97,762771
3233,000000	97,767656
3232,000000	97,770097
3231,000000	97,771568
3230,000000	97,773672
3229,000000	97,776942
3228,000000	97,781088
3227,000000	97,785482
3226,000000	97,789293
3225,000000	97,792058
3224,000000	97,794411
3223,000000	97,797563
3222,000000	97,801919
3221,000000	97,806811
3220,000000	97,811832
3219,000000	97,817312
3218,000000	97,823622
3217,000000	97,830482
3216,000000	97,837330
3215,000000	97,843734
3214,000000	97,849336
3213,000000	97,854172
3212,000000	97,858809
3211,000000	97,863803
3210,000000	97,868921
3209,000000	97,873444
3208,000000	97,877315
3207,000000	97,881393
3206,000000	97,886643
3205,000000	97,893314
3204,000000	97,900814
3203,000000	97,907675
3202,000000	97,912322
3201,000000	97,914492
3200,000000	97,916008
3199,000000	97,919080
3198,000000	97,924278
3197,000000	97,930687
3196,000000	97,937728
3195,000000	97,945666
3194,000000	97,954215
3193,000000	97,962054
3192,000000	97,967979
3191,000000	97,971878
3190,000000	97,974428
3189,000000	97,976666
3188,000000	97,979973
3187,000000	97,985285
3186,000000	97,992241
3185,000000	97,999249
3184,000000	98,005064
3183,000000	98,009664
3182,000000	98,013957
3181,000000	98,019002
3180,000000	98,025301
3179,000000	98,032335
3178,000000	98,038773
3177,000000	98,043796
3176,000000	98,048095
3175,000000	98,053175
3174,000000	98,059671
3173,000000	98,066882
3172,000000	98,073635
3171,000000	98,079170
3170,000000	98,083515
3169,000000	98,087723
3168,000000	98,093408
3167,000000	98,101212
3166,000000	98,110072
3165,000000	98,118394
3164,000000	98,125705
3163,000000	98,132392
3162,000000	98,138382
3161,000000	98,143059
3160,000000	98,146303
3159,000000	98,148912
3158,000000	98,152096
3157,000000	98,157162
3156,000000	98,165294
3155,000000	98,176578
3154,000000	98,189011
3153,000000	98,199364
3152,000000	98,205351
3151,000000	98,206868
3150,000000	98,205417
3149,000000	98,203139
3148,000000	98,202211
3147,000000	98,203943
3146,000000	98,208018
3145,000000	98,213164
3144,000000	98,218987
3143,000000	98,226507
3142,000000	98,236589
3141,000000	98,248383
3140,000000	98,259370
3139,000000	98,266737
3138,000000	98,268957
3137,000000	98,266925
3136,000000	98,263673
3135,000000	98,262358
3134,000000	98,264377
3133,000000	98,269332
3132,000000	98,275771
3131,000000	98,281557
3130,000000	98,284576
3129,000000	98,284455
3128,000000	98,283340
3127,000000	98,284207
3126,000000	98,288421
3125,000000	98,295375
3124,000000	98,304182
3123,000000	98,314547
3122,000000	98,326081
3121,000000	98,337745
3120,000000	98,348306
3119,000000	98,356900
3118,000000	98,362761
3117,000000	98,365136
3116,000000	98,363786
3115,000000	98,359504
3114,000000	98,354110
3113,000000	98,350080
3112,000000	98,349321
3111,000000	98,351767
3110,000000	98,355179
3109,000000	98,356962
3108,000000	98,356146
3107,000000	98,353658
3106,000000	98,350811
3105,000000	98,348138
3104,000000	98,345981
3103,000000	98,345127
3102,000000	98,346200
3101,000000	98,348219
3100,000000	98,349003
3099,000000	98,347034
3098,000000	98,342798
3097,000000	98,338284
3096,000000	98,335928
3095,000000	98,337532
3094,000000	98,343214
3093,000000	98,350901
3092,000000	98,357184
3091,000000	98,359479
3090,000000	98,357587
3089,000000	98,353663
3088,000000	98,350465
3087,000000	98,349531
3086,000000	98,350474
3085,000000	98,351826
3084,000000	98,352582
3083,000000	98,352796
3082,000000	98,352987
3081,000000	98,353250
3080,000000	98,353182
3079,000000	98,352134
3078,000000	98,349369
3077,000000	98,344430
3076,000000	98,337816
3075,000000	98,331359
3074,000000	98,327143
3073,000000	98,325949
3072,000000	98,326740
3071,000000	98,327773
3070,000000	98,327838
3069,000000	98,326244
3068,000000	98,322378
3067,000000	98,316031
3066,000000	98,308216
3065,000000	98,300925
3064,000000	98,295735
3063,000000	98,292677
3062,000000	98,290838
3061,000000	98,289822
3060,000000	98,290106
3059,000000	98,291671
3058,000000	98,292979
3057,000000	98,292239
3056,000000	98,289484
3055,000000	98,286899
3054,000000	98,286740
3053,000000	98,289358
3052,000000	98,293057
3051,000000	98,295377
3050,000000	98,295130
3049,000000	98,293705
3048,000000	98,294228
3047,000000	98,298477
3046,000000	98,304783
3045,000000	98,309515
3044,000000	98,310301
3043,000000	98,306625
3042,000000	98,298319
3041,000000	98,285216
3040,000000	98,268820
3039,000000	98,252544
3038,000000	98,239130
3037,000000	98,228537
3036,000000	98,218538
3035,000000	98,206560
3034,000000	98,190868
3033,000000	98,171166
3032,000000	98,148892
3031,000000	98,126130
3030,000000	98,104104
3029,000000	98,083340
3028,000000	98,064933
3027,000000	98,050128
3026,000000	98,038168
3025,000000	98,025875
3024,000000	98,010316
3023,000000	97,991457
3022,000000	97,971539
3021,000000	97,952358
3020,000000	97,933843
3019,000000	97,914659
3018,000000	97,893317
3017,000000	97,868732
3016,000000	97,840676
3015,000000	97,809700
3014,000000	97,776375
3013,000000	97,740459
3012,000000	97,700824
3011,000000	97,656143
3010,000000	97,605709
3009,000000	97,550268
3008,000000	97,492065
3007,000000	97,433541
3006,000000	97,375639
3005,000000	97,317257
3004,000000	97,256321
3003,000000	97,191385
3002,000000	97,122438
3001,000000	97,050661
3000,000000	96,976779
2999,000000	96,899093
2998,000000	96,813869
2997,000000	96,718444
2996,000000	96,613846
2995,000000	96,502858
2994,000000	96,385798
2993,000000	96,259630
2992,000000	96,120759
2991,000000	95,967663
2990,000000	95,800078
2989,000000	95,617450
2988,000000	95,419201
2987,000000	95,205410
2986,000000	94,976770
2985,000000	94,733654
2984,000000	94,475110
2983,000000	94,198438
2982,000000	93,899463
2981,000000	93,574954
2980,000000	93,224947
2979,000000	92,852376
2978,000000	92,460806
2977,000000	92,051997
2976,000000	91,625633
2975,000000	91,179799
2974,000000	90,711939
2973,000000	90,220894
2972,000000	89,708166
2971,000000	89,177801
2970,000000	88,635071
2969,000000	88,086216
2968,000000	87,539038
2967,000000	87,002566
2966,000000	86,486462
2965,000000	86,000282
2964,000000	85,553493
2963,000000	85,154365
2962,000000	84,809606
2961,000000	84,524916
2960,000000	84,304702
2959,000000	84,151861
2958,000000	84,066755
2957,000000	84,048326
2956,000000	84,094517
2955,000000	84,200460
2954,000000	84,356714
2953,000000	84,548602
2952,000000	84,759132
2951,000000	84,971049
2950,000000	85,166998
2949,000000	85,327994
2948,000000	85,433817
2947,000000	85,466812
2946,000000	85,415007
2945,000000	85,273545
2944,000000	85,042859
2943,000000	84,728097
2942,000000	84,338826
2941,000000	83,887379
2940,000000	83,386539
2939,000000	82,847396
2938,000000	82,281192
2937,000000	81,700502
2936,000000	81,118837
2935,000000	80,549533
2934,000000	80,006133
2933,000000	79,503638
2932,000000	79,055492
2931,000000	78,670657
2930,000000	78,353752
2929,000000	78,108792
2928,000000	77,940996
2927,000000	77,854406
2926,000000	77,850227
2925,000000	77,926058
2924,000000	78,076635
2923,000000	78,294167
2922,000000	78,569404
2921,000000	78,892818
2920,000000	79,253678
2919,000000	79,640106
2918,000000	80,041372
2917,000000	80,451194
2916,000000	80,867539
2915,000000	81,288398
2914,000000	81,709329
2913,000000	82,125129
2912,000000	82,533483
2911,000000	82,936086
2910,000000	83,336659
2909,000000	83,739187
2908,000000	84,147453
2907,000000	84,564843
2906,000000	84,993210
2905,000000	85,431786
2904,000000	85,877340
2903,000000	86,325522
2902,000000	86,772233
2901,000000	87,216150
2900,000000	87,656185
2899,000000	88,090903
2898,000000	88,515924
2897,000000	88,924241
2896,000000	89,309428
2895,000000	89,668918
2894,000000	90,004452
2893,000000	90,319332
2892,000000	90,615199
2891,000000	90,890487
2890,000000	91,140957
2889,000000	91,361685
2888,000000	91,548390
2887,000000	91,697466
2886,000000	91,805230
2885,000000	91,867512
2884,000000	91,880111
2883,000000	91,838863
2882,000000	91,740542
2881,000000	91,584993
2880,000000	91,377767
2879,000000	91,130665
2878,000000	90,860150
2877,000000	90,585304
2876,000000	90,324498
2875,000000	90,092247
2874,000000	89,897466
2873,000000	89,745398
2872,000000	89,639452
2871,000000	89,578141
2870,000000	89,548535
2869,000000	89,523920
2868,000000	89,469749
2867,000000	89,354683
2866,000000	89,159902
2865,000000	88,883213
2864,000000	88,538668
2863,000000	88,151519
2862,000000	87,750884
2861,000000	87,363463
2860,000000	87,013087
2859,000000	86,722902
2858,000000	86,515594
2857,000000	86,410718
2856,000000	86,419917
2855,000000	86,545909
2854,000000	86,784662
2853,000000	87,128282
2852,000000	87,566963
2851,000000	88,089054
2850,000000	88,679066
2849,000000	89,315712
2848,000000	89,973578
2847,000000	90,628116
2846,000000	91,261351
2845,000000	91,862701
2844,000000	92,426759
2843,000000	92,952003
2842,000000	93,439108
2841,000000	93,888364
2840,000000	94,297020
2839,000000	94,660381
2838,000000	94,976815
2837,000000	95,251127
2836,000000	95,492227
2835,000000	95,707860
2834,000000	95,901415
2833,000000	96,073489
2832,000000	96,225266
2831,000000	96,359428
2830,000000	96,478952
2829,000000	96,585831
2828,000000	96,681018
2827,000000	96,764923
2826,000000	96,837518
2825,000000	96,898720
2824,000000	96,949023
2823,000000	96,989721
2822,000000	97,022768
2821,000000	97,050513
2820,000000	97,075654
2819,000000	97,101156
2818,000000	97,130016
2817,000000	97,165178
2816,000000	97,209111
2815,000000	97,263097
2814,000000	97,326904
2813,000000	97,398944
2812,000000	97,476111
2811,000000	97,553550
2810,000000	97,625916
2809,000000	97,690195
2808,000000	97,747137
2807,000000	97,799144
2806,000000	97,847134
2805,000000	97,890592
2804,000000	97,930166
2803,000000	97,968602
2802,000000	98,008591
2801,000000	98,050301
2800,000000	98,091337
2799,000000	98,128447
2798,000000	98,159319
2797,000000	98,183894
2796,000000	98,204481
2795,000000	98,224187
2794,000000	98,244979
2793,000000	98,267306
2792,000000	98,290913
2791,000000	98,314845
2790,000000	98,336879
2789,000000	98,354584
2788,000000	98,367583
2787,000000	98,378123
2786,000000	98,388899
2785,000000	98,400952
2784,000000	98,413831
2783,000000	98,426866
2782,000000	98,439729
2781,000000	98,452463
2780,000000	98,465614
2779,000000	98,480142
2778,000000	98,496640
2777,000000	98,514536
2776,000000	98,531843
2775,000000	98,545645
2774,000000	98,553541
2773,000000	98,555594
2772,000000	98,554844
2771,000000	98,554979
2770,000000	98,557336
2769,000000	98,560652
2768,000000	98,563450
2767,000000	98,565719
2766,000000	98,568327
2765,000000	98,571816
2764,000000	98,576081
2763,000000	98,580378
2762,000000	98,583479
2761,000000	98,584573
2760,000000	98,584328
2759,000000	98,584444
2758,000000	98,585909
2757,000000	98,588205
2756,000000	98,590243
2755,000000	98,591464
2754,000000	98,592081
2753,000000	98,592964
2752,000000	98,595300
2751,000000	98,599494
2750,000000	98,604158
2749,000000	98,606788
2748,000000	98,605659
2747,000000	98,600744
2746,000000	98,593111
2745,000000	98,584287
2744,000000	98,576160
2743,000000	98,570397
2742,000000	98,567450
2741,000000	98,566503
2740,000000	98,566423
2739,000000	98,566243
2738,000000	98,565007
2737,000000	98,562140
2736,000000	98,558315
2735,000000	98,555342
2734,000000	98,554876
2733,000000	98,557553
2732,000000	98,563313
2731,000000	98,571941
2730,000000	98,583217
2729,000000	98,596783
2728,000000	98,611697
2727,000000	98,626002
2726,000000	98,637451
2725,000000	98,645579
2724,000000	98,652582
2723,000000	98,661078
2722,000000	98,671226
2721,000000	98,680937
2720,000000	98,688620
2719,000000	98,694584
2718,000000	98,699892
2717,000000	98,705106
2716,000000	98,710392
2715,000000	98,715796
2714,000000	98,721183
2713,000000	98,726584
2712,000000	98,732525
2711,000000	98,739113
2710,000000	98,744965
2709,000000	98,748234
2708,000000	98,748904
2707,000000	98,749082
2706,000000	98,750805
2705,000000	98,754389
2704,000000	98,758993
2703,000000	98,763718
2702,000000	98,767832
2701,000000	98,770847
2700,000000	98,772902
2699,000000	98,774583
2698,000000	98,776179
2697,000000	98,777556
2696,000000	98,778676
2695,000000	98,779634
2694,000000	98,780290
2693,000000	98,780550
2692,000000	98,780835
2691,000000	98,781568
2690,000000	98,782312
2689,000000	98,782198
2688,000000	98,781011
2687,000000	98,779170
2686,000000	98,776989
2685,000000	98,774891
2684,000000	98,773984
2683,000000	98,775228
2682,000000	98,778084
2681,000000	98,780915
2680,000000	98,782570
2679,000000	98,782766
2678,000000	98,781415
2677,000000	98,778877
2676,000000	98,776634
2675,000000	98,776222
2674,000000	98,777348
2673,000000	98,778299
2672,000000	98,778356
2671,000000	98,778623
2670,000000	98,780266
2669,000000	98,783150
2668,000000	98,786494
2667,000000	98,789939
2666,000000	98,793712
2665,000000	98,798553
2664,000000	98,805549
2663,000000	98,815069
2662,000000	98,825925
2661,000000	98,836553
2660,000000	98,846908
2659,000000	98,858043
2658,000000	98,869943
2657,000000	98,881310
2656,000000	98,891749
2655,000000	98,902568
2654,000000	98,914743
2653,000000	98,927367
2652,000000	98,938823
2651,000000	98,948541
2650,000000	98,956957
2649,000000	98,964603
2648,000000	98,971900
2647,000000	98,979163
2646,000000	98,986305
2645,000000	98,993086
2644,000000	98,999703
2643,000000	99,006494
2642,000000	99,013122
2641,000000	99,018926
2640,000000	99,023979
2639,000000	99,028730
2638,000000	99,032746
2637,000000	99,035111
2636,000000	99,035998
2635,000000	99,036603
2634,000000	99,037522
2633,000000	99,038599
2632,000000	99,040376
2631,000000	99,043964
2630,000000	99,049203
2629,000000	99,054407
2628,000000	99,058236
2627,000000	99,060465
2626,000000	99,060875
2625,000000	99,059255
2624,000000	99,056945
2623,000000	99,056587
2622,000000	99,059437
2621,000000	99,064058
2620,000000	99,068172
2619,000000	99,070669
2618,000000	99,071584
2617,000000	99,071541
2616,000000	99,071606
2615,000000	99,072395
2614,000000	99,072979
2613,000000	99,071929
2612,000000	99,069630
2611,000000	99,068246
2610,000000	99,069256
2609,000000	99,072162
2608,000000	99,075563
2607,000000	99,078100
2606,000000	99,078722
2605,000000	99,077624
2604,000000	99,076690
2603,000000	99,077231
2602,000000	99,077786
2601,000000	99,076220
2600,000000	99,073526
2599,000000	99,072948
2598,000000	99,075314
2597,000000	99,078089
2596,000000	99,079396
2595,000000	99,080374
2594,000000	99,082631
2593,000000	99,085761
2592,000000	99,088470
2591,000000	99,090333
2590,000000	99,091569
2589,000000	99,092556
2588,000000	99,094029
2587,000000	99,096239
2586,000000	99,097828
2585,000000	99,097369
2584,000000	99,096040
2583,000000	99,096498
2582,000000	99,099045
2581,000000	99,101098
2580,000000	99,100864
2579,000000	99,099079
2578,000000	99,096667
2577,000000	99,093090
2576,000000	99,088038
2575,000000	99,082842
2574,000000	99,079258
2573,000000	99,078095
2572,000000	99,079240
2571,000000	99,081629
2570,000000	99,083412
2569,000000	99,083874
2568,000000	99,084834
2567,000000	99,088116
2566,000000	99,092084
2565,000000	99,093225
2564,000000	99,090952
2563,000000	99,088309
2562,000000	99,087931
2561,000000	99,089710
2560,000000	99,092319
2559,000000	99,094297
2558,000000	99,093627
2557,000000	99,089062
2556,000000	99,082357
2555,000000	99,076854
2554,000000	99,073830
2553,000000	99,072495
2552,000000	99,072900
2551,000000	99,075675
2550,000000	99,079039
2549,000000	99,079642
2548,000000	99,076883
2547,000000	99,073315
2546,000000	99,070342
2545,000000	99,066753
2544,000000	99,062130
2543,000000	99,058408
2542,000000	99,056969
2541,000000	99,056884
2540,000000	99,056861
2539,000000	99,056383
2538,000000	99,054431
2537,000000	99,049955
2536,000000	99,044311
2535,000000	99,040169
2534,000000	99,037096
2533,000000	99,031068
2532,000000	99,019668
2531,000000	99,005198
2530,000000	98,991694
2529,000000	98,981215
2528,000000	98,974069
2527,000000	98,969800
2526,000000	98,966374
2525,000000	98,960650
2524,000000	98,951612
2523,000000	98,941913
2522,000000	98,935086
2521,000000	98,932209
2520,000000	98,931790
2519,000000	98,931446
2518,000000	98,929124
2517,000000	98,924214
2516,000000	98,918353
2515,000000	98,914420
2514,000000	98,914466
2513,000000	98,919011
2512,000000	98,927529
2511,000000	98,938126
2510,000000	98,947805
2509,000000	98,955234
2508,000000	98,962796
2507,000000	98,973990
2506,000000	98,989132
2505,000000	99,005475
2504,000000	99,021074
2503,000000	99,036178
2502,000000	99,051194
2501,000000	99,065695
2500,000000	99,079588
2499,000000	99,093408
2498,000000	99,107175
2497,000000	99,120571
2496,000000	99,133751
2495,000000	99,146916
2494,000000	99,159806
2493,000000	99,172914
2492,000000	99,187690
2491,000000	99,203770
2490,000000	99,217661
2489,000000	99,226598
2488,000000	99,232288
2487,000000	99,238343
2486,000000	99,245554
2485,000000	99,252530
2484,000000	99,259229
2483,000000	99,266465
2482,000000	99,272993
2481,000000	99,276733
2480,000000	99,278497
2479,000000	99,281386
2478,000000	99,286883
2477,000000	99,294073
2476,000000	99,301767
2475,000000	99,308645
2474,000000	99,312540
2473,000000	99,312840
2472,000000	99,312803
2471,000000	99,316366
2470,000000	99,323448
2469,000000	99,331197
2468,000000	99,338378
2467,000000	99,345220
2466,000000	99,350276
2465,000000	99,351559
2464,000000	99,350164
2463,000000	99,349134
2462,000000	99,349315
2461,000000	99,349742
2460,000000	99,351190
2459,000000	99,355420
2458,000000	99,361405
2457,000000	99,366107
2456,000000	99,368751
2455,000000	99,370736
2454,000000	99,371853
2453,000000	99,370403
2452,000000	99,367007
2451,000000	99,364469
2450,000000	99,363770
2449,000000	99,363456
2448,000000	99,362904
2447,000000	99,362989
2446,000000	99,363710
2445,000000	99,364339
2444,000000	99,365534
2443,000000	99,368209
2442,000000	99,370899
2441,000000	99,371487
2440,000000	99,370831
2439,000000	99,371363
2438,000000	99,372806
2437,000000	99,372750
2436,000000	99,370686
2435,000000	99,368095
2434,000000	99,365416
2433,000000	99,362587
2432,000000	99,361656
2431,000000	99,364782
2430,000000	99,369897
2429,000000	99,371870
2428,000000	99,368110
2427,000000	99,360407
2426,000000	99,352283
2425,000000	99,347218
2424,000000	99,347814
2423,000000	99,353043
2422,000000	99,357506
2421,000000	99,356775
2420,000000	99,352389
2419,000000	99,348586
2418,000000	99,346214
2417,000000	99,343564
2416,000000	99,341005
2415,000000	99,340187
2414,000000	99,340103
2413,000000	99,338505
2412,000000	99,336147
2411,000000	99,335449
2410,000000	99,335996
2409,000000	99,335383
2408,000000	99,333503
2407,000000	99,332076
2406,000000	99,331079
2405,000000	99,329417
2404,000000	99,327883
2403,000000	99,327717
2402,000000	99,327746
2401,000000	99,326401
2400,000000	99,324721
2399,000000	99,323908
2398,000000	99,322338
2397,000000	99,318758
2396,000000	99,315795
2395,000000	99,315840
2394,000000	99,316323
2393,000000	99,313868
2392,000000	99,310367
2391,000000	99,309845
2390,000000	99,311048
2389,000000	99,309681
2388,000000	99,305151
2387,000000	99,300262
2386,000000	99,297028
2385,000000	99,296531
2384,000000	99,303792
2383,000000	99,322711
2382,000000	99,348167
2381,000000	99,368929
2380,000000	99,375587
2379,000000	99,364670
2378,000000	99,335619
2377,000000	99,293642
2376,000000	99,251893
2375,000000	99,223670
2374,000000	99,213924
2373,000000	99,222293
2372,000000	99,248303
2371,000000	99,283837
2370,000000	99,312720
2369,000000	99,324342
2368,000000	99,322346
2367,000000	99,312820
2366,000000	99,293567
2365,000000	99,267603
2364,000000	99,246506
2363,000000	99,233081
2362,000000	99,218031
2361,000000	99,199602
2360,000000	99,189349
2359,000000	99,194347
2358,000000	99,211756
2357,000000	99,236062
2356,000000	99,256612
2355,000000	99,256754
2354,000000	99,247484
2353,000000	99,260075
2352,000000	99,296584
2351,000000	99,323959
2350,000000	99,318222
2349,000000	99,285808
2348,000000	99,249531
2347,000000	99,237232
2346,000000	99,255979
2345,000000	99,274597
2344,000000	99,265595
2343,000000	99,237255
2342,000000	99,224100
2341,000000	99,240509
2340,000000	99,266358
2339,000000	99,277518
2338,000000	99,272902
2337,000000	99,269491
2336,000000	99,272921
2335,000000	99,284124
2334,000000	99,305631
2333,000000	99,340930
2332,000000	99,369609
2331,000000	99,374395
2330,000000	99,350058
2329,000000	99,316476
2328,000000	99,281948
2327,000000	99,257039
2326,000000	99,250019
2325,000000	99,267273
2324,000000	99,299742
2323,000000	99,329535
2322,000000	99,339986
2321,000000	99,323679
2320,000000	99,282562
2319,000000	99,235515
2318,000000	99,199918
2317,000000	99,188518
2316,000000	99,196375
2315,000000	99,221329
2314,000000	99,254366
2313,000000	99,288532
2312,000000	99,311804
2311,000000	99,326814
2310,000000	99,339894
2309,000000	99,358047
2308,000000	99,377645
2307,000000	99,396943
2306,000000	99,413374
2305,000000	99,424999
2304,000000	99,427234
2303,000000	99,422993
2302,000000	99,417712
2301,000000	99,416704
2300,000000	99,417566
2299,000000	99,418836
2298,000000	99,416856
2297,000000	99,411359
2296,000000	99,401593
2295,000000	99,392731
2294,000000	99,387735
2293,000000	99,386786
2292,000000	99,387104
2291,000000	99,389121
2290,000000	99,393830
2289,000000	99,398834
2288,000000	99,401260
2287,000000	99,402330
2286,000000	99,405721
2285,000000	99,410846
2284,000000	99,415151
2283,000000	99,418379
2282,000000	99,422338
2281,000000	99,425407
2280,000000	99,425322
2279,000000	99,423346
2278,000000	99,422818
2277,000000	99,424538
2276,000000	99,427442
2275,000000	99,432191
2274,000000	99,438485
2273,000000	99,443293
2272,000000	99,444796
2271,000000	99,446825
2270,000000	99,452735
2269,000000	99,459035
2268,000000	99,460291
2267,000000	99,458481
2266,000000	99,460333
2265,000000	99,467446
2264,000000	99,475040
2263,000000	99,479659
2262,000000	99,482339
2261,000000	99,484264
2260,000000	99,484977
2259,000000	99,483781
2258,000000	99,481036
2257,000000	99,478318
2256,000000	99,480316
2255,000000	99,492286
2254,000000	99,512092
2253,000000	99,529232
2252,000000	99,535302
2251,000000	99,533115
2250,000000	99,530656
2249,000000	99,532044
2248,000000	99,536032
2247,000000	99,542640
2246,000000	99,551775
2245,000000	99,561080
2244,000000	99,567970
2243,000000	99,572192
2242,000000	99,574258
2241,000000	99,574900
2240,000000	99,577383
2239,000000	99,585189
2238,000000	99,596318
2237,000000	99,605547
2236,000000	99,613281
2235,000000	99,624010
2234,000000	99,634757
2233,000000	99,634325
2232,000000	99,618035
2231,000000	99,594778
2230,000000	99,576235
2229,000000	99,567561
2228,000000	99,570019
2227,000000	99,581941
2226,000000	99,593313
2225,000000	99,591507
2224,000000	99,577946
2223,000000	99,568685
2222,000000	99,572651
2221,000000	99,580683
2220,000000	99,581519
2219,000000	99,576857
2218,000000	99,573194
2217,000000	99,570979
2216,000000	99,570895
2215,000000	99,579575
2214,000000	99,599313
2213,000000	99,621203
2212,000000	99,637804
2211,000000	99,653216
2210,000000	99,672218
2209,000000	99,689396
2208,000000	99,698544
2207,000000	99,703224
2206,000000	99,708240
2205,000000	99,709502
2204,000000	99,701647
2203,000000	99,687858
2202,000000	99,674212
2201,000000	99,663082
2200,000000	99,658351
2199,000000	99,666796
2198,000000	99,686359
2197,000000	99,703215
2196,000000	99,709109
2195,000000	99,712342
2194,000000	99,722838
2193,000000	99,736540
2192,000000	99,743465
2191,000000	99,741601
2190,000000	99,734133
2189,000000	99,722489
2188,000000	99,711057
2187,000000	99,708815
2186,000000	99,717310
2185,000000	99,725275
2184,000000	99,723222
2183,000000	99,714503
2182,000000	99,705532
2181,000000	99,695947
2180,000000	99,684903
2179,000000	99,675038
2178,000000	99,664274
2177,000000	99,646551
2176,000000	99,626065
2175,000000	99,617027
2174,000000	99,622969
2173,000000	99,631391
2172,000000	99,634113
2171,000000	99,637675
2170,000000	99,647035
2169,000000	99,655522
2168,000000	99,659253
2167,000000	99,665924
2166,000000	99,679287
2165,000000	99,689381
2164,000000	99,689577
2163,000000	99,687866
2162,000000	99,690863
2161,000000	99,692711
2160,000000	99,691160
2159,000000	99,694823
2158,000000	99,702150
2157,000000	99,698395
2156,000000	99,683397
2155,000000	99,673906
2154,000000	99,674963
2153,000000	99,673136
2152,000000	99,661312
2151,000000	99,649741
2150,000000	99,645590
2149,000000	99,641279
2148,000000	99,630700
2147,000000	99,620745
2146,000000	99,617990
2145,000000	99,619435
2144,000000	99,623466
2143,000000	99,635053
2142,000000	99,652509
2141,000000	99,663186
2140,000000	99,660228
2139,000000	99,650729
2138,000000	99,641082
2137,000000	99,627347
2136,000000	99,607039
2135,000000	99,587124
2134,000000	99,572917
2133,000000	99,560458
2132,000000	99,546994
2131,000000	99,538062
2130,000000	99,538037
2129,000000	99,542631
2128,000000	99,546010
2127,000000	99,547936
2126,000000	99,549240
2125,000000	99,548101
2124,000000	99,545455
2123,000000	99,546800
2122,000000	99,553335
2121,000000	99,557791
2120,000000	99,553912
2119,000000	99,544386
2118,000000	99,535534
2117,000000	99,530577
2116,000000	99,531378
2115,000000	99,539006
2114,000000	99,548375
2113,000000	99,550294
2112,000000	99,544143
2111,000000	99,540358
2110,000000	99,544696
2109,000000	99,548379
2108,000000	99,541396
2107,000000	99,527336
2106,000000	99,516778
2105,000000	99,513043
2104,000000	99,512817
2103,000000	99,515046
2102,000000	99,520016
2101,000000	99,524021
2100,000000	99,523331
2099,000000	99,520673
2098,000000	99,521469
2097,000000	99,527084
2096,000000	99,536354
2095,000000	99,549040
2094,000000	99,562325
2093,000000	99,568989
2092,000000	99,565027
2091,000000	99,555135
2090,000000	99,545771
2089,000000	99,536945
2088,000000	99,525385
2087,000000	99,511691
2086,000000	99,499725
2085,000000	99,492253
2084,000000	99,491053
2083,000000	99,497291
2082,000000	99,507870
2081,000000	99,515378
2080,000000	99,515865
2079,000000	99,512969
2078,000000	99,511761
2077,000000	99,513153
2076,000000	99,516738
2075,000000	99,523342
2074,000000	99,530769
2073,000000	99,532803
2072,000000	99,527013
2071,000000	99,518762
2070,000000	99,514394
2069,000000	99,516687
2068,000000	99,527886
2067,000000	99,548873
2066,000000	99,572716
2065,000000	99,587174
2064,000000	99,586733
2063,000000	99,575003
2062,000000	99,555600
2061,000000	99,532050
2060,000000	99,516500
2059,000000	99,522638
2058,000000	99,545701
2057,000000	99,563665
2056,000000	99,564729
2055,000000	99,559700
2054,000000	99,560377
2053,000000	99,562262
2052,000000	99,559302
2051,000000	99,560095
2050,000000	99,575379
2049,000000	99,600873
2048,000000	99,626575
2047,000000	99,654057
2046,000000	99,688260
2045,000000	99,723025
2044,000000	99,749675
2043,000000	99,769962
2042,000000	99,788732
2041,000000	99,805813
2040,000000	99,825620
2039,000000	99,860532
2038,000000	99,911312
2037,000000	99,956363
2036,000000	99,975110
2035,000000	99,972012
2034,000000	99,965475
2033,000000	99,966990
2032,000000	99,981766
2031,000000	100,014049
2030,000000	100,059935
2029,000000	100,108301
2028,000000	100,157488
2027,000000	100,216098
2026,000000	100,280572
2025,000000	100,331327
2024,000000	100,357995
2023,000000	100,367522
2022,000000	100,360422
2021,000000	100,326001
2020,000000	100,268148
2019,000000	100,208530
2018,000000	100,156581
2017,000000	100,101674
2016,000000	100,041501
2015,000000	99,994283
2014,000000	99,972092
2013,000000	99,962253
2012,000000	99,946357
2011,000000	99,921096
2010,000000	99,891021
2009,000000	99,858655
2008,000000	99,829987
2007,000000	99,813040
2006,000000	99,803636
2005,000000	99,788819
2004,000000	99,768685
2003,000000	99,757083
2002,000000	99,758212
2001,000000	99,759676
2000,000000	99,753474
1999,000000	99,747261
1998,000000	99,747902
1997,000000	99,750702
1996,000000	99,754358
1995,000000	99,767899
1994,000000	99,790827
1993,000000	99,804033
1992,000000	99,794692
1991,000000	99,775733
1990,000000	99,767413
1989,000000	99,773878
1988,000000	99,789023
1987,000000	99,808691
1986,000000	99,824276
1985,000000	99,821121
1984,000000	99,797936
1983,000000	99,773754
1982,000000	99,763309
1981,000000	99,759387
1980,000000	99,752575
1979,000000	99,751129
1978,000000	99,762181
1977,000000	99,770255
1976,000000	99,760125
1975,000000	99,742148
1974,000000	99,732859
1973,000000	99,731897
1972,000000	99,733786
1971,000000	99,742393
1970,000000	99,759355
1969,000000	99,775359
1968,000000	99,784260
1967,000000	99,788434
1966,000000	99,783413
1965,000000	99,758979
1964,000000	99,721700
1963,000000	99,694590
1962,000000	99,687138
1961,000000	99,684246
1960,000000	99,671878
1959,000000	99,654504
1958,000000	99,639031
1957,000000	99,622870
1956,000000	99,606251
1955,000000	99,597070
1954,000000	99,595171
1953,000000	99,588997
1952,000000	99,574768
1951,000000	99,563819
1950,000000	99,565027
1949,000000	99,575465
1948,000000	99,593824
1947,000000	99,628765
1946,000000	99,685783
1945,000000	99,756829
1944,000000	99,828269
1943,000000	99,887179
1942,000000	99,917769
1941,000000	99,912091
1940,000000	99,887973
1939,000000	99,875502
1938,000000	99,883995
1937,000000	99,897087
1936,000000	99,902336
1935,000000	99,909060
1934,000000	99,928799
1933,000000	99,957356
1932,000000	99,985501
1931,000000	100,012812
1930,000000	100,040070
1929,000000	100,058456
1928,000000	100,058234
1927,000000	100,043733
1926,000000	100,028730
1925,000000	100,017533
1924,000000	100,003077
1923,000000	99,979134
1922,000000	99,948834
1921,000000	99,919388
1920,000000	99,894987
1919,000000	99,877568
1918,000000	99,869163
1917,000000	99,869189
1916,000000	99,873591
1915,000000	99,881754
1914,000000	99,895870
1913,000000	99,914597
1912,000000	99,932417
1911,000000	99,943568
1910,000000	99,944588
1909,000000	99,933509
1908,000000	99,910347
1907,000000	99,881475
1906,000000	99,858248
1905,000000	99,845758
1904,000000	99,839962
1903,000000	99,835620
1902,000000	99,832968
1901,000000	99,832501
1900,000000	99,832081
1899,000000	99,834069
1898,000000	99,847477
1897,000000	99,877949
1896,000000	99,918857
1895,000000	99,956194
1894,000000	99,983654
1893,000000	100,006336
1892,000000	100,030492
1891,000000	100,054895
1890,000000	100,068900
1889,000000	100,058508
1888,000000	100,019044
1887,000000	99,964136
1886,000000	99,914427
1885,000000	99,879485
1884,000000	99,852450
1883,000000	99,821758
1882,000000	99,787359
1881,000000	99,757712
1880,000000	99,735675
1879,000000	99,715838
1878,000000	99,694376
1877,000000	99,673699
1876,000000	99,657510
1875,000000	99,647501
1874,000000	99,645287
1873,000000	99,652907
1872,000000	99,669361
1871,000000	99,691295
1870,000000	99,716618
1869,000000	99,742360
1868,000000	99,752865
1867,000000	99,730516
1866,000000	99,683804
1865,000000	99,635623
1864,000000	99,599393
1863,000000	99,575849
1862,000000	99,560894
1861,000000	99,551085
1860,000000	99,541892
1859,000000	99,527727
1858,000000	99,509234
1857,000000	99,492101
1856,000000	99,477802
1855,000000	99,464719
1854,000000	99,453827
1853,000000	99,447265
1852,000000	99,444440
1851,000000	99,442545
1850,000000	99,443185
1849,000000	99,448026
1848,000000	99,450197
1847,000000	99,437129
1846,000000	99,404963
1845,000000	99,366727
1844,000000	99,341134
1843,000000	99,331347
1842,000000	99,327215
1841,000000	99,319138
1840,000000	99,306334
1839,000000	99,296804
1838,000000	99,297380
1837,000000	99,302968
1836,000000	99,301538
1835,000000	99,289938
1834,000000	99,274907
1833,000000	99,260771
1832,000000	99,246633
1831,000000	99,231460
1830,000000	99,216868
1829,000000	99,203849
1828,000000	99,192409
1827,000000	99,182111
1826,000000	99,170962
1825,000000	99,154697
1824,000000	99,128993
1823,000000	99,095364
1822,000000	99,064216
1821,000000	99,046634
1820,000000	99,044273
1819,000000	99,047625
1818,000000	99,046518
1817,000000	99,039356
1816,000000	99,028208
1815,000000	99,014791
1814,000000	99,004150
1813,000000	99,003304
1812,000000	99,011495
1811,000000	99,013376
1810,000000	98,995453
1809,000000	98,965129
1808,000000	98,930660
1807,000000	98,887071
1806,000000	98,835556
1805,000000	98,791657
1804,000000	98,762089
1803,000000	98,728190
1802,000000	98,664064
1801,000000	98,569008
1800,000000	98,464236
1799,000000	98,369585
1798,000000	98,304128
1797,000000	98,279618
1796,000000	98,279704
1795,000000	98,273773
1794,000000	98,255770
1793,000000	98,259931
1792,000000	98,312837
1791,000000	98,379977
1790,000000	98,419901
1789,000000	98,437334
1788,000000	98,447879
1787,000000	98,454421
1786,000000	98,457508
1785,000000	98,462713
1784,000000	98,468114
1783,000000	98,465188
1782,000000	98,453163
1781,000000	98,435787
1780,000000	98,405296
1779,000000	98,352825
1778,000000	98,291839
1777,000000	98,244183
1776,000000	98,209182
1775,000000	98,164769
1774,000000	98,093166
1773,000000	98,000740
1772,000000	97,910731
1771,000000	97,832390
1770,000000	97,758534
1769,000000	97,680357
1768,000000	97,587277
1767,000000	97,479790
1766,000000	97,374935
1765,000000	97,281451
1764,000000	97,180083
1763,000000	97,041209
1762,000000	96,861639
1761,000000	96,671792
1760,000000	96,485696
1759,000000	96,276824
1758,000000	96,004232
1757,000000	95,650535
1756,000000	95,246671
1755,000000	94,845152
1754,000000	94,457021
1753,000000	94,030592
1752,000000	93,489540
1751,000000	92,811188
1750,000000	92,051678
1749,000000	91,261621
1748,000000	90,456930
1747,000000	89,665573
1746,000000	88,918277
1745,000000	88,213188
1744,000000	87,530701
1743,000000	86,871148
1742,000000	86,244870
1741,000000	85,645629
1740,000000	85,073657
1739,000000	84,574715
1738,000000	84,197626
1737,000000	83,917853
1736,000000	83,624310
1735,000000	83,142828
1734,000000	82,421388
1733,000000	81,701039
1732,000000	81,074172
1731,000000	80,366557
1730,000000	79,467602
1729,000000	78,435283
1728,000000	77,380418
1727,000000	76,331137
1726,000000	75,267392
1725,000000	74,201390
1724,000000	73,171789
1723,000000	72,220693
1722,000000	71,415527
1721,000000	70,828925
1720,000000	70,463798
1719,000000	70,240183
1718,000000	70,131230
1717,000000	70,328558
1716,000000	70,933999
1715,000000	71,788453
1714,000000	72,794365
1713,000000	73,974287
1712,000000	75,347593
1711,000000	76,886247
1710,000000	78,531471
1709,000000	80,211053
1708,000000	81,897856
1707,000000	83,661578
1706,000000	85,539828
1705,000000	87,308171
1704,000000	88,664469
1703,000000	89,620116
1702,000000	90,408675
1701,000000	91,305699
1700,000000	92,360941
1699,000000	93,242293
1698,000000	93,820370
1697,000000	94,238326
1696,000000	94,630764
1695,000000	94,981536
1694,000000	95,207117
1693,000000	95,324976
1692,000000	95,416573
1691,000000	95,545393
1690,000000	95,699840
1689,000000	95,822270
1688,000000	95,905881
1687,000000	95,990426
1686,000000	96,076084
1685,000000	96,123895
1684,000000	96,135958
1683,000000	96,139398
1682,000000	96,135696
1681,000000	96,114919
1680,000000	96,080220
1679,000000	96,051825
1678,000000	96,025863
1677,000000	95,976259
1676,000000	95,910918
1675,000000	95,894298
1674,000000	95,941225
1673,000000	95,987539
1672,000000	95,999862
1671,000000	96,012132
1670,000000	96,061101
1669,000000	96,122442
1668,000000	96,165962
1667,000000	96,206771
1666,000000	96,240442
1665,000000	96,244998
1664,000000	96,229729
1663,000000	96,235056
1662,000000	96,267563
1661,000000	96,286991
1660,000000	96,282228
1659,000000	96,281190
1658,000000	96,302374
1657,000000	96,338165
1656,000000	96,378515
1655,000000	96,419582
1654,000000	96,462419
1653,000000	96,473618
1652,000000	96,439640
1651,000000	96,429248
1650,000000	96,421533
1649,000000	96,399504
1648,000000	96,369315
1647,000000	96,357060
1646,000000	96,367032
1645,000000	96,357608
1644,000000	96,336114
1643,000000	96,324406
1642,000000	96,322015
1641,000000	96,317569
1640,000000	96,314523
1639,000000	96,327899
1638,000000	96,348686
1637,000000	96,342216
1636,000000	96,310592
1635,000000	96,299042
1634,000000	96,310081
1633,000000	96,314966
1632,000000	96,305294
1631,000000	96,297392
1630,000000	96,298680
1629,000000	96,297773
1628,000000	96,289324
1627,000000	96,285042
1626,000000	96,281655
1625,000000	96,258509
1624,000000	96,220254
1623,000000	96,206484
1622,000000	96,224729
1621,000000	96,236895
1620,000000	96,228143
1619,000000	96,211424
1618,000000	96,186076
1617,000000	96,137126
1616,000000	96,077097
1615,000000	96,038512
1614,000000	96,017400
1613,000000	95,988640
1612,000000	95,949934
1611,000000	95,921536
1610,000000	95,911995
1609,000000	95,898951
1608,000000	95,867802
1607,000000	95,839077
1606,000000	95,826349
1605,000000	95,813225
1604,000000	95,789725
1603,000000	95,772375
1602,000000	95,767570
1601,000000	95,752910
1600,000000	95,718189
1599,000000	95,685255
1598,000000	95,666697
1597,000000	95,646099
1596,000000	95,612798
1595,000000	95,581070
1594,000000	95,559348
1593,000000	95,532261
1592,000000	95,494323
1591,000000	95,464801
1590,000000	95,452446
1589,000000	95,436564
1588,000000	95,402853
1587,000000	95,364148
1586,000000	95,326857
1585,000000	95,271221
1584,000000	95,185558
1583,000000	95,084879
1582,000000	94,985692
1581,000000	94,888417
1580,000000	94,803106
1579,000000	94,759527
1578,000000	94,774018
1577,000000	94,829719
1576,000000	94,908749
1575,000000	95,004879
1574,000000	95,093241
1573,000000	95,151079
1572,000000	95,187917
1571,000000	95,237960
1570,000000	95,328644
1569,000000	95,424013
1568,000000	95,482497
1567,000000	95,522315
1566,000000	95,561346
1565,000000	95,591369
1564,000000	95,617916
1563,000000	95,668676
1562,000000	95,746429
1561,000000	95,805855
1560,000000	95,803955
1559,000000	95,761074
1558,000000	95,740116
1557,000000	95,690243
1556,000000	95,641671
1555,000000	95,613410
1554,000000	95,597782
1553,000000	95,578261
1552,000000	95,561979
1551,000000	95,557221
1550,000000	95,539310
1549,000000	95,473840
1548,000000	95,384692
1547,000000	95,323526
1546,000000	95,296884
1545,000000	95,262823
1544,000000	95,192609
1543,000000	95,108231
1542,000000	95,028682
1541,000000	94,944342
1540,000000	94,886850
1539,000000	94,872761
1538,000000	94,841157
1537,000000	94,773339
1536,000000	94,691076
1535,000000	94,623118
1534,000000	94,567417
1533,000000	94,496980
1532,000000	94,411388
1531,000000	94,332099
1530,000000	94,259077
1529,000000	94,178812
1528,000000	94,095612
1527,000000	94,019936
1526,000000	93,936536
1525,000000	93,831735
1524,000000	93,730745
1523,000000	93,657107
1522,000000	93,585367
1521,000000	93,481059
1520,000000	93,368418
1519,000000	93,281985
1518,000000	93,194424
1517,000000	93,049879
1516,000000	92,856707
1515,000000	92,674222
1514,000000	92,508720
1513,000000	92,332991
1512,000000	92,164309
1511,000000	92,049393
1510,000000	91,971483
1509,000000	91,833433
1508,000000	91,509485
1507,000000	90,969895
1506,000000	90,386301
1505,000000	89,971677
1504,000000	89,787399
1503,000000	89,744245
1502,000000	89,736800
1501,000000	89,681260
1500,000000	89,562705
1499,000000	89,420444
1498,000000	89,232708
1497,000000	88,930514
1496,000000	88,563499
1495,000000	88,247914
1494,000000	87,982056
1493,000000	87,702329
1492,000000	87,391735
1491,000000	87,067112
1490,000000	86,705120
1489,000000	86,276512
1488,000000	85,829647
1487,000000	85,414209
1486,000000	85,013608
1485,000000	84,600915
1484,000000	84,192483
1483,000000	83,802397
1482,000000	83,391366
1481,000000	82,927291
1480,000000	82,462865
1479,000000	82,053419
1478,000000	81,660838
1477,000000	81,214112
1476,000000	80,724468
1475,000000	80,232541
1474,000000	79,644421
1473,000000	78,799672
1472,000000	77,776386
1471,000000	76,817354
1470,000000	75,961237
1469,000000	75,137805
1468,000000	74,352440
1467,000000	73,641681
1466,000000	72,980688
1465,000000	72,338100
1464,000000	71,795663
1463,000000	71,434228
1462,000000	71,198065
1461,000000	71,006920
1460,000000	70,855366
1459,000000	70,762618
1458,000000	70,674108
1457,000000	70,528039
1456,000000	70,428287
1455,000000	70,445524
1454,000000	70,499958
1453,000000	70,534988
1452,000000	70,563708
1451,000000	70,598562
1450,000000	70,595511
1449,000000	70,503070
1448,000000	70,338869
1447,000000	70,154089
1446,000000	69,939872
1445,000000	69,663612
1444,000000	69,330602
1443,000000	68,944948
1442,000000	68,465773
1441,000000	67,868674
1440,000000	67,205195
1439,000000	66,509453
1438,000000	65,688885
1437,000000	64,670828
1436,000000	63,726957
1435,000000	63,207272
1434,000000	63,053841
1433,000000	63,073313
1432,000000	63,185723
1431,000000	63,326398
1430,000000	63,320232
1429,000000	63,014953
1428,000000	62,498219
1427,000000	62,017867
1426,000000	61,782888
1425,000000	61,945001
1424,000000	62,562118
1423,000000	63,446612
1422,000000	64,304494
1421,000000	65,061601
1420,000000	65,863497
1419,000000	66,784496
1418,000000	67,624637
1417,000000	68,247669
1416,000000	68,771063
1415,000000	69,298278
1414,000000	69,813006
1413,000000	70,270739
1412,000000	70,672256
1411,000000	71,041355
1410,000000	71,403142
1409,000000	71,819757
1408,000000	72,389346
1407,000000	73,171171
1406,000000	74,138838
1405,000000	75,193328
1404,000000	76,188183
1403,000000	76,998001
1402,000000	77,609546
1401,000000	78,110033
1400,000000	78,584463
1399,000000	79,034135
1398,000000	79,403517
1397,000000	79,685412
1396,000000	79,919112
1395,000000	80,112313
1394,000000	80,235914
1393,000000	80,289931
1392,000000	80,312717
1391,000000	80,327251
1390,000000	80,334521
1389,000000	80,329035
1388,000000	80,293974
1387,000000	80,201890
1386,000000	80,046843
1385,000000	79,860416
1384,000000	79,677764
1383,000000	79,517689
1382,000000	79,397938
1381,000000	79,346755
1380,000000	79,391723
1379,000000	79,546811
1378,000000	79,813209
1377,000000	80,190333
1376,000000	80,679939
1375,000000	81,261202
1374,000000	81,859808
1373,000000	82,380429
1372,000000	82,789619
1371,000000	83,117331
1370,000000	83,401326
1369,000000	83,656138
1368,000000	83,872174
1367,000000	84,035761
1366,000000	84,154171
1365,000000	84,255150
1364,000000	84,352505
1363,000000	84,420538
1362,000000	84,425334
1361,000000	84,372732
1360,000000	84,298725
1359,000000	84,231163
1358,000000	84,183811
1357,000000	84,167296
1356,000000	84,187457
1355,000000	84,241181
1354,000000	84,328274
1353,000000	84,460646
1352,000000	84,646102
1351,000000	84,870796
1350,000000	85,110392
1349,000000	85,338578
1348,000000	85,526557
1347,000000	85,643980
1346,000000	85,667676
1345,000000	85,589358
1344,000000	85,412138
1343,000000	85,141247
1342,000000	84,774747
1341,000000	84,295808
1340,000000	83,692622
1339,000000	83,005390
1338,000000	82,334011
1337,000000	81,780418
1336,000000	81,399941
1335,000000	81,195007
1334,000000	81,132894
1333,000000	81,168722
1332,000000	81,258773
1331,000000	81,368468
1330,000000	81,478212
1329,000000	81,583871
1328,000000	81,689510
1327,000000	81,798525
1326,000000	81,915028
1325,000000	82,042812
1324,000000	82,183127
1323,000000	82,332884
1322,000000	82,487832
1321,000000	82,647471
1320,000000	82,812883
1319,000000	82,979851
1318,000000	83,138609
1317,000000	83,283322
1316,000000	83,417355
1315,000000	83,546661
1314,000000	83,671633
1313,000000	83,786714
1312,000000	83,884216
1311,000000	83,957534
1310,000000	84,002345
1309,000000	84,014403
1308,000000	83,987734
1307,000000	83,920779
1306,000000	83,829233
1305,000000	83,746683
1304,000000	83,711814
1303,000000	83,747084
1302,000000	83,844670
1301,000000	83,970171
1300,000000	84,080154
1299,000000	84,139900
1298,000000	84,130575
1297,000000	84,046128
1296,000000	83,884406
1295,000000	83,641748
1294,000000	83,313752
1293,000000	82,893339
1292,000000	82,373396
1291,000000	81,750907
1290,000000	81,025109
1289,000000	80,198004
1288,000000	79,275804
1287,000000	78,273047
1286,000000	77,205975
1285,000000	76,081329
1284,000000	74,903145
1283,000000	73,676560
1282,000000	72,398952
1281,000000	71,057412
1280,000000	69,644232
1279,000000	68,169854
1278,000000	66,646769
1277,000000	65,080755
1276,000000	63,491158
1275,000000	61,920657
1274,000000	60,408166
1273,000000	58,978332
1272,000000	57,675479
1271,000000	56,576496
1270,000000	55,755832
1269,000000	55,251595
1268,000000	55,089095
1267,000000	55,290960
1266,000000	55,832596
1265,000000	56,634266
1264,000000	57,593492
1263,000000	58,606309
1262,000000	59,555388
1261,000000	60,316818
1260,000000	60,799109
1259,000000	60,967118
1258,000000	60,835394
1257,000000	60,464622
1256,000000	59,971832
1255,000000	59,496733
1254,000000	59,132204
1253,000000	58,891586
1252,000000	58,748076
1251,000000	58,684288
1250,000000	58,702858
1249,000000	58,824104
1248,000000	59,088880
1247,000000	59,542770
1246,000000	60,193585
1245,000000	61,010293
1244,000000	61,954141
1243,000000	62,988251
1242,000000	64,069044
1241,000000	65,152914
1240,000000	66,220118
1239,000000	67,269985
1238,000000	68,297824
1237,000000	69,292251
1236,000000	70,247463
1235,000000	71,159244
1234,000000	72,013972
1233,000000	72,799053
1232,000000	73,522350
1231,000000	74,216353
1230,000000	74,926184
1229,000000	75,698576
1228,000000	76,568468
1227,000000	77,537345
1226,000000	78,563949
1225,000000	79,583176
1224,000000	80,532774
1223,000000	81,367505
1222,000000	82,061663
1221,000000	82,610976
1220,000000	83,026336
1219,000000	83,322048
1218,000000	83,516226
1217,000000	83,629154
1216,000000	83,680959
1215,000000	83,687972
1214,000000	83,662471
1213,000000	83,616853
1212,000000	83,559088
1211,000000	83,489765
1210,000000	83,406557
1209,000000	83,309785
1208,000000	83,201843
1207,000000	83,081753
1206,000000	82,946545
1205,000000	82,797583
1204,000000	82,641718
1203,000000	82,487352
1202,000000	82,342974
1201,000000	82,219350
1200,000000	82,128205
1199,000000	82,078434
1198,000000	82,074126
1197,000000	82,119228
1196,000000	82,219506
1195,000000	82,376474
1194,000000	82,587168
1193,000000	82,847669
1192,000000	83,154077
1191,000000	83,496880
1190,000000	83,859933
1189,000000	84,229215
1188,000000	84,593908
1187,000000	84,939002
1186,000000	85,244209
1185,000000	85,494003
1184,000000	85,678584
1183,000000	85,786927
1182,000000	85,806725
1181,000000	85,733531
1180,000000	85,579041
1179,000000	85,363668
1178,000000	85,107806
1177,000000	84,828223
1176,000000	84,540358
1175,000000	84,263793
1174,000000	84,024587
1173,000000	83,851832
1172,000000	83,768092
1171,000000	83,780710
1170,000000	83,877504
1169,000000	84,035169
1168,000000	84,229325
1167,000000	84,438932
1166,000000	84,651539
1165,000000	84,865702
1164,000000	85,087848
1163,000000	85,321979
1162,000000	85,564847
1161,000000	85,810211
1160,000000	86,051968
1159,000000	86,283275
1158,000000	86,498529
1157,000000	86,698067
1156,000000	86,886535
1155,000000	87,067120
1154,000000	87,240581
1153,000000	87,409032
1152,000000	87,576532
1151,000000	87,746043
1150,000000	87,919875
1149,000000	88,101234
1148,000000	88,291073
1147,000000	88,484753
1146,000000	88,675067
1145,000000	88,856709
1144,000000	89,023729
1143,000000	89,165429
1142,000000	89,271350
1141,000000	89,336211
1140,000000	89,357529
1139,000000	89,330679
1138,000000	89,247129
1137,000000	89,097908
1136,000000	88,870944
1135,000000	88,551503
1134,000000	88,127115
1133,000000	87,584894
1132,000000	86,912508
1131,000000	86,098078
1130,000000	85,134036
1129,000000	84,019859
1128,000000	82,759134
1127,000000	81,367030
1126,000000	79,869193
1125,000000	78,299082
1124,000000	76,701915
1123,000000	75,138678
1122,000000	73,677694
1121,000000	72,386755
1120,000000	71,338791
1119,000000	70,598786
1118,000000	70,204324
1117,000000	70,152337
1116,000000	70,415911
1115,000000	70,950292
1114,000000	71,675886
1113,000000	72,493778
1112,000000	73,306345
1111,000000	74,013297
1110,000000	74,486197
1109,000000	74,581481
1108,000000	74,190054
1107,000000	73,302494
1106,000000	72,047019
1105,000000	70,681585
1104,000000	69,535658
1103,000000	68,906902
1102,000000	68,951503
1101,000000	69,645739
1100,000000	70,848349
1099,000000	72,359677
1098,000000	73,975939
1097,000000	75,531786
1096,000000	76,926745
1095,000000	78,117737
1094,000000	79,095056
1093,000000	79,872983
1092,000000	80,482487
1091,000000	80,959780
1090,000000	81,332418
1089,000000	81,627883
1088,000000	81,879504
1087,000000	82,122710
1086,000000	82,387868
1085,000000	82,697329
1084,000000	83,064363
1083,000000	83,485130
1082,000000	83,937529
1081,000000	84,395382
1080,000000	84,841749
1079,000000	85,266542
1078,000000	85,660593
1077,000000	86,017877
1076,000000	86,339488
1075,000000	86,629939
1074,000000	86,893928
1073,000000	87,136049
1072,000000	87,358077
1071,000000	87,557354
1070,000000	87,729852
1069,000000	87,876834
1068,000000	88,003950
1067,000000	88,115353
1066,000000	88,214403
1065,000000	88,306782
1064,000000	88,398076
1063,000000	88,488537
1062,000000	88,574965
1061,000000	88,657271
1060,000000	88,737982
1059,000000	88,817047
1058,000000	88,892707
1057,000000	88,966131
1056,000000	89,039464
1055,000000	89,108984
1054,000000	89,165940
1053,000000	89,205181
1052,000000	89,227863
1051,000000	89,236547
1050,000000	89,232479
1049,000000	89,219169
1048,000000	89,203817
1047,000000	89,192504
1046,000000	89,186783
1045,000000	89,184775
1044,000000	89,182704
1043,000000	89,175526
1042,000000	89,159653
1041,000000	89,136227
1040,000000	89,108994
1039,000000	89,078699
1038,000000	89,042862
1037,000000	89,000539
1036,000000	88,953713
1035,000000	88,902601
1034,000000	88,843302
1033,000000	88,772396
1032,000000	88,690000
1031,000000	88,596807
1030,000000	88,491322
1029,000000	88,370631
1028,000000	88,231398
1027,000000	88,060579
1026,000000	87,819595
1025,000000	87,426708
1024,000000	86,736086
1023,000000	85,571384
1022,000000	83,852616
1021,000000	81,785826
1020,000000	79,924264
1019,000000	78,952316
1018,000000	79,258395
1017,000000	80,662383
1016,000000	82,555651
1015,000000	84,304802
1014,000000	85,577196
1013,000000	86,374354
1012,000000	86,859905
1011,000000	87,183963
1010,000000	87,426774
1009,000000	87,614206
1008,000000	87,751163
1007,000000	87,841100
1006,000000	87,893233
1005,000000	87,918824
1004,000000	87,921388
1003,000000	87,899694
1002,000000	87,856936
1001,000000	87,800297
1000,000000	87,733107
999,000000	87,652870
998,000000	87,558993
997,000000	87,456845
996,000000	87,353693
995,000000	87,255384
994,000000	87,166667
993,000000	87,090017
992,000000	87,022082
991,000000	86,953526
990,000000	86,873902
989,000000	86,774988
988,000000	86,650186
987,000000	86,494741
986,000000	86,307618
985,000000	86,092246
984,000000	85,853265
983,000000	85,594247
982,000000	85,319088
981,000000	85,033043
980,000000	84,741927
979,000000	84,449010
978,000000	84,154203
977,000000	83,857565
976,000000	83,562289
975,000000	83,271902
974,000000	82,985136
973,000000	82,698412
972,000000	82,413659
971,000000	82,138483
970,000000	81,876444
969,000000	81,621830
968,000000	81,366087
967,000000	81,104196
966,000000	80,833429
965,000000	80,552251
964,000000	80,264387
963,000000	79,980293
962,000000	79,711632
961,000000	79,470093
960,000000	79,272748
959,000000	79,141981
958,000000	79,098590
957,000000	79,155903
956,000000	79,321607
955,000000	79,592969
954,000000	79,949590
953,000000	80,361809
952,000000	80,804388
951,000000	81,261167
950,000000	81,718769
949,000000	82,165866
948,000000	82,598035
947,000000	83,015687
946,000000	83,417552
945,000000	83,799940
944,000000	84,161651
943,000000	84,503497
942,000000	84,824218
941,000000	85,119806
940,000000	85,387958
939,000000	85,631668
938,000000	85,857045
937,000000	86,069384
936,000000	86,270054
935,000000	86,456209
934,000000	86,624009
933,000000	86,771753
932,000000	86,901124
931,000000	87,015299
930,000000	87,116054
929,000000	87,202998
928,000000	87,274886
927,000000	87,333043
926,000000	87,383360
925,000000	87,434587
924,000000	87,494958
923,000000	87,570970
922,000000	87,668556
921,000000	87,792981
920,000000	87,945965
919,000000	88,122086
918,000000	88,308847
917,000000	88,490689
916,000000	88,654690
915,000000	88,795531
914,000000	88,917066
913,000000	89,027858
912,000000	89,134048
911,000000	89,237837
910,000000	89,341258
909,000000	89,447914
908,000000	89,559632
907,000000	89,674451
906,000000	89,789230
905,000000	89,901493
904,000000	90,008317
903,000000	90,106675
902,000000	90,196165
901,000000	90,278392
900,000000	90,352511
899,000000	90,414634
898,000000	90,463308
897,000000	90,501122
896,000000	90,531187
895,000000	90,555326
894,000000	90,576148
893,000000	90,595519
892,000000	90,607627
891,000000	90,596838
890,000000	90,537705
889,000000	90,390098
888,000000	90,094404
887,000000	89,584331
886,000000	88,825855
885,000000	87,841652
884,000000	86,688196
883,000000	85,389069
882,000000	83,869321
881,000000	81,976669
880,000000	79,603002
879,000000	76,840817
878,000000	74,026325
877,000000	71,633503
876,000000	70,098295
875,000000	69,683105
874,000000	70,417336
873,000000	72,116873
872,000000	74,465083
871,000000	77,082645
870,000000	79,611220
869,000000	81,802323
868,000000	83,555863
867,000000	84,890682
866,000000	85,885241
865,000000	86,630453
864,000000	87,198957
863,000000	87,640056
862,000000	87,985189
861,000000	88,259737
860,000000	88,483494
859,000000	88,667661
858,000000	88,819282
857,000000	88,943364
856,000000	89,040009
855,000000	89,105147
854,000000	89,139255
853,000000	89,147273
852,000000	89,120559
851,000000	89,033666
850,000000	88,881591
849,000000	88,719022
848,000000	88,637417
847,000000	88,687333
846,000000	88,829030
845,000000	88,971841
844,000000	89,052908
843,000000	89,069069
842,000000	89,048182
841,000000	89,010789
840,000000	88,962156
839,000000	88,902626
838,000000	88,833851
837,000000	88,759425
836,000000	88,686424
835,000000	88,624336
834,000000	88,581068
833,000000	88,563653
832,000000	88,584749
831,000000	88,662919
830,000000	88,811254
829,000000	89,028434
828,000000	89,300392
827,000000	89,607144
826,000000	89,926774
825,000000	90,237859
824,000000	90,523597
823,000000	90,774540
822,000000	90,988602
821,000000	91,168712
820,000000	91,320033
819,000000	91,446661
818,000000	91,550297
817,000000	91,632199
816,000000	91,695716
815,000000	91,745714
814,000000	91,784584
813,000000	91,811220
812,000000	91,825124
811,000000	91,829100
810,000000	91,826123
809,000000	91,815672
808,000000	91,797367
807,000000	91,776996
806,000000	91,764208
805,000000	91,762698
804,000000	91,765686
803,000000	91,762754
802,000000	91,747342
801,000000	91,713980
800,000000	91,651169
799,000000	91,544519
798,000000	91,393865
797,000000	91,227748
796,000000	91,095608
795,000000	91,036754
794,000000	91,050670
793,000000	91,098306
792,000000	91,133252
791,000000	91,130338
790,000000	91,088072
789,000000	91,014104
788,000000	90,915951
787,000000	90,802087
786,000000	90,682560
785,000000	90,565609
784,000000	90,456577
783,000000	90,359893
782,000000	90,277874
781,000000	90,207554
780,000000	90,141471
779,000000	90,071381
778,000000	89,989728
777,000000	89,890187
776,000000	89,770477
775,000000	89,633955
774,000000	89,486563
773,000000	89,334268
772,000000	89,185276
771,000000	89,050177
770,000000	88,935144
769,000000	88,837329
768,000000	88,750449
767,000000	88,672270
766,000000	88,604698
765,000000	88,551004
764,000000	88,515697
763,000000	88,501158
762,000000	88,499229
761,000000	88,491065
760,000000	88,460976
759,000000	88,407510
758,000000	88,336492
757,000000	88,248272
756,000000	88,138635
755,000000	88,008261
754,000000	87,863475
753,000000	87,708691
752,000000	87,544874
751,000000	87,372560
750,000000	87,189906
749,000000	86,990614
748,000000	86,769817
747,000000	86,529079
746,000000	86,269779
745,000000	85,983126
744,000000	85,650142
743,000000	85,245315
742,000000	84,730661
741,000000	84,046383
740,000000	83,107807
739,000000	81,811189
738,000000	80,047751
737,000000	77,745752
736,000000	74,942568
735,000000	71,846467
734,000000	68,837470
733,000000	66,399966
732,000000	65,002396
731,000000	64,928595
730,000000	66,131959
729,000000	68,227573
728,000000	70,658136
727,000000	72,926326
726,000000	74,748748
725,000000	76,070201
724,000000	76,977541
723,000000	77,598571
722,000000	78,031005
721,000000	78,319962
720,000000	78,474163
719,000000	78,484717
718,000000	78,318548
717,000000	77,908519
716,000000	77,190620
715,000000	76,200688
714,000000	75,145741
713,000000	74,339124
712,000000	74,011270
711,000000	74,143955
710,000000	74,490331
709,000000	74,768365
708,000000	74,834368
707,000000	74,701283
706,000000	74,439155
705,000000	74,103454
704,000000	73,739220
703,000000	73,386807
702,000000	73,063280
701,000000	72,761749
700,000000	72,473747
699,000000	72,202788
698,000000	71,950178
697,000000	71,710558
696,000000	71,488536
695,000000	71,294657
694,000000	71,132306
693,000000	70,999682
692,000000	70,897507
691,000000	70,828651
690,000000	70,784278
689,000000	70,748254
688,000000	70,713665
687,000000	70,678195
686,000000	70,638225
685,000000	70,594512
684,000000	70,551889
683,000000	70,513466
682,000000	70,479902
681,000000	70,457901
680,000000	70,456490
679,000000	70,478146
678,000000	70,524713
677,000000	70,595984
676,000000	70,694653
675,000000	70,827720
674,000000	71,002974
673,000000	71,223720
672,000000	71,489466
671,000000	71,808675
670,000000	72,210352
669,000000	72,709720
668,000000	73,176230
667,000000	73,382569
666,000000	73,432189
665,000000	73,446049
664,000000	73,468652
663,000000	73,525441
662,000000	73,591873
661,000000	73,609513
660,000000	73,546141
659,000000	73,415566
658,000000	73,234084
657,000000	72,979002
656,000000	72,637832
655,000000	72,246415
654,000000	71,836349
653,000000	71,390697
652,000000	70,899273
651,000000	70,395611
650,000000	69,904359
649,000000	69,401774
648,000000	68,872731
647,000000	68,343754
646,000000	67,816094
645,000000	67,238332
644,000000	66,580560
643,000000	65,873371
642,000000	65,142923
641,000000	64,368776
640,000000	63,558216
639,000000	62,801831
638,000000	62,191151
637,000000	61,744562
636,000000	61,464558
635,000000	61,386945
634,000000	61,513200
633,000000	61,769860
632,000000	62,085133
631,000000	62,434445
630,000000	62,783974
629,000000	63,065370
628,000000	63,244664
627,000000	63,349330
626,000000	63,395873
625,000000	63,357538
624,000000	63,228288
623,000000	63,050615
622,000000	62,848372
621,000000	62,594045
620,000000	62,275741
619,000000	61,935258
618,000000	61,606595
617,000000	61,275047
616,000000	60,932516
615,000000	60,613007
614,000000	60,334628
613,000000	60,071174
612,000000	59,815634
611,000000	59,606335
610,000000	59,457364
609,000000	59,332052
608,000000	59,221800
607,000000	59,190466
606,000000	59,298252
605,000000	59,555818
604,000000	59,982667
603,000000	60,630798
602,000000	61,517836
601,000000	62,592651
600,000000	63,787186
599,000000	65,045283
598,000000	66,293897
597,000000	67,453589
596,000000	68,493121
595,000000	69,429321
594,000000	70,269662
593,000000	70,992061
592,000000	71,586027
591,000000	72,076678
590,000000	72,494768
589,000000	72,856577
588,000000	73,187178
587,000000	73,522413
586,000000	73,868016
585,000000	74,191563
584,000000	74,470265
583,000000	74,720499
582,000000	74,960528
581,000000	75,181592
580,000000	75,373980
579,000000	75,553311
578,000000	75,733962
577,000000	75,905492
576,000000	76,059161
575,000000	76,207424
574,000000	76,359189
573,000000	76,501438
572,000000	76,627308
571,000000	76,751660
570,000000	76,886237
569,000000	77,020895
568,000000	77,148889
567,000000	77,282497
566,000000	77,426549
565,000000	77,566505
564,000000	77,692628
563,000000	77,811866
562,000000	77,920670
561,000000	77,999386
560,000000	78,046029
559,000000	78,086448
558,000000	78,136805
557,000000	78,185527
556,000000	78,223032
555,000000	78,259590
554,000000	78,300462
553,000000	78,332675
552,000000	78,354115
551,000000	78,385118
550,000000	78,434648
549,000000	78,479561
548,000000	78,500152
547,000000	78,509323
546,000000	78,528700
545,000000	78,560130
544,000000	78,601841
543,000000	78,665021
542,000000	78,752502
541,000000	78,845591
540,000000	78,928393
539,000000	79,006207
538,000000	79,085595
537,000000	79,160737
536,000000	79,227352
535,000000	79,292798
534,000000	79,358365
533,000000	79,422881
532,000000	79,497660
531,000000	79,596771
530,000000	79,711598
529,000000	79,820351
528,000000	79,919263
527,000000	80,022429
526,000000	80,126439
525,000000	80,202700
524,000000	80,245101
523,000000	80,278202
522,000000	80,315611
521,000000	80,352476
520,000000	80,396393
519,000000	80,467896
518,000000	80,560242
517,000000	80,638070
516,000000	80,695097
515,000000	80,761595
514,000000	80,848950
513,000000	80,935242
512,000000	81,003060
511,000000	81,059095
510,000000	81,107281
509,000000	81,139688
508,000000	81,155984
507,000000	81,174084
506,000000	81,197464
505,000000	81,198003
504,000000	81,158099
503,000000	81,094779
502,000000	81,036332
501,000000	80,991464
500,000000	80,959648
499,000000	80,956710
498,000000	80,994771
497,000000	81,061770
496,000000	81,141863
495,000000	81,236710
494,000000	81,350867
493,000000	81,472661
492,000000	81,586745
491,000000	81,697481
490,000000	81,805935
489,000000	81,895645
488,000000	81,961007
487,000000	82,033942
486,000000	82,158367
485,000000	82,340712
484,000000	82,547432
483,000000	82,749822
482,000000	82,944466
481,000000	83,132379
480,000000	83,311256
479,000000	83,484216
478,000000	83,645580
477,000000	83,778599
476,000000	83,885679
475,000000	84,003695
474,000000	84,159864
473,000000	84,329226
472,000000	84,457146
471,000000	84,533437
470,000000	84,582508
469,000000	84,615482
468,000000	84,635725
467,000000	84,658509
466,000000	84,694503
465,000000	84,741959
464,000000	84,808192
463,000000	84,905932
462,000000	85,017040
461,000000	85,085394
460,000000	85,085116
459,000000	85,053750
458,000000	85,039798
457,000000	85,040718
456,000000	85,028446
455,000000	84,677283
454,000000	84,661228
453,000000	84,558716
452,000000	84,476799
451,000000	84,474248
450,000000	84,490876
