# Supplementary material for: Machine learning-assisted non-destructive plasticizer identification and quantification in historical PVC objects based on IR spectroscopy
Source: Sci Rep. 2022 Mar 23;12:5017. doi: 10.1038/s41598-022-08862-1 (PMC8943100; doi:10.1038/s41598-022-08862-1)
Supplement: Supplementary file 1 — Supplementary Information 1. [file 41598_2022_8862_MOESM1_ESM.zip › Plasticizers_PVC_data/NIR_all/fish_idle.txt]

Wavelength	C:\Documents and Settings\All Users\Application Data\ASD\Indico Pro\Projects\David\fish_idle.txt
350	0.291433095044952
351	0.255036666664947
352	0.234963266658213
353	0.212762541125915
354	0.198292601347998
355	0.208112690870444
356	0.180318503767372
357	0.149921360752196
358	0.159226942195036
359	0.146415161515651
360	0.126642655556216
361	0.117773239413574
362	0.113315542884805
363	0.114641242319683
364	0.118035876294998
365	0.106483421727542
366	0.100847387789679
367	0.103886590018574
368	0.100080224445528
369	9.21389117340987E-02
370	0.084245250847525
371	8.32623934834048E-02
372	7.89026380738432E-02
373	7.34337051379178E-02
374	7.25159770568722E-02
375	7.51530039093588E-02
376	7.51966929734137E-02
377	6.86166268997954E-02
378	6.32345282278828E-02
379	6.18387414565825E-02
380	6.47596934488091E-02
381	6.89448687524413E-02
382	7.06444562775769E-02
383	0.068383097186979
384	6.23874710886147E-02
385	5.84597902888471E-02
386	5.73124782641345E-02
387	5.60821830655441E-02
388	5.94019070319128E-02
389	6.52994805163003E-02
390	6.95971285774023E-02
391	7.00975431311564E-02
392	7.04409378616579E-02
393	7.41970459003671E-02
394	7.99550663734358E-02
395	8.20122931985898E-02
396	7.98292216891503E-02
397	8.64970369937131E-02
398	9.30807948547102E-02
399	9.60191435362831E-02
400	9.82607485967238E-02
401	9.95890938906085E-02
402	0.101112710473175
403	0.104853748557374
404	0.108975703226661
405	0.112471758511807
406	0.114782958438759
407	0.119078932133118
408	0.123590662500887
409	0.126302451828869
410	0.128285667068498
411	0.130857554554978
412	0.134191321586506
413	0.135503734256999
414	0.137781839583156
415	0.141308514942396
416	0.142703846482127
417	0.143892744709255
418	0.14579872903106
419	0.149078245172595
420	0.150665346736811
421	0.151114341037164
422	0.152123044677637
423	0.1535247871089
424	0.155139353635987
425	0.156763414679829
426	0.15835397340151
427	0.159387119376824
428	0.1599642953671
429	0.161798426376443
430	0.163793648559163
431	0.165440558534988
432	0.166871460204683
433	0.167604011780286
434	0.168193746279011
435	0.169902980554169
436	0.171334556323256
437	0.172615972255317
438	0.174295887617275
439	0.176184829475311
440	0.178549743723328
441	0.181548487075756
442	0.18462951575848
443	0.188129536543453
444	0.192412182134281
445	0.197935160261124
446	0.204334223889754
447	0.210937328706232
448	0.216451661241065
449	0.222802585039772
450	0.229947497592341
451	0.236870070605967
452	0.243718036024578
453	0.250270415420402
454	0.256370120451391
455	0.262700148148151
456	0.26914088973676
457	0.275457160369717
458	0.281388663340021
459	0.286877263038179
460	0.29215536785071
461	0.298119625527979
462	0.304123725802515
463	0.310052622736035
464	0.316185232281771
465	0.323192498021065
466	0.330824988540826
467	0.338495967692782
468	0.34764326695964
469	0.35821344301375
470	0.369871201001609
471	0.382918913232025
472	0.39756839734693
473	0.414140836000254
474	0.433181302211192
475	0.454098664326101
476	0.476638013895826
477	0.501112299274769
478	0.527796842131823
479	0.55609135472568
480	0.585008393355557
481	0.615377558242543
482	0.646369312236049
483	0.676876097447586
484	0.707594874619656
485	0.738292235627196
486	0.768633104990189
487	0.798321553615864
488	0.827455433567644
489	0.85614435628969
490	0.884226112884968
491	0.91159258386751
492	0.938211885760391
493	0.963928240287834
494	0.989000907935946
495	1.01322141004769
496	1.03618229313765
497	1.05864911301778
498	1.08004489122965
499	1.09975317524291
500	1.11837479587111
501	1.13559582668226
502	1.15132048231073
503	1.16620903455736
504	1.1802364118184
505	1.19309130632842
506	1.20413045040115
507	1.2140290914688
508	1.22309062241883
509	1.23144886644935
510	1.23851656703486
511	1.2444748721489
512	1.24963775652627
513	1.25379737884373
514	1.25751444730289
515	1.26096057306685
516	1.26315499105214
517	1.26487681021732
518	1.26636972416852
519	1.26728196602041
520	1.26758112010399
521	1.2674530351954
522	1.26722096093367
523	1.26672019907708
524	1.26580714573463
525	1.26436782424403
526	1.26245253721051
527	1.26025831420751
528	1.25785525030986
529	1.25490481591811
530	1.25172567064875
531	1.24843053692769
532	1.2449016144332
533	1.24115026887861
534	1.23712702320088
535	1.2327120128759
536	1.22796808764191
537	1.2228827464725
538	1.21743632290826
539	1.21189140167873
540	1.20597741512324
541	1.19948023148129
542	1.19264372507342
543	1.18538282878573
544	1.17771107469462
545	1.16988766236171
546	1.16166088358034
547	1.15303198995871
548	1.14414721154204
549	1.13488061510125
550	1.12519191393946
551	1.1150963915301
552	1.1047587105504
553	1.09417502191914
554	1.08328327724213
555	1.07180740697257
556	1.05986783214239
557	1.04762821620094
558	1.03530986309953
559	1.02269064443381
560	1.00966985471097
561	0.996169407316738
562	0.982415143369976
563	0.968339503430964
564	0.953810524977389
565	0.939026654962552
566	0.923896583123066
567	0.90832860134971
568	0.892276964328331
569	0.875901483682712
570	0.859249447119164
571	0.842406510622498
572	0.824579363936745
573	0.805826556556725
574	0.786719393902763
575	0.767411360259549
576	0.748129674189206
577	0.728982549469283
578	0.709587359885899
579	0.689706972708565
580	0.667365754955394
581	0.636434761009236
582	0.603465023961695
583	0.57158765041702
584	0.541504278065564
585	0.516600789829338
586	0.495399869965363
587	0.475370814097752
588	0.457234960776387
589	0.440892384260702
590	0.426093426771491
591	0.411667809833298
592	0.397337524430478
593	0.383201038315279
594	0.369903297248734
595	0.355769391364231
596	0.339070350358042
597	0.317604199004332
598	0.296617877939175
599	0.276629655718398
600	0.256926832488592
601	0.238413187851793
602	0.221456700116286
603	0.206754998110081
604	0.195213615069543
605	0.185871358247638
606	0.178170158562146
607	0.172032981172685
608	0.166596741012459
609	0.161680267447381
610	0.157374157969307
611	0.153744103253689
612	0.149983023740553
613	0.145447653823778
614	0.141166125281732
615	0.137589720704359
616	0.134744115632785
617	0.132152659611613
618	0.129821797512709
619	0.127744722460986
620	0.125936306745113
621	0.124229630995917
622	0.122718388891288
623	0.121503215193259
624	0.120379102968116
625	0.119350860605091
626	0.118455941571952
627	0.11774237464884
628	0.117113880304558
629	0.116522261468505
630	0.115963089980323
631	0.115459728992739
632	0.114960253401727
633	0.114389955900242
634	0.113880635473288
635	0.113401689150097
636	0.112899259371542
637	0.112344830052362
638	0.111833685723866
639	0.111361556063942
640	0.11070938615555
641	0.110174930384227
642	0.109787802934633
643	0.109423397209718
644	0.10915326004261
645	0.109005749114722
646	0.108998547718882
647	0.109130076111307
648	0.109460544551866
649	0.110029005089246
650	0.110821470268448
651	0.111840117309504
652	0.113124852635793
653	0.11475261266309
654	0.116692978759686
655	0.118956984898354
656	0.12156016667257
657	0.12447168743444
658	0.127739724408736
659	0.131383110592254
660	0.135340921732439
661	0.139684677840435
662	0.144414400980551
663	0.149430459595479
664	0.154754922920666
665	0.160418565854918
666	0.166440244291944
667	0.172706934591359
668	0.179229584364774
669	0.186020196644561
670	0.193069285125367
671	0.200353471409412
672	0.207840074037832
673	0.215487362505823
674	0.223289093957673
675	0.231245591581526
676	0.23936807474197
677	0.247527570674695
678	0.255749255681284
679	0.264070091571377
680	0.272413996285153
681	0.280774583786643
682	0.289158018614651
683	0.297542622911661
684	0.305927693289465
685	0.314284347918964
686	0.322544926251395
687	0.330716485491038
688	0.338805057625898
689	0.346800971025894
690	0.354654155723476
691	0.362359476638503
692	0.369909872216638
693	0.377251732103981
694	0.384389964927967
695	0.391290497879752
696	0.397918562681717
697	0.404265411432459
698	0.410352915843704
699	0.416173576160705
700	0.421626702340341
701	0.4266501892682
702	0.431234582102912
703	0.435431257128119
704	0.439149923422963
705	0.442319367602727
706	0.444886280977872
707	0.446884700986066
708	0.448268666103185
709	0.449005738114644
710	0.44916407527072
711	0.44873150974023
712	0.44770371223442
713	0.446083584465781
714	0.443920820163287
715	0.441297336661733
716	0.438323474215604
717	0.435132927341784
718	0.431786151199788
719	0.428354766647227
720	0.424959935929869
721	0.421801332171131
722	0.418996746458069
723	0.416550519123699
724	0.41459535250671
725	0.413224110764156
726	0.41250718648851
727	0.412405784178686
728	0.413037855313718
729	0.414484098631661
730	0.416667708418692
731	0.419629168762332
732	0.423401331432757
733	0.428013538333939
734	0.433395975726435
735	0.439481333238592
736	0.44622435439718
737	0.453723867633587
738	0.461869705945515
739	0.470590923571285
740	0.47989839335749
741	0.489717724218278
742	0.499950432044676
743	0.51048635607783
744	0.521215690955243
745	0.532152719009276
746	0.543293262565089
747	0.554567994118991
748	0.565743667197265
749	0.576709117609621
750	0.587592769841223
751	0.598180968739641
752	0.608455515179393
753	0.618508152700421
754	0.628308368680467
755	0.637692398294185
756	0.646535606219167
757	0.654836588262376
758	0.662653279193322
759	0.669991846452544
760	0.676805943916751
761	0.683050224054169
762	0.68878007212705
763	0.69403812431662
764	0.698638350037635
765	0.702741214821992
766	0.70643513959053
767	0.709562367079507
768	0.712210629215122
769	0.714439447352478
770	0.716314315433427
771	0.717827520189352
772	0.719033632621935
773	0.719994135150273
774	0.720725178931116
775	0.721234411774051
776	0.721608378781933
777	0.722055003177853
778	0.722510901864438
779	0.723050279516263
780	0.723807311580456
781	0.72491480657762
782	0.72628205152623
783	0.727909915543378
784	0.730109014708682
785	0.732866797183873
786	0.736135589807696
787	0.739835838898167
788	0.744065432741573
789	0.748866168328936
790	0.754258600288868
791	0.760225442892442
792	0.766721281142787
793	0.773682667039009
794	0.780986775198728
795	0.788763582803797
796	0.797003415861336
797	0.805606201548658
798	0.814357130029315
799	0.823317919788528
800	0.832536637580917
801	0.841859044236389
802	0.851300107123104
803	0.860825151926537
804	0.870396324786734
805	0.880004862587557
806	0.889576919170731
807	0.899054886721494
808	0.908562085708493
809	0.918129098337479
810	0.927634001278953
811	0.936839929161355
812	0.945813714704975
813	0.954675989101036
814	0.963541266367766
815	0.972288015206038
816	0.98090070143242
817	0.989311691452082
818	0.997320316573424
819	1.00511425705235
820	1.01278220455053
821	1.02034706815536
822	1.02767112641805
823	1.03478325281999
824	1.04178108258322
825	1.04895387492115
826	1.05583296922112
827	1.06231691554478
828	1.06860943048854
829	1.0745766612289
830	1.0804013444176
831	1.08626775152067
832	1.09204370975116
833	1.09762151707472
834	1.10290106485716
835	1.10780060395953
836	1.11244811060555
837	1.11708426198747
838	1.12188095611122
839	1.12639453627941
840	1.13067445941937
841	1.1347647045222
842	1.13864495094962
843	1.14243330406143
844	1.14615886197079
845	1.1497932737566
846	1.15313588554276
847	1.15635405420659
848	1.15953061953759
849	1.16246050429864
850	1.16526688035887
851	1.16797034291179
852	1.17054362788033
853	1.17303178894333
854	1.1753404330747
855	1.17742501592312
856	1.17940815114654
857	1.18136289821003
858	1.18326427124098
859	1.18500769089689
860	1.18670594824902
861	1.18829371657627
862	1.18968784160502
863	1.19082446453391
864	1.19214284088024
865	1.19376963892701
866	1.19552469928694
867	1.19714377035452
868	1.19867140419689
869	1.20018069866121
870	1.20145616800041
871	1.20279767023812
872	1.20415277106266
873	1.20505068135117
874	1.20600343228475
875	1.20697590703387
876	1.20779505053985
877	1.20843170347412
878	1.20906416813793
879	1.20971230204428
880	1.2101862582798
881	1.21045458294378
882	1.21064832227534
883	1.21093091449073
884	1.21127637214464
885	1.21169382603059
886	1.21207524429433
887	1.21214926355215
888	1.2120876639815
889	1.21181472792112
890	1.21127232765131
891	1.21092226677241
892	1.21056104794929
893	1.21008275475608
894	1.20958984032181
895	1.20907324528112
896	1.20846629044077
897	1.20772121343029
898	1.20701037185388
899	1.20637880263445
900	1.20577821857041
901	1.20503898212742
902	1.20420783347418
903	1.20341708848661
904	1.20271359513531
905	1.20144507852458
906	1.20019082116738
907	1.19918416575174
908	1.19807276181737
909	1.19705635094625
910	1.19611507547922
911	1.19523646489056
912	1.19477416057985
913	1.19453446435302
914	1.19447871725472
915	1.19480593645579
916	1.19525311458812
917	1.19575210934378
918	1.19631981800582
919	1.1970670796562
920	1.19788467621106
921	1.19871344321631
922	1.19956266145814
923	1.20046141700376
924	1.20131272013781
925	1.20207831418872
926	1.20309029150663
927	1.20406146571875
928	1.2049332487476
929	1.2058698497101
930	1.20669699531551
931	1.20743706304149
932	1.20819035023911
933	1.20914190976769
934	1.21026203243948
935	1.21145408371495
936	1.21256618228663
937	1.21352171674013
938	1.21447413805802
939	1.21552198308722
940	1.2165462715066
941	1.21723881454218
942	1.21772379718632
943	1.2183684012989
944	1.21907427966937
945	1.21969941779117
946	1.2202011752804
947	1.22077547055108
948	1.22120182639413
949	1.22149173993019
950	1.22177222736385
951	1.22221977961131
952	1.22261233281279
953	1.22286579302851
954	1.22315366495698
955	1.2233550079011
956	1.22344117308212
957	1.22346978244162
958	1.2237691652508
959	1.22392193208096
960	1.22393549211332
961	1.22426759252472
962	1.22427182866739
963	1.22428703997226
964	1.22463180047652
965	1.22483193712824
966	1.22486632458766
967	1.22468006122752
968	1.22426137850328
969	1.22416938584747
970	1.22431490380895
971	1.22445381789409
972	1.2242269700559
973	1.22397329095448
974	1.22370739347705
975	1.22337373693187
976	1.22337902521479
977	1.22314381022649
978	1.22255072757633
979	1.22219381125641
980	1.22191335542522
981	1.22156610301438
982	1.2210942249785
983	1.22079283026908
984	1.22051369797671
985	1.2202486284577
986	1.22008591958007
987	1.21976719293311
988	1.21938099988388
989	1.21904428479027
990	1.21881891686253
991	1.21842914035863
992	1.21784422061549
993	1.21719737915035
994	1.21686714711969
995	1.21641472519666
996	1.2156902772895
997	1.21499758021111
998	1.21437665296357
999	1.21374321039751
1000	1.21305933813069
1001	1.2148282550592
1002	1.21431416699118
1003	1.21432456206159
1004	1.21508069007262
1005	1.21493790468724
1006	1.21554042866955
1007	1.21509847570148
1008	1.21257942693014
1009	1.2116589639705
1010	1.21157530367126
1011	1.21108818677311
1012	1.21073070441677
1013	1.21105416037918
1014	1.2106936952698
1015	1.20977928176688
1016	1.20917979094548
1017	1.20878935586159
1018	1.20809072250431
1019	1.20692454944279
1020	1.20637553988798
1021	1.20615704096204
1022	1.20567487380992
1023	1.20558591127609
1024	1.20508199825366
1025	1.20384374563069
1026	1.20314320754078
1027	1.20274800746321
1028	1.20198887906411
1029	1.20195033997819
1030	1.20273552667304
1031	1.20231379246795
1032	1.2015784213627
1033	1.20117940698976
1034	1.19983696348836
1035	1.19974365174001
1036	1.20103456936605
1037	1.20122665737912
1038	1.20153301798065
1039	1.20138301484328
1040	1.20004280380426
1041	1.19968847381723
1042	1.19963168210139
1043	1.1996790013874
1044	1.19997644732605
1045	1.20086104479545
1046	1.20131523470634
1047	1.20162247377525
1048	1.2020728213476
1049	1.20281094497854
1050	1.20291885920914
1051	1.20309017668223
1052	1.20266068439043
1053	1.20100528542829
1054	1.20057836699444
1055	1.2001524830615
1056	1.20020005564265
1057	1.20152218201747
1058	1.2020106603283
1059	1.20183459055028
1060	1.20250602436364
1061	1.20282838533205
1062	1.20309004135256
1063	1.20301703640652
1064	1.20284883486835
1065	1.20271587126555
1066	1.20201907982435
1067	1.20193224959552
1068	1.2024473636842
1069	1.20257441844578
1070	1.20262737253173
1071	1.2027212407951
1072	1.20254292165284
1073	1.2027174266263
1074	1.20317312532864
1075	1.20351815018206
1076	1.20367709508927
1077	1.20488251912226
1078	1.20478901388404
1079	1.20415273358535
1080	1.203743582516
1081	1.20240595430709
1082	1.20224438979828
1083	1.20296035932593
1084	1.20320240235606
1085	1.20436965630052
1086	1.20416298701513
1087	1.20232661867604
1088	1.20178884861375
1089	1.20110044682864
1090	1.20086926959142
1091	1.20165841352092
1092	1.20252145118377
1093	1.20275822974549
1094	1.20182282726505
1095	1.2000501429034
1096	1.19936889008074
1097	1.19920955072034
1098	1.19962690076397
1099	1.19964391344939
1100	1.20060048398424
1101	1.20032584319366
1102	1.19916098150238
1103	1.19829254043045
1104	1.19679603233093
1105	1.19597979081264
1106	1.19573853599229
1107	1.19499437090652
1108	1.19441629989931
1109	1.1936104860595
1110	1.19260248162391
1111	1.19127271896408
1112	1.18925739556994
1113	1.18829975553526
1114	1.18697541845871
1115	1.1856295056677
1116	1.18356300647699
1117	1.18163548029317
1118	1.17901795192956
1119	1.17482821408774
1120	1.17223745521414
1121	1.17103228540332
1122	1.16807126868855
1123	1.16468348436047
1124	1.16156360779121
1125	1.15748043099681
1126	1.15343239040551
1127	1.15057762812159
1128	1.14779638944214
1129	1.14525010255326
1130	1.14300216649954
1131	1.14098333504665
1132	1.13929109248142
1133	1.13822654732754
1134	1.13765637218484
1135	1.13695930695302
1136	1.13660693040476
1137	1.1367156630937
1138	1.13738894212729
1139	1.13719406395076
1140	1.1374238126373
1141	1.13694702912759
1142	1.13559332891577
1143	1.13399042659805
1144	1.13212406686773
1145	1.13034131321812
1146	1.1275498030669
1147	1.12453231100832
1148	1.12206704799625
1149	1.11904249705024
1150	1.11569348163194
1151	1.11216483818327
1152	1.10862357941238
1153	1.10476329220236
1154	1.10079675670957
1155	1.09712992985438
1156	1.09260633786467
1157	1.08767968407333
1158	1.08224434216696
1159	1.07596309169168
1160	1.07002638964568
1161	1.06414079601499
1162	1.05760179613995
1163	1.0509323010278
1164	1.04407872763904
1165	1.03666614340824
1166	1.02936583407979
1167	1.02200245391859
1168	1.01507364480142
1169	1.00908042530503
1170	1.00288040117205
1171	0.996889993859268
1172	0.991449234536299
1173	0.985983094670327
1174	0.980361658006378
1175	0.974977586240121
1176	0.970141289158875
1177	0.964871172974775
1178	0.959624457449513
1179	0.954022373562636
1180	0.948352350722885
1181	0.942153238285042
1182	0.93559132491782
1183	0.928505493556575
1184	0.920929065870654
1185	0.913340187185159
1186	0.905620914588677
1187	0.897615916497171
1188	0.889701623611938
1189	0.88254144108681
1190	0.876501289236759
1191	0.870936384248942
1192	0.866766670798936
1193	0.863775641158417
1194	0.861610036053586
1195	0.860388376637286
1196	0.860274950292891
1197	0.861579042950517
1198	0.863057970607142
1199	0.865476216476963
1200	0.867976772326711
1201	0.870815706964611
1202	0.874207249759832
1203	0.87779900842965
1204	0.881403949833489
1205	0.885083462284425
1206	0.888981308544007
1207	0.893033907515721
1208	0.897910011559239
1209	0.903217977686662
1210	0.90831950806889
1211	0.914045142952289
1212	0.920121585394045
1213	0.926712697718359
1214	0.933895644336628
1215	0.941278612126272
1216	0.949086825762566
1217	0.95704734078071
1218	0.965137929443135
1219	0.97374555136634
1220	0.982433523839738
1221	0.991096702840133
1222	0.999942598681014
1223	1.0085950386574
1224	1.01684026140968
1225	1.02487663311565
1226	1.03282214120075
1227	1.03993235465662
1228	1.0465360747998
1229	1.05333315913272
1230	1.05955781765013
1231	1.06514667109656
1232	1.07054371708131
1233	1.07580798741328
1234	1.08055679154966
1235	1.08481945943864
1236	1.0887561024287
1237	1.09221046726211
1238	1.09567100359865
1239	1.09885237566872
1240	1.10186820755936
1241	1.10473980996024
1242	1.10717013300308
1243	1.1094187353964
1244	1.11182333227572
1245	1.11410883441809
1246	1.11622188771953
1247	1.11815909997363
1248	1.11965462765145
1249	1.12101539301888
1250	1.12261727463717
1251	1.12397575989221
1252	1.12496057349433
1253	1.12631286487387
1254	1.12780303008823
1255	1.12894460114848
1256	1.12994536042737
1257	1.13106330895478
1258	1.13174874569073
1259	1.13272621618448
1260	1.13391561366828
1261	1.13536729600506
1262	1.13629502713306
1263	1.13720044999431
1264	1.13796223745525
1265	1.1385162334734
1266	1.13918367280678
1267	1.13993669663509
1268	1.14034199936365
1269	1.14058263257321
1270	1.14110188834299
1271	1.14127560660099
1272	1.14133154008894
1273	1.14163578061956
1274	1.14174091661257
1275	1.14174250941245
1276	1.14191504495938
1277	1.14224369239375
1278	1.14250321977763
1279	1.14261585786023
1280	1.14289918004725
1281	1.14343050148821
1282	1.14359981019591
1283	1.14351386720969
1284	1.14373074660859
1285	1.1439715344188
1286	1.14429601122338
1287	1.1446746610569
1288	1.14484827687138
1289	1.14496320672162
1290	1.14508918960965
1291	1.14514623844873
1292	1.14517615418326
1293	1.14539627094739
1294	1.14559006440818
1295	1.14542728758785
1296	1.14540779465072
1297	1.14562540092231
1298	1.14566530459188
1299	1.14611722851797
1300	1.14665252335517
1301	1.14667643603402
1302	1.14669991479455
1303	1.14668424108368
1304	1.14643791167056
1305	1.14652142568605
1306	1.14690822963182
1307	1.14683274344096
1308	1.14663243331479
1309	1.14615980192235
1310	1.14562963331529
1311	1.14559194685114
1312	1.14548884269926
1313	1.14551571973048
1314	1.14558398818671
1315	1.145148848632
1316	1.14502368445582
1317	1.14512009899535
1318	1.14496710319501
1319	1.14498986012463
1320	1.14494073018186
1321	1.14454934923928
1322	1.14389519932884
1323	1.14317839411303
1324	1.14300820362859
1325	1.14303880837019
1326	1.14284080098585
1327	1.14242367762531
1328	1.14189655310204
1329	1.14067298268032
1330	1.1400278090299
1331	1.13963023736131
1332	1.13932570993272
1333	1.13897282776957
1334	1.13847216127031
1335	1.13812025302367
1336	1.13791322404581
1337	1.13739829968597
1338	1.13683898085172
1339	1.13613999171786
1340	1.13522124124461
1341	1.13468361186225
1342	1.13405176663756
1343	1.13255506884895
1344	1.13098448028079
1345	1.12979896226753
1346	1.12819071971738
1347	1.12610162222663
1348	1.12369781289414
1349	1.12085670357916
1350	1.11752578540558
1351	1.11388704848371
1352	1.1101856197438
1353	1.10585350677859
1354	1.10066636211625
1355	1.09531025721498
1356	1.08979302009857
1357	1.08418029414395
1358	1.07817582485993
1359	1.07247995006193
1360	1.06706160418257
1361	1.06152042585051
1362	1.05600807155952
1363	1.0504955164535
1364	1.04507649120299
1365	1.03994668767993
1366	1.03455517020251
1367	1.02870744803446
1368	1.02283623391451
1369	1.01695618648714
1370	1.0110064201062
1371	1.00484857275429
1372	0.998203340616551
1373	0.991216177230985
1374	0.984057217254849
1375	0.976754280536951
1376	0.969503444341186
1377	0.962213904005778
1378	0.954970252386334
1379	0.94797535771986
1380	0.940961318058461
1381	0.933871212117353
1382	0.92696403267655
1383	0.920299929573466
1384	0.913998681994871
1385	0.908117553068023
1386	0.902606645180602
1387	0.897633824622504
1388	0.893382106867764
1389	0.88982030220422
1390	0.886958520402459
1391	0.884544603781375
1392	0.882869339595214
1393	0.882011092451609
1394	0.881581896267617
1395	0.881582580809371
1396	0.881962915130204
1397	0.882429640081642
1398	0.883005205795358
1399	0.883440024863002
1400	0.883722921327708
1401	0.884112819233469
1402	0.884254249429955
1403	0.884150776077421
1404	0.884011912152014
1405	0.883634215493242
1406	0.883007188029375
1407	0.882471996746238
1408	0.882050560792664
1409	0.881556360322232
1410	0.881207978493725
1411	0.881207644173494
1412	0.881503566653849
1413	0.882023801199555
1414	0.882815246676224
1415	0.884053683808265
1416	0.885517985941523
1417	0.887136634450896
1418	0.889027096945271
1419	0.890816073954794
1420	0.892543027286799
1421	0.894420915342806
1422	0.895971069296346
1423	0.897191529814031
1424	0.898330510268597
1425	0.899264541897259
1426	0.900300408260825
1427	0.90136173493789
1428	0.90262222271425
1429	0.904338353073223
1430	0.906062478820533
1431	0.908078624687259
1432	0.911017234727287
1433	0.914402887376013
1434	0.917799771552498
1435	0.92158200057301
1436	0.925845683173394
1437	0.930112022754158
1438	0.934412425843173
1439	0.938913498217701
1440	0.943075409105037
1441	0.946776609085244
1442	0.950553951983508
1443	0.954380757356087
1444	0.957769581939111
1445	0.960888618579452
1446	0.964104773120233
1447	0.967196279746135
1448	0.970090206465631
1449	0.973026920176209
1450	0.97605562080429
1451	0.978881393843762
1452	0.981647922346654
1453	0.984500408075849
1454	0.987120904306417
1455	0.989620421628671
1456	0.992077577330529
1457	0.99454132387469
1458	0.996856137251676
1459	0.998723374955441
1460	1.00049552849467
1461	1.00236801426712
1462	1.0042025853134
1463	1.00586450115181
1464	1.0075736375612
1465	1.0091139601075
1466	1.01039483441082
1467	1.01163717559686
1468	1.01295987544029
1469	1.01453805441377
1470	1.01624483648054
1471	1.01768844945645
1472	1.01903843652091
1473	1.0206280522652
1474	1.02216740087141
1475	1.02350615819406
1476	1.02511001570008
1477	1.02673215827774
1478	1.02796967843274
1479	1.02944738607561
1480	1.03116541078099
1481	1.03267997040981
1482	1.03414500438548
1483	1.03554001047559
1484	1.03683421032956
1485	1.03816535505014
1486	1.03964176105197
1487	1.04088411813332
1488	1.04178833363237
1489	1.04276428972124
1490	1.04372974269092
1491	1.04470757461706
1492	1.04570428751891
1493	1.04668467916619
1494	1.04768804355009
1495	1.04858039105309
1496	1.04952778489986
1497	1.05043350221057
1498	1.05124739508159
1499	1.05216661172702
1500	1.05310142661502
1501	1.05417858550806
1502	1.0550705825093
1503	1.05555991697704
1504	1.05622995417796
1505	1.05706846489204
1506	1.05772642697816
1507	1.05818611730004
1508	1.05858192750519
1509	1.05898980780783
1510	1.05943792242346
1511	1.06005271013608
1512	1.06061579045209
1513	1.06100798378806
1514	1.06142844693981
1515	1.0617385965837
1516	1.06214132526382
1517	1.06259713546565
1518	1.06302361933059
1519	1.06344461294574
1520	1.06384385280252
1521	1.06428756500462
1522	1.06469712454537
1523	1.06503749084143
1524	1.06543465280296
1525	1.06598982814885
1526	1.06647164796028
1527	1.06688859717636
1528	1.06732461922809
1529	1.06764692371638
1530	1.06798400375237
1531	1.06843988059599
1532	1.06882490842954
1533	1.0691390346125
1534	1.0694229706167
1535	1.06974152136393
1536	1.07009364117814
1537	1.07029301521852
1538	1.07051621069127
1539	1.07104599431229
1540	1.07145324388772
1541	1.07158949988958
1542	1.07198357111761
1543	1.07243062420432
1544	1.07271967886619
1545	1.0732436072175
1546	1.07370523747222
1547	1.07385057326726
1548	1.07403814284882
1549	1.07441004813698
1550	1.07467735610815
1551	1.07462265107747
1552	1.07467537856273
1553	1.07477078344896
1554	1.07482285045154
1555	1.07511466122783
1556	1.07531017415364
1557	1.07533212378961
1558	1.07534475093497
1559	1.0753180037479
1560	1.07515792015146
1561	1.07501960182209
1562	1.07502549286413
1563	1.07488819686827
1564	1.07473207713614
1565	1.07479824396906
1566	1.07489014046202
1567	1.07480346845462
1568	1.07460037457205
1569	1.07435215294089
1570	1.07410616417183
1571	1.07394668900681
1572	1.07375457210542
1573	1.07352056589775
1574	1.07328765355568
1575	1.07309808911173
1576	1.0729442873254
1577	1.07254313796939
1578	1.07193174702746
1579	1.07137835268442
1580	1.07102226096118
1581	1.07073180128532
1582	1.0701241038395
1583	1.06932439561297
1584	1.06868570599757
1585	1.06810583820193
1586	1.06757057669886
1587	1.06720919044172
1588	1.06681997239965
1589	1.06625572208098
1590	1.06573458617499
1591	1.06533267886489
1592	1.06466415314591
1593	1.06368721015351
1594	1.06288009807878
1595	1.06226312714695
1596	1.06151779842142
1597	1.06059293091734
1598	1.05954808300761
1599	1.05836499581946
1600	1.05733327059456
1601	1.05670265381927
1602	1.05592222716425
1603	1.05494814704599
1604	1.05389746254832
1605	1.05247841191994
1606	1.0513013347757
1607	1.05003278912631
1608	1.0477682768702
1609	1.04529685963451
1610	1.04301244999093
1611	1.04025504342243
1612	1.03738623652475
1613	1.0347136758482
1614	1.03161146760645
1615	1.02842907064808
1616	1.02565461517724
1617	1.02298294878729
1618	1.02046100871634
1619	1.01813278339216
1620	1.01599156368354
1621	1.01392784558227
1622	1.0116210674824
1623	1.0093699361861
1624	1.00720179447394
1625	1.00478673926387
1626	1.00227718090989
1627	0.999601049659784
1628	0.996483402348691
1629	0.993179513688885
1630	0.989499248117219
1631	0.985228576239902
1632	0.980680078370866
1633	0.975587853248926
1634	0.969582724675943
1635	0.962758569328513
1636	0.954977862229524
1637	0.945818320859294
1638	0.935369658456689
1639	0.924011398577465
1640	0.911260845483465
1641	0.896628190422128
1642	0.881234345052739
1643	0.865112535756774
1644	0.847529625794607
1645	0.829407582069255
1646	0.810846541848414
1647	0.790787963888535
1648	0.770118882700344
1649	0.74916204280847
1650	0.727780164153139
1651	0.706497460846786
1652	0.685100804185437
1653	0.663867008032786
1654	0.642991621707399
1655	0.622434179470222
1656	0.602940643398925
1657	0.584640496811358
1658	0.567501035331192
1659	0.552258104419805
1660	0.539070463087105
1661	0.528544152521998
1662	0.520910943604811
1663	0.516445755239755
1664	0.515559918682118
1665	0.518298945806113
1666	0.524567821988685
1667	0.533800434482933
1668	0.545413692528515
1669	0.558657909600492
1670	0.572909272372946
1671	0.587696295821877
1672	0.601786242638501
1673	0.61446299044768
1674	0.625017344436169
1675	0.632593852572059
1676	0.637200288775438
1677	0.638725081978546
1678	0.636728490596717
1679	0.631087247453122
1680	0.622106530417819
1681	0.609801184802769
1682	0.594479795645064
1683	0.576920811261968
1684	0.557535475608924
1685	0.536704437211683
1686	0.515002962930498
1687	0.49258837009935
1688	0.470101576953366
1689	0.447614987996609
1690	0.425512695506349
1691	0.404158959737715
1692	0.383392629342316
1693	0.363727266601526
1694	0.345107465563751
1695	0.327136615140074
1696	0.309585000011717
1697	0.292385235446307
1698	0.275707070698949
1699	0.259921128759107
1700	0.244822436316087
1701	0.230228727904588
1702	0.215978239189588
1703	0.202604692726174
1704	0.190049771894373
1705	0.178039521241153
1706	0.166805745984368
1707	0.156133530337177
1708	0.146089507969829
1709	0.13660938880231
1710	0.127739167773169
1711	0.119448852372677
1712	0.111560034065631
1713	0.104598272147602
1714	9.82888091123755E-02
1715	0.093129004034325
1716	8.86102440371611E-02
1717	8.57739396962744E-02
1718	0.084290548110034
1719	8.42233981487872E-02
1720	8.54109688145458E-02
1721	8.78980772969517E-02
1722	9.16224379687247E-02
1723	9.68589102531204E-02
1724	0.103437205143773
1725	0.110863425657622
1726	0.119214987977481
1727	0.127831586758258
1728	0.136590133868996
1729	0.145866802251143
1730	0.154942598591875
1731	0.16366200419914
1732	0.172215831780499
1733	0.17998637945102
1734	0.186975333919458
1735	0.1933739783229
1736	0.198953096613257
1737	0.203586136822651
1738	0.207550882241804
1739	0.210694169947061
1740	0.212893608214175
1741	0.2147373766059
1742	0.216238398649246
1743	0.217214774556485
1744	0.21810320480885
1745	0.21889794487772
1746	0.219301847023666
1747	0.219721068976868
1748	0.220406089595426
1749	0.221113090268706
1750	0.221543665549104
1751	0.221743181623878
1752	0.222224107852555
1753	0.222219293768253
1754	0.223153466642282
1755	0.224730114641634
1756	0.22666732320531
1757	0.229113018101263
1758	0.231982042092826
1759	0.235185965441102
1760	0.239161681639765
1761	0.243775645837303
1762	0.248814751118527
1763	0.254603283339435
1764	0.260606927335876
1765	0.267147143389179
1766	0.273723942068742
1767	0.280733378161456
1768	0.287459789487758
1769	0.294052937241964
1770	0.301151811777975
1771	0.308239449762395
1772	0.315716385264321
1773	0.323555252027507
1774	0.331007865981155
1775	0.338421265868664
1776	0.346142317667126
1777	0.353712389483865
1778	0.3614903617956
1779	0.369373843005607
1780	0.3767894248529
1781	0.383678119752875
1782	0.390118672532189
1783	0.39637619558972
1784	0.402396249446061
1785	0.407913735671288
1786	0.413092846213681
1787	0.417808992390803
1788	0.421674747650952
1789	0.42577047765513
1790	0.429696123373184
1791	0.433483879718746
1792	0.437390042172232
1793	0.440836784043025
1794	0.443861947408532
1795	0.4468811327946
1796	0.449687505824138
1797	0.452282647286954
1798	0.454429613578005
1799	0.457205680466983
1800	0.460313313770484
1801	0.463772824893266
1802	0.464928831672164
1803	0.466001901140971
1804	0.46773897334621
1805	0.469474966375999
1806	0.470604748777119
1807	0.47166621667023
1808	0.472661765092667
1809	0.472978447640833
1810	0.472983951869905
1811	0.473747474533533
1812	0.475105609503792
1813	0.476240823943967
1814	0.476828798315169
1815	0.477372123485049
1816	0.477693984512531
1817	0.477570281230543
1818	0.476970974931522
1819	0.476515409819114
1820	0.476082651550803
1821	0.475598627400909
1822	0.47546092187229
1823	0.475450297683344
1824	0.475747283370423
1825	0.476595141169147
1826	0.477667178839182
1827	0.479222156685223
1828	0.48138786263537
1829	0.483947652636849
1830	0.486556249821194
1831	0.489896629961118
1832	0.493989453510815
1833	0.498335010413556
1834	0.502805927067001
1835	0.50760049134338
1836	0.512361877314475
1837	0.517166674703956
1838	0.521919010410994
1839	0.526906899934974
1840	0.531710604272259
1841	0.535887394104647
1842	0.53985503195724
1843	0.543348314264076
1844	0.546561228122674
1845	0.550161805815151
1846	0.553716429754693
1847	0.556904604071867
1848	0.559984919221695
1849	0.562926431366971
1850	0.565533093372587
1851	0.567872135293944
1852	0.570748644068502
1853	0.573567130082557
1854	0.575877889791771
1855	0.578660490242935
1856	0.581591432372775
1857	0.584136380821143
1858	0.586782405411179
1859	0.589645195747441
1860	0.592468320890627
1861	0.595269912073541
1862	0.597944648167363
1863	0.600598690275316
1864	0.602748559169584
1865	0.604536718053441
1866	0.60653647134811
1867	0.608239204946013
1868	0.609807784633421
1869	0.611329691556579
1870	0.612544966095212
1871	0.61379915304938
1872	0.61511295581444
1873	0.616344508387367
1874	0.617288387290357
1875	0.618271533355933
1876	0.619386726501386
1877	0.620637223987028
1878	0.621534841345054
1879	0.622622634894872
1880	0.623098050526373
1881	0.623042003562395
1882	0.622857022029489
1883	0.62245329824946
1884	0.621890316461887
1885	0.620757358269218
1886	0.619459123335174
1887	0.618003951492145
1888	0.615952525730399
1889	0.61326927880814
1890	0.609728899845154
1891	0.606598491175194
1892	0.602776494141383
1893	0.599498710548669
1894	0.596381941755795
1895	0.593634539761265
1896	0.59124682638347
1897	0.589202633237873
1898	0.587547102743329
1899	0.586705174731811
1900	0.586328465782294
1901	0.586258615944701
1902	0.586785131183556
1903	0.588139296494697
1904	0.589709828720315
1905	0.591922572451488
1906	0.594081614485587
1907	0.59658013195668
1908	0.599234177100822
1909	0.601769460905815
1910	0.60425280036502
1911	0.606736975963384
1912	0.609437345849923
1913	0.611654313974789
1914	0.613756438036203
1915	0.615533397656297
1916	0.617026409624628
1917	0.618259651030177
1918	0.618962666234344
1919	0.619912671287921
1920	0.620730909430127
1921	0.621664974816101
1922	0.622447366884091
1923	0.622939928969373
1924	0.623263234935953
1925	0.623168629709181
1926	0.623127652803231
1927	0.623058480055904
1928	0.622858765730121
1929	0.622099472793378
1930	0.621920541136212
1931	0.621963282340418
1932	0.622170208196061
1933	0.622048207098426
1934	0.622235774829236
1935	0.622189630412252
1936	0.621701053203811
1937	0.62149808220354
1938	0.621880954818812
1939	0.621375643593932
1940	0.620222683435858
1941	0.619462084063961
1942	0.61865332095596
1943	0.617551679290993
1944	0.616584513566439
1945	0.615322364684081
1946	0.613667778470334
1947	0.611889970585375
1948	0.610494981714672
1949	0.609186814460885
1950	0.6082421020357
1951	0.607390941044528
1952	0.60695107289869
1953	0.606959609484398
1954	0.60707956344401
1955	0.607352878036545
1956	0.607994429172586
1957	0.608943089510516
1958	0.610080481666764
1959	0.611492962181018
1960	0.613108389189121
1961	0.614879632404139
1962	0.61691644656185
1963	0.618843701657671
1964	0.620881946551147
1965	0.622993247606505
1966	0.62519593851586
1967	0.627275210218896
1968	0.629443380861641
1969	0.631596704084782
1970	0.633795064869252
1971	0.635713332583433
1972	0.637722072626673
1973	0.639398381434855
1974	0.640832975916788
1975	0.641791645355407
1976	0.643018677268541
1977	0.64431952613854
1978	0.645226357837471
1979	0.645819796793535
1980	0.646674860464717
1981	0.647308023942732
1982	0.648066773314248
1983	0.649389490274076
1984	0.650198530180673
1985	0.650803566920537
1986	0.650978439981042
1987	0.651423314854591
1988	0.651838211429851
1989	0.652005781127007
1990	0.652072362197698
1991	0.652227018643805
1992	0.652137365689157
1993	0.652150097179717
1994	0.652397602439581
1995	0.652491390064024
1996	0.652285813176352
1997	0.652330020750453
1998	0.652215785781882
1999	0.652577618199781
2000	0.653218247816315
2001	0.654284280948998
2002	0.654966345023898
2003	0.655818917336355
2004	0.656667279586454
2005	0.657273873845893
2006	0.658051165942644
2007	0.659178302947735
2008	0.66007287766517
2009	0.660717169152712
2010	0.661523183122385
2011	0.662729416306573
2012	0.663399522114164
2013	0.66376959053527
2014	0.664146831203951
2015	0.664361138015025
2016	0.664244533700016
2017	0.664093881812186
2018	0.663897072069352
2019	0.663670233107965
2020	0.663208224782523
2021	0.662787454274768
2022	0.662461363484929
2023	0.662029995029752
2024	0.661239504228221
2025	0.660829591920211
2026	0.660795258824527
2027	0.660470248814599
2028	0.660111810909536
2029	0.659822332839484
2030	0.65949405752875
2031	0.658939672932009
2032	0.658579213396864
2033	0.658278989297327
2034	0.658234883485344
2035	0.658482865123948
2036	0.658314281767524
2037	0.657955866171572
2038	0.658040926736022
2039	0.658397911094994
2040	0.65818517245319
2041	0.657905444743213
2042	0.657854125905232
2043	0.657328222969807
2044	0.65691596969958
2045	0.656704631436362
2046	0.657048498438253
2047	0.657042944563741
2048	0.656743158249274
2049	0.656539374840393
2050	0.656544002964023
2051	0.656376847926265
2052	0.655970351284114
2053	0.655655743319431
2054	0.655504538956812
2055	0.655156745123482
2056	0.654465964237801
2057	0.654079996761011
2058	0.653736979908493
2059	0.653523634337138
2060	0.653763012519817
2061	0.653631772456384
2062	0.653276016800597
2063	0.653117063271455
2064	0.65265162767836
2065	0.651973511512036
2066	0.651146736643747
2067	0.650307630360066
2068	0.649041785569042
2069	0.647354284844117
2070	0.645722377291667
2071	0.643703257235341
2072	0.641959620467494
2073	0.640190874924851
2074	0.638555648326289
2075	0.637377389828623
2076	0.63574280125915
2077	0.633747219074863
2078	0.632017818354019
2079	0.630336165726133
2080	0.628346381989642
2081	0.626499314790488
2082	0.624749847656939
2083	0.6232826493275
2084	0.621718556034407
2085	0.6204591325938
2086	0.619511194291424
2087	0.618867051464093
2088	0.618283951579438
2089	0.61808483169062
2090	0.618543544105704
2091	0.618932014561504
2092	0.619266207298908
2093	0.619998743715715
2094	0.621299551630597
2095	0.622286870391511
2096	0.623338098200036
2097	0.624752704597903
2098	0.6253996902297
2099	0.625462763443767
2100	0.624949206542656
2101	0.623979847541328
2102	0.622277900067433
2103	0.619997536644108
2104	0.616864868045034
2105	0.612842960028102
2106	0.608466575072711
2107	0.603634086806135
2108	0.597798284129912
2109	0.591330699788317
2110	0.584047492917859
2111	0.575860213228081
2112	0.566732375061924
2113	0.556285771932863
2114	0.545990733408974
2115	0.5349116021176
2116	0.52346207270513
2117	0.512605472424153
2118	0.501666820219867
2119	0.490942283042315
2120	0.480288831652073
2121	0.469599608006769
2122	0.459308726458658
2123	0.448321767828338
2124	0.437072574965135
2125	0.425590326533578
2126	0.413458406387974
2127	0.401755106452835
2128	0.389354514891997
2129	0.378370448759492
2130	0.367098329902018
2131	0.358187192500622
2132	0.34962720119915
2133	0.344358173417554
2134	0.341507264990974
2135	0.340814388634895
2136	0.34326494015516
2137	0.347341524331384
2138	0.353092819964656
2139	0.360149394455151
2140	0.366861274680159
2141	0.37511805310047
2142	0.381566533554758
2143	0.388002709367263
2144	0.392724769537918
2145	0.396955129775583
2146	0.399036834437953
2147	0.399452803845696
2148	0.398667963890801
2149	0.396208787676507
2150	0.392436880842548
2151	0.38660413164601
2152	0.381033181112921
2153	0.373642071247301
2154	0.367099885669578
2155	0.358709453291004
2156	0.353950379722827
2157	0.350151386646089
2158	0.348736309187468
2159	0.35000815338263
2160	0.353734449887295
2161	0.359788753154885
2162	0.367120082710918
2163	0.375800566962074
2164	0.387539442199048
2165	0.398189633667293
2166	0.410263833836242
2167	0.419998963346543
2168	0.430076519876929
2169	0.437738043048576
2170	0.443524275235908
2171	0.448057359886882
2172	0.451296178367114
2173	0.453018628662949
2174	0.452598807260103
2175	0.45172777979643
2176	0.448865738899186
2177	0.446649752521194
2178	0.443624754583098
2179	0.440982022769881
2180	0.437962817587233
2181	0.436026397276779
2182	0.433644701961287
2183	0.433203393813586
2184	0.434811896451445
2185	0.436640470263704
2186	0.438956133055851
2187	0.442268448180215
2188	0.446465378924496
2189	0.451507334697865
2190	0.456042919782962
2191	0.462047520826904
2192	0.466431678688639
2193	0.469832875700685
2194	0.473011842828456
2195	0.476251916534049
2196	0.478265079459593
2197	0.479367887519971
2198	0.479587639129425
2199	0.478604054812788
2200	0.477384553595743
2201	0.474692210978242
2202	0.472756025582756
2203	0.4710094931713
2204	0.4688864534691
2205	0.467157947508852
2206	0.464633037738722
2207	0.461331097682664
2208	0.457980461666712
2209	0.454423129207788
2210	0.450393537799849
2211	0.446174938662563
2212	0.441391731898891
2213	0.435902424897066
2214	0.430200518814522
2215	0.424375334736756
2216	0.417825389637571
2217	0.410508756135009
2218	0.402882578513223
2219	0.394232240723991
2220	0.384174648666382
2221	0.374642250478188
2222	0.364756594890835
2223	0.35462517324457
2224	0.344134800687742
2225	0.333982649636385
2226	0.323247561805578
2227	0.313443140705104
2228	0.303701193359047
2229	0.295275332844037
2230	0.288240302140795
2231	0.280630685229906
2232	0.273303653183111
2233	0.266698861621802
2234	0.260786231675691
2235	0.254119471949336
2236	0.24855197752364
2237	0.241650133545993
2238	0.233370145643497
2239	0.224951775680302
2240	0.215926602595352
2241	0.206904995668211
2242	0.197870939566719
2243	0.188144906850197
2244	0.178049297754398
2245	0.167475891176958
2246	0.156986118794468
2247	0.1458775110653
2248	0.134268087369503
2249	0.123157901519289
2250	0.112148455420291
2251	0.100724608880883
2252	9.04392513249437E-02
2253	8.10890869258835E-02
2254	7.19423374166825E-02
2255	6.29933792393531E-02
2256	5.49844100852984E-02
2257	0.047548780927
2258	0.040931794450847
2259	3.50719370923698E-02
2260	0.030019627906193
2261	2.59488737389792E-02
2262	2.19754638715972E-02
2263	1.86802167589773E-02
2264	1.57610929266275E-02
2265	1.32250529525157E-02
2266	1.10410566868844E-02
2267	9.58549185720159E-03
2268	7.99451756259604E-03
2269	6.36141001617057E-03
2270	5.20930257488212E-03
2271	4.60758905602911E-03
2272	3.93161725828978E-03
2273	3.55885203962922E-03
2274	3.06481118123859E-03
2275	2.14718857403284E-03
2276	1.94711750466302E-03
2277	2.69349704697191E-03
2278	2.57046761149355E-03
2279	2.07841878146794E-03
2280	2.15264365809141E-03
2281	2.12700924029946E-03
2282	1.89461546417812E-03
2283	2.2897179076407E-03
2284	2.32509089867923E-03
2285	1.6402893280643E-03
2286	9.91104400365639E-04
2287	-1.93696474641959E-04
2288	-2.23954347954833E-04
2289	3.32054370544061E-04
2290	8.77816503462899E-04
2291	2.19676266074787E-03
2292	3.25211557392453E-03
2293	3.15323171425911E-03
2294	2.54837390776218E-03
2295	2.54454875954238E-03
2296	2.75447202426203E-03
2297	2.63444445613941E-03
2298	2.17440682914772E-03
2299	1.17402840723884E-03
2300	-1.20543906432944E-03
2301	-1.25019159569168E-03
2302	-5.51683704885455E-04
2303	-2.27592780744867E-05
2304	2.04238190588399E-03
2305	2.56395719112247E-03
2306	2.03402343779069E-03
2307	1.93284264510422E-03
2308	1.63291344356723E-03
2309	1.97392318237861E-03
2310	2.71453349981212E-03
2311	2.62720225592103E-03
2312	2.21247780149329E-03
2313	2.69719285037368E-03
2314	3.27566940479887E-03
2315	3.28849586681215E-03
2316	4.05262328173078E-03
2317	4.33214300459118E-03
2318	3.58406577612013E-03
2319	2.80522470240601E-03
2320	2.07905948441973E-03
2321	1.75586920499111E-03
2322	9.92546208775816E-04
2323	3.39636147872745E-04
2324	2.15271513065007E-04
2325	4.51328309030685E-04
2326	5.35738604360879E-04
2327	5.78474439485559E-04
2328	1.67342192734893E-03
2329	1.84730980980365E-03
2330	2.40605737276159E-04
2331	5.92711824129904E-04
2332	2.95049070964626E-03
2333	3.2527185053117E-03
2334	3.44726007878587E-03
2335	3.21607492951713E-03
2336	1.11709470502075E-03
2337	-4.39715988901698E-05
2338	-1.01949395554946E-03
2339	-1.3681057151259E-03
2340	-1.65531107833628E-03
2341	-1.55355648441901E-03
2342	4.83203097050449E-04
2343	8.60925322234024E-04
2344	1.44553493748688E-04
2345	-2.08362217655714E-04
2346	-1.70912273936306E-03
2347	-2.27103862184265E-03
2348	-1.27347248738473E-03
[truncated: 152 more rows]
