# Supplementary material for: Machine learning-assisted non-destructive plasticizer identification and quantification in historical PVC objects based on IR spectroscopy
Source: Sci Rep. 2022 Mar 23;12:5017. doi: 10.1038/s41598-022-08862-1 (PMC8943100; doi:10.1038/s41598-022-08862-1)
Supplement: Supplementary file 1 — Supplementary Information 1. [file 41598_2022_8862_MOESM1_ESM.zip › Plasticizers_PVC_data/NIR_all/HS114_idle.txt]

Wavelength	C:\Documents and Settings\All Users\Application Data\ASD\Indico Pro\Projects\David\HS114_idle.txt
350	0.266690052723831
351	0.216300208971474
352	0.231642261181813
353	0.243919176874449
354	0.237046580359663
355	0.211566694725342
356	0.207592935995227
357	0.206830725715654
358	0.186602830085403
359	0.186666457769365
360	0.194372220930158
361	0.195434324169536
362	0.187796570088862
363	0.191930220203757
364	0.211054506548247
365	0.215485925412456
366	0.221349164252489
367	0.230984934607438
368	0.231690736969701
369	0.239261159474273
370	0.254124745199164
371	0.270450889861338
372	0.278501407456203
373	0.282010570715875
374	0.288943457329028
375	0.294492346018939
376	0.300883273026278
377	0.310382313049089
378	0.32269615265079
379	0.329223569911688
380	0.328699853401059
381	0.339237279973436
382	0.34749768297844
383	0.349848176064785
384	0.354602826099721
385	0.358959543387266
386	0.362888997924376
387	0.367532054454151
388	0.374132228209401
389	0.378412137787243
390	0.375300300332323
391	0.376966508995133
392	0.380951187543446
393	0.383164997578672
394	0.384896488137701
395	0.387423037345188
396	0.390734157950545
397	0.391520924842051
398	0.392289174739472
399	0.393997176718111
400	0.395823860202651
401	0.397036931876656
402	0.397327572500305
403	0.396520541077333
404	0.399865782113198
405	0.403284914341757
406	0.400424084173179
407	0.40163564559187
408	0.404317878350779
409	0.404675555190325
410	0.404969272043408
411	0.405818908454231
412	0.407140723725875
413	0.407404677428846
414	0.408111453887409
415	0.409082916764939
416	0.407439753255852
417	0.407106743899911
418	0.408480970172971
419	0.409982793221638
420	0.410176399845559
421	0.409759518790517
422	0.410108763446375
423	0.410284733680928
424	0.410589182359266
425	0.411275648983349
426	0.41149586530791
427	0.411394531384819
428	0.411423528966534
429	0.412897467658817
430	0.413658679172877
431	0.413189112709835
432	0.41280243616614
433	0.412970338269246
434	0.41347830022212
435	0.413586803891756
436	0.41335498080904
437	0.413310749455398
438	0.414054547278949
439	0.415047954344974
440	0.41539148066044
441	0.414753357161508
442	0.415453172972402
443	0.415947963893975
444	0.415536861243246
445	0.415780850642845
446	0.416005271731984
447	0.416007027046765
448	0.416008976770534
449	0.416332745208834
450	0.416767024231243
451	0.416799013232664
452	0.417376945815023
453	0.417825866925472
454	0.417299412635856
455	0.417383428411891
456	0.417592498736122
457	0.417492801035151
458	0.417880242841198
459	0.418146493843971
460	0.418063630536184
461	0.418127598531952
462	0.418374981451255
463	0.418637406922608
464	0.418487028826058
465	0.418433068861243
466	0.418610496533116
467	0.418995256125937
468	0.419346271275139
469	0.419526044777097
470	0.41953134159283
471	0.419972966377715
472	0.420197177750925
473	0.41988901114682
474	0.419855062561142
475	0.419747054081046
476	0.419607239665916
477	0.420101243958554
478	0.420258333018959
479	0.420056088727043
480	0.419994529517328
481	0.42006754174564
482	0.420083494288788
483	0.419902507588729
484	0.420517046441756
485	0.421154774401998
486	0.421138901972419
487	0.420914829656308
488	0.42068487097482
489	0.420612432727745
490	0.420838995677637
491	0.421393266106216
492	0.422039845426465
493	0.422268298902845
494	0.422520049759465
495	0.422892468887764
496	0.423353109320871
497	0.423644624530557
498	0.424024876790757
499	0.424736716842176
500	0.425597899897326
501	0.426206814158302
502	0.426514337084493
503	0.42730312904897
504	0.427879079114716
505	0.42821265837378
506	0.428950995825113
507	0.429773739687303
508	0.430544775274951
509	0.431169879975605
510	0.431434004476247
511	0.431860549372782
512	0.432894575755285
513	0.433611877463555
514	0.434210227365863
515	0.434915963688929
516	0.435807830389378
517	0.436669942736207
518	0.437456114123232
519	0.438333533379497
520	0.439195801085441
521	0.440056578908976
522	0.440988496716104
523	0.442144964219743
524	0.443381715046433
525	0.444530811820095
526	0.44581632846263
527	0.447349189170813
528	0.449093409451919
529	0.450623625336313
530	0.452291152481353
531	0.45419430965357
532	0.456079583755646
533	0.457979599946123
534	0.459902001568997
535	0.461871273848483
536	0.463742041533637
537	0.465549512389116
538	0.467382209442279
539	0.469247417390793
540	0.47104929713147
541	0.472712552143866
542	0.474181386796993
543	0.475625313909003
544	0.477121244898153
545	0.478613180232269
546	0.480081819418383
547	0.481594705922751
548	0.483270692820078
549	0.48494794679025
550	0.486666994818766
551	0.488535138901285
552	0.490692452536712
553	0.49314861267846
554	0.495927992066261
555	0.499156219444197
556	0.502948224038878
557	0.507359863769844
558	0.512376897756854
559	0.518144962477639
560	0.524625430848694
561	0.531689570199357
562	0.539586200072588
563	0.548135206125833
564	0.557111003211635
565	0.566696597720145
566	0.576604251609913
567	0.586580418866426
568	0.596573843710343
569	0.606475485276756
570	0.616203738703938
571	0.625618309655552
572	0.634851972241397
573	0.643815866637821
574	0.652272098776563
575	0.66013948813625
576	0.667428422111614
577	0.674151565160441
578	0.680206828225331
579	0.685630015790726
580	0.690899984517342
581	0.697533388229059
582	0.704045589722111
583	0.709721147006254
584	0.714336431390394
585	0.717414334409376
586	0.719322699353725
587	0.720650008191517
588	0.721130028545716
589	0.72109112479107
590	0.720903150285405
591	0.720676414090128
592	0.720527155936506
593	0.720247084208346
594	0.718965764659314
595	0.716942004810258
596	0.714158773779624
597	0.710420853313476
598	0.707030270512141
599	0.703371715194269
600	0.698443926336912
601	0.693322848664515
602	0.689034973190552
603	0.686578834496957
604	0.687077920350433
605	0.688808538985717
606	0.690984020527698
607	0.693852704226241
608	0.696848555907862
609	0.699631963019608
610	0.702077135348008
611	0.705441608140963
612	0.70969165502489
613	0.714187290570557
614	0.717234678147433
615	0.719086152707981
616	0.72028372175381
617	0.721387433755575
618	0.722116219192482
619	0.72229089121456
620	0.721787696715767
621	0.719882105661443
622	0.716974883239404
623	0.713814408022246
624	0.710880134222122
625	0.708000666573157
626	0.705077147393204
627	0.702413478425011
628	0.699861345383505
629	0.697386533874383
630	0.695059927311351
631	0.692944181928602
632	0.690998761348852
633	0.689149920866899
634	0.687652951202122
635	0.686361399493626
636	0.685086870573767
637	0.683799787732263
638	0.682526443052884
639	0.681261938571348
640	0.6799180214952
641	0.67867257855105
642	0.677518361494336
643	0.676339044256288
644	0.675081576502787
645	0.673816851365994
646	0.672623844643368
647	0.671410398903058
648	0.670183771833569
649	0.668953418190475
650	0.667722687227449
651	0.66646469915346
652	0.66516894795175
653	0.663836211689909
654	0.662552300376311
655	0.661288460276324
656	0.659978687732349
657	0.65860660445738
658	0.657193877800501
659	0.655767286506882
660	0.654348935044808
661	0.652873504217066
662	0.651310690562953
663	0.649667663535385
664	0.648051638581434
665	0.64643421662813
666	0.644744396454692
667	0.643063417357499
668	0.641419074039902
669	0.639829845549673
670	0.638307354483583
671	0.636818962033841
672	0.635379068126116
673	0.634064874666197
674	0.632857097980692
675	0.631742513199402
676	0.630705981112144
677	0.629768662837232
678	0.628928304474949
679	0.628172521146425
680	0.627483129596471
681	0.626805146885115
682	0.626097622454077
683	0.625333561665827
684	0.624572707601311
685	0.623809358409043
686	0.623004677473701
687	0.622097218130998
688	0.621123756593146
689	0.620141896904364
690	0.6191951335203
691	0.618308246506657
692	0.617428631981834
693	0.616373598383229
694	0.615313079687667
695	0.614261374778063
696	0.613164840929947
697	0.612099776225707
698	0.61102887229464
699	0.609897539501992
700	0.608656983449399
701	0.607411138281877
702	0.606212947830076
703	0.605043624707312
704	0.603896293524559
705	0.60274501076561
706	0.601559224458855
707	0.6004369864675
708	0.599326285316205
709	0.598173188769653
710	0.59702192448306
711	0.595864465754383
712	0.594710941373018
713	0.593601726212218
714	0.592476815331508
715	0.591355265764179
716	0.590281274764255
717	0.589135851519785
718	0.587935475443223
719	0.586723758821363
720	0.585539623294513
721	0.584391800014735
722	0.583279977907087
723	0.582191437517309
724	0.581062170652266
725	0.579884504213004
726	0.578681459920197
727	0.577463994266826
728	0.576234304060196
729	0.575009097909342
730	0.573847205765542
731	0.572706389306718
732	0.571562507390884
733	0.570407194490452
734	0.569241666465837
735	0.568052348329514
736	0.56682166541847
737	0.565523337318674
738	0.564313615849756
739	0.563239753014983
740	0.56209175979299
741	0.560856043918643
742	0.559574118232843
743	0.558337984341948
744	0.557170770731069
745	0.556039280500481
746	0.554912813347934
747	0.553854126012561
748	0.552808456765942
749	0.551750367942386
750	0.550714153966211
751	0.549675204191117
752	0.548670431624475
753	0.54775738372435
754	0.546812523573262
755	0.545863069998965
756	0.544936234474748
757	0.54397041881776
758	0.542971305054236
759	0.541950810182832
760	0.54092378185718
761	0.539958196737762
762	0.539001980121997
763	0.537980622498106
764	0.536988586385822
765	0.536053743866763
766	0.535171644082686
767	0.534296121192454
768	0.533317398663402
769	0.532280911510609
770	0.53134094862481
771	0.530386053183284
772	0.529460147588821
773	0.528597917879388
774	0.527647119182954
775	0.526643059683747
776	0.525635926400072
777	0.524696845032397
778	0.523749065305472
779	0.522798250108601
780	0.52186745619847
781	0.520803064987631
782	0.519772800962032
783	0.518877577433244
784	0.517948313105896
785	0.516959086042832
786	0.515969736093987
787	0.515113209080056
788	0.514185068028653
789	0.513216951073301
790	0.512276751861805
791	0.511293608915466
792	0.510307961701766
793	0.509326291072922
794	0.508292463361212
795	0.50729107096258
796	0.506319478598305
797	0.505340502664885
798	0.504350587045217
799	0.503402760918562
800	0.502507912995137
801	0.501554076392317
802	0.50061827964728
803	0.499704435786075
804	0.498759286585191
805	0.49772837745372
806	0.496670921587472
807	0.495675112024187
808	0.494826262338231
809	0.49395273771954
810	0.492994328353543
811	0.492031769732893
812	0.491101906955741
813	0.490188777928151
814	0.489261451781937
815	0.488355925862816
816	0.48746529640788
817	0.486574919672836
818	0.485658085591458
819	0.484743389468521
820	0.483834201271209
821	0.48292608155977
822	0.48207411277502
823	0.481260684426393
824	0.480452527866847
825	0.479615611333003
826	0.478703078280867
827	0.477757185681476
828	0.476897515669988
829	0.476033400268748
830	0.475176013839808
831	0.474343737475177
832	0.473490018907182
833	0.472605180437162
834	0.471723688202794
835	0.470934010063539
836	0.470153326028007
837	0.469350576049402
838	0.468514833163238
839	0.467646780852089
840	0.466775651411684
841	0.465914101622392
842	0.465033943789692
843	0.464164401763667
844	0.463337965695346
845	0.462574631210113
846	0.461779909412469
847	0.460936440016168
848	0.460070817948206
849	0.459292041946694
850	0.458436907596613
851	0.457527577359214
852	0.456684533062233
853	0.455802730196143
854	0.454904826585254
855	0.454016977861687
856	0.453124469382634
857	0.452223881380071
858	0.451313711504847
859	0.450394048973696
860	0.449426108716492
861	0.448486454661881
862	0.447608163543655
863	0.446582567480294
864	0.445528916462897
865	0.444509199508125
866	0.443520198638409
867	0.44255353102976
868	0.44162224602623
869	0.440739887388129
870	0.439879859442511
871	0.439132097362292
872	0.438473503695721
873	0.437749683155349
874	0.436983270382808
875	0.43625032986805
876	0.435605222025724
877	0.434893685423251
878	0.434124904016064
879	0.433333380226901
880	0.432574689314553
881	0.431746201994806
882	0.430846819734453
883	0.429910460184242
884	0.428955123742305
885	0.427985419191128
886	0.426991225596595
887	0.425935539598865
888	0.424885304121014
889	0.423814594904371
890	0.422687675120217
891	0.421624845456041
892	0.420527241910677
893	0.419360274654787
894	0.418218510044999
895	0.417025818619069
896	0.415797537536592
897	0.414571029425192
898	0.413312646592259
899	0.41204173962632
900	0.410785954838189
901	0.409579905160263
902	0.408290908142286
903	0.406980228151712
904	0.405747998982932
905	0.404481156859247
906	0.4031766057861
907	0.401844844892529
908	0.400499207699357
909	0.399178755741298
910	0.3979193660649
911	0.396752182394736
912	0.39569030737976
913	0.394768116499184
914	0.394003043254574
915	0.393392296948201
916	0.392911881510999
917	0.392486194342082
918	0.392070319418462
919	0.391844812852785
920	0.391619024219905
921	0.391337322639813
922	0.391110293779408
923	0.390951750395071
924	0.390839596971087
925	0.390737182377591
926	0.390615450445257
927	0.390458181985717
928	0.39028401206363
929	0.390142487112274
930	0.389999173402887
931	0.389814656408585
932	0.389573504134517
933	0.389335256694045
934	0.389124393099344
935	0.38893088720904
936	0.388719978600661
937	0.388523456495177
938	0.388351683867211
939	0.388190731561042
940	0.387966356410363
941	0.38776534212189
942	0.387555134698925
943	0.387257805667756
944	0.387093418337027
945	0.386850467587989
946	0.38642974172918
947	0.386075742754491
948	0.385737459414003
949	0.385348460468537
950	0.384848657350817
951	0.384332429890958
952	0.383925048406009
953	0.383598931414375
954	0.383099198866213
955	0.382635743070283
956	0.382193054528574
957	0.381694625069933
958	0.381103316531384
959	0.380612723489818
960	0.380209112723159
961	0.379657720265418
962	0.379102370385993
963	0.378532786618096
964	0.377935905465393
965	0.377389955811051
966	0.376866648715543
967	0.376342220909997
968	0.375796245774286
969	0.375212891238685
970	0.374706473908904
971	0.374290590454057
972	0.373731977292019
973	0.373030980844069
974	0.372292997459621
975	0.371663315411703
976	0.371147521717322
977	0.370566760168708
978	0.369886898850327
979	0.369281162486115
980	0.368716733038984
981	0.368196850807158
982	0.367691336664057
983	0.367006398138606
984	0.366399802878539
985	0.365825006972693
986	0.365022281330614
987	0.364395117422164
988	0.363779823525309
989	0.363049100827804
990	0.36238741088562
991	0.361698232526878
992	0.360971951614741
993	0.360234329112759
994	0.359494409715707
995	0.358807400130598
996	0.358166060035578
997	0.357482289754542
998	0.356562650945388
999	0.355728233699289
1000	0.355238257436933
1001	0.328821056625931
1002	0.327575246936498
1003	0.326738913097405
1004	0.32571886243352
1005	0.324971686699694
1006	0.324777071476328
1007	0.324295472680435
1008	0.323652813191329
1009	0.323084894384222
1010	0.32270549357753
1011	0.322085869242391
1012	0.321361200577284
1013	0.320431116425787
1014	0.319864606856661
1015	0.319291690204698
1016	0.318787688071862
1017	0.318700375056458
1018	0.318139329587938
1019	0.317258758624653
1020	0.316542077910214
1021	0.31582226931613
1022	0.314984997533924
1023	0.313766230628829
1024	0.313172398976933
1025	0.313024014014954
1026	0.312531344673837
1027	0.312057401206358
1028	0.312024529275674
1029	0.311581482272364
1030	0.310810207184339
1031	0.310007908991254
1032	0.30924113604306
1033	0.308420715798676
1034	0.306910691820352
1035	0.306426934627994
1036	0.306428215247767
1037	0.306507188259301
1038	0.307575660875148
1039	0.307714052796421
1040	0.307784497197293
1041	0.307374187966572
1042	0.305578428063959
1043	0.3049014129746
1044	0.30454796855929
1045	0.304344328157963
1046	0.304200778731471
1047	0.305016086968539
1048	0.304565691264557
1049	0.303121246758107
1050	0.302647784356074
1051	0.302194730511535
1052	0.301865755875286
1053	0.302539961101023
1054	0.302086395749792
1055	0.30044160561954
1056	0.299825231923196
1057	0.29885561852465
1058	0.298658624005357
1059	0.299723801701414
1060	0.300564987484509
1061	0.30070378320383
1062	0.300985810977285
1063	0.300407970002339
1064	0.298578725785918
1065	0.29801514313836
1066	0.29754898087516
1067	0.297146581195997
1068	0.297445365425228
1069	0.297290014479441
1070	0.296722036984324
1071	0.296463945622663
1072	0.296486715249186
1073	0.296205237075463
1074	0.295960244074537
1075	0.295500160753377
1076	0.294810325067995
1077	0.293903384129476
1078	0.293238780703768
1079	0.292428347359618
1080	0.292022425775879
1081	0.291927665716612
1082	0.291673649611863
1083	0.291653998335751
1084	0.291373784952494
1085	0.290823585509239
1086	0.290519063362696
1087	0.290308236534608
1088	0.289966797415188
1089	0.289706574371028
1090	0.289396129226075
1091	0.28899484205481
1092	0.288539054810649
1093	0.288180715164762
1094	0.287364829926668
1095	0.286664899098873
1096	0.286247081718602
1097	0.285671931345422
1098	0.285079087428981
1099	0.284747038267757
1100	0.284461888458627
1101	0.284166294827711
1102	0.284354798730172
1103	0.283977556427892
1104	0.283154550932859
1105	0.282512720412772
1106	0.28162076338453
1107	0.280987630888478
1108	0.280689148408003
1109	0.2801053256622
1110	0.279527606814483
1111	0.278833042979967
1112	0.278056694181826
1113	0.277504536285242
1114	0.276792703285258
1115	0.276073798941377
1116	0.275476788195151
1117	0.27502703951147
1118	0.274154067497562
1119	0.273213473161269
1120	0.272210333630528
1121	0.270783891521177
1122	0.269566060251974
1123	0.268612322981844
1124	0.267525154059191
1125	0.266502951920256
1126	0.265014963120006
1127	0.263821081400216
1128	0.262402029544974
1129	0.260726736028757
1130	0.259425762334376
1131	0.258033618454699
1132	0.256448329285388
1133	0.254848874498715
1134	0.252961150792746
1135	0.251645333561739
1136	0.250523888796274
1137	0.249455898514718
1138	0.248942594652488
1139	0.247908792447379
1140	0.246438893966357
1141	0.24536230515586
1142	0.244323402867168
1143	0.243421849297617
1144	0.243031788080196
1145	0.241948228872259
1146	0.241186912536097
1147	0.24047205038109
1148	0.239374028649145
1149	0.238826825028737
1150	0.237897354003949
1151	0.236664379025926
1152	0.235563283201898
1153	0.234498259961
1154	0.233444986037066
1155	0.23260740997009
1156	0.231174232404666
1157	0.229391781903353
1158	0.227789811978563
1159	0.22588038763697
1160	0.224197843755998
1161	0.223020228919302
1162	0.221215448275632
1163	0.219112910967867
1164	0.217068147570371
1165	0.214949792337557
1166	0.213012587277056
1167	0.211434564497111
1168	0.209673908541204
1169	0.207634651945231
1170	0.206067609844904
1171	0.204468435164677
1172	0.202772387895277
1173	0.201229862102669
1174	0.19994078068648
1175	0.198559606965517
1176	0.197265945154648
1177	0.195851708137888
1178	0.194313000380838
1179	0.192939807038813
1180	0.191562721500881
1181	0.190186228706264
1182	0.188931063680268
1183	0.187508208080644
1184	0.185602795826284
1185	0.183808992293248
1186	0.182445819509185
1187	0.180683940517961
1188	0.1788943409293
1189	0.177640631129326
1190	0.176299770089096
1191	0.174735938995951
1192	0.173676411218915
1193	0.172827672533426
1194	0.172248897698311
1195	0.17204533883321
1196	0.171848324060196
1197	0.171886162118096
1198	0.172050144239179
1199	0.172177259013393
1200	0.172606264263438
1201	0.173391083365503
1202	0.174213430562796
1203	0.175202467076593
1204	0.176206246177969
1205	0.177190312439769
1206	0.178040359893049
1207	0.17861419311813
1208	0.179237515611591
1209	0.180011142174437
1210	0.180855100134254
1211	0.181756760303428
1212	0.182805611162597
1213	0.183919240909082
1214	0.185146318372459
1215	0.186311805513813
1216	0.187605630625524
1217	0.188712398763667
1218	0.189576014614697
1219	0.190639674825838
1220	0.191857786250735
1221	0.193353704333352
1222	0.195161324184633
1223	0.196521332779499
1224	0.197524376450913
1225	0.199002545035581
1226	0.200599865628988
1227	0.201904703475957
1228	0.203278797500244
1229	0.204561584758718
1230	0.20539518838995
1231	0.206245970195367
1232	0.207275850323933
1233	0.208448843473561
1234	0.209461967811603
1235	0.210582740554532
1236	0.211646870110012
1237	0.212630813307022
1238	0.213468850459667
1239	0.214277359928969
1240	0.214962324230437
1241	0.21550895922302
1242	0.216156910799997
1243	0.216675913106563
1244	0.217103012499206
1245	0.217595151842529
1246	0.21796534618686
1247	0.218485229128518
1248	0.21906513447914
1249	0.219067119166142
1250	0.219019854372528
1251	0.219349883332962
1252	0.219572387939775
1253	0.219676072433618
1254	0.219986671404577
1255	0.22030087861656
1256	0.22038128549654
1257	0.220591099262711
1258	0.221201062850448
1259	0.221438359506701
1260	0.221399751767273
1261	0.221488932818203
1262	0.22167570813798
1263	0.221618722052287
1264	0.221716397734049
1265	0.221974125334556
1266	0.222039297056926
1267	0.222148576114771
1268	0.222327681782992
1269	0.222364556904243
1270	0.222230925321719
1271	0.222159359332453
1272	0.2222788750458
1273	0.222199829067165
1274	0.22200554308244
1275	0.221976864274051
1276	0.221986064073969
1277	0.221889206271546
1278	0.221810613143601
1279	0.221844770530155
1280	0.221869288371581
1281	0.221893597693251
1282	0.221812648347036
1283	0.221780059667454
1284	0.221603916542311
1285	0.221209538633147
1286	0.22089416374205
1287	0.221051140929027
1288	0.221062728351107
1289	0.220830058182381
1290	0.220750182875712
1291	0.220292364121624
1292	0.219838877971022
1293	0.220008449136483
1294	0.220070189473693
1295	0.219838531945992
1296	0.219701693767445
1297	0.219530996004131
1298	0.219383758690621
1299	0.219368239094841
1300	0.219260806074766
1301	0.219022032005709
1302	0.218648394449214
1303	0.218330020473955
1304	0.218036923277238
1305	0.217859446746655
1306	0.217804437921946
1307	0.217426439622685
1308	0.217233077073404
1309	0.217252738576011
1310	0.217025423416062
1311	0.216984929348086
1312	0.217111368672469
1313	0.216697663186276
1314	0.216237059627367
1315	0.216113049405494
1316	0.216060541383563
1317	0.21604579204176
1318	0.215989984737747
1319	0.215896038490639
1320	0.215683619397217
1321	0.215469248135276
1322	0.21534880244863
1323	0.215018660261435
1324	0.214691444302302
1325	0.214534611962276
1326	0.214169518203769
1327	0.213907614173697
1328	0.213769189937071
1329	0.213752013355326
1330	0.213446110156591
1331	0.213125423290064
1332	0.212767519823026
1333	0.212393827456586
1334	0.211964673766045
1335	0.211614814151974
1336	0.21159641875141
1337	0.211335485790183
1338	0.210874216408439
1339	0.210536275343309
1340	0.210116956949164
1341	0.209641392439899
1342	0.209054140446139
1343	0.208525409684824
1344	0.20815911419954
1345	0.207487850121388
1346	0.206760452582236
1347	0.206242133606317
1348	0.20538490252723
1349	0.204409744420991
1350	0.203594676018856
1351	0.202372579611747
1352	0.200930289860851
1353	0.199726189578006
1354	0.198326270569543
1355	0.19668287022945
1356	0.19513290333029
1357	0.193547130142998
1358	0.191824325596519
1359	0.190056725469558
1360	0.188542540198492
1361	0.187033676959853
1362	0.185412131363013
1363	0.183955890365061
1364	0.182554933065215
1365	0.180925115085557
1366	0.179335902329426
1367	0.178028497609339
1368	0.176594527426705
1369	0.175040026477353
1370	0.173639332247668
1371	0.172213981096259
1372	0.170671501120052
1373	0.169143394468464
1374	0.167710888381488
1375	0.16606092773827
1376	0.164213338891696
1377	0.162694546948642
1378	0.161401917792257
1379	0.159981667715297
1380	0.158480608137764
1381	0.157089661983238
1382	0.155855310292557
1383	0.154689424691459
1384	0.153668287525566
1385	0.15274452430673
1386	0.151785488507379
1387	0.150927444508261
1388	0.150154793166068
1389	0.149543642553117
1390	0.149009469347185
1391	0.148421856499356
1392	0.147816708071831
1393	0.147434500599327
1394	0.147218339011424
1395	0.146994180503507
1396	0.146755419634365
1397	0.146618967775573
1398	0.146555727336258
1399	0.14628600635822
1400	0.146163404297742
1401	0.146278127066908
1402	0.14610861237872
1403	0.145961306689219
1404	0.146072177818358
1405	0.146024350564528
1406	0.145722122038432
1407	0.145601252470738
1408	0.145631915069893
1409	0.145426511848058
1410	0.145178844755711
1411	0.145103714926683
1412	0.145013226547483
1413	0.144863587798943
1414	0.144859280030937
1415	0.144905984081701
1416	0.144896248623058
1417	0.144947024131777
1418	0.145092992118265
1419	0.145280877152417
1420	0.145383729387717
1421	0.145374356944567
1422	0.145451130277072
1423	0.14554806415122
1424	0.145690108474874
1425	0.145905306146176
1426	0.146053376839508
1427	0.146173919634793
1428	0.146232431190174
1429	0.146210748636771
1430	0.146470450213114
1431	0.146981660041342
1432	0.147342897136968
1433	0.147743907046584
1434	0.148283763418073
1435	0.148879820168785
1436	0.149601055871585
1437	0.150290177386574
1438	0.150944890462063
1439	0.151596327828212
1440	0.152124668824336
1441	0.152798220861155
1442	0.153614830943373
1443	0.154099789717888
1444	0.154532194759992
1445	0.155312371800677
1446	0.155986926335475
1447	0.156378935444768
1448	0.156906079796695
1449	0.157627736979708
1450	0.158243105948329
1451	0.158772911384451
1452	0.159395567735642
1453	0.159988471288559
1454	0.160459827226772
1455	0.160911791086062
1456	0.161405950463624
1457	0.161836996984495
1458	0.162145261610644
1459	0.162539765006701
1460	0.16299271060906
1461	0.163367253320557
1462	0.163566154821081
1463	0.163808783576487
1464	0.164035077791606
1465	0.164336133080554
1466	0.16464618991948
1467	0.16491655074113
1468	0.165175274183339
1469	0.165567811234875
1470	0.165890934211557
1471	0.166091786317748
1472	0.166396563126742
1473	0.166618129539225
1474	0.166813376772537
1475	0.167064717032846
1476	0.167224194408405
1477	0.167542854418775
1478	0.167901316230721
1479	0.168076489266637
1480	0.16832235581062
1481	0.168524408387682
1482	0.168622598066297
1483	0.168831125138202
1484	0.16905357833158
1485	0.169220418738523
1486	0.169380122871923
1487	0.16966169580752
1488	0.169908936809726
1489	0.170052048155495
1490	0.170311740193534
1491	0.170470793177568
1492	0.170639364424222
1493	0.170916676181846
1494	0.17110016815063
1495	0.171305962003324
1496	0.171476068371652
1497	0.171660123875525
1498	0.171892648342334
1499	0.172060075792949
1500	0.172258278804761
1501	0.172516410972743
1502	0.172830874671741
1503	0.173090972647939
1504	0.173216763362325
1505	0.173370403367544
1506	0.173608066122797
1507	0.173757594245277
1508	0.173865918972973
1509	0.174102008953089
1510	0.174311156102109
1511	0.174420470543098
1512	0.174555276995456
1513	0.174706664450238
1514	0.174840940194366
1515	0.174923123884905
1516	0.175031860856631
1517	0.175136818510949
1518	0.175253797142364
1519	0.175383047084737
1520	0.175508592222038
1521	0.17567607530749
1522	0.175788794179704
1523	0.175892253130042
1524	0.175867764033339
1525	0.175840701943156
1526	0.175864134451359
1527	0.175893661571091
1528	0.176018588140381
1529	0.176051457375818
1530	0.176131053690795
1531	0.176221381067357
1532	0.176095052354479
1533	0.176187670631284
1534	0.17643605782631
1535	0.176492509499401
1536	0.176570571828627
1537	0.176698908249004
1538	0.176693515041154
1539	0.176677632902101
1540	0.176805974208605
1541	0.176838653951789
1542	0.176808601025301
1543	0.176958211637983
1544	0.177031301025611
1545	0.176955068212261
1546	0.176951926851677
1547	0.177094075500633
1548	0.17723296808505
1549	0.177244661510148
1550	0.177272812712143
1551	0.177206777435988
1552	0.177017684547924
1553	0.176976587718348
1554	0.177005481314231
1555	0.176992608527
1556	0.177025574610854
1557	0.177083933018334
1558	0.177034283937051
1559	0.17702657720352
1560	0.17723145701574
1561	0.17732013542729
1562	0.177321656003269
1563	0.177357407081094
1564	0.177171950948716
1565	0.177016981472098
1566	0.177057009673512
1567	0.177167441319335
1568	0.177195357370262
1569	0.177048194702444
1570	0.177001210759503
1571	0.176905899274904
1572	0.176648201376069
1573	0.176636430806416
1574	0.176662121014821
1575	0.176429984986286
1576	0.176377472150789
1577	0.176450963247942
1578	0.176325074502309
1579	0.17616487762964
1580	0.176000287095527
1581	0.175873016892018
1582	0.175769464809273
1583	0.175693073165227
1584	0.175616067500924
1585	0.175312693514723
1586	0.17504185177922
1587	0.174975141562899
1588	0.174859385491683
1589	0.174594129205075
1590	0.174402292573365
1591	0.174267983057574
1592	0.174026198300834
1593	0.173899013656625
1594	0.173744981862558
1595	0.173472428772513
1596	0.173322081007062
1597	0.173107514884641
1598	0.17273142083433
1599	0.172505436330335
1600	0.172373026892742
1601	0.172089588980447
1602	0.171824646915734
1603	0.1717319162986
1604	0.171545109824787
1605	0.171248761331853
1606	0.171099031884746
1607	0.170726258141587
1608	0.170158671828594
1609	0.169827692475038
1610	0.16950296480651
1611	0.169110623954547
1612	0.168684655202931
1613	0.168153209715971
1614	0.167662056272387
1615	0.167090010947027
1616	0.166360395809973
1617	0.165633711607182
1618	0.164820941681032
1619	0.16406813631451
1620	0.163375106417296
1621	0.162367110621415
1622	0.161315557949378
1623	0.16043037557483
1624	0.159467067092912
1625	0.15846371538456
1626	0.157630562595275
1627	0.156801469340323
1628	0.155919698629544
1629	0.155293864266326
1630	0.15469974687686
1631	0.153916792249508
1632	0.153279763209622
1633	0.152907381510116
1634	0.152478307556079
1635	0.152055539081559
1636	0.15179461520629
1637	0.151489630497562
1638	0.151184652943229
1639	0.150880901308988
1640	0.150394868818176
1641	0.149770654990073
1642	0.148990133654911
1643	0.148099318705351
1644	0.147066127568892
1645	0.145807724676963
1646	0.144498970328118
1647	0.142993578580924
1648	0.141136360843917
1649	0.138944470303965
1650	0.136532583306476
1651	0.133826090781621
1652	0.130851528584679
1653	0.127932862378177
1654	0.124813644577942
1655	0.121455284879646
1656	0.118227326756717
1657	0.114919934502945
1658	0.111626518508266
1659	0.108657962100658
1660	0.105863390325279
1661	0.10325410407222
1662	0.100908399211631
1663	9.89709418937719E-02
1664	9.75104277175347E-02
1665	9.63128742395126E-02
1666	9.52468740064016E-02
1667	9.42691966020156E-02
1668	9.33809586612668E-02
1669	9.26220907813152E-02
1670	9.20233196961898E-02
1671	9.14799561225971E-02
1672	9.07968541576434E-02
1673	9.02747362923446E-02
1674	8.97814517680478E-02
1675	0.089003865588742
1676	8.83544095471622E-02
1677	8.75932942064653E-02
1678	0.086527678156555
1679	0.085526163187487
1680	8.43682955990859E-02
1681	0.082830454907307
1682	8.13022681977155E-02
1683	7.99027785638771E-02
1684	7.83509105442557E-02
1685	7.64950957754536E-02
1686	7.43461850865116E-02
1687	7.20943342710798E-02
1688	6.97078615060378E-02
1689	6.72043482549931E-02
1690	6.47668673279538E-02
1691	6.21896840716375E-02
1692	5.94419719686912E-02
1693	5.71683816518786E-02
1694	5.52418344633402E-02
1695	5.31073994714765E-02
1696	5.10936797558711E-02
1697	4.89640764623246E-02
1698	4.67379345227368E-02
1699	0.045039225636582
1700	4.35596607334843E-02
1701	4.19385755416723E-02
1702	4.02447231679195E-02
1703	0.038727822693732
1704	3.73191792525154E-02
1705	3.59344352889579E-02
1706	3.46658329144978E-02
1707	3.33415930442861E-02
1708	3.18780303536899E-02
1709	0.030670574912192
1710	2.97076175425605E-02
1711	2.86789069787246E-02
1712	2.75741310096307E-02
1713	2.66892343893631E-02
1714	2.59232147752806E-02
1715	2.53889939791837E-02
1716	2.50931802753709E-02
1717	2.48419761319399E-02
1718	2.46517768510325E-02
1719	2.44049994452401E-02
1720	2.45455688834023E-02
1721	2.49781231179346E-02
1722	2.54841959496662E-02
1723	2.60924381674949E-02
1724	0.02713582158309
1725	2.82220596303315E-02
1726	2.91159093558378E-02
1727	3.02973820225229E-02
1728	3.14813324342709E-02
1729	3.23152027127877E-02
1730	3.32588139178091E-02
1731	3.42953369373473E-02
1732	3.51207031053264E-02
1733	3.58859647907774E-02
1734	3.66765612326428E-02
1735	3.73749501010187E-02
1736	3.78221225446483E-02
1737	3.83274894030486E-02
1738	3.88958903039342E-02
1739	3.91727773851836E-02
1740	3.95396416907476E-02
1741	0.039972091140666
1742	4.02301202685767E-02
1743	4.04520116790073E-02
1744	4.05592284925456E-02
1745	4.06407552834719E-02
1746	4.09461920477679E-02
1747	4.14366928034606E-02
1748	4.18435640024053E-02
1749	0.041861015957347
1750	4.20910706064115E-02
1751	4.23032909678031E-02
1752	4.25281770762297E-02
1753	4.29620938775941E-02
1754	4.33249022571232E-02
1755	4.34980703045952E-02
1756	4.38201504361715E-02
1757	4.42643634420624E-02
1758	4.47134441799805E-02
1759	4.51854257138251E-02
1760	0.045722909882686
1761	0.046296174017999
1762	4.69554052153422E-02
1763	4.77920450851652E-02
1764	4.84289431347382E-02
1765	4.90716433097812E-02
1766	4.95894795012197E-02
1767	4.97292653485888E-02
1768	5.04276818063282E-02
1769	5.13618896341338E-02
1770	5.24740481962675E-02
1771	5.36585525618474E-02
1772	5.42709903130837E-02
1773	5.49439913111835E-02
1774	5.53402542162826E-02
1775	5.55144518324172E-02
1776	5.65275745051494E-02
1777	5.76648407239185E-02
1778	5.90216171081147E-02
1779	6.07221810289578E-02
1780	6.16344236938783E-02
1781	6.21337792514377E-02
1782	6.26720333733725E-02
1783	6.34416328593911E-02
1784	6.46244436796352E-02
1785	6.54951293481462E-02
1786	6.62287237347529E-02
1787	6.70321898138162E-02
1788	6.78188277134168E-02
1789	6.84261970031561E-02
1790	6.90086600911538E-02
1791	6.94344060042647E-02
1792	6.92260823126068E-02
1793	6.98978717454559E-02
1794	7.13603473660807E-02
1795	7.19832622234228E-02
1796	0.072618969325657
1797	7.32765152618308E-02
1798	7.33038147311079E-02
1799	7.36469934519968E-02
1800	7.43945558865239E-02
1801	7.16124722549178E-02
1802	7.19228241456285E-02
1803	7.26088139752429E-02
1804	0.073259121449358
1805	7.33297963185976E-02
1806	7.35315151608476E-02
1807	0.073668308503338
1808	7.39202664798615E-02
1809	7.40693215855288E-02
1810	7.43026021338875E-02
1811	7.41559505313686E-02
1812	7.37973419421095E-02
1813	7.33895988164438E-02
1814	7.31427147370205E-02
1815	0.07332306199482
1816	7.32970210820611E-02
1817	7.32751981795689E-02
1818	7.31831471478699E-02
1819	7.32720366766013E-02
1820	7.32764167544296E-02
1821	7.34652589934769E-02
1822	7.37711361105502E-02
1823	7.33535112689167E-02
1824	0.072793455892757
1825	7.28025959461131E-02
1826	7.28691893929146E-02
1827	7.29409458502574E-02
1828	7.33681360000606E-02
1829	7.37567003591265E-02
1830	7.35765911509693E-02
1831	7.37287293250813E-02
1832	7.44361302812709E-02
1833	7.49340318649486E-02
1834	7.55293571454037E-02
1835	7.64335915831613E-02
1836	7.71522387395526E-02
1837	7.76292596582443E-02
1838	7.82896414577683E-02
1839	7.92047979652588E-02
1840	7.97260487223347E-02
1841	8.01464942050033E-02
1842	8.08221581590754E-02
1843	8.15313223499834E-02
1844	8.20826262251751E-02
1845	8.26791728805288E-02
1846	8.32864662163547E-02
1847	8.38027731805978E-02
1848	8.43159242602019E-02
1849	8.48127291889211E-02
1850	0.08529045061531
1851	8.55294467877218E-02
1852	8.58866750523307E-02
1853	8.62339591740683E-02
1854	8.66204602081415E-02
1855	8.71803087092176E-02
1856	8.79112355404095E-02
1857	8.85694143390031E-02
1858	8.91010920075003E-02
1859	8.95275646989023E-02
1860	9.00366477640538E-02
1861	9.04807759897241E-02
1862	9.08691489992804E-02
1863	9.14823448459286E-02
1864	9.20708748455021E-02
1865	9.23158347288656E-02
1866	9.27934450608646E-02
1867	9.33108306376129E-02
1868	9.38015024195064E-02
1869	9.41574249076326E-02
1870	9.46723406702984E-02
1871	9.49773509437863E-02
1872	9.48269854799431E-02
1873	9.52963182432325E-02
1874	0.095752898290059
1875	0.095946617520108
1876	9.63030906250658E-02
1877	9.63974869754816E-02
1878	9.64142841674973E-02
1879	9.61675628600257E-02
1880	9.61524055363177E-02
1881	9.61275047906673E-02
1882	9.61216265740119E-02
1883	0.096182533853418
1884	9.64065737766261E-02
1885	9.64084639137362E-02
1886	9.61710826635745E-02
1887	0.095491256291333
1888	9.46657821236583E-02
1889	9.40048810500661E-02
1890	9.30842297427563E-02
1891	9.24901661986472E-02
1892	9.23874907487665E-02
1893	9.17944306100808E-02
1894	9.09294598917915E-02
1895	9.02436146342556E-02
1896	8.96472653938321E-02
1897	8.89927464153723E-02
1898	8.87807749694177E-02
1899	8.88848483445781E-02
1900	8.89294088482468E-02
1901	8.90057774599313E-02
1902	8.92489609249925E-02
1903	8.96866146824534E-02
1904	9.00245431444465E-02
1905	9.04826995454427E-02
1906	9.08378072180385E-02
1907	9.10981273313245E-02
1908	9.14712617753288E-02
1909	9.16779089914478E-02
1910	9.18709698589813E-02
1911	0.092435030537915
1912	9.33336716244928E-02
1913	9.38443223729001E-02
1914	9.45695180691615E-02
1915	9.50127335188733E-02
1916	9.50218325214517E-02
1917	9.51957142776292E-02
1918	9.53146881822382E-02
1919	9.55300464910401E-02
1920	9.57474876936533E-02
1921	9.59879299598762E-02
1922	9.65434731752224E-02
1923	0.09693040393292
1924	9.69956636783681E-02
1925	9.67877443856366E-02
1926	9.68089170740475E-02
1927	9.65993491950537E-02
1928	9.64859155019543E-02
1929	9.66491402130188E-02
1930	9.66035265592141E-02
1931	0.096296842545407
1932	9.61361685231115E-02
1933	9.61531152218546E-02
1934	9.59212082404949E-02
1935	9.58456986245539E-02
1936	9.58747717089266E-02
1937	9.58040722192492E-02
1938	9.56550275438188E-02
1939	9.56155981615419E-02
1940	0.095626184252088
1941	9.55230118926764E-02
1942	9.53869961686057E-02
1943	9.53642893095021E-02
1944	9.52908937854267E-02
1945	9.52559437261763E-02
1946	9.53900533474166E-02
1947	9.54366989441672E-02
1948	9.53923550288205E-02
1949	9.50982940735154E-02
1950	9.51469651409696E-02
1951	9.52895040138977E-02
1952	9.54751183712785E-02
1953	9.58210531955894E-02
1954	9.62043112192149E-02
1955	9.67267551441204E-02
1956	9.70778385830747E-02
1957	9.75584786314725E-02
1958	0.097726038144518
1959	9.79617110857802E-02
1960	9.84635709890597E-02
1961	9.88011884560338E-02
1962	9.91524831200746E-02
1963	9.97380274759172E-02
1964	0.100481633343311
1965	0.100944284368844
1966	0.101506531963066
1967	0.102007771520916
1968	0.102226638193926
1969	0.102478004346909
1970	0.102812582403757
1971	0.103199425877052
1972	0.103672078629927
1973	0.103774949128537
1974	0.104074857844885
1975	0.10460528559195
1976	0.104837859083536
1977	0.10477278482671
1978	0.104983357089822
1979	0.105320150618445
1980	0.105459980953953
1981	0.105451837232497
1982	0.105719361833734
1983	0.106224858633643
1984	0.106364948576077
1985	0.106386395292829
1986	0.106659392330112
1987	0.106720984897917
1988	0.106196336556598
1989	0.106389989666638
1990	0.107232161807877
1991	0.10743341702863
1992	0.107543105073829
1993	0.107650762512281
1994	0.107291698961286
1995	0.107330718708874
1996	0.107770509181075
1997	0.107969823464845
1998	0.108194424673305
1999	0.108351560596778
2000	0.108436885107432
2001	0.108293624298784
2002	0.108472446341027
2003	0.108810108273806
2004	0.108988437738031
2005	0.10922206043591
2006	0.109449870859267
2007	0.109668120796425
2008	0.109732830538666
2009	0.109551469071728
2010	0.109771315292043
2011	0.110352769532607
2012	0.110440953677234
2013	0.110428539193461
2014	0.11058996030897
2015	0.110663170393585
2016	0.11021295150004
2017	0.110244848005148
2018	0.110799153503739
2019	0.110943303341866
2020	0.11089511469122
2021	0.110879347802746
2022	0.110806584905878
2023	0.11078719797467
2024	0.110706266933033
2025	0.110685294529199
2026	0.110830524107995
2027	0.110820185468994
2028	0.110637097328372
2029	0.11059181118892
2030	0.11057233541309
2031	0.110526745472401
2032	0.11051399894352
2033	0.110588922179115
2034	0.110660515528914
2035	0.110642791049408
2036	0.110788023117445
2037	0.111072934571102
2038	0.111351068758899
2039	0.111915234356771
2040	0.112069392174362
2041	0.111831321283773
2042	0.111937487743438
2043	0.112132356901837
2044	0.11211049173278
2045	0.112234475374503
2046	0.112236814682427
2047	0.112285309082873
2048	0.11208044400338
2049	0.111971210070006
2050	0.112002960159127
2051	0.11205212741352
2052	0.112032964632969
2053	0.11193229286891
2054	0.112002741773702
2055	0.111892846085701
2056	0.111318604430348
2057	0.11114663352937
2058	0.111227443901042
2059	0.111253586040467
2060	0.111482616067398
2061	0.111604157443076
2062	0.111740663373845
2063	0.111630545967126
2064	0.111692739359262
2065	0.111816758760727
2066	0.111800151780753
2067	0.111834071694228
2068	0.11166143273093
2069	0.111328200912386
2070	0.110926401079356
2071	0.110154233904758
2072	0.109850816389195
2073	0.109731474177583
2074	0.109530678229006
2075	0.109679707276893
2076	0.109615925742042
2077	0.109286836069175
2078	0.109062169186365
2079	0.108806487461092
2080	0.108615116730537
2081	0.108589863221805
2082	0.108767222824705
2083	0.108632749195161
2084	0.108262577406765
2085	0.108454505194789
2086	0.108960373913414
2087	0.108956309248733
2088	0.109042059874366
2089	0.109248351020379
2090	0.109023921046832
2091	0.108990353604837
2092	0.109358770302398
2093	0.109680000413038
2094	0.109974770342604
2095	0.110064631259058
2096	0.110150611826031
2097	0.11040572119383
2098	0.110444946406021
2099	0.10985941669298
2100	0.109606457977331
2101	0.109424665511987
2102	0.109239780871242
2103	0.108992967506972
2104	0.108836518103067
2105	0.109064329940272
2106	0.108595469342442
2107	0.107566469424752
2108	0.107028364248152
2109	0.10664609269408
2110	0.105697622814256
2111	0.104551560724114
2112	0.103647208297107
2113	0.102329295306178
2114	0.101101101503667
2115	0.100156477783209
2116	9.94592803775845E-02
2117	9.85723146037909E-02
2118	9.74223434626526E-02
2119	9.64438617863817E-02
2120	9.59764300294323E-02
2121	9.47641711415264E-02
2122	0.092963860065136
2123	9.15133457516601E-02
2124	9.00440216282011E-02
2125	8.84344716439108E-02
2126	8.69443935040204E-02
2127	8.52155145953771E-02
2128	8.30868563929189E-02
2129	8.11123729024096E-02
2130	7.94590759229893E-02
2131	7.72141792464957E-02
2132	7.45432229245218E-02
2133	7.20511074483083E-02
2134	6.90629128464291E-02
2135	6.64045799070437E-02
2136	6.37380105610254E-02
2137	6.14786617470549E-02
2138	6.01373159817087E-02
2139	5.89698049132539E-02
2140	0.058123805656522
2141	5.79494750330899E-02
2142	5.81761138584675E-02
2143	0.058530715866428
2144	5.92825665522058E-02
2145	6.10814429992165E-02
2146	6.23265002223748E-02
2147	6.33909371637359E-02
2148	6.46850638725891E-02
2149	6.63712978619649E-02
2150	6.75338881149473E-02
2151	6.87519940365105E-02
2152	6.94078451138727E-02
2153	6.95414665578373E-02
2154	6.95964474267575E-02
2155	6.90806046101083E-02
2156	6.87596246288014E-02
2157	6.84667998280974E-02
2158	6.80970916348681E-02
2159	0.067645227283023
2160	6.71256127267707E-02
2161	6.73886552488623E-02
2162	0.067251091246446
2163	6.70976154815455E-02
2164	0.066851714953088
2165	6.75838000239838E-02
2166	6.84628164199166E-02
2167	6.94449284268336E-02
2168	7.12552754728408E-02
2169	7.29420867689469E-02
2170	7.45693558166616E-02
2171	0.076070257810373
2172	0.078079777243566
2173	7.96662685150086E-02
2174	8.03492197287335E-02
2175	8.18010357351058E-02
2176	8.46950125302716E-02
2177	8.56727507151129E-02
2178	8.53906929028071E-02
2179	8.57952697812038E-02
2180	8.54507110590225E-02
2181	0.085032883624637
2182	8.52924722491998E-02
2183	8.52699308933529E-02
2184	8.47147076547529E-02
2185	0.083642058634927
2186	8.31363173090146E-02
2187	8.28100759514276E-02
2188	8.21943700691178E-02
2189	8.11318458442229E-02
2190	8.07461067036725E-02
2191	8.05117608245986E-02
2192	8.05786469699484E-02
2193	8.10612623217903E-02
2194	8.14833942518336E-02
2195	8.22871918338759E-02
2196	8.27258394939082E-02
2197	0.083033700710179
2198	8.34670394508629E-02
2199	8.41424365768703E-02
2200	8.41014527474897E-02
2201	8.38575917647498E-02
2202	8.33720357183941E-02
2203	8.19564687701784E-02
2204	0.081040568165821
2205	8.03851299911784E-02
2206	7.95943036627072E-02
2207	7.85779006961857E-02
2208	7.79193777908618E-02
2209	7.73556080433723E-02
2210	7.69337574417967E-02
2211	7.68402656971314E-02
2212	7.69941425207674E-02
2213	7.65906946159968E-02
2214	7.59441427014324E-02
2215	7.60330982403013E-02
2216	7.57749352507206E-02
2217	7.53013135014325E-02
2218	7.48358568906906E-02
2219	7.48399121860052E-02
2220	7.47000172975528E-02
2221	7.44106028632982E-02
2222	7.52245910308403E-02
2223	7.41205092769098E-02
2224	7.13347492353289E-02
2225	6.96985049664384E-02
2226	6.75529512325235E-02
2227	6.59737229891973E-02
2228	6.52534654305479E-02
2229	6.39245869296335E-02
2230	6.26728869474301E-02
2231	6.09633888605128E-02
2232	5.89884912585329E-02
2233	5.67609602970301E-02
2234	0.053422752331418
2235	5.12712387671525E-02
2236	0.049850023392631
2237	4.79537919337252E-02
2238	4.66752824097438E-02
2239	4.49266561209956E-02
2240	4.23306880870019E-02
2241	4.00860707541133E-02
2242	0.038198895673734
2243	3.61018858299395E-02
2244	3.39794215343749E-02
2245	3.16528800032722E-02
2246	2.91322471222171E-02
2247	2.62607503194686E-02
2248	2.44302134799285E-02
2249	2.26153931506207E-02
2250	2.06984633653139E-02
2251	1.94403545123823E-02
2252	0.017746623137659
2253	1.54544683413241E-02
2254	0.01385824004391
2255	1.26672151742049E-02
2256	1.14768880009079E-02
2257	1.02397981998646E-02
2258	9.49514985008836E-03
2259	9.45158854396629E-03
2260	8.56283970434071E-03
2261	7.4749744883377E-03
2262	6.60244573472198E-03
2263	5.23697135871207E-03
2264	4.43232777133564E-03
2265	4.09877722687781E-03
2266	3.81204812091229E-03
2267	3.96148825636061E-03
2268	3.43985245206405E-03
2269	2.50370178633086E-03
2270	2.18755479103689E-03
2271	1.66461102504299E-03
2272	1.46224166036056E-03
2273	1.83410953063142E-03
2274	2.27648445370968E-03
2275	3.00234301640524E-03
2276	3.20119449790602E-03
2277	3.6379284680903E-03
2278	3.83202913201737E-03
2279	3.07646418051279E-03
2280	2.91315931507422E-03
2281	3.27015138500309E-03
2282	3.27130185842443E-03
2283	3.06616185307517E-03
2284	3.23857688933885E-03
2285	3.89796997139777E-03
2286	3.85732410801344E-03
2287	3.46021686553739E-03
2288	3.30142354129291E-03
2289	2.58589416662266E-03
2290	2.04905982556574E-03
2291	2.58084021945265E-03
2292	3.21109183372339E-03
2293	3.45134031634521E-03
2294	3.34491687013742E-03
2295	2.09949452261081E-03
2296	8.39022152995105E-04
2297	6.07410751050835E-04
2298	4.28409763503934E-04
2299	4.52053809566395E-04
2300	1.66795089459687E-03
2301	1.39114739280801E-03
2302	-8.10891846044016E-05
2303	-4.4280982689402E-05
2304	4.178811350002E-04
2305	1.76005436506894E-04
2306	5.21953808088425E-04
2307	3.57942715400947E-04
2308	-9.18232327081413E-04
2309	-1.36747513706315E-03
2310	-1.44892462169005E-03
2311	-1.20634909201766E-03
2312	-4.51914030199121E-04
2313	-5.52199339096345E-04
2314	-6.49877325241416E-04
2315	-7.42576424485042E-04
2316	-1.73864690775244E-03
2317	-1.89482291614022E-03
2318	-1.72756584047422E-03
2319	-6.24267276897237E-04
2320	2.23678029480082E-03
2321	2.23388451327862E-03
2322	1.07299334026399E-03
2323	1.12025528403931E-03
2324	-4.7375824146007E-04
2325	-8.56992066012114E-04
2326	7.7998413703745E-04
2327	1.93342338494155E-03
2328	3.34451161757148E-03
2329	2.92948008466604E-03
2330	1.62524268173426E-03
2331	1.51380721352495E-03
2332	-9.0511270403738E-05
2333	-5.27750042379322E-04
2334	1.1767388470974E-03
2335	2.03852060351956E-03
2336	3.02704203078105E-03
2337	2.54428073834758E-03
2338	9.04254199659809E-04
2339	6.96022732801426E-04
2340	-1.80582164254259E-04
2341	-5.54504676041647E-04
2342	1.02994958476351E-03
2343	1.5100692045643E-03
2344	4.43488075590403E-04
2345	2.27920783795749E-04
2346	7.21070630600099E-04
2347	1.17932855364528E-03
2348	2.04250025059309E-03
[truncated: 152 more rows]
