# Supplementary material for: Machine learning-assisted non-destructive plasticizer identification and quantification in historical PVC objects based on IR spectroscopy
Source: Sci Rep. 2022 Mar 23;12:5017. doi: 10.1038/s41598-022-08862-1 (PMC8943100; doi:10.1038/s41598-022-08862-1)
Supplement: Supplementary file 1 — Supplementary Information 1. [file 41598_2022_8862_MOESM1_ESM.zip › Plasticizers_PVC_data/NIR_all/HS115_idle.txt]

Wavelength	C:\Documents and Settings\All Users\Application Data\ASD\Indico Pro\Projects\David\HS115_idle.txt
350	0.254445100639401
351	0.261219304743307
352	0.22558662098736
353	0.200244820975072
354	0.198465096884804
355	0.215430001420641
356	0.192315680751995
357	0.167760200568251
358	0.187180183526266
359	0.188110957430049
360	0.178144555378669
361	0.170891167005721
362	0.171081712865789
363	0.175455319427684
364	0.179730676817991
365	0.176038402464697
366	0.175396807964706
367	0.180897970551196
368	0.189606769909141
369	0.190844871967936
370	0.187182873893772
371	0.188964183611044
372	0.194670020674289
373	0.19882171233328
374	0.196187528544689
375	0.207557317158059
376	0.216005205386063
377	0.207843422162763
378	0.209631284644239
379	0.217118132982581
380	0.224546506066116
381	0.228497154256244
382	0.228869712772487
383	0.226911331009994
384	0.225468226161631
385	0.226939828692945
386	0.230271701101313
387	0.231852457924773
388	0.234191538912726
389	0.237423793486133
390	0.240693620700164
391	0.23891931902607
392	0.237398810519872
393	0.241011887221402
394	0.244185272550878
395	0.244413192755146
396	0.241955863702008
397	0.242962196547319
398	0.2446234724772
399	0.245658415872771
400	0.246582321746085
401	0.248177241120095
402	0.249405863797203
403	0.247733680158165
404	0.248051548723416
405	0.249329371509577
406	0.248867371190652
407	0.249954646886417
408	0.25142665896103
409	0.251773011999876
410	0.251645453561354
411	0.251199859975654
412	0.250848385525659
413	0.251782316249004
414	0.253721711458068
415	0.255621776208517
416	0.254792701741765
417	0.255174651627693
418	0.256851390255802
419	0.257604786428533
420	0.257834243864871
421	0.258061817615179
422	0.2589135864868
423	0.260722540897186
424	0.262247846146932
425	0.2626006012556
426	0.263690184045772
427	0.26471154181227
428	0.265512494943903
429	0.268288983256204
430	0.270041764700998
431	0.270390574203874
432	0.272316872009098
433	0.273847977598966
434	0.274953803673527
435	0.27659513722343
436	0.278626226365401
437	0.280547551040388
438	0.281863025307671
439	0.283741153721069
440	0.285710966596936
441	0.287267913395365
442	0.288887509782554
443	0.290856838899691
444	0.293291434949458
445	0.296113968842102
446	0.298785077448608
447	0.301079142463887
448	0.303032108526367
449	0.305356710972676
450	0.308145245221184
451	0.311148107276353
452	0.313870582816301
453	0.316324752100748
454	0.318729322345126
455	0.321421251530972
456	0.324460630561328
457	0.327773448889189
458	0.331014995914605
459	0.334213565403717
460	0.337332229376046
461	0.340134753848118
462	0.343256960563001
463	0.346643195875331
464	0.349599364746466
465	0.35312799710182
466	0.356937333420025
467	0.36023036483032
468	0.363421173662622
469	0.366551546445859
470	0.369654362808361
471	0.373168952091078
472	0.376834961564178
473	0.380482794781526
474	0.384343938095543
475	0.38799408278891
476	0.391268259971791
477	0.394234849325975
478	0.397799061773478
479	0.401742314333022
480	0.405179006144188
481	0.408774435504399
482	0.41247624906977
483	0.416054800694656
484	0.419436501828593
485	0.422851057012301
486	0.426454388348649
487	0.430027863630494
488	0.433468124224069
489	0.43679502518998
490	0.440212765430738
491	0.443560582236932
492	0.446849815426658
493	0.450196882087994
494	0.453727223725464
495	0.457032338803216
496	0.459577776451889
497	0.462362637098482
498	0.465256569225529
499	0.467971832265833
500	0.470550626121943
501	0.472994237657006
502	0.475236280620375
503	0.477003056149011
504	0.478914098776818
505	0.481067491612762
506	0.483053245773402
507	0.485021761491225
508	0.486931535756056
509	0.488674462794908
510	0.490277956228137
511	0.49191742232329
512	0.493695917174035
513	0.495043024192887
514	0.496563154109232
515	0.498465086302022
516	0.49971360795918
517	0.5008234346479
518	0.502015811131045
519	0.503234071821635
520	0.504167185696817
521	0.504848947628699
522	0.505498661872448
523	0.506054487534453
524	0.506545292357125
525	0.506959025065027
526	0.506893056672363
527	0.506753951938985
528	0.506784173327184
529	0.506558716988515
530	0.506161648079652
531	0.505616901917048
532	0.504847867688696
533	0.504013524154691
534	0.503160588994368
535	0.502268817264332
536	0.501315791904284
537	0.500215882989353
538	0.498916567035515
539	0.49775028014555
540	0.496545494823274
541	0.495175697190564
542	0.493836254135839
543	0.492507496554343
544	0.491193371999098
545	0.489947252863175
546	0.488750904443233
547	0.487690198048882
548	0.486917180438556
549	0.486385297603954
550	0.486140720489881
551	0.486258055691581
552	0.486819963692826
553	0.487921119955991
554	0.489688619603975
555	0.492333729779498
556	0.496027907622158
557	0.500820394059909
558	0.506584653267209
559	0.513649000434375
560	0.522057187728911
561	0.5317102199413
562	0.542545576828687
563	0.554476083490985
564	0.567431711534492
565	0.581366994718434
566	0.595953875525857
567	0.61090551783534
568	0.626125352856607
569	0.641360434746979
570	0.656460363590226
571	0.671279580290282
572	0.685975865474548
573	0.700398612940422
574	0.714185581324687
575	0.727156214956056
576	0.739303872136731
577	0.750650984608408
578	0.761108489477193
579	0.770810431307555
580	0.780479911818491
581	0.792202095198162
582	0.803795108202024
583	0.814181671811816
584	0.822979303106421
585	0.829147109131416
586	0.833398443349107
587	0.836904621639436
588	0.839125695391749
589	0.840485149572711
590	0.841472745217184
591	0.842229329390035
592	0.843034396861407
593	0.843702624927047
594	0.843111913678388
595	0.841704591150512
596	0.839584856582599
597	0.836670939401822
598	0.834092779950184
599	0.831106274921381
600	0.826619421808846
601	0.821780959531896
602	0.817903229831967
603	0.81616293495943
604	0.817612317738961
605	0.820364317380885
606	0.823567096682991
607	0.827522904946605
608	0.831512407085165
609	0.835218709512494
610	0.838659472619661
611	0.843373682083629
612	0.8493075883126
613	0.855619772919235
614	0.860042869436786
615	0.862946914806159
616	0.865037025485736
617	0.866870380337561
618	0.868366018689346
619	0.869289445134191
620	0.869228647173621
621	0.867446138773891
622	0.864393978023627
623	0.860924644662978
624	0.857642683160607
625	0.854474446925871
626	0.851362142289459
627	0.848553581806338
628	0.845837378404531
629	0.843193805377622
630	0.840799302980225
631	0.838670838816549
632	0.836747680356747
633	0.834942764933383
634	0.833545016319605
635	0.832350855829814
636	0.831140614506344
637	0.830038717948185
638	0.828924062013424
639	0.82772403292954
640	0.826430033410386
641	0.825209029419562
642	0.824103419256801
643	0.823079497905581
644	0.821914387085238
645	0.820708314265376
646	0.819595675423259
647	0.818352633536368
648	0.817153331007175
649	0.816064224224955
650	0.81485006911037
651	0.81358906404673
652	0.81232993182098
653	0.811109116106496
654	0.809890810284911
655	0.808618108485902
656	0.80725619442823
657	0.806010528578638
658	0.804758814545126
659	0.803385886643997
660	0.801865415696101
661	0.800408498019362
662	0.799030461306399
663	0.7975388862994
664	0.795969004052365
665	0.794376378621295
666	0.792826677891098
667	0.791247334123035
668	0.789705500231498
669	0.788236386149388
670	0.786685191667755
671	0.785186153085826
672	0.783780939048239
673	0.782389016419118
674	0.781031639692397
675	0.779758533106376
676	0.778625614538414
677	0.777558013777474
678	0.776515818849954
679	0.775491125451343
680	0.774569515402572
681	0.773733016479765
682	0.772915464748341
683	0.771969953159779
684	0.771060289495549
685	0.770159500006186
686	0.769161302722724
687	0.768133478418781
688	0.767079579682733
689	0.766009788347
690	0.764995588218938
691	0.764043860821617
692	0.763085072925454
693	0.761921585315582
694	0.760702437482027
695	0.759512597114574
696	0.758403301372606
697	0.757224160428393
698	0.75601002809763
699	0.754804488987484
700	0.753521521953481
701	0.752212875251763
702	0.750935960101129
703	0.749775642568545
704	0.748582847778918
705	0.747338191363391
706	0.746084358448816
707	0.744869143367277
708	0.743667205623181
709	0.742453339209086
710	0.741260131228241
711	0.740068517451433
712	0.73886682751607
713	0.737651172510881
714	0.736433966534988
715	0.735206143208529
716	0.733955293108052
717	0.732740129001751
718	0.731482953132216
719	0.73014130954628
720	0.728849846092022
721	0.727606799012938
722	0.726391308514392
723	0.725154677375394
724	0.723913443361555
725	0.722627308036854
726	0.721257868507791
727	0.719927873267555
728	0.718642849523588
729	0.717378823199534
730	0.71606920693833
731	0.714789392752768
732	0.713546299207866
733	0.712280543934547
734	0.711027999585893
735	0.709729408478975
736	0.708327681712713
737	0.706982368579201
738	0.705719379863197
739	0.704501524902132
740	0.703190365932988
741	0.701865558278502
742	0.70051867056529
743	0.69908443774383
744	0.697779238551336
745	0.696526454146108
746	0.695232328908073
747	0.694114729795073
748	0.692965541946515
749	0.691712970383703
750	0.690562639349181
751	0.689381065834799
752	0.688193025668191
753	0.687088389575995
754	0.685976289606046
755	0.684916506084603
756	0.683937121286555
757	0.682889570333396
758	0.681748859220084
759	0.680561136332827
760	0.679458791464857
761	0.678333762714811
762	0.677179087148211
763	0.676034337914691
764	0.674973279898164
765	0.673978382031338
766	0.672999683278494
767	0.671939414100275
768	0.670787094127086
769	0.669618329799201
770	0.668568105981077
771	0.667584162694478
772	0.666605306277413
773	0.665571655401829
774	0.664472432434579
775	0.663280147872066
776	0.66205229076653
777	0.660995002884518
778	0.65988075172141
779	0.658739329550899
780	0.657684211974786
781	0.656549577384305
782	0.655395016128011
783	0.654285091445626
784	0.653241855677383
785	0.652145708403916
786	0.651029521514177
787	0.650049836684675
788	0.648983695366795
789	0.647819466647572
790	0.646619607931429
791	0.645512637086463
792	0.64443974488908
793	0.643324417118604
794	0.642060530134115
795	0.640898852167778
796	0.639809294489276
797	0.638653785410972
798	0.63750329830311
799	0.636392196407473
800	0.635320934450448
801	0.634224964481412
802	0.633116628216662
803	0.632007078506162
804	0.630904067764167
805	0.629764506585688
806	0.628623328461644
807	0.627530627994877
808	0.626518526055475
809	0.625486486723487
810	0.62439120954781
811	0.623255274006701
812	0.622116504934706
813	0.621009053238504
814	0.619951938478473
815	0.618869452971101
816	0.6178530257172
817	0.616903722346985
818	0.615793890509466
819	0.614692082900161
820	0.613632196638465
821	0.612584118638892
822	0.611546611985082
823	0.610507258914858
824	0.609460776496719
825	0.608426426566695
826	0.607344779721509
827	0.606243310419888
828	0.605224424192945
829	0.604229829489377
830	0.60325878524872
831	0.60230992766932
832	0.601338737473498
833	0.60030716479446
834	0.599239892658881
835	0.598238821119449
836	0.597213622045588
837	0.596222759753394
838	0.595334070495826
839	0.594361805272988
840	0.593323555784811
841	0.592276868096347
842	0.591324085375818
843	0.590314970605749
844	0.589278440753816
845	0.588304500069674
846	0.587287840196907
847	0.586234260627204
848	0.585178120960174
849	0.584175136882887
850	0.583252409935473
851	0.582336023929422
852	0.581298072477216
853	0.580285835417118
854	0.579228748509105
855	0.578086766230797
856	0.577018986521449
857	0.575999773171537
858	0.574977893273083
859	0.573885437727022
860	0.572841046025151
861	0.571768550686046
862	0.570597108757494
863	0.56942876992517
864	0.568201185259304
865	0.566939924758107
866	0.565748752870963
867	0.564634199971027
868	0.5635736762864
869	0.562538171317598
870	0.561503086233275
871	0.560558556751979
872	0.559671505428449
873	0.558665699436478
874	0.557722128205676
875	0.556802208752073
876	0.555843680476198
877	0.554972486600426
878	0.554094841920144
879	0.553159304594733
880	0.552178187516421
881	0.551046879282926
882	0.549867929548539
883	0.548761861901625
884	0.547537729416498
885	0.5463058490546
886	0.545098002324525
887	0.543807603943141
888	0.542436109801763
889	0.541035741601113
890	0.53966993363679
891	0.538348384325643
892	0.537030099939056
893	0.53567130056566
894	0.534244690868623
895	0.532829456434312
896	0.531395914309791
897	0.529908815792591
898	0.528512100216967
899	0.527199860604576
900	0.525901022032953
901	0.524458880725618
902	0.523008119285952
903	0.521604818681514
904	0.520266548295262
905	0.518923101874717
906	0.517506584976028
907	0.516028474506642
908	0.514604551361399
909	0.513198912005668
910	0.511833585233178
911	0.510533877573805
912	0.50925599138187
913	0.508057126047065
914	0.506958533995588
915	0.505929228335562
916	0.50511621307118
917	0.504418244096433
918	0.503700662581351
919	0.503071449405529
920	0.502492860931028
921	0.501948888830429
922	0.501452723400139
923	0.501105313021472
924	0.500816430668336
925	0.500488307262527
926	0.500228516689406
927	0.499919695099476
928	0.499551037625718
929	0.499217006866067
930	0.4989353043034
931	0.49865658245965
932	0.498357023683152
933	0.498158426527217
934	0.497993525460506
935	0.497820741243073
936	0.497620204199028
937	0.497392064053208
938	0.497203737991261
939	0.497075168990008
940	0.496878532645493
941	0.496585092556652
942	0.496229623512146
943	0.495888373985779
944	0.4955803855912
945	0.495225572341302
946	0.494774806398939
947	0.494263545483725
948	0.493752085817248
949	0.493206190703414
950	0.492571972325742
951	0.491984769042611
952	0.491402008916203
953	0.490800887083647
954	0.490221508220777
955	0.489417247067063
956	0.488607008529269
957	0.488041914475204
958	0.487363992008627
959	0.486622197891514
960	0.485891753604669
961	0.485248622189853
962	0.484559688961304
963	0.483856047384876
964	0.483174883927401
965	0.482436541964661
966	0.481727033916067
967	0.481044513964388
968	0.480325727420283
969	0.479530534771542
970	0.478764177270842
971	0.478085578625427
972	0.477408137155332
973	0.47678620849911
974	0.47610258800368
975	0.475229002206244
976	0.47445360977895
977	0.473667609545779
978	0.472853272090878
979	0.472146808889534
980	0.471477764365624
981	0.470721281150025
982	0.469835235691574
983	0.469146727027206
984	0.468378773456877
985	0.467487887166742
986	0.466629431048888
987	0.465829298501129
988	0.465048460062893
989	0.464232312456978
990	0.463298024291981
991	0.46251818943554
992	0.461790605416685
993	0.460888098684981
994	0.459971228822375
995	0.45901927138188
996	0.458084958579127
997	0.457327748565052
998	0.456660169467826
999	0.455827849705013
1000	0.454736316394664
1001	0.419057808810406
1002	0.417577238068203
1003	0.416628132266693
1004	0.416034426244266
1005	0.414941837399192
1006	0.413797595350731
1007	0.412699164571684
1008	0.411284209660272
1009	0.409926371891327
1010	0.408468590271148
1011	0.407428122009295
1012	0.40653784564267
1013	0.405498460594434
1014	0.404993458835216
1015	0.405359242700233
1016	0.404738287715635
1017	0.40400678941809
1018	0.402952976600959
1019	0.400749897611015
1020	0.399982632196874
1021	0.399868231899472
1022	0.399510600500891
1023	0.40040589204566
1024	0.400034241980636
1025	0.39839233763429
1026	0.397404876746582
1027	0.39634280590226
1028	0.395058746911677
1029	0.394360251050439
1030	0.394409012158941
1031	0.39367328684489
1032	0.392653981668309
1033	0.391929568660767
1034	0.390832893092117
1035	0.390377940169224
1036	0.390870849774491
1037	0.390385656314044
1038	0.389466100329072
1039	0.388857118689276
1040	0.387618986357257
1041	0.387042064068278
1042	0.387376407539599
1043	0.387283241017502
1044	0.387123810292304
1045	0.387037350718338
1046	0.386627136553668
1047	0.385862169683609
1048	0.385359943054873
1049	0.38472013896829
1050	0.384387147894255
1051	0.38468970440272
1052	0.384055219108197
1053	0.382818969217946
1054	0.382124487484854
1055	0.381048632915212
1056	0.380310087740984
1057	0.380497342871235
1058	0.380059121651266
1059	0.379176844215829
1060	0.378210735251477
1061	0.377793602115502
1062	0.377491262022381
1063	0.37710750133583
1064	0.377154683367443
1065	0.376755557299011
1066	0.375988461085631
1067	0.375390643408694
1068	0.374849882366952
1069	0.374271595207157
1070	0.373486294821099
1071	0.372898168720594
1072	0.372408217170076
1073	0.371990837963931
1074	0.371770302232443
1075	0.371448025375588
1076	0.371337445297833
1077	0.37086304926147
1078	0.370187891271509
1079	0.369232146657536
1080	0.368589981672057
1081	0.36760244050245
1082	0.36718237892042
1083	0.367420700998201
1084	0.367047485257454
1085	0.366770425623152
1086	0.36618126625839
1087	0.364723083018805
1088	0.364148484577784
1089	0.3640421187958
1090	0.363715373213138
1091	0.36371269625578
1092	0.36380557934012
1093	0.363094476701769
1094	0.362223065623657
1095	0.361592237471259
1096	0.360796249631311
1097	0.360109893653396
1098	0.359434222417936
1099	0.359001052099389
1100	0.358806486576822
1101	0.358262833375578
1102	0.357806154357655
1103	0.357280032385394
1104	0.356332740780674
1105	0.355679473581799
1106	0.355606340965466
1107	0.354843565992866
1108	0.35365383826678
1109	0.352482952736099
1110	0.351540665020497
1111	0.350783087880891
1112	0.350115826334927
1113	0.349827891991974
1114	0.349285505973003
1115	0.348540789914242
1116	0.347693418728414
1117	0.347058563887618
1118	0.345976869312243
1119	0.344222835985686
1120	0.343053226109028
1121	0.342311634389326
1122	0.340986046423446
1123	0.339477083440659
1124	0.338149802719461
1125	0.336639717149321
1126	0.334928128188074
1127	0.33360726298125
1128	0.332234078243822
1129	0.330488483142886
1130	0.3282153554761
1131	0.326458311233324
1132	0.325147399517505
1133	0.323391623624734
1134	0.321549408804632
1135	0.320081140204405
1136	0.318429064853254
1137	0.316961562596401
1138	0.315983199572882
1139	0.314868776721305
1140	0.313477138280404
1141	0.312395912729449
1142	0.31190025186576
1143	0.310932406265189
1144	0.30972643865873
1145	0.308572528185967
1146	0.307692082269759
1147	0.306461689821125
1148	0.305311943600533
1149	0.304405431465154
1150	0.30328657662499
1151	0.301933279998716
1152	0.300586689847286
1153	0.299554813047064
1154	0.297849167795881
1155	0.295535548335668
1156	0.293535032260947
1157	0.291475390730868
1158	0.289295098043882
1159	0.287330863185644
1160	0.285017492389409
1161	0.282504803833752
1162	0.279450075102175
1163	0.276739644394124
1164	0.274235715270123
1165	0.271512976348368
1166	0.269006704212583
1167	0.26655393003607
1168	0.2640815746105
1169	0.26176848013212
1170	0.259625370409679
1171	0.257745760829847
1172	0.256119608355893
1173	0.254254466460636
1174	0.252503238225714
1175	0.250913662881212
1176	0.249155286623538
1177	0.247627879825392
1178	0.246485651413473
1179	0.245181876296557
1180	0.243861021295911
1181	0.242488101108729
1182	0.241067791570717
1183	0.239458542906684
1184	0.237675744851431
1185	0.236010748945042
1186	0.234174069040673
1187	0.232457005866311
1188	0.23092712521411
1189	0.229160789514888
1190	0.227556364822243
1191	0.225883422519699
1192	0.224796012681501
1193	0.224035076376706
1194	0.223176586583849
1195	0.222660622048251
1196	0.222171410987789
1197	0.221425968971968
1198	0.221083623579403
1199	0.221072427099254
1200	0.221255181245741
1201	0.221615228947795
1202	0.221833934846015
1203	0.221941579593825
1204	0.222415075037112
1205	0.22284425417885
1206	0.223254448370856
1207	0.224125604282912
1208	0.225071260984173
1209	0.225724844823307
1210	0.226571892421661
1211	0.227550926335847
1212	0.228466035627254
1213	0.229606362108272
1214	0.23105751951604
1215	0.232539269713203
1216	0.234168171690541
1217	0.235677598579568
1218	0.237124556244065
1219	0.238866454628949
1220	0.240507271869743
1221	0.242281911772608
1222	0.244417337816957
1223	0.24621401153259
1224	0.247546396494527
1225	0.249380437980669
1226	0.251517913695991
1227	0.252973035245614
1228	0.254461591003647
1229	0.256120891141092
1230	0.257488351585546
1231	0.259002933840058
1232	0.260347396311555
1233	0.261838362045716
1234	0.262981343604035
1235	0.263743222375008
1236	0.264699555582745
1237	0.265688053295909
1238	0.266518188349349
1239	0.267339125292575
1240	0.267978184547374
1241	0.268395471101304
1242	0.269044947628608
1243	0.269683557627114
1244	0.27007137983335
1245	0.270252746744643
1246	0.270521386248407
1247	0.271076926858612
1248	0.2713797966059
1249	0.27144597492001
1250	0.271662534591592
1251	0.271759038778513
1252	0.271780642228006
1253	0.271967908872705
1254	0.272162992522149
1255	0.272331879693686
1256	0.27234126385053
1257	0.272343277716581
1258	0.272429412787748
1259	0.272488748448567
1260	0.272430986185344
1261	0.272307016764685
1262	0.272437397283148
1263	0.272497447401327
1264	0.272237967609609
1265	0.272039222116538
1266	0.272025060243811
1267	0.272028867141978
1268	0.271995049421275
1269	0.27178694258671
1270	0.271529952555705
1271	0.27132627548258
1272	0.271019533849418
1273	0.270881965409098
1274	0.270897750890034
1275	0.270716325552738
1276	0.270461514459572
1277	0.270264388440008
1278	0.270126749121148
1279	0.269917129271226
1280	0.269699985283657
1281	0.269696376807669
1282	0.26945834783159
1283	0.26900155485375
1284	0.268530664142381
1285	0.268371722669493
1286	0.26827659596012
1287	0.268080354067776
1288	0.267773649426232
1289	0.267522087055432
1290	0.26730732063469
1291	0.267059399167144
1292	0.266837348118773
1293	0.266411448198241
1294	0.266048561791556
1295	0.265928976687025
1296	0.265662282833438
1297	0.265206806920089
1298	0.26476416160587
1299	0.264632569757489
1300	0.264625356600883
1301	0.264396551626825
1302	0.264230066716873
1303	0.264055588334081
1304	0.263511731424172
1305	0.263239423484507
1306	0.26330146707898
1307	0.263137746633668
1308	0.262746260433631
1309	0.262665383121332
1310	0.262451372215859
1311	0.262089328492743
1312	0.261846378976471
1313	0.261539303014014
1314	0.261224665497893
1315	0.26098491682156
1316	0.260640313906303
1317	0.259981190347476
1318	0.259454516737874
1319	0.259486793930361
1320	0.259413644759424
1321	0.2589177840832
1322	0.258491785294505
1323	0.258077867603443
1324	0.257554530818103
1325	0.257409238444908
1326	0.257309883907492
1327	0.256631166010497
1328	0.256136907127165
1329	0.255721272138902
1330	0.255264953837196
1331	0.254736188869256
1332	0.254343731212282
1333	0.254140487589597
1334	0.253764296805792
1335	0.253308074638715
1336	0.253117439280518
1337	0.252760761843951
1338	0.252086059351529
1339	0.251595826065797
1340	0.250892617313866
1341	0.250122178731257
1342	0.249693395406271
1343	0.249256989222883
1344	0.248842865513041
1345	0.248290158186782
1346	0.247419398096778
1347	0.246617470955854
1348	0.245886661397061
1349	0.244949510540771
1350	0.243911213139583
1351	0.242850724527308
1352	0.241737094867441
1353	0.240564168244687
1354	0.239320261707124
1355	0.237954253865316
1356	0.236388953035841
1357	0.234929353175415
1358	0.233487041699819
1359	0.232168153074201
1360	0.230625304502682
1361	0.229037197890241
1362	0.227473733110986
1363	0.225768754698773
1364	0.224249026617462
1365	0.222913697812807
1366	0.22134417272466
1367	0.219603676502373
1368	0.217785796465624
1369	0.215900965841977
1370	0.214079454862758
1371	0.212153897525992
1372	0.210133018183844
1373	0.208274834193459
1374	0.206343333015108
1375	0.204261934117652
1376	0.202403865720022
1377	0.200688658333415
1378	0.198834812855108
1379	0.197008113663507
1380	0.195382742157442
1381	0.1936756613849
1382	0.191921133033455
1383	0.190391068977827
1384	0.188925745459681
1385	0.187460139078639
1386	0.186065906789615
1387	0.184819899576103
1388	0.183766782115611
1389	0.182919744040563
1390	0.182049357655766
1391	0.181199444307778
1392	0.180675593624009
1393	0.180164637271861
1394	0.179582960666956
1395	0.17919908658902
1396	0.178853467204224
1397	0.178462973065838
1398	0.178069267872825
1399	0.177648188399578
1400	0.177261500224823
1401	0.176883397135711
1402	0.176498037705886
1403	0.176216701733056
1404	0.175906013560309
1405	0.175504591539242
1406	0.175160059971059
1407	0.17483419731632
1408	0.174452970790316
1409	0.173960362994372
1410	0.173499258929182
1411	0.173159676490399
1412	0.172695378917087
1413	0.17219972489936
1414	0.171806367283968
1415	0.171458754999448
1416	0.171244108365877
1417	0.17108649848747
1418	0.170999364218792
1419	0.171067499562307
1420	0.171129375998604
1421	0.171103439559508
1422	0.171074896584769
1423	0.17094552186871
1424	0.170934765503442
1425	0.170958134925618
1426	0.170965018635712
1427	0.171021758743148
1428	0.171046307924013
1429	0.171097392069901
1430	0.171464297524732
1431	0.171976720403069
1432	0.172388754520446
1433	0.17275626208996
1434	0.173268618883228
1435	0.173904124708868
1436	0.174580438661752
1437	0.175446727973607
1438	0.17632018988256
1439	0.176983919644139
1440	0.177625204399298
1441	0.178305978574116
1442	0.178966372386956
1443	0.179706242996669
1444	0.180430450954072
1445	0.181002971540398
1446	0.181483567598752
1447	0.18197964533012
1448	0.182524931082995
1449	0.182972580236146
1450	0.183351035569601
1451	0.183734835475697
1452	0.184194223056024
1453	0.184750944873926
1454	0.185244581251372
1455	0.185644985308476
1456	0.185955477328733
1457	0.186314903623109
1458	0.186750817735368
1459	0.187046836802608
1460	0.187294472441262
1461	0.18757128453212
1462	0.187794861546611
1463	0.187994808969292
1464	0.188235434577874
1465	0.188397828017452
1466	0.188468245406835
1467	0.188564702938976
1468	0.18870656515079
1469	0.188951201019337
1470	0.189199581230976
1471	0.18929873232817
1472	0.189420860569993
1473	0.189675608147805
1474	0.189863400166381
1475	0.189909441515683
1476	0.190104581193822
1477	0.190397013087621
1478	0.190579241234353
1479	0.190887384728607
1480	0.191192359369382
1481	0.191214389446099
1482	0.191206318037868
1483	0.191381230046578
1484	0.191596644390249
1485	0.191686662089011
1486	0.191801631751516
1487	0.192029820693494
1488	0.192184767342389
1489	0.192229408034911
1490	0.192273162376325
1491	0.192364685644788
1492	0.19243285014372
1493	0.192474477532506
1494	0.192611684011571
1495	0.192791289896834
1496	0.192768547314458
1497	0.192663498116398
1498	0.192720913600805
1499	0.192847775088521
1500	0.193030942592278
1501	0.193300977217926
1502	0.193451571093402
1503	0.193302569960789
1504	0.193142149178361
1505	0.193211930947757
1506	0.193280268603057
1507	0.193218747981546
1508	0.193224109555716
1509	0.193322442625986
1510	0.193329667593361
1511	0.193285371915241
1512	0.193091820894637
1513	0.192837164084857
1514	0.192738778337606
1515	0.192742533198908
1516	0.192684543463421
1517	0.192738217736397
1518	0.192702169354037
1519	0.192551577097896
1520	0.192431604844863
1521	0.192333266789668
1522	0.192272006975792
1523	0.192173797886125
1524	0.192086375680068
1525	0.192144521735659
1526	0.192234541259163
1527	0.192088064233609
1528	0.191953326029866
1529	0.191930432065636
1530	0.191768497249598
1531	0.191612401704202
1532	0.191657525747434
1533	0.191665754161016
1534	0.191574591887232
1535	0.191618866563319
1536	0.191563349121039
1537	0.191333971430907
1538	0.191252577425533
1539	0.191281361299477
1540	0.191297032041414
1541	0.191274522073365
1542	0.191236594009182
1543	0.191328416348663
1544	0.191390898760078
1545	0.191272171854964
1546	0.191147135221066
1547	0.190996133797887
1548	0.190812411566198
1549	0.190761472177884
1550	0.190814710713444
1551	0.190765362246884
1552	0.190589306462536
1553	0.190471017052511
1554	0.190523558974435
1555	0.190485180918106
1556	0.190288785905789
1557	0.190290934184376
1558	0.190300285153335
1559	0.190139468074973
1560	0.190068884688688
1561	0.19001221912282
1562	0.189792636540665
1563	0.189588888264924
1564	0.189507527245878
1565	0.189423618799688
1566	0.189314028348908
1567	0.189169992620506
1568	0.18908001540813
1569	0.189020971918726
1570	0.188836688449159
1571	0.188664507221366
1572	0.188485017692929
1573	0.188259595662921
1574	0.188165229873058
1575	0.188132704966769
1576	0.187951784842136
1577	0.187654598854218
1578	0.187464414543084
1579	0.187225826019373
1580	0.186974505489454
1581	0.186817420744391
1582	0.18648131854043
1583	0.186151642292937
1584	0.185927548398355
1585	0.18571360758187
1586	0.185460603933653
1587	0.185079391429784
1588	0.184850700332762
1589	0.184688961572299
1590	0.184336191497921
1591	0.184147303230532
1592	0.184029374327798
1593	0.183664705039918
1594	0.183312894194989
1595	0.183046090031434
1596	0.182735826512571
1597	0.182455419861157
1598	0.182263353978163
1599	0.182101367299123
1600	0.181805211666216
1601	0.181361513357682
1602	0.181117464671904
1603	0.180984409664947
1604	0.180658826301296
1605	0.180346597811287
1606	0.180086087219074
1607	0.179726822926744
1608	0.179362340143625
1609	0.179079804882445
1610	0.178704667198647
1611	0.178152237438709
1612	0.177547237364975
1613	0.177043783366279
1614	0.176606591494206
1615	0.175959636416403
1616	0.175230809000496
1617	0.174599967617735
1618	0.173887769491573
1619	0.173078235704482
1620	0.172296338542727
1621	0.171583372114131
1622	0.170809201194312
1623	0.169943988267014
1624	0.16911031664108
1625	0.168129001606859
1626	0.167072039203046
1627	0.166371104388918
1628	0.165854512629427
1629	0.165173352397262
1630	0.164583646183498
1631	0.164063539926783
1632	0.163351960183799
1633	0.162850202384055
1634	0.162538913827062
1635	0.162000042536201
1636	0.161520623953098
1637	0.161140955868837
1638	0.160598181320188
1639	0.160129806548983
1640	0.159664450951633
1641	0.158992327256353
1642	0.158227829188384
1643	0.157344302166674
1644	0.156410105651809
1645	0.155469019868826
1646	0.154178283070795
1647	0.152655457517095
1648	0.151124917024386
1649	0.149088445942453
1650	0.146858455596892
1651	0.144771467086557
1652	0.142231592099762
1653	0.139466026438743
1654	0.136806383474728
1655	0.133832338534204
1656	0.13064127741528
1657	0.127717746450379
1658	0.124975468757255
1659	0.122113361651829
1660	0.11945778361494
1661	0.117212390937619
1662	0.115104563753728
1663	0.11325373071174
1664	0.111628114159239
1665	0.110030973538435
1666	0.108679915501012
1667	0.107766385321324
1668	0.107056088199454
1669	0.106338848184481
1670	0.10560646483137
1671	0.104935177601636
1672	0.104358051195894
1673	0.103685083403092
1674	0.102972828874378
1675	0.102266818535062
1676	0.101469756111703
1677	0.100846722181339
1678	0.10027092243453
1679	0.099399671655752
1680	9.83692492162748E-02
1681	0.097241299153693
1682	9.61853452722506E-02
1683	9.51022866353322E-02
1684	9.36824109275708E-02
1685	9.21344820691443E-02
1686	9.04208527682319E-02
1687	8.84892035407343E-02
1688	8.66147394646462E-02
1689	8.47053479172345E-02
1690	8.24277483210051E-02
1691	0.07994536297479
1692	0.077512793657137
1693	7.50778365570389E-02
1694	7.29306290724488E-02
1695	7.06992636872694E-02
1696	6.82073580747306E-02
1697	6.60290772905301E-02
1698	6.37044118138226E-02
1699	6.13223823158124E-02
1700	5.92419469859382E-02
1701	5.69153835320063E-02
1702	5.47174023646703E-02
1703	5.26451429425704E-02
1704	5.06962050031099E-02
1705	4.86966279544465E-02
1706	4.66766780542474E-02
1707	4.47966133573107E-02
1708	4.29292821100307E-02
1709	4.11497458622593E-02
1710	3.94963136626606E-02
1711	0.03788406008445
1712	3.62948666893344E-02
1713	3.49445148968391E-02
1714	3.35597153282954E-02
1715	3.25864313168364E-02
1716	3.20319422765425E-02
1717	3.15420841158023E-02
1718	3.13102356856989E-02
1719	3.13451998692454E-02
1720	3.11863470780551E-02
1721	3.15299371567144E-02
1722	3.22585784150475E-02
1723	3.28658606688489E-02
1724	3.38023567845952E-02
1725	3.47360095477154E-02
1726	3.54065838985934E-02
1727	0.036261970019578
1728	3.72466725368235E-02
1729	3.82283643722864E-02
1730	3.93255891974964E-02
1731	4.04631260915916E-02
1732	4.14443335810508E-02
1733	4.22522356499522E-02
1734	4.31240027553156E-02
1735	4.39694823486394E-02
1736	4.45734376860755E-02
1737	4.51202733002517E-02
1738	4.56941226756507E-02
1739	4.61716388873302E-02
1740	4.65580306941815E-02
1741	0.046917628636571
1742	4.71982995005121E-02
1743	4.74353457247401E-02
1744	4.75435886110815E-02
1745	4.73685282742124E-02
1746	4.73752450901445E-02
1747	4.75782097708862E-02
1748	4.76073602513471E-02
1749	4.78404368691018E-02
1750	4.79754917261191E-02
1751	4.77863097869729E-02
1752	4.78967654229358E-02
1753	4.82753075989546E-02
1754	4.84725762110159E-02
1755	4.86558778986256E-02
1756	4.88340479560985E-02
1757	4.88479902002208E-02
1758	4.91488315355836E-02
1759	4.95617129915382E-02
1760	5.01415616918612E-02
1761	5.10646542007988E-02
1762	5.17700528208558E-02
1763	5.23503799995052E-02
1764	5.31460871637046E-02
1765	5.39694212799267E-02
1766	5.48146822032509E-02
1767	5.60327612103872E-02
1768	0.056843875174703
1769	5.73549763637378E-02
1770	5.82283237884693E-02
1771	5.85736346718724E-02
1772	5.91945027598165E-02
1773	0.060139746378217
1774	6.08027696567437E-02
1775	6.17533490623234E-02
1776	6.23675828250323E-02
1777	6.26537429376683E-02
1778	6.34101457137694E-02
1779	0.064055305135469
1780	6.47781725689814E-02
1781	6.59681480301937E-02
1782	6.62791438270634E-02
1783	6.67191896034848E-02
1784	6.69527174336346E-02
1785	6.74105788590107E-02
1786	6.83066402127014E-02
1787	6.88608705457881E-02
1788	6.93188217093538E-02
1789	6.97068715518381E-02
1790	6.97510735216443E-02
1791	0.069910432084649
1792	7.00502267402777E-02
1793	7.04905741986095E-02
1794	7.10653297801497E-02
1795	7.16055905565239E-02
1796	7.24777009429661E-02
1797	7.30284149541871E-02
1798	7.33223665267781E-02
1799	7.37975670807447E-02
1800	7.42802633440066E-02
1801	7.45436213504929E-02
1802	7.49327219693357E-02
1803	7.53904183557694E-02
1804	7.56562672318281E-02
1805	7.58299925812148E-02
1806	7.58180611241769E-02
1807	7.55046221025429E-02
1808	7.53844943252075E-02
1809	7.57948507222422E-02
1810	7.63529097873297E-02
1811	0.076980510897215
1812	7.73845567127255E-02
1813	7.74878219918211E-02
1814	7.74194109611692E-02
1815	7.75210598689225E-02
1816	7.74843252761665E-02
1817	7.73411272544418E-02
1818	7.69274789867856E-02
1819	7.68523090594722E-02
1820	7.65626629412157E-02
1821	7.65037337540593E-02
1822	7.71552453556701E-02
1823	0.077174869859815
1824	7.66157455308348E-02
1825	7.65360635894442E-02
1826	7.67235401407013E-02
1827	7.67358343502042E-02
1828	7.65795221231867E-02
1829	7.71289843471734E-02
1830	7.76085056773818E-02
1831	7.74702861694234E-02
1832	7.79492016478613E-02
1833	7.86222496013465E-02
1834	7.89854005598193E-02
1835	7.92256685360157E-02
1836	0.079464996974742
1837	7.93824592406962E-02
1838	7.96190293031511E-02
1839	7.99868520924094E-02
1840	8.05251689717898E-02
1841	8.08315318116435E-02
1842	8.09542263039918E-02
1843	8.14798202415226E-02
1844	8.20095179605798E-02
1845	8.25723319817898E-02
1846	8.31768541422516E-02
1847	0.083539605215051
1848	0.083557069404054
1849	8.36846599094105E-02
1850	8.37459762488806E-02
1851	0.083674250442228
1852	8.41533679154911E-02
1853	8.44756134831451E-02
1854	8.44025716706009E-02
1855	8.48500057051355E-02
1856	8.53859002866328E-02
1857	8.53311380362785E-02
1858	8.54682453313465E-02
1859	8.58971605373913E-02
1860	0.086277065012077
1861	8.64192664239543E-02
1862	8.68043132590536E-02
1863	8.73275606829198E-02
1864	8.76596065611179E-02
1865	8.80880925045604E-02
1866	8.85442286309841E-02
1867	8.89883082914345E-02
1868	0.089725664798487
1869	9.01244995089937E-02
1870	9.02884999442014E-02
1871	9.04405778479877E-02
1872	9.04166076214405E-02
1873	9.04626336691591E-02
1874	9.08042780527589E-02
1875	9.08818082992911E-02
1876	9.09338779213715E-02
1877	9.13050077122564E-02
1878	9.14740397369827E-02
1879	9.15738638167871E-02
1880	9.14925568326029E-02
1881	9.11874299018403E-02
1882	9.11193011515416E-02
1883	9.10054705748024E-02
1884	0.090863925182806
1885	9.09176481190112E-02
1886	9.07878140876521E-02
1887	9.02682158532235E-02
1888	8.97701802315757E-02
1889	8.92118760076542E-02
1890	8.84331338281003E-02
1891	8.79462470330979E-02
1892	8.76718432928914E-02
1893	0.087173293319653
1894	8.66759605233745E-02
1895	8.62862222737596E-02
1896	8.56978718200037E-02
1897	8.50706054148198E-02
1898	8.46748605433383E-02
1899	8.44907601600616E-02
1900	8.43347220736313E-02
1901	8.41927103307695E-02
1902	8.41967048800492E-02
1903	8.43857679326199E-02
1904	8.45980051690214E-02
1905	8.49780814804549E-02
1906	8.52305446896505E-02
1907	8.54438759148115E-02
1908	8.57569006065653E-02
1909	8.59385072959813E-02
1910	0.086139214489701
1911	0.086242302112643
1912	8.60963483770677E-02
1913	8.64212060672051E-02
1914	8.70898485567133E-02
1915	8.73464570102245E-02
1916	0.087786999463917
1917	8.79968989676342E-02
1918	8.77109318137579E-02
1919	0.087558885112614
1920	8.74235347435395E-02
1921	8.74246346006943E-02
1922	8.72293407934465E-02
1923	8.71235560388114E-02
1924	8.70337260779347E-02
1925	8.70642888038384E-02
1926	8.69902016766329E-02
1927	8.67833784875603E-02
1928	8.67159814410005E-02
1929	8.68736001644499E-02
1930	8.67335963084739E-02
1931	8.63674407635132E-02
1932	8.62229415185477E-02
1933	8.61209042560367E-02
1934	8.59931120571643E-02
1935	8.57757326961094E-02
1936	8.56538696136222E-02
1937	8.55709037346611E-02
1938	8.52744759513111E-02
1939	8.51610749514461E-02
1940	8.55017010834146E-02
1941	8.54172429847589E-02
1942	8.49541963246547E-02
1943	0.084734276832111
1944	8.45200020058218E-02
1945	8.42293392361475E-02
1946	8.40391161942507E-02
1947	8.41837152841856E-02
1948	8.42904786421887E-02
1949	0.084353770924251
1950	8.46855324574991E-02
1951	8.54733397204272E-02
1952	8.57549654606186E-02
1953	8.59298310963815E-02
1954	8.61165620188853E-02
1955	0.08600489132342
1956	8.60233467303217E-02
1957	8.60594231261859E-02
1958	8.62215833248305E-02
1959	8.66820057796414E-02
1960	8.70120019540984E-02
1961	8.73228309055082E-02
1962	8.79005330844779E-02
1963	8.81726496804925E-02
1964	8.81047738867334E-02
1965	8.82341387473079E-02
1966	8.84485217021099E-02
1967	8.85620876445713E-02
1968	8.84730920745161E-02
1969	0.088654736419033
1970	8.90058177792989E-02
1971	8.92738128002414E-02
1972	8.97946089539663E-02
1973	9.01182437235818E-02
1974	9.03387608748563E-02
1975	0.090289793532494
1976	9.04847298418003E-02
1977	9.07724304643344E-02
1978	9.09315055105403E-02
1979	9.10703006304942E-02
1980	9.12603475018849E-02
1981	0.09141491802991
1982	9.15119255807778E-02
1983	9.16168797657855E-02
1984	9.17818641463925E-02
1985	9.19244349352043E-02
1986	9.20444403641337E-02
1987	9.20468247965443E-02
1988	9.20645666278381E-02
1989	9.20875661706345E-02
1990	9.19618029159571E-02
1991	9.18917806284823E-02
1992	9.19768626908234E-02
1993	0.091917863252997
1994	9.16168250147043E-02
1995	0.091517048638876
1996	9.15142768725618E-02
1997	9.15014686359867E-02
1998	9.15326235356784E-02
1999	0.091606753401984
2000	9.17081126053788E-02
2001	0.091851444436996
2002	9.19089594533224E-02
2003	9.19559748751942E-02
2004	9.20555565813638E-02
2005	9.21333907004836E-02
2006	9.21878714169445E-02
2007	9.22349595020339E-02
2008	9.23866038899668E-02
2009	0.092488330861393
2010	9.26913471345359E-02
2011	9.32478208222167E-02
2012	9.34867259784927E-02
2013	0.093504749077682
2014	9.36136240063445E-02
2015	9.36873973145234E-02
2016	9.36323248474823E-02
2017	9.36141536676191E-02
2018	9.36313243720545E-02
2019	9.36747499306544E-02
2020	9.36679542716766E-02
2021	9.36767154738115E-02
2022	9.37219009139252E-02
2023	9.38392227104943E-02
2024	9.39970370978255E-02
2025	9.40781102842781E-02
2026	9.43783637038363E-02
2027	9.43958668154723E-02
2028	9.40189921753637E-02
2029	9.38558109045959E-02
2030	9.37122165124593E-02
2031	9.34616307647972E-02
2032	9.34423770080734E-02
2033	0.093609811549537
2034	9.37400007690918E-02
2035	9.40875352930019E-02
2036	9.41005038041712E-02
2037	9.38433329563665E-02
2038	9.39033050606917E-02
2039	9.40212603576616E-02
2040	9.40072572374646E-02
2041	9.40689068460496E-02
2042	9.42136233042371E-02
2043	9.43052342682268E-02
2044	9.42923585639893E-02
2045	9.42830554378135E-02
2046	9.44836669675508E-02
2047	9.45245045730785E-02
2048	9.44425381373542E-02
2049	9.42280099153629E-02
2050	9.38519714307652E-02
2051	9.37950510044656E-02
2052	9.36823587907821E-02
2053	9.36146938088477E-02
2054	9.39047737262613E-02
2055	9.40225748053168E-02
2056	9.38989256811749E-02
2057	9.38984748348068E-02
2058	9.40652708889098E-02
2059	9.41661948606788E-02
2060	9.42258494955729E-02
2061	9.42399947783868E-02
2062	9.43180247208402E-02
2063	9.42962293318863E-02
2064	9.41213807718818E-02
2065	9.35977091523598E-02
2066	9.37215337662299E-02
2067	9.41366151567135E-02
2068	9.42170867442365E-02
2069	9.45701243694259E-02
2070	9.47481956610266E-02
2071	9.46216634233648E-02
2072	9.44416295166813E-02
2073	9.41874551066325E-02
2074	9.41690727607793E-02
2075	9.41990910082796E-02
2076	9.39902029288118E-02
2077	9.36777062547319E-02
2078	9.37147972745902E-02
2079	9.39767169336647E-02
2080	9.38264635040067E-02
2081	9.34445685473263E-02
2082	9.31591151675844E-02
2083	0.092991104731798
2084	9.22849224790419E-02
2085	9.20128233973536E-02
2086	9.22567117453013E-02
2087	0.092412510788551
2088	9.25742716340662E-02
2089	9.24836045067271E-02
2090	9.23745200591321E-02
2091	9.25888932914214E-02
2092	9.27794902943407E-02
2093	9.27590483192111E-02
2094	0.093043574768467
2095	9.32029645543048E-02
2096	9.28314818571091E-02
2097	9.26728165784372E-02
2098	9.30011665886592E-02
2099	9.31503466787675E-02
2100	9.30535688452045E-02
2101	9.26328759584299E-02
2102	9.26220699128495E-02
2103	9.27434853656756E-02
2104	0.092588159349796
2105	9.25912356528664E-02
2106	9.23586815760163E-02
2107	9.15364990765138E-02
2108	9.12152320880657E-02
2109	9.14106456275779E-02
2110	9.10983153385151E-02
2111	9.07027756036892E-02
2112	9.01816049567589E-02
2113	8.92466063283036E-02
2114	0.088427034335898
2115	8.75784380038055E-02
2116	8.68104259709076E-02
2117	8.60542683972998E-02
2118	8.53063357061341E-02
2119	8.47921972715566E-02
2120	8.46367350355928E-02
2121	8.40361961843874E-02
2122	8.34192836615636E-02
2123	8.27056798189883E-02
2124	8.16455298809426E-02
2125	8.07595285428457E-02
2126	8.01746078930546E-02
2127	7.91192602133522E-02
2128	7.78499824978626E-02
2129	7.65052259662328E-02
2130	7.47614440815061E-02
2131	7.31701980800031E-02
2132	7.16152829590129E-02
2133	7.00549057989388E-02
2134	6.84878012658289E-02
2135	6.68864650135353E-02
2136	6.51304002251266E-02
2137	6.35117168342545E-02
2138	6.20821134783249E-02
2139	6.08209290236916E-02
2140	6.02028051651314E-02
2141	0.060154513905231
2142	6.00693921521343E-02
2143	6.04051105529805E-02
2144	6.08351964300336E-02
2145	6.12935335802339E-02
2146	6.20369141789763E-02
2147	6.34129657353845E-02
2148	6.42198461035066E-02
2149	6.48601223763837E-02
2150	6.56434294505621E-02
2151	6.65080895580678E-02
2152	0.066938480896707
2153	0.067318737214049
2154	0.067475706590156
2155	0.067010906882792
2156	6.67652755504491E-02
2157	6.67232204573879E-02
2158	6.64703061871316E-02
2159	6.61992016137157E-02
2160	6.55105806178565E-02
2161	6.48909754417342E-02
2162	6.45734501282646E-02
2163	6.46405429778508E-02
2164	6.50445861243241E-02
2165	6.55272695141949E-02
2166	6.63809772721149E-02
2167	6.72538915445487E-02
2168	0.068144800563776
2169	6.93511584185709E-02
2170	7.11566509475255E-02
2171	7.22265670774581E-02
2172	7.31180319103203E-02
2173	7.40925495375786E-02
2174	0.074918246899708
2175	7.54021448533814E-02
2176	7.56667750111444E-02
2177	7.61480313141573E-02
2178	0.076568097609105
2179	7.65973388099945E-02
2180	7.66646205068347E-02
2181	7.66391986255583E-02
2182	7.58511559883883E-02
2183	7.54253480281566E-02
2184	7.51141504517074E-02
2185	7.52870767054217E-02
2186	7.57499878260453E-02
2187	7.56470968890312E-02
2188	7.52013830868565E-02
2189	7.44526950988257E-02
2190	7.42750133036149E-02
2191	7.35952561403292E-02
2192	7.36684370391874E-02
2193	7.48070932272905E-02
2194	7.51189462821519E-02
2195	0.075247921121683
2196	7.53713915448176E-02
2197	7.52452289403369E-02
2198	7.52718497533722E-02
2199	7.52819974157453E-02
2200	7.53780734360966E-02
2201	7.60363683656783E-02
2202	7.57376541378015E-02
2203	7.47901242829047E-02
2204	7.41553584706837E-02
2205	7.27323803599422E-02
2206	7.19344595286324E-02
2207	7.20253548791891E-02
2208	7.15343809734212E-02
2209	7.07381265247216E-02
2210	7.02579095698929E-02
2211	6.99549707854311E-02
2212	6.92233057689397E-02
2213	6.84749638629193E-02
2214	6.81882218321839E-02
2215	6.85569570851124E-02
2216	0.068340138409976
2217	6.79310712391577E-02
2218	6.79108910142755E-02
2219	6.72453101909925E-02
2220	6.53736954916452E-02
2221	6.49039411529263E-02
2222	6.53888013527131E-02
2223	6.45665358051549E-02
2224	6.32452850634642E-02
2225	6.28901312731588E-02
2226	0.062423298053368
2227	6.18033583188183E-02
2228	6.22712026929827E-02
2229	6.17065935425226E-02
2230	6.00664904820504E-02
2231	5.85768659784976E-02
2232	5.69690730289431E-02
2233	5.54856713197998E-02
2234	5.35690138420263E-02
2235	0.051979989087435
2236	5.10015410908902E-02
2237	4.95712162441604E-02
2238	4.77908761127438E-02
2239	0.046229488914073
2240	4.47102137542118E-02
2241	4.30149126876054E-02
2242	4.14490831824459E-02
2243	3.97298193093698E-02
2244	3.75162215578914E-02
2245	3.56679373995942E-02
2246	3.41178995113836E-02
2247	3.25839470480455E-02
2248	3.17756795464326E-02
2249	0.030466275911939
2250	2.85610208954174E-02
2251	2.71020164883697E-02
2252	2.57838866953924E-02
2253	2.44437236017705E-02
2254	2.28911351523941E-02
2255	2.13882818561283E-02
2256	0.020380650745836
2257	1.94534999763862E-02
2258	1.81372936733057E-02
2259	1.72817029836197E-02
2260	1.60978474658275E-02
2261	1.38546882134283E-02
2262	1.26855376628802E-02
2263	1.25903447468882E-02
2264	1.15797237958275E-02
2265	9.87712988583916E-03
2266	9.24547617991027E-03
2267	9.05761870788619E-03
2268	8.53678245109795E-03
2269	8.51087041316357E-03
2270	8.47184062486258E-03
2271	8.00696938283436E-03
2272	7.65721260535863E-03
2273	7.40109322036015E-03
2274	7.80897979070143E-03
2275	8.92557416720925E-03
2276	9.09842768549535E-03
2277	9.63878944586294E-03
2278	9.66216562720751E-03
2279	8.25720974804368E-03
2280	7.40776395727756E-03
2281	7.00953707482911E-03
2282	6.40433825143428E-03
2283	5.2229654446434E-03
2284	4.72830131476678E-03
2285	5.06012738300963E-03
2286	4.75952039614542E-03
2287	4.36712102706858E-03
2288	4.12563329683223E-03
2289	3.61121408115468E-03
2290	2.82035109277076E-03
2291	2.64487188362949E-03
2292	3.35948104152071E-03
2293	4.59974647617846E-03
2294	4.45227923900337E-03
2295	4.25219234995962E-03
2296	4.49703109825231E-03
2297	3.40109019834255E-03
2298	2.27707692392029E-03
2299	2.03760143519318E-03
2300	2.32894172761562E-03
2301	1.81430553823472E-03
2302	1.27755905200959E-03
2303	1.69385777212082E-03
2304	1.98686497164631E-03
2305	2.04007465231599E-03
2306	3.37890493358146E-03
2307	3.35075381910202E-03
2308	1.66381094327077E-03
2309	1.42326738231951E-03
2310	1.8078562812781E-03
2311	1.92138042657248E-03
2312	2.2834023337097E-03
2313	2.23419009164215E-03
2314	1.98332471723507E-03
2315	1.83869589523839E-03
2316	1.37731844831613E-03
2317	1.26932906124995E-03
2318	1.36143262501778E-03
2319	1.72497668212521E-03
2320	2.45149937898962E-03
2321	2.9431958532777E-03
2322	3.82751066373941E-03
2323	3.94110148244177E-03
2324	3.26648831335894E-03
2325	3.12580101817188E-03
2326	3.02875649536951E-03
2327	2.78217514639347E-03
2328	2.75437446697005E-03
2329	2.43262070577256E-03
2330	1.33778900504331E-03
2331	1.16103922716582E-03
2332	1.43514693991424E-03
2333	1.87345639416479E-03
2334	3.11969460725524E-03
2335	3.72040090852775E-03
2336	4.37805845936725E-03
2337	4.25908323790142E-03
2338	3.01932927399651E-03
2339	2.89037827349952E-03
2340	3.37322222748773E-03
2341	2.77140550524611E-03
2342	1.50874793310796E-03
2343	1.68134958399041E-03
2344	1.53747176902758E-03
2345	1.69711360024237E-03
2346	4.07750765049012E-03
2347	5.16406096401995E-03
2348	5.70621977515551E-03
[truncated: 152 more rows]
