# Supplementary material for: Machine learning-assisted non-destructive plasticizer identification and quantification in historical PVC objects based on IR spectroscopy
Source: Sci Rep. 2022 Mar 23;12:5017. doi: 10.1038/s41598-022-08862-1 (PMC8943100; doi:10.1038/s41598-022-08862-1)
Supplement: Supplementary file 1 — Supplementary Information 1. [file 41598_2022_8862_MOESM1_ESM.zip › Plasticizers_PVC_data/NIR_all/HS122_idle.txt]

Wavelength	C:\Documents and Settings\All Users\Application Data\ASD\Indico Pro\Projects\David\HS122_idle.txt
350	0.188156969417388
351	0.204533476047213
352	0.173238798935537
353	0.153113695396554
354	0.146221617660781
355	0.132245066919996
356	0.117195916483199
357	0.110438203523067
358	0.117806595528061
359	0.115894715779825
360	0.105506211014442
361	0.092822511070435
362	8.96717721518901E-02
363	9.06839099897541E-02
364	9.06598616139259E-02
365	8.36855030566709E-02
366	7.94953011301195E-02
367	8.01715862927652E-02
368	8.03136315425576E-02
369	8.03754655811939E-02
370	7.92174880368191E-02
371	7.50739016065517E-02
372	7.07247233466788E-02
373	0.068204847131316
374	6.95989188973821E-02
375	7.96646849356994E-02
376	8.25360429856468E-02
377	6.86106864096739E-02
378	6.97725534154026E-02
379	7.43096531102322E-02
380	7.46855440946947E-02
381	8.15678403290879E-02
382	8.49811998646342E-02
383	8.25244991670498E-02
384	8.04953384125643E-02
385	8.04317550376005E-02
386	8.41481426315187E-02
387	9.36444543014184E-02
388	0.101774429731435
389	0.106110918815261
390	0.106571142643158
391	0.109947487173011
392	0.117279809835014
393	0.127224690556426
394	0.132760451937369
395	0.136337385139358
396	0.140972437909975
397	0.149748050491692
398	0.156886110547676
399	0.160644765427296
400	0.164157262402393
401	0.167587535899568
402	0.171068696690856
403	0.174496472584987
404	0.179059315865433
405	0.18319763492964
406	0.184704947101893
407	0.186924350865881
408	0.18902197753974
409	0.189729342851187
410	0.18910930864558
411	0.189091974040855
412	0.19046008809207
413	0.191109091442467
414	0.191818656101879
415	0.192603760388999
416	0.192367204611765
417	0.192013185002915
418	0.191740717216975
419	0.191378602959312
420	0.191128515637194
421	0.191227386360537
422	0.191806007039201
423	0.191502888383323
424	0.190837080580431
425	0.190531490649414
426	0.19074006971372
427	0.190622743485101
428	0.18992235272104
429	0.189866711441318
430	0.189983297556139
431	0.190002745147044
432	0.189890857546194
433	0.189252073291378
434	0.188484852715303
435	0.18853453376356
436	0.1882467812846
437	0.187595958199627
438	0.186910615415578
439	0.186527330460894
440	0.186173738432292
441	0.185583929227825
442	0.18498643963239
443	0.18429130419679
444	0.183627937413853
445	0.183762089699553
446	0.183758631025968
447	0.183386943574995
448	0.183172382133352
449	0.18270899239593
450	0.182318526759784
451	0.182688909035499
452	0.182615020551642
453	0.182353995480367
454	0.182462579197571
455	0.182416440225979
456	0.182480477917018
457	0.182832105842472
458	0.183020099486218
459	0.183127002032052
460	0.183200678889066
461	0.183181318016371
462	0.183195832920129
463	0.183245351469722
464	0.183200451177326
465	0.183586516473832
466	0.184055612665892
467	0.18393921099698
468	0.183984366223146
469	0.184343469293256
470	0.185018718733055
471	0.185899281081527
472	0.187078591451485
473	0.188527296260899
474	0.189776502790437
475	0.191404980179006
476	0.193464327376843
477	0.195293414511272
478	0.19738191826391
479	0.199775287938839
480	0.202317081878882
481	0.205025807722882
482	0.207682682456013
483	0.210109623494141
484	0.212995045744792
485	0.216154711128588
486	0.219287733260396
487	0.222157271369338
488	0.224739599277756
489	0.227180518464094
490	0.229952483501082
491	0.232521498964148
492	0.234805579944812
493	0.237035615729337
494	0.239168553936143
495	0.241023646055452
496	0.242398320038691
497	0.243760749519911
498	0.245151764734123
499	0.246554441757657
500	0.248139702757064
501	0.249632561558007
502	0.250952505073152
503	0.252474076239355
504	0.254246294093233
505	0.25624854838896
506	0.258379217980109
507	0.260706876332067
508	0.263226176963604
509	0.265894623650427
510	0.268550494464782
511	0.271295699905793
512	0.274309918124442
513	0.277794163716175
514	0.281551180144186
515	0.285430724528029
516	0.289483393934822
517	0.29375869520064
518	0.298304026640339
519	0.303221125035738
520	0.308179709089495
521	0.313210581686766
522	0.318530902293187
523	0.324121847722905
524	0.329854703444478
525	0.335556787076875
526	0.341131259471567
527	0.346696516338931
528	0.352286841807094
529	0.357662510388908
530	0.362696218174336
531	0.367309434458195
532	0.371422558705244
533	0.375054860517583
534	0.378082533329191
535	0.380328546557687
536	0.381731185791502
537	0.382240643147825
538	0.38183630288526
539	0.380544862275895
540	0.37837796524779
541	0.375361049833708
542	0.371566379206317
543	0.367152804678
544	0.362332448196197
545	0.357443550276764
546	0.352579043194703
547	0.348016910165519
548	0.344145262705589
549	0.340860139843755
550	0.33842628546207
551	0.337129897940376
552	0.33673824914445
553	0.337425945379792
554	0.339281563795441
555	0.342046867063098
556	0.345792291668157
557	0.350481606437598
558	0.355945186711788
559	0.362195528790006
560	0.369131557924271
561	0.376600509487222
562	0.384362600575274
563	0.392461601730672
564	0.400999286611636
565	0.409779465152472
566	0.418707584960198
567	0.427714739424341
568	0.436767807321857
569	0.445798649039761
570	0.454805851526542
571	0.463796146189629
572	0.472988973410164
573	0.482347989760951
574	0.491660667493734
575	0.500771713861364
576	0.509637098171809
577	0.518251791842013
578	0.526616078126225
579	0.534847777834729
580	0.54366908547537
581	0.555221533021305
582	0.56718454087481
583	0.57836913499789
584	0.588337607359758
585	0.595921306793908
586	0.601796766288038
587	0.607084055710434
588	0.611165133098514
589	0.614375937190244
590	0.61713479564707
591	0.619662662615682
592	0.622131522304092
593	0.624360211536255
594	0.625484147969911
595	0.625958572589621
596	0.626036977207775
597	0.625919034277335
598	0.625844886246923
599	0.625142032484029
600	0.623047564988759
601	0.620399997652532
602	0.618309968417281
603	0.61772693779995
604	0.619355959534466
605	0.621899087833623
606	0.62474379762878
607	0.628030846183395
608	0.631319323119957
609	0.634388319685823
610	0.637227955747658
611	0.640859945945661
612	0.645334480015688
613	0.650132295195931
614	0.653475472876598
615	0.655677768593381
616	0.657261675154916
617	0.658509393629537
618	0.659515392910807
619	0.660134831628209
620	0.659990912370447
621	0.658487218931866
622	0.656059643379617
623	0.653438639527531
624	0.650804973201773
625	0.648249519565015
626	0.645825832451848
627	0.643554512178945
628	0.641393310952717
629	0.639354269915283
630	0.637499405171096
631	0.635845434215268
632	0.634345262062713
633	0.632931234666319
634	0.631783024993558
635	0.630826904935295
636	0.629945332007448
637	0.629054865093779
638	0.628172786787253
639	0.627295844330728
640	0.626363884905853
641	0.625442263609495
642	0.624569137891423
643	0.623772805179808
644	0.622914021817861
645	0.622041039344043
646	0.621218783897338
647	0.620297283972395
648	0.619403325623388
649	0.618589264953617
650	0.617702057408462
651	0.616765751690876
652	0.615824127267294
653	0.614948672846647
654	0.614053783148856
655	0.613134062660255
656	0.612208906388136
657	0.611288744901775
658	0.610323466983418
659	0.609286042424791
660	0.608206168571448
661	0.607182768696409
662	0.606184440187953
663	0.605028347459123
664	0.603925988998432
665	0.602849589473231
666	0.601692652610045
667	0.600510811974174
668	0.599362025239995
669	0.598276222848915
670	0.597181710664032
671	0.596122075080336
672	0.59510822375987
673	0.594108322434043
674	0.593106225245026
675	0.592168978431796
676	0.59138744978201
677	0.590605218464908
678	0.589837174868772
679	0.58911911490718
680	0.588448122835504
681	0.587836012735491
682	0.587245533833815
683	0.586557063712349
684	0.585897678631471
685	0.585263195981932
686	0.584590056586171
687	0.583839020389697
688	0.583044181178509
689	0.58225400880395
690	0.58149619379035
691	0.580802131187671
692	0.580128302392994
693	0.579308376072476
694	0.57844726187485
695	0.577600053744678
696	0.576798256807084
697	0.575952677760474
698	0.575072849255369
699	0.574179866900873
700	0.573249050934109
701	0.572304344301148
702	0.57137834189981
703	0.570528846165676
704	0.569682612188708
705	0.56882304148325
706	0.567956902885112
707	0.567079517070288
708	0.566189582033508
709	0.565300434173893
710	0.564477417027411
711	0.563660035863413
712	0.562815982465404
713	0.561950564724539
714	0.561087856963715
715	0.560207871431506
716	0.559281035674496
717	0.558416646577016
718	0.55755280446698
719	0.556631911906314
720	0.555694944219357
721	0.554805581755489
722	0.553962979530204
723	0.553082843700652
724	0.552200497451056
725	0.551291422699822
726	0.550326476281301
727	0.549391541955975
728	0.548499570480326
729	0.547631854804641
730	0.546702261894376
731	0.545809568750288
732	0.544957643723014
733	0.54405636657243
734	0.54321295250835
735	0.542350183491259
736	0.541367889753303
737	0.540439863203908
738	0.539535848716738
739	0.538628051698139
740	0.537756938508904
741	0.536849178591799
742	0.535891239122338
743	0.534913813665001
744	0.533994033546088
745	0.533119086553772
746	0.532272103496692
747	0.531555696206007
748	0.530786115289212
749	0.52991552488471
750	0.529162718827351
751	0.52837863630769
752	0.527565193764542
753	0.526792032422791
754	0.526069798503119
755	0.525377046140461
756	0.524683367909529
757	0.523970024250096
758	0.523194635474464
759	0.52237042079891
760	0.521575917588446
761	0.520801054288064
762	0.520020605280545
763	0.519218214526362
764	0.518490106673418
765	0.517800297309967
766	0.517104356127276
767	0.516376894850827
768	0.515575889100017
769	0.51475325483888
770	0.514025080840338
771	0.513318563201342
772	0.512620128712213
773	0.511917530724633
774	0.511162453959908
775	0.510337521739893
776	0.509487526204466
777	0.508762825449014
778	0.507997810566246
779	0.507218312640151
780	0.506510900666084
781	0.505735860077163
782	0.504953753053684
783	0.504220374012429
784	0.503521681769213
785	0.50280402164754
786	0.502073075081641
787	0.501382948669762
788	0.500675781703176
789	0.499921848478301
790	0.499121647914336
791	0.498382543593161
792	0.497650135278122
793	0.496885660848888
794	0.496083395482837
795	0.495303367483342
796	0.49453203992437
797	0.493734419847419
798	0.49299267748346
799	0.492276895435161
800	0.491552105689264
801	0.490815805882511
802	0.490070807567003
803	0.489320982007142
804	0.488569266409688
805	0.487824909877258
806	0.487075599983097
807	0.486328041559857
808	0.485688456866584
809	0.485060485461876
810	0.484378715688124
811	0.483613583784429
812	0.482857599257881
813	0.482143587274273
814	0.481470649769837
815	0.480763079895485
816	0.480093473907099
817	0.479476392331729
818	0.478777113983831
819	0.478047929548051
820	0.477330856591473
821	0.476666499867031
822	0.476032455935594
823	0.475379793292556
824	0.4746848002241
825	0.474008822107718
826	0.473304641335551
827	0.47258979661723
828	0.471936233585032
829	0.471282647935131
830	0.470638252240401
831	0.470022265031849
832	0.469436858288813
833	0.468789934225076
834	0.468073032220746
835	0.46738257197893
836	0.466736072002773
837	0.466137151404663
838	0.465569776997764
839	0.464974410368269
840	0.464313800040829
841	0.463612553852335
842	0.46300283802943
843	0.462340752243459
844	0.461669570783604
845	0.46109021705604
846	0.460450457791562
847	0.459766335019064
848	0.459091095943689
849	0.458521394353103
850	0.457911137086955
851	0.457263918733931
852	0.456661607228634
853	0.455995386019143
854	0.4552900864934
855	0.45458951767445
856	0.453931499953404
857	0.453287168097321
858	0.452631010325469
859	0.451942943039779
860	0.451273212597486
861	0.450620596376793
862	0.449952952620263
863	0.449172329624924
864	0.448349880212381
865	0.447534811199086
866	0.446749126529549
867	0.44606500277137
868	0.445436381793946
869	0.444802637279936
870	0.444177505558794
871	0.443620468340602
872	0.443088749049579
873	0.442421684332241
874	0.44181701267239
875	0.441261336498775
876	0.440702408733159
877	0.440210565146028
878	0.439690133892511
879	0.439111784062884
880	0.438539636887194
881	0.437840332303857
882	0.437093784428338
883	0.436412558054814
884	0.435673962789577
885	0.434947797179803
886	0.434240633567676
887	0.433452826348208
888	0.432610567448616
889	0.431743229269275
890	0.430892910361701
891	0.430155152115787
892	0.429401149397291
893	0.428555782199092
894	0.427647546425594
895	0.426760078021652
896	0.425866542202325
897	0.424921908961946
898	0.424016466070898
899	0.423167258338484
900	0.422322433399432
901	0.421331518825668
902	0.420360390023897
903	0.41944848487126
904	0.418584073807139
905	0.417717083194113
906	0.416757682025883
907	0.415733828822512
908	0.414837724621626
909	0.413896515489679
910	0.412984389699414
911	0.412215687284329
912	0.411490117554928
913	0.410793613637702
914	0.41016699318252
915	0.409715548624933
916	0.409374607372618
917	0.409109973012386
918	0.408891560250727
919	0.408694345036029
920	0.408475602761825
921	0.408258226576245
922	0.408136870801491
923	0.408082064369659
924	0.408059220524219
925	0.40802244268943
926	0.407898091480279
927	0.407768833325092
928	0.407671772458134
929	0.407594134986737
930	0.407466510030818
931	0.407302067130754
932	0.407135014361139
933	0.406992106173957
934	0.406894751731194
935	0.406820330205907
936	0.406712613495069
937	0.406559673719205
938	0.406431926858655
939	0.406360524513478
940	0.406235436196682
941	0.406066578395948
942	0.405848263457593
943	0.405581619988503
944	0.405378376588793
945	0.405175749612435
946	0.404935206051328
947	0.404726432415051
948	0.40444074787714
949	0.404092680662354
950	0.403750850458597
951	0.403450281223793
952	0.403164113556684
953	0.402872371095989
954	0.402580491454429
955	0.402158271152819
956	0.401736421446083
957	0.401459179688057
958	0.401105562153821
959	0.400723380053276
960	0.400347211682072
961	0.399985378029586
962	0.3996748477803
963	0.399386429219286
964	0.399072777226926
965	0.398679503516566
966	0.398289554050217
967	0.397919802571311
968	0.397540093426956
969	0.397139886719727
970	0.396713467483527
971	0.396303801859009
972	0.396083110435663
973	0.39570525960634
974	0.395185015842917
975	0.394698518780763
976	0.394355735560226
977	0.393940407950717
978	0.393432298956493
979	0.393102592944146
980	0.392758518424752
981	0.392377884845971
982	0.391979150306382
983	0.391553698442296
984	0.39104794342339
985	0.390543459150011
986	0.390205648787969
987	0.389739849274469
988	0.38928627713245
989	0.388916683417612
990	0.388346572852926
991	0.387916645173022
992	0.387497441528953
993	0.38685284729496
994	0.386482577225089
995	0.386088626427902
996	0.385514022933443
997	0.384865855720767
998	0.38442029424663
999	0.384039884172214
1000	0.383575865676296
1001	0.3551357715336
1002	0.35480276700126
1003	0.354274011524851
1004	0.353619104595198
1005	0.352878982953373
1006	0.352150065264774
1007	0.351311488825531
1008	0.349878776121817
1009	0.349161410688823
1010	0.348880659092608
1011	0.348483591359809
1012	0.348222188063259
1013	0.348472753605953
1014	0.348119240476062
1015	0.34731251738789
1016	0.347039585627752
1017	0.346847214191629
1018	0.346680776389621
1019	0.34707917381304
1020	0.346719224364621
1021	0.345750679430501
1022	0.345229582557668
1023	0.344619240331759
1024	0.343995692197777
1025	0.34359972072501
1026	0.343164932856909
1027	0.342446379718447
1028	0.341810122089966
1029	0.341755429808666
1030	0.342236581053127
1031	0.342205703032977
1032	0.342393797587458
1033	0.342334366959477
1034	0.341872353773925
1035	0.341643536884673
1036	0.341862572423212
1037	0.341377668118674
1038	0.340238344590742
1039	0.339581734223455
1040	0.338446753595264
1041	0.338000659838989
1042	0.338426004754239
1043	0.338561212542803
1044	0.338727378473526
1045	0.339117924361954
1046	0.339113698351689
1047	0.338733388101755
1048	0.338737422829022
1049	0.338832052139814
1050	0.338922494076891
1051	0.33939341725828
1052	0.33932554761777
1053	0.339054288225976
1054	0.338536395453925
1055	0.337175800149563
1056	0.336748573458579
1057	0.336690809040004
1058	0.336567684113082
1059	0.33707746232507
1060	0.337428324177485
1061	0.337127149067252
1062	0.336229862530327
1063	0.335779775347194
1064	0.335006058321105
1065	0.334689632007975
1066	0.334760095091568
1067	0.334738357706274
1068	0.335041297918314
1069	0.334861291272267
1070	0.334338947969455
1071	0.334009654215007
1072	0.333185769992977
1073	0.332993579650626
1074	0.333802074513242
1075	0.333854417776761
1076	0.333587876823724
1077	0.333543363120735
1078	0.333374236133165
1079	0.332627157287114
1080	0.332361976835041
1081	0.332552036218074
1082	0.332383777696191
1083	0.332057954308455
1084	0.331827895405643
1085	0.33147697951242
1086	0.331359033442102
1087	0.331513843066335
1088	0.331361254075587
1089	0.331161854698158
1090	0.331038647034738
1091	0.330764855506594
1092	0.330387447996452
1093	0.330469639229206
1094	0.330761132981513
1095	0.330781188153141
1096	0.330692611953551
1097	0.330568782719232
1098	0.330202384764166
1099	0.32999913137232
1100	0.329982423129262
1101	0.329733218262737
1102	0.329342311698564
1103	0.329036086215791
1104	0.328483234339441
1105	0.328206635413361
1106	0.328386456934923
1107	0.328213806591626
1108	0.328104568546326
1109	0.327605715937493
1110	0.327267284002851
1111	0.326621488835295
1112	0.325893260484118
1113	0.326008806852079
1114	0.325467603341522
1115	0.324453746973164
1116	0.324031127238375
1117	0.323854806738893
1118	0.323246116040019
1119	0.32295724567317
1120	0.322382614696078
1121	0.321172142484708
1122	0.320250905646587
1123	0.319604002338351
1124	0.318682075550806
1125	0.317582844785488
1126	0.316508510681761
1127	0.315387325726579
1128	0.314280453022402
1129	0.31298502307201
1130	0.312001745075579
1131	0.311398663476864
1132	0.310045356629692
1133	0.308987060819326
1134	0.308178472178253
1135	0.307138334197436
1136	0.30565614833699
1137	0.304771754099692
1138	0.304151471042542
1139	0.303320019568892
1140	0.302754486855251
1141	0.302126180142897
1142	0.301151429674694
1143	0.300474987787697
1144	0.299997246619144
1145	0.299751880086612
1146	0.299086036821613
1147	0.298267495953987
1148	0.297768060922491
1149	0.297180773693549
1150	0.296357133043977
1151	0.295648144802823
1152	0.294813455704924
1153	0.293605288827884
1154	0.29252915694216
1155	0.291723183870785
1156	0.290516168351253
1157	0.289189131335314
1158	0.287532394394883
1159	0.285354729086584
1160	0.283666268164905
1161	0.282173927523101
1162	0.280165277801368
1163	0.278643241387229
1164	0.276881638201718
1165	0.274247029653373
1166	0.271948405751055
1167	0.270174040125042
1168	0.268426227219679
1169	0.266699409926293
1170	0.26515417530304
1171	0.26348497253648
1172	0.261189503955988
1173	0.259742877302645
1174	0.259024028804276
1175	0.257746958470335
1176	0.256552291667015
1177	0.255405980503691
1178	0.253987965875048
1179	0.252704212144508
1180	0.251841458601082
1181	0.250464557794642
1182	0.248738900642891
1183	0.247081836218378
1184	0.245232418206304
1185	0.243590286197268
1186	0.242092718968076
1187	0.240458512635951
1188	0.238856625280981
1189	0.237371563791232
1190	0.236032184665969
1191	0.23467837871515
1192	0.233712185237229
1193	0.232880823362521
1194	0.232437334456391
1195	0.232406213896912
1196	0.232488360239637
1197	0.232743640023092
1198	0.233279547184461
1199	0.234042960071674
1200	0.235018915500313
1201	0.236175566784168
1202	0.237675058371836
1203	0.239065270999471
1204	0.240059718033814
1205	0.241093496812014
1206	0.242421335319418
1207	0.243774786371202
1208	0.245144609132039
1209	0.246706666950015
1210	0.248119003067887
1211	0.249583119647452
1212	0.251026041457736
1213	0.252662353338697
1214	0.254376121166917
1215	0.256081488227694
1216	0.257891245757396
1217	0.259666384511777
1218	0.261344175578988
1219	0.26328391587827
1220	0.265327190324608
1221	0.267238696900699
1222	0.269225224878847
1223	0.271100326480685
1224	0.272724774823485
1225	0.274465240843199
1226	0.276320353340306
1227	0.278179540160726
1228	0.27993084169927
1229	0.281355751963539
1230	0.282787132218033
1231	0.284193994951027
1232	0.285503850118318
1233	0.286812194780571
1234	0.288145076876305
1235	0.289390879225068
1236	0.290496135726727
1237	0.291691331804587
1238	0.29278566664951
1239	0.293743960485945
1240	0.294443370461813
1241	0.295494649233205
1242	0.296385546471067
1243	0.297062655384517
1244	0.297914204136656
1245	0.298721847309371
1246	0.299313379630479
1247	0.299818433434644
1248	0.300465020098128
1249	0.301091952647566
1250	0.301575543665769
1251	0.302227469362925
1252	0.302925524632969
1253	0.303398422012541
1254	0.303699109293843
1255	0.304173215493024
1256	0.304746476823283
1257	0.305177045365541
1258	0.305672752313646
1259	0.30601944420067
1260	0.306144330162172
1261	0.306309469673611
1262	0.306692276836949
1263	0.307327630176036
1264	0.307919693779709
1265	0.308088592205302
1266	0.308321353022395
1267	0.308623252213552
1268	0.308762018082168
1269	0.308990033971687
1270	0.309342889578151
1271	0.309558375249699
1272	0.309684077349296
1273	0.309964203311173
1274	0.310184854369458
1275	0.310373664559797
1276	0.310702247789252
1277	0.31109972393565
1278	0.311432290393242
1279	0.311688948734136
1280	0.311881130339666
1281	0.312021587146535
1282	0.31220035048804
1283	0.312297202037117
1284	0.312509415723416
1285	0.312864341015136
1286	0.313109289128938
1287	0.313219410081629
1288	0.313171744858483
1289	0.313116479187917
1290	0.313281518229132
1291	0.313407107500363
1292	0.313658761769646
1293	0.313964276375523
1294	0.314008394055532
1295	0.314043463260046
1296	0.314159932015224
1297	0.314290398601761
1298	0.314457231726541
1299	0.314744508504018
1300	0.314835631526821
1301	0.314778428639462
1302	0.314964488960769
1303	0.315140817192659
1304	0.315425855115848
1305	0.315712921129758
1306	0.31616567293679
1307	0.316173244018978
1308	0.316053714513501
1309	0.316232168164365
1310	0.316414302506455
1311	0.31659695360038
1312	0.316885065509477
1313	0.317127586261375
1314	0.317268436287765
1315	0.317378389104117
1316	0.317446946541183
1317	0.317382807146954
1318	0.317405969863286
1319	0.3176838970952
1320	0.317904674415437
1321	0.317996956305461
1322	0.318005377119946
1323	0.31786124417154
1324	0.317936470322665
1325	0.318219336385745
1326	0.318409226528519
1327	0.318450902086351
1328	0.318481276007
1329	0.318418185885201
1330	0.318451998467315
1331	0.318512685432199
1332	0.318502623724301
1333	0.318609214939406
1334	0.318608349237834
1335	0.318582896366489
1336	0.318781895246051
1337	0.318825234762825
1338	0.31868353725354
1339	0.31847540921469
1340	0.31818776131504
1341	0.318169651870167
1342	0.318187325348707
1343	0.317956577207818
1344	0.317705622960881
1345	0.317534769299362
1346	0.317341637692182
1347	0.316999172107124
1348	0.316495304359328
1349	0.315654511314705
1350	0.314740613576856
1351	0.314096536203183
1352	0.313331814984992
1353	0.312205949634939
1354	0.310852242326922
1355	0.309605585323854
1356	0.308488017775838
1357	0.307141675362031
1358	0.305831715454657
1359	0.304387162257332
1360	0.302833122701272
1361	0.301322867349142
1362	0.299948409620827
1363	0.29868849567595
1364	0.297339458081636
1365	0.295816200589937
1366	0.294380095645316
1367	0.292994876749979
1368	0.291475521334296
1369	0.2898947722222
1370	0.288334043643234
1371	0.286685318659101
1372	0.284915011541811
1373	0.28306076742215
1374	0.281210293003631
1375	0.279449959176901
1376	0.277776981669124
1377	0.276175646826412
1378	0.274504854701759
1379	0.27277868975798
1380	0.271088311652554
1381	0.269470090017632
1382	0.268097743825298
1383	0.26679185420629
1384	0.2653728145273
1385	0.264239715557644
1386	0.263325106499374
1387	0.262273565416468
1388	0.261386390732884
1389	0.26073098338304
1390	0.260172099865205
1391	0.259522754169732
1392	0.259230039945528
1393	0.259131123760948
1394	0.258857332581879
1395	0.258714261265394
1396	0.258756628143245
1397	0.258795250339682
1398	0.258951930787235
1399	0.259050259857948
1400	0.259047289680488
1401	0.259284125901293
1402	0.259685537910281
1403	0.260036960256736
1404	0.260270660168111
1405	0.26039782868676
1406	0.260356000563758
1407	0.260344965245869
1408	0.260591826907586
1409	0.260723214878456
1410	0.260732920350123
1411	0.260852695659033
1412	0.261000755828049
1413	0.261124398531844
1414	0.261174745805513
1415	0.261327448786895
1416	0.261701541089955
1417	0.262178930891705
1418	0.262696315016134
1419	0.263356235408416
1420	0.264042432683272
1421	0.264487196282718
1422	0.26495732002713
1423	0.265531660995227
1424	0.266066885095802
1425	0.26645248386414
1426	0.26698891351757
1427	0.267673491381557
1428	0.268406115869693
1429	0.268984329410195
1430	0.26960754093638
1431	0.270477658698091
1432	0.271364751533389
1433	0.272453927375126
1434	0.273740789249369
1435	0.27505562843301
1436	0.276502080800625
1437	0.278000363774941
1438	0.279500418244157
1439	0.281036181397633
1440	0.282454183511399
1441	0.2837838054061
1442	0.285153197813748
1443	0.286466480481018
1444	0.287665590751553
1445	0.288894067812972
1446	0.290196285563202
1447	0.29137487584515
1448	0.292468794224822
1449	0.293526511164745
1450	0.294553849250762
1451	0.295681623134259
1452	0.296783093766834
1453	0.297827670321999
1454	0.298871887579581
1455	0.29986586025919
1456	0.300894673289904
1457	0.301893919888704
1458	0.302742342161425
1459	0.303595529099896
1460	0.304433920062824
1461	0.305217042023919
1462	0.306062004919269
1463	0.306834303239582
1464	0.307460839654365
1465	0.308119759320585
1466	0.308784933265268
1467	0.30943316415805
1468	0.310020646983304
1469	0.310690594839437
1470	0.311428401186773
1471	0.312019218135342
1472	0.312719641264534
1473	0.313532041413606
1474	0.314123497315002
1475	0.314851304666845
1476	0.315762603083292
1477	0.316456434420647
1478	0.317178854963456
1479	0.31798935044622
1480	0.318594144000824
1481	0.319189173981206
1482	0.319951522191414
1483	0.320653305255261
1484	0.321293452890317
1485	0.322097340869555
1486	0.32284121918092
1487	0.323439729028784
1488	0.324111461836706
1489	0.324646403770746
1490	0.325076072051187
1491	0.32572745213638
1492	0.326475289857408
1493	0.327157780770481
1494	0.327754368184144
1495	0.328270850396399
1496	0.32891854101294
1497	0.329617403338747
1498	0.330146565023756
1499	0.330707118230389
1500	0.331449249739056
1501	0.332132504228213
1502	0.3327382640839
1503	0.333438699673618
1504	0.334044419476938
1505	0.334582436281813
1506	0.33515589848138
1507	0.335690927607213
1508	0.336231758232784
1509	0.336817478309198
1510	0.337456263387019
1511	0.338081117304881
1512	0.33860537725681
1513	0.338991072830653
1514	0.339409618627208
1515	0.339811261835338
1516	0.340312035527977
1517	0.340921158611565
1518	0.34133770349008
1519	0.341611064195828
1520	0.342091008010674
1521	0.342578298441745
1522	0.343048728906465
1523	0.343656755225815
1524	0.344224481747575
1525	0.344603817524704
1526	0.345036688918891
1527	0.345605476508513
1528	0.346200694682962
1529	0.34669602641745
1530	0.347202285352149
1531	0.347757498442166
1532	0.348153325526397
1533	0.348503728481557
1534	0.348986450757237
1535	0.349450178470539
1536	0.349881001299231
1537	0.350423913924634
1538	0.350959355952959
1539	0.351385966119944
1540	0.351850504339586
1541	0.352442921368282
1542	0.352962869791887
1543	0.353340805863807
1544	0.353805417383654
1545	0.35433865784993
1546	0.3547405845442
1547	0.355093970356193
1548	0.355533855662656
1549	0.355937873317191
1550	0.356283293323311
1551	0.356581969390549
1552	0.356939562264166
1553	0.357407485210544
1554	0.357847794413359
1555	0.358342622053148
1556	0.358746291277683
1557	0.358951163407978
1558	0.359301676112513
1559	0.359764299031233
1560	0.360136436863459
1561	0.360563477883354
1562	0.360888092101373
1563	0.361149916519452
1564	0.361558588087202
1565	0.36188263879178
1566	0.362275145430456
1567	0.36275117030869
1568	0.363048881650546
1569	0.363258033064697
1570	0.3635077493119
1571	0.363794447618426
1572	0.364029800852231
1573	0.364376436985547
1574	0.364773658809651
1575	0.364936406896258
1576	0.365087365657978
1577	0.36538356547886
1578	0.365490422450823
1579	0.365522397654359
1580	0.365914904703847
1581	0.36633530551868
1582	0.366519403889041
1583	0.366692610160285
1584	0.366847155149342
1585	0.366887655641918
1586	0.366940329925814
1587	0.367110149070567
1588	0.367282558295167
1589	0.367435062195063
1590	0.367584911940491
1591	0.367858201245374
1592	0.36806691774556
1593	0.367984285734257
1594	0.368078221512376
1595	0.368224965946999
1596	0.368158449054441
1597	0.368172493363664
1598	0.368224079095706
1599	0.368306560561413
1600	0.368540858072802
1601	0.36881952901701
1602	0.368877451758228
1603	0.368761465611093
1604	0.368797443477615
1605	0.368880911770133
1606	0.368912030065238
1607	0.36894123294179
1608	0.368801137152143
1609	0.368596090484048
1610	0.368562184400649
1611	0.368500778377442
1612	0.368263047035901
1613	0.368015683603513
1614	0.367690947422179
1615	0.367259272210376
1616	0.366787338812672
1617	0.366197511907386
1618	0.365490170007188
1619	0.364636308313827
1620	0.363818041372239
1621	0.363045229107867
1622	0.362083667039447
1623	0.361091034287612
1624	0.360012200037741
1625	0.358872159688115
1626	0.35798131329836
1627	0.357077330190425
1628	0.356216302285096
1629	0.355539550057746
1630	0.354749934161107
1631	0.354148237326423
1632	0.35378924541255
1633	0.353388408157443
1634	0.352960198226259
1635	0.352548540657707
1636	0.352360839309568
1637	0.352198440889485
1638	0.3518016020369
1639	0.351641173821971
1640	0.351481314081634
1641	0.350771877421822
1642	0.349926392384101
1643	0.348896209602006
1644	0.347325525114188
1645	0.34570831101963
1646	0.343924475343899
1647	0.341380626932419
1648	0.338358494408892
1649	0.334908145944671
1650	0.331070828884321
1651	0.326810312027857
1652	0.321853822933785
1653	0.316374990618748
1654	0.310508334807204
1655	0.304562097312816
1656	0.298539184577708
1657	0.292148363692535
1658	0.285900384244098
1659	0.279884992354091
1660	0.27398491675953
1661	0.26891559052835
1662	0.264620631087787
1663	0.260580075440167
1664	0.257276633059274
1665	0.254926167552776
1666	0.252802265625566
1667	0.250759894704528
1668	0.24915950424243
1669	0.24787471866919
1670	0.246804511062269
1671	0.245987057976712
1672	0.244945770628483
1673	0.243544325288846
1674	0.241950431263033
1675	0.240294516230387
1676	0.238844341860853
1677	0.237345704068667
1678	0.235385852914478
1679	0.233039199217906
1680	0.230350271789071
1681	0.22709389292757
1682	0.223352945820963
1683	0.21916204501509
1684	0.214598198337424
1685	0.209770632038398
1686	0.204276636030844
1687	0.198376577334019
1688	0.192411236810672
1689	0.185897948431261
1690	0.179276587040157
1691	0.172911299518494
1692	0.166314096767399
1693	0.159651756290291
1694	0.153180198969902
1695	0.146853359727842
1696	0.14073089504938
1697	0.134796775055193
1698	0.129028669121028
1699	0.123278773359618
1700	0.117484737263541
1701	0.112036954989614
1702	0.107084170354492
1703	0.101998397777527
1704	9.69238894393188E-02
1705	9.21209966070482E-02
1706	8.75130786289403E-02
1707	8.29323903791836E-02
1708	0.07847296529595
1709	7.43309277950518E-02
1710	7.01932136150452E-02
1711	6.64060383774534E-02
1712	6.29172216867674E-02
1713	5.97826579390406E-02
1714	5.67498449196743E-02
1715	5.45240446191321E-02
1716	5.29108096010177E-02
1717	5.18655141884905E-02
1718	5.12696173226489E-02
1719	5.15521224706056E-02
1720	5.25298221441787E-02
1721	5.41251960130575E-02
1722	5.64744230447805E-02
1723	5.91618669088775E-02
1724	6.22592145070134E-02
1725	6.59907640197635E-02
1726	6.99588273535522E-02
1727	0.073758360912511
1728	7.76778189086316E-02
1729	8.19305396104456E-02
1730	8.59005307755552E-02
1731	8.94785213166727E-02
1732	9.31183295637676E-02
1733	9.63435516405333E-02
1734	9.87878820685549E-02
1735	0.101329428373634
1736	0.103841352081157
1737	0.10537739200699
1738	0.106797456928159
1739	0.108417676326708
1740	0.109478324302237
1741	0.11050039116162
1742	0.111894264676421
1743	0.112679253009332
1744	0.113123348378974
1745	0.114024203170359
1746	0.11450040802016
1747	0.114895093056222
1748	0.115962079259123
1749	0.116876168117177
1750	0.117629456928992
1751	0.118473613460354
1752	0.11933934652969
1753	0.119846855849659
1754	0.120898044418713
1755	0.122300191517037
1756	0.12383333170147
1757	0.125745608035434
1758	0.127470789527433
1759	0.129301776672527
1760	0.131170149144367
1761	0.132782986266567
1762	0.134928813238582
1763	0.137564850192301
1764	0.139848427353056
1765	0.142201576000536
1766	0.144593651882831
1767	0.146777589818806
1768	0.149176130232474
1769	0.151902349690821
1770	0.15448298051392
1771	0.156913860310188
1772	0.15972608872727
1773	0.16225772381594
1774	0.164508137290957
1775	0.167184788128264
1776	0.170129884421889
1777	0.172965626146637
1778	0.175886489272715
1779	0.178824695586159
1780	0.181429699243133
1781	0.183933058338021
1782	0.186792959262811
1783	0.189353840139485
1784	0.191551366688378
1785	0.193867535788141
1786	0.196143250466225
1787	0.198271846925411
1788	0.20030359464235
1789	0.202502422414671
1790	0.20458817144223
1791	0.206808095709734
1792	0.209526097282026
1793	0.211641327083656
1794	0.213405679859762
1795	0.215299529790295
1796	0.21679195434586
1797	0.218597133493725
1798	0.220751760946246
1799	0.222508426659204
1800	0.224207670328808
1801	0.228250355323721
1802	0.22927439342809
1803	0.230114603974367
1804	0.231126129939981
1805	0.232132728469067
1806	0.232974231591516
1807	0.233897322233154
1808	0.234506361161615
1809	0.234576824025113
1810	0.234924709063156
1811	0.235215121948241
1812	0.235428798323934
1813	0.235917771866052
1814	0.236250807309869
1815	0.236352985776439
1816	0.236147695375933
1817	0.236209773471739
1818	0.236263340395661
1819	0.236579325423385
1820	0.236770885709294
1821	0.236793731526003
1822	0.236604045075729
1823	0.236248470368489
1824	0.236292550706096
1825	0.236954511535019
1826	0.237631568147653
1827	0.238280902169677
1828	0.238907720216824
1829	0.239616487655224
1830	0.240649905138608
1831	0.242022636322573
1832	0.243490647915621
1833	0.244832213420713
1834	0.246187820539046
1835	0.247800482313343
1836	0.249347975274237
1837	0.251049442397443
1838	0.252777913389734
1839	0.254561653314263
1840	0.2560776338501
1841	0.25787937557028
1842	0.259714191033673
1843	0.260855122622912
1844	0.262088797605177
1845	0.263738040502284
1846	0.265313642921333
1847	0.266651885125145
1848	0.268002787691345
1849	0.269518113665881
1850	0.270879986742122
1851	0.272038080496067
1852	0.27366800635588
1853	0.27548562701905
1854	0.277072346909114
1855	0.278374981556821
1856	0.279725206726926
1857	0.281377948762683
1858	0.283082762175102
1859	0.284973929340573
1860	0.286695885045647
1861	0.288585008270186
1862	0.290155053999917
1863	0.291640875815054
1864	0.293230032699094
1865	0.295074417813988
1866	0.296971834155715
1867	0.298577486114415
1868	0.300184078073218
1869	0.301335917719342
1870	0.30187001856568
1871	0.302813452697416
1872	0.303699226376357
1873	0.304527498244759
1874	0.305562394985335
1875	0.306662379094056
1876	0.307396724371672
1877	0.30799100490389
1878	0.308612936830665
1879	0.309446330857451
1880	0.309720128683778
1881	0.309558735480246
1882	0.309550612059807
1883	0.309422822580268
1884	0.309085113571579
1885	0.30848035707429
1886	0.308035861657644
1887	0.307373015625292
1888	0.306195654518726
1889	0.304942899695427
1890	0.303682820863881
1891	0.302243305401747
1892	0.300083404457614
1893	0.298575215102578
1894	0.297321885269376
1895	0.296164783641
1896	0.294925885635918
1897	0.293999735069421
1898	0.293125848706285
1899	0.292063650287501
1900	0.291554794408032
1901	0.291349590006561
1902	0.291433900234209
1903	0.292029375219055
1904	0.292525017826109
1905	0.293193830826433
1906	0.293980401018905
1907	0.294853174496659
1908	0.295811570927364
1909	0.296802372676338
1910	0.297612394574942
1911	0.298657332594135
1912	0.299752052208534
1913	0.300692266660094
1914	0.301900934120071
1915	0.302833471787108
1916	0.303475290757481
1917	0.304053857564746
1918	0.304617898029896
1919	0.304982706023422
1920	0.304982971541841
1921	0.305153240356018
1922	0.305428319022151
1923	0.305771195822324
1924	0.305963400575608
1925	0.306162273688244
1926	0.306370786289426
1927	0.306486103119274
1928	0.306566946501647
1929	0.306698277376253
1930	0.306842503897897
1931	0.306930357276865
1932	0.306905225127209
1933	0.306981559276923
1934	0.307299959023156
1935	0.307442577455549
1936	0.307460102612935
1937	0.307595308626257
1938	0.3078225733391
1939	0.307942475496128
1940	0.307897565875226
1941	0.308153814830033
1942	0.308571113190144
1943	0.308892064307676
1944	0.309204038797014
1945	0.309774767859718
1946	0.310534258425576
1947	0.310968887856707
1948	0.311539611759993
1949	0.312285573415323
1950	0.313049084525478
1951	0.313659763295351
1952	0.314453503606538
1953	0.315524112098552
1954	0.316455112878246
1955	0.317328190089785
1956	0.318265483192066
1957	0.319234626940267
1958	0.320183091614437
1959	0.321330795595791
1960	0.322290989927522
1961	0.323588065528055
1962	0.325253339784588
1963	0.326539018202191
1964	0.327725510373497
1965	0.329059401821904
1966	0.330409640342794
1967	0.331537214664458
1968	0.332585622383779
1969	0.333835460469067
1970	0.335089523310526
1971	0.336139856208971
1972	0.337223204632785
1973	0.338438907215821
1974	0.339504709973879
1975	0.34026956915896
1976	0.341116487079225
1977	0.342081822218917
1978	0.34297541801095
1979	0.343712119199172
1980	0.344436488335973
1981	0.345134572080384
1982	0.345965037950921
1983	0.346891473042346
1984	0.347619809260503
1985	0.348476215538113
1986	0.349184308338513
1987	0.349653335567155
1988	0.349649297125688
1989	0.350053597120129
1990	0.350475249261861
1991	0.350970674191487
1992	0.351699592294653
1993	0.352223885126903
1994	0.352633882143877
1995	0.353136372151443
1996	0.353740780893666
1997	0.35413183020905
1998	0.354235478580315
1999	0.354670026801947
2000	0.355184765044571
2001	0.355637638915461
2002	0.356181669852474
2003	0.357014171006671
2004	0.357736128497309
2005	0.358363792416156
2006	0.358998335700981
2007	0.359803368719356
2008	0.360447638615922
2009	0.360924522690395
2010	0.361414241692776
2011	0.36180295191751
2012	0.362328800983808
2013	0.362887916925715
2014	0.363432239939296
2015	0.364015356265825
2016	0.364816440164712
2017	0.365265310766922
2018	0.365579212109952
2019	0.365814801425488
2020	0.365789467147681
2021	0.365951155909531
2022	0.366057453714241
2023	0.366284520531912
2024	0.366678582009987
2025	0.366977867286085
2026	0.3674444116219
2027	0.367645483733533
2028	0.36750241389087
2029	0.367578202870847
2030	0.367674150833976
2031	0.367646750578362
2032	0.367827706956039
2033	0.368292199078201
2034	0.36850464515171
2035	0.368572976876109
2036	0.368825181102919
2037	0.369009601272304
2038	0.369417746843863
2039	0.370273462247306
2040	0.37068977905178
2041	0.370918828184901
2042	0.371247271875112
2043	0.371474660964555
2044	0.371584719040892
2045	0.371558658662996
2046	0.37178882735986
2047	0.372005763919623
2048	0.372095443884611
2049	0.372285504404582
2050	0.372703210397096
2051	0.373028616161744
2052	0.37320014948296
2053	0.373523801991441
2054	0.374191079686364
2055	0.374419899053472
2056	0.3743384699783
2057	0.374474247657418
2058	0.374326320932015
2059	0.374473700610334
2060	0.375412666856752
2061	0.375596122547724
2062	0.375314759842229
2063	0.375083409749049
2064	0.374955109905018
2065	0.374404079168812
2066	0.374194747241653
2067	0.374441696915516
2068	0.374418069966506
2069	0.374320912421054
2070	0.37403323914307
2071	0.373328461177026
2072	0.373321696213221
2073	0.373883912098703
2074	0.373697729720447
2075	0.373570603044437
2076	0.373465838564689
2077	0.372664781620497
2078	0.372048039057289
2079	0.371867875146052
2080	0.371501361964581
2081	0.371177382113593
2082	0.370552589690673
2083	0.370226524719655
2084	0.3699823689903
2085	0.370131285540471
2086	0.370584966017565
2087	0.370817701409544
2088	0.371484354603175
2089	0.371775154337422
2090	0.371450657165406
2091	0.371634892845959
2092	0.37204936412724
2093	0.3724352860737
2094	0.373296855769029
2095	0.373640896244813
2096	0.373602652678098
2097	0.373761343198054
2098	0.37359250116704
2099	0.373111714051539
2100	0.372885285219997
2101	0.372717205929019
2102	0.372570271791424
2103	0.372758721542091
2104	0.37220455994624
2105	0.371231094916952
2106	0.370513087708206
2107	0.36959265118931
2108	0.368427779976072
2109	0.367373598238464
2110	0.366128201587934
2111	0.364512474982393
2112	0.362687922089191
2113	0.360851512519432
2114	0.358877976882304
2115	0.356583190034379
2116	0.354054765235173
2117	0.351446439341109
2118	0.349027308479385
2119	0.346348897316646
2120	0.343333966550689
2121	0.340488551015172
2122	0.33792544875156
2123	0.334676925325491
2124	0.331351250080807
2125	0.327386530073427
2126	0.32269711982926
2127	0.318033511147201
2128	0.313247515530213
2129	0.307876511350943
2130	0.302307724745319
2131	0.296161944504423
2132	0.288837007374886
2133	0.282094940267536
2134	0.274975828975131
2135	0.268383437695286
2136	0.262127383816649
2137	0.255862380647027
2138	0.25036786168557
2139	0.246100561030874
2140	0.243211606512977
2141	0.241391911455889
2142	0.241317520232428
2143	0.242958113527673
2144	0.24523858453994
2145	0.249482656807861
2146	0.253275297575779
2147	0.257942011582834
2148	0.262177389397426
2149	0.267044010625764
2150	0.270863190422215
2151	0.275013856749836
2152	0.277325951984623
2153	0.278343501856086
2154	0.278753476328922
2155	0.277309418441956
2156	0.276171432187029
2157	0.274308368325863
2158	0.272822999894703
2159	0.271097636848311
2160	0.269939797962804
2161	0.268589399071587
2162	0.267463296452513
2163	0.26757103938495
2164	0.267780760072236
2165	0.269723028227663
2166	0.273653733933566
2167	0.276992326695247
2168	0.28083712107226
2169	0.285358432242794
2170	0.290731843733891
2171	0.29539116750247
2172	0.300706272583612
2173	0.305377531135527
2174	0.309623885993301
2175	0.313228319131099
2176	0.316775453873731
2177	0.319638648301568
2178	0.321815912416115
2179	0.323106988169877
2180	0.323700307889297
2181	0.323827520745926
2182	0.322501711707968
2183	0.321482694350417
2184	0.320337907308989
2185	0.319184063543904
2186	0.317179960982054
2187	0.315045860574261
2188	0.313868107160621
2189	0.312744334932109
2190	0.311876563042288
2191	0.311775000527568
2192	0.311834673720815
2193	0.311908916252025
2194	0.31216127145408
2195	0.312955718624144
2196	0.313884235395138
2197	0.315372651874267
2198	0.315676486703155
2199	0.315893915460453
2200	0.315955916527955
2201	0.314929686437445
2202	0.313996317995031
2203	0.313673071413697
2204	0.312588582147404
2205	0.310535012171611
2206	0.30856037875205
2207	0.30617545280304
2208	0.304065606552608
2209	0.301338258458636
2210	0.299596853691743
2211	0.29831426343746
2212	0.297950194478855
2213	0.297376687191658
2214	0.296816492722665
2215	0.296573216024452
2216	0.295980601860803
2217	0.294989471159925
2218	0.294179512575901
2219	0.292837028603089
2220	0.290815965877371
2221	0.288494553628877
2222	0.285818756236451
2223	0.283439116507529
2224	0.280695053392463
2225	0.277915649973089
2226	0.276214718766218
2227	0.272392291040714
2228	0.266825511038416
2229	0.262081398887388
2230	0.256915360042175
2231	0.251217557134927
2232	0.245133846218085
2233	0.239597181112814
2234	0.234308238087264
2235	0.227888338388246
2236	0.221381709618892
2237	0.214888074567744
2238	0.207397868277054
2239	0.199706841311305
2240	0.192177788757409
2241	0.184587057594165
2242	0.176763106422424
2243	0.168326745283051
2244	0.15911906212797
2245	0.150879629096516
2246	0.14402741163577
2247	0.135235655444649
2248	0.125901990211454
2249	0.117662992794898
2250	0.10885297300006
2251	9.94387312201024E-02
2252	9.13037827272648E-02
2253	8.51171239820353E-02
2254	7.78674039259458E-02
2255	7.00402579652059E-02
2256	6.28317027511626E-02
2257	5.58365061546998E-02
2258	4.97219543460539E-02
2259	4.38280944103012E-02
2260	3.84595470945507E-02
2261	3.38994124783222E-02
2262	2.97247508923151E-02
2263	2.56589145441997E-02
2264	2.26444730854874E-02
2265	0.021174738534425
2266	1.88814061247737E-02
2267	1.64757099617655E-02
2268	0.014747162154828
2269	1.31062413937367E-02
2270	1.15707097037962E-02
2271	1.05793179503438E-02
2272	9.87349301999022E-03
2273	9.23011166357563E-03
2274	8.76797678519931E-03
2275	9.0174999287382E-03
2276	8.97660849365607E-03
2277	8.94666578885347E-03
2278	0.008548267896482
2279	7.72538135124864E-03
2280	7.4590397575419E-03
2281	7.31527980795995E-03
2282	6.89222352374423E-03
2283	6.73128599531674E-03
2284	6.61067744716524E-03
2285	6.34026298907502E-03
2286	5.72800545783925E-03
2287	5.44909375401435E-03
2288	4.66388970442158E-03
2289	2.59041759366407E-03
2290	1.15053712562893E-03
2291	1.81468629255418E-03
2292	1.64779324277359E-03
2293	1.40430332641544E-03
2294	2.59944630113395E-03
2295	2.26834145903627E-03
2296	1.06929598843575E-03
2297	1.2815366568068E-03
2298	1.47184663977251E-03
2299	1.64831002795871E-03
2300	1.97505476091054E-03
2301	2.16830345420301E-03
2302	2.53499584941264E-03
2303	2.2737978207438E-03
2304	1.49438688753956E-03
2305	1.37039884756567E-03
2306	1.11218053841865E-03
2307	9.45263004138532E-04
2308	1.39733732989739E-03
2309	0.001258404136737
2310	7.63743081519816E-04
2311	1.45511649406527E-04
2312	-1.16864174868671E-03
2313	-1.1303483626625E-03
2314	-2.08144293475348E-04
2315	-4.23532260177629E-04
2316	-3.89467261876653E-04
2317	-3.13031081339625E-04
2318	-1.52035392123676E-03
2319	-1.44080739706957E-03
2320	3.27623305251404E-04
2321	6.94977905803142E-04
2322	5.91218876082795E-04
2323	3.99811212523168E-04
2324	-9.32213327778804E-04
2325	-6.00776455367003E-04
2326	1.00300956235064E-03
2327	1.5506324636599E-03
2328	2.88690101345438E-03
2329	3.01629491894329E-03
2330	1.18935840555215E-03
2331	6.24020239710919E-04
2332	5.67455505849335E-04
2333	0.000291969342188
2334	-2.11714805958661E-04
2335	2.1608727487481E-04
2336	1.89962759234451E-03
2337	1.64165417717329E-03
2338	4.69785566395362E-04
2339	6.28592794956059E-04
2340	-4.58200517429105E-04
2341	-2.01682828708111E-04
2342	3.65471711360569E-03
2343	4.10637726192613E-03
2344	2.37997437255573E-03
2345	1.56977328640149E-03
2346	-1.19864270613197E-03
2347	-2.11017212626932E-03
2348	-1.13719511789207E-03
[truncated: 152 more rows]
