# Supplementary material for: Machine learning-assisted non-destructive plasticizer identification and quantification in historical PVC objects based on IR spectroscopy
Source: Sci Rep. 2022 Mar 23;12:5017. doi: 10.1038/s41598-022-08862-1 (PMC8943100; doi:10.1038/s41598-022-08862-1)
Supplement: Supplementary file 1 — Supplementary Information 1. [file 41598_2022_8862_MOESM1_ESM.zip › Plasticizers_PVC_data/NIR_all/HS124_idle.txt]

Wavelength	C:\Documents and Settings\All Users\Application Data\ASD\Indico Pro\Projects\David\HS124_idle.txt
350	0.234114952099294
351	0.227924595716466
352	0.199018377756859
353	0.200791862992831
354	0.207609711647028
355	0.168324954366419
356	0.150739763924969
357	0.140794045432139
358	0.116490700520365
359	0.12688273190578
360	0.138720345827292
361	0.124957507443159
362	0.105263386283847
363	9.64452590272003E-02
364	0.100621419277822
365	9.20697612320909E-02
366	0.093735011593681
367	0.104223960255234
368	9.45036139924409E-02
369	9.24548161202434E-02
370	9.44477395914484E-02
371	0.081255526705268
372	7.41002412461294E-02
373	7.37772009735433E-02
374	7.49208428157323E-02
375	7.77033352929156E-02
376	7.81126254607234E-02
377	7.32373623658794E-02
378	6.51135593801258E-02
379	6.17256567245488E-02
380	0.06554146092053
381	0.066425303490253
382	6.40591787629339E-02
383	6.03050454364328E-02
384	6.06597022276985E-02
385	6.07222773649955E-02
386	5.87837857609203E-02
387	5.41047391637014E-02
388	5.38877753884932E-02
389	5.55100301424089E-02
390	5.35018493288336E-02
391	5.28302196703193E-02
392	5.28130699148924E-02
393	5.20022005998694E-02
394	4.93372128712549E-02
395	4.92524607126262E-02
396	5.25814088904887E-02
397	4.98958561342481E-02
398	4.77381672574418E-02
399	4.78919446045601E-02
400	4.55476136797903E-02
401	4.57838611316124E-02
402	4.76528631002194E-02
403	4.62661931841068E-02
404	4.71917398630579E-02
405	4.80881457937099E-02
406	0.044705029590592
407	0.043679578354868
408	4.40710464498017E-02
409	4.36981161112686E-02
410	4.08137839458211E-02
411	3.92225465118305E-02
412	4.03524995332584E-02
413	3.88313718507625E-02
414	3.80759854907623E-02
415	3.82786188469184E-02
416	3.45783381618483E-02
417	0.034396264953802
418	3.65874350653343E-02
419	3.46200518882711E-02
420	3.27374556946962E-02
421	3.18064303996858E-02
422	3.16662915207928E-02
423	3.16281404996892E-02
424	3.13284336332591E-02
425	3.07245374370465E-02
426	3.09424134517226E-02
427	3.09081167588261E-02
428	3.01238129585611E-02
429	2.96804079543846E-02
430	2.95560864782139E-02
431	2.95496866134803E-02
432	2.91191336840188E-02
433	2.90086007077367E-02
434	2.89684100637108E-02
435	2.81422216317534E-02
436	0.027767532706646
437	0.027820787641462
438	2.78925427221218E-02
439	2.78975098490887E-02
440	2.76437956405559E-02
441	2.71570824463977E-02
442	2.74830487728816E-02
443	2.74605806848697E-02
444	2.67714480632064E-02
445	2.72679404758993E-02
446	2.75845784458115E-02
447	2.73699851908892E-02
448	2.73096045082344E-02
449	2.73115420604382E-02
450	2.72482756822857E-02
451	2.69471853971557E-02
452	2.76806309897416E-02
453	2.85307199219969E-02
454	2.82232067754415E-02
455	0.027948069444152
456	2.79675647846443E-02
457	2.82342030275894E-02
458	2.80066179377983E-02
459	2.80978205359045E-02
460	2.86833990878788E-02
461	2.86423875760829E-02
462	2.88057232208706E-02
463	2.91492557660086E-02
464	2.89042311208714E-02
465	2.90375939350484E-02
466	2.96506558348272E-02
467	3.04676716230642E-02
468	3.09607032467518E-02
469	3.12053189057506E-02
470	3.14518582197652E-02
471	3.20903098775255E-02
472	0.032626894378076
473	3.28252307140619E-02
474	3.33387841953726E-02
475	3.35223456826107E-02
476	3.33935891068091E-02
477	3.38821003235048E-02
478	3.45335881561486E-02
479	3.51172229869254E-02
480	3.54542953826519E-02
481	3.56768665875452E-02
482	3.60922089242918E-02
483	3.69355430243979E-02
484	3.73625810024761E-02
485	3.76415698455039E-02
486	3.80672341894615E-02
487	3.84644688856291E-02
488	3.88724866550499E-02
489	3.93391504303595E-02
490	3.99596359170358E-02
491	4.04377340328419E-02
492	4.07137243102536E-02
493	4.08834229753464E-02
494	4.15197483805625E-02
495	4.23439773103309E-02
496	4.27729096419097E-02
497	4.30197832988743E-02
498	4.34837524343746E-02
499	4.44531443889861E-02
500	4.56561185480205E-02
501	4.65954624626993E-02
502	4.72141844471601E-02
503	4.84834048167259E-02
504	4.95746435059304E-02
505	5.04414469280525E-02
506	5.18218929742209E-02
507	5.34762365726038E-02
508	0.055192052822325
509	5.67403886682422E-02
510	5.84290784036682E-02
511	6.03490098832526E-02
512	6.24910874746799E-02
513	6.45427817286523E-02
514	6.66515880988901E-02
515	6.89730267390299E-02
516	7.16460948857987E-02
517	7.43416167908996E-02
518	7.69819536292951E-02
519	7.97918058846674E-02
520	8.28324349479445E-02
521	8.60656665594779E-02
522	8.93874545128548E-02
523	9.28645706549961E-02
524	9.65074162611703E-02
525	0.100284799916869
526	0.104064464502743
527	0.107812042669845
528	0.111543555160178
529	0.115397321988228
530	0.11923040413598
531	0.122921471543254
532	0.126297769180168
533	0.129535213980539
534	0.132628841356359
535	0.135512256322714
536	0.138343487777074
537	0.141012592545726
538	0.143384151047799
539	0.145576391306487
540	0.14753995460542
541	0.149269310058422
542	0.150891145220217
543	0.15232786687714
544	0.153601687925382
545	0.154892513435235
546	0.155976834167152
547	0.156928168937981
548	0.157984215611466
549	0.159124952810291
550	0.160316458121086
551	0.161546012269478
552	0.162987057469003
553	0.164823964106835
554	0.167175094817146
555	0.170002960886739
556	0.173372749352668
557	0.177426118666759
558	0.182428262929267
559	0.188463575002079
560	0.195634602136113
561	0.204050395380894
562	0.213682123073753
563	0.224683958155292
564	0.237228557473056
565	0.251190383589091
566	0.26655368184329
567	0.283309224371081
568	0.301500284133933
569	0.320681549981781
570	0.340690529570745
571	0.361526674511214
572	0.383423277108412
573	0.406090180185053
574	0.428850118740426
575	0.451430502616875
576	0.473539005495257
577	0.49496145452861
578	0.515812496985927
579	0.536062295979989
580	0.556799236435342
581	0.581721650416108
582	0.606469875941124
583	0.629085329580037
584	0.649194141145595
585	0.665138544915372
586	0.678073983561362
587	0.689684004578597
588	0.699283450248209
589	0.707335371450112
590	0.714358338249742
591	0.720667903120364
592	0.72666261375925
593	0.732309946467982
594	0.736767820239571
595	0.741027378104012
596	0.745647242068015
597	0.751009023071232
598	0.756290683934371
599	0.760995853901681
600	0.764785406089761
601	0.767976648653103
602	0.77122428448823
603	0.774967740358815
604	0.779389261471097
605	0.783833082210002
606	0.78806210039538
607	0.792300700544208
608	0.796475609572489
609	0.800464349809984
610	0.804201587458672
611	0.808385860840948
612	0.81339461562595
613	0.819135824513832
614	0.823903933427379
615	0.827615365198707
616	0.830591624682546
617	0.833376948177803
618	0.835780606299844
619	0.837708944077211
620	0.83911805844555
621	0.839509752358794
622	0.839162632567296
623	0.838599364501692
624	0.837924576756559
625	0.837235061821988
626	0.836585563764002
627	0.835971913826066
628	0.835349550822855
629	0.834746989548698
630	0.834280755537943
631	0.833863308289849
632	0.833498060008171
633	0.833229836922509
634	0.833180645780186
635	0.833230204333002
636	0.833251046024338
637	0.833300668839826
638	0.833300260813502
639	0.833217809308963
640	0.833088371816632
641	0.833037736083879
642	0.833058387120386
643	0.833050888476684
644	0.832901226592099
645	0.832698089530919
646	0.832559890419767
647	0.832416047580447
648	0.832261453730092
649	0.832082614195197
650	0.831830313614507
651	0.831554511069654
652	0.831277243908447
653	0.831000062814257
654	0.83072470252981
655	0.830420980422391
656	0.830060733522749
657	0.829723230404588
658	0.829370764153257
659	0.828970462777162
660	0.828538788938964
661	0.828074958620244
662	0.827572853011245
663	0.827017898943584
664	0.826493860030669
665	0.825996262476471
666	0.825477564297823
667	0.824833130647967
668	0.824196209185692
669	0.823682350240349
670	0.82324241115689
671	0.822756546346315
672	0.82220813823351
673	0.821709145598244
674	0.821284946300497
675	0.82091792698786
676	0.820565318744693
677	0.820232021460586
678	0.820013059385764
679	0.819952000820272
680	0.819870112696635
681	0.819719637622417
682	0.819523891687682
683	0.81941213673664
684	0.819290560182301
685	0.819136570372443
686	0.818952094386118
687	0.818663598679382
688	0.818357692419633
689	0.818117309686348
690	0.817882793960834
691	0.817688898211366
692	0.817513799339211
693	0.817242993797985
694	0.816901844349078
695	0.816524979638624
696	0.816159991775499
697	0.815843772734287
698	0.815501780263079
699	0.815072369942186
700	0.814637805201338
701	0.814153575678087
702	0.813641853748848
703	0.813245926639145
704	0.812841487042675
705	0.812417236447507
706	0.812009905754854
707	0.811619802452214
708	0.811214929561313
709	0.810773890860893
710	0.810337458390745
711	0.809884385314746
712	0.809420874821397
713	0.808994058984192
714	0.808591709106874
715	0.808194040840526
716	0.807777337739761
717	0.80735965021325
718	0.806906780374183
719	0.806411982083488
720	0.805991004867083
721	0.805522158181417
722	0.805001604490877
723	0.804575487726014
724	0.804121364641576
725	0.803611790048062
726	0.803062316796001
727	0.802542069746053
728	0.801999950669047
729	0.801414068176209
730	0.800887310140421
731	0.800393178308985
732	0.799912114015601
733	0.799429824520416
734	0.798899767432997
735	0.79833840452974
736	0.797774627018384
737	0.797142107570403
738	0.796567489245835
739	0.796103276449413
740	0.795622469739911
741	0.795018903382651
742	0.794325545206087
743	0.793686903763452
744	0.793152610708239
745	0.792681320861637
746	0.792211072451875
747	0.791737396790125
748	0.791232880180196
749	0.790693407752426
750	0.790149577504142
751	0.789629581459912
752	0.789157279907504
753	0.788744004421937
754	0.788289598402925
755	0.787820877612306
756	0.787368934164902
757	0.786898722489955
758	0.786397095883261
759	0.785879107008059
760	0.785391977564433
761	0.784962126772832
762	0.784510859030687
763	0.78394419553161
764	0.783366134968815
765	0.782859437086667
766	0.782440668406816
767	0.78199537678935
768	0.781461613441332
769	0.780863077701606
770	0.780289446197597
771	0.779747426941813
772	0.77925999237136
773	0.778825676025417
774	0.77834985521969
775	0.777824625601013
776	0.777274925402415
777	0.776773007542506
778	0.776281611522796
779	0.775779727647898
780	0.775244025664384
781	0.774589865742651
782	0.774000543400604
783	0.773567443038811
784	0.773062645612437
785	0.772472239725247
786	0.771872386403956
787	0.771420165186223
788	0.771001666824314
789	0.770533669826993
790	0.769963817230156
791	0.769350325398188
792	0.768758806122117
793	0.768192600882493
794	0.767553479434149
795	0.766975393026654
796	0.766444482290751
797	0.765883090821503
798	0.765240337900224
799	0.764636387850895
800	0.764132555829918
801	0.763585087099381
802	0.763060965261067
803	0.762545445486593
804	0.761962320147246
805	0.761266792008223
806	0.760535173122407
807	0.759881675317137
808	0.759449064149576
809	0.758994028843074
810	0.758435590005373
811	0.757912282654364
812	0.757327696778037
813	0.756719139966526
814	0.75615398207077
815	0.755557065622648
816	0.754981759697709
817	0.754445363071042
818	0.753873064749788
819	0.753245694807274
820	0.752589478743228
821	0.751967230806253
822	0.751469302327771
823	0.751035164260233
824	0.750574136379339
825	0.74999292382011
826	0.749327254448477
827	0.748664150931313
828	0.748134425761338
829	0.747588503565391
830	0.747016737082965
831	0.746441657834798
832	0.745884634867139
833	0.745226884229654
834	0.744523708083383
835	0.744061577247208
836	0.74353926088369
837	0.742982849124247
838	0.742487965373554
839	0.741875099656013
840	0.741209328226812
841	0.740549807405264
842	0.739907387395261
843	0.739280088386372
844	0.738701199005439
845	0.738202981533047
846	0.737689082354941
847	0.737095209943527
848	0.736432594070231
849	0.735878230709309
850	0.735253942592933
851	0.734573703032281
852	0.733955391252013
853	0.733352669602263
854	0.732694774509922
855	0.731965060692425
856	0.731320874660709
857	0.730698746742071
858	0.730081024751177
859	0.72947968231332
860	0.728799865753776
861	0.72811008185776
862	0.727468933064252
863	0.726768482729476
864	0.726047013986647
865	0.725315990307596
866	0.724556793400209
867	0.723860631986918
868	0.723182091229042
869	0.722479482605751
870	0.721876120300543
871	0.721340751325763
872	0.72081371684578
873	0.72020805514544
874	0.719577565202727
875	0.71896466143457
876	0.718397817691266
877	0.717840725922274
878	0.717264555805478
879	0.716676629437213
880	0.716128895811204
881	0.715540220130819
882	0.714901341476562
883	0.71421791268088
884	0.713432851729925
885	0.712631598984702
886	0.711837786440825
887	0.710973756109408
888	0.710055971901015
889	0.709142137695666
890	0.708287785096451
891	0.707454994669635
892	0.706591068834187
893	0.705698268236856
894	0.704877731123395
895	0.703933156222215
896	0.70288388768819
897	0.701838395903306
898	0.700923426218176
899	0.7000027298062
900	0.699023603523368
901	0.698078167811794
902	0.697068262371178
903	0.696066439497928
904	0.695170508141859
905	0.694272450324429
906	0.693287508030699
907	0.692217663393722
908	0.691174951679686
909	0.690201852411116
910	0.689287630263884
911	0.688415938285948
912	0.687675449345941
913	0.686965074293678
914	0.686301861259531
915	0.685866918959335
916	0.685407362109075
917	0.684997768095119
918	0.684738385493734
919	0.684378305940516
920	0.684069070896053
921	0.683837320844637
922	0.683554490766152
923	0.683335923803845
924	0.683178003489104
925	0.683041349450219
926	0.682883240772394
927	0.682681225615925
928	0.682480591844739
929	0.682383777007913
930	0.682255078250108
931	0.682013093039923
932	0.681659295792564
933	0.681417708422248
934	0.681147046946671
935	0.680796155228736
936	0.680395966280137
937	0.680130454030037
938	0.6798510716885
939	0.679464543218778
940	0.679196146534869
941	0.678893626269225
942	0.6785151171887
943	0.678095085332581
944	0.677793068634082
945	0.677435429706329
946	0.676936537183418
947	0.676487266822266
948	0.675977648955807
949	0.675411976394887
950	0.67484685615728
951	0.674372686705715
952	0.673896916804796
953	0.673384852980983
954	0.672916467443832
955	0.672432107974501
956	0.671896221473156
957	0.671297227367532
958	0.670687718445812
959	0.670095125441274
960	0.669551724421917
961	0.669086088136207
962	0.668521472923857
963	0.667942184562344
964	0.667409760701708
965	0.666672605084914
966	0.666075387156384
967	0.665660182328804
968	0.665252063703098
969	0.664811766703376
970	0.664212650911227
971	0.663468167310084
972	0.66291315254267
973	0.662346369622628
974	0.661692442586541
975	0.660954594623885
976	0.660346259392618
977	0.659669140812737
978	0.658918102751497
979	0.658380634880736
980	0.657935436813383
981	0.657412229143322
982	0.656707992757052
983	0.656035873783205
984	0.655340119251499
985	0.654639717578189
986	0.654012376356101
987	0.653441596536806
988	0.652814319572441
989	0.652066849052546
990	0.651256125618618
991	0.650640565644651
992	0.650080441063062
993	0.649314179878576
994	0.648605436722336
995	0.647917351951523
996	0.647205471288175
997	0.64644613788958
998	0.645506102980123
999	0.644693330840067
1000	0.644231211277912
1001	0.601269538971083
1002	0.600170947971213
1003	0.599171770364998
1004	0.59756821449638
1005	0.596956483106298
1006	0.597179343094123
1007	0.596847960102502
1008	0.596874322307838
1009	0.596634373577206
1010	0.595972566206338
1011	0.595299645033178
1012	0.594591705552435
1013	0.594172906766142
1014	0.592966582452279
1015	0.591137651528051
1016	0.589837283001357
1017	0.587920214977315
1018	0.587194009490607
1019	0.587096364969308
1020	0.587208174043209
1021	0.58895876368937
1022	0.588761355108498
1023	0.587745262172512
1024	0.58687916129461
1025	0.584402796136116
1026	0.5831114854217
1027	0.582705152083282
1028	0.582264664989826
1029	0.581928493361779
1030	0.582112401478377
1031	0.58160894787619
1032	0.580910903354121
1033	0.580138725112069
1034	0.579115353396652
1035	0.578006232466276
1036	0.576270546678992
1037	0.5756335992874
1038	0.575421142580376
1039	0.575175836397465
1040	0.576074394372773
1041	0.576079988483604
1042	0.575443588666974
1043	0.574869668402624
1044	0.574162646039656
1045	0.573066384909785
1046	0.572476084911726
1047	0.572106527007863
1048	0.571471259974422
1049	0.570763966811776
1050	0.570455440323452
1051	0.570196112445108
1052	0.569894508991026
1053	0.570299397944071
1054	0.569815611758414
1055	0.568247716242357
1056	0.567636623389654
1057	0.567203641308004
1058	0.56681299202207
1059	0.567085032842546
1060	0.56718714869724
1061	0.566751692217962
1062	0.565703512050799
1063	0.565219575418339
1064	0.564849363521847
1065	0.564193831182651
1066	0.563679827757134
1067	0.562962348391683
1068	0.56169306025611
1069	0.560933054177015
1070	0.560367647682835
1071	0.559869284829397
1072	0.559659415857514
1073	0.559219035863656
1074	0.558731050254021
1075	0.558320751370946
1076	0.558091723686525
1077	0.557426862200805
1078	0.556731698588725
1079	0.555930071159819
1080	0.55528837585184
1081	0.554371123134986
1082	0.553877865630608
1083	0.553865835398553
1084	0.553521982875094
1085	0.553225463920027
1086	0.552735116588823
1087	0.551981415465851
1088	0.551346992958616
1089	0.550759577712027
1090	0.550080490111342
1091	0.549350284959753
1092	0.548632741744038
1093	0.548106069487546
1094	0.547200398061058
1095	0.546683904420733
1096	0.546785322073945
1097	0.54633476468229
1098	0.54587589290782
1099	0.545221198305367
1100	0.544231447740064
1101	0.543354690883863
1102	0.542298354343117
1103	0.541635319929163
1104	0.54120857589341
1105	0.540614437239396
1106	0.540176169869791
1107	0.539698376109975
1108	0.539181762853608
1109	0.538585969445462
1110	0.537690282938691
1111	0.536818204522824
1112	0.53624278956468
1113	0.535262775702648
1114	0.534500957998409
1115	0.534096105079805
1116	0.533504197934037
1117	0.5328125086842
1118	0.531982258069706
1119	0.53132800377049
1120	0.530340696496129
1121	0.528931120380766
1122	0.527599051316642
1123	0.525930800532971
1124	0.524619032061899
1125	0.523253800199483
1126	0.522528708930278
1127	0.521205752694675
1128	0.520116927289666
1129	0.51896606938956
1130	0.516875940066405
1131	0.515407816296182
1132	0.514345782536564
1133	0.512912298259403
1134	0.511430259590264
1135	0.509988647243102
1136	0.508269230149466
1137	0.506776415346771
1138	0.505362937390027
1139	0.504072922598273
1140	0.502895657768482
1141	0.501835691776741
1142	0.501129889964186
1143	0.500121256204998
1144	0.499035752692543
1145	0.497799887355713
1146	0.496919787480684
1147	0.495752857597503
1148	0.494363594484167
1149	0.493286014870486
1150	0.491989363024235
1151	0.490371151171711
1152	0.488897250860663
1153	0.487766943122244
1154	0.486072970965879
1155	0.483960974805997
1156	0.482021755764384
1157	0.479895068561278
1158	0.477763969155634
1159	0.475921686856137
1160	0.473695744529125
1161	0.471192251718105
1162	0.468578422112715
1163	0.466007285476644
1164	0.463359016048257
1165	0.460704309714399
1166	0.45815679040369
1167	0.455630090648596
1168	0.45303699864282
1169	0.450505451445145
1170	0.447905347393198
1171	0.445560146857754
1172	0.443215422681957
1173	0.441170114014364
1174	0.439503193928827
1175	0.43774566791434
1176	0.436158075988957
1177	0.43441254888896
1178	0.432677089528359
1179	0.430767414292018
1180	0.428768891401138
1181	0.426666151902864
1182	0.424387009364997
1183	0.422360651723787
1184	0.420290501667751
1185	0.418077696735091
1186	0.416021660070941
1187	0.413655362490121
1188	0.411406377049055
1189	0.40976827069432
1190	0.408097333861214
1191	0.406466293634924
1192	0.405277360200153
1193	0.404257889507844
1194	0.403488918451413
1195	0.403065808442934
1196	0.402942596112851
1197	0.403106028840026
1198	0.403404961734613
1199	0.403968817084034
1200	0.404733492597509
1201	0.405605783237641
1202	0.406686557680568
1203	0.408060365431944
1204	0.409277552780723
1205	0.410233938684914
1206	0.411573369653818
1207	0.413181072154648
1208	0.414618661174815
1209	0.416162478205152
1210	0.417702777181977
1211	0.419092938836345
1212	0.420020389057785
1213	0.421455583078311
1214	0.423307465940803
1215	0.424766448421944
1216	0.426120344586619
1217	0.427644561723111
1218	0.429128432092746
1219	0.430512845651731
1220	0.431986196054554
1221	0.433441969497206
1222	0.434880832172394
1223	0.43597878625616
1224	0.437131857904451
1225	0.43845817408166
1226	0.439627993527495
1227	0.44102862863094
1228	0.442117329250076
1229	0.442962355376773
1230	0.44416341584996
1231	0.44507941039634
1232	0.445873693767557
1233	0.446856338588516
1234	0.447571777224835
1235	0.447782854699523
1236	0.448237044285881
1237	0.448835345252299
1238	0.449334678033805
1239	0.449802225362903
1240	0.450240404499345
1241	0.450497894110923
1242	0.450578404833413
1243	0.450735190100224
1244	0.450828022525488
1245	0.450845841491223
1246	0.451003090059367
1247	0.451171565489837
1248	0.451001044726293
1249	0.450876157724319
1250	0.450912131723919
1251	0.450691137520275
1252	0.450487463509376
1253	0.450399857371332
1254	0.450362848974883
1255	0.450299519636973
1256	0.450330640036706
1257	0.450130365732051
1258	0.449746252110536
1259	0.449518864190896
1260	0.449189197082173
1261	0.449082515719013
1262	0.448921548163383
1263	0.448582121228548
1264	0.448400864998178
1265	0.448227773312301
1266	0.4479927245658
1267	0.44774853939588
1268	0.447524069569179
1269	0.447273665736829
1270	0.446785892511169
1271	0.446288929578985
1272	0.445843671146859
1273	0.445535649838759
1274	0.445524817707038
1275	0.445350828701969
1276	0.444706332483364
1277	0.444122640486339
1278	0.443807573407516
1279	0.443781464930017
1280	0.443445253513225
1281	0.443155723940542
1282	0.442745242384091
1283	0.441947738714899
1284	0.441474113565348
1285	0.441249033803035
1286	0.441053916055707
1287	0.440646247776358
1288	0.439996900947525
1289	0.439449105594185
1290	0.439133882977396
1291	0.438812519731235
1292	0.438347974935876
1293	0.437763433725042
1294	0.437177905471625
1295	0.436806313785256
1296	0.436531037973339
1297	0.436129814779481
1298	0.435718693685865
1299	0.435112144411237
1300	0.434505261252308
1301	0.434449724834537
1302	0.434317885488074
1303	0.43393179112608
1304	0.433384748140579
1305	0.432967045667245
1306	0.432396947506957
1307	0.431834400112368
1308	0.431451716677917
1309	0.431040746377482
1310	0.430448319237407
1311	0.42998311302494
1312	0.429882025883567
1313	0.429751862966491
1314	0.429245964596286
1315	0.428811492628712
1316	0.428479856553008
1317	0.427929636015905
1318	0.427583408278571
1319	0.427324715518302
1320	0.426901041687961
1321	0.426549479158334
1322	0.426177917284914
1323	0.425477659567607
1324	0.424797866006752
1325	0.424398400274514
1326	0.423919630427052
1327	0.42342639121567
1328	0.422980931217049
1329	0.422467432396073
1330	0.421916634033018
1331	0.421348315298015
1332	0.420883141071783
1333	0.420517826149771
1334	0.42001231968235
1335	0.419263747393413
1336	0.418672628212891
1337	0.418248632283392
1338	0.417720109444385
1339	0.417113789540606
1340	0.416411517064924
1341	0.415774809578648
1342	0.415138570129341
1343	0.414552557641008
1344	0.414266195142531
1345	0.413621647297199
1346	0.412263516294507
1347	0.41102288674687
1348	0.410045945785896
1349	0.408794364224481
1350	0.407482319713174
1351	0.4062791845209
1352	0.405019902903105
1353	0.40368083478944
1354	0.402242760408657
1355	0.400664546325562
1356	0.3989169669934
1357	0.397216732949747
1358	0.395487208350421
1359	0.393882247554382
1360	0.3920785788094
1361	0.390112557086223
1362	0.388119386636911
1363	0.386155338909005
1364	0.384348002616872
1365	0.382607519339387
1366	0.380677156360508
1367	0.378600953613882
1368	0.37657314449989
1369	0.374491042950211
1370	0.372517152165873
1371	0.370559084411044
1372	0.368382611179014
1373	0.366222151850284
1374	0.364050398891454
1375	0.36192272622173
1376	0.359930260311851
1377	0.357794601040379
1378	0.355445803939693
1379	0.353369940673743
1380	0.351608597102505
1381	0.349572709835196
1382	0.34755085967401
1383	0.346024696805657
1384	0.344515153184817
1385	0.34297370566068
1386	0.341698294978931
1387	0.340414316415209
1388	0.339249301258687
1389	0.337997779383756
1390	0.337078883891276
1391	0.33624763517382
1392	0.335251218321013
1393	0.334174031236387
1394	0.333360251434684
1395	0.332614345137031
1396	0.331719897436974
1397	0.330955564867068
1398	0.330325054033334
1399	0.329792011257451
1400	0.32934091858165
1401	0.32880569213072
1402	0.328195695414691
1403	0.327661496236716
1404	0.327338900130379
1405	0.327079311362784
1406	0.326591123518823
1407	0.326006846894014
1408	0.32563704809098
1409	0.325400583122862
1410	0.325149696594374
1411	0.324825472533465
1412	0.32442984121691
1413	0.324069375891996
1414	0.323692476621713
1415	0.32343836619558
1416	0.323435828811276
1417	0.323374075241859
1418	0.323256056704912
1419	0.323220762843654
1420	0.323039463255474
1421	0.322864172563972
1422	0.322753367546204
1423	0.322800087409543
1424	0.322660042687461
1425	0.322458396746705
1426	0.322256822606445
1427	0.322070314011689
1428	0.321948148429588
1429	0.322003294506983
1430	0.322145609741913
1431	0.322432793221231
1432	0.322884462356164
1433	0.323350200316702
1434	0.323862405715055
1435	0.324422242281009
1436	0.325023710528787
1437	0.325745030723818
1438	0.326599655999815
1439	0.327371001899388
1440	0.328102515596987
1441	0.328924828890398
1442	0.329467656981382
1443	0.329893711544424
1444	0.330505883427174
1445	0.330980647896203
1446	0.331431264732658
1447	0.332018235621449
1448	0.332463051974142
1449	0.332807824607646
1450	0.333260418979517
1451	0.333766774513284
1452	0.3341049521492
1453	0.334395670717061
1454	0.334753872766577
1455	0.334955714879707
1456	0.335145097534914
1457	0.33538114905733
1458	0.335530543575038
1459	0.335633627899249
1460	0.335794369567744
1461	0.335940006929442
1462	0.336053916900085
1463	0.336147649451018
1464	0.33629401529114
1465	0.3362898061181
1466	0.336144541908317
1467	0.336149138593571
1468	0.33625800296374
1469	0.336317906454614
1470	0.3362993812109
1471	0.336265022025064
1472	0.336180611269751
1473	0.336134397687706
1474	0.336241351651274
1475	0.336393218020656
1476	0.336448770323355
1477	0.33635814270365
1478	0.336300042025344
1479	0.336343145056054
1480	0.33622334160563
1481	0.336122927437854
1482	0.336256527416265
1483	0.336200645862287
1484	0.336035948986933
1485	0.336022991163685
1486	0.3359041443653
1487	0.335726756793486
1488	0.335682800870042
1489	0.335665771433764
1490	0.335537993887774
1491	0.335400935947323
1492	0.335368526619624
1493	0.335253176411013
1494	0.335119449849359
1495	0.335081725817512
1496	0.334888961980785
1497	0.334672839791305
1498	0.334618861352396
1499	0.334536589428547
1500	0.334482439999733
1501	0.334572571482673
1502	0.334512550245645
1503	0.334217728457467
1504	0.334001200690988
1505	0.333824226162844
1506	0.333649222982909
1507	0.333534937922652
1508	0.333329786487775
1509	0.333116261536672
1510	0.332959669408522
1511	0.332720188308372
1512	0.332462419822552
1513	0.332269241789607
1514	0.332031049576905
1515	0.331670722848935
1516	0.331407065103728
1517	0.331214211882156
1518	0.330936539783071
1519	0.330599523407898
1520	0.330444400348362
1521	0.330437373789668
1522	0.330190065046153
1523	0.32991396158982
1524	0.329624580001705
1525	0.329303405314984
1526	0.328991714698689
1527	0.328781138676343
1528	0.328512246428575
1529	0.328137789163286
1530	0.327965480580685
1531	0.327844137474143
1532	0.327609521543414
1533	0.327355141421957
1534	0.327034653781473
1535	0.326787600990091
1536	0.326708561874467
1537	0.32660663869394
1538	0.326335598797189
1539	0.326080919352661
1540	0.325891498154942
1541	0.325674803054893
1542	0.325425985968419
1543	0.325134165089116
1544	0.324889823209435
1545	0.324644402109808
1546	0.324379056491563
1547	0.324115377276717
1548	0.323808143080771
1549	0.323533568098575
1550	0.32339119039134
1551	0.323225304946523
1552	0.32292393274461
1553	0.322558554631888
1554	0.322227151376614
1555	0.32208060146231
1556	0.321970934178756
1557	0.321725921421359
1558	0.321458703525222
1559	0.321182383614533
1560	0.32088638285473
1561	0.320646134225165
1562	0.320490164534754
1563	0.320310265922516
1564	0.31997177304989
1565	0.319608239794331
1566	0.3193249339178
1567	0.319000378442303
1568	0.318661587497512
1569	0.31847775971738
1570	0.318193140661768
1571	0.317701530997409
1572	0.317504588259987
1573	0.317473474226022
1574	0.317081261490508
1575	0.316623399699309
1576	0.316350829635064
1577	0.315940484777834
1578	0.315485942857802
1579	0.315221866504198
1580	0.31486286877736
1581	0.31440348657253
1582	0.314072028230446
1583	0.313649935254563
1584	0.3131450038686
1585	0.312621995076536
1586	0.312102332608925
1587	0.311740406577382
1588	0.311341447272734
1589	0.3108239623743
1590	0.310375806833498
1591	0.310031224175759
1592	0.309606710097619
1593	0.309019771753302
1594	0.308652944091067
1595	0.308362272828014
1596	0.307769548602309
1597	0.307396176062079
1598	0.307023355763217
1599	0.306283326140281
1600	0.30579147817646
1601	0.305496482103576
1602	0.304921572547308
1603	0.304305788734241
1604	0.303913883472344
1605	0.303435240187574
1606	0.302824919360112
1607	0.302369978841077
1608	0.301880403047875
1609	0.301063139146033
1610	0.300376673081541
1611	0.300015305287117
1612	0.299418900522729
1613	0.298670058466041
1614	0.298054472647121
1615	0.297343416145591
1616	0.296385858677554
1617	0.295366230547637
1618	0.29445442248841
1619	0.293376070559425
1620	0.292139448625371
1621	0.291100753676328
1622	0.290124883439972
1623	0.289082446907173
1624	0.287989119643347
1625	0.286914567599983
1626	0.285912875490949
1627	0.284658271895859
1628	0.283407832829149
1629	0.2825285903855
1630	0.281667893660378
1631	0.280797612557919
1632	0.280063349509232
1633	0.279287215799329
1634	0.278477463743655
1635	0.277805851719832
1636	0.277229097844909
1637	0.276736450263623
1638	0.276157652764486
1639	0.275356587663443
1640	0.274590651119009
1641	0.273824527437099
1642	0.272784853843661
1643	0.271629407437879
1644	0.270387806761697
1645	0.268855100580917
1646	0.26720665938135
1647	0.265450379352014
1648	0.263333779436034
1649	0.260770778572124
1650	0.257940034419014
1651	0.254922571269033
1652	0.251799631513834
1653	0.24843257120591
1654	0.244676568567948
1655	0.240918186349313
1656	0.237041263347647
1657	0.233075555910094
1658	0.229453623668112
1659	0.225936429699045
1660	0.222472181389845
1661	0.219396087725004
1662	0.216692004834848
1663	0.214299387471967
1664	0.212232513256746
1665	0.210274296117968
1666	0.208552196805019
1667	0.207171976323021
1668	0.205807509812006
1669	0.204667030445114
1670	0.203801494983984
1671	0.202777123748657
1672	0.20170986228296
1673	0.200823959056531
1674	0.199793617184879
1675	0.198536245634846
1676	0.197252624382433
1677	0.195931617199996
1678	0.194413176635065
1679	0.192833920002135
1680	0.1913391112724
1681	0.189351905916085
1682	0.187023509264982
1683	0.18462656707825
1684	0.181629884819489
1685	0.178484720011222
1686	0.175328231294697
1687	0.171743921337747
1688	0.167968422613318
1689	0.164033730970459
1690	0.160007547874616
1691	0.155892029900097
1692	0.151880458340289
1693	0.148175380407516
1694	0.144379081187182
1695	0.140468477441304
1696	0.136481738236919
1697	0.13244027128178
1698	0.12880498944646
1699	0.125391724821701
1700	0.121942448811442
1701	0.118620723847994
1702	0.115024368056769
1703	0.111630669036615
1704	0.108424874722451
1705	0.105186402417984
1706	0.101974502744037
1707	9.88722577701646E-02
1708	9.58877209449346E-02
1709	9.29565294824877E-02
1710	8.99495118203291E-02
1711	8.72965468808573E-02
1712	8.47576950971934E-02
1713	8.25629224898982E-02
1714	8.05617118582855E-02
1715	0.079095607332409
1716	0.07798183767693
1717	7.74275189678393E-02
1718	0.07740485058301
1719	7.81009237329419E-02
1720	7.88700167227326E-02
1721	8.00349913991396E-02
1722	8.19001909532321E-02
1723	8.37348460751201E-02
1724	8.58537291098501E-02
1725	8.85356178184367E-02
1726	9.10994855500048E-02
1727	9.35954200170828E-02
1728	9.61860388638153E-02
1729	9.83751506770709E-02
1730	0.100339126020528
1731	0.102364301466812
1732	0.10410759783904
1733	0.105502529083252
1734	0.106998193584026
1735	0.108059175143242
1736	0.10834051821163
1737	0.108672017819587
1738	0.108847738610141
1739	0.108925944447306
1740	0.109388881134088
1741	0.109599326113432
1742	0.109328786890498
1743	0.109023393359868
1744	0.108894098783881
1745	0.108936513998926
1746	0.109016929373088
1747	0.10886495929723
1748	0.108811304448619
1749	0.108956275691322
1750	0.109139902867056
1751	0.109620063921923
1752	0.110156210165411
1753	0.110645809813294
1754	0.111300565863822
1755	0.112208911557931
1756	0.113005336862488
1757	0.113671769871609
1758	0.114624668788996
1759	0.115712719514838
1760	0.116980264168074
1761	0.118573681773332
1762	0.119964283796349
1763	0.121508820213485
1764	0.122793222679676
1765	0.123839966313699
1766	0.124921003532806
1767	0.125884384491892
1768	0.126802595766309
1769	0.127644591015016
1770	0.128895340301028
1771	0.129948863787245
1772	0.130692002866047
1773	0.131498411464079
1774	0.132244764446002
1775	0.133140200350612
1776	0.134532944225984
1777	0.13567135973711
1778	0.13619068141227
1779	0.136820496398089
1780	0.137744177677187
1781	0.138575273580663
1782	0.140098475952324
1783	0.141110369865053
1784	0.14157073669351
1785	0.14235724939608
1786	0.142968890096853
1787	0.143779725874019
1788	0.145183643745539
1789	0.146019130368088
1790	0.146507360256125
1791	0.147169209524755
1792	0.1475272792583
1793	0.148103311052118
1794	0.148999359349582
1795	0.149655704645254
1796	0.150115719637483
1797	0.150816813532701
1798	0.151670712092599
1799	0.15235673449128
1800	0.153251094569897
1801	0.148616021697581
1802	0.149262122231476
1803	0.149451141401894
1804	0.148934639233623
1805	0.148952242416021
1806	0.148979382322838
1807	0.148987465080955
1808	0.148965324879289
1809	0.149137842385178
1810	0.148817401020997
1811	0.148312773043874
1812	0.148526082286
1813	0.149056946119345
1814	0.149141319963841
1815	0.149117035257507
1816	0.148781883417824
1817	0.148528253948062
1818	0.147930420360321
1819	0.147939496148899
1820	0.148041404132441
1821	0.147873970005491
1822	0.147334564661006
1823	0.146880746334929
1824	0.146406188911499
1825	0.145695434265926
1826	0.145565821573681
1827	0.145554826224352
1828	0.145636129467639
1829	0.145743092869931
1830	0.146391344056609
1831	0.146669682671196
1832	0.146650991444737
1833	0.146848270155754
1834	0.147103242515722
1835	0.147425327372528
1836	0.147686639130087
1837	0.147920092095394
1838	0.148385551454751
1839	0.148951871983485
1840	0.149335811309496
1841	0.149899620255985
1842	0.150710725587772
1843	0.151069333605982
1844	0.151510348804677
1845	0.152054835147142
1846	0.152143359458406
1847	0.152304959326529
1848	0.152255131876226
1849	0.152455184971612
1850	0.152832136566173
1851	0.153023628796949
1852	0.153020463689511
1853	0.153162442723775
1854	0.153278534460522
1855	0.153498422941437
1856	0.153801839999215
1857	0.153925621981232
1858	0.15431511497683
1859	0.154719644945903
1860	0.155158717368491
1861	0.155767741923695
1862	0.156654131778021
1863	0.157286936455309
1864	0.157641123160088
1865	0.158071736511165
1866	0.158414147720155
1867	0.158670191327684
1868	0.158578132196011
1869	0.158956569168481
1870	0.159805518416798
1871	0.159964316195378
1872	0.159902632056063
1873	0.159948899918093
1874	0.159630061070277
1875	0.159559701703118
1876	0.159996237761264
1877	0.160312693256785
1878	0.160308338679144
1879	0.160022420895677
1880	0.159774479210777
1881	0.159212091924697
1882	0.158934823723996
1883	0.158746918691211
1884	0.158681145457574
1885	0.158623178291874
1886	0.158256281285127
1887	0.157565716612827
1888	0.157130776322993
1889	0.156510151731516
1890	0.155671123021964
1891	0.154894504907757
1892	0.154118841233582
1893	0.153312909935014
1894	0.152251166362116
1895	0.151712518727833
1896	0.151281973203822
1897	0.150437961496451
1898	0.14951124045563
1899	0.148985383537155
1900	0.148629698333041
1901	0.148336879203423
1902	0.148164691631676
1903	0.148298882460737
1904	0.14848266601018
1905	0.148860994475044
1906	0.149050654761228
1907	0.149174435371765
1908	0.149553977333164
1909	0.149988978599114
1910	0.150259890156476
1911	0.150645817290881
1912	0.151454136834436
1913	0.151803974008801
1914	0.151770767007789
1915	0.152036726758478
1916	0.152537866744914
1917	0.152575745973955
1918	0.152346440958329
1919	0.152307890888463
1920	0.152155801977541
1921	0.151931059426977
1922	0.151692274975368
1923	0.151355772546446
1924	0.151353458700945
1925	0.151428092969213
1926	0.151352757499944
1927	0.151663492691248
1928	0.151632703397295
1929	0.15118409192195
1930	0.150782932683067
1931	0.150453220379693
1932	0.149915971267341
1933	0.149335909364015
1934	0.148946018111569
1935	0.148655389226635
1936	0.148609114263966
1937	0.14844935689247
1938	0.148285099872673
1939	0.148142109705331
1940	0.148110417812765
1941	0.147929991167022
1942	0.147550211264361
1943	0.147395543172447
1944	0.1472915293605
1945	0.147260015320424
1946	0.146991049524182
1947	0.146771463433824
1948	0.146732628648036
1949	0.14664329708314
1950	0.146522022036856
1951	0.146651031484809
1952	0.146667230284128
1953	0.146344634769488
1954	0.146322027084817
1955	0.146652436457657
1956	0.146783722725445
1957	0.146979116840937
1958	0.146954992062102
1959	0.146967924054971
1960	0.146975396541347
1961	0.146985713262813
1962	0.146967893088371
1963	0.147056759483292
1964	0.147201248571174
1965	0.147299181462343
1966	0.147388241708094
1967	0.147592342798501
1968	0.147884890280207
1969	0.148063732733372
1970	0.148280298580145
1971	0.148517228471111
1972	0.148702738331896
1973	0.148763172178187
1974	0.148999567424776
1975	0.149537767425617
1976	0.14960121060909
1977	0.149455006138054
1978	0.149397911910354
1979	0.149023792545222
1980	0.148917519852049
1981	0.148995705898523
1982	0.149056110446931
1983	0.149369366163861
1984	0.149359899376513
1985	0.149096112873484
1986	0.148993979012195
1987	0.148864696226023
1988	0.148503945738359
1989	0.148388857442647
1990	0.148569054168136
1991	0.148498305719271
1992	0.148250577937559
1993	0.148190683948957
1994	0.148259802119656
1995	0.148165099794023
1996	0.147921661608251
1997	0.147929617792183
1998	0.148033298561065
1999	0.148035753140576
2000	0.148079280362064
2001	0.148373173935349
2002	0.14843791574479
2003	0.148312541871349
2004	0.148226369687151
2005	0.148262403329966
2006	0.148053995136822
2007	0.147477443119562
2008	0.147250811927625
2009	0.14706476469083
2010	0.146935602068799
2011	0.147061656087628
2012	0.147086982082286
2013	0.147214588077468
2014	0.147108731120351
2015	0.146891077343067
2016	0.146497744455435
2017	0.146364173394776
2018	0.146236964233777
2019	0.14596121571773
2020	0.145820662687995
2021	0.145565428912295
2022	0.144851796855499
2023	0.14460258201543
2024	0.14476769321898
2025	0.144696187126474
2026	0.144630469647763
2027	0.144612197524106
2028	0.144666007885007
2029	0.144525087994262
2030	0.144315472144462
2031	0.14409229276107
2032	0.143884640787657
2033	0.143401127386227
2034	0.143290298732546
2035	0.143425552215735
2036	0.143515709648868
2037	0.143884769477917
2038	0.143862650013638
2039	0.143598719567323
2040	0.143527106769159
2041	0.143234829229935
2042	0.143144056473279
2043	0.143572367460407
2044	0.143561666496761
2045	0.143309292493511
2046	0.142916525698424
2047	0.142867935031862
2048	0.14286588479615
2049	0.142613890841043
2050	0.142526772313679
2051	0.142318740903033
2052	0.141562532599849
2053	0.141369376399168
2054	0.141858535347195
2055	0.141693693026977
2056	0.141104385517299
2057	0.140931570343699
2058	0.140734777964211
2059	0.140504692733936
2060	0.140719523312215
2061	0.140646612476245
2062	0.140162010329514
2063	0.139700290197405
2064	0.139497095126422
2065	0.139399599560457
2066	0.139366391466417
2067	0.139747950006931
2068	0.139486014458907
2069	0.138807622935641
2070	0.138511307497474
2071	0.138016231791709
2072	0.137704670909344
2073	0.137841024682689
2074	0.137685001799069
2075	0.137063941715533
2076	0.136947369657206
2077	0.137399629277338
2078	0.13738350799374
2079	0.137450826259482
2080	0.137306274464834
2081	0.137073797330775
2082	0.136377290023285
2083	0.136014401755608
2084	0.135628406499837
2085	0.135573146542543
2086	0.13572529158604
2087	0.135738572564135
2088	0.136242317150555
2089	0.136173974703134
2090	0.135524492493256
2091	0.135222429342407
2092	0.134737402197465
2093	0.134521268477869
2094	0.134737049580744
2095	0.134662483380742
2096	0.134459964449706
2097	0.134428460204259
2098	0.134195843706744
2099	0.133913533705616
2100	0.133540390403057
2101	0.133019673515528
2102	0.132774879997893
2103	0.132528213616532
2104	0.132302802738455
2105	0.132535085597991
2106	0.132186423127008
2107	0.131387181166886
2108	0.130806297297861
2109	0.13019366836885
2110	0.129383670930389
2111	0.128459655035124
2112	0.127697495942861
2113	0.126784208307647
2114	0.125847783229709
2115	0.124738541243235
2116	0.124273003988451
2117	0.123658733979827
2118	0.123139469367572
2119	0.122333059473937
2120	0.121553997824322
2121	0.120842395568866
2122	0.119894352148765
2123	0.11897847611972
2124	0.11856682270073
2125	0.117405361016489
2126	0.115401204679775
2127	0.114082034125766
2128	0.113003662674382
2129	0.111614885213066
2130	0.110581037083479
2131	0.108993718516293
2132	0.106650340232746
2133	0.104633867221648
2134	0.102282564105998
2135	0.100420755997365
2136	9.90542306948796E-02
2137	9.73497479497284E-02
2138	0.096044165683942
2139	9.54276672811783E-02
2140	0.094919198300182
2141	9.47436680006587E-02
2142	9.46569448105069E-02
2143	9.48303528976707E-02
2144	9.52144599117683E-02
2145	9.57283564447757E-02
2146	9.64667041631003E-02
2147	9.77867270911258E-02
2148	9.86563004265303E-02
2149	9.95425594713726E-02
2150	0.100228767996708
2151	0.100829710493515
2152	0.101153683507373
2153	0.101239452724394
2154	0.101236261494145
2155	0.101031261958739
2156	0.100645360979005
2157	9.98923633392698E-02
2158	9.93685232231582E-02
2159	9.88382116749833E-02
2160	9.81315521755485E-02
2161	9.77486214742931E-02
2162	9.77755651655008E-02
2163	9.78452413549731E-02
2164	9.81333688856196E-02
2165	9.84206940977393E-02
2166	9.89514803298196E-02
2167	9.92686558952842E-02
2168	9.91339865850577E-02
2169	0.100022734625149
2170	0.101609039360515
2171	0.102543829429711
2172	0.104100617126833
2173	0.105011198119768
2174	0.10494214842816
2175	0.105318382858347
2176	0.106076527623061
2177	0.106422954982305
2178	0.106311831522293
2179	0.106459014300433
2180	0.106965736997054
2181	0.106747333514311
2182	0.106060109865493
2183	0.105620448733777
2184	0.104951825560569
2185	0.103839479282372
2186	0.103357015746551
2187	0.103076115646281
2188	0.102585803137641
2189	0.101805418996635
2190	0.101633877544254
2191	0.101860167787155
2192	0.101747852561213
2193	0.101847377421654
2194	0.10184149752583
2195	0.101390630458428
2196	0.101410235161099
2197	0.101999814135245
2198	0.10192694043491
2199	0.101657543873129
2200	0.101514264746624
2201	0.101216509766722
2202	0.100704033603096
2203	0.09998213063732
2204	9.95432868809752E-02
2205	9.90502181590244E-02
2206	9.85218738866177E-02
2207	9.82849752961043E-02
2208	9.79706136729119E-02
2209	9.74017559078229E-02
2210	9.68517104263745E-02
2211	0.09655110238789
2212	9.61512072381632E-02
2213	9.48859051632233E-02
2214	0.09375092770346
2215	0.094002157331109
2216	0.09409399403543
2217	9.38320217830878E-02
2218	9.42212140408388E-02
2219	9.42019081407789E-02
2220	9.33380291901246E-02
2221	9.26067199406152E-02
2222	9.24118317355027E-02
2223	9.15545838777641E-02
2224	8.97472856257235E-02
2225	8.87261223737328E-02
2226	8.79896819420836E-02
2227	8.71575633334615E-02
2228	8.66034854989189E-02
2229	8.56417290187206E-02
2230	8.46215610362604E-02
2231	8.33356364062003E-02
2232	8.16492721410402E-02
2233	8.00700237165624E-02
2234	7.83201873590736E-02
2235	7.67091026307768E-02
2236	7.48967164325862E-02
2237	7.34710987995076E-02
2238	7.31071843944107E-02
2239	7.12981436735903E-02
2240	6.80319944792825E-02
2241	6.62193333736203E-02
2242	6.47780862195816E-02
2243	6.28310787769756E-02
2244	6.17427892703388E-02
2245	6.03784178564593E-02
2246	5.80849181855258E-02
2247	5.57851138501271E-02
2248	5.38041793996214E-02
2249	5.21203436831755E-02
2250	5.07258859040093E-02
2251	4.87723734502969E-02
2252	4.68882728648804E-02
2253	4.55120274783355E-02
2254	4.33863578649181E-02
2255	4.03622301845288E-02
2256	3.81738721954062E-02
2257	3.63075892484643E-02
2258	3.42122791240238E-02
2259	3.21923044748944E-02
2260	3.02115377374447E-02
2261	2.77494103806381E-02
2262	2.62471535696099E-02
2263	0.025503590275461
2264	2.44375094428018E-02
2265	2.37822960398551E-02
2266	2.29047869242634E-02
2267	2.15927658985448E-02
2268	2.07530343929309E-02
2269	2.04831565873049E-02
2270	0.019714769127095
2271	1.86506809614675E-02
2272	1.79769485191518E-02
2273	1.71248941859441E-02
2274	1.65645980333951E-02
2275	0.016444839072497
2276	1.64393572148686E-02
2277	1.74173450771604E-02
2278	1.67648526400462E-02
2279	1.45901020790093E-02
2280	1.38508433709623E-02
2281	1.30302505360699E-02
2282	1.19889810973813E-02
2283	1.15406805524909E-02
2284	1.16045948638116E-02
2285	1.19014648335626E-02
2286	1.13429699991433E-02
2287	1.09132174361402E-02
2288	1.09511534594545E-02
2289	1.07355462495378E-02
2290	0.009408716879642
2291	9.82917488386854E-03
2292	1.04855306534203E-02
2293	9.51137304218031E-03
2294	8.35532531276386E-03
2295	7.65529413592842E-03
2296	7.17242203332258E-03
2297	6.83322417974895E-03
2298	6.98573843479012E-03
2299	7.08161190894508E-03
2300	7.24862024960928E-03
2301	7.15118301995466E-03
2302	7.34660147393603E-03
2303	7.10178186538421E-03
2304	6.48497612739457E-03
2305	5.73807865559407E-03
2306	4.48438045083507E-03
2307	3.98093827507757E-03
2308	3.44532503297117E-03
2309	3.50753764082326E-03
2310	4.40526753523582E-03
2311	4.96336278877512E-03
2312	5.8122835737046E-03
2313	6.01357560132975E-03
2314	5.58944653333556E-03
2315	6.28059220790687E-03
2316	7.28101925975216E-03
2317	7.93275932841781E-03
2318	9.57043943186536E-03
2319	1.00060573920315E-02
2320	9.21287123133336E-03
2321	9.02923425907923E-03
2322	8.46505268686654E-03
2323	8.77333012609944E-03
2324	1.01659581322064E-02
2325	1.00903097793959E-02
2326	9.81063999477578E-03
2327	9.39763716354081E-03
2328	7.17274322396533E-03
2329	6.69758547671883E-03
2330	7.67354893997924E-03
2331	8.0025398878816E-03
2332	9.01720743565826E-03
2333	9.09965129438501E-03
2334	8.28135104916511E-03
2335	7.96262073226608E-03
2336	7.31938234140135E-03
2337	7.01024384341478E-03
2338	7.29766174157109E-03
2339	7.27093329207523E-03
2340	7.02648037046104E-03
2341	6.69254940097091E-03
2342	6.08854689523703E-03
2343	5.84676687821311E-03
2344	5.66354749107396E-03
2345	5.93436820728732E-03
2346	6.58116216490956E-03
2347	7.30957321292684E-03
2348	9.15040843396619E-03
[truncated: 152 more rows]
