# Supplementary material for: Machine learning-assisted non-destructive plasticizer identification and quantification in historical PVC objects based on IR spectroscopy
Source: Sci Rep. 2022 Mar 23;12:5017. doi: 10.1038/s41598-022-08862-1 (PMC8943100; doi:10.1038/s41598-022-08862-1)
Supplement: Supplementary file 1 — Supplementary Information 1. [file 41598_2022_8862_MOESM1_ESM.zip › Plasticizers_PVC_data/NIR_all/HS125_idle.txt]

Wavelength	C:\Documents and Settings\All Users\Application Data\ASD\Indico Pro\Projects\David\HS125_idle.txt
350	0.2102865804637
351	0.214486439895302
352	0.195700519226213
353	0.17902775740449
354	0.171129787584124
355	0.170314569444216
356	0.152361053199345
357	0.132914667775754
358	0.131281258555937
359	0.125778402810212
360	0.122802532941041
361	0.127170048496042
362	0.127986388630472
363	0.123503896098353
364	0.114749108093907
365	0.105500781513589
366	0.104396068585012
367	0.108962520977364
368	0.103923297944035
369	9.52445210028315E-02
370	8.84438200773101E-02
371	9.08472294763794E-02
372	8.97967682806577E-02
373	8.49058951241526E-02
374	8.01186259860195E-02
375	8.59915674603999E-02
376	8.90536835691185E-02
377	7.93289521867447E-02
378	7.88607472218542E-02
379	8.59808986920518E-02
380	9.46649975844633E-02
381	9.26450403093025E-02
382	8.78801546554375E-02
383	8.36167678685491E-02
384	7.67442621134391E-02
385	0.074703742478475
386	7.71630416993758E-02
387	7.86600471223499E-02
388	8.20578558063796E-02
389	8.51612480667735E-02
390	8.47086882528271E-02
391	8.40827894253929E-02
392	8.44578330960435E-02
393	8.63711957989167E-02
394	9.03900616055849E-02
395	9.06923288924662E-02
396	8.60822482741697E-02
397	8.77119319796047E-02
398	8.93441437354178E-02
399	8.90483963623957E-02
400	0.090656456439554
401	9.16424594313532E-02
402	9.15416503905295E-02
403	9.09316720109354E-02
404	9.16125831580735E-02
405	9.22646409013741E-02
406	9.07628857094419E-02
407	9.03716956256318E-02
408	8.96677937542994E-02
409	8.73038905240054E-02
410	8.62736099998963E-02
411	8.62132821533736E-02
412	8.63412601431248E-02
413	8.53659934189334E-02
414	8.46751399889765E-02
415	8.48107128232144E-02
416	8.56504826158318E-02
417	8.45986588351433E-02
418	8.24578236500941E-02
419	8.23666818434352E-02
420	8.19629019271344E-02
421	0.080981429209066
422	7.98024451975923E-02
423	0.079261423238538
424	7.84534419414401E-02
425	7.68392873114753E-02
426	0.077265820723199
427	7.70840385911754E-02
428	7.53188334946654E-02
429	7.58588933070026E-02
430	7.62166873660904E-02
431	7.55496382779762E-02
432	7.48805600642429E-02
433	7.39376400189243E-02
434	7.31431913505339E-02
435	7.33446045367488E-02
436	7.31991414720874E-02
437	7.27677975549717E-02
438	7.25158009657297E-02
439	7.24144593739401E-02
440	7.20847553854753E-02
441	7.13833395937228E-02
442	0.071493858090963
443	7.13696370841936E-02
444	7.07638880800483E-02
445	7.16394705208022E-02
446	7.18833453320568E-02
447	7.10712135219966E-02
448	7.05181760128895E-02
449	7.05162768284989E-02
450	7.07309135345724E-02
451	7.03899432744038E-02
452	7.03330419670251E-02
453	7.03039276801382E-02
454	6.98835420926512E-02
455	6.97833127865362E-02
456	6.98664748117073E-02
457	7.00096741307659E-02
458	7.06751279474217E-02
459	7.09761147344623E-02
460	7.06515444839542E-02
461	7.05833570022494E-02
462	7.07448511159652E-02
463	7.10374993069558E-02
464	7.12255184328617E-02
465	7.15407917126051E-02
466	7.18416470802246E-02
467	7.18580500449165E-02
468	7.18389663621543E-02
469	0.071972108585092
470	7.23849584496853E-02
471	7.29691130052555E-02
472	7.36935228821625E-02
473	7.43699879733211E-02
474	7.42352262764122E-02
475	7.43745303794119E-02
476	7.50170695629946E-02
477	7.52519028788763E-02
478	7.57578096969509E-02
479	7.64605171296525E-02
480	7.68936225256138E-02
481	7.73348025041446E-02
482	7.77703358268466E-02
483	7.81300541324695E-02
484	7.85009730999075E-02
485	0.078859565924242
486	7.92042810611517E-02
487	7.97112999910831E-02
488	0.079998684771055
489	8.00381464361155E-02
490	8.04632887516059E-02
491	0.080928102955726
492	8.13329306182545E-02
493	8.17196919712708E-02
494	8.22562639132345E-02
495	8.29183049437312E-02
496	8.35907915614193E-02
497	8.40926761965914E-02
498	8.45867517926844E-02
499	8.52467705638991E-02
500	8.59884418833106E-02
501	8.68222751936763E-02
502	8.77382898490967E-02
503	8.86848177268936E-02
504	8.96187858000316E-02
505	9.06353070561353E-02
506	9.19969200982161E-02
507	9.36827063732189E-02
508	9.54003763693224E-02
509	0.096743469746918
510	9.83592421368541E-02
511	0.100261923791952
512	0.102316816497984
513	0.104350788709706
514	0.106609937367565
515	0.109165707673857
516	0.11155241758511
517	0.114057366891762
518	0.116796218297628
519	0.11973263642672
520	0.122592659648548
521	0.125512594223959
522	0.128840636003568
523	0.132022587738603
524	0.135234860010959
525	0.138732731005387
526	0.142091802485759
527	0.145462234865467
528	0.148927007544189
529	0.15220344574534
530	0.155421116086808
531	0.158607567028361
532	0.161623619599793
533	0.164449213822638
534	0.167078621669396
535	0.169550104405304
536	0.171863268607136
537	0.173941042392546
538	0.175746950894195
539	0.177613688998342
540	0.17928586773597
541	0.180607390606022
542	0.181849261078979
543	0.183017891537759
544	0.184075965901863
545	0.184883198940053
546	0.185687968640095
547	0.186505402543428
548	0.187225669412107
549	0.188099742133234
550	0.189197535432769
551	0.190515537682815
552	0.191896564480481
553	0.193586935422492
554	0.195801851974328
555	0.198538424304379
556	0.201979523669907
557	0.206191429206017
558	0.211057946771346
559	0.216984043790845
560	0.224111338408875
561	0.232452716338485
562	0.241889092636027
563	0.252579967444402
564	0.26471205776483
565	0.278007376122497
566	0.292558284060457
567	0.308399556317587
568	0.325378659696207
569	0.343171269851604
570	0.361610576871225
571	0.380578318482509
572	0.40028303146081
573	0.420508153653453
574	0.440727852553293
575	0.460531636487004
576	0.479739584945036
577	0.49826848562733
578	0.516179060730201
579	0.533419017718246
580	0.550800975277648
581	0.57113760630724
582	0.591169715936215
583	0.609372458090329
584	0.625296935447143
585	0.637835666302298
586	0.647955115714381
587	0.657002435534102
588	0.664615960939314
589	0.671003412162234
590	0.676429470872519
591	0.681357209988151
592	0.686110666559844
593	0.690658406388003
594	0.694335347704226
595	0.697774706022625
596	0.701311528443867
597	0.705158599652171
598	0.708921271458708
599	0.712287188270581
600	0.714969539655489
601	0.716990829752493
602	0.718821812287809
603	0.720883155970475
604	0.723546089611678
605	0.726395184220749
606	0.729255648242753
607	0.732211835534727
608	0.735266202114804
609	0.738383226885884
610	0.741561778868731
611	0.745267588107421
612	0.749457100905312
613	0.753752585812908
614	0.757142136037764
615	0.759848731815505
616	0.762160295021715
617	0.764008049809393
618	0.765441544413671
619	0.766483289165166
620	0.767143363749474
621	0.766976264531802
622	0.766263060371579
623	0.76547539145004
624	0.764560332742311
625	0.763697951441182
626	0.762993120450915
627	0.762331085410623
628	0.761671521861925
629	0.761050204277495
630	0.760591657333356
631	0.760269984019007
632	0.760014194929293
633	0.75973459291121
634	0.759536172146265
635	0.759388094825707
636	0.75924947806947
637	0.759149816850142
638	0.759036082945118
639	0.758866784175382
640	0.758603597197109
641	0.758376548122281
642	0.758208472475091
643	0.758055338675932
644	0.757822043457361
645	0.757563283791964
646	0.75734425864432
647	0.757021321351584
648	0.756735089670172
649	0.756536780421984
650	0.756231515587647
651	0.755894420314125
652	0.755557219924635
653	0.755223816752007
654	0.754907030500654
655	0.754593766875571
656	0.75425975874892
657	0.753865343463962
658	0.753509623728682
659	0.753217566734318
660	0.752748723755359
661	0.752292165805147
662	0.751913247030409
663	0.751554651470303
664	0.751175473697996
665	0.750773565063534
666	0.750366262403264
667	0.749959619871533
668	0.749558452102456
669	0.749153313329041
670	0.748671003251642
671	0.748264675053578
672	0.747955198214431
673	0.747594717271263
674	0.747141735045507
675	0.746708267213139
676	0.746458140879069
677	0.746077249461369
678	0.745681043908594
679	0.745390529381869
680	0.745057650626787
681	0.74475329983871
682	0.744484856525964
683	0.744154470702579
684	0.743855688350865
685	0.74357337011843
686	0.743244368632516
687	0.742863876958977
688	0.742493687039105
689	0.74217822713378
690	0.741832892468018
691	0.741541304997561
692	0.74128768876
693	0.740886830257083
694	0.740452552814403
695	0.740049296741552
696	0.739719506522397
697	0.739365982154064
698	0.739007457931453
699	0.738658481661175
700	0.738217875761759
701	0.737751524141628
702	0.737308807250255
703	0.736916091074211
704	0.736536891942712
705	0.73615986237432
706	0.735785470951815
707	0.735448380864347
708	0.73508406106887
709	0.734661316176979
710	0.734342132130705
711	0.734034832178687
712	0.733691692873026
713	0.733328566001349
714	0.732974218990878
715	0.732617075825201
716	0.732229921368818
717	0.731851028774814
718	0.731428720741975
719	0.730943193800365
720	0.730519291852721
721	0.730138612770912
722	0.729777610460948
723	0.729409044879543
724	0.728971138274543
725	0.728487258751106
726	0.72801474658971
727	0.727521617719467
728	0.727049201914631
729	0.726616706368639
730	0.726151033878765
731	0.72572020467786
732	0.725325317380301
733	0.724902428753875
734	0.724457996925647
735	0.723977074598728
736	0.723453331396306
737	0.72295968891707
738	0.722507017376176
739	0.722084540658226
740	0.72166582896338
741	0.721165083661996
742	0.720598989487728
743	0.720063248944245
744	0.719567008045441
745	0.719113177679278
746	0.718703089938189
747	0.718373798481917
748	0.717970497091704
749	0.717457451235812
750	0.717022054477622
751	0.716568542292586
752	0.716115862711213
753	0.715729673031154
754	0.715372805777998
755	0.715041928818892
756	0.714725946642329
757	0.714377381343782
758	0.713986874742966
759	0.71356394497249
760	0.713137988251505
761	0.712746211502164
762	0.712352567507837
763	0.711907111453964
764	0.711474944997923
765	0.711087415083682
766	0.710736237855535
767	0.710336612203688
768	0.709861655126682
769	0.709370673824701
770	0.708985380978442
771	0.708599586918437
772	0.708227907313128
773	0.707884406316018
774	0.707467770900276
775	0.706962420671643
776	0.706425013314419
777	0.706031362532305
778	0.7055640607971
779	0.705070173136991
780	0.704687509895123
781	0.704281783768625
782	0.703825278075335
783	0.703333675667303
784	0.702901883070211
785	0.702490107452888
786	0.702086187477182
787	0.70169696976011
788	0.70128552637172
789	0.700832448662548
790	0.700340689129268
791	0.69988885629188
792	0.699440876254756
793	0.698965838485888
794	0.698442357741571
795	0.697978353725051
796	0.697534601443672
797	0.697018760086555
798	0.696497045252126
799	0.696027403827367
800	0.695619822957995
801	0.695175446276299
802	0.694702384760544
803	0.69421183969513
804	0.693719267928555
805	0.693211200690426
806	0.692715154375756
807	0.692268294025889
808	0.691912567265334
809	0.691560650948041
810	0.691158369988246
811	0.690692804070456
812	0.690187576684198
813	0.689678318916871
814	0.689204136003725
815	0.688782523754994
816	0.688380866282585
817	0.687959466906214
818	0.687465791698367
819	0.686962138693515
820	0.686483733849556
821	0.686048406101674
822	0.685598613165087
823	0.685144904242486
824	0.684704831531332
825	0.684285296689336
826	0.683824178890952
827	0.683319866294979
828	0.682824265972131
829	0.682353651266881
830	0.681915151257897
831	0.681507659675214
832	0.681130327165753
833	0.680705996551794
834	0.680215419425988
835	0.679711905965627
836	0.679199302504365
837	0.678746558795758
838	0.678402225332906
839	0.677976105346503
840	0.677472401680234
841	0.676943170969096
842	0.676498358794481
843	0.676037504784676
844	0.675562792375877
845	0.675111849529372
846	0.674650092423907
847	0.674126536137827
848	0.673559124611926
849	0.673129859829436
850	0.672715943413897
851	0.672275032181642
852	0.671804624105998
853	0.671281203306906
854	0.670708343327449
855	0.670117671862079
856	0.669610808875037
857	0.669132019661929
858	0.668644633437235
859	0.668127345557697
860	0.667614055738931
861	0.667078290514471
862	0.666498495503707
863	0.665926927034671
864	0.66524753000151
865	0.664513883083586
866	0.663938387781139
867	0.663384424362965
868	0.66285674573238
869	0.662371989813447
870	0.661840182455173
871	0.661407286573802
872	0.661020286313741
873	0.660392404520958
874	0.659841178481127
875	0.659360442227137
876	0.658875280570211
877	0.658445841862853
878	0.658038973587196
879	0.657604503043383
880	0.657072328724028
881	0.65647787066662
882	0.655866348004799
883	0.65527134091896
884	0.654623769372854
885	0.653993124607528
886	0.653382548606224
887	0.652687540524441
888	0.651985208694634
889	0.651263535990918
890	0.650504921956238
891	0.649828943338411
892	0.649197534808427
893	0.648536727114415
894	0.647740274920474
895	0.646955288640834
896	0.646164228274322
897	0.645317309878847
898	0.644503638409484
899	0.643781073897232
900	0.643090932153271
901	0.642203331955678
902	0.641345445430699
903	0.640542774952376
904	0.639754332370496
905	0.638949179398775
906	0.63811757183329
907	0.637265793278641
908	0.636416873880954
909	0.635581426231378
910	0.634786066766141
911	0.634062652715378
912	0.633463453759744
913	0.632807876328626
914	0.632115818297909
915	0.631675222617878
916	0.63132987825326
917	0.631029303091645
918	0.630755223022723
919	0.630528247303891
920	0.630302081069657
921	0.63009011654455
922	0.629973317041458
923	0.629914319226689
924	0.629844680996887
925	0.629726798949169
926	0.629694149357968
927	0.629591068680257
928	0.629395640141806
929	0.629218240499175
930	0.629065210893009
931	0.628897543532462
932	0.628684060796518
933	0.628455103578104
934	0.628282037635755
935	0.628150050274856
936	0.62797265199772
937	0.627657202283759
938	0.627362217979261
939	0.627186814334599
940	0.626953395310389
941	0.626660157321073
942	0.626277775263059
943	0.625803621667898
944	0.625588374562286
945	0.625344548436001
946	0.62492074370712
947	0.624634898865576
948	0.624263336085388
949	0.623820561869331
950	0.62340533646766
951	0.622992363088322
952	0.622559766684528
953	0.622129057500683
954	0.621795976874148
955	0.621283642865621
956	0.620708556815073
957	0.620268920156302
958	0.619898085986931
959	0.619459761280107
960	0.61895989179919
961	0.618548344264047
962	0.618096807089519
963	0.61766526757684
964	0.617287390469893
965	0.616759669478135
966	0.616331668849613
967	0.615928689289226
968	0.615287429288691
969	0.614694302469564
970	0.614221097898811
971	0.613842414940564
972	0.613404259509555
973	0.612934165660451
974	0.612383160174887
975	0.611729768712184
976	0.611296899188174
977	0.610790413507337
978	0.610156835566547
979	0.609721852998701
980	0.609265885564085
981	0.608718231482096
982	0.608087489776649
983	0.607503604410176
984	0.606976898059387
985	0.606483993890169
986	0.60597350588675
987	0.605379144024762
988	0.604830180625107
989	0.60436835283469
990	0.603735925382604
991	0.603184069156261
992	0.602683030604026
993	0.602093712157179
994	0.601406314061473
995	0.600748493652707
996	0.600126559381172
997	0.599382958224091
998	0.598810174634558
999	0.598271622359126
1000	0.597636227786398
1001	0.560395644285526
1002	0.559866923340041
1003	0.559708538063686
1004	0.560114455126347
1005	0.559824739885626
1006	0.559882994965974
1007	0.559247318532322
1008	0.557326024980519
1009	0.556283861918462
1010	0.555350984285504
1011	0.554596640159712
1012	0.55407669054264
1013	0.554041839060243
1014	0.553728044145381
1015	0.553507764655167
1016	0.553041688789986
1017	0.552782487565933
1018	0.551827402275421
1019	0.550050660142445
1020	0.549049362648986
1021	0.547793286016134
1022	0.54705308954973
1023	0.54707860008089
1024	0.546855616589911
1025	0.547036933619652
1026	0.546623370962718
1027	0.545923582592184
1028	0.544998638813882
1029	0.544513510310504
1030	0.543793056751214
1031	0.543295128619478
1032	0.543455579646593
1033	0.542988286114672
1034	0.541883975683813
1035	0.541441879729765
1036	0.541173731109693
1037	0.540864665570799
1038	0.541309453527717
1039	0.540825600305739
1040	0.539377167063335
1041	0.538674729643102
1042	0.537683350988401
1043	0.537123452715355
1044	0.536933580328242
1045	0.537602258814535
1046	0.537434882529607
1047	0.537181034069195
1048	0.536739676342732
1049	0.535885155679034
1050	0.53537547858242
1051	0.534983152653151
1052	0.534454326763151
1053	0.534014720711909
1054	0.533482756722879
1055	0.532535571064324
1056	0.532095778790806
1057	0.532004367818445
1058	0.531717341835642
1059	0.531402203895666
1060	0.531672332306894
1061	0.531194015254159
1062	0.530226999921218
1063	0.529714975828479
1064	0.529070115891255
1065	0.528659634162904
1066	0.528635796085756
1067	0.528360715879936
1068	0.528229602200175
1069	0.527669931960805
1070	0.526609179055968
1071	0.52594262645474
1072	0.525051550221251
1073	0.524498818744987
1074	0.524639569529236
1075	0.5243461543674
1076	0.523854289801494
1077	0.523470906092473
1078	0.522952044033785
1079	0.522149474356682
1080	0.521632782498848
1081	0.521122967761262
1082	0.520753153840613
1083	0.52070173368762
1084	0.520293614337873
1085	0.51986865412608
1086	0.519337614925437
1087	0.518403833065057
1088	0.517742009578624
1089	0.517004561076423
1090	0.516688881079639
1091	0.516993215713846
1092	0.516809160965875
1093	0.516570862301903
1094	0.51589376266894
1095	0.51451501812155
1096	0.513409950216427
1097	0.512915038248593
1098	0.513128859673086
1099	0.512667120834648
1100	0.512231264935846
1101	0.511847948661318
1102	0.51110815372445
1103	0.510501194727334
1104	0.510284237030814
1105	0.509915527248939
1106	0.509282952624164
1107	0.508731608560734
1108	0.508390946856188
1109	0.507929425387108
1110	0.507091049578368
1111	0.505932051160216
1112	0.50466569678746
1113	0.503731083962363
1114	0.503101640853988
1115	0.50298484545942
1116	0.502344289554646
1117	0.501959907626151
1118	0.50092967991505
1119	0.498913893684924
1120	0.497985859625363
1121	0.497622463423413
1122	0.496636567654623
1123	0.496009048181041
1124	0.494990842132093
1125	0.493093434076553
1126	0.491694120741308
1127	0.490778007719352
1128	0.489456278670254
1129	0.488167236755291
1130	0.486732005144575
1131	0.48522576061209
1132	0.483639362116327
1133	0.482083982153015
1134	0.480308889200393
1135	0.479122392663014
1136	0.478399296950111
1137	0.477230330141729
1138	0.476138138367166
1139	0.475133982798008
1140	0.473676837972425
1141	0.472662413966107
1142	0.472404547829489
1143	0.471608906048754
1144	0.470630618363774
1145	0.469538449483996
1146	0.46841327014284
1147	0.467245103955292
1148	0.466401334513464
1149	0.465415749163936
1150	0.464257357463794
1151	0.463097168277864
1152	0.461792945419304
1153	0.46017893642499
1154	0.45881571903284
1155	0.457605480932308
1156	0.456052637654285
1157	0.454669439899932
1158	0.452774129646318
1159	0.450173664289224
1160	0.448033121605342
1161	0.445937653898115
1162	0.443751380751985
1163	0.441597989437273
1164	0.43910979581227
1165	0.43629869390769
1166	0.433556527333531
1167	0.431163961851095
1168	0.429295124122887
1169	0.427144935137408
1170	0.424845227002027
1171	0.422818767232626
1172	0.420610636538173
1173	0.418718500215862
1174	0.41740119417868
1175	0.415741350859489
1176	0.413778164011853
1177	0.412255335738754
1178	0.411132049347394
1179	0.40954824756681
1180	0.407851171761898
1181	0.406387166504649
1182	0.404821820107007
1183	0.402715487360397
1184	0.400822080233061
1185	0.399288817839604
1186	0.397202012442574
1187	0.39493797064919
1188	0.393104990549348
1189	0.391169277602695
1190	0.389449889349471
1191	0.38791185625698
1192	0.386599987117948
1193	0.385212068429637
1194	0.384313680666142
1195	0.383766146042677
1196	0.383451522147604
1197	0.383527287166809
1198	0.383782926635363
1199	0.384348464556181
1200	0.384864702367751
1201	0.385549035099972
1202	0.386515072857411
1203	0.387579491165737
1204	0.38839547750052
1205	0.389320981208638
1206	0.390668503625636
1207	0.392091297640824
1208	0.393605251523635
1209	0.39499276673423
1210	0.396282683009414
1211	0.397801067440227
1212	0.399405381684217
1213	0.400799413209808
1214	0.402363451746102
1215	0.403777465301594
1216	0.404821676560296
1217	0.40607280863416
1218	0.40753664057095
1219	0.40881991690883
1220	0.409944669007599
1221	0.411263043117025
1222	0.412679624866053
1223	0.413949177975664
1224	0.415253965771066
1225	0.41636677806559
1226	0.417085488796221
1227	0.418029561292559
1228	0.419095832779565
1229	0.419975092072035
1230	0.420956482494323
1231	0.421769357050532
1232	0.422463354844595
1233	0.422800171792811
1234	0.423517743184171
1235	0.424577869946658
1236	0.425088139687367
1237	0.425382023382615
1238	0.425839332445196
1239	0.426134392768898
1240	0.426214745163015
1241	0.426436140282329
1242	0.426715928806906
1243	0.426854156325789
1244	0.426881259892104
1245	0.427022402803272
1246	0.427175677933293
1247	0.427130452195228
1248	0.427078853918729
1249	0.427224256167898
1250	0.427258897665303
1251	0.427006748451771
1252	0.42682419642546
1253	0.426647598383422
1254	0.4264587311413
1255	0.426279164879975
1256	0.426074976761806
1257	0.425894164341963
1258	0.425721555932476
1259	0.425603360013976
1260	0.42550993183826
1261	0.425485746564086
1262	0.425541656419447
1263	0.425423627671953
1264	0.425000946903598
1265	0.424499576349973
1266	0.424158339855468
1267	0.423897423563297
1268	0.423595020622773
1269	0.423428380290568
1270	0.423424609594449
1271	0.423197682828316
1272	0.422774876813188
1273	0.42253380447132
1274	0.422258337862053
1275	0.421720163794189
1276	0.421212274953633
1277	0.420998638711003
1278	0.420736909190978
1279	0.42031472549293
1280	0.419854067527504
1281	0.419467511337287
1282	0.419159712479636
1283	0.418692262313892
1284	0.418442676501752
1285	0.418435527951268
1286	0.418193031413371
1287	0.417647480458439
1288	0.417157738710132
1289	0.416690993692608
1290	0.416187644819961
1291	0.415788738435763
1292	0.415404074341663
1293	0.415088672462004
1294	0.414788792259121
1295	0.414278470605198
1296	0.413771218464039
1297	0.413291635674159
1298	0.412916901266164
1299	0.412805272847742
1300	0.412365111089129
1301	0.411641651977334
1302	0.411420714177738
1303	0.411120197277839
1304	0.410756687498926
1305	0.410439987427277
1306	0.410397873353049
1307	0.409988745497995
1308	0.409182114873832
1309	0.408778030213947
1310	0.408402962939006
1311	0.407727804641758
1312	0.407333633086389
1313	0.407166403252997
1314	0.406693184737661
1315	0.406118513042555
1316	0.405658995902333
1317	0.405164739038047
1318	0.404761497763432
1319	0.404503821325363
1320	0.404142514002268
1321	0.403721189282151
1322	0.403437642654373
1323	0.403042267879206
1324	0.402551074479144
1325	0.402156112062307
1326	0.401707281147957
1327	0.401085718187998
1328	0.400537734819815
1329	0.400050979304972
1330	0.399596424173759
1331	0.399122812325969
1332	0.398610584735418
1333	0.398373418194413
1334	0.397869115513522
1335	0.397137956553136
1336	0.396694609576924
1337	0.396261446921943
1338	0.395751010552867
1339	0.395254100421168
1340	0.394622917363279
1341	0.39391217309593
1342	0.393324576181402
1343	0.392711661133799
1344	0.391973191843836
1345	0.391299429306665
1346	0.390409752163322
1347	0.389395295927156
1348	0.388721139072205
1349	0.388028399312869
1350	0.387017464688413
1351	0.385763465787776
1352	0.384291772045467
1353	0.38289211216363
1354	0.38145521900373
1355	0.379902604062895
1356	0.378486272578653
1357	0.376974909657449
1358	0.375312877438549
1359	0.373582513359909
1360	0.371990444431455
1361	0.370401136834031
1362	0.368813853639342
1363	0.366993305035879
1364	0.365040442586036
1365	0.363286886996131
1366	0.36160446534601
1367	0.359879391218928
1368	0.358190225484949
1369	0.356434077873421
1370	0.354541939607123
1371	0.352721901249524
1372	0.350959775484598
1373	0.348888543940491
1374	0.346717923952748
1375	0.344760991081959
1376	0.342702383315203
1377	0.340775198925732
1378	0.338930175808201
1379	0.336753327022743
1380	0.334867225106611
1381	0.333322020892688
1382	0.331674926795897
1383	0.330083399548355
1384	0.328646484201987
1385	0.327321217660285
1386	0.326010856889496
1387	0.324863330827126
1388	0.323848029700086
1389	0.322992417230086
1390	0.321957631755447
1391	0.320906254081875
1392	0.320034782031813
1393	0.319197999506846
1394	0.31835251888225
1395	0.317666065072959
1396	0.317164283322609
1397	0.316462154310166
1398	0.31576665205947
1399	0.315372593524934
1400	0.314843153269719
1401	0.314236793855017
1402	0.313766695354324
1403	0.313343662897862
1404	0.313021070681567
1405	0.312707543399028
1406	0.312369377181115
1407	0.312048866143796
1408	0.311698891278821
1409	0.311423808602642
1410	0.311128381645083
1411	0.310653513141527
1412	0.310198123815168
1413	0.309879734768674
1414	0.3095597746639
1415	0.309232833499236
1416	0.309030274785386
1417	0.308910773675324
1418	0.308732796889588
1419	0.308604525961739
1420	0.308514074145668
1421	0.30828668095632
1422	0.30807778587192
1423	0.307919241907921
1424	0.307735191454387
1425	0.307501546282831
1426	0.307299235779579
1427	0.307264222815676
1428	0.307256012096758
1429	0.307217427704473
1430	0.307314272293045
1431	0.307506352738143
1432	0.307745807327701
1433	0.308144875641319
1434	0.30865071749465
1435	0.309271797152341
1436	0.309993025331344
1437	0.310674325912972
1438	0.311400599850053
1439	0.312105898340861
1440	0.312698317331727
1441	0.313312943673289
1442	0.313950883762473
1443	0.314532950768747
1444	0.315042120574216
1445	0.315501538176688
1446	0.315844742677077
1447	0.316084709092105
1448	0.31635718134613
1449	0.316764185801844
1450	0.317255886463744
1451	0.317704012742855
1452	0.318062775268266
1453	0.318247363680345
1454	0.31842064987699
1455	0.318710774545481
1456	0.318923832374913
1457	0.319115105756552
1458	0.319404222772138
1459	0.3196380174184
1460	0.319727714315759
1461	0.319770161998496
1462	0.319750964335455
1463	0.319784721774003
1464	0.319737344629089
1465	0.319753714220735
1466	0.319847894920606
1467	0.319966149371546
1468	0.319966565882623
1469	0.319929019994387
1470	0.319889197814148
1471	0.319820054737229
1472	0.31987841266219
1473	0.320013327519
1474	0.320087886243803
1475	0.320102137166186
1476	0.320038375729164
1477	0.319985331746545
1478	0.32003131257543
1479	0.320112793648245
1480	0.320104785764669
1481	0.319989103270657
1482	0.319877769911721
1483	0.319802390369116
1484	0.319779480400476
1485	0.31980149974955
1486	0.319729512071078
1487	0.319587109027251
1488	0.319473531019763
1489	0.319368068472581
1490	0.319246331500771
1491	0.319121124646481
1492	0.319012054212236
1493	0.318901367485932
1494	0.318850528078144
1495	0.318808758385476
1496	0.318735511898221
1497	0.318657257100212
1498	0.318461913902004
1499	0.318337229377043
1500	0.318386844577436
1501	0.318288304389814
1502	0.31808437679716
1503	0.317945986515635
1504	0.31771322164265
1505	0.317467462391604
1506	0.317413854827814
1507	0.317392525453125
1508	0.317272469978072
1509	0.317179185993284
1510	0.317071876900905
1511	0.31686961769361
1512	0.316594286592947
1513	0.316293760960995
1514	0.316105180765473
1515	0.315992439818584
1516	0.315818082779572
1517	0.31572489579996
1518	0.315546178185967
1519	0.31526218347883
1520	0.314971459258546
1521	0.314631387146726
1522	0.314430295574327
1523	0.314281705175404
1524	0.314038644959185
1525	0.313817649331318
1526	0.313717522939035
1527	0.313610204080552
1528	0.313334445584957
1529	0.313163196710102
1530	0.313050346464925
1531	0.312621921694887
1532	0.312285380519421
1533	0.312203547159819
1534	0.311935235849123
1535	0.31158379908693
1536	0.311421819695949
1537	0.311302902463735
1538	0.311119414136534
1539	0.310946715306759
1540	0.310723557543278
1541	0.310374832730141
1542	0.310019212162689
1543	0.309828514064026
1544	0.309705094344765
1545	0.309409407729164
1546	0.309085581502608
1547	0.308886419269838
1548	0.308655591154115
1549	0.308450891977502
1550	0.30824067561601
1551	0.307764102420009
1552	0.307335258085251
1553	0.307208901250049
1554	0.307012672693954
1555	0.306780535815921
1556	0.306558319476208
1557	0.306172086667199
1558	0.305869370348306
1559	0.30572220197635
1560	0.305504761257137
1561	0.305174832582757
1562	0.30486183503746
1563	0.304533004623246
1564	0.304235516820258
1565	0.304108595664022
1566	0.303982370282516
1567	0.303704900283321
1568	0.303335464735592
1569	0.302884192883624
1570	0.302440458399073
1571	0.302126760830942
1572	0.301805231227171
1573	0.301458508725967
1574	0.301124616381561
1575	0.300712964501406
1576	0.300268833940141
1577	0.299931706915038
1578	0.299695958552146
1579	0.2992939557767
1580	0.298829490616283
1581	0.298601875872404
1582	0.298247569411629
1583	0.297661422980996
1584	0.297281395055568
1585	0.297007703212328
1586	0.296556603428764
1587	0.296112736098766
1588	0.295701496784235
1589	0.295089982018665
1590	0.294554188381567
1591	0.29436063671719
1592	0.294128967942919
1593	0.293548919012468
1594	0.292971698023764
1595	0.292585209113595
1596	0.292199907299241
1597	0.291918438071348
1598	0.291542703144083
1599	0.290855283134708
1600	0.290156762176629
1601	0.28970557033916
1602	0.289435063323622
1603	0.289082014192947
1604	0.288524930642531
1605	0.287937301195742
1606	0.287521480202217
1607	0.287093062583885
1608	0.286487567190915
1609	0.285916431686044
1610	0.285279299280481
1611	0.28448893340062
1612	0.284005898644682
1613	0.283586784434355
1614	0.28267766353127
1615	0.281767371017616
1616	0.281150583757684
1617	0.28037741373757
1618	0.279472144288166
1619	0.278555836515907
1620	0.277474911512855
1621	0.276356517868831
1622	0.275323536068124
1623	0.274251107184141
1624	0.272962136360428
1625	0.271728171122042
1626	0.270863984070312
1627	0.269985027413466
1628	0.269016105686127
1629	0.268205962481677
1630	0.267362664233687
1631	0.266624036745578
1632	0.266078499574309
1633	0.265343715419208
1634	0.264478180001189
1635	0.263792780167767
1636	0.263223613448426
1637	0.262675104410003
1638	0.262114524309024
1639	0.26143141583843
1640	0.260604387027776
1641	0.259767652873961
1642	0.259097598561879
1643	0.258328224450384
1644	0.257120031732815
1645	0.255686541721248
1646	0.253933697490951
1647	0.251831847905285
1648	0.249940892900475
1649	0.247965074473985
1650	0.245328859292175
1651	0.242303380817817
1652	0.239117952419473
1653	0.235590813912236
1654	0.231976254015069
1655	0.228603848351899
1656	0.225049111362881
1657	0.221179089792196
1658	0.217475315565111
1659	0.213887758351904
1660	0.210476457373163
1661	0.207619255252679
1662	0.204971912120187
1663	0.20238807333392
1664	0.200212323895966
1665	0.198357072192395
1666	0.196887409185981
1667	0.195791239016295
1668	0.194609660280776
1669	0.193453230245308
1670	0.192565358833214
1671	0.191800236596831
1672	0.1909068118681
1673	0.189879808731871
1674	0.188815451796597
1675	0.187872928210051
1676	0.187236499832454
1677	0.186432759749351
1678	0.185151427305235
1679	0.18367439061792
1680	0.182024969808638
1681	0.180277422474848
1682	0.178643188986225
1683	0.176786958122604
1684	0.17425246616945
1685	0.171514628524085
1686	0.168883661579086
1687	0.16589656337614
1688	0.16280095836261
1689	0.159707594085769
1690	0.156246157413678
1691	0.152577766786224
1692	0.148963164303974
1693	0.145386415023387
1694	0.141631155752257
1695	0.137819374918105
1696	0.134313004939188
1697	0.13094163862065
1698	0.127640658444217
1699	0.124271767737974
1700	0.120596931224732
1701	0.117134727556712
1702	0.114008845587523
1703	0.1108913745858
1704	0.108180818868929
1705	0.10515680288296
1706	0.101878454389156
1707	9.87551563975227E-02
1708	9.54890172707585E-02
1709	9.26593980891678E-02
1710	9.00771378238966E-02
1711	8.75742111750906E-02
1712	8.53473687037037E-02
1713	0.083255244622856
1714	8.09197469618772E-02
1715	7.93743461200049E-02
1716	7.83843334400055E-02
1717	7.77782639299185E-02
1718	7.76172576461512E-02
1719	7.80553513653068E-02
1720	7.87153829549439E-02
1721	7.99697872879987E-02
1722	8.18145029700037E-02
1723	8.35604796480291E-02
1724	8.56605011195866E-02
1725	8.81253072011798E-02
1726	9.04405135498755E-02
1727	9.29414217594033E-02
1728	9.55508790490514E-02
1729	9.78355885280246E-02
1730	9.99347795118752E-02
1731	0.101770388603729
1732	0.103364387192695
1733	0.10476771439956
1734	0.105869229845891
1735	0.106740277221502
1736	0.107511289209309
1737	0.108206746675185
1738	0.108621535402224
1739	0.10882005184587
1740	0.108951052587902
1741	0.108785182113151
1742	0.108572222824569
1743	0.108783887715877
1744	0.108822959121935
1745	0.108452889617954
1746	0.108424882030783
1747	0.108561268122202
1748	0.10854285947718
1749	0.108760844112535
1750	0.10899093760456
1751	0.109012820201612
1752	0.109308017108367
1753	0.109973974598366
1754	0.110430016126917
1755	0.110648679017727
1756	0.111365711072814
1757	0.112348217513282
1758	0.11321620841222
1759	0.114385002644636
1760	0.115458394101616
1761	0.116245013034902
1762	0.117417334539569
1763	0.119044664646589
1764	0.120237325899807
1765	0.121462685134348
1766	0.122411567029189
1767	0.122948201332683
1768	0.123685394822766
1769	0.12431318855488
1770	0.124947123117833
1771	0.126083231546807
1772	0.127257595913863
1773	0.128043066777214
1774	0.128874175357432
1775	0.12947553560505
1776	0.129920205293224
1777	0.130885332693407
1778	0.132143407773682
1779	0.133070916522545
1780	0.133840177424048
1781	0.134702267808521
1782	0.135029078775962
1783	0.135663064303566
1784	0.136478804778988
1785	0.137240852664542
1786	0.138314851521834
1787	0.13905787666484
1788	0.139396291424274
1789	0.140095122649791
1790	0.140884585507597
1791	0.141425886850558
1792	0.142015791596207
1793	0.142809790519593
1794	0.143472571128087
1795	0.144137739026024
1796	0.145338720618632
1797	0.145765598598806
1798	0.145358342134354
1799	0.14575942176886
1800	0.146270284042069
1801	0.145139578547568
1802	0.145446246886588
1803	0.145598342025658
1804	0.145821885228173
1805	0.145907845829244
1806	0.146003633955389
1807	0.145660446216169
1808	0.145630284253474
1809	0.146015053540948
1810	0.146399473609924
1811	0.146481577583036
1812	0.146103135980575
1813	0.145797338092808
1814	0.145722468923428
1815	0.145330228816455
1816	0.145140900225665
1817	0.145033428289475
1818	0.145023547740082
1819	0.144704282083951
1820	0.14444239252646
1821	0.143964398563235
1822	0.143351627513941
1823	0.142957108047781
1824	0.142862944316125
1825	0.142799426848428
1826	0.142409235322629
1827	0.142409578557762
1828	0.14253022643576
1829	0.14273915617232
1830	0.142814593201001
1831	0.143490807212273
1832	0.143813423583001
1833	0.143887281255097
1834	0.144549822098478
1835	0.144853130878865
1836	0.145158713504148
1837	0.145537003993821
1838	0.145860117113117
1839	0.146012108368486
1840	0.146177811909841
1841	0.146757289990721
1842	0.147214656431439
1843	0.147551557480611
1844	0.148223356706846
1845	0.148903925609542
1846	0.149208369472396
1847	0.14930102248478
1848	0.149043400551988
1849	0.149124567842701
1850	0.149077086110176
1851	0.149050073513548
1852	0.149348185128135
1853	0.150101307802262
1854	0.150399864163861
1855	0.150327161954594
1856	0.150489046774049
1857	0.150524345266311
1858	0.150668852609495
1859	0.15083749156763
1860	0.151220476488439
1861	0.151881397229092
1862	0.152272908891792
1863	0.152537636854769
1864	0.152957835086826
1865	0.153035760880954
1866	0.152964580235439
1867	0.153217285598663
1868	0.153744088364787
1869	0.154045324310854
1870	0.15451151441721
1871	0.154728743176081
1872	0.154711402799135
1873	0.154701540006517
1874	0.154658939337399
1875	0.154685444912211
1876	0.154933157112078
1877	0.154906989274494
1878	0.154994941787899
1879	0.155221669169135
1880	0.155232178709995
1881	0.155306811861759
1882	0.155186363126278
1883	0.154928766934851
1884	0.154305526786991
1885	0.153938437844509
1886	0.153304609557402
1887	0.152910355410043
1888	0.152585695169087
1889	0.151767632667564
1890	0.150407838126161
1891	0.149815860861134
1892	0.149267814057795
1893	0.148561066977238
1894	0.148180423162865
1895	0.147911008929809
1896	0.147227687313614
1897	0.146688340402411
1898	0.14637476548347
1899	0.14606790021548
1900	0.145850319208856
1901	0.145490463088728
1902	0.145317814491123
1903	0.145268357742454
1904	0.145378917317186
1905	0.145729551891092
1906	0.145872551635065
1907	0.146154744114271
1908	0.146329710394607
1909	0.146585402387267
1910	0.146681731705295
1911	0.146810149715932
1912	0.147251473156658
1913	0.14735364805762
1914	0.146988144577897
1915	0.146972025200747
1916	0.147062884630987
1917	0.147150601101912
1918	0.147432631089107
1919	0.147572787499752
1920	0.147660303518133
1921	0.147674930823415
1922	0.14765652519895
1923	0.147485222888967
1924	0.147328973059946
1925	0.147105133270088
1926	0.146869150476674
1927	0.14645574559059
1928	0.146309306849318
1929	0.146293421014767
1930	0.146209098311543
1931	0.146148442065188
1932	0.146392934952089
1933	0.146264061083088
1934	0.145871734580319
1935	0.145637278595166
1936	0.145301661332746
1937	0.145080218894263
1938	0.145057160282163
1939	0.144776291543057
1940	0.144182154777084
1941	0.143977876965709
1942	0.144089179053015
1943	0.143839775984013
1944	0.143469961160104
1945	0.143344500089665
1946	0.143309073754813
1947	0.142699872170067
1948	0.142558214194336
1949	0.142916355920456
1950	0.142953140867541
1951	0.142781352623806
1952	0.142741509174481
1953	0.14269902199398
1954	0.142767163085202
1955	0.142922887767179
1956	0.143091691205472
1957	0.14343555300103
1958	0.14364060116273
1959	0.143908330565338
1960	0.144001932236617
1961	0.144114763661577
1962	0.14417436913603
1963	0.144291788317223
1964	0.144426300795374
1965	0.144492071865496
1966	0.144409858693447
1967	0.144606215643364
1968	0.14506671392719
1969	0.145186507027865
1970	0.145316565337665
1971	0.14546432331792
1972	0.145439453117984
1973	0.145193666649249
1974	0.145182404911
1975	0.145363463417793
1976	0.145484581764086
1977	0.145634695531988
1978	0.1456851632611
1979	0.145753826510545
1980	0.145804070864951
1981	0.145731929192059
1982	0.145691111889481
1983	0.145761452906789
1984	0.14572794029899
1985	0.145557920986531
1986	0.145341002206186
1987	0.145432273310526
1988	0.145787471807681
1989	0.145736886002594
1990	0.145659059057242
1991	0.145660352984198
1992	0.145410357190928
1993	0.145269086843036
1994	0.145497335876562
1995	0.145376134881426
1996	0.144645724220315
1997	0.144491075929852
1998	0.144719632051472
1999	0.144722401866687
2000	0.144762881368306
2001	0.145107278219345
2002	0.145140712873265
2003	0.14477601644833
2004	0.144822291776236
2005	0.145135236976585
2006	0.145220174714275
2007	0.145390872408603
2008	0.145387958478562
2009	0.145118643284767
2010	0.145007892678082
2011	0.145010023677426
2012	0.144839265053949
2013	0.144447446374795
2014	0.144311440907404
2015	0.144238504348334
2016	0.144163787204311
2017	0.144023583255201
2018	0.144035516199622
2019	0.143993450029779
2020	0.143878637225681
2021	0.143633276552883
2022	0.143305320511738
2023	0.143176385825428
2024	0.142935231493717
2025	0.14275763832503
2026	0.143102628780394
2027	0.142973023198647
2028	0.142229210192158
2029	0.141881826114976
2030	0.141607539297294
2031	0.141298300991386
2032	0.141063802544944
2033	0.141074264711858
2034	0.140995234768418
2035	0.140912116072349
2036	0.140698864139828
2037	0.140405341065858
2038	0.140282434100297
2039	0.140091384387978
2040	0.139933953108935
2041	0.139914821192983
2042	0.139974595047441
2043	0.140148047143858
2044	0.140123753703334
2045	0.140133024406972
2046	0.140162964599074
2047	0.139967776528271
2048	0.139443354582083
2049	0.139104743984429
2050	0.138761676392284
2051	0.138449660033988
2052	0.137993018790931
2053	0.137855337902865
2054	0.138036186624882
2055	0.137960567789245
2056	0.137866909428955
2057	0.137884724146521
2058	0.13778848604496
2059	0.137786152872126
2060	0.138117379769123
2061	0.138238269544505
2062	0.138393492384977
2063	0.138288291687034
2064	0.137901207832752
2065	0.137105039423758
2066	0.136752947223764
2067	0.136304920109947
2068	0.135871750825624
2069	0.135589835228039
2070	0.135474853412021
2071	0.135445400401546
2072	0.135217105737174
2073	0.135298715941369
2074	0.135071661977377
2075	0.134333972362143
2076	0.13377136605868
2077	0.133166014805281
2078	0.132700258432668
2079	0.132131344202834
2080	0.131872288348083
2081	0.131670028370053
2082	0.131663123337074
2083	0.131652733185635
2084	0.131836041060356
2085	0.131747112099452
2086	0.131581862926389
2087	0.131485369846655
2088	0.13121886155957
2089	0.131146835029962
2090	0.131286751660499
2091	0.131276752245508
2092	0.131412367172929
2093	0.131248846267791
2094	0.1305765998914
2095	0.130394991934802
2096	0.130442044610485
2097	0.130341674504341
2098	0.130245184122623
2099	0.130081759407782
2100	0.129994746866163
2101	0.129827971254301
2102	0.129243156297238
2103	0.12848899272019
2104	0.128071956732041
2105	0.127144931011388
2106	0.12676801427022
2107	0.127355310631163
2108	0.127201172209572
2109	0.126755083277497
2110	0.126285824794396
2111	0.125528816523591
2112	0.124887144303747
2113	0.124548588301441
2114	0.12365567433792
2115	0.122181224228879
2116	0.121108556861956
2117	0.120084638850796
2118	0.118788245442732
2119	0.118028933987149
2120	0.117962735697823
2121	0.117381451281919
2122	0.116853227395897
2123	0.115980243194671
2124	0.114817509941504
2125	0.113722517613688
2126	0.11246943967981
2127	0.111151882758249
2128	0.110004220426541
2129	0.108458656673598
2130	0.106470343594981
2131	0.104670137610208
2132	0.102600322529055
2133	0.100791210137378
2134	9.89513510653108E-02
2135	9.74643686443618E-02
2136	9.63122894968646E-02
2137	9.52583653407655E-02
2138	9.39585611220941E-02
2139	9.29110271723284E-02
2140	9.22657925089162E-02
2141	9.16263622659665E-02
2142	9.12948764942632E-02
2143	9.15495867073867E-02
2144	9.18362598662495E-02
2145	9.19837997298832E-02
2146	9.26333835016058E-02
2147	9.41312844036768E-02
2148	9.49678364489707E-02
2149	9.57224060164829E-02
2150	9.64430841062657E-02
2151	9.69771745385331E-02
2152	9.74255521728494E-02
2153	9.80261245619794E-02
2154	0.09826629608189
2155	9.81560386288485E-02
2156	9.79948719169663E-02
2157	9.76076362332413E-02
2158	9.71951317999332E-02
2159	9.66264609521614E-02
2160	9.60134278121664E-02
2161	9.56466866210877E-02
2162	9.53789421512069E-02
2163	9.53077674455307E-02
2164	0.095558147485531
2165	0.095686151350541
2166	9.57073898626578E-02
2167	9.61743770307475E-02
2168	0.096811061212511
2169	9.76082123844838E-02
2170	9.89136188851027E-02
2171	9.99887862507622E-02
2172	0.101093045261224
2173	0.102089332328894
2174	0.103071403813005
2175	0.103961155198011
2176	0.104977424738035
2177	0.105517540813058
2178	0.106176527795835
2179	0.106087662665454
2180	0.104272326102594
2181	0.10395767162608
2182	0.104778863411706
2183	0.104409821341392
2184	0.104043322018118
2185	0.103793202952619
2186	0.102973412897415
2187	0.102123267623659
2188	0.101619209692101
2189	0.102095254227959
2190	0.101931318689125
2191	0.101035785519412
2192	0.100919923990002
2193	0.101587903490031
2194	0.101599574542564
2195	0.10130081659218
2196	0.101369861061779
2197	0.101783801281422
2198	0.101332036672819
2199	0.100557267316013
2200	0.100084048727561
2201	9.86216440180065E-02
2202	9.80925178072412E-02
2203	9.88222784618471E-02
2204	9.88358697637027E-02
2205	9.86482534851781E-02
2206	9.85197355768109E-02
2207	9.85034023418697E-02
2208	9.80219968959921E-02
2209	9.69506943976836E-02
2210	9.64443054334632E-02
2211	9.57587251732594E-02
2212	9.54122581431626E-02
2213	9.54506031201665E-02
2214	9.56282940526004E-02
2215	9.58867046482461E-02
2216	0.095395652110427
2217	9.49323304976753E-02
2218	9.41845383734014E-02
2219	9.41220101919559E-02
2220	9.44503694341113E-02
2221	9.38705449700625E-02
2222	9.33471858771443E-02
2223	9.25960964780891E-02
2224	9.07759364248299E-02
2225	8.96886408612851E-02
2226	8.93989069724476E-02
2227	8.83517286183813E-02
2228	8.67973297922281E-02
2229	8.55357304652269E-02
2230	8.40935210434325E-02
2231	8.28281351674019E-02
2232	8.17586067508985E-02
2233	8.06182039018365E-02
2234	7.97344739591277E-02
2235	7.85319524870134E-02
2236	7.71491131905978E-02
2237	0.075675998577207
2238	7.39966569304957E-02
2239	7.22157461992132E-02
2240	7.02030723201949E-02
2241	6.83952145056134E-02
2242	6.67456407675128E-02
2243	6.47647955614879E-02
2244	0.062352606663322
2245	6.07341645990906E-02
2246	5.88369526408574E-02
2247	5.61825108269925E-02
2248	5.45295741326596E-02
2249	5.29409604166998E-02
2250	5.02413413280109E-02
2251	4.79325637427201E-02
2252	4.65496423912853E-02
2253	4.54623655820553E-02
2254	4.39231937895452E-02
2255	0.043294094003651
2256	4.20726350997898E-02
2257	0.04006039436608
2258	3.78997856458965E-02
2259	3.58565173210559E-02
2260	3.40301589488844E-02
2261	0.03143403135096
2262	2.94807046003248E-02
2263	2.84045040001279E-02
2264	2.71059762514133E-02
2265	2.53623297226735E-02
2266	2.42004538080882E-02
2267	2.35071178908254E-02
2268	2.31038630140828E-02
2269	2.34188954505588E-02
2270	2.29548334740993E-02
2271	2.26330186332627E-02
2272	2.18833165075728E-02
2273	1.98370436287303E-02
2274	1.88871400206983E-02
2275	1.86154166898858E-02
2276	1.81883186983896E-02
2277	1.81904580089083E-02
2278	1.79037444420735E-02
2279	1.71527653182052E-02
2280	1.69038988167888E-02
2281	1.71652239910555E-02
2282	1.70278926517358E-02
2283	1.72183920474162E-02
2284	1.67873999798903E-02
2285	1.52143202727926E-02
2286	1.44976889871148E-02
2287	1.42761585434409E-02
2288	1.36934862739726E-02
2289	1.31184621776285E-02
2290	0.012793919395798
2291	1.29113166424077E-02
2292	1.25508946252445E-02
2293	1.28818676428715E-02
2294	1.33321096568703E-02
2295	1.27587101282056E-02
2296	1.24803657986836E-02
2297	1.23460063568827E-02
2298	0.011562747197508
2299	0.011071457778886
2300	1.04741523030718E-02
2301	9.93132955548693E-03
2302	9.2797139679193E-03
2303	9.15416994620138E-03
2304	9.4291649456449E-03
2305	8.84125274277806E-03
2306	8.11364116734024E-03
2307	7.98287889890574E-03
2308	7.30144218045868E-03
2309	7.26589718276515E-03
2310	8.43658672617167E-03
2311	8.78183736051643E-03
2312	8.60161414513585E-03
2313	8.63899703560258E-03
2314	8.86956816928301E-03
2315	8.96792772487247E-03
2316	8.71507275471387E-03
2317	8.80150500426787E-03
2318	9.30589270513885E-03
2319	9.36754673291524E-03
2320	9.1969611365364E-03
2321	9.38250709519636E-03
2322	9.67297349907358E-03
2323	9.47988792775769E-03
2324	9.15299483525178E-03
2325	9.21225981474356E-03
2326	8.90643939112429E-03
2327	8.92291254150516E-03
2328	9.49598218325759E-03
2329	1.00262696449838E-02
2330	1.07551153944748E-02
2331	1.11212097821829E-02
2332	1.16835115933732E-02
2333	1.17054707331901E-02
2334	1.12590122565235E-02
2335	1.04697855789185E-02
2336	8.62056917540105E-03
2337	8.29537364680037E-03
2338	7.98554260687561E-03
2339	8.41913599926952E-03
2340	1.10118887477551E-02
2341	1.20958289144711E-02
2342	1.28521585645108E-02
2343	1.31282783836516E-02
2344	1.28408959553825E-02
2345	1.22199997545105E-02
2346	1.00857333377949E-02
2347	9.59199852885052E-03
2348	1.04013311838665E-02
[truncated: 152 more rows]
