# Supplementary material for: Machine learning-assisted non-destructive plasticizer identification and quantification in historical PVC objects based on IR spectroscopy
Source: Sci Rep. 2022 Mar 23;12:5017. doi: 10.1038/s41598-022-08862-1 (PMC8943100; doi:10.1038/s41598-022-08862-1)
Supplement: Supplementary file 1 — Supplementary Information 1. [file 41598_2022_8862_MOESM1_ESM.zip › Plasticizers_PVC_data/NIR_all/HS126_idle.txt]

Wavelength	C:\Documents and Settings\All Users\Application Data\ASD\Indico Pro\Projects\David\HS126_idle.txt
350	0.171390286767304
351	0.158082624372222
352	0.149801108025038
353	0.13752604255747
354	0.127331993441095
355	0.129256132852853
356	0.11977511052492
357	0.109626956496185
358	0.112196885911159
359	0.104883561377403
360	9.19221445281928E-02
361	8.21187156006981E-02
362	8.91128743334662E-02
363	9.37695326169113E-02
364	8.60534327872462E-02
365	6.76701284848462E-02
366	6.78464485521709E-02
367	8.35275746915106E-02
368	7.46830473630504E-02
369	7.08581257279762E-02
370	7.19152349705021E-02
371	6.40854421461058E-02
372	6.27598349707198E-02
373	6.37291844412137E-02
374	5.90743987474864E-02
375	6.60403955181838E-02
376	6.96085471747539E-02
377	5.74365193450032E-02
378	0.049832087568587
379	5.06053122769456E-02
380	5.77822425195345E-02
381	6.00560300570463E-02
382	5.96265689417965E-02
383	5.77928625678833E-02
384	5.40674804987205E-02
385	5.53813967879649E-02
386	5.96626554316973E-02
387	5.86909889041671E-02
388	5.82175625099074E-02
389	5.92987148597492E-02
390	6.13328742008098E-02
391	5.93861013292814E-02
392	5.84865684768004E-02
393	6.28985277794669E-02
394	6.48339936247144E-02
395	6.43751035168513E-02
396	0.063142783792661
397	6.54014796493605E-02
398	6.57076780349989E-02
399	6.39222142067397E-02
400	6.78829608690417E-02
401	6.93609561905514E-02
402	6.76571632786997E-02
403	6.64558777844715E-02
404	6.65391749107178E-02
405	6.69021519673505E-02
406	6.59123977024497E-02
407	0.0646441780026
408	6.36041963450917E-02
409	6.30411139183187E-02
410	6.24043762114083E-02
411	6.21759076276367E-02
412	0.062411809489788
413	6.18741034160116E-02
414	6.17325303457598E-02
415	6.17493568912915E-02
416	5.93430903029014E-02
417	5.83548016959324E-02
418	5.88671624882281E-02
419	5.87199093014054E-02
420	5.81421089077757E-02
421	5.72530371633222E-02
422	5.62199869440116E-02
423	5.50642909515493E-02
424	0.054034980332609
425	5.34247167433634E-02
426	5.38724966572413E-02
427	5.38198094550613E-02
428	5.27772572909849E-02
429	5.30936980670936E-02
430	5.34249844907411E-02
431	5.31888875844828E-02
432	5.25205770096502E-02
433	5.21539449844419E-02
434	5.21465863393047E-02
435	5.21460482226634E-02
436	5.22280696855268E-02
437	0.052233122031813
438	5.20059873516629E-02
439	5.21857523150397E-02
440	5.21687415740294E-02
441	5.15214057899198E-02
442	5.13431463113695E-02
443	5.14571433921247E-02
444	5.17478119838415E-02
445	5.24783910248043E-02
446	5.32557367367357E-02
447	5.36367945351995E-02
448	5.28549114631179E-02
449	5.28298715850985E-02
450	5.34041902331631E-02
451	5.33273604973796E-02
452	5.31594759352865E-02
453	5.32078358760353E-02
454	5.36372260382292E-02
455	0.053738080525887
456	5.38288409446927E-02
457	5.42083480833736E-02
458	5.46404530343012E-02
459	5.50133519170956E-02
460	5.53229139486607E-02
461	5.57386638172763E-02
462	5.63779935699159E-02
463	5.70281630244606E-02
464	5.70916343911194E-02
465	5.77532249356559E-02
466	0.05865623369975
467	5.88689634376794E-02
468	5.93287990161696E-02
469	6.00732256732023E-02
470	0.060930903908192
471	6.16880631467942E-02
472	6.23522650917799E-02
473	6.29879363506608E-02
474	6.36958212347169E-02
475	6.47560376622448E-02
476	6.59722146273964E-02
477	6.63887148495228E-02
478	6.70283226455491E-02
479	6.79681819154311E-02
480	6.87975704777809E-02
481	6.94848158273881E-02
482	7.00624933608392E-02
483	7.06101679447632E-02
484	7.12619602101659E-02
485	7.19053237457069E-02
486	7.24696385515729E-02
487	7.31841198565466E-02
488	7.37933997019218E-02
489	7.42491259708799E-02
490	7.48840035858538E-02
491	0.0755554208953
492	7.62097278834091E-02
493	7.68257600068972E-02
494	7.76890057758447E-02
495	7.86688471788242E-02
496	7.94975809465039E-02
497	8.04323555946454E-02
498	8.15362225483264E-02
499	8.27962533386654E-02
500	8.40258678658279E-02
501	0.085390758884651
502	8.69644291312585E-02
503	8.85710814385353E-02
504	9.04740029942018E-02
505	9.26161999161607E-02
506	9.45977247642716E-02
507	9.67356527818194E-02
508	9.90265462040509E-02
509	0.101353405824497
510	0.104030035127551
511	0.106951738041261
512	0.109963244105981
513	0.113118212402331
514	0.116602008675114
515	0.120396439499683
516	0.123936388038759
517	0.127572488462993
518	0.131466236531463
519	0.135626972353716
520	0.139699722557992
521	0.14380154377707
522	0.148291086663643
523	0.152675263514359
524	0.157035028316352
525	0.161533558561943
526	0.1659895816393
527	0.170375049417829
528	0.174667329615051
529	0.178800364124184
530	0.182802991158914
531	0.186646650139617
532	0.190155524598422
533	0.19353849973211
534	0.196722501566068
535	0.199514508311214
536	0.202146967685258
537	0.204618654748983
538	0.206875013299905
539	0.208851881260327
540	0.210536558370337
541	0.21197698808461
542	0.213332916090563
543	0.214527372488565
544	0.215549565586837
545	0.216467919870902
546	0.217315502102468
547	0.218091732371394
548	0.218772968251858
549	0.219557941448581
550	0.220574490562129
551	0.22189078614779
552	0.223310553025617
553	0.225055375227029
554	0.227339688792074
555	0.230235274818175
556	0.233815898833779
557	0.238165090515716
558	0.243377235754114
559	0.249700989580618
560	0.257237680439786
561	0.266009968765245
562	0.275897040546228
563	0.286973623081646
564	0.299348294597544
565	0.312873130351393
566	0.327439740970624
567	0.342919994969611
568	0.359160602698153
569	0.375902788639496
570	0.392965896250991
571	0.410126192482645
572	0.427608386260805
573	0.445204491930183
574	0.462414043782744
575	0.478876566790539
576	0.494535044721498
577	0.509399688532082
578	0.523386175277015
579	0.536545694255058
580	0.549613384093062
581	0.564888727752387
582	0.579825297012853
583	0.593254191597403
584	0.604872362617319
585	0.61364984430544
586	0.620343589205788
587	0.626097888439124
588	0.630521874881501
589	0.633910259410569
590	0.636620524821791
591	0.63897588627276
592	0.641264411689943
593	0.643356852906682
594	0.644306147984103
595	0.644712179131036
596	0.644796484158243
597	0.644575859712459
598	0.644535575739584
599	0.644081517125704
600	0.642430673117335
601	0.640289060701642
602	0.638675831279694
603	0.638448795915821
604	0.640198693268383
605	0.642721072455438
606	0.645497076775283
607	0.648781778513773
608	0.652083326930763
609	0.655217561878799
610	0.658235959332734
611	0.661948761865442
612	0.666489866661375
613	0.671461025665113
614	0.674996871484103
615	0.677410179382969
616	0.679253120456227
617	0.680918403811763
618	0.682209365753564
619	0.68296358951961
620	0.683021241860751
621	0.681871520038522
622	0.679887788349654
623	0.677694325743347
624	0.6754660283003
625	0.673266144413055
626	0.671137525987623
627	0.669123472366145
628	0.667266133697087
629	0.665567018553637
630	0.663968664301542
631	0.662530884492095
632	0.661230606066802
633	0.660021967757833
634	0.659092271315051
635	0.6583055986569
636	0.657518959244988
637	0.656839540534988
638	0.656117019945604
639	0.65529768190012
640	0.654495570232317
641	0.653731122272386
642	0.65300868888166
643	0.652317922707135
644	0.651577844596309
645	0.650804798776743
646	0.650028286289723
647	0.649178327526379
648	0.648348736034123
649	0.647587537753318
650	0.646834651479033
651	0.645995737954556
652	0.645106500427981
653	0.644322694554944
654	0.643530336529994
655	0.642696404746706
656	0.641826031965431
657	0.641036773792944
658	0.640248381391868
659	0.639398119819829
660	0.638520454213575
661	0.637678703310307
662	0.636858864252412
663	0.635957945747856
664	0.635110207437731
665	0.634305578523786
666	0.633481459691785
667	0.632631375640079
668	0.631791877552273
669	0.630973731432538
670	0.630055855301106
671	0.629214001951484
672	0.628461440051843
673	0.627589344782596
674	0.626733135631895
675	0.625900499417806
676	0.625051897432642
677	0.624228079682135
678	0.623405687372286
679	0.622568736506531
680	0.621769915478567
681	0.621021257919927
682	0.620285159463738
683	0.619443711233391
684	0.618625998032727
685	0.617825717385153
686	0.616983226607887
687	0.616183397846402
688	0.615369246874541
689	0.614491855471714
690	0.613625399388177
691	0.612828366027998
692	0.612082097025016
693	0.611255491755878
694	0.610355837044208
695	0.609459105446502
696	0.60867257352117
697	0.607835200261087
698	0.606961709835428
699	0.606092163951638
700	0.605219165904053
701	0.604330068237233
702	0.603441227489909
703	0.602628394075216
704	0.601782404093122
705	0.600902334950383
706	0.600038174386816
707	0.599222434960899
708	0.598388584646639
709	0.597501569134311
710	0.5967188171514
711	0.595940063409452
712	0.595112183994658
713	0.594245557244072
714	0.593405002501577
715	0.592576602950614
716	0.591714848917096
717	0.590868933107512
718	0.589986115201281
719	0.589046476033681
720	0.588185612027593
721	0.587359492507822
722	0.586528393219003
723	0.585652462181969
724	0.584767869442606
725	0.583871205002571
726	0.582950644093024
727	0.58201054514733
728	0.581107235849362
729	0.580263364583227
730	0.579390901791054
731	0.578496824872963
732	0.577606530218906
733	0.576768375984059
734	0.575909506015963
735	0.574995442677863
736	0.574022083430224
737	0.573094518807811
738	0.572212469307369
739	0.571352445019867
740	0.570478089974627
741	0.569560854893022
742	0.568611846302485
743	0.567673396241727
744	0.566744660251144
745	0.565833630512129
746	0.564961794271038
747	0.564214334745035
748	0.563426686517944
749	0.562551896123366
750	0.561776147336306
751	0.560946295154146
752	0.560088641016247
753	0.559307163986163
754	0.55851068304813
755	0.557737199993037
756	0.557011134140944
757	0.556249771698236
758	0.555417003182546
759	0.554541342084825
760	0.553728186594867
761	0.552936271319187
762	0.552132114914391
763	0.551296894688913
764	0.550503852506495
765	0.549756347368726
766	0.549022054542482
767	0.548206045094274
768	0.547305883373684
769	0.546395394797998
770	0.545601699699611
771	0.544856533451372
772	0.544121506792288
773	0.543360055305662
774	0.542531884916911
775	0.541667624030905
776	0.540806642424427
777	0.54000659187925
778	0.539196057215232
779	0.538383942732508
780	0.537601991798761
781	0.536772902923992
782	0.535934019209959
783	0.535122953762398
784	0.534350160153255
785	0.533576344020362
786	0.532803271477993
787	0.532064268357516
788	0.531267990335301
789	0.530433629381659
790	0.52960716453656
791	0.528811468537724
792	0.52802059902331
793	0.527199282500725
794	0.526291729851089
795	0.525448298624709
796	0.524650564093348
797	0.523815302752048
798	0.522989255258631
799	0.522191233465937
800	0.521411142230185
801	0.520572539223741
802	0.519766043476106
803	0.518991902588377
804	0.518181649150258
805	0.517374480449468
806	0.516563166382692
807	0.515748111713675
808	0.514997135363889
809	0.514259994458078
810	0.513497395633746
811	0.512677954601171
812	0.511881176260242
813	0.511085783941688
814	0.510252773788245
815	0.509485826880069
816	0.50874944413671
817	0.508012035480039
818	0.507284424413797
819	0.506481179092962
820	0.505650013190719
821	0.504905623619291
822	0.504157908060947
823	0.503375431718284
824	0.502563286296981
825	0.50180580909913
826	0.50101710651037
827	0.500200203883468
828	0.499433839107125
829	0.4986877562676
830	0.497947316337452
831	0.497209187193167
832	0.496521755467728
833	0.495777758321785
834	0.494959080419585
835	0.494161882380248
836	0.493385922696031
837	0.492662702457672
838	0.49200615302179
839	0.491293443107708
840	0.4905053951649
841	0.489685615575008
842	0.488977212735264
843	0.488214183876385
844	0.487421386783106
845	0.486691667129527
846	0.485948706195069
847	0.485153389755357
848	0.484324464320436
849	0.483600701181774
850	0.482888621695141
851	0.482181455228724
852	0.48150738879199
853	0.480723512794308
854	0.479886321992783
855	0.479067297079715
856	0.478278057700223
857	0.477537479369036
858	0.476813969181994
859	0.476040356434028
860	0.475295577270348
861	0.474540966858856
862	0.473725791900802
863	0.472843606970205
864	0.471931449500131
865	0.471040534239943
866	0.470227973506984
867	0.469443401876226
868	0.468676980244258
869	0.467927968046501
870	0.467180515733395
871	0.466469414972498
872	0.465766674760495
873	0.464971380504111
874	0.464255480628513
875	0.463550231276131
876	0.462772509422467
877	0.46212051746121
878	0.46144390148552
879	0.460713345954251
880	0.460074972725425
881	0.459295613468665
882	0.458444785910803
883	0.457655020979064
884	0.456823966121684
885	0.455985903940021
886	0.455144555294442
887	0.454244609745011
888	0.453343824581763
889	0.452443679788651
890	0.451533004523595
891	0.45064873156167
892	0.449794455374598
893	0.448940338773328
894	0.44802434684891
895	0.447058721875225
896	0.446051225226967
897	0.445030364899231
898	0.444117794630302
899	0.443234039692378
900	0.442306350636511
901	0.441284596519428
902	0.440297592864517
903	0.439310248278489
904	0.438269236043919
905	0.437338383300706
906	0.436385213159158
907	0.435372422548524
908	0.434416292406853
909	0.433474751758521
910	0.432590066011619
911	0.431807227194584
912	0.431066405695129
913	0.430301845634321
914	0.429545768274405
915	0.428954590974874
916	0.428418568676683
917	0.427895674462546
918	0.427376689751621
919	0.426924436076145
920	0.426513702991388
921	0.426130048514444
922	0.425774270595005
923	0.425477507241748
924	0.425155839789124
925	0.424759522389684
926	0.424504316078257
927	0.42422476943828
928	0.42386286538951
929	0.423472140903336
930	0.423101669008782
931	0.422704704987683
932	0.422260794516412
933	0.421922860278763
934	0.421547726999126
935	0.421148326354689
936	0.420841494473767
937	0.420387625745048
938	0.419938560119118
939	0.419597966439838
940	0.419150805243763
941	0.418651087836256
942	0.418127258300896
943	0.417606987736522
944	0.417190300811279
945	0.416750774549963
946	0.41621201429705
947	0.415651921746323
948	0.415164387481734
949	0.414676003041373
950	0.414064410485956
951	0.413447489798801
952	0.412914748826349
953	0.412457785313437
954	0.411936782418324
955	0.411226142800375
956	0.410528827390896
957	0.41006207592058
958	0.409560011651198
959	0.408940575623388
960	0.408282959235212
961	0.407812602925527
962	0.407306793143383
963	0.406763388511096
964	0.406196476960726
965	0.405485891287946
966	0.404858963774666
967	0.40432785516934
968	0.403756327620619
969	0.40314518824549
970	0.402553998815082
971	0.402014833589952
972	0.401495950369255
973	0.400826285265537
974	0.400075456184972
975	0.399423047671369
976	0.398981499971042
977	0.39846779177706
978	0.397774548216683
979	0.397066047945306
980	0.396512486936619
981	0.395959646442266
982	0.395274141071205
983	0.394824178536005
984	0.394161577220106
985	0.393308702492975
986	0.392664073855356
987	0.392121191715514
988	0.391583543212644
989	0.390980646213791
990	0.390290289280998
991	0.389731913929351
992	0.389158749742747
993	0.388345881377231
994	0.387716435193546
995	0.387130010468394
996	0.386471346240141
997	0.385720370786139
998	0.385240093187793
999	0.384669099141268
1000	0.383749712052567
1001	0.352579639009581
1002	0.352893024430646
1003	0.352676922319781
1004	0.352735057847459
1005	0.352139813873275
1006	0.350829612450022
1007	0.349986192454249
1008	0.349051646042181
1009	0.348111706854777
1010	0.347195084222722
1011	0.346552474439081
1012	0.346003702704805
1013	0.345419606649872
1014	0.344848175443652
1015	0.344499064705184
1016	0.344183495902937
1017	0.343780199808997
1018	0.343376218315368
1019	0.343038544028437
1020	0.342942693047312
1021	0.343100374477444
1022	0.342794830199609
1023	0.342853993647758
1024	0.342291711837874
1025	0.34051848404344
1026	0.339579721803085
1027	0.339293448843955
1028	0.338274887729167
1029	0.337494204544314
1030	0.336969563252963
1031	0.33633856938525
1032	0.335335406763234
1033	0.334820252447138
1034	0.334876118028923
1035	0.334407921708447
1036	0.333741508997139
1037	0.333182339862394
1038	0.332390811454737
1039	0.331813874458187
1040	0.331491774321728
1041	0.331073952946101
1042	0.330740358413967
1043	0.330277721114183
1044	0.329745800622276
1045	0.329086116803679
1046	0.328568147368215
1047	0.327947191636865
1048	0.327568877696246
1049	0.327486822950247
1050	0.327132680245796
1051	0.326615147816191
1052	0.326384655519078
1053	0.326201596419873
1054	0.325979880517315
1055	0.326347198684217
1056	0.325965858259082
1057	0.32467491652748
1058	0.32408658746787
1059	0.323356688216175
1060	0.323048370408038
1061	0.322689621485537
1062	0.322854275025872
1063	0.322567316206679
1064	0.321999920457045
1065	0.321550280644961
1066	0.321043789446989
1067	0.320780592745302
1068	0.320797341245912
1069	0.320350038973152
1070	0.319832397808024
1071	0.319327438505174
1072	0.318343781481977
1073	0.317719936738053
1074	0.317606113898111
1075	0.317085747962663
1076	0.316256760362944
1077	0.315592449292717
1078	0.315159385174767
1079	0.314608313712561
1080	0.314404640936196
1081	0.31482024187104
1082	0.314488788859905
1083	0.313996769985421
1084	0.313445859536467
1085	0.312415577492534
1086	0.31180320052082
1087	0.31122721070656
1088	0.310789273936438
1089	0.310739150967911
1090	0.31040646676438
1091	0.310133612462543
1092	0.309680052327467
1093	0.308932592717845
1094	0.308136394659503
1095	0.307349720194795
1096	0.307029414177289
1097	0.306601966097265
1098	0.306256995509055
1099	0.306037531760234
1100	0.306141079881049
1101	0.305618400796975
1102	0.304855691894302
1103	0.304318191863883
1104	0.303369388728078
1105	0.302784803814047
1106	0.302698681153558
1107	0.302354688506119
1108	0.302023069399413
1109	0.301523258270155
1110	0.300679010455317
1111	0.300002990315991
1112	0.299272020451511
1113	0.298510015000114
1114	0.298234434616584
1115	0.298706395482579
1116	0.298176724276
1117	0.2977152723361
1118	0.296745035266792
1119	0.29442834631687
1120	0.293443317607564
1121	0.293265912346858
1122	0.292380008096355
1123	0.291732019204844
1124	0.29100164877138
1125	0.289868260941575
1126	0.288533948325204
1127	0.287822905409717
1128	0.287075142146442
1129	0.286077790903094
1130	0.284787063027938
1131	0.283623303058285
1132	0.282680527591817
1133	0.281598203858249
1134	0.28060209673385
1135	0.279499920671662
1136	0.27814538516467
1137	0.277120191245026
1138	0.276280082581017
1139	0.275400814538366
1140	0.274597680328069
1141	0.273865748831566
1142	0.273303054613229
1143	0.272461040755276
1144	0.271514033801007
1145	0.270543894255038
1146	0.269742932777645
1147	0.269384636062199
1148	0.268854693928529
1149	0.268115575899458
1150	0.267331913834451
1151	0.266155170538445
1152	0.265102711127754
1153	0.264363964497384
1154	0.263214746418923
1155	0.261600760035273
1156	0.260210884585706
1157	0.258857142717444
1158	0.257448224929822
1159	0.256167892129022
1160	0.254673656488571
1161	0.253133699635959
1162	0.251209535279237
1163	0.249330019260115
1164	0.247795900598146
1165	0.24592716966642
1166	0.243945847213338
1167	0.242060537250279
1168	0.240162053005475
1169	0.23879040637833
1170	0.237318059897094
1171	0.235765791289486
1172	0.234099660744862
1173	0.232711198340645
1174	0.23127167405776
1175	0.230200491061663
1176	0.229777111514095
1177	0.228668229489179
1178	0.227123373366753
1179	0.225974560818743
1180	0.224734181190129
1181	0.223673005753213
1182	0.222686903450188
1183	0.221407328491752
1184	0.219673481348741
1185	0.217943151154198
1186	0.216628206377474
1187	0.215508376562671
1188	0.214309676452451
1189	0.212975644370125
1190	0.211906950832746
1191	0.210831315529041
1192	0.210017061479093
1193	0.20937417704193
1194	0.209036696840397
1195	0.208911749286934
1196	0.208710985404045
1197	0.208709341074804
1198	0.208944276087537
1199	0.209182658705464
1200	0.209645143584903
1201	0.210454127110624
1202	0.211082200285505
1203	0.211308110857807
1204	0.211534190197494
1205	0.2122359394476
1206	0.213059588115908
1207	0.213805015785563
1208	0.21473404693472
1209	0.21550531511586
1210	0.21628172258137
1211	0.217153355961314
1212	0.218297496527574
1213	0.219208970169425
1214	0.219940893891592
1215	0.220818408972735
1216	0.22171467048286
1217	0.222658187441684
1218	0.223710323472882
1219	0.224724085882845
1220	0.225666472398047
1221	0.226718398552005
1222	0.227594450015378
1223	0.228287557275666
1224	0.229202561914655
1225	0.230235982241525
1226	0.231083551630996
1227	0.231786101133848
1228	0.232369432457732
1229	0.232672204202831
1230	0.233078307533361
1231	0.233928358571258
1232	0.234508016976348
1233	0.234904003994149
1234	0.235429698237259
1235	0.236103814061828
1236	0.236419435166833
1237	0.236709566761375
1238	0.236980814506446
1239	0.237120890349389
1240	0.236819149875819
1241	0.236839687792004
1242	0.237058323225067
1243	0.237088930308832
1244	0.23718210674802
1245	0.237389389328142
1246	0.237306676373764
1247	0.237178023653421
1248	0.237386716454081
1249	0.237742835693692
1250	0.23782972941436
1251	0.237511742913569
1252	0.23738713794504
1253	0.237356712129149
1254	0.237188842618727
1255	0.23707496675557
1256	0.237227547947596
1257	0.237085634985315
1258	0.236622522192138
1259	0.236441675751814
1260	0.236303576371999
1261	0.236325837839001
1262	0.236478043736329
1263	0.23628839593193
1264	0.236017247588396
1265	0.235856857018713
1266	0.235552151765439
1267	0.235362893831664
1268	0.235288791874148
1269	0.235273187518763
1270	0.235201215121817
1271	0.234944402996868
1272	0.234839022895391
1273	0.234709785030453
1274	0.234343544665807
1275	0.233985192611716
1276	0.233754233485619
1277	0.233528288123195
1278	0.233246845974087
1279	0.232994995019993
1280	0.232822459025373
1281	0.232616435815434
1282	0.232303546458351
1283	0.231929530529478
1284	0.231836169346876
1285	0.231584262639455
1286	0.231317411802221
1287	0.231188482719671
1288	0.230787424310233
1289	0.230370106350913
1290	0.230295394062782
1291	0.230117090163979
1292	0.229789477687083
1293	0.229594552069182
1294	0.229325725212709
1295	0.228959545216051
1296	0.228656208555548
1297	0.228368941815036
1298	0.228048680917859
1299	0.227720825351583
1300	0.227471688690467
1301	0.227254301754498
1302	0.226881568673533
1303	0.226571893193639
1304	0.226289712205693
1305	0.22610512158502
1306	0.225999709024719
1307	0.225833812157663
1308	0.225610982591857
1309	0.225222794234296
1310	0.22483615467466
1311	0.224678622345839
1312	0.22436476022286
1313	0.224020443030977
1314	0.223736861545163
1315	0.223094341878921
1316	0.222610357500571
1317	0.222600594524663
1318	0.222459381570386
1319	0.222089924114343
1320	0.221832967371895
1321	0.221603275099972
1322	0.221434212090048
1323	0.221398058045126
1324	0.221282962372422
1325	0.22078611950159
1326	0.220147441795957
1327	0.219896910251829
1328	0.219572077999675
1329	0.219320517258735
1330	0.218938742939554
1331	0.218559026403011
1332	0.218102974115314
1333	0.217654102957906
1334	0.21740633256263
1335	0.217264463272544
1336	0.216984616445964
1337	0.216478354697141
1338	0.216095456594487
1339	0.215855356951612
1340	0.215453327352178
1341	0.215078883907524
1342	0.214707581682261
1343	0.214225988415975
1344	0.213848950754749
1345	0.213468851039794
1346	0.212923826710128
1347	0.212310261129134
1348	0.211475745984514
1349	0.210597981990951
1350	0.209913640919133
1351	0.209084382633834
1352	0.208111438785985
1353	0.207180782612208
1354	0.206179410218879
1355	0.205254165396502
1356	0.204332898979322
1357	0.203279320719781
1358	0.202076880260399
1359	0.200979249907782
1360	0.199983542743272
1361	0.198919174633726
1362	0.197891280755394
1363	0.196715059901785
1364	0.195282521068597
1365	0.193990971846644
1366	0.192975608684718
1367	0.19177961080617
1368	0.19039931179027
1369	0.189130328886007
1370	0.187816476476007
1371	0.186444590559872
1372	0.185199068325416
1373	0.183902561730582
1374	0.182452722984977
1375	0.181123092718207
1376	0.179891369796012
1377	0.178465837573892
1378	0.176988319180209
1379	0.175723410178327
1380	0.174643793069811
1381	0.173670534383376
1382	0.172672970900627
1383	0.171603815340055
1384	0.170554613300688
1385	0.169593604674341
1386	0.168848170792353
1387	0.168272616154515
1388	0.16758263232703
1389	0.16685233211267
1390	0.166046834379066
1391	0.165374403456981
1392	0.164758560758402
1393	0.164084979051678
1394	0.163672067502859
1395	0.163429584296804
1396	0.163062733172717
1397	0.162786667684733
1398	0.162429227081829
1399	0.161911378261975
1400	0.161503956313017
1401	0.161234837283563
1402	0.161078976233888
1403	0.160862615037725
1404	0.16046357795883
1405	0.160131348985452
1406	0.159940088476099
1407	0.159678923624035
1408	0.159389148591854
1409	0.159056689611851
1410	0.158651518717896
1411	0.158336214070103
1412	0.15812551636912
1413	0.157868262534737
1414	0.157617104768186
1415	0.157583687199709
1416	0.157636786079946
1417	0.157528093525506
1418	0.157302356328754
1419	0.157123077925821
1420	0.15695906167693
1421	0.156762058821744
1422	0.156653822253816
1423	0.1567220487263
1424	0.156688330124186
1425	0.156571539866668
1426	0.156582723481139
1427	0.156620002177047
1428	0.156438019956436
1429	0.156320387213773
1430	0.156484217639526
1431	0.156645488223376
1432	0.156793809867013
1433	0.157106923767731
1434	0.157396922384231
1435	0.157698268007739
1436	0.158183339280297
1437	0.158666921665336
1438	0.159077257461448
1439	0.159622338948596
1440	0.160195366611195
1441	0.160567743012228
1442	0.160860725843918
1443	0.161215651563907
1444	0.16153103444173
1445	0.161854878345472
1446	0.162224996834163
1447	0.16245971861026
1448	0.162715296965994
1449	0.163133406024696
1450	0.163455579819362
1451	0.163627072191745
1452	0.16386100588012
1453	0.164135616403415
1454	0.164366798828304
1455	0.164570777215813
1456	0.164770139077344
1457	0.164888798661161
1458	0.164951705812027
1459	0.165126408922354
1460	0.165311313409194
1461	0.16548578671119
1462	0.165699362678648
1463	0.165777894941389
1464	0.165778207308343
1465	0.165823435578429
1466	0.165791326506439
1467	0.165736788918334
1468	0.165853119788318
1469	0.165831913033126
1470	0.165612340122144
1471	0.165639252267377
1472	0.165744005944623
1473	0.165828714464809
1474	0.166057550137734
1475	0.166258828749882
1476	0.166334908905829
1477	0.166400283633845
1478	0.166554261955366
1479	0.166697192649597
1480	0.166667937059225
1481	0.166653699385082
1482	0.166803753439573
1483	0.166884374810967
1484	0.166772302685672
1485	0.166719180844446
1486	0.16682724131956
1487	0.166814239142409
1488	0.166614039057849
1489	0.166502720671591
1490	0.16661150453607
1491	0.166660034087041
1492	0.166746315132688
1493	0.166961210407008
1494	0.166906072159867
1495	0.166721314029906
1496	0.16676327702618
1497	0.166915821391166
1498	0.166964466082866
1499	0.166948096313864
1500	0.166884401373061
1501	0.166774912281793
1502	0.166690939067992
1503	0.166629670730762
1504	0.166558537069859
1505	0.166505127569337
1506	0.166511275950195
1507	0.166466698046352
1508	0.166307143139296
1509	0.166189856167019
1510	0.166186158030055
1511	0.16612068835734
1512	0.166015482545529
1513	0.165944973620469
1514	0.165893208741761
1515	0.165822178109286
1516	0.165663490794175
1517	0.165470959789915
1518	0.165324838960611
1519	0.165106615414279
1520	0.164926489203554
1521	0.16481176898921
1522	0.164722955274797
1523	0.164670325156095
1524	0.164458517755942
1525	0.164251968244421
1526	0.164197638003724
1527	0.164141378352099
1528	0.164021674874939
1529	0.16395545422881
1530	0.163949447911208
1531	0.163845154084441
1532	0.163674818132147
1533	0.163578232685296
1534	0.163478076956851
1535	0.163307247469096
1536	0.163185597975997
1537	0.163057735682736
1538	0.162916011632147
1539	0.162906261474074
1540	0.162810627626353
1541	0.162609740293973
1542	0.162570228628495
1543	0.162573277361323
1544	0.1625469571874
1545	0.16252635651742
1546	0.162347936561096
1547	0.162108306122859
1548	0.161950001299983
1549	0.161772297426297
1550	0.16171437723145
1551	0.161548284143663
1552	0.161228889395495
1553	0.161249182979546
1554	0.161272390188038
1555	0.161159314693732
1556	0.161120767387004
1557	0.160972613783887
1558	0.160844207766391
1559	0.160763918020137
1560	0.160619365990895
1561	0.160451367329115
1562	0.160278874971627
1563	0.160169282657943
1564	0.160065017427713
1565	0.160001342883478
1566	0.159962601697794
1567	0.159794127505001
1568	0.159677729381882
1569	0.159627758389917
1570	0.15942818274142
1571	0.159162482937584
1572	0.15896945951793
1573	0.158862583207251
1574	0.158767257689469
1575	0.158709047927576
1576	0.158655977367754
1577	0.158424920341752
1578	0.158040123617342
1579	0.157755162639242
1580	0.157728932175071
1581	0.157631943176839
1582	0.157439110659076
1583	0.157335681113693
1584	0.157031219620688
1585	0.156627079555586
1586	0.156465309323581
1587	0.156355195729543
1588	0.156007995180339
1589	0.155650135143474
1590	0.155455626205923
1591	0.155255700132517
1592	0.155139763506706
1593	0.155069862247672
1594	0.154705246858634
1595	0.154278168587562
1596	0.154082445606596
1597	0.153872527381956
1598	0.15356392353568
1599	0.153227592604016
1600	0.152949586775183
1601	0.152747736388937
1602	0.152562017470357
1603	0.152431985954839
1604	0.152209638249217
1605	0.151855546625214
1606	0.151599798481796
1607	0.15129413001432
1608	0.15094226055333
1609	0.15067301044165
1610	0.150252449694505
1611	0.149898695617969
1612	0.149609297339404
1613	0.149119887939428
1614	0.148624683924279
1615	0.148224980300166
1616	0.147815373847941
1617	0.147237454820691
1618	0.146675013152621
1619	0.146138030359304
1620	0.145406644303881
1621	0.144669532515347
1622	0.144011035676105
1623	0.143319497194936
1624	0.142626745991887
1625	0.142019696452463
1626	0.141472206247327
1627	0.140906480413112
1628	0.140185853510256
1629	0.139524102526246
1630	0.139084820245753
1631	0.138571097917987
1632	0.138175032233243
1633	0.137982694921953
1634	0.137552688995863
1635	0.13712702124532
1636	0.136813875015715
1637	0.136325372343512
1638	0.136010823589538
1639	0.135778035500178
1640	0.135257636416248
1641	0.134659499939711
1642	0.133996402089497
1643	0.133220167261265
1644	0.132537298609719
1645	0.131955598628002
1646	0.13118192399771
1647	0.129991845469154
1648	0.128528798213288
1649	0.126916748925093
1650	0.125257702503622
1651	0.123561990724199
1652	0.121671660182049
1653	0.119585817321408
1654	0.117323398786236
1655	0.115047102749302
1656	0.112916262641873
1657	0.110795459348162
1658	0.108560909806193
1659	0.106281885710406
1660	0.10424612166814
1661	0.102614794180169
1662	0.101064629064091
1663	9.95650664073671E-02
1664	9.82942270353682E-02
1665	9.70678979804153E-02
1666	9.60551761617039E-02
1667	9.54673345027796E-02
1668	9.49537524676912E-02
1669	9.41837352522953E-02
1670	0.093557476381349
1671	9.32086335307773E-02
1672	9.25877986990873E-02
1673	9.20504703876944E-02
1674	0.091726300618253
1675	9.10097959416877E-02
1676	9.03069015312069E-02
1677	8.98254714331816E-02
1678	8.90629475001073E-02
1679	8.82057696129669E-02
1680	8.72195651281176E-02
1681	8.59764365084232E-02
1682	8.47008505987879E-02
1683	0.083127478948733
1684	8.14260034413251E-02
1685	0.080014183640041
1686	7.84212776623669E-02
1687	0.076559203330031
1688	7.49986184680181E-02
1689	7.31864087989691E-02
1690	7.09119233887479E-02
1691	0.068884148689796
1692	6.68739869646538E-02
1693	6.48612707160036E-02
1694	6.31668197159194E-02
1695	6.15071441712267E-02
1696	5.95918536582047E-02
1697	5.74710767193206E-02
1698	5.53941105722479E-02
1699	5.35236822196046E-02
1700	5.19293535595327E-02
1701	0.050393393984902
1702	4.86359073345479E-02
1703	4.70670266760295E-02
1704	4.55172569628649E-02
1705	4.39248583910625E-02
1706	4.25819881131656E-02
1707	0.0410363104565
1708	3.90711310410841E-02
1709	3.76485769186068E-02
1710	3.65194256952618E-02
1711	3.52612140268293E-02
1712	3.41622015010281E-02
1713	3.31499268903107E-02
1714	3.19906605481303E-02
1715	3.12803439767628E-02
1716	0.030833505241116
1717	3.06366200069109E-02
1718	3.07762411335855E-02
1719	0.031011510982957
1720	3.13858711401683E-02
1721	3.17159736828946E-02
1722	3.22414263742712E-02
1723	3.33478004159091E-02
1724	3.46523964691142E-02
1725	3.57322797317565E-02
1726	3.67680095285608E-02
1727	3.75944944500357E-02
1728	0.038468144809015
1729	4.00446841833948E-02
1730	4.14336384301838E-02
1731	4.23493106345357E-02
1732	4.35101442456624E-02
1733	4.41135045765277E-02
1734	4.43015440302972E-02
1735	4.48481944653633E-02
1736	4.50695866725711E-02
1737	4.52572489171187E-02
1738	4.58177779223101E-02
1739	4.61732378621424E-02
1740	4.61906611321208E-02
1741	4.59762096962346E-02
1742	0.045842098594503
1743	4.57523088512991E-02
1744	0.045620526561856
1745	4.56370914581912E-02
1746	4.54783345290658E-02
1747	4.52118136260534E-02
1748	4.52480734689217E-02
1749	4.53987374308745E-02
1750	4.55220038387105E-02
1751	4.56385544292312E-02
1752	4.57925909984231E-02
1753	4.60466984755035E-02
1754	4.63790716194214E-02
1755	4.68144311094471E-02
1756	4.71670260991095E-02
1757	4.72842180464132E-02
1758	4.78534302766134E-02
1759	4.88378392511372E-02
1760	4.94430748133833E-02
1761	5.01158737152539E-02
1762	5.07793214848498E-02
1763	5.11460935640936E-02
1764	5.16495393864028E-02
1765	5.23734658320355E-02
1766	0.053078990634756
1767	5.36834659279566E-02
1768	5.43024699428339E-02
1769	5.51038003041784E-02
1770	5.57284648865684E-02
1771	5.61482231024479E-02
1772	5.63257245683218E-02
1773	5.68953931642781E-02
1774	5.78900938955639E-02
1775	5.84484527442856E-02
1776	0.058853335158887
1777	5.93487034188376E-02
1778	5.94532487216641E-02
1779	5.97551678221725E-02
1780	0.060678749842388
1781	6.13890627527554E-02
1782	6.13436011193209E-02
1783	6.17005232097938E-02
1784	6.20015746373892E-02
1785	6.24016377379016E-02
1786	6.33511817528619E-02
1787	0.06385204616994
1788	6.39859087118185E-02
1789	6.43190689898233E-02
1790	6.44280185012487E-02
1791	0.064830440316404
1792	0.065571560134183
1793	6.61052755262307E-02
1794	6.68253402458583E-02
1795	6.72337196100472E-02
1796	6.73015112144198E-02
1797	6.75784595421447E-02
1798	6.76222358095543E-02
1799	6.80973861814523E-02
1800	6.90612857438352E-02
1801	6.86650337276099E-02
1802	6.92037842081276E-02
1803	6.92689648240901E-02
1804	6.92080458580947E-02
1805	6.93241800238564E-02
1806	6.92941282366433E-02
1807	0.069100155250654
1808	6.90937786639625E-02
1809	6.92881979179804E-02
1810	6.95001099884259E-02
1811	6.94734244344334E-02
1812	0.069275756699944
1813	6.93890003071679E-02
1814	6.93701716107843E-02
1815	6.93542786354685E-02
1816	6.95014178923624E-02
1817	6.95262544254074E-02
1818	6.92954765391376E-02
1819	6.90545957016867E-02
1820	0.069166546291011
1821	6.91437569370221E-02
1822	6.88496425525245E-02
1823	0.068635812681456
1824	0.068506668381276
1825	6.85084400095235E-02
1826	6.85424183379425E-02
1827	6.85520859087658E-02
1828	6.85240639888297E-02
1829	0.068370964165128
1830	6.83036925889827E-02
1831	6.84377909625393E-02
1832	6.86292387519421E-02
1833	0.068692885305409
1834	0.068684005096729
1835	0.069137196441477
1836	6.94501261239385E-02
1837	6.97776184092078E-02
1838	7.00116493706325E-02
1839	7.03291274801982E-02
1840	7.02719134839332E-02
1841	7.03467019720952E-02
1842	7.06822040905267E-02
1843	7.11074967267423E-02
1844	7.16006437592785E-02
1845	7.16983864718761E-02
1846	7.19154362075859E-02
1847	7.21827854961723E-02
1848	7.24778343810064E-02
1849	7.25328564518747E-02
1850	7.24887986828633E-02
1851	7.25827135151827E-02
1852	7.27010943443379E-02
1853	7.29779942776376E-02
1854	7.35568541940425E-02
1855	7.37184205320554E-02
1856	7.39646783131682E-02
1857	7.42109378190903E-02
1858	7.43471840144452E-02
1859	7.46284950553149E-02
1860	7.48694979334701E-02
1861	7.49020483817993E-02
1862	7.48399722734852E-02
1863	7.52549537480195E-02
1864	7.58008410438572E-02
1865	7.63197657563652E-02
1866	7.67068859866087E-02
1867	7.69042635768235E-02
1868	7.67010522888333E-02
1869	7.68265534801461E-02
1870	7.70366711801588E-02
1871	7.71005295513991E-02
1872	7.71285228127373E-02
1873	7.74051304189144E-02
1874	0.077465092721456
1875	7.75584476739562E-02
1876	7.77755915840977E-02
1877	7.78700759642432E-02
1878	7.79869065968078E-02
1879	7.80168068258661E-02
1880	7.80214148807133E-02
1881	7.80636075022273E-02
1882	7.80421520761936E-02
1883	7.78547401193772E-02
1884	7.78771600874714E-02
1885	7.78097192842875E-02
1886	7.74306183121604E-02
1887	7.67566344122542E-02
1888	7.63759030345708E-02
1889	7.58832324562339E-02
1890	7.52431574798841E-02
1891	0.074779725660648
1892	7.44406210761574E-02
1893	7.39361984200891E-02
1894	0.07332082663188
1895	7.29570441303498E-02
1896	7.26115921688508E-02
1897	7.21994322764663E-02
1898	7.16409320377409E-02
1899	7.16484152644323E-02
1900	7.14480040398988E-02
1901	7.10025688833876E-02
1902	7.09312373725293E-02
1903	7.11754845284703E-02
1904	7.12670917042974E-02
1905	7.14820170682349E-02
1906	7.16978585431623E-02
1907	7.19015763940104E-02
1908	7.21008230706887E-02
1909	7.21680296332125E-02
1910	7.23726710555155E-02
1911	7.25362509545174E-02
1912	0.072600948351862
1913	7.26323632728909E-02
1914	7.26738081764032E-02
1915	7.28735160299561E-02
1916	7.31514134536591E-02
1917	7.32888665165806E-02
1918	7.34542187178086E-02
1919	7.35815212595406E-02
1920	7.35787964890628E-02
1921	7.36533062447566E-02
1922	7.33928563976236E-02
1923	7.35041818207192E-02
1924	7.34485123727119E-02
1925	7.31600162745202E-02
1926	7.29747038764627E-02
1927	7.28950403816529E-02
1928	7.28116146107726E-02
1929	7.26024264751693E-02
1930	7.25785557654688E-02
1931	7.29115439575844E-02
1932	7.29412898033588E-02
1933	7.26618601413529E-02
1934	7.23721581100758E-02
1935	7.22773448296972E-02
1936	0.072016663224441
1937	7.20383967088731E-02
1938	7.26463120552323E-02
1939	7.26040024005096E-02
1940	7.21303652794912E-02
1941	7.19698252018218E-02
1942	7.16382939435539E-02
1943	0.071448447355383
1944	7.13676385856995E-02
1945	7.16552728825062E-02
1946	7.16446251958284E-02
1947	0.071395946583072
1948	0.071257441997063
1949	7.09839578553503E-02
1950	7.10040919724755E-02
1951	7.11244314217679E-02
1952	7.13218018180227E-02
1953	7.18542322774404E-02
1954	7.21157074407625E-02
1955	7.23002720174722E-02
1956	7.24488273709926E-02
1957	7.25215126494548E-02
1958	7.25546504967524E-02
1959	7.24595907605448E-02
1960	0.072462510636044
1961	0.072565543419367
1962	0.072767552753094
1963	7.28439794330917E-02
1964	7.29594331221262E-02
1965	0.073079808295596
1966	7.30138661494073E-02
1967	0.073140507423162
1968	7.34941074075567E-02
1969	7.37443126585143E-02
1970	7.41241518061637E-02
1971	7.43184693535086E-02
1972	7.44441915156121E-02
1973	7.43996220285045E-02
1974	7.44024248111538E-02
1975	7.41877274828847E-02
1976	7.42552395007697E-02
1977	7.44639522773256E-02
1978	7.46284186693215E-02
1979	7.51016518571882E-02
1980	7.51281080537899E-02
1981	7.46613352429953E-02
1982	7.46584954756358E-02
1983	7.47280584583033E-02
1984	7.47192155493937E-02
1985	7.49058461522172E-02
1986	0.075224570839822
1987	7.53051370723482E-02
1988	7.51317648672358E-02
1989	7.50277302001755E-02
1990	7.49393948000973E-02
1991	7.48438547872014E-02
1992	0.074496374326003
1993	7.44955284644179E-02
1994	7.48307676621941E-02
1995	7.49242203721391E-02
1996	7.51453091186918E-02
1997	7.51979995061831E-02
1998	7.49348989137597E-02
1999	7.48311152143117E-02
2000	7.47563130843443E-02
2001	7.46905949870679E-02
2002	7.46515024336032E-02
2003	7.45613537659454E-02
2004	7.47626161938088E-02
2005	7.53749698937052E-02
2006	7.53765523936256E-02
2007	7.50920256478905E-02
2008	7.51833290229112E-02
2009	7.50888959123483E-02
2010	7.50337640458312E-02
2011	7.55373895235408E-02
2012	7.56696958165149E-02
2013	0.07515743600975
2014	7.50325359238362E-02
2015	7.50360921878386E-02
2016	7.52692125702529E-02
2017	7.52464014106668E-02
2018	7.54136018454824E-02
2019	7.51899103261686E-02
2020	7.45106967631631E-02
2021	7.41834865762344E-02
2022	7.37415495738161E-02
2023	7.35488736753018E-02
2024	0.073758941700728
2025	7.36825676185659E-02
2026	7.34867208654326E-02
2027	7.34163985550244E-02
2028	7.33353318179832E-02
2029	7.32118943039294E-02
2030	7.31101342956152E-02
2031	7.31193574965644E-02
2032	7.31085163902552E-02
2033	0.072978138880147
2034	7.30221673579601E-02
2035	7.34847403979605E-02
2036	7.33022436179496E-02
2037	7.24961980898328E-02
2038	7.24024264086673E-02
2039	7.24958044044929E-02
2040	7.23454479359768E-02
2041	7.25167292372565E-02
2042	0.072635412357664
2043	7.23125257965889E-02
2044	7.21658836888468E-02
2045	7.23338704100142E-02
2046	0.072520517511071
2047	7.26090604359696E-02
2048	7.26807288244296E-02
2049	7.24846613156911E-02
2050	7.20799337338942E-02
2051	7.19430727325222E-02
2052	7.15447800546914E-02
2053	7.14894253119548E-02
2054	7.21397281807999E-02
2055	7.20839779186921E-02
2056	7.15414888389136E-02
2057	7.13799884277188E-02
2058	7.10981828146522E-02
2059	0.070870697201373
2060	7.08222145996463E-02
2061	0.070885846354901
2062	0.070977901179192
2063	7.11506929064193E-02
2064	7.10227698631066E-02
2065	7.08290827945956E-02
2066	7.09516811531717E-02
2067	7.09880786126868E-02
2068	7.10024908606371E-02
2069	7.15345400847466E-02
2070	7.15277629323858E-02
2071	7.08091776488166E-02
2072	7.06025187869037E-02
2073	7.07188359042914E-02
2074	7.05579699699287E-02
2075	0.070385194354015
2076	7.01795407482221E-02
2077	6.97015824081681E-02
2078	6.93856876179324E-02
2079	6.92444768719132E-02
2080	6.89866709600427E-02
2081	6.89140746348808E-02
2082	6.89529168112686E-02
2083	6.88620814874796E-02
2084	6.88359285438655E-02
2085	6.88103036470171E-02
2086	6.85953024505055E-02
2087	6.86156871989831E-02
2088	6.89634354844011E-02
2089	6.89973135093358E-02
2090	0.068941820230111
2091	6.89113146512583E-02
2092	6.86054604857563E-02
2093	6.85423607463381E-02
2094	6.87276672143924E-02
2095	0.068781296185644
2096	6.87885538193924E-02
2097	6.89946638730362E-02
2098	0.068764801047833
2099	6.88126043162426E-02
2100	6.87637009011396E-02
2101	6.87372633100406E-02
2102	6.84926275311401E-02
2103	6.82044291470064E-02
2104	6.78585327348882E-02
2105	6.72050760558627E-02
2106	6.68385578488262E-02
2107	6.66249495646377E-02
2108	6.63613758196129E-02
2109	6.62707797523803E-02
2110	6.59981070622184E-02
2111	6.56698378190684E-02
2112	6.52244299406273E-02
2113	6.46093553780759E-02
2114	6.40031731915894E-02
2115	6.34139778385055E-02
2116	6.25853231338007E-02
2117	0.061865563281575
2118	6.13675885592726E-02
2119	6.08555094491202E-02
2120	6.04962036656691E-02
2121	5.99540152105166E-02
2122	5.92084372216732E-02
2123	5.89166001046483E-02
2124	5.90886207167686E-02
2125	5.85158379802449E-02
2126	5.80216402278098E-02
2127	5.70927103379879E-02
2128	5.52509709319155E-02
2129	5.39047597998443E-02
2130	0.052601027367068
2131	5.14183135917312E-02
2132	5.03499692950202E-02
2133	4.92471412600183E-02
2134	4.81985930926072E-02
2135	4.72701439097588E-02
2136	4.64453782420272E-02
2137	4.54750688726987E-02
2138	4.44941445397679E-02
2139	4.38754712545089E-02
2140	4.36207569232732E-02
2141	4.34944291890308E-02
2142	4.36902859983737E-02
2143	4.46811404589919E-02
2144	4.50440775280676E-02
2145	4.51808105577108E-02
2146	4.56169930182678E-02
2147	4.59075807195076E-02
2148	4.64831697050806E-02
2149	4.75124562748206E-02
2150	4.83263247255516E-02
2151	4.94365174976021E-02
2152	4.99262432870573E-02
2153	5.02236836608961E-02
2154	5.01419356960716E-02
2155	4.91520508715129E-02
2156	4.87447970187209E-02
2157	4.83374976061378E-02
2158	4.80377255348687E-02
2159	4.82159491455028E-02
2160	4.81015840690914E-02
2161	4.76616595914441E-02
2162	4.73975959082017E-02
2163	4.74518963760971E-02
2164	4.77010904856619E-02
2165	4.78033445592542E-02
2166	4.80733396978454E-02
2167	4.85187467786664E-02
2168	4.88933997372466E-02
2169	4.93322642114374E-02
2170	5.00549720727412E-02
2171	5.08461925430882E-02
2172	5.17508115449793E-02
2173	5.22526092881657E-02
2174	5.27301939788182E-02
2175	5.32584450778142E-02
2176	5.33782106133355E-02
2177	0.053728900291207
2178	5.47780021588563E-02
2179	5.51434949822236E-02
2180	5.49048671529883E-02
2181	5.48613669829058E-02
2182	5.47270932753606E-02
2183	0.054286385728735
2184	5.34319848600886E-02
2185	5.30385839299411E-02
2186	0.052537397952154
2187	5.24569413149337E-02
2188	5.23619996998274E-02
2189	5.27601513290016E-02
2190	5.28040262094244E-02
2191	5.27889882708732E-02
2192	5.24857990031281E-02
2193	5.18506964173671E-02
2194	5.17856846298035E-02
2195	5.17929134241485E-02
2196	5.16918172586967E-02
2197	5.21859779702821E-02
2198	5.20131723406232E-02
2199	5.09483961094765E-02
2200	5.05737126136368E-02
2201	5.05368482211457E-02
2202	0.050298463595694
2203	5.00296207970469E-02
2204	5.00836923909615E-02
2205	5.06258858024899E-02
2206	5.02999615446904E-02
2207	4.94445965758068E-02
2208	4.92019807228553E-02
2209	4.86731730891056E-02
2210	4.81267235989969E-02
2211	4.81721330421209E-02
2212	4.82429928951933E-02
2213	4.78410649547838E-02
2214	4.68899982597105E-02
2215	4.60981477517501E-02
2216	4.59132986582715E-02
2217	4.54081613531226E-02
2218	4.45240247512407E-02
2219	4.42975741346398E-02
2220	0.044370857005768
2221	0.044571042331899
2222	4.52969321113092E-02
2223	4.53952582749898E-02
2224	4.55869834165667E-02
2225	4.52368949723235E-02
2226	4.43113354841562E-02
2227	4.34777037936071E-02
2228	4.22234335601807E-02
2229	4.14164645337146E-02
2230	4.08197791839438E-02
2231	4.00100803680964E-02
2232	3.92651041712822E-02
2233	3.85845218911887E-02
2234	3.79004867650476E-02
2235	3.68600774454279E-02
2236	3.60368032253474E-02
2237	3.48061152108198E-02
2238	3.26609306029843E-02
2239	3.11524716753738E-02
2240	2.97135626405053E-02
2241	2.84535485976883E-02
2242	2.78668051702954E-02
2243	2.67873711688357E-02
2244	2.55919981278164E-02
2245	2.41053795650193E-02
2246	2.31935996128487E-02
2247	2.19889164061213E-02
2248	2.08904541843857E-02
2249	2.12147884396455E-02
2250	2.15638852394136E-02
2251	2.11845016715007E-02
2252	2.01678793852305E-02
2253	1.87809149005506E-02
2254	1.76759092518563E-02
2255	1.56643443643295E-02
2256	1.45285565518424E-02
2257	1.42959857330399E-02
2258	1.35204454724821E-02
2259	1.24176636638733E-02
2260	1.16527400353108E-02
2261	1.10522761722167E-02
2262	1.05673901471733E-02
2263	1.06420387241341E-02
2264	9.70739292210999E-03
2265	7.94452640997329E-03
2266	7.21799573941303E-03
2267	6.13361671918429E-03
2268	5.6176053014335E-03
2269	6.57711032038928E-03
2270	6.56205324172883E-03
2271	5.85121879089646E-03
2272	5.70468816077921E-03
2273	5.71163484916881E-03
2274	5.61693394701173E-03
2275	5.92257438637975E-03
2276	5.70672670370141E-03
2277	4.77389837493412E-03
2278	4.5715589129478E-03
2279	4.37241591595187E-03
2280	4.39568066840894E-03
2281	5.79089588590256E-03
2282	5.81113196711671E-03
2283	4.29876345722881E-03
2284	4.09191666527907E-03
2285	4.5847380435575E-03
2286	3.96362093273107E-03
2287	2.96794252854618E-03
2288	2.87578077461989E-03
2289	2.69125293520625E-03
2290	1.72834957159766E-03
2291	2.11630490638941E-03
2292	3.06325651524791E-03
2293	2.60021508382482E-03
2294	1.47683123608829E-03
2295	5.84049866011699E-04
2296	1.15732492514838E-04
2297	-1.88081241260835E-04
2298	-3.90567305527368E-04
2299	-3.72790303770247E-05
2300	1.16197988889891E-03
2301	1.30290367471448E-03
2302	1.26383835131504E-03
2303	1.40643702763029E-03
2304	1.14008982183358E-03
2305	1.14105434097881E-03
2306	1.46300991264205E-03
2307	1.59398069193564E-03
2308	1.71778004651543E-03
2309	1.3360437802088E-03
2310	3.72303017331989E-04
2311	7.37875922895195E-04
2312	1.35016222464728E-03
2313	1.6203212349744E-03
2314	3.05640061404552E-03
2315	3.55521351902294E-03
2316	2.86499556170027E-03
2317	2.87853431228065E-03
2318	3.02695878076793E-03
2319	3.55128808603553E-03
2320	4.78730816559702E-03
2321	4.81395656003743E-03
2322	4.42471114660589E-03
2323	4.51613811149715E-03
2324	4.07566335493708E-03
2325	3.32736531791246E-03
2326	2.76268251387902E-03
2327	2.6409014275558E-03
2328	1.71162769824519E-03
2329	1.62806863053278E-03
2330	3.01384112580181E-03
2331	3.76444972786961E-03
2332	4.86587586867984E-03
2333	4.65575616551594E-03
2334	3.49603287041685E-03
2335	2.91599462296011E-03
2336	1.21785530051382E-03
2337	4.74201451814548E-04
2338	9.23852815271264E-04
2339	1.17636768465849E-03
2340	1.32767871744868E-03
2341	1.54270258256035E-03
2342	2.49511102515607E-03
2343	2.52374555029946E-03
2344	1.80215566312442E-03
2345	1.37276015843655E-03
2346	9.13521118778976E-05
2347	1.5368379432301E-04
2348	1.89899283103193E-03
[truncated: 152 more rows]
