# Supplementary material for: Machine learning-assisted non-destructive plasticizer identification and quantification in historical PVC objects based on IR spectroscopy
Source: Sci Rep. 2022 Mar 23;12:5017. doi: 10.1038/s41598-022-08862-1 (PMC8943100; doi:10.1038/s41598-022-08862-1)
Supplement: Supplementary file 1 — Supplementary Information 1. [file 41598_2022_8862_MOESM1_ESM.zip › Plasticizers_PVC_data/NIR_all/HS127_idle.txt]

Wavelength	C:\Documents and Settings\All Users\Application Data\ASD\Indico Pro\Projects\David\HS127_idle.txt
350	0.178093856385682
351	0.201114835272876
352	0.184592388580757
353	0.170666004056341
354	0.165284133879344
355	0.161482493897919
356	0.138370670614141
357	0.116191758619823
358	0.117504312084797
359	0.114510056372404
360	0.109624185599442
361	0.107234472505051
362	0.10549318316386
363	0.102114667678163
364	9.54824533305696E-02
365	8.23956372015667E-02
366	7.82590724802944E-02
367	0.084330080393548
368	8.84039396975153E-02
369	8.30815969487482E-02
370	7.24763206153177E-02
371	6.87045002216239E-02
372	6.87305396907225E-02
373	0.069020196011281
374	6.63792067655773E-02
375	6.90338712314965E-02
376	7.07480564828136E-02
377	6.60370436193387E-02
378	6.18230262343857E-02
379	6.24934647102787E-02
380	6.81354664849471E-02
381	7.06485990102159E-02
382	6.80622656152028E-02
383	6.24110625422067E-02
384	6.15561792603408E-02
385	6.17928646714877E-02
386	6.13636664055192E-02
387	5.88783487110543E-02
388	6.04109838393104E-02
389	6.39100871801968E-02
390	6.48051289847224E-02
391	6.42362072315682E-02
392	6.48330544322846E-02
393	0.067987710282755
394	6.74676927009812E-02
395	6.62857496061054E-02
396	6.69557456151575E-02
397	0.069885185395016
398	7.05545664066479E-02
399	6.86088604752349E-02
400	6.94743574671323E-02
401	6.93147226457223E-02
402	6.83488534658594E-02
403	6.92640389342229E-02
404	6.95379272557597E-02
405	6.81119298899305E-02
406	6.48380713855859E-02
407	6.62613314115092E-02
408	0.068308674140436
409	6.64893219110839E-02
410	6.33961962078965E-02
411	6.20599981528847E-02
412	6.33026516012534E-02
413	6.29891592486863E-02
414	6.17484015093836E-02
415	6.05669237074223E-02
416	6.13562924670312E-02
417	6.14637552863193E-02
418	6.04695936869283E-02
419	5.92121068122788E-02
420	5.76799977313106E-02
421	5.62431735171152E-02
422	5.53602169206951E-02
423	5.56337879626436E-02
424	5.56788914139463E-02
425	5.44689658784252E-02
426	5.42198420246008E-02
427	5.37155684964632E-02
428	5.26192449979972E-02
429	5.34534722079818E-02
430	5.36963357414061E-02
431	5.27576329677541E-02
432	5.23982962794479E-02
433	5.17082030491001E-02
434	5.09672446266378E-02
435	5.11090009559111E-02
436	0.051507868501776
437	5.16316666025782E-02
438	5.10910040102092E-02
439	5.10703449348409E-02
440	5.09586790335354E-02
441	5.02718392999406E-02
442	5.03830266265351E-02
443	5.04786587613619E-02
444	5.02660405451131E-02
445	5.09502071438495E-02
446	5.14445085664258E-02
447	5.12670276813468E-02
448	5.03649273296538E-02
449	5.00728618526064E-02
450	5.03446680960438E-02
451	5.03778721251253E-02
452	5.04217097190568E-02
453	5.04824696441696E-02
454	5.05274966293882E-02
455	5.05125407160893E-02
456	5.06928753123813E-02
457	5.11458024852461E-02
458	5.11762135149853E-02
459	5.13135794781215E-02
460	5.16644824251095E-02
461	5.13925318030312E-02
462	5.15448040029132E-02
463	0.052170459984114
464	5.24712091165456E-02
465	5.28143572100433E-02
466	5.32107403772418E-02
467	5.35418331128788E-02
468	5.34298447088551E-02
469	5.35833874929821E-02
470	0.054584955392301
471	5.50908687057267E-02
472	5.52691257583931E-02
473	5.54281659408017E-02
474	5.58570056842983E-02
475	5.67244045177773E-02
476	5.76894674761633E-02
477	5.74873072672104E-02
478	5.80207064392517E-02
479	5.91109642469257E-02
480	5.94172660248915E-02
481	5.98567322617777E-02
482	6.03784993812247E-02
483	6.07471177364435E-02
484	0.06140509108542
485	6.19871095157289E-02
486	6.22585006416249E-02
487	6.28524153763813E-02
488	6.32656901678559E-02
489	6.33858022236305E-02
490	6.38493520051502E-02
491	6.42825595000929E-02
492	6.46851779158694E-02
493	6.53271786228228E-02
494	6.60930413514608E-02
495	6.67240909419738E-02
496	0.066958187150791
497	6.74720115993526E-02
498	6.81765712578798E-02
499	6.89009871973308E-02
500	6.98169968057261E-02
501	0.070786047684779
502	7.17238271676193E-02
503	7.26659729460596E-02
504	7.38621821523284E-02
505	7.52489199067907E-02
506	7.63909288791563E-02
507	7.79531443431129E-02
508	7.98308570111261E-02
509	8.15923140367626E-02
510	8.35003419898124E-02
511	8.54815156505562E-02
512	8.74614098255123E-02
513	8.96776102115915E-02
514	0.092171199197881
515	9.48863788981691E-02
516	9.75732688205661E-02
517	0.100411978624039
518	0.103449255817214
519	0.106595831049625
520	0.10978577364387
521	0.113068175308423
522	0.116554826794721
523	0.12004516520834
524	0.123534402165135
525	0.127057248185926
526	0.130648917300637
527	0.134182907535731
528	0.137570183519612
529	0.140836886949715
530	0.144129054324081
531	0.147393883453433
532	0.150244163825947
533	0.152898542939909
534	0.155386343535888
535	0.15768114089951
536	0.159768230922709
537	0.161636531762399
538	0.163296954735019
539	0.164815399382532
540	0.166158623167735
541	0.167305562860819
542	0.168264803494688
543	0.169087251455669
544	0.169793443938034
545	0.170321621404497
546	0.17095984626633
547	0.171668355258117
548	0.172217536480781
549	0.172922678235549
550	0.173836147483842
551	0.17493968976511
552	0.176204602155527
553	0.177848650666282
554	0.180060915440686
555	0.182881159563534
556	0.186441246067391
557	0.190819125180579
558	0.196007314069323
559	0.202318203321689
560	0.209920708878896
561	0.218915761847387
562	0.229079933588208
563	0.240611805381867
564	0.253757994680301
565	0.26818916768403
566	0.283962043183074
567	0.301075717916603
568	0.319320073395837
569	0.338490669456885
570	0.358398340255542
571	0.378701863563925
572	0.399814822814126
573	0.421526017381907
574	0.443221067978715
575	0.464494457482261
576	0.485095477556507
577	0.504887506965308
578	0.524034471544325
579	0.542490546753603
580	0.561163422098
581	0.583187981285016
582	0.60495855458996
583	0.624839895640002
584	0.642461712373563
585	0.656336488536701
586	0.667453099368048
587	0.677289961510609
588	0.68547906381124
589	0.692256354628207
590	0.697921188634546
591	0.703009428764316
592	0.70784308435541
593	0.712369082824662
594	0.715854997974753
595	0.718992178008189
596	0.722268600850033
597	0.726159457485057
598	0.73000946068883
599	0.733308140350468
600	0.735666623703703
601	0.737501871613569
602	0.739470262503037
603	0.742047706813736
604	0.745494084902553
605	0.749214499448934
606	0.752915434764542
607	0.756612682776457
608	0.760326231088124
609	0.763903462452062
610	0.767199134655832
611	0.771063683404928
612	0.775771737810241
613	0.781094802591798
614	0.785295888803371
615	0.788562442239611
616	0.791296212170728
617	0.793668380282112
618	0.79578205235573
619	0.797548878634308
620	0.798694650422812
621	0.798850893131699
622	0.798243703753775
623	0.797316190586067
624	0.796294159967044
625	0.795300592885638
626	0.794401503502873
627	0.793603133627876
628	0.792829690886193
629	0.792082305734714
630	0.791441603006791
631	0.790945028377339
632	0.790549052344502
633	0.790180091416648
634	0.789975138182247
635	0.789918081708625
636	0.789947063042538
637	0.789955646924449
638	0.789909794822564
639	0.789793035188001
640	0.789586386675526
641	0.78945492842767
642	0.789401991118246
643	0.789326878837009
644	0.789207481765868
645	0.789062886316859
646	0.788909094337686
647	0.788639576880132
648	0.788407577459267
649	0.788264949384301
650	0.787985246965412
651	0.787738793912124
652	0.787526218586141
653	0.787206690509734
654	0.78693661305428
655	0.786681340691179
656	0.786365471459971
657	0.786108372075025
658	0.785829251299643
659	0.785472124066678
660	0.785094645569675
661	0.784786338160777
662	0.784530965049527
663	0.784189448505214
664	0.783895195643072
665	0.783624173693737
666	0.783300771286368
667	0.782951054014642
668	0.782650214593239
669	0.782418293438632
670	0.782066697434889
671	0.781708748296827
672	0.781382437808298
673	0.781026635351782
674	0.780639961246243
675	0.780263061154728
676	0.7799484271436
677	0.779585046624861
678	0.779188909421075
679	0.778807796063732
680	0.778527759696907
681	0.77824307697956
682	0.777906206588706
683	0.777556949272103
684	0.77719688159164
685	0.776830325938064
686	0.776460030906039
687	0.776049483602258
688	0.775623561342908
689	0.775219897227312
690	0.774876718542383
691	0.774562721689266
692	0.774231167975776
693	0.773809654583957
694	0.773319086167363
695	0.772842965774069
696	0.772490467470733
697	0.772103261920524
698	0.771675831053989
699	0.771226769981983
700	0.770737771147404
701	0.770234206516389
702	0.769754104113815
703	0.76937098224992
704	0.768952653792527
705	0.76850603289612
706	0.76809807875609
707	0.767650782989978
708	0.767173096236372
709	0.766697742289433
710	0.766286467480925
711	0.765860615535078
712	0.765405495906355
713	0.765008734852354
714	0.764528813248272
715	0.764000353077911
716	0.763529682691389
717	0.763050718134657
718	0.762552346336988
719	0.762033956576977
720	0.761485082705986
721	0.761018959613181
722	0.760608528984852
723	0.760042544777759
724	0.759497708812882
725	0.758957301662888
726	0.758349126313669
727	0.757747135969332
728	0.757198676929128
729	0.756710714466675
730	0.756189963769185
731	0.755677961953225
732	0.7551732526703
733	0.75463272908441
734	0.75409049769369
735	0.753531409378656
736	0.752934359072224
737	0.752344583376584
738	0.751766488203784
739	0.751199979820271
740	0.750660680666528
741	0.750066700366557
742	0.749398310185044
743	0.748683923570393
744	0.748045615968194
745	0.747471722857443
746	0.746928415936149
747	0.746483609848429
748	0.745974021200934
749	0.745365337388392
750	0.74487547230859
751	0.744332444275274
752	0.743759383823987
753	0.743264721813289
754	0.742771964459912
755	0.742301626607026
756	0.741861056508766
757	0.741366353193131
758	0.740813045313042
759	0.740235362163782
760	0.739715064137634
761	0.739192021115155
762	0.738628834653591
763	0.738014331338183
764	0.737463025757363
765	0.736965322506327
766	0.736480190621111
767	0.735930819090207
768	0.735308218672891
769	0.734676872422114
770	0.734153983316992
771	0.733678953281081
772	0.733194095627263
773	0.732655914010744
774	0.732106014091614
775	0.731467600029687
776	0.730775894065563
777	0.730259255940583
778	0.729674169636005
779	0.729040671025558
780	0.728473430681418
781	0.727880984970034
782	0.727270380269679
783	0.726667890733528
784	0.726132113505208
785	0.725572323060555
786	0.724998175234757
787	0.724499734165837
788	0.723934328906028
789	0.72330966847533
790	0.722670568752901
791	0.722028142673723
792	0.721422379868296
793	0.720835417511157
794	0.720150416678544
795	0.719525190502258
796	0.718930405748897
797	0.718268504522962
798	0.717588635917477
799	0.716969409851176
800	0.71642794421502
801	0.715822002161913
802	0.715209825665755
803	0.714603984924315
804	0.713983282071283
805	0.713294363869654
806	0.712617224476868
807	0.712033963800743
808	0.711501660393939
809	0.710945962033766
810	0.71032931782423
811	0.709653090028683
812	0.708981469618597
813	0.708345131979095
814	0.707752542546666
815	0.707158101363726
816	0.706577925482419
817	0.706005418745601
818	0.705371594610843
819	0.704713230549379
820	0.704040067797952
821	0.703359409746316
822	0.70278427138075
823	0.702225355250046
824	0.701598967639554
825	0.700939311107527
826	0.7002567027043
827	0.699579523548163
828	0.69895040723784
829	0.698296638217209
830	0.697663024128318
831	0.69709780500238
832	0.696552892750043
833	0.695928775640615
834	0.695224646601209
835	0.694564570466098
836	0.693864094654447
837	0.693213509831152
838	0.692705715304666
839	0.692089401986322
840	0.691417165556951
841	0.690753401931596
842	0.690144006147669
843	0.68948261512703
844	0.688801651136337
845	0.68818152946912
846	0.687546005427775
847	0.686834837333994
848	0.686070286365746
849	0.685458798372353
850	0.684869658132827
851	0.684248845844409
852	0.683581286900236
853	0.682873193168251
854	0.68214213055786
855	0.681411387862564
856	0.680722765093277
857	0.680042870396914
858	0.679368573172184
859	0.678718507180008
860	0.67804256834288
861	0.677349676518498
862	0.676632593469025
863	0.675770666429593
864	0.674890178190896
865	0.674044962221404
866	0.673211730052328
867	0.672475448012698
868	0.671804033862577
869	0.671141978625524
870	0.670462788243896
871	0.669879496784007
872	0.669306546747884
873	0.668427415391727
874	0.667654655701829
875	0.666991786612218
876	0.666344349563235
877	0.665750983188611
878	0.665155996290208
879	0.66454287010072
880	0.663949504630989
881	0.663237567850603
882	0.662442449239262
883	0.661645574930227
884	0.660819386572005
885	0.660019669585967
886	0.659244405888654
887	0.658400886740645
888	0.657542616080245
889	0.656646562545865
890	0.655700382622742
891	0.654898361437251
892	0.65409678934865
893	0.653221423502369
894	0.652341483098171
895	0.651393872139174
896	0.650408811632145
897	0.649437571888377
898	0.648431365003803
899	0.647513540398462
900	0.646664012789459
901	0.645636740387592
902	0.644585842134703
903	0.643564362127617
904	0.642588531663488
905	0.641625350837292
906	0.640609514327699
907	0.639557213725568
908	0.638597849031979
909	0.63763840233783
910	0.636681237657986
911	0.635761623948183
912	0.634931758409727
913	0.634089618965283
914	0.633265926436671
915	0.632670434380667
916	0.632134880657833
917	0.631632109776711
918	0.631159874363123
919	0.630647818322698
920	0.630186456871077
921	0.629784288997933
922	0.629351854730019
923	0.629048806262853
924	0.628766836824302
925	0.628399349093321
926	0.628159909910852
927	0.627827767417565
928	0.627388051163301
929	0.627024170170044
930	0.626617337983568
931	0.626179139616633
932	0.625749739071172
933	0.625365126345747
934	0.625056565416441
935	0.624779394299244
936	0.624432465378656
937	0.624004594245075
938	0.623607146589616
939	0.62331187460803
940	0.623056969667207
941	0.622526906760946
942	0.621866442361008
943	0.621459920601013
944	0.621057197171118
945	0.620595575767675
946	0.620074820520891
947	0.619576095185689
948	0.619045657837733
949	0.618475937631759
950	0.617881730298263
951	0.617298291203622
952	0.616748208619765
953	0.616212675679681
954	0.615619301704096
955	0.614963117851893
956	0.614303478415881
957	0.613711264982512
958	0.613211039434172
959	0.612579294476168
960	0.611849918631344
961	0.611319416967944
962	0.610751046898555
963	0.610125857785673
964	0.609483889799606
965	0.608894828792989
966	0.6082837085378
967	0.607631379287887
968	0.60696129399095
969	0.606295583145818
970	0.605649604929389
971	0.60503794373761
972	0.604500390866628
973	0.60381011635274
974	0.603021123214342
975	0.602315887242884
976	0.601825176779812
977	0.601218646373096
978	0.600420251772275
979	0.599734823882517
980	0.599097383172477
981	0.598395528066182
982	0.597589792659604
983	0.596996018017343
984	0.596302950775016
985	0.595520649259816
986	0.594905192433923
987	0.594208106239812
988	0.593539735494103
989	0.592932321084449
990	0.592073194575117
991	0.59132041299084
992	0.590636183697007
993	0.58984066582825
994	0.589021355228747
995	0.588271649217253
996	0.587568347291609
997	0.586744935177115
998	0.586063272045004
999	0.585422758143826
1000	0.584696743504138
1001	0.540465015887543
1002	0.540060451329452
1003	0.539461349603775
1004	0.53915618600285
1005	0.538432918832775
1006	0.53748796581116
1007	0.536584219812959
1008	0.535092751872867
1009	0.53431651310645
1010	0.534084635441465
1011	0.533648071233691
1012	0.533305677652932
1013	0.533428595545932
1014	0.532904666692222
1015	0.531904397923843
1016	0.531342984159141
1017	0.530877744722313
1018	0.530215326771446
1019	0.529679447602455
1020	0.528971075800292
1021	0.52790256559417
1022	0.52706754442009
1023	0.526224720052236
1024	0.525571960478382
1025	0.525416185820996
1026	0.524691761781682
1027	0.523734314826349
1028	0.522922131143371
1029	0.521696506907194
1030	0.519720957609804
1031	0.518624385959323
1032	0.517655707078823
1033	0.517008881740449
1034	0.516783207852891
1035	0.516591830823083
1036	0.517141094183555
1037	0.516614599446719
1038	0.515277929794922
1039	0.514687748917809
1040	0.513978740155715
1041	0.513185653265061
1042	0.513137463137038
1043	0.512664268648273
1044	0.511906735698028
1045	0.510272275809758
1046	0.509830199814773
1047	0.509806874559195
1048	0.509557003931535
1049	0.509965368281102
1050	0.509503865167436
1051	0.508291966609777
1052	0.507749249592157
1053	0.507106004735038
1054	0.506679651646796
1055	0.507061721600984
1056	0.506665429553525
1057	0.505579478264377
1058	0.504963598417195
1059	0.504035251639729
1060	0.503644281406652
1061	0.503219542778934
1062	0.503411196544016
1063	0.502715689545555
1064	0.501671587042955
1065	0.500559416013117
1066	0.498621375023518
1067	0.497952879238605
1068	0.49798979140336
1069	0.49757935386297
1070	0.497599006217151
1071	0.497338126857092
1072	0.496793412657112
1073	0.496155414706854
1074	0.495523125781654
1075	0.494928744396509
1076	0.493874672992884
1077	0.493242372938464
1078	0.492629346691599
1079	0.492329899267336
1080	0.491612057781744
1081	0.490486835527016
1082	0.489935130293876
1083	0.489542833587828
1084	0.489165003823359
1085	0.489514935379382
1086	0.489102326114735
1087	0.487954039959517
1088	0.487238643880215
1089	0.486366854016888
1090	0.485690071242134
1091	0.485109889349231
1092	0.48507499173044
1093	0.484469562380881
1094	0.483825308830996
1095	0.483242876235879
1096	0.482079365235464
1097	0.481284688950634
1098	0.480489598716249
1099	0.479894159956703
1100	0.479588024263725
1101	0.479030638763495
1102	0.478410880990527
1103	0.477836084464365
1104	0.477059771813753
1105	0.476447226373335
1106	0.476320532935822
1107	0.475739043350697
1108	0.47507371547508
1109	0.473933302082593
1110	0.473093010873579
1111	0.472423199653992
1112	0.47131904438787
1113	0.470670619890599
1114	0.469973296615949
1115	0.469046873598713
1116	0.468189053294992
1117	0.467884524204876
1118	0.466891915274951
1119	0.465144533446101
1120	0.464139310586895
1121	0.463383151204348
1122	0.462337338126784
1123	0.461571061695979
1124	0.460649401235357
1125	0.45937937301196
1126	0.458207017273526
1127	0.457304631787502
1128	0.455812557382486
1129	0.454151077537959
1130	0.45267940859104
1131	0.451427134622885
1132	0.450077435747009
1133	0.448606705112367
1134	0.447145806348036
1135	0.445649895052132
1136	0.443731167969134
1137	0.442555743058563
1138	0.44181661280188
1139	0.440956323880611
1140	0.44054396670309
1141	0.43962766798687
1142	0.438400883154478
1143	0.437397391835641
1144	0.436201885572699
1145	0.435283428573455
1146	0.434665013716805
1147	0.433383511132878
1148	0.432178311200196
1149	0.431371729846825
1150	0.430413750607467
1151	0.429717002657702
1152	0.428450447305814
1153	0.426798644514987
1154	0.425433038562912
1155	0.423953549143521
1156	0.422417874446959
1157	0.421229731557948
1158	0.419527918376649
1159	0.417205011787308
1160	0.415286248712717
1161	0.41352315034364
1162	0.411532318598988
1163	0.409577735370598
1164	0.407264467654765
1165	0.40451347924456
1166	0.402082099330571
1167	0.399747337898834
1168	0.397673933523796
1169	0.395819653281187
1170	0.393658246940174
1171	0.391771571535619
1172	0.390011359660297
1173	0.388259493818711
1174	0.386578909404161
1175	0.385019773623654
1176	0.383624307909933
1177	0.382059231025668
1178	0.380485951682909
1179	0.378937142121899
1180	0.377407596341969
1181	0.375668163018578
1182	0.373789424390545
1183	0.372104059031608
1184	0.370238495289156
1185	0.368167528007894
1186	0.366229962465859
1187	0.364274460992471
1188	0.362360958672821
1189	0.360421842055837
1190	0.358650008193855
1191	0.356818978602082
1192	0.355589222695584
1193	0.354664107205592
1194	0.353854188311408
1195	0.353480836424147
1196	0.353122535527539
1197	0.352633138789558
1198	0.352713141419338
1199	0.353373256701267
1200	0.353779019068337
1201	0.354255755835902
1202	0.354857122491373
1203	0.355159922313964
1204	0.355532389127489
1205	0.356287523857019
1206	0.356905722876471
1207	0.357311743171788
1208	0.358221938984455
1209	0.359323397585588
1210	0.359945370116091
1211	0.360766859524407
1212	0.361691053893518
1213	0.362707571901259
1214	0.363709400614892
1215	0.364908446431571
1216	0.366411925581266
1217	0.367548198839493
1218	0.368501350485298
1219	0.369667887113171
1220	0.370682482485677
1221	0.371786923985015
1222	0.372997530673115
1223	0.374059575359349
1224	0.375098802753868
1225	0.376310633399201
1226	0.377538068449144
1227	0.378384442438971
1228	0.379103626732891
1229	0.37987224336235
1230	0.380603276815201
1231	0.381421149721565
1232	0.382080630026818
1233	0.382755124748061
1234	0.383258486643472
1235	0.383382072094156
1236	0.383727862352982
1237	0.384367608801053
1238	0.384654462211262
1239	0.384645068119714
1240	0.385024610325591
1241	0.385477915504931
1242	0.385327757257236
1243	0.385240949821656
1244	0.38549128350628
1245	0.385391986626428
1246	0.385146861586377
1247	0.385488699510423
1248	0.385522287857267
1249	0.385019649904379
1250	0.384886386359607
1251	0.384851380218116
1252	0.384504569852268
1253	0.384303643332254
1254	0.384454927547045
1255	0.384355282342352
1256	0.383887570474333
1257	0.383648598071975
1258	0.383651963123579
1259	0.383326781124125
1260	0.382727231645413
1261	0.382422331570947
1262	0.382223767627252
1263	0.381877601613284
1264	0.38160000431938
1265	0.38149421781249
1266	0.381249607042034
1267	0.380771544340818
1268	0.380431781771981
1269	0.380195605923376
1270	0.379783108380062
1271	0.379389672725245
1272	0.379223962357166
1273	0.378912249697606
1274	0.378474645941605
1275	0.378287951269906
1276	0.377924015168378
1277	0.377447693017562
1278	0.377090820503703
1279	0.376917976985344
1280	0.376515040706668
1281	0.375964484479408
1282	0.375469408143756
1283	0.374879488252633
1284	0.374422105901601
1285	0.37398468891184
1286	0.37374599546998
1287	0.373634211742245
1288	0.373218953406239
1289	0.372738043377978
1290	0.372350600137033
1291	0.371696819101011
1292	0.37110500071648
1293	0.370722158441227
1294	0.370184147275173
1295	0.36963940865514
1296	0.369193051286551
1297	0.368591334816971
1298	0.36810278019156
1299	0.367938268637937
1300	0.367667779003289
1301	0.367147069480385
1302	0.36669608520014
1303	0.366335074221793
1304	0.365999526903685
1305	0.365438222117227
1306	0.36484091432237
1307	0.364397232137945
1308	0.36398047640004
1309	0.363442271300869
1310	0.362984929527741
1311	0.362708792560886
1312	0.362304363241471
1313	0.361816258484501
1314	0.361596800304708
1315	0.361109876192734
1316	0.360204972348571
1317	0.35954219188512
1318	0.359059095132688
1319	0.358676067129857
1320	0.358461530176395
1321	0.358049531709873
1322	0.357567578534519
1323	0.357158314951638
1324	0.356546333899266
1325	0.355999235613284
1326	0.355706095539028
1327	0.355291619431568
1328	0.354801926723135
1329	0.354362149990999
1330	0.353956653086687
1331	0.35351304809861
1332	0.352732257937701
1333	0.352233169466198
1334	0.351872583618259
1335	0.351109455785383
1336	0.350616332195188
1337	0.350317999165002
1338	0.349673018664148
1339	0.34900439152175
1340	0.348420401384682
1341	0.347898962356203
1342	0.347377355778674
1343	0.346630115511725
1344	0.346026555905013
1345	0.345560994186459
1346	0.344811319924925
1347	0.344179983545866
1348	0.343524818633253
1349	0.342492838340326
1350	0.341489903742747
1351	0.340434474475355
1352	0.339256847585228
1353	0.338188866022974
1354	0.336910089413532
1355	0.335437286416834
1356	0.334000288234089
1357	0.332608929867303
1358	0.331172069305343
1359	0.3298245873058
1360	0.328414200818567
1361	0.327075957602502
1362	0.325845204997356
1363	0.324258574321666
1364	0.322525370526944
1365	0.32097504458977
1366	0.319400732206823
1367	0.317782646431037
1368	0.316304405748602
1369	0.314850153479872
1370	0.313250868968504
1371	0.311601059325045
1372	0.309995238723718
1373	0.308186772134026
1374	0.3061254761133
1375	0.304297750977736
1376	0.302634576226733
1377	0.300877354441531
1378	0.299217559889935
1379	0.297554314979728
1380	0.295932207859432
1381	0.29442453893735
1382	0.292757899909571
1383	0.291164293391013
1384	0.289844414867927
1385	0.288578337279837
1386	0.287444940303897
1387	0.286421663734267
1388	0.285361340938869
1389	0.284184618123971
1390	0.283088185474556
1391	0.282237464148202
1392	0.281440626982601
1393	0.280646722888851
1394	0.28001746422285
1395	0.27943861596522
1396	0.278968694240504
1397	0.278614651143113
1398	0.278040295361149
1399	0.277425233483671
1400	0.276983133015714
1401	0.276542652998392
1402	0.276148061030472
1403	0.27593247009548
1404	0.275711763243552
1405	0.275278781697378
1406	0.274796153536247
1407	0.274411123016451
1408	0.273957237830448
1409	0.273457054422506
1410	0.273101300946216
1411	0.272800243728593
1412	0.272419746105524
1413	0.271948763384043
1414	0.271584116373215
1415	0.271347701960408
1416	0.271122509789268
1417	0.271039766065485
1418	0.27098695101565
1419	0.271012160522431
1420	0.271111305661721
1421	0.271005362383238
1422	0.270878438109294
1423	0.270656159929669
1424	0.270517732334114
1425	0.270308431182495
1426	0.270289090029304
1427	0.270295707647496
1428	0.270287967379395
1429	0.270310119624023
1430	0.270347671872536
1431	0.270432756885863
1432	0.270612031271391
1433	0.270824866136428
1434	0.271140405892924
1435	0.271589438215176
1436	0.272047404797905
1437	0.272529943884954
1438	0.272916836754969
1439	0.27334652598406
1440	0.273937641366354
1441	0.274443785457655
1442	0.274908613702755
1443	0.275283511018663
1444	0.275525008135959
1445	0.275840249553697
1446	0.276066621677217
1447	0.276150201985437
1448	0.276346899302397
1449	0.276586906349245
1450	0.276761764731404
1451	0.277007728652195
1452	0.277327573961361
1453	0.277474791502534
1454	0.277528377892857
1455	0.277769823617434
1456	0.277933794975011
1457	0.27792859617664
1458	0.277954922468075
1459	0.27797653026042
1460	0.277941298626591
1461	0.277835778995873
1462	0.277641628188909
1463	0.277624501959434
1464	0.277651033221463
1465	0.277592956647843
1466	0.277596685105525
1467	0.277607299393033
1468	0.27757448943824
1469	0.277382659964688
1470	0.277183379063903
1471	0.277166466282013
1472	0.277090081699989
1473	0.276964788965917
1474	0.276916718225233
1475	0.276790006703149
1476	0.27670601611154
1477	0.276649186602107
1478	0.276583858593087
1479	0.276661980831055
1480	0.276534912048538
1481	0.276297059012954
1482	0.276268961014088
1483	0.27618573142539
1484	0.276057312645081
1485	0.276011633706641
1486	0.275989142017277
1487	0.275874182738071
1488	0.275595498026543
1489	0.275375966394248
1490	0.275246150968117
1491	0.275019082627248
1492	0.274888896740248
1493	0.274752338431135
1494	0.274481092749543
1495	0.274332367471352
1496	0.274203819287873
1497	0.274124055665017
1498	0.274071018303488
1499	0.273909346830408
1500	0.273774323269251
1501	0.273607886948837
1502	0.273379150010599
1503	0.273204713466431
1504	0.273020536150199
1505	0.272734975490484
1506	0.272482934524164
1507	0.272249800467247
1508	0.27196576446787
1509	0.271714028770268
1510	0.271442257416314
1511	0.271167553953154
1512	0.270918242396584
1513	0.270682897369216
1514	0.270475291989208
1515	0.270317521999338
1516	0.270105623088323
1517	0.269895952559822
1518	0.269626797104597
1519	0.269285502730911
1520	0.268976822172211
1521	0.268658834853439
1522	0.268352716202485
1523	0.268019949742798
1524	0.267832217720421
1525	0.267776119466949
1526	0.267550334586826
1527	0.267322252280105
1528	0.267042635337408
1529	0.266601354092972
1530	0.266394078114519
1531	0.26638034837503
1532	0.266218549288926
1533	0.265969686988882
1534	0.26574380888713
1535	0.265469962015669
1536	0.265212263407114
1537	0.265009793483688
1538	0.26478545855341
1539	0.264576296936864
1540	0.264374778295347
1541	0.264107637118341
1542	0.263797716432046
1543	0.263470593377649
1544	0.263194056909918
1545	0.262971478234707
1546	0.262730169565969
1547	0.262526194721038
1548	0.262229339013988
1549	0.26190906371979
1550	0.26168057718843
1551	0.2613881462839
1552	0.261221714571493
1553	0.261019322828753
1554	0.260577412984642
1555	0.260223423920091
1556	0.260018275191572
1557	0.259844745872088
1558	0.259656603878778
1559	0.259467446069369
1560	0.259155976264935
1561	0.258682069388465
1562	0.258331515434746
1563	0.258129949676331
1564	0.257919828962722
1565	0.257705325288895
1566	0.257579333535853
1567	0.257442432141025
1568	0.257110079121692
1569	0.256688151300388
1570	0.256251666762409
1571	0.255925433533413
1572	0.255698587812917
1573	0.25538790368781
1574	0.255120388987958
1575	0.254781447354604
1576	0.254301840070666
1577	0.253939931191534
1578	0.253646673903241
1579	0.253325848615785
1580	0.25297769274373
1581	0.25255993386689
1582	0.252179625953426
1583	0.251879088819503
1584	0.251492394251634
1585	0.251012792435509
1586	0.250514076945751
1587	0.24999990132127
1588	0.249621996134383
1589	0.24940153853378
1590	0.249173232709737
1591	0.248858143212929
1592	0.248341379063976
1593	0.247831333287979
1594	0.247462823592574
1595	0.24699311176253
1596	0.246634543905091
1597	0.246352317212547
1598	0.245861777402485
1599	0.245346810051504
1600	0.24485685859529
1601	0.244345809092427
1602	0.243978191201261
1603	0.243812017051514
1604	0.243430131032622
1605	0.242714070102277
1606	0.242163172953085
1607	0.241785268152346
1608	0.241264995978915
1609	0.24078111116069
1610	0.240373220086065
1611	0.23973739323908
1612	0.239094853895036
1613	0.238744586159531
1614	0.238238464798204
1615	0.237388915649724
1616	0.236721072945234
1617	0.236069552471115
1618	0.235247815435705
1619	0.234552867966683
1620	0.233657330605608
1621	0.232514822914801
1622	0.231387691627734
1623	0.230365383580294
1624	0.229604551067884
1625	0.228749594725043
1626	0.227741831470912
1627	0.226874293473975
1628	0.226028060349103
1629	0.22519607604334
1630	0.224489862485822
1631	0.223872063458286
1632	0.223168652593822
1633	0.222458248505721
1634	0.221799499870168
1635	0.221071534156654
1636	0.220496063701333
1637	0.220136738316299
1638	0.2197945564751
1639	0.219392202585991
1640	0.218757236363245
1641	0.217847976017468
1642	0.216917907921079
1643	0.215988670581318
1644	0.214835464086016
1645	0.213679490772878
1646	0.212479982305197
1647	0.210804715118372
1648	0.208915741137136
1649	0.206854375760036
1650	0.204478824161726
1651	0.201970150276247
1652	0.199332783274329
1653	0.196497683369449
1654	0.193408061116269
1655	0.190292823234894
1656	0.187136187652069
1657	0.183717736476987
1658	0.180399264375949
1659	0.1772652231178
1660	0.17428153691844
1661	0.171655494947769
1662	0.169266814904327
1663	0.16710875289415
1664	0.165274458808967
1665	0.163766230927141
1666	0.162573478972413
1667	0.161490821756034
1668	0.160595137142319
1669	0.159925465968388
1670	0.159141737080536
1671	0.158409579336525
1672	0.157857183649815
1673	0.157111176448444
1674	0.15603926229818
1675	0.155121693111712
1676	0.154312123548479
1677	0.153221892913289
1678	0.152354058099449
1679	0.151597410932342
1680	0.150352940294618
1681	0.148680884421296
1682	0.146880386345024
1683	0.145122677101199
1684	0.143135921005815
1685	0.141091170273926
1686	0.139146481773971
1687	0.136762413859472
1688	0.134002982023218
1689	0.131253048100546
1690	0.128408323292718
1691	0.125336711545399
1692	0.122293939369222
1693	0.119446729944656
1694	0.116560189656419
1695	0.113618887062381
1696	0.110781127620564
1697	0.107894985968428
1698	0.104939375639508
1699	0.102024347078744
1700	9.92030779972609E-02
1701	9.65228051876285E-02
1702	9.38575384315855E-02
1703	9.12035820191981E-02
1704	8.84218269843673E-02
1705	8.57906460466291E-02
1706	8.34518115470932E-02
1707	8.09860318934004E-02
1708	7.84151150361626E-02
1709	7.59729634809839E-02
1710	7.33552146013264E-02
1711	7.11216177806887E-02
1712	6.92495848101225E-02
1713	6.74215055900154E-02
1714	6.56437237079147E-02
1715	6.42886971588218E-02
1716	6.30084097086903E-02
1717	6.22873121047135E-02
1718	6.21170058691427E-02
1719	6.23413191086132E-02
1720	6.27387971567947E-02
1721	6.34558641201073E-02
1722	6.44332101782747E-02
1723	6.57235043008229E-02
1724	6.74557907785659E-02
1725	6.93603344921302E-02
1726	7.11771624079379E-02
1727	7.29642701380416E-02
1728	7.49843204078509E-02
1729	7.70071332573671E-02
1730	7.88704348532432E-02
1731	8.05799204025229E-02
1732	8.19855334328052E-02
1733	8.32336769633926E-02
1734	8.44717795166501E-02
1735	0.085524523390841
1736	8.63015580283781E-02
1737	8.69118058163411E-02
1738	8.74560085598484E-02
1739	8.77719021573956E-02
1740	8.78192798072062E-02
1741	8.79011669489706E-02
1742	8.79261629245401E-02
1743	8.79478324105386E-02
1744	8.80912038004461E-02
1745	0.087950286055232
1746	8.78857143910102E-02
1747	8.82127219817026E-02
1748	8.84234107563887E-02
1749	8.83614268853117E-02
1750	8.85171874626139E-02
1751	8.86037379088802E-02
1752	8.86734164941814E-02
1753	8.89017225170704E-02
1754	8.91960805645171E-02
1755	8.93357001305279E-02
1756	8.97743085151698E-02
1757	9.05994738003761E-02
1758	0.091223455601213
1759	9.17187317535141E-02
1760	9.23971226512551E-02
1761	9.32367740006308E-02
1762	9.39906916412296E-02
1763	9.48258340643615E-02
1764	9.55991814342961E-02
1765	9.61520935404181E-02
1766	9.71127380829352E-02
1767	9.83987595915544E-02
1768	0.09930823465589
1769	0.100266712554439
1770	0.101066644707599
1771	0.101677402877439
1772	0.102660516824877
1773	0.10366724441842
1774	0.104499188380681
1775	0.105620294144309
1776	0.106612104341933
1777	0.107462827144144
1778	0.108476374435673
1779	0.10911520902282
1780	0.10959944182218
1781	0.110390484112211
1782	0.111149487074538
1783	0.111780340059074
1784	0.112545845588876
1785	0.113070823456663
1786	0.113001521140841
1787	0.113528200895263
1788	0.114555757716168
1789	0.115108673476332
1790	0.115713956576298
1791	0.116256167533359
1792	0.116251343889143
1793	0.116663370711196
1794	0.117639707022391
1795	0.11814985668586
1796	0.118526935106527
1797	0.118741372569306
1798	0.118421231142669
1799	0.118790357472059
1800	0.1195038978412
1801	0.11985536385289
1802	0.120311396019468
1803	0.120423431120898
1804	0.120360919636041
1805	0.120793615896984
1806	0.120696911055147
1807	0.120393746135805
1808	0.119866019970303
1809	0.119848091847681
1810	0.11977444926083
1811	0.119487863027413
1812	0.119901194043734
1813	0.120368500196268
1814	0.119759475562397
1815	0.119381967243348
1816	0.11930529049933
1817	0.118921302931021
1818	0.117976293339039
1819	0.117382973584856
1820	0.11739529414701
1821	0.117675446672369
1822	0.118032645163707
1823	0.118147417346163
1824	0.118214797534764
1825	0.118076134882003
1826	0.11759492089605
1827	0.117407587568798
1828	0.117487996218135
1829	0.117673502233217
1830	0.117586544393878
1831	0.117567530093718
1832	0.117627185998005
1833	0.117694811934093
1834	0.118024194377938
1835	0.118664544533162
1836	0.118971646654169
1837	0.119046758429977
1838	0.119415310938078
1839	0.119746361440944
1840	0.120144805775811
1841	0.120725644356479
1842	0.121365360472799
1843	0.12151511573376
1844	0.121700100455283
1845	0.122069532623172
1846	0.121974678930669
1847	0.122055246957948
1848	0.122267451513255
1849	0.122301984199368
1850	0.122092377046108
1851	0.122135224059128
1852	0.122468763144267
1853	0.122810298265661
1854	0.122871182535777
1855	0.123337280441182
1856	0.124145148226818
1857	0.12434279900801
1858	0.124573162168734
1859	0.12493139555004
1860	0.125317976920974
1861	0.1255811767635
1862	0.125644927692334
1863	0.125684720452101
1864	0.126129392881897
1865	0.126678932676316
1866	0.126982673179933
1867	0.127016900880113
1868	0.126857972643273
1869	0.126954703822841
1870	0.126773885125694
1871	0.12678686050943
1872	0.127220919748094
1873	0.127750124383546
1874	0.127617499798201
1875	0.127459225449751
1876	0.127381529319499
1877	0.127235428563008
1878	0.127191142222324
1879	0.127136089336041
1880	0.127185971133113
1881	0.127494551236767
1882	0.127462850026807
1883	0.127384256802607
1884	0.127195962750527
1885	0.126631321442603
1886	0.126133604315044
1887	0.125662524914236
1888	0.125167566671333
1889	0.124667599307006
1890	0.124112003259859
1891	0.123571026908869
1892	0.123192604944246
1893	0.122568724628178
1894	0.121637886738671
1895	0.121026782365039
1896	0.12077248728773
1897	0.120118026601997
1898	0.119503768765167
1899	0.119376436230361
1900	0.119220749747931
1901	0.118968304435173
1902	0.118858297920983
1903	0.119041213392432
1904	0.119145970303408
1905	0.119241031706113
1906	0.119314621703424
1907	0.119522415674194
1908	0.119618607894059
1909	0.119523553337762
1910	0.119484459426007
1911	0.119654602537538
1912	0.120042718214954
1913	0.120133806245462
1914	0.120349793410315
1915	0.120404317144935
1916	0.119937868149182
1917	0.119975337866659
1918	0.120536854816068
1919	0.120536207265816
1920	0.120199143510217
1921	0.120245385275305
1922	0.120449272485768
1923	0.120491877734651
1924	0.120219249185953
1925	0.120027083211313
1926	0.119775974414218
1927	0.118865060712285
1928	0.118458571647295
1929	0.11855278657823
1930	0.11845021198805
1931	0.11839308145977
1932	0.118138351314503
1933	0.11779717048667
1934	0.117603293830742
1935	0.117338147145906
1936	0.116934060255346
1937	0.116642714910886
1938	0.116404140184605
1939	0.116172791206109
1940	0.116101196778571
1941	0.115765514297375
1942	0.115059938615493
1943	0.11484147952678
1944	0.114850618961497
1945	0.114622454918947
1946	0.114487427253911
1947	0.114765253192589
1948	0.114723716580063
1949	0.114328099297346
1950	0.114174986510949
1951	0.114195451099762
1952	0.114119278195704
1953	0.113857467310113
1954	0.113887076740522
1955	0.114313671927819
1956	0.114339138891619
1957	0.114104187236833
1958	0.11415109223833
1959	0.114398264826255
1960	0.114166997943882
1961	0.114366830165519
1962	0.11509846852171
1963	0.11537725821004
1964	0.115467603943956
1965	0.115637689271912
1966	0.115754439952482
1967	0.115851322200238
1968	0.115851116961416
1969	0.115988383171937
1970	0.116291012945725
1971	0.116416966126229
1972	0.116503917894467
1973	0.116658689962156
1974	0.11662502442043
1975	0.116269800005692
1976	0.116234510783903
1977	0.116334281532491
1978	0.11632721550318
1979	0.116271248189061
1980	0.116413421395501
1981	0.116820419269019
1982	0.116840206394565
1983	0.11668475102932
1984	0.11673000332444
1985	0.116825288249738
1986	0.116498766376333
1987	0.116370637460718
1988	0.116517235985579
1989	0.116445434856806
1990	0.116154652952259
1991	0.115884039530996
1992	0.115458931760936
1993	0.115420102478266
1994	0.115665482149493
1995	0.115545938300132
1996	0.115413387513775
1997	0.11546284746661
1998	0.115354886040519
1999	0.115190473125246
2000	0.115091393872595
2001	0.115330493371622
2002	0.115392867009645
2003	0.115151374067104
2004	0.115194613815026
2005	0.11567811324811
2006	0.115690351098892
2007	0.115345891220161
2008	0.115295668318819
2009	0.115230821491199
2010	0.115173724950173
2011	0.115282846266064
2012	0.115349715800206
2013	0.115445601762689
2014	0.115377495453286
2015	0.115245080511581
2016	0.115077968597769
2017	0.114973992799995
2018	0.114813827938866
2019	0.114540722678503
2020	0.11427520102842
2021	0.114035893145481
2022	0.113569115609713
2023	0.113281096120832
2024	0.113147967856837
2025	0.11305318379756
2026	0.113098190801582
2027	0.112977734981373
2028	0.112733292687061
2029	0.112685984902566
2030	0.112676791587976
2031	0.112686370619495
2032	0.112437380905379
2033	0.112165368764963
2034	0.112040471192932
2035	0.111610036941115
2036	0.111524484261848
2037	0.111976857924442
2038	0.112038516067407
2039	0.112017142461006
2040	0.11186071687033
2041	0.111261016599133
2042	0.111161841329306
2043	0.111475782009339
2044	0.111396419897631
2045	0.111252560207782
2046	0.111335474193177
2047	0.11132697889993
2048	0.111065482642784
2049	0.11075294024367
2050	0.110427152317313
2051	0.110435908511603
2052	0.110380790017578
2053	0.110289493399206
2054	0.110769017798731
2055	0.110780392051179
2056	0.110229707605673
2057	0.109903541847848
2058	0.109626905233568
2059	0.109343289182137
2060	0.108961381323827
2061	0.108704589013409
2062	0.108580767640595
2063	0.108443746474858
2064	0.108302243756011
2065	0.108145991217382
2066	0.108139861087647
2067	0.108254477387329
2068	0.108207517131178
2069	0.108242010406228
2070	0.108157997041071
2071	0.107845561521752
2072	0.107668045448488
2073	0.107622368152505
2074	0.107436531296809
2075	0.107084836439698
2076	0.106891328197683
2077	0.106802320143254
2078	0.106592463656165
2079	0.106463051940995
2080	0.106176457879432
2081	0.106013689647861
2082	0.105755237291765
2083	0.105612287984157
2084	0.10569819132476
2085	0.10554639038796
2086	0.105277177831945
2087	0.1050084219643
2088	0.104636361763059
2089	0.104295230875606
2090	0.103806007656723
2091	0.10362519948976
2092	0.10354833103612
2093	0.103563371532713
2094	0.104183949525375
2095	0.104214758911211
2096	0.103820569369708
2097	0.103542102841638
2098	0.103491276737762
2099	0.103116954099885
2100	0.102975054411487
2101	0.103307385639928
2102	0.10312402867131
2103	0.102585422510788
2104	0.102207913294996
2105	0.101812300627554
2106	0.101351129562739
2107	0.100754391880818
2108	0.100333995670656
2109	0.100009919418847
2110	9.95101944989658E-02
2111	9.92079736666442E-02
2112	9.86322139375105E-02
2113	9.75142525227093E-02
2114	9.67851162094599E-02
2115	9.62644474170309E-02
2116	9.55599985321263E-02
2117	0.094728657644539
2118	9.44396188388096E-02
2119	9.40072875902009E-02
2120	9.35651631290433E-02
2121	9.29628986012192E-02
2122	9.25058650792545E-02
2123	9.17886566129323E-02
2124	9.07267994806899E-02
2125	8.98387416196579E-02
2126	8.92898669004862E-02
2127	8.80599584900652E-02
2128	8.62602389756175E-02
2129	8.47996396851231E-02
2130	8.30015933388058E-02
2131	8.14698196287771E-02
2132	8.04742983966372E-02
2133	0.079088235072804
2134	7.74627308329992E-02
2135	7.59084605238143E-02
2136	7.39543241206817E-02
2137	7.24157868779226E-02
2138	7.18553814656178E-02
2139	0.07070239605259
2140	7.00084089295372E-02
2141	6.97514355810223E-02
2142	6.96658891290151E-02
2143	6.96284959799898E-02
2144	6.98055325132249E-02
2145	7.03650520294548E-02
2146	7.11077079631018E-02
2147	7.20867010637923E-02
2148	7.27970131275636E-02
2149	7.39187695257792E-02
2150	7.46353769407234E-02
2151	7.49057981878868E-02
2152	7.52193236215149E-02
2153	7.54847486295609E-02
2154	7.56579860697277E-02
2155	7.58703298870193E-02
2156	7.57107959305624E-02
2157	7.53077217617348E-02
2158	7.48938529276523E-02
2159	7.42810593587553E-02
2160	7.31473140991869E-02
2161	7.27468603961082E-02
2162	7.26042835774142E-02
2163	7.23063622731861E-02
2164	7.19994800208319E-02
2165	7.22195246716681E-02
2166	7.24291343683132E-02
2167	7.31504824984085E-02
2168	0.074685307809675
2169	0.075789472567397
2170	7.72022915515855E-02
2171	7.80285087372493E-02
2172	7.84793075903448E-02
2173	7.90100931029139E-02
2174	7.91101904766641E-02
2175	7.95344125948929E-02
2176	8.03275744676721E-02
2177	8.08406146062953E-02
2178	8.13345016650504E-02
2179	8.16207740376835E-02
2180	8.17608405799811E-02
2181	8.17161077908923E-02
2182	8.13357069610427E-02
2183	8.11387071061363E-02
2184	8.10999915463638E-02
2185	8.06682300756917E-02
2186	0.079964521511352
2187	7.91301613045595E-02
2188	7.84611550989721E-02
2189	7.74693627744823E-02
2190	7.66448291502391E-02
2191	7.57392230530619E-02
2192	7.57963514220254E-02
2193	7.64570205340195E-02
2194	7.64389919754993E-02
2195	7.70674347090286E-02
2196	7.72422368829733E-02
2197	7.64115691986094E-02
2198	7.60861463465778E-02
2199	7.63243562249111E-02
2200	7.62705168657492E-02
2201	7.57275799683753E-02
2202	7.56218708231059E-02
2203	7.61238871711737E-02
2204	7.59887407829752E-02
2205	0.075586989561421
2206	7.52658495597358E-02
2207	7.45274043797268E-02
2208	7.40561676601368E-02
2209	7.37749863057163E-02
2210	7.35286780953621E-02
2211	7.32607093163982E-02
2212	7.32656549103318E-02
2213	7.30907301922166E-02
2214	7.28246296254614E-02
2215	7.28559834879908E-02
2216	7.23944578642115E-02
2217	7.20867988112072E-02
2218	7.18748584067721E-02
2219	7.16494598817055E-02
2220	7.14386558115501E-02
2221	7.08939584856727E-02
2222	7.02954837148485E-02
2223	6.95829509276516E-02
2224	6.83905207848855E-02
2225	6.75449552166558E-02
2226	6.70673996017777E-02
2227	6.61259382235992E-02
2228	6.47549520651203E-02
2229	6.38634082565647E-02
2230	6.28450788683181E-02
2231	6.21779975052213E-02
2232	6.24319116628432E-02
2233	6.17920902821553E-02
2234	6.10281536921885E-02
2235	5.97612897672098E-02
2236	5.74702427686021E-02
2237	5.58981072789193E-02
2238	5.41793695979218E-02
2239	5.27349750867675E-02
2240	5.20342313703401E-02
2241	5.09091164018282E-02
2242	4.96527142373666E-02
2243	4.84453538752044E-02
2244	4.75190541402933E-02
2245	4.57777242657858E-02
2246	4.37192033039214E-02
2247	4.19180793363651E-02
2248	0.040740493828795
2249	3.90494320674934E-02
2250	3.66972100632086E-02
2251	3.49544748703452E-02
2252	3.34969231582175E-02
2253	3.17431892115295E-02
2254	0.030293705010027
2255	2.96850518995238E-02
2256	2.86053850116457E-02
2257	0.027120290528511
2258	2.56530982012634E-02
2259	2.44164845033006E-02
2260	2.31153617877912E-02
2261	2.15468777163874E-02
2262	1.98879378325248E-02
2263	1.82056566837759E-02
2264	1.68807013395632E-02
2265	1.52701164079884E-02
2266	1.41017463993797E-02
2267	0.013646759834068
2268	1.29375112410883E-02
2269	1.21183857762798E-02
2270	1.14908190613243E-02
2271	1.10993453190464E-02
2272	1.06127389438766E-02
2273	9.98585587184284E-03
2274	9.65193440963896E-03
2275	9.48345716134725E-03
2276	9.36856444149717E-03
2277	9.81422674996391E-03
2278	9.62781593604261E-03
2279	8.86605690301935E-03
2280	8.44888240155288E-03
2281	8.1378984335178E-03
2282	7.48796078735918E-03
2283	6.80128513738654E-03
2284	6.18707401586136E-03
2285	4.6791253905339E-03
2286	4.07437265515948E-03
2287	4.78580756428934E-03
2288	4.70585222976235E-03
2289	4.58549748291605E-03
2290	4.29453518179446E-03
2291	4.1617852095149E-03
2292	3.55475517388501E-03
2293	3.56841785077304E-03
2294	4.28507686154207E-03
2295	3.90889075878801E-03
2296	3.60819801965531E-03
2297	3.3209128480833E-03
2298	3.53725631186262E-03
2299	3.67652957562704E-03
2300	4.1622762415591E-03
2301	4.05018725621128E-03
2302	3.85243425345538E-03
2303	3.2977609151533E-03
2304	1.86251285189478E-03
2305	2.0226986474729E-03
2306	2.94291994474197E-03
2307	0.002999097931494
2308	3.61444360736288E-03
2309	3.97269233548352E-03
2310	3.52189019988704E-03
2311	3.38781499504906E-03
2312	3.85066695160096E-03
2313	3.82019003582646E-03
2314	2.80249724803351E-03
2315	3.05709025199133E-03
2316	4.43974721628604E-03
2317	4.59895851591151E-03
2318	4.54541589380366E-03
2319	4.69751899465411E-03
2320	4.35611019083828E-03
2321	4.08244453507756E-03
2322	4.17034835061125E-03
2323	4.15887232223737E-03
2324	3.40263575885833E-03
2325	3.52974201609221E-03
2326	4.93121963266112E-03
2327	4.95380758283271E-03
2328	3.91033989719173E-03
2329	4.21344808455031E-03
2330	4.63075215258506E-03
2331	5.24447787937973E-03
2332	7.69198068841772E-03
2333	8.03791442243644E-03
2334	6.87821410494729E-03
2335	6.08889242709431E-03
2336	4.41921660003561E-03
2337	3.42460574516981E-03
2338	2.32882834075177E-03
2339	2.02209087260096E-03
2340	2.24927083401196E-03
2341	2.74864854100378E-03
2342	4.29481152848722E-03
2343	5.00124240298038E-03
2344	6.09208004827051E-03
2345	6.25990675728547E-03
2346	5.0664695663021E-03
2347	4.8107675966595E-03
2348	4.60064492871978E-03
[truncated: 152 more rows]
