# Supplementary material for: Machine learning-assisted non-destructive plasticizer identification and quantification in historical PVC objects based on IR spectroscopy
Source: Sci Rep. 2022 Mar 23;12:5017. doi: 10.1038/s41598-022-08862-1 (PMC8943100; doi:10.1038/s41598-022-08862-1)
Supplement: Supplementary file 1 — Supplementary Information 1. [file 41598_2022_8862_MOESM1_ESM.zip › Plasticizers_PVC_data/NIR_all/HS129_idle.txt]

Wavelength	C:\Documents and Settings\All Users\Application Data\ASD\Indico Pro\Projects\David\HS129_idle.txt
350	0.215341463512787
351	0.207185360418221
352	0.202213931001502
353	0.184385387386404
354	0.163410997832731
355	0.158951693932917
356	0.15592813904547
357	0.145568303177116
358	0.124688131280659
359	0.118869829895917
360	0.119216030777716
361	0.115675786230494
362	0.106643644299961
363	0.103051551800973
364	0.107355295857753
365	0.106874129403802
366	0.10005660378679
367	8.76038295695093E-02
368	7.06199460800481E-02
369	7.10804489790291E-02
370	8.13384535611757E-02
371	0.077560723337015
372	0.077145246721053
373	7.85904974880247E-02
374	7.57361707629706E-02
375	7.04966574451621E-02
376	6.69071841255677E-02
377	6.78941775077645E-02
378	7.04751328566294E-02
379	7.42773017251468E-02
380	7.76949432409998E-02
381	7.49565723584392E-02
382	7.20644229488309E-02
383	7.24905559757204E-02
384	7.81594979240249E-02
385	8.13301859844739E-02
386	8.16527695577993E-02
387	8.32538960586222E-02
388	8.54076911197066E-02
389	8.85541228845714E-02
390	9.30593018942063E-02
391	0.095637031045973
392	9.86703634051453E-02
393	0.103857250936157
394	0.103761169037876
395	0.105888084256766
396	0.11330603195409
397	0.115907020738408
398	0.115574410341925
399	0.115262943577555
400	0.120326028830383
401	0.126190226101917
402	0.13005545918906
403	0.129475853870389
404	0.131281563247967
405	0.134490227826527
406	0.135825825008771
407	0.139818345555735
408	0.142889258717517
409	0.141808987457299
410	0.142139481625685
411	0.142912460400688
412	0.143273029898591
413	0.143947279698605
414	0.14479544829477
415	0.145505146231131
416	0.145312416109658
417	0.145623633235201
418	0.146539199804962
419	0.147430118814775
420	0.147194622123529
421	0.146993239526749
422	0.148478337104106
423	0.148938582718808
424	0.148650807156943
425	0.148399606480713
426	0.148814483181202
427	0.149113049610453
428	0.149154666406672
429	0.150797982577105
430	0.151738408081889
431	0.151441154907737
432	0.151453079963617
433	0.151452652356565
434	0.151464823887991
435	0.151630160629426
436	0.15207201628202
437	0.152558362258013
438	0.152774837876152
439	0.152911006332851
440	0.152847334750674
441	0.152639408445832
442	0.153399426214415
443	0.153837306763065
444	0.153458450863168
445	0.153770751155442
446	0.153913995067852
447	0.153689921571641
448	0.153509627175827
449	0.154078481058064
450	0.154907860169842
451	0.15482293219284
452	0.155232995245862
453	0.155742616322411
454	0.155601188630416
455	0.155226536870764
456	0.155194528178134
457	0.155723595378347
458	0.155764402696122
459	0.155703798118572
460	0.155699680811207
461	0.155397588118064
462	0.15502356907357
463	0.154716571274946
464	0.154579920909214
465	0.154589253258171
466	0.154694688394367
467	0.154815567180743
468	0.154766452375843
469	0.154612113131247
470	0.154485233590304
471	0.154566044970498
472	0.154545646567242
473	0.154331659193047
474	0.154554271996389
475	0.154539448585741
476	0.154251033649806
477	0.154500142429151
478	0.155045448399468
479	0.155709212379031
480	0.156277518362041
481	0.156410437942196
482	0.156471827654896
483	0.156952746852427
484	0.157378988671911
485	0.1578297353672
486	0.158346945916184
487	0.158556535436358
488	0.158816900954855
489	0.159231090826236
490	0.159388305850554
491	0.159720722732289
492	0.160167034848415
493	0.160262759052822
494	0.160420896982077
495	0.160685877839691
496	0.16096487793938
497	0.161033864151471
498	0.161243364015167
499	0.16188194482129
500	0.162523110855141
501	0.163092298710505
502	0.163609308346635
503	0.164269136290444
504	0.164788670713851
505	0.165312486219473
506	0.166488110454171
507	0.167679349561017
508	0.16871905115633
509	0.169632045237216
510	0.170651226424925
511	0.171787885568386
512	0.172985963714634
513	0.174138336532807
514	0.175192210624572
515	0.176192315185407
516	0.177468485960649
517	0.178548287339522
518	0.179351026197709
519	0.180281489982904
520	0.181125213057662
521	0.181993221394703
522	0.183137255708891
523	0.184018414192629
524	0.184885311266938
525	0.186063527559991
526	0.186999873698269
527	0.187994085539875
528	0.189225203559044
529	0.190304637914841
530	0.191330277029187
531	0.192351223366434
532	0.193313143320348
533	0.194454120843937
534	0.195720520475378
535	0.196901484785383
536	0.198148598661023
537	0.199381273076192
538	0.200525773725794
539	0.201935225145466
540	0.203369504271505
541	0.204700890486058
542	0.206316113423907
543	0.207901739386427
544	0.209457981994064
545	0.211436147605655
546	0.21366083212396
547	0.216141731384353
548	0.218962448055906
549	0.222210344266564
550	0.225800392967758
551	0.22963333494848
552	0.23385361501079
553	0.238669919795978
554	0.244141507446056
555	0.24994999290768
556	0.256213991591729
557	0.26292444705518
558	0.269902430493057
559	0.277296698794869
560	0.285079674452741
561	0.293149844636639
562	0.301463969834219
563	0.310148237912394
564	0.31933947630741
565	0.328810390924541
566	0.338613158792286
567	0.348851304883605
568	0.35970291153641
569	0.370999698168262
570	0.382739716880757
571	0.395014407013483
572	0.40806217542365
573	0.421853286281543
574	0.436132966779761
575	0.450562852164694
576	0.465013644244104
577	0.479419212836518
578	0.493736840240107
579	0.50798814938544
580	0.522961119201547
581	0.541199528086878
582	0.559555169795571
583	0.576570807920242
584	0.591925830169678
585	0.604115615264254
586	0.613949753743204
587	0.622714722118914
588	0.629970622298366
589	0.636020566429271
590	0.64120630307419
591	0.645819129112606
592	0.650138539252843
593	0.654069872570744
594	0.656799190074681
595	0.659111832328016
596	0.661417251199781
597	0.663956290322905
598	0.666408042899389
599	0.668229993195133
600	0.668937732260799
601	0.669085495311177
602	0.669495878554604
603	0.670785774830404
604	0.673229785410562
605	0.676138040836895
606	0.679145277669127
607	0.682221636767827
608	0.685251445915022
609	0.688092111868926
610	0.690678869981534
611	0.693825315941407
612	0.69765816315687
613	0.701861659794459
614	0.705066504163227
615	0.707375706177961
616	0.709150354962179
617	0.710789894759206
618	0.71213648587992
619	0.713067190473045
620	0.713462968031252
621	0.712881214690991
622	0.711609867553842
623	0.710161988988579
624	0.708756056300609
625	0.707380172584763
626	0.70601249790909
627	0.704692427990074
628	0.703436954042744
629	0.702250350727642
630	0.701108805096418
631	0.700113190721686
632	0.699258385514028
633	0.698497460741932
634	0.69790465670285
635	0.697441919520891
636	0.697045193388852
637	0.696646337135505
638	0.696210062748307
639	0.695729878737555
640	0.695226982702289
641	0.694814338080777
642	0.694473858874285
643	0.694101508552244
644	0.69367620508824
645	0.693224392544853
646	0.692786339624619
647	0.692378184011994
648	0.691982215172635
649	0.691575426298947
650	0.691127191014687
651	0.690669766770836
652	0.690213242541034
653	0.689751565994551
654	0.689205296070154
655	0.688628273960029
656	0.688097345624229
657	0.687479370520485
658	0.686822589002764
659	0.686166125324574
660	0.685460501480277
661	0.684714738536102
662	0.683900379168741
663	0.682943003214871
664	0.681966140639648
665	0.681003186534322
666	0.68004853904162
667	0.679043389757314
668	0.678035128561975
669	0.677080364076132
670	0.676213479486982
671	0.675352983991
672	0.674485480169531
673	0.67367774260909
674	0.673019800248738
675	0.672482590153978
676	0.671978731785592
677	0.671531039606532
678	0.671161305741436
679	0.670883373232695
680	0.670691615808386
681	0.670511490977303
682	0.670294426051658
683	0.670023988214521
684	0.66973197510721
685	0.669415590346732
686	0.669056641633325
687	0.66865179626083
688	0.6682033178098
689	0.667726574662079
690	0.667273489394998
691	0.666862420308962
692	0.666449914400423
693	0.665890863534286
694	0.665283846890455
695	0.66466395724112
696	0.664043300818305
697	0.663472474876787
698	0.662876869469409
699	0.662187544236282
700	0.661448689620912
701	0.660704059955048
702	0.659972306509953
703	0.659238113520438
704	0.658527506375528
705	0.657818380414998
706	0.657068836631932
707	0.656350636995297
708	0.655670310265437
709	0.6550074266326
710	0.654294993911148
711	0.653530225594388
712	0.652763462796885
713	0.652129585668226
714	0.651478973812689
715	0.650814900408343
716	0.650196814426168
717	0.649532361422984
718	0.648818050393984
719	0.648077645937035
720	0.647364229575526
721	0.64666322668435
722	0.645969290070406
723	0.645286253047783
724	0.644607639721789
725	0.643885235845691
726	0.643075880471295
727	0.642324673329763
728	0.641563113930267
729	0.640752343285229
730	0.640011213233451
731	0.639340434324506
732	0.638683923269211
733	0.63792212893826
734	0.63718414036478
735	0.636439338611142
736	0.635623159804811
737	0.634794495301477
738	0.63402448365093
739	0.633328292848742
740	0.632624361571542
741	0.631776423290452
742	0.630837252823239
743	0.63000552781802
744	0.629253453652395
745	0.628543022522284
746	0.627833902764496
747	0.627118659669551
748	0.626382478316868
749	0.625633668384429
750	0.624921040813306
751	0.624223319635836
752	0.62354517405601
753	0.622897801421638
754	0.622233093062783
755	0.621573061343054
756	0.620924593665699
757	0.620200989144189
758	0.619445910921164
759	0.618707285536449
760	0.618040248297982
761	0.617382911648516
762	0.61668699253109
763	0.615924712599638
764	0.615156406050813
765	0.614472313197997
766	0.613880748539827
767	0.613201828971817
768	0.612451843356173
769	0.61166563090508
770	0.610895605480666
771	0.610172306876973
772	0.609512084164466
773	0.608892036302737
774	0.60815757176978
775	0.607386981316245
776	0.606642367471447
777	0.605961214034041
778	0.605222387488688
779	0.604451470715004
780	0.603722303165802
781	0.602890001956464
782	0.602116488116826
783	0.601475869157334
784	0.600712618831381
785	0.599902290421243
786	0.599121754250346
787	0.59845365768708
788	0.597782452985821
789	0.597063785296778
790	0.596287672913345
791	0.595510972662947
792	0.594742165777661
793	0.59396948847327
794	0.593151547121848
795	0.592364198446446
796	0.591590651161317
797	0.590786035996864
798	0.590040714092495
799	0.589291721932462
800	0.58850376710883
801	0.5877688883274
802	0.587059158633113
803	0.586348526444836
804	0.585604041488742
805	0.584725262504991
806	0.583816997037303
807	0.583014444237625
808	0.582364677798477
809	0.581683788037623
810	0.580921769546411
811	0.580203438299954
812	0.579463096824781
813	0.578715181273326
814	0.577991877864275
815	0.577251157685607
816	0.576525727308536
817	0.575822385476577
818	0.575077974280775
819	0.574334684359031
820	0.573595314265969
821	0.572849608206441
822	0.572165202950647
823	0.571522991440364
824	0.570880118726784
825	0.570173795634116
826	0.569400843428176
827	0.568609147537833
828	0.567892086007589
829	0.567200310256571
830	0.566513534923474
831	0.565817534647211
832	0.56510833241757
833	0.564355717890081
834	0.56360526898081
835	0.563002862304247
836	0.56234677686924
837	0.561652599631567
838	0.560992181017589
839	0.560297261885802
840	0.559571301391178
841	0.558831532710507
842	0.558105276355585
843	0.55737010436982
844	0.556669075656681
845	0.556055255646921
846	0.55541440248536
847	0.554691632004805
848	0.553921601337369
849	0.553337027160987
850	0.552684737555136
851	0.551936393731155
852	0.551190654875692
853	0.550441685056643
854	0.549693454111901
855	0.548949529670227
856	0.54822482988714
857	0.547501770006962
858	0.546754298546466
859	0.545953866733026
860	0.545172528598523
861	0.544392928219625
862	0.543589845411148
863	0.542789733937376
864	0.541950377566802
865	0.54107529217419
866	0.540207978001083
867	0.539369751172253
868	0.538594329489628
869	0.537902369319702
870	0.537254046593378
871	0.536651686496408
872	0.536069535903152
873	0.535448563488717
874	0.534837044364514
875	0.534252079750239
876	0.533696525214995
877	0.533153857968361
878	0.532521581940152
879	0.531810385642676
880	0.53117728324431
881	0.530567800702932
882	0.529917054325579
883	0.529174455522653
884	0.528413808601762
885	0.527569707611029
886	0.526664984574875
887	0.525853103224057
888	0.524979632443573
889	0.524055279467994
890	0.523139670302191
891	0.522254339186636
892	0.521358438476507
893	0.520426137284295
894	0.519471116048559
895	0.518516918881093
896	0.517522951811828
897	0.516456176779048
898	0.515459907415569
899	0.514431930205424
900	0.51335413302549
901	0.512351589385755
902	0.511283706220769
903	0.510250258416077
904	0.50936044123124
905	0.508292651272954
906	0.507160660226975
907	0.506040675837818
908	0.504913770680015
909	0.503811487435976
910	0.502764115028151
911	0.5017980768401
912	0.500919739426996
913	0.500156353325806
914	0.499519620260017
915	0.499002363457721
916	0.498586822955956
917	0.498201528467916
918	0.497800393803158
919	0.497535874040211
920	0.497280781244668
921	0.4969688786004
922	0.496615303848866
923	0.496345513703178
924	0.496171235902259
925	0.496051441383305
926	0.495896032188456
927	0.495680637649327
928	0.495476720599225
929	0.495437969731616
930	0.495434608262875
931	0.495346632307417
932	0.495136683508274
933	0.495019107219061
934	0.494951435013086
935	0.494856484279104
936	0.494646608009482
937	0.494534353024872
938	0.494528988671096
939	0.494563660110513
940	0.494479783187932
941	0.494360494419215
942	0.49421671275258
943	0.494025510856485
944	0.493815678719123
945	0.493610494621703
946	0.493399642031313
947	0.493110226317214
948	0.492715759857242
949	0.49230674835223
950	0.491989127771971
951	0.491560662583886
952	0.491175589931288
953	0.490871148393854
954	0.49046849040386
955	0.490078831201067
956	0.489653671789599
957	0.489140909200398
958	0.488692036914817
959	0.488294845565549
960	0.487898272805966
961	0.487420743490573
962	0.486979771675786
963	0.486538523581415
964	0.48605124150439
965	0.485551984684972
966	0.485096688525115
967	0.484680641949229
968	0.484255597793206
969	0.483826947541535
970	0.48331012743793
971	0.482748982363565
972	0.48252292199661
973	0.482128791723303
974	0.481524444823751
975	0.480889403759822
976	0.480460695522764
977	0.479959623668965
978	0.479373182615915
979	0.47909289817621
980	0.478727072886155
981	0.478227101553771
982	0.477641411704235
983	0.476956012956226
984	0.476465515709616
985	0.476116866047216
986	0.475590565339615
987	0.475054017271098
988	0.474459986774741
989	0.473781716336321
990	0.473076639496905
991	0.472671215936903
992	0.472301887184102
993	0.471572641579565
994	0.471168530234385
995	0.470651746795309
996	0.469916710307073
997	0.469384249378442
998	0.468583248065934
999	0.467871480408962
1000	0.467556237694623
1001	0.440635017322638
1002	0.43942626047409
1003	0.438929616584235
1004	0.439406773924261
1005	0.438672134212036
1006	0.437167959226706
1007	0.436230248021008
1008	0.434700436366445
1009	0.433746004583892
1010	0.433879062361717
1011	0.433341324022873
1012	0.432612168355835
1013	0.431652163004271
1014	0.430849532649427
1015	0.429757036458532
1016	0.42902204142219
1017	0.42859610119525
1018	0.427957324598566
1019	0.427196979768411
1020	0.426648717962846
1021	0.4260360590323
1022	0.425682745043716
1023	0.425835906634554
1024	0.425573256907148
1025	0.424894917753506
1026	0.424737892688236
1027	0.424694626327427
1028	0.424739421291324
1029	0.424642247442336
1030	0.424969783104817
1031	0.424822453049872
1032	0.424190857115594
1033	0.42380468827078
1034	0.423794368584477
1035	0.423078832853509
1036	0.421427476844709
1037	0.4209122612889
1038	0.420662861476407
1039	0.420367151628459
1040	0.420963933410755
1041	0.421051405723141
1042	0.420321437605823
1043	0.420123391679016
1044	0.42012477676554
1045	0.420413970938467
1046	0.420457746723416
1047	0.420860913404087
1048	0.420620602455431
1049	0.41992827047941
1050	0.419431904521291
1051	0.418547517743105
1052	0.41813867534168
1053	0.418177992516983
1054	0.41782732069585
1055	0.417371750053361
1056	0.417093959024896
1057	0.416564903020485
1058	0.416318765244771
1059	0.416787204422022
1060	0.416597220718985
1061	0.416289929292477
1062	0.41586860070272
1063	0.41531835764517
1064	0.414383769924452
1065	0.413838672858106
1066	0.413139804830504
1067	0.412987552254231
1068	0.413354002933455
1069	0.413355928275836
1070	0.413866361695117
1071	0.413661777771686
1072	0.412553275621179
1073	0.412086794147252
1074	0.411387087493823
1075	0.411192797553493
1076	0.412072044107107
1077	0.412263272388197
1078	0.41194296438653
1079	0.411425607008236
1080	0.410767780450901
1081	0.409009598199455
1082	0.40869664566572
1083	0.409159098237507
1084	0.409371645808645
1085	0.410405620005895
1086	0.41049894220516
1087	0.409952882813468
1088	0.409540679423679
1089	0.408659464384391
1090	0.408260320912872
1091	0.408016358154527
1092	0.408141554734257
1093	0.408017083048072
1094	0.407226068538767
1095	0.406875196834867
1096	0.406829956770434
1097	0.406716698746167
1098	0.407141626774077
1099	0.40698037906009
1100	0.406348229476726
1101	0.40597480943192
1102	0.405684488180317
1103	0.405319030903247
1104	0.405052899400726
1105	0.404548667105795
1106	0.403480446605864
1107	0.403008164354456
1108	0.402699387088856
1109	0.402619589678083
1110	0.402827089064537
1111	0.402525532423164
1112	0.401670218153848
1113	0.400952582713385
1114	0.400040702229016
1115	0.398621463148543
1116	0.398112939516949
1117	0.398215897925699
1118	0.397500224718616
1119	0.396991167528672
1120	0.396210648257238
1121	0.394747201289581
1122	0.393414300926499
1123	0.392105442629302
1124	0.390946142401076
1125	0.389763565921875
1126	0.38845713079311
1127	0.386989331049708
1128	0.385894995143337
1129	0.384645443705363
1130	0.382671082507714
1131	0.381175100724267
1132	0.379791674045335
1133	0.378362058886812
1134	0.376836056531889
1135	0.375514673982673
1136	0.374192179669531
1137	0.373187202411131
1138	0.372351175517858
1139	0.371401648047478
1140	0.370736001169838
1141	0.370015835484856
1142	0.369087545732661
1143	0.368426448681454
1144	0.368172243712918
1145	0.367373887392854
1146	0.367001723078602
1147	0.366827423698374
1148	0.366223769831647
1149	0.36574092699578
1150	0.365020186895776
1151	0.363872310178852
1152	0.362986744288003
1153	0.362356605012818
1154	0.361308521245386
1155	0.360088900741336
1156	0.358723347670183
1157	0.357126789622402
1158	0.355527377618962
1159	0.354023550392343
1160	0.352214608139682
1161	0.350276511314438
1162	0.347882260558092
1163	0.345868753375595
1164	0.34385655434394
1165	0.341703024240373
1166	0.339671070767867
1167	0.337291098433839
1168	0.334942248325676
1169	0.333088179522426
1170	0.33126392875065
1171	0.329356152914883
1172	0.327377980261213
1173	0.32564838641579
1174	0.324038297459354
1175	0.322435741702249
1176	0.321126363841524
1177	0.319545507833188
1178	0.317698420116998
1179	0.31597199763989
1180	0.314254547848468
1181	0.312671980089087
1182	0.310796958933469
1183	0.308493813426804
1184	0.306380428828032
1185	0.304368602103871
1186	0.302009431242314
1187	0.299768372713935
1188	0.298027547133702
1189	0.296227621730655
1190	0.294428228559959
1191	0.292857273212712
1192	0.291733618800267
1193	0.290346018971256
1194	0.289595083218249
1195	0.289779951342227
1196	0.289800899900112
1197	0.289758714209352
1198	0.290081778892669
1199	0.290795319963635
1200	0.291549850887188
1201	0.292019468458273
1202	0.292818730418414
1203	0.294020786409413
1204	0.294960444855193
1205	0.296132790675061
1206	0.29758388778128
1207	0.2984961101193
1208	0.299449253842984
1209	0.300981823516752
1210	0.302409752108698
1211	0.303908942495786
1212	0.305547874196391
1213	0.307381753514893
1214	0.309183534053696
1215	0.311216357401057
1216	0.313628675279028
1217	0.315878011070759
1218	0.318090865991462
1219	0.320487087343381
1220	0.322733609926192
1221	0.32508776211984
1222	0.327713438791558
1223	0.329994827773883
1224	0.332239035637631
1225	0.334708712939437
1226	0.336724675453605
1227	0.338848631801212
1228	0.341462554007016
1229	0.34361812521929
1230	0.345187530932454
1231	0.346746002276085
1232	0.348460822844429
1233	0.349938809428598
1234	0.351431418454812
1235	0.353423779233491
1236	0.35481794786731
1237	0.355623247182851
1238	0.356561355727644
1239	0.357346153291883
1240	0.358230919265431
1241	0.35922360277287
1242	0.360005298782709
1243	0.360944204577707
1244	0.361970138576288
1245	0.362353725582462
1246	0.362852374876796
1247	0.363717729533412
1248	0.364172770044703
1249	0.364634895802372
1250	0.365240050954681
1251	0.365696463559874
1252	0.366135150313891
1253	0.366581714745172
1254	0.367096413963317
1255	0.367533191413762
1256	0.367789752174537
1257	0.368027232788858
1258	0.368238919187329
1259	0.368548705356976
1260	0.368872014983535
1261	0.369082040263568
1262	0.36922141561777
1263	0.369588131905984
1264	0.369964726015117
1265	0.370170182293886
1266	0.370504919064046
1267	0.370821092881098
1268	0.370803986761029
1269	0.370826165914784
1270	0.371023874405589
1271	0.371082817925608
1272	0.371337122134397
1273	0.37159167995125
1274	0.371406751359745
1275	0.371329092733941
1276	0.371491968984657
1277	0.371749391093578
1278	0.371851003406546
1279	0.372074657202701
1280	0.372289139880701
1281	0.3723914487444
1282	0.372405149547106
1283	0.37243574494682
1284	0.372741006609252
1285	0.372751863955984
1286	0.372398587376234
1287	0.372487584285342
1288	0.372950954045226
1289	0.373269991190672
1290	0.373181309964091
1291	0.373074703676537
1292	0.373124969693524
1293	0.372965390979214
1294	0.372997937575952
1295	0.373149751239994
1296	0.372846579132288
1297	0.372860587346682
1298	0.373392737053604
1299	0.373418746908045
1300	0.373279776406133
1301	0.373486814721356
1302	0.373576015632614
1303	0.373537886803611
1304	0.37379416681976
1305	0.373838601985936
1306	0.373540667557542
1307	0.373239186320985
1308	0.373499879536214
1309	0.373930613271668
1310	0.374062429817598
1311	0.373977876359155
1312	0.373828976436953
1313	0.374014138786419
1314	0.374415452629867
1315	0.374378643809431
1316	0.374304113411495
1317	0.374416156877462
1318	0.374448368552269
1319	0.374718099316959
1320	0.375067843699589
1321	0.375065471800782
1322	0.375065054113802
1323	0.375126839980609
1324	0.374958512761799
1325	0.3748324185768
1326	0.374708615476357
1327	0.374632727910627
1328	0.374632602492983
1329	0.37496092529458
1330	0.37487941748618
1331	0.374627533599707
1332	0.374252007391809
1333	0.374064766991204
1334	0.374040267856566
1335	0.37385628490296
1336	0.373913432611387
1337	0.373941373635769
1338	0.373587062618759
1339	0.373378300590082
1340	0.373272633811198
1341	0.372955292423714
1342	0.372524222887453
1343	0.372227890116419
1344	0.371984206895686
1345	0.371510079771967
1346	0.371018381123575
1347	0.370585406424632
1348	0.369953458288268
1349	0.369107288652364
1350	0.368085986167129
1351	0.36708195662479
1352	0.366185627850944
1353	0.365126952372427
1354	0.36371739119004
1355	0.362220150669272
1356	0.36073266301445
1357	0.359145387470154
1358	0.357480607611675
1359	0.35600745037781
1360	0.354463649099975
1361	0.352747643453374
1362	0.351079302628767
1363	0.349640773902306
1364	0.348212497594711
1365	0.346503922203153
1366	0.344804457592058
1367	0.343147114313013
1368	0.341455771060547
1369	0.339774053870435
1370	0.337985248196029
1371	0.336072846842298
1372	0.334148225759609
1373	0.332214175817519
1374	0.330193552553562
1375	0.328101950997016
1376	0.325949866706937
1377	0.323838036822469
1378	0.321895943884593
1379	0.320181933727417
1380	0.318483857448873
1381	0.316627127252495
1382	0.315018032038226
1383	0.313563816858713
1384	0.311961272195744
1385	0.310656481068706
1386	0.309531944853406
1387	0.308342823034706
1388	0.307325362038247
1389	0.306548033414118
1390	0.305915542526418
1391	0.305434685233469
1392	0.305062700977196
1393	0.304866340894114
1394	0.305043347949787
1395	0.305071473943446
1396	0.305040914264809
1397	0.305338224406155
1398	0.305531185628725
1399	0.30558208328753
1400	0.305849498900711
1401	0.306085563155407
1402	0.306135233138383
1403	0.306213878287746
1404	0.306288125266473
1405	0.306244218945652
1406	0.306122993137079
1407	0.306053032556329
1408	0.305980129439348
1409	0.305941050874796
1410	0.306029508417042
1411	0.306102941304677
1412	0.306188661118849
1413	0.306422737724638
1414	0.306758911967634
1415	0.307134782942741
1416	0.307611173509361
1417	0.308256849014459
1418	0.308971311180955
1419	0.309598845780638
1420	0.310173192892038
1421	0.31071873593767
1422	0.311290840310907
1423	0.311884938559494
1424	0.312436537307458
1425	0.3130475502626
1426	0.313436571716449
1427	0.31381953527163
1428	0.314394710850457
1429	0.31508993138558
1430	0.315851640708183
1431	0.316747497291532
1432	0.317662089593874
1433	0.31861843271903
1434	0.319856688489047
1435	0.321225873015285
1436	0.32238178949194
1437	0.323604081764458
1438	0.325107347197785
1439	0.326531860075303
1440	0.327910351608368
1441	0.329362946168253
1442	0.330682177376859
1443	0.331880976846108
1444	0.333136162290504
1445	0.334332380840275
1446	0.335450112239437
1447	0.336667173666564
1448	0.337863555517385
1449	0.339048694006376
1450	0.34015432513883
1451	0.341138947513954
1452	0.342215914504355
1453	0.343195721599383
1454	0.344106866798558
1455	0.345180813109772
1456	0.346164774259937
1457	0.346964173656077
1458	0.347837318374479
1459	0.348698102698322
1460	0.349401054466601
1461	0.350069966990301
1462	0.350756846577113
1463	0.351437045014924
1464	0.352034736752955
1465	0.352654636063352
1466	0.353333863085199
1467	0.353922395215138
1468	0.354580719409034
1469	0.35519629533135
1470	0.355722513136019
1471	0.356435604686242
1472	0.35715948805769
1473	0.357760361756567
1474	0.358347291446995
1475	0.359012105100774
1476	0.359701006779853
1477	0.360339889012003
1478	0.361091493953398
1479	0.361790359321156
1480	0.362270275348737
1481	0.362781345951272
1482	0.36347999571119
1483	0.364178409245768
1484	0.3648184327444
1485	0.36541714093963
1486	0.365847871106332
1487	0.366281421756889
1488	0.366825341309414
1489	0.36738830280838
1490	0.367937166848318
1491	0.368461702045126
1492	0.368973934139103
1493	0.369419738322926
1494	0.369876731676218
1495	0.370425391786608
1496	0.370966492340907
1497	0.371394875172948
1498	0.371807781787229
1499	0.372392620134297
1500	0.373027806041947
1501	0.373561841029882
1502	0.374032395367856
1503	0.374515500210944
1504	0.374890287396315
1505	0.37521269836654
1506	0.375713102172276
1507	0.376131762123115
1508	0.376465290472014
1509	0.376962024319677
1510	0.377480395636563
1511	0.37785606832716
1512	0.378195551723347
1513	0.378663083282327
1514	0.379078248930395
1515	0.379405584994971
1516	0.379780726428182
1517	0.380247059658686
1518	0.380605466149405
1519	0.380841889988313
1520	0.381256685332262
1521	0.381768764449446
1522	0.38213824694754
1523	0.382516271430401
1524	0.382868548123717
1525	0.383192304321835
1526	0.383672410456976
1527	0.384133841576815
1528	0.384558677303691
1529	0.384991252118871
1530	0.38529606599905
1531	0.385635432875688
1532	0.386117033437417
1533	0.386440118908583
1534	0.386674999862545
1535	0.387133077492183
1536	0.387629675756311
1537	0.388080541341646
1538	0.388560802503304
1539	0.388826738321516
1540	0.389081678820102
1541	0.389719004829807
1542	0.390176384126584
1543	0.390393505165599
1544	0.390849547558321
1545	0.391182587905654
1546	0.391410977821262
1547	0.391876040395102
1548	0.392293952799144
1549	0.392494011346718
1550	0.392842761731044
1551	0.393278448673166
1552	0.393505933521398
1553	0.393778131110937
1554	0.394124700473394
1555	0.394397281591904
1556	0.394763342596832
1557	0.395197024685405
1558	0.395404490557188
1559	0.395557221373671
1560	0.395957217613964
1561	0.396230728866791
1562	0.396476455969023
1563	0.396931797855698
1564	0.397152769260169
1565	0.397310683981822
1566	0.397616502391517
1567	0.397873451334231
1568	0.39811334075408
1569	0.398322139836437
1570	0.398514608448726
1571	0.398840684824909
1572	0.399115983044849
1573	0.399261478097093
1574	0.399388476041518
1575	0.399413999734162
1576	0.399637609844685
1577	0.399969739363609
1578	0.400163687367028
1579	0.400444719104124
1580	0.400623611063159
1581	0.400610194687798
1582	0.400596853605412
1583	0.400650527058788
1584	0.400697737371198
1585	0.400630727691213
1586	0.400610136590967
1587	0.400705597440232
1588	0.40069332213012
1589	0.400665988894426
1590	0.400750351934963
1591	0.400674634264522
1592	0.400610083905557
1593	0.400672945680503
1594	0.400676470209328
1595	0.400779878248136
1596	0.400870669716901
1597	0.400870348815778
1598	0.400924405649402
1599	0.400936092021196
1600	0.400953185969502
1601	0.400984559302087
1602	0.400992457906504
1603	0.401053420155815
1604	0.401004753732431
1605	0.4009602301128
1606	0.400981958952294
1607	0.400882379766235
1608	0.400814505135754
1609	0.400644702244429
1610	0.400294282082177
1611	0.400062597501301
1612	0.399869391746558
1613	0.39946652155677
1614	0.398852394808175
1615	0.398201399392445
1616	0.397470880721545
1617	0.396492044228161
1618	0.395505550029981
1619	0.394595018717332
1620	0.3934976427807
1621	0.392337228910701
1622	0.391271270022461
1623	0.390080220913396
1624	0.38875978680493
1625	0.387543610438013
1626	0.386452731312486
1627	0.385262818908994
1628	0.384068855645271
1629	0.383178171209913
1630	0.382420192497399
1631	0.381567648319622
1632	0.380814607060346
1633	0.380333677804815
1634	0.379955132187539
1635	0.379691585551267
1636	0.379486058755544
1637	0.379094099656564
1638	0.378532770391344
1639	0.377982428482832
1640	0.377485877301463
1641	0.376660337437929
1642	0.375437326961064
1643	0.374266949593061
1644	0.372741312438816
1645	0.370551695778842
1646	0.368134395562313
1647	0.365149229242727
1648	0.361481274897998
1649	0.357622280752348
1650	0.353350442664457
1651	0.348088124952693
1652	0.342041706850634
1653	0.335572821768758
1654	0.328777234130918
1655	0.321819497920904
1656	0.314553174671484
1657	0.307248465274413
1658	0.300383436685735
1659	0.29373315071761
1660	0.287569838237411
1661	0.282266528391619
1662	0.277331904991341
1663	0.272793764326143
1664	0.269473078975391
1665	0.266960557002507
1666	0.264563456016703
1667	0.262755462274393
1668	0.261340868708293
1669	0.260109756171923
1670	0.259085218028932
1671	0.257978993930532
1672	0.256983208805461
1673	0.256016593035116
1674	0.254898926330111
1675	0.254048211462582
1676	0.252992712029366
1677	0.251311470564372
1678	0.249785380417641
1679	0.248237701563307
1680	0.246103976763882
1681	0.243787366551807
1682	0.241137596724231
1683	0.23772576931755
1684	0.234060403157255
1685	0.230129681905707
1686	0.225439602691024
1687	0.220425892635863
1688	0.215317929029162
1689	0.209751128749121
1690	0.204012172327697
1691	0.198340513188747
1692	0.192588390688531
1693	0.1868004733071
1694	0.181103537835529
1695	0.175456471033981
1696	0.169609917387139
1697	0.163720558581912
1698	0.158173672036292
1699	0.152865705879747
1700	0.147653936215545
1701	0.142644219861686
1702	0.137660131417325
1703	0.132623801307799
1704	0.127399048031924
1705	0.122562668400017
1706	0.117969259625048
1707	0.113463326246893
1708	0.109352245802978
1709	0.105046242371001
1710	0.10049473663161
1711	9.63444969302361E-02
1712	9.19953685394756E-02
1713	8.84858925980786E-02
1714	8.56754411851148E-02
1715	8.30762924228379E-02
1716	8.07599905513695E-02
1717	7.92656307841653E-02
1718	7.81532201625011E-02
1719	7.78904517554462E-02
1720	7.84395894148712E-02
1721	7.97619368122482E-02
1722	8.14670368426646E-02
1723	8.39196862183364E-02
1724	8.71992506590419E-02
1725	9.05953659059369E-02
1726	0.094203495436234
1727	9.82471316921787E-02
1728	0.102589164244661
1729	0.106971145227017
1730	0.111359537032981
1731	0.115565024344675
1732	0.119374911157094
1733	0.123031870383245
1734	0.126497773161804
1735	0.129683207750414
1736	0.132595283773535
1737	0.135175394848779
1738	0.137482908398806
1739	0.139221179901856
1740	0.140673184628427
1741	0.141954822973703
1742	0.143109466101663
1743	0.144453182044392
1744	0.145409692684622
1745	0.146244953753222
1746	0.147244804034916
1747	0.147951643241507
1748	0.148708010416493
1749	0.148934483183804
1750	0.149319416505361
1751	0.149725242938714
1752	0.150164703301241
1753	0.150648342180549
1754	0.151336421921632
1755	0.151837050135086
1756	0.152817496451515
1757	0.154314613551299
1758	0.155721754345568
1759	0.157338246615341
1760	0.159039241360202
1761	0.160599246323759
1762	0.16270342154347
1763	0.165143072518293
1764	0.167748006926563
1765	0.170840243945075
1766	0.173794681636786
1767	0.176857829544937
1768	0.179974393269659
1769	0.183114903242242
1770	0.186331503390089
1771	0.189588782428019
1772	0.19280352557732
1773	0.195812869000489
1774	0.199027029797063
1775	0.2025398001069
1776	0.205754026740454
1777	0.209095369866662
1778	0.212247394291632
1779	0.21474134240782
1780	0.217451601008001
1781	0.220171964933739
1782	0.223147198148094
1783	0.225585569070404
1784	0.22752989992953
1785	0.229599813402462
1786	0.231094075865075
1787	0.233008817138313
1788	0.235659866949644
1789	0.237595294489188
1790	0.239140035965699
1791	0.240849590671455
1792	0.242155077458277
1793	0.243776441758106
1794	0.245864747500486
1795	0.2475671453157
1796	0.249066614194763
1797	0.250520742474841
1798	0.251902829410854
1799	0.253146046212734
1800	0.254262861067107
1801	0.257078719870689
1802	0.258490564866845
1803	0.259601501702775
1804	0.260215995000048
1805	0.260951833662474
1806	0.261735235149288
1807	0.262661159586506
1808	0.263349209166547
1809	0.263937816813411
1810	0.264159095345619
1811	0.264063325919341
1812	0.264484667209223
1813	0.264948384199095
1814	0.265605183653885
1815	0.266566698482175
1816	0.266760173961437
1817	0.267147238180832
1818	0.26749241075051
1819	0.267868019383982
1820	0.267908080566116
1821	0.26865629134236
1822	0.269037380895577
1823	0.269130288119685
1824	0.26995227646923
1825	0.270803956079628
1826	0.271415757001055
1827	0.272177272380709
1828	0.273008696051073
1829	0.274144379328016
1830	0.275309331998961
1831	0.276435866034557
1832	0.278118894571457
1833	0.279672127685203
1834	0.280918073607341
1835	0.282754242596065
1836	0.284519806764134
1837	0.286323632809143
1838	0.288079648349176
1839	0.289922840827755
1840	0.291741052580664
1841	0.293385707506391
1842	0.295149539002182
1843	0.296819635040297
1844	0.298315762236863
1845	0.299881912570746
1846	0.30167386952893
1847	0.30317171106001
1848	0.304444123513371
1849	0.305721337453198
1850	0.306788220881846
1851	0.308018565860841
1852	0.30958390460898
1853	0.311252057580484
1854	0.312758025889366
1855	0.313932502859653
1856	0.314748115903577
1857	0.315562661687556
1858	0.316636331809786
1859	0.317804862592503
1860	0.319127350951569
1861	0.320584808645913
1862	0.322485395402462
1863	0.324101631781995
1864	0.325712908185462
1865	0.326886916327495
1866	0.327418032473711
1867	0.328293259409141
1868	0.329167286180215
1869	0.329966400844554
1870	0.330729048620298
1871	0.331572586698592
1872	0.332455389397398
1873	0.332943396009307
1874	0.333695583743638
1875	0.334727434485557
1876	0.335298607527198
1877	0.335780607376074
1878	0.3361415877001
1879	0.336193555027927
1880	0.336434400830058
1881	0.336749298790264
1882	0.336953839284676
1883	0.337128448125738
1884	0.337492247240456
1885	0.337622953356024
1886	0.337089484771979
1887	0.336338615745198
1888	0.335352733589471
1889	0.334318749147539
1890	0.332974594812453
1891	0.331749024687235
1892	0.330412999491151
1893	0.329208811608887
1894	0.327962948899179
1895	0.326708107715473
1896	0.3257912058327
1897	0.325150804705117
1898	0.324620539449953
1899	0.324412629618901
1900	0.324534178082862
1901	0.32503960669317
1902	0.32552493154898
1903	0.326164688146385
1904	0.32721964418577
1905	0.328700156552326
1906	0.329962271355066
1907	0.331601202783352
1908	0.332984754338733
1909	0.334059259808321
1910	0.335095363518826
1911	0.336427393671887
1912	0.338212080048126
1913	0.339368720604528
1914	0.340268285257477
1915	0.341316755934407
1916	0.342229505818125
1917	0.342973420213215
1918	0.343889838159921
1919	0.344553485947764
1920	0.344742749296354
1921	0.34500375606944
1922	0.345475504067021
1923	0.345879567613349
1924	0.346193332053362
1925	0.346612484391233
1926	0.346697581059427
1927	0.346389000130874
1928	0.346378163029677
1929	0.346316173221848
1930	0.346296315228954
1931	0.346304208923447
1932	0.34658643436962
1933	0.346634388620615
1934	0.346577634980861
1935	0.346618415864758
1936	0.346720915243822
1937	0.346643085654782
1938	0.34652934788467
1939	0.34643372881349
1940	0.3462520579408
1941	0.345983391689373
1942	0.345535013109892
1943	0.345390587149185
1944	0.345159146018435
1945	0.345225063230546
1946	0.345584558457371
1947	0.345730979691605
1948	0.345936140461031
1949	0.345979059891309
1950	0.346320542835204
1951	0.346843264707558
1952	0.347312943503015
1953	0.347747031514182
1954	0.348451400552012
1955	0.349269322427135
1956	0.35020105714958
1957	0.351528760437819
1958	0.352668554598974
1959	0.353582703394667
1960	0.354542985665461
1961	0.355775543175403
1962	0.357216348295303
1963	0.358329911411575
1964	0.359449489623964
1965	0.360734377320897
1966	0.361976121125793
1967	0.363021611586922
1968	0.364101847045422
1969	0.36528977796996
1970	0.366444413076693
1971	0.367339144239606
1972	0.368288866940232
1973	0.369271828197098
1974	0.370087143179364
1975	0.370467050510086
1976	0.371015097494131
1977	0.371639674279833
1978	0.37232528489702
1979	0.373056663533305
1980	0.373522320960713
1981	0.373822166700497
1982	0.374404374516169
1983	0.374952666943797
1984	0.375393042578829
1985	0.376076710202125
1986	0.376755241665073
1987	0.377201697274238
1988	0.377303276869356
1989	0.377495523178151
1990	0.37758097106639
1991	0.377910226037725
1992	0.378421148547335
1993	0.378575518237105
1994	0.378661409861499
1995	0.378864866428449
1996	0.378758843466399
1997	0.378810476314512
1998	0.3790690257608
1999	0.37943319032798
2000	0.379849288135487
2001	0.380188089937571
2002	0.380670021698595
2003	0.381302215146561
2004	0.382087593688835
2005	0.383058028774843
2006	0.38379778846824
2007	0.384735310340777
2008	0.385449407123778
2009	0.385678010628482
2010	0.386278371320186
2011	0.387253677636693
2012	0.387892429459866
2013	0.388544670946672
2014	0.389052473855425
2015	0.389402781435812
2016	0.389375581243368
2017	0.389663380038272
2018	0.390124381372431
2019	0.390253655367371
2020	0.390183729903443
2021	0.390340075298908
2022	0.390398190925946
2023	0.390492575500471
2024	0.390805182458062
2025	0.391036184360584
2026	0.391107869279524
2027	0.391246691615748
2028	0.391503873799118
2029	0.391728160219636
2030	0.391932578474324
2031	0.392092866230412
2032	0.392253256513355
2033	0.392355331516523
2034	0.392628201092541
2035	0.392994021976533
2036	0.393250997311722
2037	0.393517258169673
2038	0.393881537737123
2039	0.394305723452201
2040	0.394593399731995
2041	0.394869463986893
2042	0.395207467782771
2043	0.395509038042876
2044	0.395719664300558
2045	0.395831170315384
2046	0.396196423379785
2047	0.396545893947521
2048	0.396884908995164
2049	0.397024583055991
2050	0.397118229556438
2051	0.397474822347562
2052	0.397692016564628
2053	0.398000552464211
2054	0.398854820445477
2055	0.399211234340304
2056	0.399138488834
2057	0.399244310345026
2058	0.399422322551212
2059	0.399409491587567
2060	0.399325587676983
2061	0.399169493882759
2062	0.398716115935041
2063	0.398337704037068
2064	0.398230182442766
2065	0.398309975437271
2066	0.398221745130121
2067	0.398424699011187
2068	0.398199528283447
2069	0.39738243140536
2070	0.397197170828326
2071	0.397330781222847
2072	0.397164764931584
2073	0.397218031052365
2074	0.397110792754659
2075	0.396735558172396
2076	0.396259187409187
2077	0.395608426121579
2078	0.395189308631416
2079	0.394804613619403
2080	0.394315407474938
2081	0.393802673415331
2082	0.393503513827417
2083	0.393090031187224
2084	0.392343237739081
2085	0.391945762466134
2086	0.391670572598436
2087	0.391641036585834
2088	0.391744884634039
2089	0.391961570371728
2090	0.39279264184676
2091	0.393091029476555
2092	0.393151996276876
2093	0.393258065546484
2094	0.393087253256557
2095	0.393014305620009
2096	0.39309514899812
2097	0.393091810272138
2098	0.392580392333883
2099	0.392192177735735
2100	0.392016370210143
2101	0.391809335016186
2102	0.39152589845031
2103	0.391472100849052
2104	0.391344850152407
2105	0.391285613894847
2106	0.390623688307489
2107	0.390020263416594
2108	0.388906239552205
2109	0.386846310503664
2110	0.385093120829727
2111	0.383414418731388
2112	0.381466149248361
2113	0.379336638925564
2114	0.377081814497502
2115	0.374319427487734
2116	0.372122123816405
2117	0.369769764361769
2118	0.367141446172683
2119	0.364515469770609
2120	0.361976212228142
2121	0.358985075810833
2122	0.355808202842067
2123	0.352265431006707
2124	0.348482802859612
2125	0.344361958253346
2126	0.339904212732328
2127	0.335156103207376
2128	0.330233749641055
2129	0.324648497407397
2130	0.318658223094775
2131	0.312200775752915
2132	0.304766895308526
2133	0.297637349874413
2134	0.289851915874197
2135	0.282761741472307
2136	0.275649473247205
2137	0.269245351850616
2138	0.263269359635697
2139	0.258275230246855
2140	0.255436961427767
2141	0.253985630945299
2142	0.253880208070921
2143	0.255879988756139
2144	0.258362182581018
2145	0.262338681566279
2146	0.266201772977658
2147	0.271360918966457
2148	0.275984149647687
2149	0.281211259398094
2150	0.285092328528359
2151	0.289009350594065
2152	0.291655894331658
2153	0.293104393705799
2154	0.293815173985174
2155	0.293293303723699
2156	0.292739357616658
2157	0.291200281446586
2158	0.289678594471978
2159	0.287937752980391
2160	0.285951750952796
2161	0.284204401984462
2162	0.283436667923428
2163	0.28343993460492
2164	0.284220170272634
2165	0.286028599686104
2166	0.288616873064886
2167	0.292059379842528
2168	0.296818887513523
2169	0.301781151746292
2170	0.308150363780418
2171	0.31337372601469
2172	0.318895087438828
2173	0.323683220090797
2174	0.327858487939793
2175	0.331546245955778
2176	0.335190594031163
2177	0.337877386155983
2178	0.339693038762614
2179	0.34089139808841
2180	0.341076024602745
2181	0.341122305298405
2182	0.340550663349248
2183	0.33976793390842
2184	0.338662593748619
2185	0.337109836137899
2186	0.335694120741952
2187	0.334333588115336
2188	0.33327412947522
2189	0.332505160598608
2190	0.331915825618246
2191	0.331346207827961
2192	0.331218781967029
2193	0.331364689783616
2194	0.331938616693236
2195	0.333289658197396
2196	0.334185788329524
2197	0.335507222050988
2198	0.336190570761389
2199	0.336526582838948
2200	0.336573184315326
2201	0.336509511164065
2202	0.335751041723461
2203	0.334281987617619
2204	0.332742354033356
2205	0.33035601906179
2206	0.328438606551595
2207	0.326684268326288
2208	0.324849944956487
2209	0.322689105127289
2210	0.321274061149602
2211	0.320433251223608
2212	0.319380027568626
2213	0.318691083576366
2214	0.317850198890908
2215	0.316960967291587
2216	0.315954252222948
2217	0.314899850181447
2218	0.314077698203163
2219	0.313046252997129
2220	0.311937344460159
2221	0.310165250972609
2222	0.308424009965325
2223	0.305932858103048
2224	0.302464105398142
2225	0.299230693468697
2226	0.295613283386815
2227	0.292050681020715
2228	0.288953113160516
2229	0.284521758266558
2230	0.279383918317081
2231	0.274210792087507
2232	0.267840911735827
2233	0.262008826308856
2234	0.256672662675135
2235	0.25086735366888
2236	0.245148758451077
2237	0.238626453591162
2238	0.231422869925988
2239	0.224362805798477
2240	0.216936491997568
2241	0.209137264431617
2242	0.201227697070584
2243	0.193128780485489
2244	0.184650045609262
2245	0.175949391608532
2246	0.166537379302833
2247	0.157742610801259
2248	0.148908234229712
2249	0.139515081206241
2250	0.130228709202301
2251	0.121265084320936
2252	0.112748545685353
2253	0.104122339769849
2254	9.59877986604912E-02
2255	0.088748739377297
2256	8.12358257963986E-02
2257	7.32940919170542E-02
2258	6.64021077643813E-02
2259	6.03098217039962E-02
2260	5.39416371379825E-02
2261	4.76054833856443E-02
2262	4.23138620238163E-02
2263	3.70303218670162E-02
2264	3.27768395779969E-02
2265	0.029976212272704
2266	2.71002250436538E-02
2267	2.47645697695435E-02
2268	2.24473266539672E-02
2269	2.00708313116017E-02
2270	1.85090361195851E-02
2271	1.75826989268778E-02
2272	1.66997522334854E-02
2273	1.70805461272215E-02
2274	1.63252435535136E-02
2275	1.44693832665622E-02
2276	1.34651550165101E-02
2277	1.25002413675481E-02
2278	1.16370380680759E-02
2279	1.12131521665684E-02
2280	1.09815150020229E-02
2281	1.13413668638094E-02
2282	1.07114799826927E-02
2283	9.2829957383759E-03
2284	8.6464184287533E-03
2285	7.66790166072982E-03
2286	6.96748700329406E-03
2287	7.75006603523655E-03
2288	7.60681034380753E-03
2289	6.78061135698786E-03
2290	5.37753200735286E-03
2291	5.03039380112964E-03
2292	5.19537744522647E-03
2293	5.74570857268681E-03
2294	5.4228026801893E-03
2295	4.58486419595407E-03
2296	3.9469014237617E-03
2297	2.34925119415697E-03
2298	1.98668134892602E-03
2299	1.5452672341883E-03
2300	7.39994783082416E-04
2301	1.06475106721695E-03
2302	2.87678683440633E-03
2303	2.70312274037255E-03
2304	1.99531740519916E-03
2305	2.11058694775319E-03
2306	1.41129303320823E-03
2307	1.54651122621252E-03
2308	3.12353260955605E-03
2309	3.5280603499485E-03
2310	3.23137798629102E-03
2311	3.10782471958356E-03
2312	2.90134433433297E-03
2313	2.95536139330656E-03
2314	3.03660872270561E-03
2315	2.9651596203566E-03
2316	2.72621466448182E-03
2317	3.20103482867001E-03
2318	4.10337950032811E-03
2319	4.25225220673059E-03
2320	4.86148513734426E-03
2321	4.9844974791024E-03
2322	3.68102478620906E-03
2323	3.64711753498761E-03
2324	4.96251271337858E-03
2325	4.77499375599568E-03
2326	3.04429760070606E-03
2327	3.63301317201277E-03
2328	5.62780459385676E-03
2329	5.97624513132586E-03
2330	7.39051916576077E-03
2331	7.71950192485502E-03
2332	5.67551978223344E-03
2333	4.49605608894959E-03
2334	3.51088455956333E-03
2335	3.15033654290757E-03
2336	2.75303853829765E-03
2337	2.56465099122788E-03
2338	3.15478790194142E-03
2339	3.91064305528462E-03
2340	5.26395363587915E-03
2341	5.4099209110401E-03
2342	5.42139253659211E-03
2343	5.28910245972128E-03
2344	3.80114166737076E-03
2345	3.00319853197626E-03
2346	2.58208753658639E-03
2347	2.43680983311122E-03
2348	2.5421783804635E-03
[truncated: 152 more rows]
