# Supplementary material for: Machine learning-assisted non-destructive plasticizer identification and quantification in historical PVC objects based on IR spectroscopy
Source: Sci Rep. 2022 Mar 23;12:5017. doi: 10.1038/s41598-022-08862-1 (PMC8943100; doi:10.1038/s41598-022-08862-1)
Supplement: Supplementary file 1 — Supplementary Information 1. [file 41598_2022_8862_MOESM1_ESM.zip › Plasticizers_PVC_data/NIR_all/HS149_idle.txt]

Wavelength	C:\Documents and Settings\All Users\Application Data\ASD\Indico Pro\Projects\David\HS149_idle.txt
350	0.842389560742254
351	0.815632153746157
352	0.833168692249429
353	0.84075905047283
354	0.833756988028917
355	0.823640508614544
356	0.822789380780875
357	0.820623675593945
358	0.80661352547002
359	0.810045468280525
360	0.813125227602371
361	0.803776067277185
362	0.80649085829769
363	0.816390045790922
364	0.826261043514639
365	0.825589037980694
366	0.824311514914415
367	0.824617314871229
368	0.821291854361937
369	0.817215089225965
370	0.814368339828584
371	0.814378833046447
372	0.817546661856681
373	0.820926567269614
374	0.820909289390556
375	0.8191885082545
376	0.819690147962368
377	0.824194077779559
378	0.824042790796588
379	0.821238172052318
380	0.817961630026543
381	0.815028833376837
382	0.811775701751352
383	0.80792531965137
384	0.803405371035952
385	0.7996929380342
386	0.796432879306988
387	0.79207207508855
388	0.789788632043689
389	0.788087802028675
390	0.783992771066735
391	0.776184007243737
392	0.768490035039683
393	0.763973256555909
394	0.757663418044114
395	0.750890942401644
396	0.744410241067896
397	0.735585362193673
398	0.727332136593495
399	0.721618919099568
400	0.720753516587845
401	0.715995677701065
402	0.7072952926526
403	0.699991349259589
404	0.695901142840056
405	0.692320467378361
406	0.685351443119386
407	0.680846514645897
408	0.676346164611487
409	0.669120234888703
410	0.661495691540521
411	0.653340287838672
412	0.644098848526457
413	0.631831319862759
414	0.619425696344626
415	0.607615947177107
416	0.594185972954859
417	0.581285013341449
418	0.569167203141378
419	0.556662114858341
420	0.54567490120517
421	0.536645303137291
422	0.529365461487366
423	0.524586891101958
424	0.521934887230868
425	0.520962628875629
426	0.522017580345764
427	0.524864636572351
428	0.529160105575241
429	0.534452868593193
430	0.540132129751251
431	0.545328701641001
432	0.54852486100551
433	0.550515843359565
434	0.551252475776029
435	0.550312416876076
436	0.546570768742429
437	0.540713179268524
438	0.533886680402719
439	0.525484323778342
440	0.515448882032869
441	0.504207022979881
442	0.493776863079377
443	0.483561725100453
444	0.473572109326252
445	0.465365643881815
446	0.459113745662889
447	0.455363751614629
448	0.45503149840448
449	0.458270823629016
450	0.465276382085912
451	0.476247180806361
452	0.492437531204294
453	0.513228404328544
454	0.537647297686165
455	0.566370044826221
456	0.598611204017388
457	0.633295153596207
458	0.66907273216207
459	0.70580724437109
460	0.742501636243572
461	0.776664460965408
462	0.809157427523581
463	0.839856701362504
464	0.867866122441065
465	0.892837599116315
466	0.915088833124555
467	0.935140556088318
468	0.95307437173541
469	0.968493530113994
470	0.98112134547672
471	0.992291118394032
472	1.00219206410036
473	1.01096275040298
474	1.01867503239162
475	1.02564873369236
476	1.03194948256465
477	1.03716390139508
478	1.04205881959397
479	1.04673854933769
480	1.05095942870497
481	1.05450911995251
482	1.05756946906199
483	1.06043115813484
484	1.06307648573969
485	1.06560176558013
486	1.06803899432144
487	1.07022236455992
488	1.07206130471561
489	1.07362921986837
490	1.0752448990746
491	1.07705383749809
492	1.07878512415454
493	1.07974057149751
494	1.0804277766975
495	1.08130081546359
496	1.0827162531007
497	1.08356668801551
498	1.0840570160533
499	1.08458684240377
500	1.08523826025361
501	1.08605130429575
502	1.08687166387951
503	1.0870689744057
504	1.08731899030222
505	1.08776417673057
506	1.08803741293763
507	1.08822050841878
508	1.0884811883205
509	1.08901893343684
510	1.08924547044049
511	1.0893064196843
512	1.08945838959946
513	1.08960736178274
514	1.08956707251517
515	1.08936149061034
516	1.08962383724061
517	1.08966527396788
518	1.08941619237381
519	1.08959141394012
520	1.08972747508271
521	1.08969950091824
522	1.08952046824247
523	1.08940263969672
524	1.08931146395062
525	1.08916883908376
526	1.08907435336834
527	1.08899548870829
528	1.08886439970356
529	1.08852535919999
530	1.08820160893807
531	1.08792466542647
532	1.08742073128675
533	1.08715223637365
534	1.0870461562444
535	1.0867319213587
536	1.08633116216218
537	1.08591197259682
538	1.08551699867837
539	1.08503399977349
540	1.08456851486081
541	1.08416646599443
542	1.08363465714435
543	1.08311195853263
544	1.08260575818209
545	1.08192233630791
546	1.08119170127952
547	1.08052634804278
548	1.0800460592023
549	1.0794265299594
550	1.07870627935424
551	1.07800801016917
552	1.07728985557485
553	1.07653089438154
554	1.07571876667497
555	1.07484086496215
556	1.07398419268474
557	1.07316614208652
558	1.07230549458108
559	1.07144848487628
560	1.07054802147558
561	1.06951066793114
562	1.06857395508202
563	1.0676575127819
564	1.06662723941612
565	1.06559506567133
566	1.06447549688761
567	1.06324780653756
568	1.06212268521126
569	1.06093333637972
570	1.05965929558631
571	1.05847910256879
572	1.05720266467535
573	1.05577943191463
574	1.05423188190131
575	1.05267251643296
576	1.05114040664438
577	1.04963652899418
578	1.04809998448993
579	1.04646606210187
580	1.04443775833293
581	1.04114627235144
582	1.03750761284037
583	1.03394619991687
584	1.03051399496855
585	1.02772455589627
586	1.02544366041146
587	1.02337811221427
588	1.02160742712652
589	1.02006807970211
590	1.01868842608911
591	1.01741139810763
592	1.01603442171824
593	1.01448783282231
594	1.01296277668233
595	1.01112280926634
596	1.00862277691567
597	1.0050271874136
598	1.00141198535245
599	0.99778767593142
600	0.99387580877706
601	0.989760518534235
602	0.985605260743348
603	0.981723314276791
604	0.97854479237188
605	0.975972496816438
606	0.973900898611573
607	0.972221348221605
608	0.970739405154685
609	0.969510534141685
610	0.968683305064559
611	0.967988700898906
612	0.967002747962948
613	0.965438323492396
614	0.963946350275183
615	0.962720925022904
616	0.961718625760128
617	0.960565969473744
618	0.959353252541508
619	0.958111991606641
620	0.956853257190461
621	0.955710261887036
622	0.954817749169635
623	0.954229490041996
624	0.953715704882797
625	0.953229097465172
626	0.952770190255424
627	0.952370693766194
628	0.95210079090975
629	0.951938394532715
630	0.951750168694868
631	0.951610516506123
632	0.951461078432513
633	0.951200557940311
634	0.950915426817806
635	0.950702339473363
636	0.950582230902786
637	0.950247283899927
638	0.949945143933043
639	0.949782238915885
640	0.949587212061675
641	0.949432957512659
642	0.949330901596339
643	0.949262784506157
644	0.949192126195426
645	0.94914753455763
646	0.949180592607451
647	0.949362460147028
648	0.949606123577685
649	0.949897944905661
650	0.950438574264125
651	0.950997936718531
652	0.951583314210462
653	0.952403462046116
654	0.953340904399409
655	0.954390637653521
656	0.9555621616409
657	0.956739926432924
658	0.957962098872328
659	0.959300811652227
660	0.960910134742218
661	0.962499558462467
662	0.964010331246242
663	0.965622144779913
664	0.967347114657714
665	0.969132592530255
666	0.970890590724867
667	0.972610532546677
668	0.974300291410546
669	0.975988801774493
670	0.97777163995989
671	0.979556637530234
672	0.981318414056728
673	0.98312092844889
674	0.984950886993351
675	0.98680669696983
676	0.98869438601523
677	0.990654893988437
678	0.99264198033583
679	0.994611256381478
680	0.996586079665629
681	0.998497901966095
682	1.00034214873894
683	1.00220024149631
684	1.00406667655607
685	1.00590261910753
686	1.00764276972331
687	1.00927705389743
688	1.01085947437793
689	1.01241621066385
690	1.0138126422403
691	1.0151058159681
692	1.0163418834611
693	1.01754861552392
694	1.01861769809459
695	1.01952829830272
696	1.02031155754581
697	1.02105692903582
698	1.02172669716196
699	1.02228915166201
700	1.02286727983687
701	1.02329914036553
702	1.0235638405071
703	1.02386632092419
704	1.0241229565794
705	1.02432780675841
706	1.02450684248675
707	1.02470619954618
708	1.02495074293226
709	1.02521315432043
710	1.02529996407937
711	1.02531107820896
712	1.02533332501076
713	1.02543856634421
714	1.02552642857603
715	1.02560365223879
716	1.02570994889707
717	1.02571064677978
718	1.02561751696341
719	1.02549679434322
720	1.0255051527963
721	1.02553607047741
722	1.0255447132658
723	1.02556274193527
724	1.02557261359312
725	1.02558040817312
726	1.02561506137982
727	1.0258263690862
728	1.02606561869993
729	1.02624650381169
730	1.02656472851729
731	1.02701133194426
732	1.02758136699238
733	1.02827477795929
734	1.02888860909684
735	1.02952399180606
736	1.03034922668313
737	1.03122084138495
738	1.03210450027464
739	1.03299101665258
740	1.03389584333467
741	1.03478440090371
742	1.03567503000237
743	1.03662576606531
744	1.03757800950932
745	1.03851055586051
746	1.03941848418648
747	1.04035134929259
748	1.04124497737299
749	1.04207310146296
750	1.04288275249501
751	1.04366138847855
752	1.0444470106008
753	1.04529532514621
754	1.04613165942984
755	1.04684986103133
756	1.04740711875425
757	1.047970013126
758	1.04852857455322
759	1.04906611762529
760	1.04955983722772
761	1.05003996868788
762	1.05048804970393
763	1.05086135653064
764	1.05108671962783
765	1.05129418480165
766	1.05157013197119
767	1.05186392106817
768	1.0520919661122
769	1.05225428382814
770	1.05241565634924
771	1.05252180463172
772	1.05264113541298
773	1.05283315188925
774	1.05298766528567
775	1.0531349763319
776	1.05328779138601
777	1.05341997573071
778	1.05358643789668
779	1.05372710494244
780	1.05375050134162
781	1.05378641640559
782	1.0538958278312
783	1.05408219769798
784	1.05422417914945
785	1.05440083227954
786	1.05460796296663
787	1.05477759755365
788	1.0551112425207
789	1.05551739451142
790	1.0558607629375
791	1.05620985866753
792	1.05650509970925
793	1.05676536068751
794	1.05714420524557
795	1.05753217651098
796	1.05793179095469
797	1.05837408346408
798	1.05873433545931
799	1.05909486886785
800	1.05951364917358
801	1.05991340388758
802	1.06031234104767
803	1.06069859354897
804	1.06103941892749
805	1.06129226439914
806	1.06153560832298
807	1.0618654662722
808	1.0623358204074
809	1.06277564869288
810	1.06313643559535
811	1.06354236387828
812	1.06386469012111
813	1.06413411557469
814	1.06441969176214
815	1.0646384185698
816	1.06481437339143
817	1.06496928108032
818	1.06509142208593
819	1.06525605478861
820	1.0654810272337
821	1.06575333360359
822	1.06612332747012
823	1.06644784635917
824	1.06663511294544
825	1.06683970698266
826	1.06697482307148
827	1.06705614031179
828	1.06718464700814
829	1.06732505415596
830	1.0674707608181
831	1.0676210389655
832	1.06778661208207
833	1.06791960255186
834	1.06801195170503
835	1.06810787959657
836	1.06820323257694
837	1.06827898902198
838	1.06832546024871
839	1.06843834804364
840	1.06853376536749
841	1.06854850328742
842	1.06846388024605
843	1.06842097388972
844	1.06848670768699
845	1.06866730884859
846	1.06877443963202
847	1.06883930136937
848	1.06890707717986
849	1.06899916791856
850	1.06897120160182
851	1.06888275582272
852	1.06890785644143
853	1.06892903628621
854	1.06899371373178
855	1.06910918464356
856	1.06909259095914
857	1.06903074434591
858	1.06897280867961
859	1.06893928820702
860	1.06886869106768
861	1.06882361292239
862	1.0688504785674
863	1.06884479924178
864	1.06884144347788
865	1.06884569712003
866	1.06883226933642
867	1.06871401658926
868	1.06860373346225
869	1.06860924316793
870	1.06859398427427
871	1.06851463452769
872	1.0683941032833
873	1.06832737036641
874	1.06828940275471
875	1.06830856666121
876	1.06838799738855
877	1.06836390657687
878	1.06828406069466
879	1.06820201232283
880	1.06816781697142
881	1.06806126684579
882	1.0679668252133
883	1.06798376030083
884	1.0679287434379
885	1.0677912762803
886	1.06761275458835
887	1.06749026080122
888	1.0674081313111
889	1.06731646276427
890	1.06716771806315
891	1.06703220675055
892	1.06684602661817
893	1.06660987557083
894	1.0664316779593
895	1.06626431913735
896	1.06607900544351
897	1.06586808280548
898	1.06572318265919
899	1.06557132220276
900	1.0654180791981
901	1.06539870090979
902	1.06543090490787
903	1.06544589943689
904	1.06539442418838
905	1.06534065106853
906	1.06520182969389
907	1.06497537443269
908	1.06477858787826
909	1.06461132031685
910	1.06448431545147
911	1.06439564600656
912	1.06429403707578
913	1.06417595132969
914	1.06410339939819
915	1.0642188457051
916	1.06434169663438
917	1.06435007270969
918	1.06420157877199
919	1.06410798398599
920	1.0640618880413
921	1.06401486869306
922	1.06388464464498
923	1.06381912987889
924	1.06388678970005
925	1.06406496927055
926	1.06408343135542
927	1.06405355051764
928	1.06407511976464
929	1.0642240728304
930	1.06442773956082
931	1.0645710091929
932	1.06459856688698
933	1.064687870519
934	1.06468151150579
935	1.06457094681745
936	1.06447118282664
937	1.06454179420233
938	1.06457238815346
939	1.06444837676679
940	1.06450311113237
941	1.0645416965567
942	1.06452146283094
943	1.06448875712581
944	1.06451339178114
945	1.06451204727862
946	1.06445270539999
947	1.06446613967418
948	1.06434454048193
949	1.06418142388521
950	1.06416227410447
951	1.06412699770529
952	1.06415025392442
953	1.06421430344496
954	1.06413336953319
955	1.06412451263681
956	1.06414225486212
957	1.06407757860572
958	1.06391951248578
959	1.06390911123148
960	1.06402221919536
961	1.06395621475894
962	1.06387200319241
963	1.06373753071676
964	1.06354621171245
965	1.06351450535433
966	1.06336931677581
967	1.06316672133288
968	1.06317627947775
969	1.06334682252201
970	1.06341461033921
971	1.06326096598921
972	1.06313603573496
973	1.06304390106961
974	1.06305155537176
975	1.06318370145099
976	1.06313089112538
977	1.06292147146558
978	1.06271336844368
979	1.06279155360376
980	1.06272816840309
981	1.06266792483295
982	1.06279092636683
983	1.06275982164804
984	1.0627511091173
985	1.06279810413306
986	1.06280942744395
987	1.06270192400888
988	1.06259267935195
989	1.0625517874036
990	1.06244888850397
991	1.06241758481195
992	1.06231922146935
993	1.06198973586205
994	1.061906789254
995	1.06184655510963
996	1.06175802034864
997	1.06187527131979
998	1.06165390381696
999	1.06143204339052
1000	1.06155540375753
1001	1.05734930771287
1002	1.05679427696631
1003	1.05611535261701
1004	1.05483054652488
1005	1.05427102862759
1006	1.05353008999312
1007	1.05338479585025
1008	1.05402748714412
1009	1.05451345035499
1010	1.05547775571991
1011	1.0559945560963
1012	1.0563595009478
1013	1.05689360934859
1014	1.05648064273374
1015	1.05537198139505
1016	1.05456228767338
1017	1.05295094231123
1018	1.05243274359794
1019	1.05242775351983
1020	1.05242372570033
1021	1.05286322557087
1022	1.05324010599064
1023	1.05405196258696
1024	1.05426107100156
1025	1.05411330556897
1026	1.05418063683692
1027	1.05453260522663
1028	1.0537010963991
1029	1.05363164440533
1030	1.05402484174897
1031	1.05389974637944
1032	1.05333841008742
1033	1.05330055644295
1034	1.05363660716988
1035	1.053343792071
1036	1.0526965845852
1037	1.05262765136524
1038	1.05231693524619
1039	1.05228651661981
1040	1.0529595124467
1041	1.05343913711328
1042	1.05403165952798
1043	1.05423096880351
1044	1.05428580622687
1045	1.05438269581378
1046	1.05429866059247
1047	1.05367927935186
1048	1.05351331799075
1049	1.05354612819322
1050	1.05356023273199
1051	1.05386510433394
1052	1.05372576855996
1053	1.05329706557733
1054	1.05306646760382
1055	1.05259039706931
1056	1.05227781368727
1057	1.05181849159583
1058	1.05206480521818
1059	1.05293344041662
1060	1.05348904118092
1061	1.05392464986454
1062	1.05501339083664
1063	1.05486165998862
1064	1.0536177584221
1065	1.05332799288312
1066	1.05285032190464
1067	1.05281216056362
1068	1.0533681688013
1069	1.05356786720306
1070	1.0540733040241
1071	1.05397742088608
1072	1.0531515222207
1073	1.0530774933879
1074	1.05300666438584
1075	1.0530022960837
1076	1.05414302982189
1077	1.05411785649465
1078	1.05385938233716
1079	1.0529166595254
1080	1.05258827534698
1081	1.05190336620077
1082	1.05200380251233
1083	1.05294420261896
1084	1.05321670895365
1085	1.05367361610758
1086	1.05370607827514
1087	1.05278648799019
1088	1.05281822879288
1089	1.05357886864248
1090	1.05368313396676
1091	1.05386201054851
1092	1.05430654541842
1093	1.0533964124136
1094	1.05156365225062
1095	1.05110679947058
1096	1.05171361632493
1097	1.05189717806729
1098	1.05308971617593
1099	1.05339014566974
1100	1.05281842937613
1101	1.05275666522106
1102	1.05306325365753
1103	1.05308347872348
1104	1.05314923381419
1105	1.05302046492186
1106	1.05223650778126
1107	1.05205616619551
1108	1.05226720105733
1109	1.05233011245804
1110	1.05205067608866
1111	1.05199606542073
1112	1.0518516038646
1113	1.05155544465943
1114	1.05135417593005
1115	1.05146821667493
1116	1.05150017407987
1117	1.05128376623862
1118	1.05112651197069
1119	1.05134552438837
1120	1.05134729184382
1121	1.05115164891682
1122	1.05089065154705
1123	1.05015404130274
1124	1.05004673620054
1125	1.05002772777005
1126	1.05048229133901
1127	1.05094860485672
1128	1.05131701463203
1129	1.05099942692366
1130	1.05044152951882
1131	1.04980523199422
1132	1.04963193901742
1133	1.04949875964976
1134	1.04963240804547
1135	1.04924866598204
1136	1.04880558017503
1137	1.04838363270756
1138	1.04727425665067
1139	1.04697588722821
1140	1.04771062728135
1141	1.04744767053701
1142	1.04690962853727
1143	1.04653960517587
1144	1.04589118786675
1145	1.04467521006826
1146	1.04482991771526
1147	1.04504824137624
1148	1.04431486570371
1149	1.04417884586031
1150	1.04361042616366
1151	1.04216164970478
1152	1.04147341341055
1153	1.04152466947279
1154	1.04087167227678
1155	1.03993586061948
1156	1.03932638605842
1157	1.03855127422807
1158	1.03764359117716
1159	1.03714538175648
1160	1.03634344244942
1161	1.03541968963434
1162	1.03386744107099
1163	1.03255077152685
1164	1.03127933711627
1165	1.02993169115235
1166	1.02909482384757
1167	1.02831688045749
1168	1.02721386794501
1169	1.02639087672021
1170	1.0257352563681
1171	1.02507122046411
1172	1.02464157287799
1173	1.02412028304474
1174	1.02336633002439
1175	1.02300826910452
1176	1.02292423455964
1177	1.02278037623383
1178	1.02289079903711
1179	1.02281526011351
1180	1.0226363602621
1181	1.02246909851738
1182	1.02238392214807
1183	1.0220149169647
1184	1.02184581657427
1185	1.02193625066629
1186	1.02140304214025
1187	1.02085814622482
1188	1.02045158796689
1189	1.01962645856546
1190	1.01911316978198
1191	1.01889958682431
1192	1.01859383745407
1193	1.01825529760768
1194	1.01792858173943
1195	1.01764293076123
1196	1.01745559936465
1197	1.01713902925879
1198	1.0171140142619
1199	1.01733712247836
1200	1.01748515470352
1201	1.01788262303683
1202	1.01853106840052
1203	1.01924349463407
1204	1.02006518789704
1205	1.0204785562509
1206	1.02090816468807
1207	1.02202487812773
1208	1.02295216395902
1209	1.02368093111364
1210	1.02471496407903
1211	1.02553484754615
1212	1.02564766919519
1213	1.02655256097364
1214	1.02815538258885
1215	1.02906384166185
1216	1.02984024227974
1217	1.03074272187428
1218	1.0313911547354
1219	1.03226131442001
1220	1.03307389833881
1221	1.03345651223352
1222	1.03400479366472
1223	1.03465260956845
1224	1.03525193154682
1225	1.03595091546441
1226	1.03627830335838
1227	1.03649950511774
1228	1.03738840761248
1229	1.03828849539447
1230	1.03851806363601
1231	1.0387681491696
1232	1.03922587390989
1233	1.03945092102595
1234	1.03967879296531
1235	1.04037703340566
1236	1.04072242465318
1237	1.04055890959573
1238	1.04067005080904
1239	1.04094531354824
1240	1.04111421407684
1241	1.04142832357
1242	1.04173139051797
1243	1.04198115501382
1244	1.04220806179306
1245	1.04206122388341
1246	1.04194986439377
1247	1.04224390301142
1248	1.04258133896986
1249	1.04260677969217
1250	1.04238024935401
1251	1.0423396924591
1252	1.0425761926066
1253	1.04259136241324
1254	1.04267646241076
1255	1.04298342226527
1256	1.04336645256852
1257	1.04334590866593
1258	1.04344686001209
1259	1.04349976645662
1260	1.04324256928814
1261	1.04281190147577
1262	1.0428253633366
1263	1.04331856994003
1264	1.0436328121921
1265	1.04355715225013
1266	1.04360535767561
1267	1.04356709158723
1268	1.04319762535486
1269	1.04323255579114
1270	1.04350873771496
1271	1.04333105135596
1272	1.04328821038073
1273	1.04345639538405
1274	1.04330165567968
1275	1.04314901115674
1276	1.04305086063149
1277	1.04294105242642
1278	1.04293547470949
1279	1.0430730585843
1280	1.04314635930978
1281	1.04333036376741
1282	1.0432735384992
1283	1.04305647776559
1284	1.04289041506954
1285	1.04255208351912
1286	1.04249407174758
1287	1.04297610426134
1288	1.04311831713607
1289	1.04302422349323
1290	1.04306315992571
1291	1.04259344592132
1292	1.04203412676823
1293	1.04212236504516
1294	1.04219413303294
1295	1.04196962789643
1296	1.04209636794739
1297	1.04220908906187
1298	1.0420104568423
1299	1.04202166763293
1300	1.04226349537724
1301	1.04260272190842
1302	1.04292704130557
1303	1.04298327844886
1304	1.04274087823106
1305	1.04273547977565
1306	1.04258416135288
1307	1.04265516600903
1308	1.04284108365004
1309	1.0427683965182
1310	1.04245102739528
1311	1.0422756750177
1312	1.04242849238405
1313	1.04281830518757
1314	1.04313303465532
1315	1.04291001594198
1316	1.0424522746659
1317	1.04232234489444
1318	1.04235664023561
1319	1.04241126871306
1320	1.04251355588443
1321	1.04266276199237
1322	1.04275631279719
1323	1.0426899778276
1324	1.04253201893384
1325	1.04252680254579
1326	1.0426208783849
1327	1.04253507678716
1328	1.04237780866857
1329	1.04215496682036
1330	1.04207811700389
1331	1.04189531131136
1332	1.04176361771446
1333	1.04187052045486
1334	1.04206349109577
1335	1.0417242418556
1336	1.04165482866652
1337	1.042020005857
1338	1.0420372804916
1339	1.04199635051684
1340	1.04199467532395
1341	1.04187740078715
1342	1.04152984641235
1343	1.04124116600447
1344	1.04135029258706
1345	1.04133617517898
1346	1.04112054311107
1347	1.04102400092006
1348	1.04087471806851
1349	1.04063706611092
1350	1.04040432000581
1351	1.04021854761799
1352	1.04008206355412
1353	1.03987143810919
1354	1.03974507856748
1355	1.03981573589977
1356	1.03957486853213
1357	1.03926027450628
1358	1.0387615834774
1359	1.03865648996127
1360	1.03844572577557
1361	1.03801607998941
1362	1.03782729447025
1363	1.03733745114941
1364	1.03646778708248
1365	1.03603648078278
1366	1.03572385664046
1367	1.03510893391159
1368	1.03460396775186
1369	1.03400580940263
1370	1.03319922565716
1371	1.03239174823299
1372	1.03158066392757
1373	1.03078074284689
1374	1.0299551497555
1375	1.02913952183017
1376	1.02821416703425
1377	1.02720670191788
1378	1.02632826526437
1379	1.02558205212831
1380	1.02499757026617
1381	1.02441890228118
1382	1.02364094828331
1383	1.02283836089136
1384	1.02208867427189
1385	1.02130484218442
1386	1.02056098028261
1387	1.01996183289774
1388	1.01947998985764
1389	1.01905702582422
1390	1.01874802814234
1391	1.01849715218626
1392	1.01811973209057
1393	1.01780762856736
1394	1.01761778494866
1395	1.01732051820302
1396	1.01714286507888
1397	1.01693988010175
1398	1.01639541659514
1399	1.01596855651942
1400	1.01567267975708
1401	1.01512727088025
1402	1.0146397509031
1403	1.01441168009701
1404	1.0141785905932
1405	1.01387278259055
1406	1.0136162693517
1407	1.01333902755751
1408	1.01299815983978
1409	1.01265892425783
1410	1.01235028449389
1411	1.0120771218515
1412	1.01174836955936
1413	1.01144132259724
1414	1.01121047123256
1415	1.01089191897903
1416	1.01066962413899
1417	1.01060686149737
1418	1.01044219800968
1419	1.01024675522088
1420	1.01005868524665
1421	1.0099354903632
1422	1.00993815349217
1423	1.01017859124445
1424	1.01028257723355
1425	1.01039920554436
1426	1.01051996320865
1427	1.01068708493275
1428	1.01103834409569
1429	1.01153259471464
1430	1.01194242258204
1431	1.01252396956407
1432	1.01327524430508
1433	1.01407978895649
1434	1.01499438804904
1435	1.01577765106119
1436	1.0163791829025
1437	1.01694456236056
1438	1.01759549421636
1439	1.01839103417069
1440	1.01918023224803
1441	1.01982925332857
1442	1.02039537065753
1443	1.02074376198182
1444	1.02105056756434
1445	1.02162874754061
1446	1.02220889610716
1447	1.02268249136773
1448	1.02312130336266
1449	1.02358839436668
1450	1.0240197299445
1451	1.024279848345
1452	1.02458262002844
1453	1.02483611859688
1454	1.02503373027741
1455	1.02539503266185
1456	1.02571157727322
1457	1.02596564871764
1458	1.02637466734383
1459	1.02675616000886
1460	1.02691071061004
1461	1.02711817372775
1462	1.02723409109546
1463	1.02734268921773
1464	1.02748658940234
1465	1.02771422793065
1466	1.02799772295889
1467	1.02805878262492
1468	1.02818184718745
1469	1.0282803677538
1470	1.02830588445649
1471	1.02836929532927
1472	1.02851459667881
1473	1.02866125790167
1474	1.02872784916336
1475	1.02886618553052
1476	1.02898864317827
1477	1.02911919771194
1478	1.02935412423603
1479	1.02942622714187
1480	1.02950349569878
1481	1.02972729001859
1482	1.02979143101731
1483	1.02984879622205
1484	1.0301916762097
1485	1.03036210867952
1486	1.03025973744545
1487	1.03036264965835
1488	1.03053305264365
1489	1.03052276366202
1490	1.03047841571576
1491	1.03064280490254
1492	1.03075057978952
1493	1.03056959206501
1494	1.03061621234495
1495	1.03078726605173
1496	1.03066989125573
1497	1.03066075033008
1498	1.0308501579109
1499	1.03089337360334
1500	1.03093340560331
1501	1.03118559820244
1502	1.03142768009848
1503	1.0314261512721
1504	1.03143611522878
1505	1.0316325988362
1506	1.03181932609678
1507	1.03186903969784
1508	1.03178601141934
1509	1.03188310537598
1510	1.03214681199393
1511	1.03213546427748
1512	1.03207782976016
1513	1.03225055892929
1514	1.03227837812614
1515	1.03196969005198
1516	1.03189558949935
1517	1.0320199850461
1518	1.03205414064769
1519	1.03207304496293
1520	1.03214164097229
1521	1.03229052364009
1522	1.0323452102739
1523	1.03230812903934
1524	1.03217466583273
1525	1.03220898310682
1526	1.03224294416319
1527	1.03196680620355
1528	1.03180873454318
1529	1.03180373358041
1530	1.03173061749233
1531	1.0318106253344
1532	1.03204644444891
1533	1.03198887101371
1534	1.03178753813727
1535	1.03175810315797
1536	1.03167289438261
1537	1.03173066486468
1538	1.03206506972139
1539	1.03207369900714
1540	1.03190895475691
1541	1.03205597858302
1542	1.03203571077244
1543	1.03185153232155
1544	1.03199159464103
1545	1.03211749532301
1546	1.03196149981557
1547	1.03191785916845
1548	1.03200710693887
1549	1.03188504994076
1550	1.03186620388491
1551	1.0321011345596
1552	1.03217510412473
1553	1.03212549221574
1554	1.03217578914667
1555	1.03228183848105
1556	1.03235854025348
1557	1.03236986623052
1558	1.03223307713769
1559	1.03215779221069
1560	1.03226030118004
1561	1.03231830320193
1562	1.03244792401999
1563	1.03249763279393
1564	1.0323023703511
1565	1.03210258679782
1566	1.03197910195782
1567	1.0319418786076
1568	1.03180433138465
1569	1.03155134363718
1570	1.03149614138934
1571	1.03148871995069
1572	1.03131624894799
1573	1.03141239053453
1574	1.03161082265811
1575	1.0315131933139
1576	1.0315753160786
1577	1.03175427174417
1578	1.03169760276743
1579	1.03154557841107
1580	1.031436936863
1581	1.03127647053665
1582	1.03097838120529
1583	1.03085964468507
1584	1.03081834316605
1585	1.03064671092209
1586	1.03065531836331
1587	1.03054714898897
1588	1.03037664980387
1589	1.03037765991207
1590	1.03027321041669
1591	1.03026779358564
1592	1.03037990196846
1593	1.03031563858811
1594	1.03017925512076
1595	1.03017902588629
1596	1.03021627556289
1597	1.03017461139534
1598	1.02997385018021
1599	1.02990581034709
1600	1.02999454427309
1601	1.02986537275365
1602	1.02969957851943
1603	1.029499054226
1604	1.02936869139314
1605	1.02938410403439
1606	1.02926180970858
1607	1.0293382658542
1608	1.02944965839652
1609	1.02893937480466
1610	1.02877493139085
1611	1.02934815553767
1612	1.02937691038945
1613	1.02901723010966
1614	1.0289044666201
1615	1.02871967034817
1616	1.02842787048177
1617	1.02828829006993
1618	1.02828048614425
1619	1.02792676128172
1620	1.02736693524146
1621	1.02715653340367
1622	1.02701329796134
1623	1.02677897244038
1624	1.02656325034856
1625	1.02625282876011
1626	1.02604664696463
1627	1.0258633138515
1628	1.02536381278522
1629	1.02493084489635
1630	1.02463898074246
1631	1.0240172664649
1632	1.02345741416361
1633	1.02328746604234
1634	1.02289179158058
1635	1.02235260485588
1636	1.02214424922014
1637	1.02187697532661
1638	1.02148258191657
1639	1.02139561119464
1640	1.02145469294829
1641	1.02135012870026
1642	1.02135439067586
1643	1.02176121225669
1644	1.02194651008171
1645	1.02173774562825
1646	1.02188228782986
1647	1.0220201040141
1648	1.02189204420805
1649	1.02215585295143
1650	1.02239045137977
1651	1.02183469458799
1652	1.0213547712555
1653	1.0214287004642
1654	1.02090774857715
1655	1.02025022690024
1656	1.02001163871923
1657	1.01932017254575
1658	1.01875878468192
1659	1.01849975247333
1660	1.01784792361364
1661	1.01688297549161
1662	1.01588999938453
1663	1.01493077684391
1664	1.0138569357989
1665	1.01284871687989
1666	1.01162583904596
1667	1.01020510426781
1668	1.00872075349719
1669	1.00711584515259
1670	1.00578938940269
1671	1.00437263044071
1672	1.00287587796573
1673	1.00141769301977
1674	0.999715711462266
1675	0.998129285056544
1676	0.996747751312521
1677	0.995131452349779
1678	0.993137607813306
1679	0.991258297989419
1680	0.989421484836033
1681	0.987315549731639
1682	0.985259625302381
1683	0.983217985913013
1684	0.981010079650488
1685	0.978421317683962
1686	0.975521031240949
1687	0.972448942065543
1688	0.968758207123544
1689	0.964656332922418
1690	0.960193422314945
1691	0.954861232374152
1692	0.948894367410862
1693	0.942643645684929
1694	0.936319621137409
1695	0.929340199703237
1696	0.92163620785444
1697	0.913924847482568
1698	0.905736657965788
1699	0.897244570793115
1700	0.888608174171289
1701	0.87947945847054
1702	0.870231155285164
1703	0.86034911624652
1704	0.850032155787825
1705	0.839348521137172
1706	0.827882455905587
1707	0.81654921078046
1708	0.805125048173472
1709	0.793672813577905
1710	0.781597151183848
1711	0.770458164156195
1712	0.759087647862866
1713	0.749438664703826
1714	0.740470196014841
1715	0.733524107977763
1716	0.727845417544778
1717	0.72454618961218
1718	0.723239506863874
1719	0.724098263564035
1720	0.726819065862162
1721	0.731598654375323
1722	0.737999748848406
1723	0.745629894041774
1724	0.754365461876131
1725	0.763558132750009
1726	0.77321784669886
1727	0.783194052019972
1728	0.793378638084599
1729	0.803067506957048
1730	0.811916463067827
1731	0.819657128556188
1732	0.82612644152109
1733	0.831854415919774
1734	0.836819836773131
1735	0.841350309628905
1736	0.844708476041618
1737	0.846357085191425
1738	0.847533513070716
1739	0.848012901161338
1740	0.847964852553393
1741	0.848106334760284
1742	0.847699759590231
1743	0.846551118825246
1744	0.845634547110314
1745	0.845301343684866
1746	0.844853412506995
1747	0.844467074706387
1748	0.844608803539114
1749	0.844422584698487
1750	0.844777208205506
1751	0.845837935046606
1752	0.846732317085866
1753	0.847693682656528
1754	0.84904030922817
1755	0.850522454277105
1756	0.852284408391814
1757	0.854499430313705
1758	0.856826780362224
1759	0.859262751367124
1760	0.861869540249768
1761	0.864765218649642
1762	0.867595625209603
1763	0.870644145337726
1764	0.873563229191314
1765	0.87670165237678
1766	0.87924897045568
1767	0.881599191919467
1768	0.883333319755119
1769	0.884235846647367
1770	0.885690420403919
1771	0.887127279379338
1772	0.888674166385483
1773	0.890379944343222
1774	0.891385534114196
1775	0.892433658252535
1776	0.893971817808008
1777	0.895496765776923
1778	0.897248912367971
1779	0.898779431294889
1780	0.899907852849697
1781	0.901056716321124
1782	0.902079892125792
1783	0.903350243149129
1784	0.904640150304028
1785	0.90617980019438
1786	0.908269341953628
1787	0.909919562108628
1788	0.911307710657293
1789	0.913141991616798
1790	0.915053241774176
1791	0.916702189521166
1792	0.918635089525067
1793	0.920473716087188
1794	0.921817356282334
1795	0.923568131498755
1796	0.92593390166891
1797	0.927533634440813
1798	0.928616468992343
1799	0.930150723732685
1800	0.93176087481248
1801	0.907749721929466
1802	0.90801473439559
1803	0.908368856203527
1804	0.908461233168824
1805	0.908571358570789
1806	0.909074029123825
1807	0.909904660044346
1808	0.911156252529449
1809	0.911666580000802
1810	0.911347703034523
1811	0.911083846545252
1812	0.910833658647727
1813	0.910785643837723
1814	0.911248147768359
1815	0.911517677041945
1816	0.911179311081055
1817	0.911221418763578
1818	0.911483712711563
1819	0.911686049059008
1820	0.910975467395791
1821	0.910630228717263
1822	0.910329439899157
1823	0.909810910238377
1824	0.909950728197237
1825	0.910160610277304
1826	0.909902096986509
1827	0.909748377450682
1828	0.909444626678326
1829	0.909436015531955
1830	0.909573879563182
1831	0.909722177716814
1832	0.910160736627925
1833	0.91084483028178
1834	0.911120736299844
1835	0.911517493038694
1836	0.912157324386798
1837	0.912878365835067
1838	0.913364265137364
1839	0.913951387639843
1840	0.91475762768979
1841	0.915275952790825
1842	0.915656864849026
1843	0.916123686660549
1844	0.916266010560326
1845	0.916023049792042
1846	0.915897852033046
1847	0.915957534576491
1848	0.916194944765854
1849	0.916554077151433
1850	0.917119742959648
1851	0.917482177158529
1852	0.918221342832495
1853	0.918553699018968
1854	0.918597684330658
1855	0.919544191677633
1856	0.920465106438633
1857	0.920496336883492
1858	0.920828778351802
1859	0.921015419438224
1860	0.921544880817426
1861	0.921963223352727
1862	0.923319784183566
1863	0.924047382748199
1864	0.924089413816393
1865	0.924845789968383
1866	0.925449318789113
1867	0.92601338499573
1868	0.927246684293335
1869	0.928178366823833
1870	0.928660700946799
1871	0.929038917583856
1872	0.92934969574125
1873	0.930057043353966
1874	0.930729747780393
1875	0.930818395087609
1876	0.931005126269444
1877	0.931547844631621
1878	0.932038856421102
1879	0.932329511214599
1880	0.93263496112493
1881	0.933128380031012
1882	0.933592882158763
1883	0.933962013277481
1884	0.934072054101447
1885	0.934367234936044
1886	0.934419882607304
1887	0.934167884075367
1888	0.933838005210545
1889	0.93326147830113
1890	0.93251588999963
1891	0.932063188725233
1892	0.931428913315849
1893	0.93072066591257
1894	0.930136911702119
1895	0.929804986622049
1896	0.92909033524264
1897	0.927983775957719
1898	0.92724360303618
1899	0.926701146351271
1900	0.926121382928399
1901	0.925270244255756
1902	0.92505980016261
1903	0.924981641053123
1904	0.925429046281076
1905	0.926725645585917
1906	0.92758780978718
1907	0.928684806913579
1908	0.929615175354547
1909	0.930590552134307
1910	0.931422550062336
1911	0.932202933433233
1912	0.93314323461614
1913	0.934002041700823
1914	0.934683434880617
1915	0.935319760378069
1916	0.936109222802346
1917	0.936634418583311
1918	0.936919857083429
1919	0.937142989348502
1920	0.93728693892663
1921	0.937357915742334
1922	0.937268196152688
1923	0.936979255309802
1924	0.93718822775219
1925	0.937932249762994
1926	0.93803595647767
1927	0.938059312848249
1928	0.938102882223248
1929	0.937782475291154
1930	0.937551761316361
1931	0.93743825412009
1932	0.93735903239665
1933	0.937343185402809
1934	0.937250409672526
1935	0.937271281833216
1936	0.937565668368326
1937	0.937813044696925
1938	0.938097920142913
1939	0.938172477901334
1940	0.938293152880454
1941	0.938271096684637
1942	0.937884791461745
1943	0.937698727282096
1944	0.937500456064025
1945	0.937630486827081
1946	0.937364063315896
1947	0.93687139842396
1948	0.936940916939022
1949	0.937220606480302
1950	0.937349193031966
1951	0.937865670099141
1952	0.938090112310907
1953	0.937858322255233
1954	0.93794929917693
1955	0.938113698455734
1956	0.938515805841392
1957	0.939207275979419
1958	0.939871090625102
1959	0.940169240706858
1960	0.94022071749585
1961	0.940531263768597
1962	0.940600706612432
1963	0.940672254641664
1964	0.940902252657732
1965	0.941290014895998
1966	0.941811966235936
1967	0.941813887950653
1968	0.94163044697261
1969	0.941733713115284
1970	0.941360523102509
1971	0.94125307888218
1972	0.941696500949965
1973	0.942260079015252
1974	0.942422538630276
1975	0.942156549862408
1976	0.942260540770425
1977	0.942481898315048
1978	0.942595622966029
1979	0.942755582344013
1980	0.942902796262999
1981	0.942988491683614
1982	0.943035129019817
1983	0.943069076401399
1984	0.943162894417193
1985	0.943249193125155
1986	0.943290359265769
1987	0.943337833318371
1988	0.943504219519325
1989	0.943482880681923
1990	0.943192424260972
1991	0.943250970990476
1992	0.943686406825516
1993	0.943546016161291
1994	0.943299961266565
1995	0.942994516173833
1996	0.942004917702606
1997	0.941512048059888
1998	0.941215972010125
1999	0.941116444637227
2000	0.941199207508379
2001	0.941582211999641
2002	0.941708186258312
2003	0.942064134164812
2004	0.942048518306558
2005	0.941603743617035
2006	0.941537482505047
2007	0.941650103549176
2008	0.941502901539137
2009	0.941126145468002
2010	0.941164868118567
2011	0.941324405792774
2012	0.941367038242503
2013	0.94180891640948
2014	0.942058538165738
2015	0.942166169219513
2016	0.941921305792262
2017	0.941833788294499
2018	0.941924670871031
2019	0.941649797095834
2020	0.940846655266631
2021	0.940692105455222
2022	0.940884484204377
2023	0.940675162631966
2024	0.9405190366859
2025	0.940481517397435
2026	0.940094641587989
2027	0.939915621041215
2028	0.940236969370075
2029	0.94034469484134
2030	0.94036780996854
2031	0.940175499315055
2032	0.940141729880934
2033	0.940008326875009
2034	0.94024249318616
2035	0.940808026069181
2036	0.941028018050997
2037	0.941483268961704
2038	0.94156750176
2039	0.941025185409555
2040	0.94095409365066
2041	0.941008130475675
2042	0.941043244113899
2043	0.941386912226159
2044	0.94150574894755
2045	0.941565678699628
2046	0.94130299899683
2047	0.941453907979018
2048	0.941882305126087
2049	0.941737449857886
2050	0.941327786011094
2051	0.941418492417927
2052	0.94145376374235
2053	0.941295530533709
2054	0.941589604895859
2055	0.941539599149093
2056	0.940697667085476
2057	0.940395510765363
2058	0.940595506599303
2059	0.940538281107578
2060	0.940476213672812
2061	0.940368185294293
2062	0.940194919661202
2063	0.939767572655026
2064	0.939784073670341
2065	0.939923362523869
2066	0.940180533329921
2067	0.940845435664516
2068	0.941127870044766
2069	0.941252860527453
2070	0.94151584146545
2071	0.941836542429331
2072	0.941943645105791
2073	0.941851178357327
2074	0.942034937116197
2075	0.942294585336507
2076	0.942394440475757
2077	0.94255964974861
2078	0.942830742276596
2079	0.943139913019087
2080	0.943116034499532
2081	0.943178414826995
2082	0.943599083478929
2083	0.943526360180125
2084	0.942881676207245
2085	0.94267601661364
2086	0.942394821839947
2087	0.942410809393319
2088	0.942724958292396
2089	0.942966649549387
2090	0.943688840929006
2091	0.943796369593111
2092	0.943559263460132
2093	0.943371473465025
2094	0.942556283617736
2095	0.942166834170882
2096	0.941988182629826
2097	0.942146048662058
2098	0.941311533074825
2099	0.941128704637859
2100	0.940920416839971
2101	0.940524977423344
2102	0.939999926881123
2103	0.939637790741911
2104	0.939606438873995
2105	0.939710771047566
2106	0.939253684645718
2107	0.939049172239415
2108	0.938551361798615
2109	0.937195820771796
2110	0.936113532604954
2111	0.935313192501756
2112	0.934441122488019
2113	0.93323841921169
2114	0.932256359513785
2115	0.931660903152842
2116	0.930768791057687
2117	0.929838357010951
2118	0.929170192130363
2119	0.928797854302004
2120	0.928704484136309
2121	0.928608941701303
2122	0.928887707576022
2123	0.928759037454397
2124	0.928393325382004
2125	0.92840286935846
2126	0.928578552593525
2127	0.928485237950846
2128	0.928500556943222
2129	0.928367019496882
2130	0.928215980084202
2131	0.927628492189436
2132	0.926657368109279
2133	0.925914997781013
2134	0.924740677406882
2135	0.923778643084627
2136	0.923270765527972
2137	0.922770606986373
2138	0.921065379739022
2139	0.919552807526553
2140	0.918552751544581
2141	0.917273656288119
2142	0.91670884683156
2143	0.916905924755376
2144	0.917119490982117
2145	0.917682130115447
2146	0.917985476878311
2147	0.918559765580382
2148	0.919024662533398
2149	0.919276878974253
2150	0.919560810125646
2151	0.919861920453628
2152	0.92040927083655
2153	0.921176691889209
2154	0.921508407068158
2155	0.921679770265721
2156	0.922072845989873
2157	0.922565999418629
2158	0.92254933103904
2159	0.922428158903597
2160	0.922561745590865
2161	0.921683349016833
2162	0.920523284043838
2163	0.919829800157569
2164	0.919396523593347
2165	0.918658346272435
2166	0.91764375702415
2167	0.917281190167516
2168	0.91705562774445
2169	0.916953174225181
2170	0.917450003325235
2171	0.917749122541516
2172	0.917901525225352
2173	0.918073464812762
2174	0.918395513265929
2175	0.918788198699271
2176	0.919168451619686
2177	0.919493860864273
2178	0.920070770169072
2179	0.920328371373762
2180	0.920075103304746
2181	0.920158307787238
2182	0.920495840909694
2183	0.920606161843249
2184	0.920608110390008
2185	0.920849830751821
2186	0.92098682712491
2187	0.92079408489763
2188	0.920980680483595
2189	0.921535773557013
2190	0.921637595321239
2191	0.921629579568071
2192	0.92167602611871
2193	0.921315744748939
2194	0.921474415506135
2195	0.922149836646153
2196	0.922400810352664
2197	0.922756092082139
2198	0.92282967295364
2199	0.92261021324053
2200	0.922278577874873
2201	0.921314683296085
2202	0.921286073118979
2203	0.922270340479746
2204	0.921966434959358
2205	0.921226516784376
2206	0.920931265356494
2207	0.920176591762176
2208	0.91920149154227
2209	0.918830495048658
2210	0.9180640114864
2211	0.916688794870539
2212	0.914679800317744
2213	0.913242049211455
2214	0.912423712041999
2215	0.912053913810412
2216	0.911107063598655
2217	0.909219034974459
2218	0.906852110185027
2219	0.904833456945457
2220	0.901567703940634
2221	0.899752805708405
2222	0.899524430231741
2223	0.89760907451247
2224	0.895076168005351
2225	0.892961609399387
2226	0.890430229354967
2227	0.887928211567498
2228	0.88576393226538
2229	0.883410887225723
2230	0.880608532324985
2231	0.877955459147354
2232	0.875248729698126
2233	0.872972493532119
2234	0.87112842184973
2235	0.868744054393707
2236	0.866497541422446
2237	0.864190941187796
2238	0.861606859294119
2239	0.858630157962756
2240	0.85542176326678
2241	0.852388197719553
2242	0.849121456925696
2243	0.845627887376925
2244	0.842076982304884
2245	0.839120685838618
2246	0.835203827010144
2247	0.830484208382187
2248	0.825487072146456
2249	0.820812514338025
2250	0.815850933128869
2251	0.810983445429781
2252	0.806439541701631
2253	0.802337122441594
2254	0.797814976952019
2255	0.793215637856157
2256	0.78880979520652
2257	0.784507388640496
2258	0.780033582473387
2259	0.775612647839388
2260	0.771079700555864
2261	0.766451415702169
2262	0.761543916840478
2263	0.756444996304189
2264	0.751588842063533
2265	0.746853355259113
2266	0.741378663433609
2267	0.735889373981667
2268	0.729975477254198
2269	0.723654412343364
2270	0.716522579440616
2271	0.709171888799742
2272	0.700855104964422
2273	0.691390311333709
2274	0.681436394939414
2275	0.670936039093715
2276	0.65986769568264
2277	0.64836666626038
2278	0.635593989571738
2279	0.621351120617049
2280	0.60726231902555
2281	0.592310523099265
2282	0.577148502414224
2283	0.561549434815074
2284	0.546351809483885
2285	0.531247288225649
2286	0.515299435161897
2287	0.498108738492385
2288	0.482766311709699
2289	0.467969458995734
2290	0.452861952922234
2291	0.439183349138446
2292	0.427508026360106
2293	0.414758828160458
2294	0.402441947309593
2295	0.392341429167
2296	0.382267910050055
2297	0.372961918037263
2298	0.364689780630716
2299	0.356637759005708
2300	0.349205590708029
2301	0.342001901119969
2302	0.335389066888135
2303	0.328704569548982
2304	0.321790163493708
2305	0.316660075034824
2306	0.31221749342819
2307	0.308746474440615
2308	0.306522412045634
2309	0.305351141239673
2310	0.304608454829819
2311	0.305901913787869
2312	0.309118920868267
2313	0.313394934267709
2314	0.319336246142221
2315	0.325815105876077
2316	0.334355076727907
2317	0.342067858203833
2318	0.350883644921608
2319	0.358059109680748
2320	0.364473693971743
2321	0.370515584278966
2322	0.375750180740138
2323	0.380613548684722
2324	0.384996846903619
2325	0.389059449079823
2326	0.393030829080009
2327	0.395445220619531
2328	0.396331170674921
2329	0.398063642695009
2330	0.398610172962324
2331	0.399891127164115
2332	0.401425972080331
2333	0.404164492286528
2334	0.408139188554399
2335	0.41094328658947
2336	0.414084346922041
2337	0.417603659964327
2338	0.42087486136094
2339	0.423297399177655
2340	0.425384773080843
2341	0.428842493467728
2342	0.43348450490939
2343	0.435164296809412
2344	0.436298919436618
2345	0.437488004025746
2346	0.43616936226604
2347	0.43467273694937
2348	0.434229290980504
[truncated: 152 more rows]
