# Supplementary material for: Machine learning-assisted non-destructive plasticizer identification and quantification in historical PVC objects based on IR spectroscopy
Source: Sci Rep. 2022 Mar 23;12:5017. doi: 10.1038/s41598-022-08862-1 (PMC8943100; doi:10.1038/s41598-022-08862-1)
Supplement: Supplementary file 1 — Supplementary Information 1. [file 41598_2022_8862_MOESM1_ESM.zip › Plasticizers_PVC_data/NIR_all/HS153_idle.txt]

Wavelength	C:\Documents and Settings\All Users\Application Data\ASD\Indico Pro\Projects\David\HS153_idle.txt
350	0.344640252405787
351	0.333812471689982
352	0.305474426976914
353	0.287335209104576
354	0.281312777890418
355	0.276838188550676
356	0.242866798597654
357	0.20383730997506
358	0.190599928062645
359	0.184540828422049
360	0.179889909905027
361	0.17447278947017
362	0.17145795501653
363	0.164262296311085
364	0.1517184778396
365	0.142404864555728
366	0.135151871899364
367	0.131466564864556
368	0.137783460780432
369	0.133610910653538
370	0.120776005362097
371	0.113651346491548
372	0.108361929188585
373	0.103971220706509
374	0.100708178834942
375	0.105767634045346
376	0.107111373365526
377	9.57965669831585E-02
378	8.89872898848838E-02
379	8.57151510216573E-02
380	8.43644194175374E-02
381	8.57111864532969E-02
382	8.78119698600502E-02
383	8.78306243668387E-02
384	7.96779166631755E-02
385	7.49848853160857E-02
386	0.074584723553696
387	0.072474823835534
388	7.19279267709527E-02
389	0.072550138802875
390	7.27770782910513E-02
391	7.00183573795205E-02
392	6.76221608764932E-02
393	6.85060418196717E-02
394	6.87288805810738E-02
395	6.68493328666585E-02
396	0.063599436433262
397	6.52995936111076E-02
398	6.42645385378893E-02
399	5.99474448803477E-02
400	6.18170861476324E-02
401	6.39327017688191E-02
402	6.47054702234373E-02
403	6.45909588333501E-02
404	0.065467145596989
405	6.79096475361828E-02
406	0.071930424183309
407	7.68075094022115E-02
408	8.28634824120001E-02
409	9.07971739124983E-02
410	0.102115430295624
411	0.116954519465728
412	0.134983546652334
413	0.155194557638986
414	0.178957839185857
415	0.206548696173172
416	0.236900525874533
417	0.270681679376879
418	0.307153814194614
419	0.344524529892892
420	0.380968295362399
421	0.416340692771796
422	0.45125251766126
423	0.484292156601891
424	0.515146630639422
425	0.543839045817455
426	0.570276194013142
427	0.593634025905744
428	0.613778198925003
429	0.632316191731558
430	0.649525373823431
431	0.665565338521325
432	0.680381096015946
433	0.693081442083319
434	0.703954477501321
435	0.714051804333807
436	0.722514373209508
437	0.729433064646696
438	0.73520061011255
439	0.739997046336448
440	0.74374666009918
441	0.746318878559587
442	0.747494727642905
443	0.748228990243239
444	0.74901135661825
445	0.749297702591151
446	0.749091741150781
447	0.748637502183007
448	0.74854911325501
449	0.748303563983796
450	0.748198919720476
451	0.748940170656525
452	0.749563001829974
453	0.750188307984105
454	0.751159854436525
455	0.752105051471549
456	0.753041454639611
457	0.754065200889652
458	0.755332990258752
459	0.756900014162448
460	0.758674357686046
461	0.760334918739561
462	0.761768919024655
463	0.763035874896095
464	0.764405364161344
465	0.765416531652936
466	0.766290622673309
467	0.767493006796037
468	0.768558849912947
469	0.769220669478795
470	0.769383395045854
471	0.769686417841431
472	0.769748609076936
473	0.769421247533666
474	0.769389580021181
475	0.769361916431949
476	0.769173320157714
477	0.76877758307677
478	0.768297266360885
479	0.767736573835751
480	0.767036167677968
481	0.76668314541086
482	0.76644804067738
483	0.765937962951534
484	0.765364716799378
485	0.76476936474009
486	0.764213895830944
487	0.763907090368007
488	0.763772151869586
489	0.763635957505117
490	0.763096927967376
491	0.762638625698615
492	0.762383261558005
493	0.762211036269126
494	0.761894629364019
495	0.761586363726088
496	0.761562697565319
497	0.761585104143345
498	0.76141392328985
499	0.760975228786791
500	0.760943399025073
501	0.760836747896585
502	0.760439129668143
503	0.760188215110019
504	0.760345756813098
505	0.760703677070243
506	0.760474179546143
507	0.760418962459187
508	0.760608574909504
509	0.760829758537887
510	0.760935636756081
511	0.761108084775386
512	0.761508472657197
513	0.761681013187803
514	0.762020803958104
515	0.762702345718083
516	0.76314133275933
517	0.763823283019541
518	0.76481181581313
519	0.765684613086655
520	0.766317564082915
521	0.766947808366206
522	0.768034225523938
523	0.769265599792596
524	0.770569161003777
525	0.771893750626388
526	0.772996283912032
527	0.77416526452071
528	0.775582339957766
529	0.776986761553587
530	0.778446381599797
531	0.780022125624156
532	0.781802359995082
533	0.783419919457887
534	0.784862840502503
535	0.786336728173767
536	0.78802998034961
537	0.789815279208114
538	0.791497603033515
539	0.793074104689936
540	0.79463808732245
541	0.796266274729164
542	0.797943878521503
543	0.799495191917958
544	0.800917312620307
545	0.802460172760572
546	0.803902081709025
547	0.805252546764244
548	0.806638715931631
549	0.808088909867461
550	0.809443216405779
551	0.810553719010201
552	0.811777910311367
553	0.812998170894927
554	0.814098983957749
555	0.815137275315881
556	0.816125932601227
557	0.817067466513642
558	0.817940040338476
559	0.818889606640826
560	0.819855518639643
561	0.820659870910129
562	0.82134189358958
563	0.822021254972232
564	0.822797016099442
565	0.823441818698192
566	0.824097121925938
567	0.824855665830096
568	0.825609389452055
569	0.826243841789157
570	0.826776500804465
571	0.827385802691966
572	0.828054869160169
573	0.828747762822397
574	0.829406618743245
575	0.830089094786187
576	0.83073610813378
577	0.831298353690724
578	0.831907448040348
579	0.832505718465498
580	0.833154856392792
581	0.834242537361563
582	0.835361584558188
583	0.836367581008258
584	0.837318405849353
585	0.838015466135813
586	0.838568460776615
587	0.839175813297603
588	0.8397669942803
589	0.840282597201998
590	0.840699201465029
591	0.841187609212396
592	0.841649300827634
593	0.842075648230514
594	0.842664752216827
595	0.843397257213311
596	0.844269804455681
597	0.845281638204642
598	0.846369461982205
599	0.847764063704716
600	0.849672386679013
601	0.851643594135097
602	0.853537512474233
603	0.855158556674647
604	0.856091505156868
605	0.856761351181116
606	0.857315594829247
607	0.857560559608708
608	0.857916110428628
609	0.858400848710642
610	0.858842332652457
611	0.859322574855565
612	0.860051414815999
613	0.861189641228821
614	0.862403030904725
615	0.863688769830599
616	0.865029307929462
617	0.866236831294059
618	0.867411447400624
619	0.868643987813876
620	0.870027865372937
621	0.871515882119808
622	0.873050451771574
623	0.874596399341829
624	0.876103269057019
625	0.877624843304604
626	0.879178789284362
627	0.880668611316636
628	0.882197307565036
629	0.883818441006004
630	0.885566328402553
631	0.887160629265081
632	0.888644381688278
633	0.890205026373081
634	0.891856104961923
635	0.893543543726823
636	0.89521502990679
637	0.896903875098183
638	0.898585553171414
639	0.900264154407742
640	0.902010527831566
641	0.903715460772151
642	0.905455173138524
643	0.907408205292063
644	0.909260974649351
645	0.911068157150144
646	0.912940393260945
647	0.914700725782554
648	0.916491080131427
649	0.918383524455388
650	0.920233743276575
651	0.922110438886978
652	0.924009113672527
653	0.925866464085571
654	0.927746478665064
655	0.929657495079854
656	0.93158269136124
657	0.933463830230717
658	0.935318872129684
659	0.937162610793559
660	0.938988682683509
661	0.940801972387202
662	0.942643251183187
663	0.944595762125254
664	0.946505320987174
665	0.948362296673595
666	0.950209745532858
667	0.952041271783274
668	0.953858492349161
669	0.95567594175903
670	0.957559294003388
671	0.959503087939292
672	0.96145238545533
673	0.963274941685309
674	0.96511421598857
675	0.966984940295729
676	0.968851291853006
677	0.970691667524682
678	0.972532807173933
679	0.97439268773504
680	0.976215029846474
681	0.977997420420213
682	0.979756880297566
683	0.981527028598691
684	0.98332314186433
685	0.985102533283653
686	0.986791051055001
687	0.98846513476097
688	0.990136272432979
689	0.991803872941809
690	0.993478786740299
691	0.995131312290335
692	0.996742989537646
693	0.998301679687841
694	0.99981846836047
695	1.0013236272137
696	1.00285525952908
697	1.00431236001763
698	1.00570520053868
699	1.00707011665708
700	1.00846488802473
701	1.00979491067984
702	1.01106144777006
703	1.01241911964362
704	1.01377569855165
705	1.01509362960379
706	1.01635787001685
707	1.01757555793162
708	1.01874780082539
709	1.0198820719101
710	1.02101631831097
711	1.02212391023809
712	1.0231857680445
713	1.02419453193943
714	1.02518138345967
715	1.0261075938471
716	1.02691958943251
717	1.02781304846049
718	1.02877522543366
719	1.02973690751747
720	1.03056562097563
721	1.03142530374922
722	1.03231487916527
723	1.03302506919526
724	1.03369781547551
725	1.03436985100153
726	1.03504168741155
727	1.03573003866179
728	1.03642506289434
729	1.03710519072058
730	1.03772169775114
731	1.03836139413652
732	1.03902817345724
733	1.03964330149791
734	1.04026476016603
735	1.04086749898633
736	1.04141779359637
737	1.04200378824457
738	1.04258267681762
739	1.04312118352284
740	1.04363146160615
741	1.04411963144695
742	1.04457492271135
743	1.04497602410663
744	1.04541563861586
745	1.04591076871749
746	1.04644343724741
747	1.0469593832586
748	1.04739917471004
749	1.04778643089926
750	1.04830392639385
751	1.04876649463884
752	1.04920573483524
753	1.04975224505312
754	1.05033476053567
755	1.05088296860614
756	1.05135468208596
757	1.05178625648144
758	1.05226101531957
759	1.05277341045624
760	1.05320835144005
761	1.05370327961157
762	1.05419591642622
763	1.05457553254149
764	1.05495371273004
765	1.05538905398033
766	1.05586241223377
767	1.05618217166981
768	1.0564751450078
769	1.05679322864491
770	1.05714558522178
771	1.05762431150879
772	1.05808582226945
773	1.05838534609482
774	1.05864552725899
775	1.05884712865637
776	1.05903925991364
777	1.05940234354111
778	1.05966184812996
779	1.05986358907628
780	1.06017867351407
781	1.06055302516542
782	1.06089294237367
783	1.06115623958588
784	1.06145234863075
785	1.06170822304459
786	1.06192550573695
787	1.06216802104128
788	1.06250501251781
789	1.0628328680609
790	1.06303722345512
791	1.06319092643002
792	1.06334858143467
793	1.06352989156868
794	1.0636956126654
795	1.06396773209774
796	1.06426802691603
797	1.06444199890015
798	1.06454020668012
799	1.06466593370189
800	1.06488496427539
801	1.06515647077059
802	1.06545290739655
803	1.0657178485272
804	1.06587800227291
805	1.06603058096777
806	1.06622075986194
807	1.06647186176998
808	1.06678292538693
809	1.06709123018407
810	1.06734921551349
811	1.06753250405564
812	1.06760939760158
813	1.06768594578507
814	1.06789279071981
815	1.06811780845414
816	1.06843048454462
817	1.06882377150398
818	1.06911094503566
819	1.06928511128774
820	1.06937011327671
821	1.06942994939876
822	1.06962063588549
823	1.06984491499241
824	1.07002416508871
825	1.07028345766814
826	1.0705317110605
827	1.07071904598025
828	1.07083216025395
829	1.07098501316924
830	1.07120816848995
831	1.07150488293949
832	1.07189261384437
833	1.0722039221362
834	1.07238844513876
835	1.07254869153882
836	1.07264996527348
837	1.07285095811195
838	1.07329307547507
839	1.07364223312661
840	1.07381091864642
841	1.07386744953561
842	1.07412758492279
843	1.07436039833042
844	1.07455863182702
845	1.0747975875865
846	1.07503911710172
847	1.07524921651779
848	1.07542714301092
849	1.07563945104749
850	1.0759360093555
851	1.07628169467399
852	1.07658324660426
853	1.07679370575345
854	1.07694092157306
855	1.07706663724115
856	1.07719715082958
857	1.07733819375056
858	1.07752173245321
859	1.07779598917059
860	1.07812068659902
861	1.0783957174041
862	1.07853852452185
863	1.07856532580081
864	1.07852564966779
865	1.07850751140425
866	1.07863282648314
867	1.07883500320963
868	1.07905254215994
869	1.07924010160644
870	1.07942899070088
871	1.07963544522608
872	1.07980098069601
873	1.07978181627653
874	1.07975054657352
875	1.07974114142037
876	1.07976015114608
877	1.07988476875848
878	1.08003407083492
879	1.08016818605304
880	1.0803138027456
881	1.0802922176893
882	1.08015153528125
883	1.08000451260462
884	1.07984354379613
885	1.07973255389029
886	1.07962306097452
887	1.07929972816114
888	1.07902146126252
889	1.0787836541636
890	1.07851189709745
891	1.07827378584237
892	1.07803699302147
893	1.07776122758928
894	1.07740292252136
895	1.07704126127317
896	1.07673504561725
897	1.07652432382726
898	1.07637778569071
899	1.07633384698141
900	1.07634759797533
901	1.07624736495291
902	1.07610528960151
903	1.07601614075018
904	1.07603474476453
905	1.07592209235525
906	1.07579702448354
907	1.07570000416105
908	1.07552907047878
909	1.07542820703915
910	1.0753781626142
911	1.07531874882243
912	1.07528032919141
913	1.07522780936766
914	1.07518057933114
915	1.07522906484333
916	1.07540032665203
917	1.07568762955951
918	1.07606469623723
919	1.07648810426715
920	1.0770020577902
921	1.07760007960268
922	1.07821803051739
923	1.07899270061632
924	1.07980607378021
925	1.0805602800217
926	1.08153815705531
927	1.08241671780194
928	1.08313329483465
929	1.08388397351035
930	1.08466823277652
931	1.0854221476686
932	1.08610735118287
933	1.08683077464659
934	1.08754136318458
935	1.08822821119886
936	1.08890925784269
937	1.08957838418204
938	1.0902207232971
939	1.09083815143161
940	1.09151570365593
941	1.09195686140733
942	1.09226373940179
943	1.09274610823549
944	1.09323642504205
945	1.09351760622316
946	1.09359743158921
947	1.09397807617635
948	1.09424388889767
949	1.09443050933135
950	1.09472643201213
951	1.09499944552772
952	1.09538570569442
953	1.0959102514632
954	1.09640918072812
955	1.09669205567558
956	1.09683415645928
957	1.09701311869837
958	1.0974007243847
959	1.09760730325511
960	1.0976720086049
961	1.09808503313291
962	1.0983796228221
963	1.09856960514258
964	1.09875509031229
965	1.09893506586142
966	1.09922744123154
967	1.0994895590077
968	1.09945362281283
969	1.09962109131911
970	1.09992558785462
971	1.10024076130435
972	1.10050650280712
973	1.10074657113849
974	1.10087987936129
975	1.10086893804688
976	1.10124863064164
977	1.10140994514884
978	1.10125284389494
979	1.10147220847242
980	1.10175798733376
981	1.1019033653161
982	1.10183732686755
983	1.10195574124129
984	1.101910985199
985	1.10175146184694
986	1.10182916879539
987	1.10193250703383
988	1.10211258793394
989	1.10234139419204
990	1.10229897138043
991	1.10227523895888
992	1.10232984004644
993	1.10241296897234
994	1.10242684834445
995	1.10249206848287
996	1.10255497715841
997	1.10232675734545
998	1.10230879173559
999	1.10228086381878
1000	1.10203454446486
1001	1.07579110181878
1002	1.07489395381567
1003	1.07491527621919
1004	1.07496267527786
1005	1.0749733349767
1006	1.07605101143644
1007	1.07609799075809
1008	1.07499644115108
1009	1.07456885881156
1010	1.07436615494668
1011	1.0739177395115
1012	1.07345557163118
1013	1.07293131951044
1014	1.0730818909976
1015	1.07341412326164
1016	1.07353335520288
1017	1.07446492020719
1018	1.07440851846115
1019	1.0733430629752
1020	1.072966603618
1021	1.07230572793509
1022	1.07235430506466
1023	1.07344360700745
1024	1.073615677524
1025	1.07376764174801
1026	1.07378125082126
1027	1.07354453206728
1028	1.07243690722526
1029	1.07222776900688
1030	1.07259268692392
1031	1.07215849832125
1032	1.07121187153399
1033	1.07124362264427
1034	1.0711201846894
1035	1.07157734199473
1036	1.07366217348323
1037	1.07409126108808
1038	1.0736597482202
1039	1.07362358292379
1040	1.07268250779883
1041	1.07257993665727
1042	1.07350577792122
1043	1.07387646207861
1044	1.07416808092643
1045	1.07448817185989
1046	1.07481052251185
1047	1.07479848109287
1048	1.07509731347047
1049	1.07579076487994
1050	1.07607331062294
1051	1.07647191528264
1052	1.07627969530247
1053	1.07548550635779
1054	1.07510511673674
1055	1.07394742705651
1056	1.07392275527106
1057	1.0753873796018
1058	1.07564614868902
1059	1.07526800409967
1060	1.07590758440196
1061	1.07603504865913
1062	1.07543717756114
1063	1.0752775056513
1064	1.07562274198976
1065	1.07557756935592
1066	1.07502709513137
1067	1.07505432772025
1068	1.07542174387154
1069	1.07570968870806
1070	1.07659547530022
1071	1.07645516898425
1072	1.07512169350121
1073	1.07500937289747
1074	1.07500504309158
1075	1.07508213361282
1076	1.07567098089465
1077	1.07732383904791
1078	1.07750208754161
1079	1.07675157108296
1080	1.07646143749469
1081	1.07556138555138
1082	1.07560984275667
1083	1.07637360363369
1084	1.07663987367562
1085	1.07738808151633
1086	1.07756241084919
1087	1.07712692926139
1088	1.0767867216984
1089	1.07576019369349
1090	1.07576480887886
1091	1.07641183458506
1092	1.07697732148902
1093	1.07728786578693
1094	1.0776408377804
1095	1.07662194444472
1096	1.07504781259762
1097	1.0750078666614
1098	1.07584839947832
1099	1.07615396306443
1100	1.07735131431445
1101	1.07766926235457
1102	1.07731053929953
1103	1.07697571441066
1104	1.07626617517403
1105	1.07599433871145
1106	1.07559553794832
1107	1.07540468960594
1108	1.07578054218167
1109	1.07577539820465
1110	1.07556561428172
1111	1.07587693713052
1112	1.0757367461154
1113	1.07579785082245
1114	1.07556011668778
1115	1.07500165998069
1116	1.0746055635289
1117	1.07427067138378
1118	1.07374908311516
1119	1.07304976295557
1120	1.07276782302366
1121	1.07273623867008
1122	1.07218739747101
1123	1.07155090517413
1124	1.07109975510552
1125	1.07020788138264
1126	1.06976026442421
1127	1.06970089293921
1128	1.06917984216617
1129	1.06802879376582
1130	1.06675650714919
1131	1.06617186244257
1132	1.06578121702987
1133	1.06494417701322
1134	1.06446394078578
1135	1.06330280733793
1136	1.06104062844501
1137	1.05983222321172
1138	1.05939927297427
1139	1.05810869086912
1140	1.05671593882778
1141	1.05522527296646
1142	1.05301360320594
1143	1.05112534468303
1144	1.04941522220007
1145	1.04808178805156
1146	1.04609580162975
1147	1.0441363866985
1148	1.04292840742919
1149	1.04130578011203
1150	1.03927602536478
1151	1.03729838517112
1152	1.03495282765994
1153	1.03194353068181
1154	1.02926785712525
1155	1.02689420959253
1156	1.02387434297274
1157	1.02083820184696
1158	1.01706008452426
1159	1.01225902600942
1160	1.00812899971493
1161	1.00416041240559
1162	0.999489909317289
1163	0.995196507428424
1164	0.990959165068428
1165	0.986272013280176
1166	0.982058160743879
1167	0.977842904902621
1168	0.973958350199983
1169	0.970852945376923
1170	0.967440748396373
1171	0.964727882016084
1172	0.962796032533056
1173	0.960909611936282
1174	0.959108660608264
1175	0.957789252322333
1176	0.956897556918626
1177	0.956046873008159
1178	0.95572566173763
1179	0.955183338038891
1180	0.954640649812898
1181	0.954087783483733
1182	0.953828613217404
1183	0.952892782449627
1184	0.95180985449857
1185	0.950952563285935
1186	0.949378117171922
1187	0.947820611639258
1188	0.946518945338534
1189	0.944929885621458
1190	0.94342590179139
1191	0.941745809024367
1192	0.940589594811275
1193	0.939572324324271
1194	0.938632059759062
1195	0.937895946329531
1196	0.937579703026286
1197	0.937365437171525
1198	0.937489438992789
1199	0.938112227169645
1200	0.938740670728509
1201	0.939610674890703
1202	0.941318179725942
1203	0.943437379924527
1204	0.945427036541366
1205	0.947649075602089
1206	0.949967032850117
1207	0.952293908521547
1208	0.955419047692114
1209	0.958565636278688
1210	0.961153191643604
1211	0.964135795436651
1212	0.96729444047245
1213	0.970394456348809
1214	0.973669460253384
1215	0.976814669522162
1216	0.979883338001742
1217	0.98282191899717
1218	0.985555788021232
1219	0.98857491499403
1220	0.991713611622838
1221	0.994792843900182
1222	0.997982960094103
1223	1.00105082756497
1224	1.00372021777246
1225	1.00640498420321
1226	1.0091120330038
1227	1.01169294331346
1228	1.01406198341458
1229	1.01603908002604
1230	1.01790103985205
1231	1.01981040790272
1232	1.02160627997533
1233	1.02355399973298
1234	1.02510043140502
1235	1.02622144632746
1236	1.02753834967426
1237	1.02893909370839
1238	1.03010342759642
1239	1.03121319497536
1240	1.03220882354842
1241	1.03294391846047
1242	1.03342896147106
1243	1.03419704716689
1244	1.03481825644974
1245	1.03518750139828
1246	1.0360026955383
1247	1.0368473883109
1248	1.03714844840635
1249	1.03734676004753
1250	1.03762895369793
1251	1.03786304791603
1252	1.03805673698154
1253	1.03841524184362
1254	1.03892992553608
1255	1.03927637843071
1256	1.0394094439301
1257	1.03970019798333
1258	1.0399403423473
1259	1.04013122494633
1260	1.04022134995201
1261	1.040665896211
1262	1.04086735694574
1263	1.04123723913446
1264	1.04150335057168
1265	1.04141819313628
1266	1.04140295072865
1267	1.04146412046737
1268	1.04131339826423
1269	1.04123170974931
1270	1.04150810717843
1271	1.04151459720133
1272	1.04139791624223
1273	1.04140395962979
1274	1.04132317133305
1275	1.04151665083975
1276	1.04177100920347
1277	1.0417998373331
1278	1.04183687817406
1279	1.04159127111107
1280	1.04153065424184
1281	1.0415873198906
1282	1.04159461384181
1283	1.04157704034039
1284	1.0416302935053
1285	1.04161295135668
1286	1.04165408390583
1287	1.04160403210509
1288	1.04136012906872
1289	1.04142778028007
1290	1.04154637602007
1291	1.04142539378993
1292	1.04147675542154
1293	1.0415465067147
1294	1.04144896848641
1295	1.04145322640517
1296	1.04145444324315
1297	1.04113846574364
1298	1.04085227457954
1299	1.04109927216587
1300	1.0413507217248
1301	1.04128613611779
1302	1.04135365020534
1303	1.04138278183027
1304	1.04127787675325
1305	1.04116955742175
1306	1.04113436138115
1307	1.04094796342165
1308	1.04082639999352
1309	1.04051977915528
1310	1.04023292478638
1311	1.04037263487318
1312	1.04044645518158
1313	1.04043513488279
1314	1.04037614007815
1315	1.04000229578808
1316	1.03937537545036
1317	1.03893426273589
1318	1.03902695114701
1319	1.03929854785724
1320	1.03920432627641
1321	1.03884920402672
1322	1.03837143908525
1323	1.0378966325505
1324	1.03777508945084
1325	1.03768273160064
1326	1.03746418397887
1327	1.03680471334508
1328	1.03618563693549
1329	1.03541435514389
1330	1.03495605124834
1331	1.03453893669407
1332	1.03420283029951
1333	1.03400337829711
1334	1.03322461987431
1335	1.03239892776609
1336	1.03192676136626
1337	1.03122183625804
1338	1.03026369779037
1339	1.02936407744701
1340	1.02830969418544
1341	1.02752745276969
1342	1.02707757167347
1343	1.02621438944139
1344	1.02528491032397
1345	1.02454780578645
1346	1.02373435572939
1347	1.02295416204707
1348	1.02221835149917
1349	1.02134664557116
1350	1.02045929104911
1351	1.01974936145823
1352	1.01904499073965
1353	1.01813717030197
1354	1.01692457369335
1355	1.0157322462194
1356	1.01478937366857
1357	1.01360947726988
1358	1.01231548009339
1359	1.01096498585155
1360	1.00960392293575
1361	1.00799040733885
1362	1.00643189707567
1363	1.00475693993884
1364	1.00285887034721
1365	1.00094853365462
1366	0.998658994374142
1367	0.996068158576221
1368	0.993534609336965
1369	0.990797645602271
1370	0.987920360930668
1371	0.985130683971444
1372	0.982189233219551
1373	0.978898855873253
1374	0.975542875991321
1375	0.972353686943974
1376	0.969191060488091
1377	0.96595743982389
1378	0.962570566730476
1379	0.959091553633676
1380	0.955697092952091
1381	0.952397823205574
1382	0.94924954166798
1383	0.946224864384124
1384	0.943114642368109
1385	0.939849038988916
1386	0.936658257965757
1387	0.933433848912087
1388	0.930150614846219
1389	0.926773124670943
1390	0.923546364193716
1391	0.920455800443167
1392	0.917873961488697
1393	0.916051714772811
1394	0.914592415257362
1395	0.913483383750904
1396	0.912874006934615
1397	0.91262122729833
1398	0.91273002670842
1399	0.913001815877272
1400	0.913194986874338
1401	0.913369435332301
1402	0.913380341527767
1403	0.913127239761597
1404	0.912988527330106
1405	0.91268084880976
1406	0.911915466755488
1407	0.911299044851355
1408	0.91096970689953
1409	0.910404816874422
1410	0.909573663341135
1411	0.908970958805514
1412	0.908351295398836
1413	0.907423123752701
1414	0.906675592711212
1415	0.906191649043512
1416	0.90554088062221
1417	0.904940334434726
1418	0.904729134533982
1419	0.904472091775738
1420	0.904108967240843
1421	0.904125582031304
1422	0.904122058463799
1423	0.90402364579453
1424	0.904090719694086
1425	0.904318596439963
1426	0.904663172592744
1427	0.905095756614084
1428	0.905717608593494
1429	0.906549337893757
1430	0.907589100691781
1431	0.908933471371119
1432	0.910593545080546
1433	0.912511477570345
1434	0.914471094372254
1435	0.916398311809954
1436	0.918525661789447
1437	0.920682117599759
1438	0.922754701114104
1439	0.924964186284921
1440	0.927024834073937
1441	0.928779663289745
1442	0.93062708504002
1443	0.932380010899844
1444	0.933793687874647
1445	0.935253382126083
1446	0.936742958222951
1447	0.937839056232831
1448	0.938857568314285
1449	0.94017175488775
1450	0.941451086514236
1451	0.942563625970048
1452	0.943705593492036
1453	0.944757662840224
1454	0.945628697393604
1455	0.946556123040682
1456	0.947461662557785
1457	0.948252095889048
1458	0.948850367342602
1459	0.949164971662718
1460	0.949580870912911
1461	0.950046844689835
1462	0.950634975287551
1463	0.950960744772323
1464	0.951092597242727
1465	0.951415628394462
1466	0.951694645742834
1467	0.951948362935399
1468	0.952078971912548
1469	0.95243774523192
1470	0.952813882123367
1471	0.952989180717935
1472	0.953414088766929
1473	0.954067720199121
1474	0.954433848350547
1475	0.954727314959886
1476	0.955422272651595
1477	0.956024720436837
1478	0.956184662198918
1479	0.956538601239834
1480	0.957162869641926
1481	0.957577412165988
1482	0.957920826521383
1483	0.958395089612439
1484	0.958796597856722
1485	0.95907389869449
1486	0.959602122488186
1487	0.960163207952345
1488	0.960292962818143
1489	0.96033752154519
1490	0.960518781023653
1491	0.96068368835093
1492	0.96086533271184
1493	0.961152025251613
1494	0.96152777883283
1495	0.96180658471509
1496	0.962026052727907
1497	0.962333990268677
1498	0.962517172110651
1499	0.962636258439168
1500	0.962790837924942
1501	0.962997049945538
1502	0.963138928269147
1503	0.962971841230999
1504	0.962930608024133
1505	0.962960814077437
1506	0.962733954824305
1507	0.962658617906939
1508	0.962625321158547
1509	0.962356806967064
1510	0.962252254511772
1511	0.962292432474256
1512	0.96206519909328
1513	0.961775913466259
1514	0.961585501630054
1515	0.961379683165337
1516	0.961186946424043
1517	0.961072305338548
1518	0.960944350597522
1519	0.960773766014843
1520	0.960612371260728
1521	0.960503503526488
1522	0.960347706112253
1523	0.960141220593587
1524	0.960033961870109
1525	0.960032512942919
1526	0.960144377747218
1527	0.960304188501385
1528	0.960241919736787
1529	0.959986656908178
1530	0.959877270764687
1531	0.959849548220661
1532	0.959768010012423
1533	0.959808338398453
1534	0.959790597498444
1535	0.959562650013829
1536	0.959454448447835
1537	0.959428807102478
1538	0.95933782251815
1539	0.959419044118435
1540	0.959508973548257
1541	0.959291875107769
1542	0.959019521756504
1543	0.959021856625768
1544	0.959042163096312
1545	0.958996336516969
1546	0.959138271378697
1547	0.959184011153514
1548	0.959001002388916
1549	0.958912819902245
1550	0.958900284878728
1551	0.958632638905732
1552	0.958395227360926
1553	0.958533006943583
1554	0.958615492363591
1555	0.958431274619541
1556	0.958315419225948
1557	0.958273715894764
1558	0.958160823370704
1559	0.958180209883482
1560	0.958128154753924
1561	0.957929688591392
1562	0.957760777330031
1563	0.957558875790696
1564	0.957329719058416
1565	0.957131043259148
1566	0.957054895586142
1567	0.956903565875251
1568	0.956581879310955
1569	0.956010473159156
1570	0.955457023680161
1571	0.955264020964381
1572	0.955004523148348
1573	0.954758737274929
1574	0.954666259199728
1575	0.954358314637738
1576	0.953955559176849
1577	0.953598321860931
1578	0.953067406159938
1579	0.952528191329956
1580	0.952315244857089
1581	0.95229496310465
1582	0.952030284972197
1583	0.951583821887356
1584	0.951319298357807
1585	0.951069478267969
1586	0.950823057811498
1587	0.950634974403014
1588	0.950416603281371
1589	0.950191083406645
1590	0.94999926279751
1591	0.949944121653304
1592	0.94969991108407
1593	0.949183962712982
1594	0.948896466952825
1595	0.948729755120622
1596	0.948330319388902
1597	0.947904287267931
1598	0.947625935270867
1599	0.947241883953187
1600	0.946858656601645
1601	0.946716761949628
1602	0.946485733345807
1603	0.946282536902397
1604	0.946186808794097
1605	0.945779479174016
1606	0.945363682509414
1607	0.945068484356053
1608	0.944458148636936
1609	0.943875814611827
1610	0.943631470354818
1611	0.94331444448401
1612	0.942974077962998
1613	0.942717440046774
1614	0.942244429199813
1615	0.941608407855475
1616	0.941022075224299
1617	0.940509165230971
1618	0.940097731606549
1619	0.939708073035214
1620	0.93918513216514
1621	0.938672273329473
1622	0.937996249803695
1623	0.937139826847648
1624	0.936604964648006
1625	0.936110145131984
1626	0.935292595901325
1627	0.934410126600365
1628	0.933740000885591
1629	0.933213590490995
1630	0.932668171410809
1631	0.932146662334482
1632	0.931585678278391
1633	0.930971574244071
1634	0.930288969959218
1635	0.929620750094585
1636	0.929090043803129
1637	0.928357692771524
1638	0.927654049502684
1639	0.927492490012875
1640	0.927046999621276
1641	0.92598832345662
1642	0.925139184416307
1643	0.924429495709112
1644	0.92351451948856
1645	0.922745070432748
1646	0.921830593196572
1647	0.920418515966252
1648	0.919230890602743
1649	0.917947009591117
1650	0.916290702121295
1651	0.914884290773103
1652	0.913261484111684
1653	0.911334736339822
1654	0.909352556802754
1655	0.907087863691615
1656	0.904492471993451
1657	0.901656441343614
1658	0.898951472788
1659	0.896107632113653
1660	0.892813773207299
1661	0.88936897199036
1662	0.885833445565325
1663	0.882329091656665
1664	0.879096248671089
1665	0.876188390538598
1666	0.873324596019255
1667	0.870268703120106
1668	0.866893707676138
1669	0.863474098313129
1670	0.860646666030602
1671	0.857908264459401
1672	0.854905078506305
1673	0.851855634764821
1674	0.848236602407766
1675	0.844385152860949
1676	0.840851970796967
1677	0.837247885261955
1678	0.833357154730646
1679	0.829183770555612
1680	0.824803123543759
1681	0.820240872285621
1682	0.815482652970551
1683	0.810510196009422
1684	0.805155828983532
1685	0.799252758781119
1686	0.792653390731229
1687	0.785391646476639
1688	0.777520938083514
1689	0.768787177803745
1690	0.759344162225626
1691	0.749176873484484
1692	0.737974044686251
1693	0.726189918352085
1694	0.71382470812295
1695	0.700696824546825
1696	0.687223670242991
1697	0.673301503771257
1698	0.659197508709552
1699	0.6451007013953
1700	0.630690918185933
1701	0.616571860843923
1702	0.602443648596066
1703	0.588151729394063
1704	0.574020227330211
1705	0.559848172594234
1706	0.545327027621253
1707	0.531336016253661
1708	0.517548955715006
1709	0.504074582725512
1710	0.490494019653583
1711	0.478110805162252
1712	0.465822677011442
1713	0.455658784025032
1714	0.446646327395465
1715	0.439591170217969
1716	0.434242291838184
1717	0.430959080162647
1718	0.429524811385967
1719	0.430397975533712
1720	0.433051681487548
1721	0.437512997093198
1722	0.443654643593728
1723	0.451048811021192
1724	0.459547641753303
1725	0.468640170505583
1726	0.478118186754938
1727	0.487644960633029
1728	0.49696170345575
1729	0.505921155908642
1730	0.514365333227782
1731	0.522000666006871
1732	0.528737173302008
1733	0.534459679716915
1734	0.539128380500459
1735	0.543020498438849
1736	0.546240521885764
1737	0.548654785485099
1738	0.550174859822726
1739	0.550768901963975
1740	0.550626056130904
1741	0.550124037446585
1742	0.549568347267353
1743	0.549049435609369
1744	0.548330538538541
1745	0.547533993104828
1746	0.547192221702562
1747	0.54743813091932
1748	0.548136120845719
1749	0.548912302462878
1750	0.550006470248042
1751	0.551067301443862
1752	0.552624608938957
1753	0.554850490138804
1754	0.557189115790489
1755	0.559647876492991
1756	0.562704824510498
1757	0.566311211050761
1758	0.569941447691932
1759	0.573931544779503
1760	0.578125828472285
1761	0.582575865576932
1762	0.587006235999001
1763	0.591968894489815
1764	0.596181491584075
1765	0.600027901236305
1766	0.603813876074546
1767	0.607412029063423
1768	0.610482072926502
1769	0.613251521482548
1770	0.615748767208484
1771	0.617931190004663
1772	0.620138449138102
1773	0.622186309142002
1774	0.62387869002776
1775	0.62561044160977
1776	0.627598339299693
1777	0.629598614234714
1778	0.631501779626685
1779	0.633360964781865
1780	0.634936144183154
1781	0.63632191591114
1782	0.638049945515633
1783	0.639831786019549
1784	0.641921551089486
1785	0.64383285818476
1786	0.64553930433428
1787	0.647450039321143
1788	0.64905881471345
1789	0.651424992832732
1790	0.654517668040961
1791	0.657254100946714
1792	0.660540077147475
1793	0.663239938216353
1794	0.665333579878048
1795	0.6677679805213
1796	0.670160131769405
1797	0.672494982258892
1798	0.674901766729127
1799	0.677222773721681
1800	0.679500814498016
1801	0.653509701856094
1802	0.654566410546331
1803	0.655511323313421
1804	0.656234670313357
1805	0.657018724142286
1806	0.657884108420238
1807	0.658872108658005
1808	0.659708125064364
1809	0.660172858183537
1810	0.660566481910046
1811	0.661220804361433
1812	0.661596691549385
1813	0.66162673349813
1814	0.661635229582221
1815	0.661289703178741
1816	0.660786179721889
1817	0.660469799973545
1818	0.660512068888083
1819	0.660377156350609
1820	0.659703730862077
1821	0.65916236344529
1822	0.658460292611148
1823	0.657537765158318
1824	0.657320825576567
1825	0.657403516177469
1826	0.657289608281025
1827	0.657313770480607
1828	0.657804536432845
1829	0.657908631458275
1830	0.657295254575726
1831	0.657381045676588
1832	0.657958181378695
1833	0.658435537506691
1834	0.659549864773767
1835	0.660810768971805
1836	0.661815922968158
1837	0.662531464006675
1838	0.663589684565085
1839	0.664868546559302
1840	0.666007893125221
1841	0.666735706026211
1842	0.667138844778329
1843	0.667914337730378
1844	0.668543947065968
1845	0.668944867983374
1846	0.669991227701657
1847	0.670411504646798
1848	0.6697366085018
1849	0.669919599251632
1850	0.670522417828418
1851	0.67076621620707
1852	0.671132208225094
1853	0.671780505208954
1854	0.67195541768075
1855	0.672493187338068
1856	0.673487088673375
1857	0.67436351662847
1858	0.675439901828353
1859	0.676921875983233
1860	0.67810997291882
1861	0.679118111063979
1862	0.680289556477757
1863	0.681925204471768
1864	0.683474921871003
1865	0.684894623541849
1866	0.686615574139349
1867	0.6879192013523
1868	0.688522078056964
1869	0.689577977354255
1870	0.690904093478495
1871	0.692005137949704
1872	0.693028957294349
1873	0.694285857919081
1874	0.695307105942121
1875	0.695832335348028
1876	0.69637623926938
1877	0.696723681831181
1878	0.697136381344476
1879	0.6974219009597
1880	0.697820870802819
1881	0.698560915631991
1882	0.698708685596931
1883	0.698582781093435
1884	0.698391423604334
1885	0.697967840698101
1886	0.697427103057239
1887	0.696686499911222
1888	0.695570822108521
1889	0.694021617700533
1890	0.691813966480107
1891	0.689676729077184
1892	0.687092728091584
1893	0.684710360260827
1894	0.682369250219048
1895	0.679758452470259
1896	0.677021222726002
1897	0.674689746954579
1898	0.672214365898055
1899	0.670031248369179
1900	0.668628291237775
1901	0.667658512693835
1902	0.667315429704804
1903	0.668007844467849
1904	0.668467826391085
1905	0.669160091537326
1906	0.670222871734949
1907	0.671548245566901
1908	0.672885579056916
1909	0.674889051314168
1910	0.676973005746203
1911	0.678706653175131
1912	0.680440466087358
1913	0.681890682694872
1914	0.683265400993251
1915	0.68428440460643
1916	0.684903211382047
1917	0.685603210195731
1918	0.686188482709116
1919	0.686431628678824
1920	0.686368226699982
1921	0.686570064078573
1922	0.686505900514152
1923	0.686130010239446
1924	0.685928344130864
1925	0.685862313177646
1926	0.685730177971617
1927	0.685612995873861
1928	0.685335905886726
1929	0.684682979687435
1930	0.684591963901656
1931	0.684865345801201
1932	0.684901054892774
1933	0.684452912120263
1934	0.684306913283092
1935	0.683783707015514
1936	0.682205708493118
1937	0.681642827877604
1938	0.681756557272107
1939	0.681496536121236
1940	0.681232557442342
1941	0.681045687775715
1942	0.68096455109879
1943	0.680715856035172
1944	0.680329000711711
1945	0.680068278485886
1946	0.680100563803062
1947	0.67998243004259
1948	0.67994172392875
1949	0.680055749697232
1950	0.680353289163818
1951	0.680743982431545
1952	0.680947728504793
1953	0.681281440989386
1954	0.681674592704408
1955	0.682070079226763
1956	0.682194211054692
1957	0.682265388195529
1958	0.682317826674378
1959	0.682727237731674
1960	0.683076397853441
1961	0.683518593828634
1962	0.684777394205309
1963	0.68509341391519
1964	0.684524175483672
1965	0.68470670562171
1966	0.685074421349326
1967	0.685273840361152
1968	0.685742864837058
1969	0.686040276807794
1970	0.685898965214783
1971	0.686064429399484
1972	0.686564804238813
1973	0.686881326637529
1974	0.687140704748513
1975	0.687386220801232
1976	0.687699382154867
1977	0.688096517948146
1978	0.688141507665543
1979	0.687908887129664
1980	0.688018538938987
1981	0.688059334008407
1982	0.688075498956486
1983	0.688431181929228
1984	0.688633365648911
1985	0.688760963635263
1986	0.688377899279666
1987	0.688645009806089
1988	0.689377015770156
1989	0.689546300631718
1990	0.689720040031896
1991	0.689771613295205
1992	0.689328927814828
1993	0.689260263392212
1994	0.68944844949557
1995	0.68950058556052
1996	0.689576610364842
1997	0.689607049700988
1998	0.689521144050819
1999	0.689535634959764
2000	0.689583414567549
2001	0.689650006474805
2002	0.689733452077018
2003	0.69002193200241
2004	0.689922453754676
2005	0.689425309378778
2006	0.689441227818102
2007	0.689585245607498
2008	0.689585318990935
2009	0.689847271218045
2010	0.69001241200144
2011	0.689857631971445
2012	0.689874546198297
2013	0.690231610873003
2014	0.690375457670228
2015	0.690430366573976
2016	0.690269014162137
2017	0.690406786870377
2018	0.690601949364089
2019	0.690762323058622
2020	0.691084653643799
2021	0.691300913090787
2022	0.69122511227684
2023	0.691549173386908
2024	0.692513713725967
2025	0.692731658529625
2026	0.692664749760558
2027	0.692683864587929
2028	0.69204277396131
2029	0.691790774270755
2030	0.691740051544184
2031	0.692162418627151
2032	0.692129492177537
2033	0.691867668127312
2034	0.692036702990602
2035	0.692562251599896
2036	0.692456744946306
2037	0.692015779321094
2038	0.69216218030874
2039	0.692210506187666
2040	0.692229113296709
2041	0.692915748059783
2042	0.693252379943015
2043	0.693143470573406
2044	0.693004294304349
2045	0.692806703217536
2046	0.692819869651232
2047	0.692651402972739
2048	0.692152181431556
2049	0.691942239938458
2050	0.691843467494489
2051	0.691881540641418
2052	0.692238600277812
2053	0.69211078209842
2054	0.691747172472325
2055	0.691646498943205
2056	0.6913934817837
2057	0.691152326550207
2058	0.690961549631295
2059	0.691086366212919
2060	0.691445115829388
2061	0.691505790563133
2062	0.691557848724904
2063	0.691831882878011
2064	0.692299876449663
2065	0.692710170125665
2066	0.69296693847956
2067	0.693618686415141
2068	0.69393550293135
2069	0.693568355675038
2070	0.69374137270657
2071	0.694164656379897
2072	0.694758874369411
2073	0.695702323276347
2074	0.6963302465159
2075	0.697362079009223
2076	0.697789790730184
2077	0.69723331204849
2078	0.697304509051239
2079	0.697716999956447
2080	0.697661288173757
2081	0.69773371166879
2082	0.698188577157094
2083	0.698365561709769
2084	0.698034937573244
2085	0.698176105950755
2086	0.698893469861339
2087	0.698920523428711
2088	0.69861481825978
2089	0.698488462612454
2090	0.698190360920064
2091	0.697779319164132
2092	0.697249893297852
2093	0.697013216263971
2094	0.696812404124831
2095	0.696490817891909
2096	0.696216314093178
2097	0.696223298923723
2098	0.696208586437091
2099	0.695870859667008
2100	0.695518343159123
2101	0.695441357569073
2102	0.694866382992749
2103	0.693706125337309
2104	0.692883896730234
2105	0.692088045029731
2106	0.691219697103047
2107	0.690254049318633
2108	0.689548012995625
2109	0.688801140685706
2110	0.68822914478348
2111	0.688166542259055
2112	0.687645031914012
2113	0.68677654374124
2114	0.686254937433142
2115	0.685719223950313
2116	0.685201817072666
2117	0.684826634225264
2118	0.684749041041136
2119	0.684315778944857
2120	0.683594568528102
2121	0.683054858741807
2122	0.682578367741426
2123	0.681970501471735
2124	0.681396670095839
2125	0.680738757772703
2126	0.680060152725452
2127	0.67905152686527
2128	0.677862426491511
2129	0.676612478357758
2130	0.675052452685117
2131	0.673573027809426
2132	0.672020203946764
2133	0.670560638260293
2134	0.668933706692612
2135	0.667595464996564
2136	0.666355277780581
2137	0.665367935219935
2138	0.664936424738785
2139	0.66453777753256
2140	0.664027237631668
2141	0.663756858871487
2142	0.663486709353347
2143	0.662800074338298
2144	0.662790207435788
2145	0.663578283957232
2146	0.663658577588452
2147	0.663491785221138
2148	0.663718216766473
2149	0.663848931030195
2150	0.664009136376099
2151	0.664487452328882
2152	0.664960460044329
2153	0.665520994686917
2154	0.665824775483451
2155	0.666019187714259
2156	0.66628355074893
2157	0.666483843138502
2158	0.666403566538908
2159	0.665903248697701
2160	0.666234993874645
2161	0.666315471990805
2162	0.665925781312394
2163	0.665803726503835
2164	0.665949862984036
2165	0.665906106392704
2166	0.665794501556333
2167	0.665523260645585
2168	0.665119439012543
2169	0.664866848983061
2170	0.664571679255604
2171	0.664141666644361
2172	0.663826495784431
2173	0.663314292384431
2174	0.66235243184647
2175	0.661800011960514
2176	0.661714877221778
2177	0.661124965565229
2178	0.66022183314171
2179	0.659548936768091
2180	0.658858362464292
2181	0.657898711692472
2182	0.65675380629632
2183	0.65603573976371
2184	0.655724521518987
2185	0.654586840437636
2186	0.653157599233862
2187	0.652026590899363
2188	0.650768396196675
2189	0.648682481821439
2190	0.647167903805512
2191	0.646201846227635
2192	0.645188528900853
2193	0.644082476931818
2194	0.642808543457073
2195	0.641698885362051
2196	0.640731151025572
2197	0.639837914795339
2198	0.638274613219827
2199	0.636834645185517
2200	0.634996061339036
2201	0.631942800853726
2202	0.629622495143982
2203	0.627825576072889
2204	0.625890755663978
2205	0.624139661796475
2206	0.62192698070999
2207	0.619513205863784
2208	0.617047317808232
2209	0.614377660133407
2210	0.611554488122954
2211	0.608483515408253
2212	0.605744639573986
2213	0.602816404736269
2214	0.599196477450443
2215	0.595620578677347
2216	0.592039857611645
2217	0.587814024555132
2218	0.582829041053304
2219	0.578571836568476
2220	0.574405285384514
2221	0.56996779717167
2222	0.565693272161813
2223	0.56125741218255
2224	0.556669872217734
2225	0.551524437407603
2226	0.546079285318716
2227	0.540862781950495
2228	0.534933301573052
2229	0.529607550947934
2230	0.525539200675543
2231	0.519933036502324
2232	0.512904927780652
2233	0.507333257651987
2234	0.502040448130912
2235	0.496320937501994
2236	0.491454173848046
2237	0.48608967480187
2238	0.479988757864121
2239	0.473744446597524
2240	0.467211383561019
2241	0.461254477708841
2242	0.455002101616218
2243	0.449141983474856
2244	0.444149691859167
2245	0.4391055001633
2246	0.433995124895752
2247	0.428363003750806
2248	0.422778277282694
2249	0.417313669270802
2250	0.411498482194627
2251	0.406218560481657
2252	0.401537605416665
2253	0.397262421402495
2254	0.393604230418427
2255	0.390920242775478
2256	0.387598851115901
2257	0.383881141589894
2258	0.381826670552833
2259	0.380954482732379
2260	0.378603612072131
2261	0.376627103754933
2262	0.374832481826263
2263	0.371982896105032
2264	0.369431105915341
2265	0.368227773581917
2266	0.365817803622469
2267	0.362505156302531
2268	0.358777174358726
2269	0.35514767581231
2270	0.350547088266791
2271	0.344415558625657
2272	0.338622445294115
2273	0.332819543404954
2274	0.32637854833582
2275	0.319304805028397
2276	0.3124451373158
2277	0.305430729134879
2278	0.297842472421605
2279	0.290128508528427
2280	0.282160386517543
2281	0.273219509028544
2282	0.264721266167342
2283	0.255965621384198
2284	0.247889656334092
2285	0.240482069537476
2286	0.232793355179113
2287	0.225399375493767
2288	0.218083324971512
2289	0.210111682813777
2290	0.203003060191336
2291	0.19686682043043
2292	0.190793070981589
2293	0.185706971460202
2294	0.18075413231508
2295	0.175832295832346
2296	0.171554451651948
2297	0.167284274438449
2298	0.163942857340158
2299	0.16100409139867
2300	0.159006734094772
2301	0.156140304747624
2302	0.15339636677759
2303	0.150676271857456
2304	0.14749293010055
2305	0.144894723593659
2306	0.142507751123701
2307	0.141004090331753
2308	0.139576256489655
2309	0.139303178205456
2310	0.140402935787148
2311	0.141436834821011
2312	0.142879679359391
2313	0.144911431589975
2314	0.147317077795909
2315	0.150795955624317
2316	0.155252283024803
2317	0.15979328818001
2318	0.165744799865771
2319	0.170505203426481
2320	0.174976772725027
2321	0.179313147167913
2322	0.183893224054425
2323	0.187008253791884
2324	0.189121328239011
2325	0.191381849002069
2326	0.1921427869111
2327	0.193853126116446
2328	0.197176943469586
2329	0.198332505381059
2330	0.197947883675041
2331	0.198343790079834
2332	0.197833492115156
2333	0.197545400670277
2334	0.197717958488299
2335	0.198114035530961
2336	0.197529225747465
2337	0.198392286489838
2338	0.201227467875482
2339	0.203109909848921
2340	0.205105517774273
2341	0.206913061374949
2342	0.209009591020185
2343	0.209779474540903
2344	0.209993003491385
2345	0.209979307249623
2346	0.208375896257621
2347	0.207242911437165
2348	0.20629384558612
[truncated: 152 more rows]
