# Supplementary material for: Machine learning-assisted non-destructive plasticizer identification and quantification in historical PVC objects based on IR spectroscopy
Source: Sci Rep. 2022 Mar 23;12:5017. doi: 10.1038/s41598-022-08862-1 (PMC8943100; doi:10.1038/s41598-022-08862-1)
Supplement: Supplementary file 1 — Supplementary Information 1. [file 41598_2022_8862_MOESM1_ESM.zip › Plasticizers_PVC_data/NIR_all/HS157_idle.txt]

Wavelength	C:\Documents and Settings\All Users\Application Data\ASD\Indico Pro\Projects\David\HS157_idle.txt
350	0.862320483184388
351	0.853831697553481
352	0.844663017408813
353	0.848081976947254
354	0.851016911250371
355	0.832000251016698
356	0.828781298025698
357	0.835982620307434
358	0.841324182754475
359	0.853125206413074
360	0.859889405115347
361	0.856224193277648
362	0.864110336718751
363	0.873189359300669
364	0.876309180942747
365	0.872188001317378
366	0.873974515980272
367	0.883466675791688
368	0.892926457004211
369	0.889180602394229
370	0.880114541597107
371	0.885462934873163
372	0.896239780567301
373	0.907621526432287
374	0.915515419164397
375	0.917416821955711
376	0.916236271916058
377	0.91585135675911
378	0.920258180024618
379	0.924024853272788
380	0.925483085659671
381	0.934824064481713
382	0.93884734044456
383	0.935680479640298
384	0.938074565607874
385	0.940381937942677
386	0.941394736495377
387	0.941644494520053
388	0.94563876798707
389	0.951361200107887
390	0.954633119240724
391	0.955988528776518
392	0.956835269790009
393	0.958617494282276
394	0.962166079465811
395	0.965729145619886
396	0.968011386845977
397	0.969110152442313
398	0.970482909944413
399	0.972746668494554
400	0.975806517142439
401	0.977831952248359
402	0.977932124793954
403	0.975430008495698
404	0.980705551777304
405	0.987209817468147
406	0.984002840691638
407	0.987526721028965
408	0.9906804518231
409	0.986355389239936
410	0.988381711350154
411	0.992055241101478
412	0.993380344043958
413	0.992846582765123
414	0.99399334575694
415	0.996714042761134
416	0.995706882489375
417	0.995274626247287
418	0.99620026210555
419	0.997445715508124
420	0.998522734968909
421	0.999243167457776
422	0.999644517690331
423	1.00026601084071
424	1.00159438903387
425	1.00354402220719
426	1.00327544665062
427	1.00378183605603
428	1.00624618146065
429	1.006783717943
430	1.00693056387134
431	1.00735661971892
432	1.00784849324659
433	1.0079134694625
434	1.0077675089728
435	1.00808933571157
436	1.00874513193425
437	1.00923777964105
438	1.00904176729705
439	1.00890312313812
440	1.00889733546051
441	1.00896208206083
442	1.00897997390743
443	1.00883997129231
444	1.00860089680646
445	1.00862174761564
446	1.00929833541892
447	1.01030185069245
448	1.01031197981744
449	1.01047690755299
450	1.01072825918446
451	1.01044441510318
452	1.01106384994138
453	1.0117348488478
454	1.01129360917741
455	1.01159950527551
456	1.01189885089194
457	1.01154832599137
458	1.01142462497712
459	1.01176043778764
460	1.012287987137
461	1.01169763630008
462	1.01130472125843
463	1.01136643664224
464	1.01132073680847
465	1.01113036668918
466	1.0110828188849
467	1.01156375621881
468	1.01148405771403
469	1.01122167091821
470	1.01126514935691
471	1.01082802680093
472	1.01059801456265
473	1.01090749539726
474	1.01091627491015
475	1.01077462611846
476	1.01062565315915
477	1.01067492184577
478	1.01052367847966
479	1.01021730666869
480	1.01005687538622
481	1.01027033912625
482	1.01038012811469
483	1.00984291932754
484	1.00951405682014
485	1.00944274024545
486	1.00948100651963
487	1.00918501005388
488	1.00894493556339
489	1.00888340135417
490	1.00859099116565
491	1.00847119392819
492	1.00845349077133
493	1.00807909102525
494	1.00781050264157
495	1.00784913256027
496	1.00822658558503
497	1.00791284489915
498	1.00728190700267
499	1.00689529295174
500	1.00692297984267
501	1.00690554338973
502	1.00660748691966
503	1.00631701112196
504	1.00607178038894
505	1.00581952218162
506	1.00537514308457
507	1.00504698198253
508	1.00491987955258
509	1.00496373030943
510	1.00475319176425
511	1.00435073663426
512	1.00393714647474
513	1.0036747381898
514	1.00326657111944
515	1.00266412620447
516	1.00258963165092
517	1.00242126106198
518	1.0020267966771
519	1.00187815368918
520	1.00160010200096
521	1.00121457794715
522	1.00092589500342
523	1.00058754555444
524	1.00024581634614
525	0.99998869835263
526	0.999875689300906
527	0.999793053777704
528	0.999619855159623
529	0.999229848400855
530	0.998846083695761
531	0.998553483360754
532	0.998256935324856
533	0.998045865867773
534	0.997900341858936
535	0.997736580416149
536	0.997369696621985
537	0.997011373888533
538	0.99690280047763
539	0.996672627037818
540	0.996315960577232
541	0.995902122077443
542	0.995604006490999
543	0.995242702452195
544	0.994823735732712
545	0.994658366165528
546	0.9944305214968
547	0.994107127618923
548	0.993800282591736
549	0.993504836256828
550	0.993248606559715
551	0.993050910456007
552	0.992854643523349
553	0.99258276388643
554	0.992221809155201
555	0.991924477942813
556	0.99168988368465
557	0.991530590661737
558	0.991499540956751
559	0.991455675979363
560	0.991297114144738
561	0.990946611274413
562	0.990778628888782
563	0.990770272620726
564	0.990785089944338
565	0.990704583126307
566	0.990635144163675
567	0.99063314192534
568	0.99054861769935
569	0.990490590414415
570	0.990474953581004
571	0.990392496425182
572	0.990439008370939
573	0.990571687001209
574	0.9906316528305
575	0.990616631171745
576	0.99060837521377
577	0.99067604104142
578	0.990690520878172
579	0.990739080330773
580	0.990847601684494
581	0.990870151076387
582	0.990845991305406
583	0.990819314741989
584	0.990850970665871
585	0.990792139821299
586	0.990728135728239
587	0.990820523223625
588	0.990896839806446
589	0.990992677060141
590	0.991145056940913
591	0.991231609211498
592	0.991321115743438
593	0.991451730845917
594	0.99158526515336
595	0.991800533412822
596	0.992026904731658
597	0.992058851189404
598	0.992169943563074
599	0.992561568094775
600	0.993302963602989
601	0.993844614169667
602	0.994320162393135
603	0.994821960521427
604	0.995114586810079
605	0.995335846182481
606	0.995519416868141
607	0.995568424272965
608	0.995606470647124
609	0.995702239158119
610	0.995889042992933
611	0.99589848721388
612	0.995920943796403
613	0.996191188953627
614	0.996517335202339
615	0.996894146274162
616	0.99729363427818
617	0.99758515860255
618	0.997836546786609
619	0.998129196964443
620	0.99856906319475
621	0.998991596179805
622	0.99948438919418
623	1.00017316425452
624	1.00084957592918
625	1.0014123188562
626	1.00185348331968
627	1.00236597691953
628	1.0029218875442
629	1.00349565627275
630	1.00406347695522
631	1.00464058942015
632	1.00521029692194
633	1.00574719266914
634	1.00628709781689
635	1.00684851568531
636	1.00742223639528
637	1.00789436788074
638	1.0083722200221
639	1.00889448675353
640	1.00935990948825
641	1.00987123417649
642	1.01042338943679
643	1.01094279427135
644	1.01140844631679
645	1.01180982970836
646	1.01216996510215
647	1.01266666832123
648	1.01312537084941
649	1.01345430774604
650	1.01379666836591
651	1.01415713779613
652	1.01452248941384
653	1.01485667924763
654	1.01522172701211
655	1.01561768377126
656	1.01600728437165
657	1.01623583903046
658	1.0164351850247
659	1.01670663025132
660	1.0169736578107
661	1.01725545876167
662	1.01754235118504
663	1.01779183856414
664	1.01798688251302
665	1.01818031105177
666	1.01844588799733
667	1.01874071322616
668	1.018951022926
669	1.01904070447058
670	1.01926048721409
671	1.01947734747383
672	1.01964002769475
673	1.01980897417157
674	1.01991991344737
675	1.02000586818433
676	1.02013681958596
677	1.02023470453181
678	1.02037300732812
679	1.0206115534823
680	1.02089837580956
681	1.02103216874822
682	1.02101460638877
683	1.02115775014653
684	1.02127000938642
685	1.02132424316346
686	1.02136294547373
687	1.02146193186104
688	1.02157952329949
689	1.02165792866729
690	1.02166029752089
691	1.02173489752403
692	1.02189907603101
693	1.02195790241768
694	1.02201015762405
695	1.02204634375619
696	1.02202089985755
697	1.02207348517235
698	1.02213995208984
699	1.02214660337345
700	1.02215005653733
701	1.02214671515055
702	1.02213154054529
703	1.02209457439276
704	1.02209112128221
705	1.02211129989118
706	1.02211012715794
707	1.02204978994771
708	1.0219827898375
709	1.02194434468121
710	1.02183419670446
711	1.02169683946026
712	1.02158668296898
713	1.02157966108986
714	1.02156573361908
715	1.02152651767316
716	1.02148409420976
717	1.02146161734112
718	1.02141372599039
719	1.02132019572256
720	1.02128371985104
721	1.02124065485546
722	1.02118402233743
723	1.02118030658335
724	1.0211734052156
725	1.02114547408613
726	1.02109412859017
727	1.02104447590541
728	1.02091782787517
729	1.02070193060811
730	1.02060055457416
731	1.0205669196222
732	1.0205481522297
733	1.02047711868814
734	1.02047833446811
735	1.02050483037795
736	1.02046273460664
737	1.02035331206889
738	1.02020395621017
739	1.02006829257812
740	1.02008234155884
741	1.01998420380335
742	1.0197832233396
743	1.01968781082645
744	1.01973547805387
745	1.01978268387657
746	1.01969229843521
747	1.0196349518546
748	1.01957170335348
749	1.01947016791832
750	1.01932050797348
751	1.01916962548563
752	1.01908246529248
753	1.01912555465218
754	1.01921607002959
755	1.01922983899113
756	1.01909574401296
757	1.01891778129004
758	1.01881124063702
759	1.01876879760805
760	1.01863175633438
761	1.01859604185846
762	1.01858481938227
763	1.01845301711682
764	1.01832885038536
765	1.01824653907461
766	1.01820084885789
767	1.01812605259141
768	1.01799533196624
769	1.01784518863138
770	1.01776338831359
771	1.01780681373884
772	1.01785554129132
773	1.01778016659895
774	1.01761222015548
775	1.01749575083398
776	1.01747093031226
777	1.01741689420407
778	1.0174261481476
779	1.01740748465625
780	1.01722114429635
781	1.01706654203114
782	1.01699012512906
783	1.01697465053841
784	1.01690399805668
785	1.01679554500115
786	1.01667589547937
787	1.01658437954746
788	1.01659706882702
789	1.01662667173105
790	1.01657005281951
791	1.01648340376238
792	1.01636577904627
793	1.0162575715193
794	1.01628179259233
795	1.01626867301706
796	1.01616693950068
797	1.01598724785424
798	1.0158278611607
799	1.01570742921715
800	1.01563421189316
801	1.01563304365322
802	1.01566009093279
803	1.01566000069086
804	1.01556633587901
805	1.01533475988898
806	1.01506583912066
807	1.01488462839616
808	1.01484843303207
809	1.01492208155819
810	1.01499907703737
811	1.01487579456023
812	1.01473599574056
813	1.0146527707888
814	1.01464238334914
815	1.01458955058854
816	1.01449263147421
817	1.01437306285106
818	1.01428878705162
819	1.01408808464098
820	1.01381884862651
821	1.01364664356332
822	1.0136946883356
823	1.01380695281881
824	1.01383285377427
825	1.01379064807856
826	1.01373213088249
827	1.01364510545585
828	1.01346437806643
829	1.01328625549254
830	1.01314543351635
831	1.01304248420778
832	1.01290567925602
833	1.01278716731661
834	1.01272396163665
835	1.01273281161273
836	1.01271081507726
837	1.01265955857838
838	1.01260994404309
839	1.01253802269767
840	1.01235870061695
841	1.01209200472991
842	1.01194717692189
843	1.01187039264716
844	1.01184439108782
845	1.01185870467243
846	1.01193967359468
847	1.0119434889278
848	1.01180680063698
849	1.0116864151858
850	1.01155115894723
851	1.01145371350052
852	1.01147475386152
853	1.01143746540121
854	1.01131790613039
855	1.01114961877188
856	1.01104096140139
857	1.01095896622794
858	1.01091707462085
859	1.01095191854165
860	1.01081780147942
861	1.01063549740211
862	1.01054289800079
863	1.01042748510337
864	1.010354542972
865	1.0103297176657
866	1.01029823777806
867	1.01019374199598
868	1.01005021352031
869	1.00993220564455
870	1.0099083330131
871	1.00982056623516
872	1.00969863034577
873	1.00979442184609
874	1.00970001275321
875	1.0095723943821
876	1.00963591580968
877	1.00959522738976
878	1.00953978037566
879	1.0094981797103
880	1.00939724254608
881	1.00934244553654
882	1.0093349185597
883	1.00933123681185
884	1.00926067129722
885	1.00911664964855
886	1.008930227807
887	1.00877470922554
888	1.00868529560295
889	1.00862669662785
890	1.00853524061335
891	1.00836423057433
892	1.00821615836695
893	1.00812161367593
894	1.00799746302916
895	1.00785897865917
896	1.00767957481123
897	1.00745168825351
898	1.00734268718439
899	1.00719086862136
900	1.00698394650728
901	1.00696428725951
902	1.00678404470107
903	1.00656907010842
904	1.00655015946334
905	1.00658493814467
906	1.00657109620582
907	1.00647739902014
908	1.00636962171123
909	1.00612368523066
910	1.00589118920926
911	1.00583209418835
912	1.00565502002432
913	1.00548348007305
914	1.00537358821975
915	1.00526674179418
916	1.00538928027337
917	1.00547359145662
918	1.00527512706372
919	1.00539297647347
920	1.00544473426474
921	1.0053135499283
922	1.00521939657022
923	1.00504206338517
924	1.00500350568797
925	1.00522444740568
926	1.00506684811352
927	1.00505754911174
928	1.00526026066101
929	1.00529213901418
930	1.00555635665207
931	1.00576852118374
932	1.00568071449162
933	1.0056727669675
934	1.00559826857024
935	1.00543933760361
936	1.00527814294836
937	1.00516266803667
938	1.00514452079557
939	1.00519704428632
940	1.00507695458198
941	1.00509677710576
942	1.0052095687231
943	1.00518986358769
944	1.0052978346965
945	1.00526505921557
946	1.00504632365024
947	1.00523907965274
948	1.00509504602145
949	1.0047770539802
950	1.00475602384694
951	1.00472874022021
952	1.0047918527593
953	1.00490561671861
954	1.00477585851626
955	1.00480616961642
956	1.00487988590056
957	1.00479657102313
958	1.00480337085385
959	1.00476790032618
960	1.00466132561014
961	1.00457496324613
962	1.00447769855241
963	1.00430253912732
964	1.00406355647721
965	1.00407024000186
966	1.00403884550713
967	1.00400291675828
968	1.00417244455926
969	1.0041334585653
970	1.004070783593
971	1.00408128820647
972	1.00384217797148
973	1.00382699345259
974	1.00389972955569
975	1.0037368635557
976	1.00363793699812
977	1.00352667978271
978	1.00337369119379
979	1.00324656234062
980	1.00330983070882
981	1.00338436411713
982	1.00330376337581
983	1.00339154147803
984	1.00326901590637
985	1.00307060583259
986	1.00328382152206
987	1.00315716892771
988	1.00298012589283
989	1.00301391571274
990	1.00306068187903
991	1.00295880465189
992	1.00273913808017
993	1.00253299681518
994	1.00239573960148
995	1.00233823393393
996	1.00236259711498
997	1.00246453809834
998	1.0021208539172
999	1.00183946012912
1000	1.00205492719782
1001	1.0023367443414
1002	1.00094607721148
1003	1.0006423916749
1004	1.00131635164611
1005	1.0016183277546
1006	1.00248446568597
1007	1.0024806622805
1008	1.00156267249457
1009	1.00154153433152
1010	1.00147977816938
1011	1.00149602052805
1012	1.00178371549621
1013	1.00313953345245
1014	1.00304270482656
1015	1.00224116968811
1016	1.00170862460611
1017	1.00050949373619
1018	1.00021452098053
1019	1.00033442585144
1020	1.00036823461831
1021	1.00108239745299
1022	1.00108855059819
1023	1.00051698968856
1024	1.00035778187258
1025	0.999935304302282
1026	0.999846056946487
1027	1.00042995789556
1028	1.0006471391622
1029	1.00059458930507
1030	1.00028609949059
1031	1.00038017341834
1032	1.00044112586632
1033	1.00037298734716
1034	1.00071973204412
1035	1.000497548669
1036	0.999314383326144
1037	0.999125725989519
1038	0.999461282485987
1039	0.999486416731907
1040	1.00001808041903
1041	1.00013236065954
1042	0.999587784264854
1043	0.999384469702076
1044	0.999257753266266
1045	0.999146091079889
1046	0.999176958005871
1047	0.999479503118965
1048	0.999382610001965
1049	0.999077145092988
1050	0.999112588400818
1051	0.999482767945544
1052	0.999162789094592
1053	0.998370337882235
1054	0.998151342434538
1055	0.997334253825635
1056	0.99727748774323
1057	0.998324949297507
1058	0.999054419187748
1059	0.999838052249667
1060	1.00082656716933
1061	1.0010358818888
1062	1.00105117103893
1063	1.00061989937337
1064	0.99926639353322
1065	0.998775196630629
1066	0.998281687135468
1067	0.998244745779473
1068	0.998810384762814
1069	0.999035382918719
1070	0.999608512866553
1071	0.999564251321164
1072	0.998832177503711
1073	0.998675423390523
1074	0.998445321317328
1075	0.998387170606039
1076	0.999144402180509
1077	0.99924122766297
1078	0.999029988857792
1079	0.9985356254517
1080	0.997895284795366
1081	0.996308674463725
1082	0.996220966599714
1083	0.996737906267621
1084	0.997114425931352
1085	0.998962592182964
1086	0.999136906308985
1087	0.997665386995477
1088	0.99744366260229
1089	0.997200556204775
1090	0.997006162506811
1091	0.997226607944128
1092	0.998215157801949
1093	0.997874820035837
1094	0.997001025613352
1095	0.996851091721386
1096	0.997154567244514
1097	0.997338951334908
1098	0.998206251740298
1099	0.998086711898006
1100	0.997205307109558
1101	0.996970200682656
1102	0.996516549219041
1103	0.9965381177226
1104	0.997442293091922
1105	0.997573844580474
1106	0.997419886336759
1107	0.997266801367071
1108	0.996867889187559
1109	0.996365433790221
1110	0.99615439326267
1111	0.995725203329316
1112	0.995326398617606
1113	0.995365664109173
1114	0.995306234730082
1115	0.995320084758791
1116	0.995519839776356
1117	0.995803184987223
1118	0.995985892831444
1119	0.996697841063946
1120	0.996590674758223
1121	0.995823354595495
1122	0.995422649639409
1123	0.994423159811635
1124	0.994173634934952
1125	0.994385990149573
1126	0.994986559912746
1127	0.995517219583996
1128	0.995055023657621
1129	0.994442043953579
1130	0.99411276030969
1131	0.993826177249657
1132	0.993989682807331
1133	0.993767193940538
1134	0.993291919947078
1135	0.993149875505115
1136	0.993201605754931
1137	0.99292875587309
1138	0.992593863787654
1139	0.992368505130757
1140	0.991953535340798
1141	0.991608067029823
1142	0.991462644469529
1143	0.991424818727019
1144	0.991656433549719
1145	0.991123959748578
1146	0.990977222244131
1147	0.990987988093879
1148	0.99049820227632
1149	0.990411699450668
1150	0.990065491323729
1151	0.989485277499594
1152	0.989114922288459
1153	0.988857954279962
1154	0.988483738300158
1155	0.988226315854701
1156	0.987927968712007
1157	0.987499485112899
1158	0.986970370508832
1159	0.986598089360686
1160	0.986000490573224
1161	0.985362932782384
1162	0.98413156214114
1163	0.983172333562324
1164	0.982464661630142
1165	0.981577859398494
1166	0.981001132486324
1167	0.980972526388551
1168	0.980714853605091
1169	0.979992476916943
1170	0.979685788885784
1171	0.97911191448083
1172	0.977749656789814
1173	0.977240913681689
1174	0.977372422355008
1175	0.977213238407141
1176	0.977478875746072
1177	0.977271256921329
1178	0.976464709418822
1179	0.976038431745225
1180	0.975638356241009
1181	0.97525005799667
1182	0.975128464843648
1183	0.975063293241035
1184	0.974377375376521
1185	0.973798429232131
1186	0.973272034860798
1187	0.972406229857787
1188	0.972083479778074
1189	0.971838846330784
1190	0.971292283791904
1191	0.970491226915325
1192	0.970090593623392
1193	0.969579407464684
1194	0.969413960349785
1195	0.969877552592384
1196	0.969852667673138
1197	0.96949298633883
1198	0.969478465944554
1199	0.969390269786572
1200	0.969517044786877
1201	0.970144709620256
1202	0.970721542803902
1203	0.971097925567235
1204	0.971662877587693
1205	0.971764694736233
1206	0.971848726109489
1207	0.972774967835273
1208	0.973374288342339
1209	0.973738593106904
1210	0.97458690538493
1211	0.97513099915614
1212	0.974959033543935
1213	0.975515751059372
1214	0.976678576953773
1215	0.977307210524811
1216	0.977910608193978
1217	0.978436314503753
1218	0.978680059123982
1219	0.979116273782834
1220	0.979773978330229
1221	0.98007189405802
1222	0.980341538293528
1223	0.98074431753768
1224	0.981126946980576
1225	0.981588305171069
1226	0.981813245639766
1227	0.982183097607256
1228	0.982685944619996
1229	0.982993616777974
1230	0.983441325432529
1231	0.983917967963372
1232	0.984124403022787
1233	0.983763398658267
1234	0.983864042397368
1235	0.984311197911118
1236	0.984321059918352
1237	0.984186878353783
1238	0.984204283915838
1239	0.984031699108343
1240	0.983901004391697
1241	0.984317399917432
1242	0.984750810880612
1243	0.984722332286114
1244	0.984592206756391
1245	0.984563274896284
1246	0.984498509284704
1247	0.984644866421457
1248	0.984993634999797
1249	0.984956237309369
1250	0.984692745931797
1251	0.984898034831652
1252	0.985377492267981
1253	0.985511650269293
1254	0.985387862685016
1255	0.985418263150087
1256	0.985268066352244
1257	0.985153121479504
1258	0.985217981351604
1259	0.98526756898659
1260	0.98537261844272
1261	0.985068859774538
1262	0.984757021609947
1263	0.98481441581464
1264	0.98490483224072
1265	0.984910263833259
1266	0.985106936455936
1267	0.98523651489468
1268	0.984947980821377
1269	0.984726830461137
1270	0.984770817271529
1271	0.984657636509475
1272	0.984768916236997
1273	0.984959905223234
1274	0.984581365604117
1275	0.98437040719509
1276	0.984356325609527
1277	0.984098275330367
1278	0.984071657503839
1279	0.984446410198247
1280	0.984598410340116
1281	0.984739166845924
1282	0.984725094339933
1283	0.984678273828626
1284	0.984510339358367
1285	0.98396969687669
1286	0.983868048920913
1287	0.984268131032263
1288	0.984077559067543
1289	0.983857878142045
1290	0.98390815091155
1291	0.983318618193413
1292	0.982715432806456
1293	0.982930375567506
1294	0.982926174604008
1295	0.982397111517293
1296	0.982275502996792
1297	0.982516865734939
1298	0.982612781884346
1299	0.982655656308276
1300	0.982972744339091
1301	0.98320564475196
1302	0.983068598121574
1303	0.982877403809667
1304	0.982697180972435
1305	0.982623353546493
1306	0.982326333901039
1307	0.982347430199308
1308	0.982521232585226
1309	0.982480499332404
1310	0.982071197861816
1311	0.981683823998701
1312	0.981706481749617
1313	0.981998608130995
1314	0.982333145914889
1315	0.982293692271531
1316	0.981648301571194
1317	0.981194992632457
1318	0.981488432746077
1319	0.981629088102085
1320	0.98152989698118
1321	0.981695318711623
1322	0.981587938289773
1323	0.981279484905241
1324	0.981243371292104
1325	0.981480367221876
1326	0.981518890427405
1327	0.981208291022048
1328	0.98108677865944
1329	0.981098360445287
1330	0.98105448414962
1331	0.980971650084525
1332	0.980875671617752
1333	0.980874161707927
1334	0.98076143929117
1335	0.980307644941519
1336	0.980304461421613
1337	0.980736061705415
1338	0.980845488949355
1339	0.980997204559048
1340	0.981184821110298
1341	0.980915453485101
1342	0.98054268778971
1343	0.980415326142014
1344	0.980516649148157
1345	0.980382159701416
1346	0.979906203270866
1347	0.97964166283137
1348	0.979500720057516
1349	0.979262700058309
1350	0.979082229668734
1351	0.978871597801578
1352	0.978636328090871
1353	0.978433441762242
1354	0.978322650256543
1355	0.978290725898887
1356	0.977893769557755
1357	0.977530608211515
1358	0.97707319156994
1359	0.976922758578809
1360	0.976632697424069
1361	0.976241108758218
1362	0.976048986659713
1363	0.975844916978237
1364	0.975355529896815
1365	0.974964067570086
1366	0.974669105021174
1367	0.974214920199805
1368	0.97374652428082
1369	0.973260866026775
1370	0.972727680089466
1371	0.972015461689275
1372	0.97121797408648
1373	0.970609281152932
1374	0.970121407201535
1375	0.969687450061576
1376	0.96910441473416
1377	0.968381685208188
1378	0.967744535099832
1379	0.967069077238351
1380	0.966448141867265
1381	0.965992259763088
1382	0.965358304121881
1383	0.964591412185776
1384	0.96417475537079
1385	0.963817514318819
1386	0.963133856979716
1387	0.96272408340192
1388	0.962398236079311
1389	0.962097514777411
1390	0.961477262719836
1391	0.961186231067585
1392	0.961097682066157
1393	0.96086735362228
1394	0.960963868362362
1395	0.961091375887128
1396	0.960932491091323
1397	0.960742329983859
1398	0.960472740423222
1399	0.960226373192487
1400	0.960097276885174
1401	0.959840480632349
1402	0.959687869169575
1403	0.959788672028381
1404	0.959693226698834
1405	0.95953109302615
1406	0.95955315407563
1407	0.959466374194171
1408	0.959362099366455
1409	0.959417861943348
1410	0.959322204097647
1411	0.959033099256045
1412	0.958836162982779
1413	0.958733701633655
1414	0.958517031802648
1415	0.958379478891004
1416	0.958474701595801
1417	0.958452040864401
1418	0.958282093200771
1419	0.958246201932838
1420	0.958325000435664
1421	0.958288794544705
1422	0.95823245712879
1423	0.958239752189869
1424	0.958227602370158
1425	0.958133510775535
1426	0.958000296020352
1427	0.958036473596988
1428	0.958114942993552
1429	0.95813641941252
1430	0.958237888835491
1431	0.958530556157451
1432	0.958763088241961
1433	0.959041136145345
1434	0.959549888322172
1435	0.959958710810395
1436	0.960324736282486
1437	0.960651217086858
1438	0.96088776939396
1439	0.961347679270766
1440	0.961699772045324
1441	0.961839430072362
1442	0.962142563965819
1443	0.962255329506464
1444	0.962221088532894
1445	0.962482810281707
1446	0.962726756993606
1447	0.962804731019868
1448	0.962991795686955
1449	0.963204572930491
1450	0.963331749109952
1451	0.963545448803595
1452	0.963716717938225
1453	0.963794677333869
1454	0.963969630099589
1455	0.964125691670734
1456	0.964230156040641
1457	0.964296328282124
1458	0.964432148584374
1459	0.964625480620017
1460	0.964681237516705
1461	0.964745650195144
1462	0.964868998846913
1463	0.964881696591204
1464	0.964729747495303
1465	0.964745146460806
1466	0.964854871041948
1467	0.964841548366229
1468	0.964738602195514
1469	0.964827665332369
1470	0.964740884028669
1471	0.964493509252696
1472	0.964578673613428
1473	0.964693728720263
1474	0.964821787695478
1475	0.965027029090962
1476	0.965011677552877
1477	0.964976091904261
1478	0.965036878848672
1479	0.965028502650931
1480	0.965045362229067
1481	0.965035985295262
1482	0.964896476585415
1483	0.964970165215086
1484	0.965354251835299
1485	0.965399786119247
1486	0.965034915011788
1487	0.964806360165795
1488	0.964652063913825
1489	0.964521585580635
1490	0.964460985456124
1491	0.964446920034515
1492	0.964495861529672
1493	0.964319050387386
1494	0.964155324407319
1495	0.964197957577862
1496	0.96403522845085
1497	0.963918099753563
1498	0.964049395656996
1499	0.964111267338679
1500	0.964048775917981
1501	0.964007827580523
1502	0.964083614531947
1503	0.964192231355682
1504	0.964212075881172
1505	0.964265571074419
1506	0.964409975221574
1507	0.964376669993705
1508	0.964231203716919
1509	0.964312617902074
1510	0.964467813984876
1511	0.964471700717787
1512	0.96444872042873
1513	0.964563950693854
1514	0.96463307540721
1515	0.964556267811416
1516	0.964507808724324
1517	0.964589315251014
1518	0.964589336687968
1519	0.964396749695397
1520	0.964504684666397
1521	0.964928724445165
1522	0.964907380258245
1523	0.964719316278857
1524	0.964645601435106
1525	0.964561846143048
1526	0.964431504241766
1527	0.964392135559561
1528	0.964472444402011
1529	0.964294261530642
1530	0.963943336043061
1531	0.963967983049937
1532	0.964119208812576
1533	0.964000148227997
1534	0.96398364792313
1535	0.964036605946784
1536	0.963774907629572
1537	0.963643695878312
1538	0.963832542296814
1539	0.963737674725685
1540	0.963552167567597
1541	0.963702007814077
1542	0.963704803400117
1543	0.963568949932418
1544	0.963609095820222
1545	0.963523713802555
1546	0.963352368451997
1547	0.963449731002442
1548	0.963566688616823
1549	0.963554020622203
1550	0.963721804204168
1551	0.963779769647168
1552	0.963559498554375
1553	0.963346751060119
1554	0.963085746807911
1555	0.962976704827655
1556	0.96327381921357
1557	0.963598620426856
1558	0.96369003051659
1559	0.963779189267562
1560	0.963745098705507
1561	0.96343121115274
1562	0.963230214741151
1563	0.963118543183539
1564	0.963054211352844
1565	0.963063741765238
1566	0.962869769065425
1567	0.962655664117975
1568	0.962506407089868
1569	0.962437640631212
1570	0.962447193845204
1571	0.962377303811586
1572	0.962410801409113
1573	0.962439840882116
1574	0.962327424713919
1575	0.962347706234432
1576	0.962391317712744
1577	0.962390005137282
1578	0.962366360792096
1579	0.962272842280667
1580	0.962261129578001
1581	0.962074438956416
1582	0.961886265674981
1583	0.961938676689098
1584	0.961619149934169
1585	0.961167808572541
1586	0.961114631824162
1587	0.96118970404773
1588	0.961302293792216
1589	0.96126360705331
1590	0.961204832065264
1591	0.961332854160481
1592	0.961111867121354
1593	0.960753311949175
1594	0.960572485688361
1595	0.960318043486428
1596	0.96033248678861
1597	0.960541344949651
1598	0.960491122887541
1599	0.96026707836711
1600	0.960095595149544
1601	0.960056773739848
1602	0.959918612015107
1603	0.959805366373102
1604	0.95995041843371
1605	0.960097756952946
1606	0.960162716959802
1607	0.960298614173648
1608	0.960193213184203
1609	0.959822389433108
1610	0.959746700734741
1611	0.959909307851454
1612	0.96008911017541
1613	0.960029569229973
1614	0.959849676564437
1615	0.959779278988829
1616	0.959352098362144
1617	0.958832578973499
1618	0.958583381500178
1619	0.958334695952648
1620	0.958072205498347
1621	0.957798429052603
1622	0.957563728983197
1623	0.95739286174085
1624	0.957289813769543
1625	0.957213485120622
1626	0.956864304735999
1627	0.956448350973602
1628	0.956136665308304
1629	0.955825409695754
1630	0.955780122599819
1631	0.955707324846281
1632	0.955412490370687
1633	0.955352317029248
1634	0.95531830821307
1635	0.95521365626115
1636	0.955073640721379
1637	0.954845436635731
1638	0.954878062067798
1639	0.954942787801191
1640	0.954864858465438
1641	0.954792311081293
1642	0.954711256471066
1643	0.954578407023827
1644	0.954207309721623
1645	0.954001451064172
1646	0.953958188882948
1647	0.953491805866221
1648	0.953015060963506
1649	0.952574852668362
1650	0.951686712193043
1651	0.950529785325443
1652	0.94954608837429
1653	0.948760444676759
1654	0.947566403625002
1655	0.946197295468422
1656	0.945268009045041
1657	0.944235834521806
1658	0.943154482883455
1659	0.942335799517335
1660	0.941217377332575
1661	0.939999042397179
1662	0.938937606885641
1663	0.938039377109102
1664	0.937548221921388
1665	0.936948528173002
1666	0.936309314337269
1667	0.936009539167773
1668	0.935299069436589
1669	0.934429716299487
1670	0.934068495018723
1671	0.933734934263745
1672	0.933593089928741
1673	0.933646539518119
1674	0.933272769405508
1675	0.932679551654826
1676	0.932101931948029
1677	0.931426163957314
1678	0.930570545449145
1679	0.929763472719633
1680	0.928922097104683
1681	0.927793259011693
1682	0.926684361823507
1683	0.925411093112564
1684	0.923998310947695
1685	0.922476624307591
1686	0.920379804898798
1687	0.917801519967872
1688	0.914729238816075
1689	0.911448361902873
1690	0.908371424132465
1691	0.905165011223129
1692	0.901565003342515
1693	0.897446362765068
1694	0.893050250518019
1695	0.888611524886758
1696	0.883963441974384
1697	0.879000419331332
1698	0.873766383622154
1699	0.868450107233232
1700	0.863053760666685
1701	0.85783360732103
1702	0.852328787272441
1703	0.846336359712471
1704	0.8399468975396
1705	0.83327148227758
1706	0.826240063879496
1707	0.819258505579149
1708	0.81186054878157
1709	0.804720012388342
1710	0.797561468173001
1711	0.79059822312883
1712	0.783371186284141
1713	0.777376004026285
1714	0.77163101599323
1715	0.767144515736947
1716	0.763380884806851
1717	0.761632234880585
1718	0.761295016566941
1719	0.762709311947818
1720	0.765321268401367
1721	0.768954722036325
1722	0.773816476413254
1723	0.779754968574603
1724	0.78612453258064
1725	0.792376595555944
1726	0.798856882877408
1727	0.805509335582645
1728	0.812185464408632
1729	0.818816010082328
1730	0.824763440186113
1731	0.829691733939777
1732	0.834039339607775
1733	0.837564800936633
1734	0.84046888026778
1735	0.843084700325352
1736	0.844550008447553
1737	0.845284168473824
1738	0.84579400852532
1739	0.845791758464899
1740	0.845688004145696
1741	0.845503795137493
1742	0.845117763244984
1743	0.844412492179362
1744	0.843348798597545
1745	0.842532206510866
1746	0.842139918497361
1747	0.841982840286395
1748	0.842277882538067
1749	0.842483206113483
1750	0.842820161292278
1751	0.843314004001349
1752	0.843774180671125
1753	0.844409242082417
1754	0.845123482631161
1755	0.84556436339103
1756	0.846595575403144
1757	0.848194896203942
1758	0.84958561943621
1759	0.851036185736199
1760	0.852641344734813
1761	0.85431397870327
1762	0.856160164064339
1763	0.858386870976151
1764	0.860286545862488
1765	0.862156859991119
1766	0.863845281332114
1767	0.865528281431847
1768	0.866629230192004
1769	0.867187662161022
1770	0.868087343372047
1771	0.868920149968013
1772	0.870321163615543
1773	0.871736151475919
1774	0.872044057964682
1775	0.872895014886728
1776	0.874169659451075
1777	0.874882732586066
1778	0.876280442295386
1779	0.877568838344194
1780	0.878037475896507
1781	0.878835012660308
1782	0.879849805326054
1783	0.880611963086585
1784	0.881258990124191
1785	0.882128785025402
1786	0.882894941101852
1787	0.883804422129554
1788	0.885156068334102
1789	0.886224268476002
1790	0.887004060307918
1791	0.887972451006763
1792	0.888982414940623
1793	0.890077143098683
1794	0.891549058237706
1795	0.892413707188622
1796	0.892913212996435
1797	0.893516320054919
1798	0.89380088018868
1799	0.894270828420153
1800	0.894871874252526
1801	0.847932662620455
1802	0.848120544371216
1803	0.848107871727254
1804	0.848788841215623
1805	0.84947337442488
1806	0.849831751023371
1807	0.84999739319229
1808	0.850700224638618
1809	0.850573504201232
1810	0.849703905717864
1811	0.849705454564537
1812	0.849717810694732
1813	0.849390251423041
1814	0.849950460451969
1815	0.850629312305042
1816	0.850193200234989
1817	0.850011724077041
1818	0.849958089237284
1819	0.849954772602599
1820	0.849197106698774
1821	0.849243195337746
1822	0.849216919564527
1823	0.848659258013634
1824	0.848805676212747
1825	0.849148993891517
1826	0.849501098680099
1827	0.849729473803998
1828	0.850300054839631
1829	0.850319348730116
1830	0.849831815712455
1831	0.84948851114746
1832	0.84942945247062
1833	0.849298100249727
1834	0.84930557422164
1835	0.850035226473978
1836	0.850564038622193
1837	0.85110486974193
1838	0.851548372055775
1839	0.852121727980969
1840	0.852446353381552
1841	0.852767853377406
1842	0.853547520851335
1843	0.854214552443727
1844	0.854320550813486
1845	0.854203287885178
1846	0.854388692773096
1847	0.85467636431651
1848	0.855433734949057
1849	0.855768244072732
1850	0.855979975285475
1851	0.856021116556687
1852	0.856329795396241
1853	0.856360610352001
1854	0.856638644745518
1855	0.857038526451104
1856	0.857194981969844
1857	0.85693069713921
1858	0.857145637365466
1859	0.857781396097381
1860	0.858332443980453
1861	0.858832542859372
1862	0.859868553029265
1863	0.86089626975773
1864	0.860614214947284
1865	0.860842364598324
1866	0.861218303629819
1867	0.861436983117633
1868	0.861661579948225
1869	0.86198724751323
1870	0.862372743826522
1871	0.862531097988813
1872	0.862517883701475
1873	0.862634128727245
1874	0.863129051728662
1875	0.863101798818683
1876	0.863076127964565
1877	0.863124226473082
1878	0.863275760620733
1879	0.863328215959358
1880	0.863455560297039
1881	0.86382622087822
1882	0.864113163270792
1883	0.86434934638848
1884	0.864198036346179
1885	0.864686397264116
1886	0.864773603939745
1887	0.864626351334375
1888	0.864716350355455
1889	0.864455315976422
1890	0.863820930351728
1891	0.863485837085382
1892	0.862990795022844
1893	0.862731373670177
1894	0.862623465467908
1895	0.862630360202522
1896	0.862772704860173
1897	0.862709062177225
1898	0.862185070130135
1899	0.862005022177387
1900	0.861980738445273
1901	0.862074775247137
1902	0.86189374901748
1903	0.861846266917386
1904	0.861822887504973
1905	0.861330739604609
1906	0.861312699323414
1907	0.861701553057425
1908	0.862139509744385
1909	0.862404920500336
1910	0.862812014760559
1911	0.863063956638156
1912	0.863235657843378
1913	0.863294142190385
1914	0.863360774100635
1915	0.8633046222505
1916	0.862846852585029
1917	0.862822364864597
1918	0.862977839188615
1919	0.86305755684973
1920	0.863284764586833
1921	0.863714078071026
1922	0.863806873211076
1923	0.863613734579702
1924	0.863764244477918
1925	0.864185191632713
1926	0.864189659895988
1927	0.86423313509276
1928	0.864081364949632
1929	0.863434014012399
1930	0.863069139736134
1931	0.862761033053367
1932	0.862417176161277
1933	0.862506903361845
1934	0.862618494472793
1935	0.862686462344087
1936	0.863204633290631
1937	0.86303838407551
1938	0.862258260009303
1939	0.861986142999041
1940	0.86161196185772
1941	0.861350136907681
1942	0.861444790513815
1943	0.861418368688405
1944	0.861188276688526
1945	0.861155426546073
1946	0.861392273161756
1947	0.861410446353733
1948	0.861500593941671
1949	0.861675951229524
1950	0.861699451298935
1951	0.861868046174778
1952	0.861564487745983
1953	0.860554504120969
1954	0.86032795384244
1955	0.860171276200264
1956	0.860091601354022
1957	0.860386277806487
1958	0.860962851692657
1959	0.861409400824546
1960	0.861516414630616
1961	0.861784540706928
1962	0.862417072401435
1963	0.862456774615938
1964	0.861948835775254
1965	0.861937691551086
1966	0.861858533785635
1967	0.861875822539669
1968	0.86206627366345
1969	0.862400907542995
1970	0.862867113095273
1971	0.863246091404084
1972	0.86399271193526
1973	0.864658194526218
1974	0.864523676532725
1975	0.863658699469376
1976	0.863291274760987
1977	0.862320569785834
1978	0.862098993879971
1979	0.862598428505487
1980	0.862739299114084
1981	0.862859393309548
1982	0.863104465270401
1983	0.863510813839255
1984	0.863702335556019
1985	0.863968976683571
1986	0.864205261749042
1987	0.864030304203073
1988	0.863337760687606
1989	0.863082168609108
1990	0.862646422369216
1991	0.862569089944862
1992	0.862929137523117
1993	0.863009518362895
1994	0.862989680913363
1995	0.863180232326712
1996	0.863632101332018
1997	0.863706923743853
1998	0.86380107940911
1999	0.863772730544465
2000	0.863565934923672
2001	0.862918229954471
2002	0.862539519496454
2003	0.862034830704888
2004	0.862004887380911
2005	0.86223971662164
2006	0.862301107805212
2007	0.862580994892334
2008	0.862894390593478
2009	0.863208409963518
2010	0.863342999588574
2011	0.863804229679836
2012	0.863851593348838
2013	0.863405087713696
2014	0.862965957729449
2015	0.862421332714433
2016	0.861577305641785
2017	0.861224478384966
2018	0.860799842355598
2019	0.860849048056424
2020	0.861377298522702
2021	0.861872739026511
2022	0.863056812771752
2023	0.863316265090826
2024	0.863248139513371
2025	0.863138617286656
2026	0.862305790218751
2027	0.86178601332286
2028	0.861403598214331
2029	0.86108705736502
2030	0.860811250734715
2031	0.860371430424274
2032	0.86046398873977
2033	0.860824186725774
2034	0.861308734195153
2035	0.862548721822043
2036	0.862814357186692
2037	0.862704608470477
2038	0.862670487447965
2039	0.862292241652427
2040	0.861802271571437
2041	0.860936296945009
2042	0.86066997173713
2043	0.860612559295564
2044	0.860323084916099
2045	0.860228975636639
2046	0.860313174391709
2047	0.860651933414117
2048	0.86081771098497
2049	0.86113383653585
2050	0.8622370152743
2051	0.862572832584885
2052	0.862514255408507
2053	0.862228250222141
2054	0.861564083981257
2055	0.861107972177244
2056	0.860069074257566
2057	0.859671899268876
2058	0.85973069438065
2059	0.85985967707262
2060	0.860498147076738
2061	0.86083409791205
2062	0.861091749113433
2063	0.861405795574789
2064	0.861692472853881
2065	0.862132563165391
2066	0.861835094266615
2067	0.861151222969444
2068	0.860701115662772
2069	0.859424034248783
2070	0.859058130150194
2071	0.859392879763517
2072	0.859596510511524
2073	0.860045273007725
2074	0.860484595693749
2075	0.861114467756042
2076	0.861581225061825
2077	0.862340287404901
2078	0.862550841028868
2079	0.862100270137032
2080	0.862202337291364
2081	0.861774976558332
2082	0.860931805583724
2083	0.86009651114178
2084	0.858892377605217
2085	0.858271155336842
2086	0.857311535297136
2087	0.857348770678842
2088	0.85849158833059
2089	0.859069831640616
2090	0.860404359510726
2091	0.860816415184157
2092	0.860537128532165
2093	0.860338531164774
2094	0.859715511429293
2095	0.859086482621141
2096	0.858490469642818
2097	0.857678180363092
2098	0.856296573038687
2099	0.855406847426868
2100	0.85535817314332
2101	0.855775270903138
2102	0.8562890254101
2103	0.857842531640729
2104	0.85876782053242
2105	0.85982160484987
2106	0.860079741555515
2107	0.85999273772303
2108	0.859740603230897
2109	0.858861368883091
2110	0.857858750540289
2111	0.856619833451544
2112	0.855571615057532
2113	0.85356994528342
2114	0.852653675369028
2115	0.852461213882765
2116	0.852711935763089
2117	0.852923633577407
2118	0.853532625372661
2119	0.853872778027204
2120	0.854330192045137
2121	0.85394681318426
2122	0.85344405672707
2123	0.852417988774113
2124	0.850208847767616
2125	0.848908022456639
2126	0.847651872498838
2127	0.846638429131624
2128	0.845911386863384
2129	0.845249761833732
2130	0.844854068610498
2131	0.84440133303814
2132	0.844264846270199
2133	0.843724145408383
2134	0.843294602178582
2135	0.842288416380806
2136	0.840650022044333
2137	0.839175116694167
2138	0.836583934475485
2139	0.834233196898576
2140	0.832814996460172
2141	0.831482985063896
2142	0.830806459681491
2143	0.830904358338029
2144	0.831554930420224
2145	0.832927244816646
2146	0.834004756407304
2147	0.835832692917401
2148	0.83737724158517
2149	0.839149112296257
2150	0.839766627649016
2151	0.839850989858051
2152	0.84016541312547
2153	0.83981226902864
2154	0.83921152646984
2155	0.838433758055987
2156	0.838141920700684
2157	0.837246611957849
2158	0.836806257238537
2159	0.837130137772498
2160	0.837828215677504
2161	0.838296162772108
2162	0.838592878587643
2163	0.839061511181817
2164	0.840039248975956
2165	0.840181545223263
2166	0.8397578259083
2167	0.839834028250086
2168	0.839948302376038
2169	0.839736073257193
2170	0.839171275750699
2171	0.839478088202245
2172	0.839774734639098
2173	0.840300527971118
2174	0.841771622353237
2175	0.843039004300262
2176	0.844310365192187
2177	0.845249662519127
2178	0.846637962736301
2179	0.847361112745537
2180	0.847239037456917
2181	0.84720619668486
2182	0.84735909226198
2183	0.846771723966482
2184	0.845452209914849
2185	0.844020950195729
2186	0.842866105682169
2187	0.84193371642395
2188	0.841519231615109
2189	0.842012784395605
2190	0.842116833724485
2191	0.842314681890131
2192	0.842447309481113
2193	0.842495597777483
2194	0.842966846591655
2195	0.844031099233447
2196	0.844033154206277
2197	0.844131063568277
2198	0.843557696518267
2199	0.841674718215571
2200	0.840287601357652
2201	0.838209293818902
2202	0.837531965979364
2203	0.837733669499342
2204	0.83755987911789
2205	0.838123612459993
2206	0.838627204311674
2207	0.839027787699751
2208	0.839228283254082
2209	0.839937659646797
2210	0.840091536143134
2211	0.839459134414979
2212	0.838914108428846
2213	0.838432656127643
2214	0.837670571582106
2215	0.836635523459149
2216	0.835323823230973
2217	0.833679589311964
2218	0.831057671739377
2219	0.830170485331031
2220	0.82972363886656
2221	0.829405258136211
2222	0.830260756885222
2223	0.830523158265914
2224	0.830206556441873
2225	0.830617619357339
2226	0.832601596598561
2227	0.831906517838018
2228	0.830043303478643
2229	0.82845784823555
2230	0.825241147161673
2231	0.822587914317517
2232	0.820410312965898
2233	0.818255951738523
2234	0.814956811601074
2235	0.8132171734688
2236	0.81352013443098
2237	0.812320822188563
2238	0.810514775112128
2239	0.80955974477984
2240	0.809197901330693
2241	0.807463162716985
2242	0.805902834085488
2243	0.803878127324923
2244	0.800693940682215
2245	0.796765335669341
2246	0.792753723272857
2247	0.788668692081291
2248	0.78389319432737
2249	0.778624340685687
2250	0.77443576447036
2251	0.77088948706497
2252	0.766957504265278
2253	0.7632264420136
2254	0.758867920417214
2255	0.754018665418181
2256	0.749870288965431
2257	0.746117804158307
2258	0.741432477935473
2259	0.737044818312243
2260	0.731510838048745
2261	0.724744465220173
2262	0.717932100018233
2263	0.71061307757112
2264	0.703491809814797
2265	0.695228464270537
2266	0.688607187146814
2267	0.683024928739965
2268	0.677294879592719
2269	0.672013971235445
2270	0.667168564449849
2271	0.662512535046881
2272	0.657983167089837
2273	0.654574523012766
2274	0.650327291922324
2275	0.646180119125236
2276	0.640920264205382
2277	0.635538042690684
2278	0.628582301704379
2279	0.619193586272767
2280	0.610988030887867
2281	0.602594011814379
2282	0.593727621210704
2283	0.585317768927887
2284	0.576364755928395
2285	0.566319203177994
2286	0.556323477148675
2287	0.54604301370033
2288	0.536140865266357
2289	0.526371588233541
2290	0.51614286174912
2291	0.506528049390899
2292	0.497777017881042
2293	0.488817474467645
2294	0.47988821615728
2295	0.471389259436386
2296	0.462224672629577
2297	0.45214452147517
2298	0.443104809775976
2299	0.434362337332266
2300	0.42535816915907
2301	0.417955476688141
2302	0.411762946192294
2303	0.405886006855741
2304	0.4008490631236
2305	0.396628271138592
2306	0.392790465702054
2307	0.390260264080689
2308	0.388563791129041
2309	0.388901382837675
2310	0.390818060214246
2311	0.393649989325395
2312	0.398926029548001
2313	0.403592438156001
2314	0.408298850978218
2315	0.414458467042884
2316	0.42211894759629
2317	0.429115709284982
2318	0.437282626182283
2319	0.444158196161993
2320	0.450676089372248
2321	0.456227763650838
2322	0.460640722328385
2323	0.465441223828221
2324	0.470063327799899
2325	0.473532763464106
2326	0.477065558000576
2327	0.47926213547862
2328	0.479386275282298
2329	0.479856963009109
2330	0.480041311859869
2331	0.479689093896386
2332	0.47771405227577
2333	0.477857186075168
2334	0.478533173572669
2335	0.479256314849312
2336	0.481264717778728
2337	0.483470675012563
2338	0.485067862441553
2339	0.487985754309693
2340	0.493598550937324
2341	0.496866549965789
2342	0.499859797474943
2343	0.502017086690916
2344	0.502019955171633
2345	0.503003342765167
2346	0.504860400905645
2347	0.504984216460424
2348	0.504375423729634
[truncated: 152 more rows]
