# Supplementary material for: Machine learning-assisted non-destructive plasticizer identification and quantification in historical PVC objects based on IR spectroscopy
Source: Sci Rep. 2022 Mar 23;12:5017. doi: 10.1038/s41598-022-08862-1 (PMC8943100; doi:10.1038/s41598-022-08862-1)
Supplement: Supplementary file 1 — Supplementary Information 1. [file 41598_2022_8862_MOESM1_ESM.zip › Plasticizers_PVC_data/NIR_all/HS321_idle.txt]

Wavelength	C:\Documents and Settings\All Users\Application Data\ASD\Indico Pro\Projects\David\HS321_idle.txt
350	0.204783986346652
351	0.203766107124035
352	0.171891883793482
353	0.153626979200067
354	0.147536150214561
355	0.133084504921268
356	0.116921291826322
357	0.109068206882953
358	0.115574075572375
359	0.108404042406878
360	9.69732498538151E-02
361	9.19693232617001E-02
362	9.18481476983366E-02
363	9.55881274437859E-02
364	9.71907542263255E-02
365	7.45794824987807E-02
366	6.93936437709796E-02
367	8.31413621436257E-02
368	7.42498059964294E-02
369	6.39859322747341E-02
370	5.80730811313979E-02
371	5.73907024076524E-02
372	5.98870827388914E-02
373	6.01755874366755E-02
374	5.35381917892288E-02
375	5.69105027681742E-02
376	5.84347576819342E-02
377	4.85126054142168E-02
378	4.83615490025725E-02
379	5.28940139083935E-02
380	5.62657171374923E-02
381	0.055289459059638
382	5.15871594365775E-02
383	4.73375923977746E-02
384	4.58256013347954E-02
385	4.67947061651855E-02
386	4.88211244286801E-02
387	4.92931282864633E-02
388	5.12244489667222E-02
389	5.21588378064752E-02
390	4.87131670742871E-02
391	4.97982401747788E-02
392	5.24342543481152E-02
393	5.32609361263339E-02
394	5.86455028548404E-02
395	0.062054993807092
396	6.06886128764926E-02
397	6.23545295171693E-02
398	6.58836996134383E-02
399	7.05041215717417E-02
400	7.60220798984821E-02
401	8.21912403870928E-02
402	8.82096827123604E-02
403	9.26248040622136E-02
404	0.100284826354812
405	0.109294941561637
406	0.115809151848116
407	0.123772668072313
408	0.132303728092662
409	0.139680952874735
410	0.143887900647037
411	0.148913103174695
412	0.156264461176499
413	0.160491073847126
414	0.165003125640195
415	0.170527885600977
416	0.17441975367778
417	0.177048036987947
418	0.179001038743561
419	0.181201175991904
420	0.183840759033071
421	0.186516814937375
422	0.188674403365008
423	0.190944480556211
424	0.193371744315811
425	0.195854637688359
426	0.198061827357607
427	0.200167971682758
428	0.202363566004734
429	0.204828416327273
430	0.207578485309587
431	0.210322525753101
432	0.212253315059564
433	0.213595600706264
434	0.21507405973502
435	0.217871680478287
436	0.220287562552679
437	0.222252322656327
438	0.224224139161271
439	0.2266410951064
440	0.229046495018767
441	0.231060152080637
442	0.233357328674197
443	0.235563211792617
444	0.237605689003297
445	0.240283315832115
446	0.242909522320872
447	0.245264385566794
448	0.247569221787819
449	0.250235189210363
450	0.253268357173516
451	0.256425303583394
452	0.258641331067008
453	0.260450489855386
454	0.262753675394598
455	0.26522190353754
456	0.267569754811551
457	0.269659150255503
458	0.271870104754765
459	0.273891110942483
460	0.275632465345398
461	0.277451725525336
462	0.279313156753527
463	0.28110793493352
464	0.28261220725255
465	0.284343241381488
466	0.286095701559554
467	0.287395932075676
468	0.288775681926611
469	0.290274825285265
470	0.291804007123229
471	0.29324724990893
472	0.294472076849133
473	0.295457537100284
474	0.296401291759206
475	0.297502812987029
476	0.298669489130547
477	0.299337837965364
478	0.300268422104484
479	0.301381665447726
480	0.302136319002517
481	0.302866798267405
482	0.303422650725344
483	0.303638406650491
484	0.304340106980405
485	0.304983363308635
486	0.305177571630573
487	0.305754373227272
488	0.306278289062787
489	0.306579647540883
490	0.306991061386506
491	0.307470020003036
492	0.307940875249737
493	0.308266028352465
494	0.30857761916003
495	0.308909604341491
496	0.30925976905296
497	0.309592948895444
498	0.309927233543651
499	0.310299230271715
500	0.31082330639373
501	0.311245365110837
502	0.311415420786063
503	0.311355741677912
504	0.311622220026309
505	0.312207188464744
506	0.312500952665722
507	0.312857137038018
508	0.313356088382233
509	0.313969454922818
510	0.314361121387538
511	0.314728269304501
512	0.315311232602359
513	0.315840617738354
514	0.316484123907382
515	0.31728123929281
516	0.317838301302349
517	0.318455150283963
518	0.319242417433328
519	0.320127827039516
520	0.320844315119812
521	0.321570438133485
522	0.322717103064123
523	0.323617865895867
524	0.324450888673116
525	0.325522097210709
526	0.3264923460428
527	0.32762034903224
528	0.32900630651703
529	0.330126682387033
530	0.331330532219206
531	0.33269126685085
532	0.3338727994145
533	0.335120597568996
534	0.33650117532919
535	0.338011050686764
536	0.339334390073795
537	0.340574439606116
538	0.341927706058851
539	0.343295573653493
540	0.344620182781019
541	0.345916367791867
542	0.347390180651355
543	0.348826759900751
544	0.350153880592432
545	0.351482198245962
546	0.352785461160738
547	0.354074042374475
548	0.355370664048782
549	0.356629809680859
550	0.357867802855244
551	0.359104754026411
552	0.360269206829596
553	0.361405087961116
554	0.362533634366608
555	0.363565731660508
556	0.364665640440872
557	0.365825579649178
558	0.366788008373058
559	0.367711105789078
560	0.368666087970265
561	0.369694859976085
562	0.370682050810169
563	0.371640912746372
564	0.372609431516285
565	0.373553604504876
566	0.374395440369477
567	0.375166014811523
568	0.376235922000335
569	0.377195954556266
570	0.377964071688087
571	0.37884223822711
572	0.379746112684152
573	0.380659605765317
574	0.381575846037088
575	0.382409890080124
576	0.383208251196645
577	0.384036530459907
578	0.384900673562961
579	0.385719343962614
580	0.386516594949165
581	0.387583231856126
582	0.388577274201529
583	0.389447276891491
584	0.390374890288042
585	0.39117812979371
586	0.391913436069082
587	0.392694275283914
588	0.39352598055678
589	0.394322717269062
590	0.395024376561646
591	0.395811443738794
592	0.396576448050508
593	0.397325167151668
594	0.398326753848458
595	0.39954452861242
596	0.400974426132755
597	0.402626168758462
598	0.4042522260466
599	0.406255065507545
600	0.409048094805544
601	0.411733403125424
602	0.414066377843473
603	0.415797225418682
604	0.416412808622533
605	0.416645023053156
606	0.416766686474471
607	0.416514416728619
608	0.416301903550285
609	0.416298336540112
610	0.416541435961059
611	0.416766829261428
612	0.417091813792684
613	0.417688991320982
614	0.41846268801204
615	0.419443811780933
616	0.420597305175587
617	0.421698922094101
618	0.422724874007339
619	0.423777850703864
620	0.425086553488097
621	0.426691788138553
622	0.428527189189625
623	0.430505631411134
624	0.432545392539433
625	0.434607445134079
626	0.436646042193618
627	0.438588937240147
628	0.440522389104407
629	0.442468665200045
630	0.444393620253341
631	0.446266428149158
632	0.448135447182654
633	0.450069765910189
634	0.451808096608055
635	0.453483789329459
636	0.45524833311352
637	0.457006825723057
638	0.458773822021929
639	0.460563731700777
640	0.462402673239628
641	0.464169250764136
642	0.465904116591198
643	0.467741400592929
644	0.469590607288912
645	0.471455543501553
646	0.473354002894985
647	0.475240379986534
648	0.477159822521966
649	0.479118905901302
650	0.481005430716998
651	0.482925922492533
652	0.484881338418008
653	0.486785462327359
654	0.488682515880941
655	0.490604807709761
656	0.492564654517016
657	0.494443394545295
658	0.49626315820038
659	0.498047495344606
660	0.499789555563352
661	0.50149165233411
662	0.503153032915902
663	0.504763492642388
664	0.506283624056864
665	0.507736155122312
666	0.509161943177672
667	0.510507189151618
668	0.511811088157875
669	0.513115015979037
670	0.514414802792761
671	0.515808868899357
672	0.517343107575036
673	0.519007483040023
674	0.520697155508666
675	0.52251931532244
676	0.524661052705179
677	0.526885413103355
678	0.529188665385507
679	0.531606471267046
680	0.534142235109012
681	0.536818869786057
682	0.53960533875024
683	0.542365474799627
684	0.545235165050342
685	0.548128769204125
686	0.550863031181007
687	0.553648735870802
688	0.556444253114767
689	0.559175504672095
690	0.561854096588988
691	0.564413051168762
692	0.566835607220268
693	0.569159103507011
694	0.571452224014994
695	0.573745194020311
696	0.576042870131953
697	0.578225361671192
698	0.580296559694317
699	0.58229459871258
700	0.584288512775365
701	0.586235289246627
702	0.588130607103201
703	0.590026849572613
704	0.591911438177542
705	0.593756769466558
706	0.595530962523005
707	0.59726212579793
708	0.598967056360046
709	0.600660498460103
710	0.602370118585438
711	0.60403493670693
712	0.605636649985884
713	0.607220975872696
714	0.60878759777375
715	0.610306358577328
716	0.611737632284545
717	0.613172652928954
718	0.61461278355861
719	0.616036118274904
720	0.617396276965603
721	0.618782408047265
722	0.620202279073797
723	0.621570282367736
724	0.622880401250349
725	0.624153807039109
726	0.625412649341373
727	0.626570553593906
728	0.627730000196434
729	0.628953961823537
730	0.630134874038314
731	0.631288634102666
732	0.632424055609657
733	0.633544000600737
734	0.634663868197742
735	0.635770437960765
736	0.636852517435907
737	0.637986594508666
738	0.63909147149645
739	0.640121569080538
740	0.641137273820781
741	0.642104936219755
742	0.643053322641982
743	0.644056751918897
744	0.645075040946995
745	0.646079657880073
746	0.647053827568245
747	0.648057875261316
748	0.648989289852102
749	0.649846845435194
750	0.650826994630312
751	0.65183248772751
752	0.652809036155715
753	0.653722824674627
754	0.654675214043192
755	0.65564089528853
756	0.656587269538844
757	0.657526738940704
758	0.65851555838937
759	0.659513432980352
760	0.660358843218125
761	0.661215489875789
762	0.662081996582185
763	0.662904962892454
764	0.663721279126538
765	0.664548019323251
766	0.665378363054442
767	0.66614910368822
768	0.666943943604047
769	0.66777876614571
770	0.668626651005148
771	0.669454536114836
772	0.670254589215173
773	0.671030709220747
774	0.671804044118576
775	0.672496028897326
776	0.673118633727662
777	0.673823722436816
778	0.674551029157826
779	0.675294914026246
780	0.676066388600482
781	0.67687482428833
782	0.677584465294059
783	0.678157778420094
784	0.67885117835405
785	0.679590602543833
786	0.680328249887489
787	0.681033433151873
788	0.681806880554
789	0.682568191777135
790	0.683223738754898
791	0.683848916078448
792	0.684477636332812
793	0.685128333269909
794	0.685798146238432
795	0.686491042825082
796	0.687224233503467
797	0.688000065346984
798	0.68864559595078
799	0.689245029724459
800	0.68988687362635
801	0.690573312115168
802	0.691297147873529
803	0.692001599307753
804	0.692597370695187
805	0.693206287701108
806	0.693870738180744
807	0.69459149108243
808	0.695290482752061
809	0.696003873977357
810	0.696718940361074
811	0.697359459004117
812	0.697964663459154
813	0.698594428705713
814	0.699299678484517
815	0.699992715002733
816	0.700698882568258
817	0.701430930154215
818	0.702165438373529
819	0.702815320353398
820	0.703437109630474
821	0.704158990650898
822	0.704876292235765
823	0.705565217174866
824	0.706239689228765
825	0.706998913828518
826	0.707715628566524
827	0.708353414592157
828	0.708953961845633
829	0.70957160842135
830	0.71022829367065
831	0.710940705205058
832	0.71176544678788
833	0.712572732321092
834	0.713297509361961
835	0.713963020686395
836	0.71457985237122
837	0.715269240352005
838	0.716141188161431
839	0.717032007493772
840	0.717777770961433
841	0.718370635927124
842	0.719080860026113
843	0.719751612058752
844	0.720408849197483
845	0.721142975195374
846	0.721908543999699
847	0.722685799367234
848	0.723461396980311
849	0.724237974608317
850	0.724997345164029
851	0.725717609581782
852	0.726383545591231
853	0.727074022113674
854	0.727812603756307
855	0.728591006657214
856	0.729332336845654
857	0.730111622273705
858	0.730927047695932
859	0.731715386891098
860	0.732453697954038
861	0.733157057042195
862	0.733850105065046
863	0.734557991312774
864	0.735202900511092
865	0.735806953838042
866	0.736494721053402
867	0.737327328943546
868	0.738183042534188
869	0.738928291658813
870	0.739617989309927
871	0.740314243530191
872	0.741004451756029
873	0.741588970110839
874	0.742252821086671
875	0.742964979154434
876	0.743651471618308
877	0.744372395820373
878	0.745149471786165
879	0.745909487272222
880	0.746460373202886
881	0.746967826464505
882	0.747508835833871
883	0.748106635488354
884	0.748658934483247
885	0.749139817159991
886	0.749556420468474
887	0.749955602169188
888	0.750365365740799
889	0.750762048979364
890	0.751119436632178
891	0.751515050338491
892	0.751897321996728
893	0.752252373476619
894	0.752625959416564
895	0.753017410891619
896	0.7534371861308
897	0.753887098317951
898	0.75430306181478
899	0.754801896466456
900	0.755392913431305
901	0.755914018462376
902	0.756488054300827
903	0.757080939250212
904	0.757623277128537
905	0.758162009039093
906	0.758695117812195
907	0.759211528631527
908	0.759689802750416
909	0.760235489037507
910	0.7607855173367
911	0.76127583459923
912	0.761951949942314
913	0.762602242287085
914	0.763206475979177
915	0.764015755229193
916	0.764870723115649
917	0.765791233217271
918	0.766834139395922
919	0.767984074147667
920	0.769158500939824
921	0.770351164092954
922	0.7716473405374
923	0.773189143734521
924	0.774788037023841
925	0.776275417340319
926	0.777965222098988
927	0.779554195348267
928	0.780954665016363
929	0.782299344150476
930	0.783677981061241
931	0.785012880291182
932	0.786249632651413
933	0.787542987473153
934	0.788871750291141
935	0.79019465407273
936	0.791451138725758
937	0.792598423881527
938	0.793749033646463
939	0.794968607228759
940	0.79615505510877
941	0.797157634377943
942	0.798041477570585
943	0.799003388278024
944	0.800081730438019
945	0.801142805629205
946	0.802105957751417
947	0.803046340942396
948	0.804044623608253
949	0.804991688899041
950	0.805758736964172
951	0.8067074267952
952	0.807634025417198
953	0.808491615801559
954	0.809543153996255
955	0.810326433215858
956	0.811032375475101
957	0.811971451225464
958	0.812966826188702
959	0.81381151131712
960	0.81453865480399
961	0.815430579421201
962	0.81627020970885
963	0.817124745816599
964	0.818065035204292
965	0.818979731503245
966	0.819858925761781
967	0.820663511621373
968	0.821362602267231
969	0.822221546427045
970	0.823154753976118
971	0.824072954844337
972	0.825015288079652
973	0.825798157896709
974	0.826506103258045
975	0.827316235306174
976	0.828154775231783
977	0.828968685371709
978	0.829756500292921
979	0.830593301694299
980	0.831376219393048
981	0.832114504362195
982	0.832842724586386
983	0.833576552949122
984	0.834309865087052
985	0.835032094279424
986	0.835723521784982
987	0.83630890866498
988	0.836974630136873
989	0.837788774964731
990	0.838441690122464
991	0.839130987427381
992	0.839787430129195
993	0.840289989641225
994	0.840931142386496
995	0.841615421174221
996	0.842207634289677
997	0.84256893169674
998	0.843283838747855
999	0.84394787989141
1000	0.844199713705106
1001	0.825515729551094
1002	0.82625512184675
1003	0.827120638726064
1004	0.828812595029088
1005	0.829872144405146
1006	0.831419877771636
1007	0.831860975305389
1008	0.831353312795166
1009	0.831131926273377
1010	0.829320347717177
1011	0.829279068263489
1012	0.830033206422053
1013	0.831919975085564
1014	0.832770313206292
1015	0.834644391129906
1016	0.834983122583817
1017	0.833729796806269
1018	0.833708972971078
1019	0.833504891077747
1020	0.833971774811723
1021	0.83528262154679
1022	0.836149338200579
1023	0.837654273559779
1024	0.838241461760003
1025	0.838024193127141
1026	0.838093078247158
1027	0.83779451079216
1028	0.837242280981248
1029	0.837877493109932
1030	0.839583808823588
1031	0.839900549938763
1032	0.840130181168682
1033	0.840573187764976
1034	0.839843907492447
1035	0.840568163014877
1036	0.842750593357204
1037	0.84400590436088
1038	0.845684159183775
1039	0.846520762520855
1040	0.846341622797837
1041	0.846767057478574
1042	0.846795145695074
1043	0.8472668397995
1044	0.848046643932944
1045	0.849396410990236
1046	0.850441633142915
1047	0.851626703333262
1048	0.852626888362732
1049	0.853714425438646
1050	0.854418246057938
1051	0.855038570788661
1052	0.855306447260872
1053	0.854818839492637
1054	0.85507969704176
1055	0.855221490328189
1056	0.855864563902306
1057	0.857501280964666
1058	0.858476475296107
1059	0.859340905781792
1060	0.860157509112648
1061	0.860839824983843
1062	0.861149883482635
1063	0.861773647705515
1064	0.862662913209731
1065	0.863074536711536
1066	0.863183590273411
1067	0.863598601709776
1068	0.863938481166457
1069	0.864366430965423
1070	0.865056045451343
1071	0.865532816111942
1072	0.865561831155559
1073	0.866074625901661
1074	0.867162724651025
1075	0.86784422389802
1076	0.868528863268547
1077	0.869308949351823
1078	0.869672741012247
1079	0.869425093751264
1080	0.869742017378131
1081	0.870024177637992
1082	0.870602795620542
1083	0.871718505047424
1084	0.872227579341778
1085	0.872582678320385
1086	0.873059408659111
1087	0.873109510633735
1088	0.8735417700611
1089	0.87452926479002
1090	0.8751209390546
1091	0.875618511167548
1092	0.876059247364323
1093	0.876409712946477
1094	0.876503380243934
1095	0.876692443311759
1096	0.876954075766491
1097	0.877432956762322
1098	0.878163059081655
1099	0.878636804617799
1100	0.87908047550814
1101	0.879680115159746
1102	0.880233052289576
1103	0.880699365229771
1104	0.88147128668948
1105	0.881962546019863
1106	0.882151763672943
1107	0.882389774108701
1108	0.882962744199951
1109	0.882497126413474
1110	0.882549401068472
1111	0.883175680192804
1112	0.883189893366479
1113	0.884355270014173
1114	0.88475005060372
1115	0.884819686094002
1116	0.884794796915271
1117	0.884693574249211
1118	0.884444335743211
1119	0.883579927882449
1120	0.8838513174399
1121	0.88525102178855
1122	0.885181474750623
1123	0.884571485604923
1124	0.884595668987833
1125	0.883903324768216
1126	0.883671937303311
1127	0.88443979918557
1128	0.884911184813871
1129	0.884000142678995
1130	0.882741071683514
1131	0.882561352295168
1132	0.882485742934653
1133	0.881798940618224
1134	0.881494942761052
1135	0.880548207171628
1136	0.87829666558523
1137	0.877156556349438
1138	0.876876682679939
1139	0.875693628199018
1140	0.874339569002859
1141	0.872956076755796
1142	0.871047894358071
1143	0.869339393349687
1144	0.86775166967654
1145	0.866254933805639
1146	0.864584833132712
1147	0.862695542286539
1148	0.861472424111064
1149	0.859664850989163
1150	0.857374811825423
1151	0.854857168839157
1152	0.852330237111401
1153	0.849354227784399
1154	0.84628047455058
1155	0.843456171486326
1156	0.839749587320849
1157	0.835429698776391
1158	0.831097862971639
1159	0.826340904569163
1160	0.821498451209282
1161	0.816619551959545
1162	0.811353288448279
1163	0.805606417462573
1164	0.799998845233479
1165	0.794642855033875
1166	0.789443812592558
1167	0.784519821103776
1168	0.780245007539101
1169	0.77644756908673
1170	0.772486269144339
1171	0.76922155364958
1172	0.766427885746996
1173	0.764225913790841
1174	0.762540989933995
1175	0.7610987860706
1176	0.760379056085154
1177	0.759420248332273
1178	0.758539193994368
1179	0.757895400001479
1180	0.757597036363719
1181	0.756925217219754
1182	0.756231280106982
1183	0.755290500713577
1184	0.753910180827334
1185	0.752543368362103
1186	0.7513579971851
1187	0.749706017820291
1188	0.747499726620554
1189	0.74556715034979
1190	0.743774798599759
1191	0.741553960699115
1192	0.740239825476936
1193	0.739554308602376
1194	0.738798328523573
1195	0.738202782875591
1196	0.738160409879735
1197	0.738232254074656
1198	0.738921763719987
1199	0.740094423139711
1200	0.741793107869595
1201	0.744131879402866
1202	0.746912552406254
1203	0.750136191095137
1204	0.753530106805728
1205	0.757152257972765
1206	0.761302839411854
1207	0.765790092950264
1208	0.770690315081282
1209	0.775574845656474
1210	0.780400942069924
1211	0.785362193897983
1212	0.790376920900758
1213	0.795419046933613
1214	0.800827203059212
1215	0.805770073677312
1216	0.81058825921816
1217	0.815138167551513
1218	0.819423750289838
1219	0.823454109852319
1220	0.82750034083638
1221	0.831681586446176
1222	0.835779655869549
1223	0.839601199037776
1224	0.842959582146968
1225	0.846009317280632
1226	0.849142293177151
1227	0.851892238720144
1228	0.854373942616354
1229	0.857058472795756
1230	0.859609945594799
1231	0.861852740767324
1232	0.863961611932274
1233	0.866045579197634
1234	0.868007723467731
1235	0.869787060017132
1236	0.871350886182684
1237	0.872635412941301
1238	0.874095302514787
1239	0.875433083747043
1240	0.876735797847307
1241	0.878002116217848
1242	0.87931926707414
1243	0.880354028171138
1244	0.881150001076726
1245	0.882173112109796
1246	0.883408291833815
1247	0.884220755043064
1248	0.884634964060003
1249	0.885320887974798
1250	0.886100553800601
1251	0.886591861841352
1252	0.887037544444393
1253	0.887563376593331
1254	0.888253973176437
1255	0.888809744618573
1256	0.88953979345218
1257	0.890081667599971
1258	0.890337452946194
1259	0.890662591936884
1260	0.890874610078969
1261	0.891472559392206
1262	0.892001647888172
1263	0.892386535365865
1264	0.892773272234858
1265	0.893308360208187
1266	0.89387067228237
1267	0.894107623998502
1268	0.894077017765687
1269	0.894415678687714
1270	0.894839218519249
1271	0.894688175240504
1272	0.894929491697373
1273	0.895335882665645
1274	0.89516378988648
1275	0.895471658018166
1276	0.896014761873424
1277	0.896217683055329
1278	0.896477655579091
1279	0.896806424160093
1280	0.897083973489905
1281	0.897326187448974
1282	0.897492934692971
1283	0.8974857477971
1284	0.897859399674603
1285	0.898425033630651
1286	0.898661205565184
1287	0.898836914481863
1288	0.899055542738044
1289	0.899137659574975
1290	0.89916102094425
1291	0.899330120310303
1292	0.8996638661498
1293	0.899777235991912
1294	0.899780116450847
1295	0.900132015087618
1296	0.900282545404199
1297	0.900062450300596
1298	0.900257810850327
1299	0.900840339589541
1300	0.901350723939003
1301	0.901423713865643
1302	0.901226374773376
1303	0.901440424375881
1304	0.901648904804976
1305	0.901651741293182
1306	0.901868914437779
1307	0.902207842538734
1308	0.902106388429796
1309	0.901769945382692
1310	0.90185170587594
1311	0.902199849353692
1312	0.902266112951061
1313	0.902267799509496
1314	0.90242722683137
1315	0.902526809790259
1316	0.902393711334156
1317	0.90214345840612
1318	0.902297017866538
1319	0.902686187227979
1320	0.902728840497969
1321	0.902562658681883
1322	0.902363801242767
1323	0.902018210012523
1324	0.902031993651715
1325	0.902377303041211
1326	0.902335685210625
1327	0.902093538853708
1328	0.901914289598368
1329	0.90158537558761
1330	0.901249173851666
1331	0.900900031767311
1332	0.900788646931862
1333	0.900622129459333
1334	0.900336091422595
1335	0.900213891260881
1336	0.900003214652173
1337	0.899282413878088
1338	0.898651106006184
1339	0.898258622130338
1340	0.897583226853052
1341	0.897167181380761
1342	0.896939789980612
1343	0.896271911124397
1344	0.895559639577812
1345	0.895079941199919
1346	0.894599815136528
1347	0.893984635533332
1348	0.893096585803689
1349	0.892049369490781
1350	0.891089830070664
1351	0.889998477179336
1352	0.888814710097246
1353	0.887528450845067
1354	0.886209862550598
1355	0.885143398516259
1356	0.883775513574842
1357	0.88223462912754
1358	0.880619566285154
1359	0.878898576034922
1360	0.876819122527289
1361	0.87497037960957
1362	0.87324354547608
1363	0.870915399759379
1364	0.868255645645545
1365	0.865620370669205
1366	0.862686575409037
1367	0.859312779165447
1368	0.855847534202917
1369	0.852235370823028
1370	0.848397659648766
1371	0.844373356034885
1372	0.840108847454984
1373	0.835713179178186
1374	0.831156335966336
1375	0.82642936679871
1376	0.821835811162423
1377	0.817367893861191
1378	0.812733461615787
1379	0.808214064823143
1380	0.804090124908199
1381	0.799923833178943
1382	0.795854535393417
1383	0.792357381068444
1384	0.789174715454343
1385	0.786109800208719
1386	0.783436735651578
1387	0.781302251433671
1388	0.779263475848034
1389	0.777404705531274
1390	0.775708479876642
1391	0.774131944041879
1392	0.772466029875649
1393	0.770833946945141
1394	0.769089380097839
1395	0.767186208500681
1396	0.765236881049544
1397	0.763151944337517
1398	0.760982431432898
1399	0.758799123960847
1400	0.756495225154503
1401	0.754304552757409
1402	0.752411661453654
1403	0.750770106375345
1404	0.749430259350304
1405	0.748319673380481
1406	0.747389881452876
1407	0.746557951080232
1408	0.745872124821296
1409	0.745388946729614
1410	0.744871547564956
1411	0.744420691574716
1412	0.744033363486806
1413	0.743430378727152
1414	0.742811192521304
1415	0.742390471106028
1416	0.742108916549117
1417	0.741977382051011
1418	0.741843074010175
1419	0.741659285045348
1420	0.74174318702383
1421	0.741969523709715
1422	0.742071209574378
1423	0.742107098705046
1424	0.742381413818787
1425	0.742634908473613
1426	0.743059875293448
1427	0.743849528410023
1428	0.744968453703108
1429	0.746297375705645
1430	0.747777812187832
1431	0.749762765925356
1432	0.752388442054422
1433	0.755388517541007
1434	0.758588679974222
1435	0.761862152097283
1436	0.765176155544427
1437	0.768591880379556
1438	0.772060565081951
1439	0.775566460682521
1440	0.778763094364128
1441	0.781495811007673
1442	0.784000364965981
1443	0.78645091461825
1444	0.788952555642854
1445	0.791143538316518
1446	0.793056647028951
1447	0.794939258396707
1448	0.796702621622088
1449	0.79840422412808
1450	0.800120944782133
1451	0.801790833663711
1452	0.803331188673273
1453	0.804673449056809
1454	0.806090459830781
1455	0.807589520986634
1456	0.808749117148541
1457	0.809901664267449
1458	0.811097298232919
1459	0.811972917299857
1460	0.812815749339671
1461	0.81368783387882
1462	0.814670914374613
1463	0.815433727226193
1464	0.8159959606406
1465	0.816594468581785
1466	0.817127356849957
1467	0.817651398892344
1468	0.81812895803207
1469	0.818760175535461
1470	0.819381407471183
1471	0.819893371097072
1472	0.82040832603861
1473	0.821124082222474
1474	0.821840833322778
1475	0.822352713640815
1476	0.822959474862759
1477	0.823655884295694
1478	0.82430754038105
1479	0.825003366172139
1480	0.825742222437802
1481	0.826460295153097
1482	0.827163466327688
1483	0.827814483487344
1484	0.828262076382653
1485	0.828765981279799
1486	0.829516214365584
1487	0.830108395611485
1488	0.830592868356489
1489	0.830984106237256
1490	0.83115292790621
1491	0.831547762023367
1492	0.832133122291713
1493	0.83255373779711
1494	0.832968990136107
1495	0.833393480839385
1496	0.833765339903653
1497	0.834223371611163
1498	0.834663560934022
1499	0.834937741417263
1500	0.83519019614179
1501	0.835575753962548
1502	0.83581514224424
1503	0.835815656358629
1504	0.835836173606133
1505	0.835965016384142
1506	0.83607481310161
1507	0.835993321634258
1508	0.835867376175384
1509	0.835799228134033
1510	0.835817530679069
1511	0.835887406078496
1512	0.83576148428583
1513	0.835569432545429
1514	0.835470040553843
1515	0.83531624282347
1516	0.835168217407101
1517	0.835129038881266
1518	0.834984987727788
1519	0.834707956658412
1520	0.834532548029567
1521	0.834403730251852
1522	0.834345419586491
1523	0.834309544930952
1524	0.834271992631612
1525	0.834432441470857
1526	0.834686260322606
1527	0.834749485408984
1528	0.834609770438275
1529	0.834497485126512
1530	0.834483889776356
1531	0.834497808582051
1532	0.834653280529971
1533	0.834884826915468
1534	0.834940069654635
1535	0.834963938656927
1536	0.835060732023055
1537	0.835081430899909
1538	0.835056219772987
1539	0.835283560014817
1540	0.835511276078253
1541	0.835369811782196
1542	0.835328200563397
1543	0.835408722585241
1544	0.835317582583577
1545	0.835277981754906
1546	0.835287890928556
1547	0.835230542172509
1548	0.835127662651704
1549	0.835180754686763
1550	0.835371117649944
1551	0.835253950996326
1552	0.83501963080731
1553	0.834991176425134
1554	0.834970128834994
1555	0.834929035199799
1556	0.835035397523798
1557	0.835164727754854
1558	0.83513639586008
1559	0.834973101923963
1560	0.834879652877668
1561	0.834936755452896
1562	0.834759218540071
1563	0.834483881670003
1564	0.834284540141162
1565	0.833957789939913
1566	0.833818160486343
1567	0.833848121527525
1568	0.833628763423781
1569	0.833110208053189
1570	0.832680290305996
1571	0.832517907415569
1572	0.832260883368906
1573	0.831956104490451
1574	0.831767512998514
1575	0.831454346757912
1576	0.831048975742692
1577	0.830678831077117
1578	0.830204496009058
1579	0.829644617601995
1580	0.829253755739491
1581	0.829085043282989
1582	0.828715836947525
1583	0.827925028591851
1584	0.82719473743888
1585	0.826733800138822
1586	0.826167730036996
1587	0.825506125208361
1588	0.825087250435729
1589	0.824688198145825
1590	0.824251813871204
1591	0.824147836374741
1592	0.82396585303122
1593	0.823204090868251
1594	0.822486776656756
1595	0.822302064833959
1596	0.822005082332129
1597	0.82131732922687
1598	0.820691539247475
1599	0.820222091197635
1600	0.819831113795858
1601	0.819536669544169
1602	0.819131836362664
1603	0.818619186536347
1604	0.818147333608339
1605	0.817624546034929
1606	0.817168286032136
1607	0.816754762624475
1608	0.815983302357518
1609	0.815214287357726
1610	0.814929759012811
1611	0.814512515484381
1612	0.813846538273108
1613	0.813380295672498
1614	0.812771411761057
1615	0.812054545838565
1616	0.811492920686008
1617	0.81081064363441
1618	0.810196604379923
1619	0.80972069087483
1620	0.809125512687437
1621	0.808420575112368
1622	0.807628764067717
1623	0.806795805242734
1624	0.805901189844148
1625	0.805055338348952
1626	0.804302622697859
1627	0.80344135555476
1628	0.80264630514374
1629	0.802092854545216
1630	0.80141128448529
1631	0.800535201278253
1632	0.799894028433449
1633	0.79927193978873
1634	0.798342726570241
1635	0.797657952646993
1636	0.797101687919366
1637	0.796060709033073
1638	0.795181942563228
1639	0.794804404181366
1640	0.794225858378008
1641	0.793437207121259
1642	0.792844515862202
1643	0.792195255651571
1644	0.791343105431997
1645	0.790577209277975
1646	0.789693563554973
1647	0.788602044061709
1648	0.787509723245695
1649	0.786204588575097
1650	0.784825112108022
1651	0.783537697233554
1652	0.781953273378441
1653	0.780185994625774
1654	0.778424518610842
1655	0.776529017833976
1656	0.774407659960412
1657	0.772007143858894
1658	0.769650336098324
1659	0.767054594240983
1660	0.763946989858195
1661	0.760951703720226
1662	0.757891378783976
1663	0.754451391137745
1664	0.751135435561748
1665	0.7478972842095
1666	0.744427700968872
1667	0.740891178974897
1668	0.737261112571432
1669	0.733352760336929
1670	0.729405876453161
1671	0.725355983148564
1672	0.720809833285156
1673	0.715991572532369
1674	0.710811010382236
1675	0.705205902936145
1676	0.69957723270377
1677	0.693839657483528
1678	0.687664575248481
1679	0.681013105342785
1680	0.673729047064227
1681	0.665617911826928
1682	0.657129063536609
1683	0.648367216074988
1684	0.638885534408515
1685	0.628492688463765
1686	0.617101159214184
1687	0.604700883689614
1688	0.591674822056992
1689	0.577799179229956
1690	0.56298416766533
1691	0.54732723040246
1692	0.530770326040864
1693	0.514298567831393
1694	0.497862958470674
1695	0.480874122802429
1696	0.463616690403013
1697	0.446208229921341
1698	0.429317042196179
1699	0.413167912709481
1700	0.397247104536653
1701	0.382025838876527
1702	0.366852598295304
1703	0.352257272122495
1704	0.338714830970719
1705	0.325102303703292
1706	0.311741408782414
1707	0.298707871476207
1708	0.285559146427599
1709	0.27339291897871
1710	0.261685781243326
1711	0.250963005480471
1712	0.240811935090963
1713	0.232203507471808
1714	0.224442814973162
1715	0.218357904462849
1716	0.213668286851101
1717	0.210958474535889
1718	0.209907710072593
1719	0.210833956703825
1720	0.213367706519167
1721	0.217374697582167
1722	0.222675770786057
1723	0.229255881287327
1724	0.237233081436518
1725	0.245779277851244
1726	0.254624625212449
1727	0.263732747483567
1728	0.272600774681757
1729	0.281050206912793
1730	0.2893623156527
1731	0.2970826939638
1732	0.303575107385309
1733	0.309213886518644
1734	0.313792246772952
1735	0.316681702259252
1736	0.318771086866923
1737	0.320127585673217
1738	0.320176871202597
1739	0.319475833112129
1740	0.318232014317932
1741	0.316169278495025
1742	0.314083321926969
1743	0.31239115944704
1744	0.310624295341064
1745	0.309227167677978
1746	0.308228313661065
1747	0.307489468436866
1748	0.307456598181651
1749	0.307976922338762
1750	0.308662187377359
1751	0.309698933456116
1752	0.311166084584437
1753	0.312899313438144
1754	0.315136211801337
1755	0.31784374293067
1756	0.320960967013591
1757	0.324623983307395
1758	0.328623867989806
1759	0.333192491075645
1760	0.337754434015253
1761	0.342627164129919
1762	0.347452240007074
1763	0.352635332811605
1764	0.357282214722193
1765	0.361925855822937
1766	0.36588335470432
1767	0.369369979663029
1768	0.372540587878454
1769	0.375233726482016
1770	0.377625679518342
1771	0.379476246778111
1772	0.381057293680976
1773	0.382586570537468
1774	0.383949007458832
1775	0.385261046157452
1776	0.386863630839146
1777	0.388549274165042
1778	0.389877136231267
1779	0.391473622646021
1780	0.393467041451176
1781	0.395121622823007
1782	0.397422737181168
1783	0.399623935610687
1784	0.401347082265987
1785	0.40349245783474
1786	0.406068544948542
1787	0.408558075708355
1788	0.410987824362297
1789	0.413808138588954
1790	0.416947555256759
1791	0.419901851532259
1792	0.423065593512028
1793	0.426251226893658
1794	0.429340267826476
1795	0.432444587357101
1796	0.435876304762182
1797	0.438744933307221
1798	0.441071542980574
1799	0.443829870354804
1800	0.446671840472802
1801	0.450027323473411
1802	0.451306980379044
1803	0.452716118449344
1804	0.454114012916123
1805	0.454997160577466
1806	0.45576537319217
1807	0.456367744645991
1808	0.45713042234816
1809	0.457352351545866
1810	0.457306628907561
1811	0.457890499503223
1812	0.458350725130334
1813	0.458542729024545
1814	0.458844207208716
1815	0.458361895711127
1816	0.457445939258611
1817	0.456816275225111
1818	0.456181677845979
1819	0.455368470987732
1820	0.454540059937642
1821	0.453760410449395
1822	0.452482451559239
1823	0.450995351445815
1824	0.450327254459603
1825	0.450080070803455
1826	0.44940097699823
1827	0.448981321068591
1828	0.448895372371727
1829	0.448885363212234
1830	0.448810642753642
1831	0.449085641618895
1832	0.44964523979738
1833	0.450248589188794
1834	0.450917402018928
1835	0.452491936224071
1836	0.453848171271371
1837	0.455538525098542
1838	0.456798679278963
1839	0.457901543830057
1840	0.459093956232798
1841	0.460136634800538
1842	0.461051405787851
1843	0.461849921448845
1844	0.462435435151161
1845	0.462796903335389
1846	0.46299497305097
1847	0.463336605639448
1848	0.46370320958602
1849	0.464125318926899
1850	0.464369248384644
1851	0.465152681851363
1852	0.466215090277438
1853	0.46676093507317
1854	0.467059874459303
1855	0.467779222272632
1856	0.468221295072751
1857	0.468790705385906
1858	0.469825764313198
1859	0.471300468734021
1860	0.472602408324301
1861	0.474059722935016
1862	0.475939678613179
1863	0.477623214673098
1864	0.479085074844711
1865	0.480783229303287
1866	0.482641207489874
1867	0.484307708492387
1868	0.485910810082477
1869	0.487456575158445
1870	0.488914921024372
1871	0.490151270453542
1872	0.490996807663781
1873	0.492456722797185
1874	0.493643888199683
1875	0.494807102941498
1876	0.496040817781412
1877	0.496764455271628
1878	0.497544396061869
1879	0.498203328787749
1880	0.498756393927603
1881	0.499300847546867
1882	0.499614664895282
1883	0.499647596920918
1884	0.499787444626585
1885	0.499752417303342
1886	0.499523780343343
1887	0.498895369809531
1888	0.497717235918423
1889	0.496061843911203
1890	0.493748997672082
1891	0.491285761711435
1892	0.488367594176261
1893	0.485257426080867
1894	0.481585381012315
1895	0.478157458048867
1896	0.474963783272999
1897	0.471690031589768
1898	0.468796554814192
1899	0.466711948075059
1900	0.465115635955943
1901	0.463705589879603
1902	0.463161395867233
1903	0.463454397351781
1904	0.464258292681579
1905	0.465542728826594
1906	0.46751471348677
1907	0.470592473872824
1908	0.473739979253474
1909	0.476594579663681
1910	0.479606303982797
1911	0.482115191183855
1912	0.484113149070218
1913	0.486166145694792
1914	0.488302358483146
1915	0.490001224644065
1916	0.491479415684013
1917	0.49262525046214
1918	0.493407374174897
1919	0.49395757363523
1920	0.49398382808122
1921	0.494227396221019
1922	0.494415654931285
1923	0.494461943478549
1924	0.494471900962447
1925	0.494592966436874
1926	0.494423857955047
1927	0.494047983993294
1928	0.493635639623905
1929	0.492797987685115
1930	0.492481569507475
1931	0.492556097252262
1932	0.492277306883659
1933	0.491829494685182
1934	0.491586579428167
1935	0.491020510251569
1936	0.489738564233228
1937	0.489200922713801
1938	0.488976546717411
1939	0.488701180506089
1940	0.488633792125009
1941	0.48850974272887
1942	0.488600629408534
1943	0.488402265105246
1944	0.487933732790494
1945	0.487527355184181
1946	0.487732155862532
1947	0.487941476803646
1948	0.487994567371847
1949	0.488310827120787
1950	0.488730957579152
1951	0.488853521114212
1952	0.489205813416545
1953	0.489997082078139
1954	0.490783937584811
1955	0.491594162164445
1956	0.492248956266914
1957	0.493094073826373
1958	0.493802295600873
1959	0.494468112379395
1960	0.495070004627086
1961	0.495627259648388
1962	0.496385840636637
1963	0.496958328478067
1964	0.497145494522936
1965	0.497666527974446
1966	0.498658780741872
1967	0.499077195065524
1968	0.498965440416809
1969	0.499375029886917
1970	0.499872440024137
1971	0.500235177485734
1972	0.500929878032289
1973	0.501576480384365
1974	0.501973946524135
1975	0.501880304803671
1976	0.502216641570494
1977	0.502806351401684
1978	0.503112205385469
1979	0.503323823472809
1980	0.50360158670837
1981	0.503697250474733
1982	0.503974708958399
1983	0.504477440479628
1984	0.504867336834069
1985	0.505445930722462
1986	0.5056192632193
1987	0.505900828159347
1988	0.506259524371097
1989	0.506255856913604
1990	0.505804762337335
1991	0.505898981546239
1992	0.506148268412676
1993	0.506139116074966
1994	0.506340581885965
1995	0.506433718939623
1996	0.506110974876803
1997	0.505980285915554
1998	0.506027138675022
1999	0.506119740054016
2000	0.506238157854595
2001	0.506290200505032
2002	0.506438106024455
2003	0.506847964906844
2004	0.50691779973223
2005	0.506735104136065
2006	0.506773242370172
2007	0.506783198696774
2008	0.506818158642706
2009	0.506967585616532
2010	0.507103219063684
2011	0.507375149673227
2012	0.507360718113334
2013	0.507128455339054
2014	0.50704289109896
2015	0.506922567211784
2016	0.506567918527264
2017	0.506415383214916
2018	0.506509472519831
2019	0.506405790467613
2020	0.506140985793393
2021	0.506008049532817
2022	0.506136399538233
2023	0.505834203464784
2024	0.505174911415716
2025	0.504815182288435
2026	0.504342266453122
2027	0.503898291837075
2028	0.50369030711579
2029	0.503460644608113
2030	0.503203621003273
2031	0.502748762391521
2032	0.502527947453858
2033	0.502418744465581
2034	0.502431976380098
2035	0.502796774772702
2036	0.502581525487433
2037	0.502053558285096
2038	0.501871707298336
2039	0.501448134512967
2040	0.501185170287472
2041	0.501541947629166
2042	0.501424407255398
2043	0.500806023152052
2044	0.5004272600497
2045	0.500075081875211
2046	0.499685375017149
2047	0.499366172471799
2048	0.499260804729242
2049	0.498827880106663
2050	0.498089494598741
2051	0.497732895816285
2052	0.497539239129879
2053	0.497097659677385
2054	0.496606708371111
2055	0.496375584854917
2056	0.496091963889622
2057	0.495780632068015
2058	0.495810799474344
2059	0.49569499895083
2060	0.495395720867822
2061	0.49502677871182
2062	0.494251085232698
2063	0.494090792269481
2064	0.494221520768106
2065	0.494587039815167
2066	0.494751245113233
2067	0.495375368790964
2068	0.495742921772864
2069	0.495780864710834
2070	0.495895064039852
2071	0.496080890859602
2072	0.49643000452693
2073	0.496731755455175
2074	0.496971307015666
2075	0.49763295496552
2076	0.497917446950252
2077	0.497664691787919
2078	0.497660417699684
2079	0.497945105774224
2080	0.497699877905471
2081	0.497703319417393
2082	0.497939243729867
2083	0.497809970256894
2084	0.49725270507582
2085	0.497235485353617
2086	0.497501809683251
2087	0.49732322423131
2088	0.497360423621985
2089	0.49709553374053
2090	0.496102154424863
2091	0.495529946278718
2092	0.4950816085523
2093	0.494771952617913
2094	0.49495510179208
2095	0.494582681840928
2096	0.494047400800592
2097	0.493317050943058
2098	0.492674750816225
2099	0.491665699817254
2100	0.490954237684856
2101	0.490580761449826
2102	0.490006078492978
2103	0.489384890718967
2104	0.488553594299314
2105	0.487702132928791
2106	0.486730108751332
2107	0.485405488808276
2108	0.48427680268478
2109	0.483249805543317
2110	0.482132823150927
2111	0.480964294469761
2112	0.479815135125548
2113	0.478633657210984
2114	0.477494115203922
2115	0.476532209373856
2116	0.475189419463872
2117	0.473999795989855
2118	0.473202989811646
2119	0.472216070264469
2120	0.47124636365006
2121	0.470334314177288
2122	0.46972085900143
2123	0.468296211308628
2124	0.466225209844022
2125	0.464972812738356
2126	0.463646877909732
2127	0.46231760068128
2128	0.461671983896871
2129	0.460578319753171
2130	0.458878670496816
2131	0.45746770134791
2132	0.455976219694774
2133	0.454971776290426
2134	0.454314728058627
2135	0.453559821411454
2136	0.452960266099818
2137	0.452762816082377
2138	0.452473380984997
2139	0.452028214579944
2140	0.451569231719852
2141	0.45109144988985
2142	0.451137439404724
2143	0.451202313199664
2144	0.451365186360158
2145	0.452178020151374
2146	0.452609521914428
2147	0.452855158896102
2148	0.453025164380449
2149	0.453005433561964
2150	0.453361649105794
2151	0.453885267763532
2152	0.454111817015992
2153	0.454612494069675
2154	0.454928073295954
2155	0.454729663426004
2156	0.454652938483791
2157	0.454738645653194
2158	0.454721382212963
2159	0.454577103952529
2160	0.454457876029387
2161	0.454143090544528
2162	0.453746344962227
2163	0.45361914857668
2164	0.453492437601543
2165	0.453437943206042
2166	0.453740795300229
2167	0.453678518577782
2168	0.453132019300184
2169	0.453209766067433
2170	0.453755835346767
2171	0.453802593777421
2172	0.454008240744754
2173	0.453903880258412
2174	0.453425391881228
2175	0.452827623693696
2176	0.451730816470904
2177	0.451255061920293
2178	0.451027630739204
2179	0.450512612752113
2180	0.450461154029748
2181	0.450163272933125
2182	0.449083208556513
2183	0.448483275030112
2184	0.448438491645515
2185	0.448087183027314
2186	0.447460734131914
2187	0.44639452733976
2188	0.445303292891584
2189	0.44358206491067
2190	0.442355042934659
2191	0.441375935821294
2192	0.440245897300148
2193	0.439161704816983
2194	0.437743228098609
2195	0.436011326800086
2196	0.434660979372424
2197	0.433429032393022
2198	0.431895366515012
2199	0.430325290012258
2200	0.428952744561418
2201	0.427578279702513
2202	0.425856135985241
2203	0.424422995006623
2204	0.422623293645303
2205	0.420159933560263
2206	0.4176910080808
2207	0.41521873622308
2208	0.412700640868816
2209	0.409624019307181
2210	0.407166185455977
2211	0.405261438740082
2212	0.403220657389521
2213	0.400965840237499
2214	0.398141505867321
2215	0.395455925021471
2216	0.392150486693937
2217	0.388850457347851
2218	0.385695660315504
2219	0.382260311548064
2220	0.378316714275205
2221	0.374611493229783
2222	0.37095477580716
2223	0.36729625064538
2224	0.363747319612101
2225	0.359599208919897
2226	0.355085711635389
2227	0.351002525879828
2228	0.346842572348677
2229	0.34232645315927
2230	0.338096211441721
2231	0.333455639386198
2232	0.328278157810044
2233	0.32283865890231
2234	0.316852264381678
2235	0.311676581019912
2236	0.306678335676409
2237	0.301270261909154
2238	0.296301793204504
2239	0.2912445099696
2240	0.285860891294295
2241	0.280073914935823
2242	0.274052710128226
2243	0.2686101664571
2244	0.263286337035126
2245	0.257234613776007
2246	0.251445518562355
2247	0.246047687950749
2248	0.240582428161502
2249	0.234633601062635
2250	0.22878649127615
2251	0.223338092956202
2252	0.218512832608548
2253	0.2137822338942
2254	0.208501784952717
2255	0.203960648156104
2256	0.198922184983103
2257	0.19235197322823
2258	0.187486807435767
2259	0.183963758862377
2260	0.179706173133946
2261	0.175232276604682
2262	0.171455089177563
2263	0.168330995843732
2264	0.164526276695557
2265	0.160931883133674
2266	0.156813416822279
2267	0.152064691986342
2268	0.147397169677076
2269	0.142316489359886
2270	0.137894078531368
2271	0.133945813033086
2272	0.129227386325145
2273	0.124351886413391
2274	0.119789459817062
2275	0.11502189108956
2276	0.109971651906103
2277	0.104908907919645
2278	0.100204967050923
2279	0.095344585672151
2280	9.02646325628327E-02
2281	8.51553110146216E-02
2282	8.06764622156733E-02
2283	7.63983365360301E-02
2284	7.18465164899449E-02
2285	6.74692865547825E-02
2286	6.36541006951626E-02
2287	6.00088319370176E-02
2288	5.59049731985445E-02
2289	5.15598501705671E-02
2290	4.84556045863442E-02
2291	4.52858723638944E-02
2292	4.20770840663833E-02
2293	3.98439874771499E-02
2294	3.85936199329354E-02
2295	0.036625442001924
2296	0.033909712319881
2297	0.032985107230379
2298	3.29354458110604E-02
2299	3.19065512352504E-02
2300	3.11221941898325E-02
2301	0.030520480293822
2302	2.93406015365061E-02
2303	2.85897827702494E-02
2304	2.86213340728789E-02
2305	2.84982442159611E-02
2306	2.84234152475905E-02
2307	2.73978216849339E-02
2308	2.59522066721173E-02
2309	2.52244374506943E-02
2310	2.34934279514009E-02
2311	2.33161337496954E-02
2312	2.51060564065248E-02
2313	2.57971128183132E-02
2314	2.58975915933956E-02
2315	2.67815860655233E-02
2316	2.79845667515781E-02
2317	2.91984382841933E-02
2318	3.13811077111787E-02
2319	0.032681695607561
2320	0.033435987701757
2321	3.43641424083928E-02
2322	3.50534093277574E-02
2323	3.56317763202251E-02
2324	3.59358009036684E-02
2325	3.67589881505697E-02
2326	3.81210336538101E-02
2327	3.84796638476877E-02
2328	3.82358594027197E-02
2329	3.89075906377383E-02
2330	3.96351693091836E-02
2331	3.97577616780104E-02
2332	4.02611146068965E-02
2333	4.08168143888763E-02
2334	3.97747197629445E-02
2335	4.06398754091418E-02
2336	4.42722647429991E-02
2337	4.53978912168051E-02
2338	4.59267522296581E-02
2339	4.62626079510737E-02
2340	4.49578064970997E-02
2341	4.44072292002268E-02
2342	4.47945236177807E-02
2343	4.38878627742969E-02
2344	4.10221049061728E-02
2345	4.03004115974791E-02
2346	4.05219929449132E-02
2347	4.02930261421032E-02
2348	4.15035794179782E-02
[truncated: 152 more rows]
