# Supplementary material for: Machine learning-assisted non-destructive plasticizer identification and quantification in historical PVC objects based on IR spectroscopy
Source: Sci Rep. 2022 Mar 23;12:5017. doi: 10.1038/s41598-022-08862-1 (PMC8943100; doi:10.1038/s41598-022-08862-1)
Supplement: Supplementary file 1 — Supplementary Information 1. [file 41598_2022_8862_MOESM1_ESM.zip › Plasticizers_PVC_data/NIR_all/minizoga_idle.txt]

Wavelength	C:\Documents and Settings\All Users\Application Data\ASD\Indico Pro\Projects\David\minizoga_idle.txt
350	0.261746343026903
351	0.285868559835785
352	0.265268299086888
353	0.253546102564685
354	0.248428301889111
355	0.2297569077655
356	0.210734663356631
357	0.195353774301744
358	0.186921696636208
359	0.179275785288787
360	0.171680760139169
361	0.164487024013916
362	0.157169624300403
363	0.142184161446788
364	0.121105290212539
365	0.115992313409811
366	0.11321408967329
367	0.109005870861228
368	0.109500593086517
369	0.109231954776373
370	0.106861158763774
371	0.102835919719616
372	0.098789067847737
373	9.51295119773143E-02
374	9.20988767155536E-02
375	9.27052294416799E-02
376	9.30596412944789E-02
377	9.04621395550183E-02
378	9.33882946115506E-02
379	9.33581193431015E-02
380	8.70021206330167E-02
381	8.41920893015216E-02
382	8.61393076828633E-02
383	8.99786615506186E-02
384	8.64354067307184E-02
385	8.24384977778615E-02
386	7.99049895413271E-02
387	7.82984651708397E-02
388	8.23882069529538E-02
389	0.088627931220064
390	9.10511105266091E-02
391	9.20934945625892E-02
392	0.093270195304515
393	9.63700753258742E-02
394	0.105827210180389
395	0.114189412495673
396	0.118401173756281
397	0.127502634348697
398	0.137247814633838
399	0.146582581105196
400	0.158326490076584
401	0.171136235399985
402	0.185561189550618
403	0.203220635430246
404	0.222243673700299
405	0.243036904583324
406	0.266519262852945
407	0.289184033273759
408	0.314210183682789
409	0.344416809808558
410	0.376808295819107
411	0.410787525640911
412	0.445898705432136
413	0.481313642343436
414	0.517919707047891
415	0.554966323815864
416	0.590470968345264
417	0.6229606794293
418	0.652378044125183
419	0.68003411974259
420	0.703383723486151
421	0.722877853119689
422	0.740123136530439
423	0.754175138249572
424	0.765364068579186
425	0.774393724628899
426	0.782613633968677
427	0.789766101180366
428	0.795907896345771
429	0.802405385320513
430	0.808568383191095
431	0.813983562548749
432	0.818341506745668
433	0.822586578158172
434	0.826933341844643
435	0.831171389546942
436	0.83547477427665
437	0.839556556311904
438	0.843092627380894
439	0.846762405747705
440	0.850106140754925
441	0.852740002597593
442	0.855372782538137
443	0.857971718476291
444	0.860330128148061
445	0.862023002324322
446	0.862986721861602
447	0.863409059710743
448	0.863873278570467
449	0.863910275644212
450	0.863544659200109
451	0.863034279887624
452	0.862413309952638
453	0.861654694278115
454	0.860808838584229
455	0.860883260828478
456	0.86052186609878
457	0.859006564879437
458	0.85902660903464
459	0.858824886298376
460	0.857640738106771
461	0.856634602581788
462	0.855861055067547
463	0.855180882640471
464	0.854180985048333
465	0.853340693091949
466	0.85253765121899
467	0.851414823579766
468	0.849892362105699
469	0.848042642576585
470	0.846024417579277
471	0.844160135435039
472	0.842102721337876
473	0.839687529437182
474	0.837444721639323
475	0.834926433025435
476	0.832032850744665
477	0.829135217558111
478	0.825923178394335
479	0.822492076968424
480	0.81915716580012
481	0.815850381272523
482	0.812405967774313
483	0.808675081363491
484	0.805021687053242
485	0.801331571797847
486	0.797531709673016
487	0.793904571657834
488	0.790324608566624
489	0.786747554175678
490	0.783331259666128
491	0.77995139302523
492	0.776468857971102
493	0.772707144032604
494	0.769461172096641
495	0.766447999639824
496	0.763027779081511
497	0.759539353980041
498	0.756125009134607
499	0.752831222930075
500	0.74937835932394
501	0.745862176213128
502	0.742414553410446
503	0.739238891761406
504	0.735805266788696
505	0.731999161776621
506	0.728046429179446
507	0.724302763851635
508	0.720637330443584
509	0.716689112467569
510	0.712800113654541
511	0.708640481534619
512	0.703917789327498
513	0.699412195704932
514	0.694797795904494
515	0.689897373222792
516	0.685108621469765
517	0.680308741623006
518	0.675414720143877
519	0.670312814606184
520	0.665307359184735
521	0.660320844682332
522	0.655101011272336
523	0.650136368882223
524	0.645274612614974
525	0.640291069472125
526	0.635481532793102
527	0.630682440442395
528	0.625834959254556
529	0.6212879189854
530	0.616993570143707
531	0.612915306544749
532	0.609105483128669
533	0.605334431350724
534	0.601723780990205
535	0.598567003005965
536	0.595748959224176
537	0.593219165516458
538	0.590921563995735
539	0.588850933149898
540	0.586985808217943
541	0.585297107717833
542	0.583783158498763
543	0.582431764235172
544	0.581192900054813
545	0.579974287991182
546	0.578788719644436
547	0.577507242404122
548	0.575926315085622
549	0.574438497793135
550	0.572903195389251
551	0.571077565538484
552	0.569067260440551
553	0.566974849257189
554	0.564851474707532
555	0.562585605351722
556	0.560224056052443
557	0.557816783312351
558	0.555411188273918
559	0.55303865719379
560	0.550736769352784
561	0.548542730993217
562	0.54660293687543
563	0.5449187720611
564	0.543469586283656
565	0.542386319808968
566	0.541668891579742
567	0.541333886771394
568	0.541492971685347
569	0.542057553480774
570	0.543000833013019
571	0.544359305421006
572	0.546171228184356
573	0.548392112254155
574	0.550921597732673
575	0.553700680198087
576	0.556578828152206
577	0.559449477635569
578	0.562528417900631
579	0.565676715753911
580	0.568858352516163
581	0.572315189210554
582	0.575622878205958
583	0.578620147882099
584	0.58129818822592
585	0.583757847304109
586	0.586072158543481
587	0.58820506756471
588	0.590086593272938
589	0.591775606600839
590	0.593319582581408
591	0.594680727580965
592	0.595859893076991
593	0.596902887895972
594	0.597945637316065
595	0.59913606335761
596	0.60057358771372
597	0.602327974203336
598	0.603958710296087
599	0.605669594240535
600	0.607774257749647
601	0.609786799283441
602	0.611537058687303
603	0.612831799377387
604	0.613290643773223
605	0.613519044927201
606	0.613700210098372
607	0.613517254672069
608	0.613319302592064
609	0.613143529853276
610	0.612881175870057
611	0.612461439428558
612	0.612162484102903
613	0.612279128969896
614	0.612575518110013
615	0.612987437796643
616	0.613489834611884
617	0.614123902427014
618	0.614752243281264
619	0.615449498027804
620	0.616473516493515
621	0.61775768967915
622	0.619240020259547
623	0.620853914326489
624	0.622400887599766
625	0.623988287039875
626	0.625683258725024
627	0.627371303315108
628	0.629111411271667
629	0.630892492963112
630	0.632627232507049
631	0.634387946834188
632	0.636159935744393
633	0.637901925950913
634	0.639689693399562
635	0.641517562618161
636	0.643370689400092
637	0.645285836362059
638	0.647134581800699
639	0.648905637926452
640	0.650820796701895
641	0.652686729101713
642	0.654526496941331
643	0.656477969197234
644	0.658433894485623
645	0.660409619935845
646	0.662427219316907
647	0.6643738201269
648	0.666276263616862
649	0.66818641915011
650	0.670190635178088
651	0.672183986085844
652	0.674152324142495
653	0.676158989638955
654	0.678119170363251
655	0.679997517488513
656	0.681794538939951
657	0.683664365588023
658	0.685512141405492
659	0.687244047122482
660	0.688861804516496
661	0.690455613928264
662	0.692058888712393
663	0.69364439239903
664	0.695097761373583
665	0.696425643363006
666	0.697682087454461
667	0.698848327568863
668	0.699957219456116
669	0.701018438313916
670	0.701945683559699
671	0.702823719306265
672	0.703681014871208
673	0.704475803773421
674	0.705153901405939
675	0.705778204690269
676	0.706459945818265
677	0.707107692889921
678	0.707707285739755
679	0.708258902087081
680	0.708747777243703
681	0.709282692353513
682	0.709915081085376
683	0.710626768145047
684	0.711283057874678
685	0.711900458990475
686	0.712572430866916
687	0.713313660775678
688	0.714091797250705
689	0.714878951983518
690	0.715717423665154
691	0.716585754197801
692	0.717480287626443
693	0.718423149809518
694	0.719413215386698
695	0.720418471000664
696	0.721400522741357
697	0.72249369431266
698	0.723610581096243
699	0.724678931174731
700	0.725886381314502
701	0.727082906188128
702	0.72820358896853
703	0.729310239268066
704	0.730470807722915
705	0.731654827745023
706	0.732786612540957
707	0.733972644214803
708	0.735149520659621
709	0.736245868531065
710	0.73726613758348
711	0.738353483070876
712	0.739512143233543
713	0.740539804944151
714	0.741606725573355
715	0.742670411254407
716	0.743609798807705
717	0.744550168919207
718	0.74548824556575
719	0.746393342212986
720	0.747207783993278
721	0.74807321843728
722	0.749002737685214
723	0.749856009959921
724	0.750626924084261
725	0.751397547364523
726	0.752273836114563
727	0.753153477791574
728	0.754091019186318
729	0.755110981445379
730	0.756083978372017
731	0.757187631502416
732	0.758436209134804
733	0.7596807948919
734	0.761077199062439
735	0.762563281883948
736	0.764041481002173
737	0.765655750990073
738	0.767451662076702
739	0.769418979700161
740	0.771414999418132
741	0.773644527518535
742	0.776073626327762
743	0.778497289968618
744	0.781104515572463
745	0.783865672588025
746	0.786711649804401
747	0.789695270892389
748	0.792853396202309
749	0.7961731348435
750	0.799542808551505
751	0.803037818031165
752	0.806673166220064
753	0.81043238060818
754	0.81419589090288
755	0.818113206645499
756	0.822304548182222
757	0.826572338356439
758	0.830977497882102
759	0.835505221327786
760	0.840048551748229
761	0.844682508331623
762	0.849435533792643
763	0.854296095071206
764	0.859239440674606
765	0.864244383612095
766	0.869313596879529
767	0.874530672148629
768	0.879790427101882
769	0.885059598495449
770	0.890401357883093
771	0.895807033390996
772	0.901289716509709
773	0.906859657542599
774	0.912459976449745
775	0.918036107570405
776	0.923627143645156
777	0.929399506631305
778	0.935196490330334
779	0.940958727856754
780	0.946677443230221
781	0.95239432351544
782	0.958142611413135
783	0.963936380777507
784	0.969642849684448
785	0.975320795888242
786	0.981025884314527
787	0.986825358341092
788	0.992585213891729
789	0.99821593015987
790	1.00368190242418
791	1.00910184781787
792	1.01444316668177
793	1.01968389541071
794	1.02480282672229
795	1.03000717908263
796	1.03524211416094
797	1.04032979037743
798	1.04529714555941
799	1.05012897564646
800	1.05483902283674
801	1.05946696236186
802	1.06409898241751
803	1.06871256155383
804	1.07321099576218
805	1.07760047216972
806	1.08184187806484
807	1.08590048024655
808	1.08980985724714
809	1.09363399838412
810	1.09742487986631
811	1.10125980019991
812	1.10490679393918
813	1.10844571343905
814	1.11202128827427
815	1.11536991805912
816	1.11856222998078
817	1.12168778251746
818	1.1248157811327
819	1.12795304126535
820	1.13106371679624
821	1.13408079761186
822	1.13697998116451
823	1.13977291540387
824	1.14245586756475
825	1.14495619676245
826	1.14743460285522
827	1.1499404462243
828	1.15242146151756
829	1.15494719353944
830	1.15739398237545
831	1.15964206582397
832	1.16178447352949
833	1.16389588308521
834	1.16598056687696
835	1.16795989640211
836	1.16983305501046
837	1.17170448972565
838	1.17366046593462
839	1.17544240317609
840	1.17713624827395
841	1.17882475988776
842	1.18056652701989
843	1.18217834611374
844	1.18367818724801
845	1.18516904533758
846	1.18659977692183
847	1.18795818090011
848	1.18925239177184
849	1.19053264674236
850	1.19182021752361
851	1.19306590416923
852	1.19418520357964
853	1.19525352310243
854	1.19629434237074
855	1.1973354165646
856	1.19845206069487
857	1.19944126562735
858	1.2003082644663
859	1.20121117968638
860	1.20192489653914
861	1.20256268688757
862	1.20323686959499
863	1.20377233850614
864	1.20437064943051
865	1.20504196309969
866	1.20561298769657
867	1.20620071562712
868	1.20681219725501
869	1.20743168713753
870	1.20807905852848
871	1.20868164039644
872	1.20917311709807
873	1.20949653701709
874	1.20977223948006
875	1.20998611045653
876	1.21011891146155
877	1.21031593219471
878	1.21059013745475
879	1.21085309574641
880	1.21089274789935
881	1.21090913815724
882	1.21092409039409
883	1.21089356264527
884	1.21073694286405
885	1.2104816749105
886	1.2102070325258
887	1.21006502091615
888	1.20968999330637
889	1.209098404856
890	1.2084641190826
891	1.20802958973809
892	1.20750543259667
893	1.20681020668846
894	1.20621837426705
895	1.20560751348375
896	1.20495418665908
897	1.20426933179962
898	1.20357910544166
899	1.20294809342795
900	1.20240795259746
901	1.20194755384545
902	1.20138091998332
903	1.20060458749925
904	1.19961085233233
905	1.19866306216968
906	1.19772869725776
907	1.19680927503097
908	1.19597644113578
909	1.19526382610337
910	1.19454327386958
911	1.19370316830733
912	1.19303064407916
913	1.19231404539424
914	1.19152252940473
915	1.1908842235777
916	1.19038241709825
917	1.19004090423226
918	1.18984956652734
919	1.1896522871075
920	1.18945996300119
921	1.18939787724611
922	1.18970465087712
923	1.18995598300279
924	1.1900983449032
925	1.19019908187486
926	1.19036654947003
927	1.19053001365958
928	1.19069384637741
929	1.19093475982316
930	1.19120487130482
931	1.19156525336181
932	1.19203421826107
933	1.19241652628518
934	1.19282950651562
935	1.19321620786015
936	1.19341859929567
937	1.1938676461531
938	1.1944131543621
939	1.19484344386688
940	1.1950703206484
941	1.19529886645698
942	1.19556720367796
943	1.19581325815882
944	1.19602435404725
945	1.19618894921885
946	1.19630437602179
947	1.19638621897927
948	1.19638215800014
949	1.19631596013867
950	1.19626214992477
951	1.19639919350361
952	1.19638813965359
953	1.19616175573515
954	1.19612529865856
955	1.19596898561235
956	1.19564655073734
957	1.19523253598957
958	1.19493766659298
959	1.19474661629027
960	1.19455869110571
961	1.19420427033278
962	1.19388851869945
963	1.1936296619523
964	1.19339563812979
965	1.19313550591945
966	1.19289747587713
967	1.19268663791996
968	1.19246087461059
969	1.19199638483974
970	1.19154396864308
971	1.1912829908975
972	1.19111048341603
973	1.19079809216938
974	1.19037188433371
975	1.18995665159867
976	1.18945811228504
977	1.18898800500657
978	1.18858060565526
979	1.18814279371219
980	1.18796238208509
981	1.18764665690247
982	1.18691120109817
983	1.18668855366759
984	1.18609783942092
985	1.18522605332819
986	1.1848984082334
987	1.18455678619614
988	1.18404588492247
989	1.18338515546874
990	1.18283943543282
991	1.18234249975082
992	1.18180632307309
993	1.18113540462361
994	1.18033767935669
995	1.17954400679389
996	1.17881853523444
997	1.17812868343326
998	1.177468568787
999	1.17686571306933
1000	1.17632489977113
1001	1.12053698846915
1002	1.11985735106552
1003	1.11908987560405
1004	1.11779369547361
1005	1.11692409570598
1006	1.11610952010832
1007	1.1155882046397
1008	1.11606779131531
1009	1.11523588514794
1010	1.11356737599377
1011	1.11242694334021
1012	1.11115570732847
1013	1.10880852367527
1014	1.10806391895452
1015	1.10870848106957
1016	1.10801925548173
1017	1.10707849380289
1018	1.10640223100571
1019	1.1051743861372
1020	1.10453925098276
1021	1.10493620672741
1022	1.1043227865499
1023	1.10286291761419
1024	1.10220860691108
1025	1.10176432933126
1026	1.10101748974698
1027	1.10072626005117
1028	1.10028243096089
1029	1.09933375696156
1030	1.0974804171266
1031	1.09659963625809
1032	1.09578979522758
1033	1.09536458389891
1034	1.09551930386244
1035	1.09537069301109
1036	1.09579729487728
1037	1.0952431516371
1038	1.093747620923
1039	1.0930205111104
1040	1.09185866630064
1041	1.09123929704974
1042	1.0914733848521
1043	1.09152684715542
1044	1.09162739274157
1045	1.0918308092508
1046	1.09190998688871
1047	1.09231025148151
1048	1.09183803295214
1049	1.09101971394119
1050	1.08992132180474
1051	1.08756678114381
1052	1.0867921379082
1053	1.08680603112361
1054	1.08637924369313
1055	1.08650970233772
1056	1.08639250702892
1057	1.08565315206716
1058	1.08529761183819
1059	1.08511073884448
1060	1.08566782791636
1061	1.08512488697584
1062	1.08409884876124
1063	1.08360940314008
1064	1.08266287883532
1065	1.08239002890488
1066	1.08312542144673
1067	1.08276909411343
1068	1.08214197803873
1069	1.0813488542068
1070	1.07987934463469
1071	1.07888714944831
1072	1.0776623095456
1073	1.07709344156347
1074	1.07743379384505
1075	1.07700327113516
1076	1.07673709141665
1077	1.07620122219638
1078	1.07517432530344
1079	1.0728464466632
1080	1.07248659962636
1081	1.07304958945731
1082	1.07282863054626
1083	1.07365680505311
1084	1.07307829283409
1085	1.07067675259248
1086	1.06976064502649
1087	1.06926129384749
1088	1.06857768517633
1089	1.06887771333337
1090	1.06819266346077
1091	1.0666238499273
1092	1.0653297415161
1093	1.0639478616922
1094	1.06233156146542
1095	1.06167756548322
1096	1.06085268344945
1097	1.05957378529634
1098	1.05813080270683
1099	1.05684701268986
1100	1.05489069951815
1101	1.05374091632764
1102	1.05349543406755
1103	1.05254257160731
1104	1.05157299621035
1105	1.05043584043537
1106	1.04837828996281
1107	1.04733276711203
1108	1.04692079463417
1109	1.04640754695659
1110	1.04581129482051
1111	1.04542438501916
1112	1.04380127761667
1113	1.04244504805218
1114	1.04204645155645
1115	1.04246852596966
1116	1.04212490004425
1117	1.04219716030365
1118	1.04203688576972
1119	1.04126557935997
1120	1.04076617144329
1121	1.04097362471396
1122	1.04027521796405
1123	1.03865542843967
1124	1.03770323400923
1125	1.03641993428686
1126	1.03591112355074
1127	1.0359896080949
1128	1.03492011876831
1129	1.03377986587054
1130	1.03272986172967
1131	1.03140047799222
1132	1.03085044640486
1133	1.02998732293098
1134	1.02925092481723
1135	1.02832655282196
1136	1.02718439030676
1137	1.02635794588857
1138	1.02577046723379
1139	1.02505144219734
1140	1.02487316978236
1141	1.02367800931054
1142	1.02153167771856
1143	1.01999248826273
1144	1.01823707584828
1145	1.01655392008897
1146	1.01513120737048
1147	1.01361805118953
1148	1.011650358208
1149	1.00903773470242
1150	1.00659501566192
1151	1.0041909030349
1152	1.00163937948709
1153	0.999032882432742
1154	0.99593526037555
1155	0.992660026848292
1156	0.989185568107141
1157	0.985247223685203
1158	0.981315640442679
1159	0.977502094256819
1160	0.97320061621408
1161	0.968391609852859
1162	0.963830386876503
1163	0.959056115907496
1164	0.953747687185464
1165	0.948940904360742
1166	0.944617675616428
1167	0.939977967547748
1168	0.935539780270241
1169	0.931250733303429
1170	0.927136219015554
1171	0.923517917789116
1172	0.920506191607607
1173	0.917462041195353
1174	0.914555992622651
1175	0.911944855871982
1176	0.909755630735073
1177	0.907447668502783
1178	0.905413987702455
1179	0.903177361727739
1180	0.900863655851421
1181	0.898384538526423
1182	0.89596285590559
1183	0.893510968182481
1184	0.890476473083018
1185	0.887144864936234
1186	0.884040324479711
1187	0.880943797120045
1188	0.877823142508298
1189	0.874769487608402
1190	0.871970505777971
1191	0.868880215504564
1192	0.866600609153905
1193	0.864935148998549
1194	0.86339032648606
1195	0.86199216991202
1196	0.861151146936234
1197	0.860794436919198
1198	0.860619540241555
1199	0.860786290129331
1200	0.861349558543835
1201	0.862294792451857
1202	0.863275890309689
1203	0.865049685060807
1204	0.867060695960929
1205	0.868697233898883
1206	0.870858713085016
1207	0.873183944246941
1208	0.875543876892096
1209	0.878409157725252
1210	0.881144231132857
1211	0.883958146448703
1212	0.886713166677687
1213	0.889831593560815
1214	0.893143911468365
1215	0.896529200083335
1216	0.900221643455064
1217	0.903786346405269
1218	0.907268299757485
1219	0.910943909129699
1220	0.914810475872692
1221	0.918533233530761
1222	0.922535949939871
1223	0.926497537502103
1224	0.929829493464259
1225	0.932799146954779
1226	0.935814710946349
1227	0.939025121742111
1228	0.942169036268059
1229	0.945021289608321
1230	0.94729274082134
1231	0.949152602363899
1232	0.951223301838086
1233	0.953375092976134
1234	0.955208646960629
1235	0.956909178566511
1236	0.958398298418651
1237	0.959711188577188
1238	0.960876747450702
1239	0.961866956877217
1240	0.962875907025182
1241	0.963893723456987
1242	0.964239103415315
1243	0.964718670581812
1244	0.965429770675837
1245	0.965573829579716
1246	0.965868698468198
1247	0.966603407109299
1248	0.967025420050159
1249	0.967472260806085
1250	0.967783626634074
1251	0.967804387915724
1252	0.968009080253418
1253	0.968207629405516
1254	0.968599739259764
1255	0.968841156014875
1256	0.968842854006892
1257	0.968922743096175
1258	0.969314901726785
1259	0.969130937092568
1260	0.96849243921463
1261	0.968238870730705
1262	0.968015611355181
1263	0.967671482793356
1264	0.967604159489646
1265	0.96765568586124
1266	0.967806038431116
1267	0.967620149689586
1268	0.967369633079968
1269	0.96731574333986
1270	0.966781758619847
1271	0.966321193011466
1272	0.966087397182396
1273	0.965822711552213
1274	0.965661102466828
1275	0.965176085028848
1276	0.96478436772327
1277	0.964611826833273
1278	0.964281948147217
1279	0.963916481218773
1280	0.963585332451617
1281	0.963144122101179
1282	0.962758794614978
1283	0.962468270425104
1284	0.961971918360933
1285	0.96136290498755
1286	0.961223074047697
1287	0.96099559488677
1288	0.960390127489364
1289	0.959860331522374
1290	0.959424596185192
1291	0.959124122287184
1292	0.958911516252481
1293	0.958545341715687
1294	0.95815554707677
1295	0.957608064479614
1296	0.956897020524301
1297	0.956715411421357
1298	0.956906983288837
1299	0.95642931323252
1300	0.955735962720275
1301	0.955530986369235
1302	0.954942951974071
1303	0.954429997741091
1304	0.954192309528149
1305	0.953857478840145
1306	0.953438842729394
1307	0.952823442610979
1308	0.952481938709123
1309	0.952159934293507
1310	0.951739579552593
1311	0.951586458525624
1312	0.951535185515552
1313	0.950895622100913
1314	0.950314700596715
1315	0.950007281166579
1316	0.949284306300401
1317	0.948596283739581
1318	0.948122162212871
1319	0.947508401004156
1320	0.947329396858983
1321	0.947396252860775
1322	0.946958834316374
1323	0.946463130786474
1324	0.946002851414674
1325	0.945144156131043
1326	0.944431243212142
1327	0.944412372493246
1328	0.943961176219968
1329	0.94286117203831
1330	0.942174377222932
1331	0.941776061515626
1332	0.941202313406403
1333	0.940419839750482
1334	0.940158527642588
1335	0.939692389348324
1336	0.938724222407496
1337	0.937754945223558
1338	0.937144868243737
1339	0.936580012277353
1340	0.935633629711342
1341	0.934716636779961
1342	0.933968672981366
1343	0.932896095479343
1344	0.931537314634902
1345	0.930438194374606
1346	0.929345668905385
1347	0.927917192106811
1348	0.926777916678746
1349	0.925928880210316
1350	0.924648669120787
1351	0.922906858839502
1352	0.921149554969074
1353	0.919629560353601
1354	0.917965472564374
1355	0.915918842456396
1356	0.913861410046403
1357	0.911855050391106
1358	0.909539789510708
1359	0.907036507654927
1360	0.904821659562792
1361	0.902766058415253
1362	0.900302941390609
1363	0.89756531866625
1364	0.895197339356148
1365	0.892869614771874
1366	0.890232341540447
1367	0.887411551659512
1368	0.884546976585505
1369	0.881546750834983
1370	0.878246249452342
1371	0.87482773920308
1372	0.871278679436885
1373	0.867623563137038
1374	0.864004096038335
1375	0.86021833036358
1376	0.856326184497418
1377	0.852461201147951
1378	0.84860773764493
1379	0.844954681821482
1380	0.841489118192989
1381	0.83806192749994
1382	0.834704698125556
1383	0.831472741977253
1384	0.828434678003221
1385	0.825698785522908
1386	0.823238940603017
1387	0.820929894691929
1388	0.81890289010748
1389	0.817181494542373
1390	0.81565539025496
1391	0.814023604611031
1392	0.812732612671223
1393	0.811763821961996
1394	0.810640606484851
1395	0.809748528367961
1396	0.809019350216595
1397	0.808033616728131
1398	0.807094255935171
1399	0.806291938769187
1400	0.80538236889384
1401	0.804456798273273
1402	0.803754536736946
1403	0.80317420216297
1404	0.802602840095775
1405	0.802203147622988
1406	0.801787489342189
1407	0.80108917112708
1408	0.800361384291262
1409	0.799728883609135
1410	0.79906694624158
1411	0.798531699902403
1412	0.798056669120661
1413	0.797591486388564
1414	0.797278753304143
1415	0.797008588908669
1416	0.796734431199873
1417	0.796500051689546
1418	0.796272788528575
1419	0.796083115063675
1420	0.796094913782523
1421	0.796091487707564
1422	0.795994411835587
1423	0.795794117319447
1424	0.79576904885479
1425	0.7957220969505
1426	0.795619869135173
1427	0.79597538953887
1428	0.796391523981001
1429	0.796749547011205
1430	0.797545534656028
1431	0.798605592832298
1432	0.79969321959676
1433	0.801048799577269
1434	0.802802233102354
1435	0.804660823185642
1436	0.806444931309843
1437	0.808300178211686
1438	0.810265574671068
1439	0.812150694232302
1440	0.813891865726697
1441	0.815634725010235
1442	0.817345552511396
1443	0.818903443746315
1444	0.820188217859129
1445	0.821381020855912
1446	0.822567927480533
1447	0.823609293118927
1448	0.824908096421091
1449	0.826401093174198
1450	0.827512493705034
1451	0.828503289336499
1452	0.829660718339182
1453	0.830671839539349
1454	0.831577916950459
1455	0.832496350074992
1456	0.83335845053218
1457	0.834114898001309
1458	0.834687128791282
1459	0.835233598223511
1460	0.835882252739946
1461	0.83635675871703
1462	0.836546476520836
1463	0.837011024218648
1464	0.837743089079871
1465	0.838015626646789
1466	0.83806188555443
1467	0.838437935054254
1468	0.838728225686686
1469	0.838813293824779
1470	0.839195387865862
1471	0.839590063557266
1472	0.839886821463395
1473	0.840172213846975
1474	0.84045854478171
1475	0.840928915274852
1476	0.841414887135236
1477	0.84177054379253
1478	0.842207530210834
1479	0.842743336241477
1480	0.843102709995862
1481	0.843220383013938
1482	0.84340124959156
1483	0.843793585652871
1484	0.844180225543483
1485	0.844424604047115
1486	0.844749676492169
1487	0.845160239401398
1488	0.845314659235104
1489	0.845383727854115
1490	0.845547093526274
1491	0.845603178890156
1492	0.845733118626297
1493	0.845958162004462
1494	0.846040682240732
1495	0.846057718437845
1496	0.8459924301743
1497	0.845903131676403
1498	0.846038530412794
1499	0.846165250011913
1500	0.845976278717156
1501	0.845832582222532
1502	0.84586787749838
1503	0.845707551247769
1504	0.845520588639193
1505	0.845595610298864
1506	0.845593332674058
1507	0.845380627212009
1508	0.845328595634834
1509	0.845407278122079
1510	0.845334779384579
1511	0.845076074225602
1512	0.844819536808432
1513	0.844766103558985
1514	0.844621277342696
1515	0.844481861522953
1516	0.844237926581932
1517	0.843899363533219
1518	0.843683254932175
1519	0.843444865729166
1520	0.843223473187143
1521	0.843227121561829
1522	0.842912874798633
1523	0.842269916280126
1524	0.841940970221296
1525	0.841847875586781
1526	0.841680899095357
1527	0.841654695991207
1528	0.841716334140345
1529	0.841667148862706
1530	0.841586933058717
1531	0.841520489983281
1532	0.84152285797753
1533	0.841507006204184
1534	0.841396393112671
1535	0.841448808759471
1536	0.841563733354818
1537	0.841574603708764
1538	0.84153734524916
1539	0.841422871961932
1540	0.841259357154012
1541	0.841185253950929
1542	0.841141986193486
1543	0.840960799342178
1544	0.840806067128546
1545	0.840541072952809
1546	0.840233273702748
1547	0.840223136965837
1548	0.840180046937428
1549	0.839918370873853
1550	0.839661764227394
1551	0.839346571259584
1552	0.838928503392737
1553	0.83867713979371
1554	0.838542140615785
1555	0.838361470433632
1556	0.838204411107245
1557	0.838039831424217
1558	0.837816306119881
1559	0.837524814996774
1560	0.837229199010838
1561	0.83709244937226
1562	0.837100333790764
1563	0.83712791074204
1564	0.837074166422023
1565	0.837005211736153
1566	0.836926017722557
1567	0.836636145244451
1568	0.836340086674623
1569	0.836120964592415
1570	0.835787715652121
1571	0.83546253864733
1572	0.835228929968541
1573	0.834990245516588
1574	0.834732554997501
1575	0.834473359482116
1576	0.83414232041993
1577	0.833656632536433
1578	0.833206730240245
1579	0.832922118304209
1580	0.832539329825285
1581	0.83207869452062
1582	0.831647786509339
1583	0.831247202032211
1584	0.83101779960745
1585	0.830813571551573
1586	0.83038233034031
1587	0.829889225019299
1588	0.829561629947247
1589	0.829304664415706
1590	0.828933129390346
1591	0.828457917442688
1592	0.828040450666672
1593	0.827631973661048
1594	0.827242874239513
1595	0.827069304336257
1596	0.826779252586854
1597	0.826286857459979
1598	0.82603411680801
1599	0.825719900224188
1600	0.825193384244803
1601	0.82478191553893
1602	0.824206793076471
1603	0.823359952946415
1604	0.822620923388608
1605	0.821949017875481
1606	0.821293998987456
1607	0.820822100527982
1608	0.820234252638487
1609	0.819305709992983
1610	0.818321812598542
1611	0.817598466787855
1612	0.817072408071427
1613	0.816437651553816
1614	0.815735980662765
1615	0.815003972713271
1616	0.814256102399738
1617	0.813684015299173
1618	0.813117602911006
1619	0.812512300762227
1620	0.81189930511884
1621	0.811213448113308
1622	0.810839658416982
1623	0.8105133636148
1624	0.80959285296335
1625	0.808749005456825
1626	0.808224065095149
1627	0.807317824999679
1628	0.806132719745752
1629	0.805067900063377
1630	0.803991283668757
1631	0.802768509153084
1632	0.801646059504911
1633	0.800458020915169
1634	0.798898565969978
1635	0.797089123609421
1636	0.795392897983728
1637	0.793883669255979
1638	0.791954818200775
1639	0.789576121886546
1640	0.787018601393993
1641	0.784195616572262
1642	0.78142076534427
1643	0.778610748377753
1644	0.775350744568357
1645	0.771881919065409
1646	0.768321169934148
1647	0.76439722257903
1648	0.760416134453643
1649	0.756297579859425
1650	0.751750678864058
1651	0.747143065303935
1652	0.742544325993281
1653	0.738169719577236
1654	0.734066712189928
1655	0.729518463770498
1656	0.724798404330036
1657	0.720534298292571
1658	0.716229813973513
1659	0.712197110777429
1660	0.709154046336967
1661	0.706300485656364
1662	0.703467152204297
1663	0.701637558090323
1664	0.700534092417085
1665	0.699917165177179
1666	0.700094368018868
1667	0.700698284127551
1668	0.701766368204615
1669	0.703274678271291
1670	0.704666501280986
1671	0.705990241881566
1672	0.707075066370009
1673	0.707656589291243
1674	0.707816091857687
1675	0.707339339864038
1676	0.706179490549733
1677	0.704149450312211
1678	0.701149057525531
1679	0.697662162549023
1680	0.693381714975522
1681	0.688033971146917
1682	0.682322961165743
1683	0.676161734786039
1684	0.668986399263791
1685	0.661181431704733
1686	0.653009318983517
1687	0.644044086666943
1688	0.634753767524857
1689	0.625189300135995
1690	0.615022165390142
1691	0.604456049556066
1692	0.593406016620286
1693	0.582434998205091
1694	0.57151822653394
1695	0.560047408337988
1696	0.548524462187065
1697	0.536966651059128
1698	0.525229372274256
1699	0.513839954633802
1700	0.502406098735827
1701	0.490760186566653
1702	0.479302670130286
1703	0.467668698070481
1704	0.456091752957209
1705	0.44461337329433
1706	0.432842605012499
1707	0.421532812908797
1708	0.410483024641289
1709	0.39969017672896
1710	0.388811189618552
1711	0.378942707140884
1712	0.369275798168765
1713	0.361079723906342
1714	0.35376416164726
1715	0.34797558079599
1716	0.343276290354126
1717	0.340565875970853
1718	0.339433180538267
1719	0.340215282531895
1720	0.342647335649333
1721	0.346451854379152
1722	0.351768620307847
1723	0.358218557022168
1724	0.365586553387391
1725	0.373495426180829
1726	0.381649030849228
1727	0.390005541443697
1728	0.398296788333694
1729	0.406070725396104
1730	0.413670324665548
1731	0.420829278200821
1732	0.427050089989891
1733	0.432806550772189
1734	0.438003562071278
1735	0.442140478636209
1736	0.44539286847657
1737	0.447925901262398
1738	0.449698166292382
1739	0.450894226617327
1740	0.451876526205813
1741	0.452496553101168
1742	0.452632029248972
1743	0.452600821293234
1744	0.45250659028198
1745	0.452543767224954
1746	0.452873549796373
1747	0.453509890224909
1748	0.454169464919024
1749	0.454588557889634
1750	0.455202090127039
1751	0.455486780194929
1752	0.45646809275077
1753	0.457931913012385
1754	0.459619712502132
1755	0.461641086773524
1756	0.46406983954943
1757	0.466924926136799
1758	0.469973953287734
1759	0.473566471618044
1760	0.477113155067968
1761	0.48060666065465
1762	0.484489096942858
1763	0.488698567606481
1764	0.492985482856149
1765	0.497738846931903
1766	0.502000597731495
1767	0.506238879699555
1768	0.510085813941121
1769	0.513621057670907
1770	0.517252919036903
1771	0.520419964947245
1772	0.523569095399142
1773	0.526433495064526
1774	0.529617542942488
1775	0.532908461356344
1776	0.536273634697771
1777	0.539802614812948
1778	0.542566823282103
1779	0.54518033829124
1780	0.54796523772626
1781	0.550265734914266
1782	0.552556247110942
1783	0.554929118167715
1784	0.557111645577755
1785	0.559362897861729
1786	0.561933003992122
1787	0.564104319013331
1788	0.565823089957288
1789	0.567854345964772
1790	0.569728772804268
1791	0.571866956031696
1792	0.574524908531059
1793	0.576808129470192
1794	0.578994802872038
1795	0.581149297251757
1796	0.583141400275755
1797	0.585106195285273
1798	0.587109943153971
1799	0.588898934948905
1800	0.590484532234008
1801	0.592112497658142
1802	0.593054276654451
1803	0.594229680489615
1804	0.595910842994115
1805	0.59710161087162
1806	0.598015101307217
1807	0.598732429622744
1808	0.59989066344317
1809	0.600726339606632
1810	0.600926742304039
1811	0.601856810172089
1812	0.602997798100131
1813	0.602756532239028
1814	0.602557672489594
1815	0.602694976200417
1816	0.602326203305276
1817	0.602111200526434
1818	0.602067965909029
1819	0.602254539745448
1820	0.602385951627227
1821	0.602330360276314
1822	0.602471739034079
1823	0.603019433350168
1824	0.602863969468267
1825	0.602728700015905
1826	0.603032498837967
1827	0.603411098706988
1828	0.603760322797213
1829	0.604565782084246
1830	0.605596186547246
1831	0.606848503328194
1832	0.607963046611959
1833	0.60927870143049
1834	0.610787201484208
1835	0.611521122364886
1836	0.612948034095253
1837	0.615097370114969
1838	0.616813642458259
1839	0.618568288915109
1840	0.620353938389339
1841	0.621886436999731
1842	0.622676558405331
1843	0.623556559405477
1844	0.625201393542551
1845	0.626585505823374
1846	0.627005225470808
1847	0.627742570074876
1848	0.628343769656788
1849	0.629035529163365
1850	0.629596578389863
1851	0.630663278068109
1852	0.631683880265404
1853	0.632294767600425
1854	0.633203321410901
1855	0.634215342313642
1856	0.635038160263241
1857	0.636157321065553
1858	0.637368017330546
1859	0.638607683537222
1860	0.639905688039092
1861	0.64151132595367
1862	0.642968861059341
1863	0.644103692362833
1864	0.645398060945261
1865	0.646945407814388
1866	0.648394341016607
1867	0.649551830098479
1868	0.650550524191208
1869	0.651567894564102
1870	0.652306259783055
1871	0.653111234688831
1872	0.653926572551736
1873	0.654943298783396
1874	0.655840310501385
1875	0.656299962116572
1876	0.656901066742461
1877	0.65775855488232
1878	0.658472238995169
1879	0.659170800813378
1880	0.659851179463517
1881	0.660643106925026
1882	0.661169532339024
1883	0.661623810963977
1884	0.661876031017538
1885	0.661829895071939
1886	0.661551955956641
1887	0.661529711936077
1888	0.661380404589927
1889	0.660650505867125
1890	0.659606163328501
1891	0.658599937713519
1892	0.656795999268189
1893	0.655610211546203
1894	0.654871377447037
1895	0.653992491167814
1896	0.652858233768081
1897	0.651964348974221
1898	0.651044614220662
1899	0.65053768014401
1900	0.650321005707375
1901	0.650415406341663
1902	0.650673277224025
1903	0.651287605232824
1904	0.651974260843457
1905	0.652872432300783
1906	0.653959734634895
1907	0.655392813499432
1908	0.656588103574009
1909	0.657960467942679
1910	0.659255222656889
1911	0.660305051068348
1912	0.661140108654858
1913	0.662039296446854
1914	0.662831251450522
1915	0.663518506353958
1916	0.664239689464348
1917	0.664735391375624
1918	0.664823430563788
1919	0.665274551458258
1920	0.665943483424923
1921	0.666311432168651
1922	0.666869374850935
1923	0.667347218068171
1924	0.667494680390553
1925	0.667106502545962
1926	0.667215514081901
1927	0.667521609456943
1928	0.667501964490478
1929	0.667410120450902
1930	0.667486912359216
1931	0.667775115247063
1932	0.667247227475044
1933	0.667039250162084
1934	0.667313525331364
1935	0.667162194125697
1936	0.666475393435971
1937	0.66650155959949
1938	0.666834971792382
1939	0.667057315431922
1940	0.667611579703795
1941	0.667977099341634
1942	0.668386366524153
1943	0.668493282542193
1944	0.668363663111632
1945	0.668255529134936
1946	0.668005436278673
1947	0.668060340035945
1948	0.668268298777419
1949	0.668831816506041
1950	0.66919025713311
1951	0.669566173361225
1952	0.669994166052013
1953	0.670471122457417
1954	0.670920992937581
1955	0.671484260165
1956	0.671892804590336
1957	0.67203795935005
1958	0.672414171567798
1959	0.672912092209179
1960	0.673460591432482
1961	0.674134868958766
1962	0.675180137549247
1963	0.675845394906001
1964	0.676283989093497
1965	0.676969960915056
1966	0.67780747151847
1967	0.678338085720099
1968	0.6787732258857
1969	0.679358591930561
1970	0.67990990714195
1971	0.680259215478794
1972	0.680749483731664
1973	0.680891239668476
1974	0.681413419113063
1975	0.681759226809513
1976	0.682310994169349
1977	0.68333861741486
1978	0.68406057681296
1979	0.684633582330619
1980	0.685149517004888
1981	0.685687649222254
1982	0.68612245800305
1983	0.686154367661723
1984	0.686544175200208
1985	0.687111011587602
1986	0.687770365878751
1987	0.688287735059771
1988	0.68904722136671
1989	0.689365191163375
1990	0.689270077135397
1991	0.689475866272219
1992	0.689734786314386
1993	0.689820414955373
1994	0.689956257159919
1995	0.689985842856715
1996	0.689572919824842
1997	0.689548606650361
1998	0.68968856266795
1999	0.689906509660785
2000	0.690252534301429
2001	0.690905320572763
2002	0.691240414982375
2003	0.691611359298706
2004	0.691766362315088
2005	0.691574913504869
2006	0.691724332598673
2007	0.691775108730512
2008	0.692130255650952
2009	0.69288997187043
2010	0.693465832556078
2011	0.694325479485824
2012	0.694814635355004
2013	0.695006974366557
2014	0.695250811496676
2015	0.695410194433456
2016	0.695221301408796
2017	0.695550333215258
2018	0.696219432498187
2019	0.696528613461933
2020	0.696869682936531
2021	0.697224470028163
2022	0.697386350887323
2023	0.697618698363945
2024	0.698041895497499
2025	0.698334918224386
2026	0.698463679210547
2027	0.698620151020207
2028	0.698908394682646
2029	0.699018689300359
2030	0.699030095748127
2031	0.69886056464542
2032	0.698873406493352
2033	0.698746807300956
2034	0.698930466432647
2035	0.699340869399496
2036	0.699720939452128
2037	0.70046372723444
2038	0.700718364170218
2039	0.70060733197978
2040	0.700772595921078
2041	0.700872318322256
2042	0.700940319926591
2043	0.701286042737079
2044	0.701416255177133
2045	0.701503560093097
2046	0.701023992763687
2047	0.701038026581943
2048	0.701208479816823
2049	0.701221416038526
2050	0.701222719222248
2051	0.701358595322973
2052	0.701556444273643
2053	0.701565581548369
2054	0.701515111132366
2055	0.70165816527185
2056	0.701797296247676
2057	0.701819909949562
2058	0.701790939082549
2059	0.702118200296124
2060	0.702568910158968
2061	0.702816092815433
2062	0.703209844742618
2063	0.703887278615582
2064	0.704202718893999
2065	0.704198364693978
2066	0.704197137509002
2067	0.703945738896343
2068	0.704211998108284
2069	0.704647996853683
2070	0.704895273947523
2071	0.705503053690445
2072	0.705895542592035
2073	0.705797490287864
2074	0.705993146192473
2075	0.706640922703158
2076	0.706953964342405
2077	0.70710815936612
2078	0.707198017816608
2079	0.70717984595557
2080	0.707088240167573
2081	0.706740814269413
2082	0.706009801325405
2083	0.705900486193094
2084	0.705719619407136
2085	0.705854655618194
2086	0.706707166900941
2087	0.707068100254958
2088	0.707329088922019
2089	0.707472215550919
2090	0.707374320023361
2091	0.707532299352175
2092	0.707599346897304
2093	0.707812995515743
2094	0.708508408387804
2095	0.708768161690792
2096	0.708560779890482
2097	0.708935657805048
2098	0.709148113500082
2099	0.708642158075051
2100	0.708333776374302
2101	0.708012689190074
2102	0.707560012348361
2103	0.706757494065401
2104	0.706440511825904
2105	0.706603078260476
2106	0.705959778742451
2107	0.705061338737473
2108	0.704299403035649
2109	0.703261279411103
2110	0.701959915767027
2111	0.700682250450101
2112	0.699396945183228
2113	0.697890924953834
2114	0.696038478646051
2115	0.69418967677493
2116	0.69206206535806
2117	0.689995541759153
2118	0.688004145116984
2119	0.685910806057086
2120	0.684229909518707
2121	0.682240773802253
2122	0.68000262012404
2123	0.677465008198329
2124	0.674704055719995
2125	0.672325046287278
2126	0.669615140705967
2127	0.667136645105761
2128	0.664935687688609
2129	0.663163865593344
2130	0.66158400979058
2131	0.659891585129567
2132	0.658287614033191
2133	0.657346510089901
2134	0.656319110148122
2135	0.655841338013885
2136	0.656215335556401
2137	0.656954543330594
2138	0.657951790225658
2139	0.658957958049806
2140	0.660326946820771
2141	0.662507655511556
2142	0.663863236895483
2143	0.664909572752876
2144	0.666190840226197
2145	0.667634709932597
2146	0.668380293237599
2147	0.668909337695874
2148	0.66938508488044
2149	0.669391570457509
2150	0.669145615729272
2151	0.668863391980895
2152	0.668554883688324
2153	0.667547946799194
2154	0.666918609477553
2155	0.666520790622694
2156	0.666233704902524
2157	0.665649701139649
2158	0.665783988005177
2159	0.666429992128352
2160	0.667355308485459
2161	0.668521398783762
2162	0.670015607519151
2163	0.671832861862845
2164	0.674063327586613
2165	0.675922647316948
2166	0.678077942815344
2167	0.680078755185072
2168	0.681834241378191
2169	0.683493677382126
2170	0.685693379292394
2171	0.686824732059199
2172	0.687131973762699
2173	0.687586932161099
2174	0.687491632656844
2175	0.687418229458247
2176	0.687365187071092
2177	0.687142742961531
2178	0.686652539086083
2179	0.686211811820572
2180	0.685624706346942
2181	0.685073414572883
2182	0.684557093448237
2183	0.684029491576254
2184	0.683297884706396
2185	0.68266330475901
2186	0.683207649911952
2187	0.683739503031205
2188	0.684229138379021
2189	0.685578452892757
2190	0.686000575623254
2191	0.685539124261051
2192	0.685708518883355
2193	0.686247708707564
2194	0.686132823345995
2195	0.685537560039624
2196	0.685710843214054
2197	0.686365315511114
2198	0.685949199383292
2199	0.685268882571966
2200	0.684968955134842
2201	0.683788429463552
2202	0.683032668112641
2203	0.683670998137493
2204	0.683150250231566
2205	0.681443703761307
2206	0.680294757686391
2207	0.679245607781489
2208	0.677912047895409
2209	0.677056815322542
2210	0.675320211368148
2211	0.672399286035368
2212	0.670088882915627
2213	0.668338566849728
2214	0.666216667225231
2215	0.663832271145804
2216	0.661843156830049
2217	0.659461534525271
2218	0.656276567064572
2219	0.653489649640217
2220	0.65134609774567
2221	0.648026607729477
2222	0.644102864750055
2223	0.639875757432791
2224	0.634437023782504
2225	0.630564367578412
2226	0.627446496330303
2227	0.623470102587579
2228	0.620032133875588
2229	0.616033246139727
2230	0.610687634320261
2231	0.606369842360108
2232	0.602953388640837
2233	0.598838619632358
2234	0.594974510266287
2235	0.590255147605276
2236	0.58471403291368
2237	0.579323357388529
2238	0.57311520248813
2239	0.567561863219339
2240	0.562937622817901
2241	0.557285052645992
2242	0.552159981912348
2243	0.545674842097369
2244	0.537695891072488
2245	0.529168467777876
2246	0.52179848742752
2247	0.513729875148772
2248	0.506153931886962
2249	0.498507645906849
2250	0.490028467227291
2251	0.481486444569354
2252	0.472330783474093
2253	0.462635254534817
2254	0.453791522704769
2255	0.444767451107747
2256	0.435677515491487
2257	0.426937258118919
2258	0.418745926328331
2259	0.41015047461017
2260	0.402404590624896
2261	0.396025733835775
2262	0.388730930304649
2263	0.381342491592248
2264	0.373641403969543
2265	0.365215361877102
2266	0.358132619590162
2267	0.351244624646821
2268	0.344728682346892
2269	0.339625989371378
2270	0.333621726389222
2271	0.326923561899503
2272	0.320903687498305
2273	0.315307148173675
2274	0.309397982912964
2275	0.304014289334371
2276	0.297828805638575
2277	0.290865831172351
2278	0.283988445600479
2279	0.277084775442281
2280	0.269694508015882
2281	0.262223316159156
2282	0.254069894457813
2283	0.245050382552488
2284	0.235981411635996
2285	0.225813114425134
2286	0.21672111982718
2287	0.208335131565664
2288	0.19952054947105
2289	0.190762988486765
2290	0.182632935491737
2291	0.173849689837257
2292	0.164485423767981
2293	0.156959581413657
2294	0.150137689396221
2295	0.143143623582918
2296	0.137439496626382
2297	0.131370763762891
2298	0.125068108369529
2299	0.119820771408582
2300	0.115155829905133
2301	0.111139039229829
2302	0.108114002606885
2303	0.104825639026762
2304	0.101742565176115
2305	9.97713659025943E-02
2306	9.78514178443827E-02
2307	9.71889368414687E-02
2308	9.78911238202987E-02
2309	0.099075213972924
2310	0.101146964636701
2311	0.103595965226611
2312	0.106670540396775
2313	0.110745589739095
2314	0.11546512593605
2315	0.120839517835468
2316	0.128127230471953
2317	0.134272474560874
2318	0.140710739152077
2319	0.146087233708702
2320	0.151143016714359
2321	0.155108906962397
2322	0.157950768289974
2323	0.160756426735326
2324	0.162833189731389
2325	0.164415306506393
2326	0.16509135453711
2327	0.166333253130293
2328	0.167832868810047
2329	0.168048475564018
2330	0.16775721624643
2331	0.167840040165301
2332	0.167082052632363
2333	0.166137355387324
2334	0.165065001767194
2335	0.16476268649021
2336	0.164251090381283
2337	0.163628190217477
2338	0.164048437039197
2339	0.164258797147158
2340	0.16320112954884
2341	0.163387269016636
2342	0.164764536105446
2343	0.166020915759483
2344	0.168357791873731
2345	0.169208032046491
2346	0.169831831411006
2347	0.169996105197504
2348	0.168234635283096
[truncated: 152 more rows]
