# Supplementary material for: Machine learning-assisted non-destructive plasticizer identification and quantification in historical PVC objects based on IR spectroscopy
Source: Sci Rep. 2022 Mar 23;12:5017. doi: 10.1038/s41598-022-08862-1 (PMC8943100; doi:10.1038/s41598-022-08862-1)
Supplement: Supplementary file 1 — Supplementary Information 1. [file 41598_2022_8862_MOESM1_ESM.zip › Plasticizers_PVC_data/NIR_all/P101_idle.txt]

Wavelength	C:\Documents and Settings\All Users\Application Data\ASD\Indico Pro\Projects\David\P101_idle.txt
350	0.133213155466812
351	0.120546080401966
352	0.117957975030943
353	0.108336239284191
354	0.106174738123031
355	0.133541672902585
356	0.104828552405353
357	6.64411191874422E-02
358	8.00626759109319E-02
359	7.39434044975871E-02
360	5.61817483126718E-02
361	4.08551947457982E-02
362	2.63882255166019E-02
363	2.98175908939293E-02
364	5.02130316282996E-02
365	5.11807253660963E-02
366	4.02004803314823E-02
367	2.87319251834885E-02
368	3.69595970493387E-02
369	4.31863268296442E-02
370	0.041415117065075
371	3.22247530788177E-02
372	4.68238268180533E-02
373	6.08338858873263E-02
374	3.78731365010077E-02
375	2.87428039241765E-02
376	3.32417515143058E-02
377	4.27580806801287E-02
378	5.63556962460116E-02
379	5.26833143484726E-02
380	3.06140658799681E-02
381	4.53615891916105E-02
382	5.25226133795863E-02
383	4.33551556559114E-02
384	5.61925010628812E-02
385	6.10329095807598E-02
386	5.46984509329514E-02
387	4.82685172815452E-02
388	4.89246957274037E-02
389	5.40399162017234E-02
390	5.70943907848894E-02
391	6.02527276695218E-02
392	6.15464725734439E-02
393	5.93876058855389E-02
394	5.58999577257939E-02
395	5.81810660612776E-02
396	6.74287914880652E-02
397	0.0707692851387
398	6.95237647385451E-02
399	6.76052220348003E-02
400	7.42064685578761E-02
401	0.079731374082774
402	8.19273300656025E-02
403	0.082652768621388
404	8.45499638236563E-02
405	8.71193241513753E-02
406	8.87154208066228E-02
407	8.90768007235845E-02
408	8.78445986399546E-02
409	8.58889481234482E-02
410	9.03272907714704E-02
411	9.53965728018397E-02
412	0.097535526492843
413	0.100755455181607
414	0.101182014015619
415	9.93210499731288E-02
416	0.102246053330526
417	0.103674303915573
418	0.103889375312541
419	0.107046679050515
420	0.110027554238331
421	0.11252717818845
422	0.115088828036165
423	0.11800712714147
424	0.120369545799925
425	0.121565368162223
426	0.123016687946128
427	0.124990714923332
428	0.127250766914436
429	0.128558796494889
430	0.129893735039237
431	0.131686305390965
432	0.133915071649461
433	0.135624590446839
434	0.137593076270607
435	0.141815678607033
436	0.143475717672225
437	0.144044921111963
438	0.146600967094527
439	0.148488547135858
440	0.150679152553418
441	0.153738076754183
442	0.153741128235139
443	0.154976673845128
444	0.159124995668105
445	0.161559630054057
446	0.162777929026186
447	0.163897494470732
448	0.167409638563607
449	0.170052822824406
450	0.171705558318482
451	0.173797943832739
452	0.175899894330221
453	0.177840894653306
454	0.179548779309278
455	0.181361126404619
456	0.183141406596107
457	0.18484371799229
458	0.186891144001849
459	0.189179258779012
460	0.191322445764052
461	0.192180625319354
462	0.193927241952791
463	0.196665985981363
464	0.198723537862045
465	0.200740601867046
466	0.202426650826417
467	0.203318744045924
468	0.205590609083975
469	0.208034548902045
470	0.209234776001136
471	0.210871842993708
472	0.212615340481498
473	0.214183140824045
474	0.215894821185729
475	0.217464418930796
476	0.218839068943565
477	0.220252943567026
478	0.221571631932815
479	0.222984718001346
480	0.224874891425568
481	0.226156399085951
482	0.227300212690698
483	0.229069354845156
484	0.23050951095857
485	0.231496156442842
486	0.232173402481157
487	0.233091129541968
488	0.234507941713886
489	0.236167075595961
490	0.23677179853055
491	0.23745662056336
492	0.23841739641548
493	0.239151422110793
494	0.240764610818561
495	0.24256587535914
496	0.243278500716215
497	0.243757991729565
498	0.244592302170403
499	0.245981280313262
500	0.246537756385704
501	0.247281609315964
502	0.248541613598131
503	0.248821597923783
504	0.249032526719561
505	0.249535925799505
506	0.25028063057196
507	0.250642135783022
508	0.250901191044125
509	0.251731398124279
510	0.252352480473609
511	0.252823191479735
512	0.253318755182231
513	0.253540505778499
514	0.253996347049694
515	0.254779642260586
516	0.254683604675843
517	0.254885467749019
518	0.255563249236731
519	0.255639344554046
520	0.255906419585609
521	0.256339788216358
522	0.256547529097483
523	0.256709076855378
524	0.257001807396899
525	0.25751626705105
526	0.257736562425121
527	0.257931050532769
528	0.258276406015651
529	0.258477895730042
530	0.258488700640947
531	0.258462821070931
532	0.25892480712329
533	0.25920468093387
534	0.259321117952702
535	0.259657592119388
536	0.260098667568796
537	0.260402097614172
538	0.260361220502607
539	0.260301020826706
540	0.260406259060893
541	0.260680619133232
542	0.260670528315623
543	0.260569907175717
544	0.260490833793509
545	0.260435083767734
546	0.260429999271161
547	0.260445126035472
548	0.260414096043231
549	0.26049528058416
550	0.260619919227914
551	0.2606785433735
552	0.260744345353647
553	0.260855608147565
554	0.261013504905222
555	0.261107418611153
556	0.26129381897843
557	0.261605756592768
558	0.261924129935774
559	0.262118308210711
560	0.262334846302925
561	0.262884588918833
562	0.263362595128438
563	0.263796762320333
564	0.264283674582654
565	0.264612539572077
566	0.26504731060458
567	0.265749458313096
568	0.266518878248251
569	0.267160460542423
570	0.267718156253414
571	0.268549779147764
572	0.269389508657421
573	0.270120415305189
574	0.27069583334567
575	0.271567902156888
576	0.272464038260138
577	0.27304952108362
578	0.273621751565566
579	0.274286692568601
580	0.27509262001045
581	0.276004384182174
582	0.276913979805826
583	0.277767564145943
584	0.278559846282346
585	0.279236797054395
586	0.279914114333172
587	0.28074968851036
588	0.281620644212592
589	0.28254670646443
590	0.283537295983832
591	0.284454770560171
592	0.285409910460936
593	0.286510776934856
594	0.287859310618174
595	0.28951545445173
596	0.291458743163456
597	0.293620560941686
598	0.295783645967196
599	0.298613129242457
600	0.30275478075922
601	0.307434331327159
602	0.311647279568227
603	0.314654087216298
604	0.316279188826226
605	0.316967031685449
606	0.316976371284605
607	0.316320494993653
608	0.315863789994058
609	0.31572060809375
610	0.315591488601602
611	0.31539107002081
612	0.315538315936708
613	0.316463344058025
614	0.317584633105936
615	0.31898117771194
616	0.320662429140341
617	0.322358362786487
618	0.324032380490813
619	0.325742042698717
620	0.327631760218197
621	0.33033924700381
622	0.333598015168822
623	0.33695711570469
624	0.340299936009192
625	0.343788748759815
626	0.347483490684228
627	0.351129579281121
628	0.354730900145475
629	0.358341731051937
630	0.362133603184264
631	0.366003698548657
632	0.369758286280621
633	0.373230531461008
634	0.37670090498756
635	0.380254170609428
636	0.383918014169114
637	0.387813874482166
638	0.391485365356375
639	0.39486946105394
640	0.398580795798163
641	0.402273026018145
642	0.405950769052595
643	0.409824243415054
644	0.413739927581767
645	0.417630287145101
646	0.421452455301332
647	0.425322870677515
648	0.429331479866767
649	0.433407575377006
650	0.437165743375659
651	0.440982776035155
652	0.444937863342794
653	0.448886991231118
654	0.452718181113368
655	0.456513687196905
656	0.460401032494664
657	0.464232521030133
658	0.467908480711235
659	0.471481372826041
660	0.475265757137644
661	0.479085540188321
662	0.482843151455602
663	0.486590200123036
664	0.490190416467577
665	0.493699459599891
666	0.497200319643515
667	0.500653575295421
668	0.504117360351114
669	0.507608456248431
670	0.511128907884031
671	0.514633463635535
672	0.518075248973376
673	0.521444409145406
674	0.524771918446943
675	0.528023907800991
676	0.531185414168721
677	0.534387364756253
678	0.537626001816743
679	0.540876068827789
680	0.54404331124659
681	0.547010850549096
682	0.549811672876074
683	0.552675338643493
684	0.555635959477894
685	0.558632000189722
686	0.561545722883103
687	0.564331510490534
688	0.567029349875016
689	0.569715817335184
690	0.572466592606742
691	0.575199653780505
692	0.577839311376843
693	0.580283877961447
694	0.582659484236001
695	0.585059547745644
696	0.587548305417637
697	0.590130871261181
698	0.592639842998885
699	0.594924717468518
700	0.596935652994607
701	0.599037652799368
702	0.601300644944502
703	0.603325832972226
704	0.605202711482949
705	0.607049520045031
706	0.609002396628977
707	0.610962892761435
708	0.612873023261948
709	0.614703943848585
710	0.616519127892605
711	0.618205065039842
712	0.619777932453863
713	0.621455460407451
714	0.62308130520669
715	0.624574917825584
716	0.625928709550696
717	0.627477133307911
718	0.628925712398973
719	0.630098543279005
720	0.631599203299387
721	0.633083415826341
722	0.634481714147105
723	0.636057439348452
724	0.637385684148687
725	0.638516451408235
726	0.63966586897446
727	0.640791695228422
728	0.641863879438539
729	0.642909461970907
730	0.644139469821455
731	0.645377905897331
732	0.646491669887859
733	0.647362538635644
734	0.648400977350937
735	0.649530486605838
736	0.650581991241702
737	0.651859430662128
738	0.653191656556145
739	0.654370505306155
740	0.655196562560459
741	0.655961889055903
742	0.656820461071469
743	0.657831713347324
744	0.658987415071201
745	0.660052302857537
746	0.660873092725792
747	0.661971534663146
748	0.663205992312396
749	0.664446451155053
750	0.66563903649885
751	0.666864593635636
752	0.667946678861942
753	0.668634797205579
754	0.669557940118313
755	0.670755262844902
756	0.672079087887699
757	0.673166590870044
758	0.674233074495659
759	0.67534609363682
760	0.676371472627807
761	0.67767592525947
762	0.679135090497434
763	0.680441289816078
764	0.681421695956825
765	0.682427328500684
766	0.683641742545731
767	0.684768385909578
768	0.685571359451218
769	0.686256315518463
770	0.687373391669122
771	0.688741492779409
772	0.690084336099715
773	0.691175406438785
774	0.69216452662182
775	0.693047129025526
776	0.6938624412698
777	0.69470421593585
778	0.695813628583061
779	0.696994655280613
780	0.697896559562642
781	0.69893739852476
782	0.700068053285925
783	0.701139145544928
784	0.701935148399883
785	0.702621009856168
786	0.703363532629541
787	0.704336869189544
788	0.705567755658942
789	0.706745312107185
790	0.707583809383303
791	0.708420639662038
792	0.709310113529246
793	0.710266995244176
794	0.711297513942961
795	0.71212024185004
796	0.712783644885747
797	0.713510073094164
798	0.714364724754715
799	0.715481178491093
800	0.716802973193078
801	0.717768400643869
802	0.71858672072143
803	0.719363679978874
804	0.720142041398016
805	0.720851598398628
806	0.721538063332164
807	0.72224850745183
808	0.722900739164855
809	0.723733581192545
810	0.724737099709431
811	0.725553843314831
812	0.726297982750063
813	0.726982493076045
814	0.727610487859008
815	0.728258649808487
816	0.72903852109871
817	0.729995613574432
818	0.7310847136912
819	0.73191923816124
820	0.732588642588953
821	0.733439473970252
822	0.734269004624061
823	0.735026025339361
824	0.735692840020987
825	0.736216379910585
826	0.73701486343887
827	0.738105272356246
828	0.739157000197105
829	0.739992374856516
830	0.740730071287541
831	0.74154990218737
832	0.742502472382436
833	0.743459221162231
834	0.744298522461292
835	0.744893225552156
836	0.745774143433062
837	0.746684752380723
838	0.747270651108823
839	0.748343043087472
840	0.749500804794511
841	0.750413387445474
842	0.751002779527321
843	0.751383162332448
844	0.751922798643772
845	0.753014864609553
846	0.754059351133782
847	0.755059309498573
848	0.75608196543554
849	0.757163932649654
850	0.758020144085141
851	0.758836293431084
852	0.760030886534959
853	0.761005037897282
854	0.761644919524879
855	0.762047491567433
856	0.762684561823163
857	0.763287679933086
858	0.764013022026697
859	0.765294693035268
860	0.765932939452036
861	0.766334025509352
862	0.767072470546362
863	0.768024121472195
864	0.768850919602554
865	0.769491650106751
866	0.770160009334852
867	0.770775870434918
868	0.771414728949332
869	0.772157217004232
870	0.772952877872605
871	0.773609361979108
872	0.774047501345843
873	0.774316102451374
874	0.774597595513073
875	0.775103138942678
876	0.775923072810293
877	0.776588967289464
878	0.777153009682632
879	0.777686754138792
880	0.778257237649934
881	0.779011002498735
882	0.779632471454392
883	0.779794862285047
884	0.779940780051359
885	0.780209254638336
886	0.780481786426943
887	0.780305285593146
888	0.780089603150394
889	0.779943118045268
890	0.779893567168134
891	0.780110102719625
892	0.780135455658431
893	0.77992318162421
894	0.780080919518421
895	0.779966180267698
896	0.779720213186068
897	0.77973669595889
898	0.780241620201764
899	0.780717018648759
900	0.780880806935632
901	0.780825888877907
902	0.781139597775969
903	0.781710450093509
904	0.782175634227313
905	0.782320441181817
906	0.782644997301602
907	0.783140715027657
908	0.783026555760875
909	0.783174436824133
910	0.783466169570222
911	0.78357023675666
912	0.783783544319359
913	0.784065353786452
914	0.784416593416759
915	0.784910199847387
916	0.785707319337282
917	0.786598736681881
918	0.787404420745529
919	0.788652223752452
920	0.790007650181191
921	0.791289172531589
922	0.792547782997106
923	0.79392779602733
924	0.795398919325849
925	0.796919406775795
926	0.798526537687846
927	0.800299556033913
928	0.802248691779568
929	0.804319911131937
930	0.805909378667974
931	0.807333654871665
932	0.808946856633822
933	0.810420285544212
934	0.81157418022591
935	0.812585010550695
936	0.813849141510595
937	0.815009223189697
938	0.816037167303443
939	0.816997550751306
940	0.818018718668592
941	0.819030886139393
942	0.820101757108549
943	0.821328421165059
944	0.822338456032202
945	0.823133171645546
946	0.823867318609971
947	0.824929409489715
948	0.825603828561333
949	0.826173887642071
950	0.827212525531694
951	0.828078042514569
952	0.828808633373216
953	0.82955187096958
954	0.830523831156566
955	0.831331358816658
956	0.831950978208335
957	0.832509898479733
958	0.833242714640448
959	0.834074787609645
960	0.834834557964155
961	0.835276276142477
962	0.835994906274336
963	0.83660920547106
964	0.836798027643862
965	0.837149676005799
966	0.83800800593687
967	0.839070032146651
968	0.839617414025998
969	0.839966125702643
970	0.840588807942795
971	0.841660053590068
972	0.842675183007626
973	0.843704726589686
974	0.844476289118112
975	0.844735140877421
976	0.845118030028346
977	0.845750954067628
978	0.846555875060789
979	0.847236449448481
980	0.848101096189314
981	0.848862668067608
982	0.849223186360447
983	0.84941447163118
984	0.850052050582699
985	0.850997645876014
986	0.851557686314044
987	0.852388932627691
988	0.852852301624851
989	0.852741538009075
990	0.85333378945506
991	0.85410911891923
992	0.854775614403116
993	0.855144653168893
994	0.85536251222405
995	0.855570924825946
996	0.855895630306102
997	0.856434717982018
998	0.857262115782071
999	0.857722287424604
1000	0.857468123188177
1001	0.870311921936508
1002	0.869574855836564
1003	0.86936502110346
1004	0.869058139456446
1005	0.869185632535357
1006	0.870293292239271
1007	0.870547478994006
1008	0.870504516032239
1009	0.870513506287379
1010	0.87043478977184
1011	0.869983076202111
1012	0.869356285697582
1013	0.868275138405403
1014	0.868536690339601
1015	0.869122060587576
1016	0.869411595844094
1017	0.870678686777434
1018	0.871219769242205
1019	0.87113454612973
1020	0.870969138613383
1021	0.870344176903431
1022	0.870639259606067
1023	0.870883623157758
1024	0.871384575926618
1025	0.873368826496424
1026	0.874330649330255
1027	0.87516932188219
1028	0.874733046699581
1029	0.875111042874038
1030	0.875372443146412
1031	0.875619352300187
1032	0.87570545534411
1033	0.876526871119283
1034	0.877360480922246
1035	0.878582232706581
1036	0.881156580999074
1037	0.882361511797244
1038	0.883368008885027
1039	0.883743029796566
1040	0.882634085595582
1041	0.882551773940692
1042	0.882043006575369
1043	0.882493197487052
1044	0.883573690157251
1045	0.885910166679946
1046	0.886847911487911
1047	0.887919754666405
1048	0.888463098825648
1049	0.887759324159414
1050	0.888360390713662
1051	0.889452689572137
1052	0.890454367668295
1053	0.89187339454318
1054	0.893224648799054
1055	0.895013751899851
1056	0.896023743288333
1057	0.89682441077013
1058	0.897380526509843
1059	0.897014021354544
1060	0.896809109043015
1061	0.897574495790694
1062	0.899014143771151
1063	0.899856614281767
1064	0.901381901851597
1065	0.901920862438287
1066	0.901243604988336
1067	0.901674906789575
1068	0.902525042477029
1069	0.903069688218301
1070	0.903810132754128
1071	0.904602809603074
1072	0.905106249350122
1073	0.905744775221177
1074	0.906966997769427
1075	0.907770118273964
1076	0.908195360227725
1077	0.90874171825261
1078	0.909263082893321
1079	0.909574046691314
1080	0.910096869513104
1081	0.910762240841986
1082	0.911411944092202
1083	0.912143925060658
1084	0.91284957802646
1085	0.913692935961749
1086	0.914210042530034
1087	0.914330294465994
1088	0.914824335673323
1089	0.915597053738246
1090	0.916031598284998
1091	0.916291202676864
1092	0.916955019010851
1093	0.917237409399043
1094	0.917078112127305
1095	0.918254088391504
1096	0.919466144155011
1097	0.919952790550205
1098	0.92023750803081
1099	0.920745930696188
1100	0.920478423196075
1101	0.921036693776002
1102	0.92289429557437
1103	0.923409791619567
1104	0.923267312846027
1105	0.92338986101088
1106	0.922609773507795
1107	0.922747859764611
1108	0.923538152814784
1109	0.924446258055217
1110	0.925498559433191
1111	0.925892967637797
1112	0.925750218310222
1113	0.925811310112026
1114	0.925918041855113
1115	0.925969169989771
1116	0.925981061223189
1117	0.926116163727134
1118	0.926203579302776
1119	0.926329809838955
1120	0.9261090348403
1121	0.925810467075693
1122	0.925288173145672
1123	0.924232100307043
1124	0.923547268668689
1125	0.923018831049194
1126	0.92253589065925
1127	0.921891564452525
1128	0.920777294810045
1129	0.919171669662064
1130	0.91723005056721
1131	0.915448172779745
1132	0.913790126598901
1133	0.911535994801298
1134	0.908916885059795
1135	0.906497311379541
1136	0.90358503132408
1137	0.901208922583445
1138	0.899505774532773
1139	0.89724602274573
1140	0.894665406997319
1141	0.892190665678253
1142	0.889315841481683
1143	0.887080556150304
1144	0.885246100246201
1145	0.883720539692274
1146	0.882068533679642
1147	0.879603783059968
1148	0.87660505337732
1149	0.873347845269657
1150	0.869891527009883
1151	0.86640948443708
1152	0.86212636583604
1153	0.857390810282996
1154	0.852213648103099
1155	0.846497617927624
1156	0.840368832456127
1157	0.83381220802134
1158	0.827114228438118
1159	0.819422351142131
1160	0.812466052081226
1161	0.805513983432382
1162	0.799047174301474
1163	0.792986272597879
1164	0.787368680921436
1165	0.782269435033758
1166	0.777817817671345
1167	0.774088350490897
1168	0.771172401927865
1169	0.768814333254933
1170	0.767010931570571
1171	0.766002043676254
1172	0.765844794493277
1173	0.765832859177669
1174	0.767005804745029
1175	0.767274912281431
1176	0.76744119295933
1177	0.767452846594634
1178	0.76731940576663
1179	0.766788200962877
1180	0.766224085294114
1181	0.765098500010711
1182	0.76341184357351
1183	0.761453508192907
1184	0.759601294626182
1185	0.757973361589629
1186	0.756234678963894
1187	0.754275484492881
1188	0.752135526624401
1189	0.75006110551872
1190	0.748871244484994
1191	0.748150928813952
1192	0.747966484883873
1193	0.748383252206257
1194	0.749303930019084
1195	0.750493771630568
1196	0.752402110384821
1197	0.755111978450964
1198	0.758279290625947
1199	0.761935073074012
1200	0.766091921929432
1201	0.771226203060858
1202	0.776204395062872
1203	0.781338547354199
1204	0.787739194851319
1205	0.794164611714511
1206	0.800345574513015
1207	0.807036945134631
1208	0.813516989383686
1209	0.819554539183526
1210	0.82584042217506
1211	0.831955157559472
1212	0.838139437311853
1213	0.843847785932946
1214	0.849289918897471
1215	0.854563674791622
1216	0.859441354486359
1217	0.864396632574155
1218	0.869384975317654
1219	0.874187841051971
1220	0.878371295761179
1221	0.882227012580443
1222	0.886266045547464
1223	0.89055001300681
1224	0.894660649604068
1225	0.898619024061372
1226	0.902286867075412
1227	0.905123676421476
1228	0.907960495932742
1229	0.91124718683207
1230	0.913932961818219
1231	0.916110483054066
1232	0.918456960228755
1233	0.92078274598856
1234	0.923003916045125
1235	0.925214752166103
1236	0.927251492180683
1237	0.929143600682304
1238	0.930992846195608
1239	0.932671432645279
1240	0.934349517176626
1241	0.936117382192284
1242	0.937512156445669
1243	0.938392796732337
1244	0.939586129402275
1245	0.94108839538863
1246	0.942274499644201
1247	0.943319107377895
1248	0.944564319997364
1249	0.945660920967641
1250	0.946625902874998
1251	0.947858748715743
1252	0.948870363652852
1253	0.9493658464943
1254	0.950097500076829
1255	0.951013058529841
1256	0.952227532344941
1257	0.953144773179218
1258	0.954007779803436
1259	0.954867403437565
1260	0.955551422615948
1261	0.95637571921805
1262	0.957365559709956
1263	0.958472089898297
1264	0.959319857371431
1265	0.960084730446252
1266	0.960708144381281
1267	0.961163718147168
1268	0.961872762747213
1269	0.962723018861437
1270	0.96348438338555
1271	0.964273899040864
1272	0.96495714230117
1273	0.96526659653723
1274	0.965676451367506
1275	0.966501247430657
1276	0.967182453414995
1277	0.967551311858849
1278	0.967936778345329
1279	0.968018828086562
1280	0.968433224443674
1281	0.969006956348784
1282	0.969537935415245
1283	0.970210290427555
1284	0.97092059298238
1285	0.971355097599011
1286	0.971736172835372
1287	0.972106465228363
1288	0.972211946045741
1289	0.972557913076941
1290	0.973059120627308
1291	0.973457736888355
1292	0.974057171212645
1293	0.974596435523119
1294	0.974923683992861
1295	0.975386631453955
1296	0.97607587656068
1297	0.976837557123864
1298	0.977467230380158
1299	0.977970365557878
1300	0.978410599943418
1301	0.978461392862782
1302	0.97857568749678
1303	0.978773901872967
1304	0.979119771564451
1305	0.979352236224704
1306	0.979637211710409
1307	0.979647941731776
1308	0.979483412486262
1309	0.979733948001909
1310	0.980168081696474
1311	0.980631422357738
1312	0.98122530651831
1313	0.981725255342905
1314	0.981874358310925
1315	0.982157544445797
1316	0.982600248709145
1317	0.982914892573712
1318	0.983149028369518
1319	0.983110393605103
1320	0.983218409901682
1321	0.983414744356396
1322	0.983298843763037
1323	0.983335276989538
1324	0.983526240312659
1325	0.983695516215993
1326	0.983855854458386
1327	0.983706389811066
1328	0.983631247797939
1329	0.983472208853805
1330	0.983395092847974
1331	0.983345522987268
1332	0.983222682484397
1333	0.983212162741356
1334	0.982853780243322
1335	0.982309979437796
1336	0.98210409675596
1337	0.982048008025626
1338	0.981447046111097
1339	0.980773888980346
1340	0.980646887908123
1341	0.980122457561812
1342	0.979339341719802
1343	0.978810692861682
1344	0.97816908973388
1345	0.977457099141224
1346	0.976841014669564
1347	0.976242259985317
1348	0.975474962059231
1349	0.974438583525279
1350	0.973335637923145
1351	0.97246092229241
1352	0.971365162726302
1353	0.969909069059097
1354	0.968648555964704
1355	0.9671685190769
1356	0.96526697019658
1357	0.963251503331863
1358	0.961205169032178
1359	0.958822181305587
1360	0.956024609948217
1361	0.9529782212242
1362	0.949504482892943
1363	0.945620986896128
1364	0.941582944207185
1365	0.937260919693301
1366	0.932609968321515
1367	0.927713868496113
1368	0.922482172921107
1369	0.917021626691182
1370	0.911699916163712
1371	0.906172206676271
1372	0.90027632040067
1373	0.894332076142564
1374	0.888296472670153
1375	0.882322194827381
1376	0.876664747393824
1377	0.871443161274559
1378	0.866402186685158
1379	0.861414523104847
1380	0.857144541059869
1381	0.853637942923193
1382	0.850542723534745
1383	0.848188070089592
1384	0.846313747586836
1385	0.844606154020941
1386	0.843019342315303
1387	0.841441668914931
1388	0.839712703491467
1389	0.837929994409023
1390	0.835857619012688
1391	0.833589876394799
1392	0.831156141794828
1393	0.828408098576045
1394	0.825205603186534
1395	0.822096752150214
1396	0.819332249688971
1397	0.816624729199331
1398	0.814198303658815
1399	0.812323403145723
1400	0.810696105282169
1401	0.809341843427997
1402	0.808455026078745
1403	0.807589086439341
1404	0.806570911158764
1405	0.805591262343274
1406	0.804687209809727
1407	0.80367333211971
1408	0.802401270168113
1409	0.801045458946382
1410	0.799774554804118
1411	0.798507054548566
1412	0.797333920699232
1413	0.796525671333869
1414	0.79586636524027
1415	0.795343980709555
1416	0.795115192690537
1417	0.795198355452733
1418	0.795404898431709
1419	0.795586584591476
1420	0.796055308576653
1421	0.796893385845259
1422	0.798050743335488
1423	0.799439192161651
1424	0.801335851932334
1425	0.803626043504132
1426	0.806441148314055
1427	0.809682804386205
1428	0.813569958570322
1429	0.817915711197671
1430	0.822310152734755
1431	0.827043315960413
1432	0.831871142211012
1433	0.836706600186732
1434	0.841511346681599
1435	0.845750402166692
1436	0.849828981285929
1437	0.85404393504874
1438	0.857789733540144
1439	0.861106534285568
1440	0.864358860271684
1441	0.867137746662027
1442	0.869603165039134
1443	0.872178168635984
1444	0.874732940123201
1445	0.877148312679471
1446	0.879546170254869
1447	0.881928124158819
1448	0.884164851858065
1449	0.88642537763055
1450	0.888665576164697
1451	0.890650345552375
1452	0.8926109436878
1453	0.894696682327929
1454	0.896624368006835
1455	0.898276043400764
1456	0.899886130053377
1457	0.901374531191456
1458	0.902558483148631
1459	0.903778682399951
1460	0.904992236531376
1461	0.906023480520699
1462	0.906723947284221
1463	0.907622609337533
1464	0.908470857984529
1465	0.909383146326512
1466	0.910376869398661
1467	0.911360159287963
1468	0.912183269254192
1469	0.913167922599542
1470	0.914273458078785
1471	0.915329965672279
1472	0.916495554288754
1473	0.917885186030852
1474	0.919169343326522
1475	0.920298315189436
1476	0.921574630026022
1477	0.922727498054007
1478	0.923759531999804
1479	0.92484344048692
1480	0.925989259189686
1481	0.927076168645213
1482	0.928013836233948
1483	0.929025491026283
1484	0.930100484454541
1485	0.931118931989265
1486	0.932021884966178
1487	0.93282487822985
1488	0.93354706938419
1489	0.934242273708932
1490	0.93519281160668
1491	0.936259414584696
1492	0.937063365509995
1493	0.937806412053324
1494	0.938594591118005
1495	0.939401291509867
1496	0.940276300282519
1497	0.941060639724349
1498	0.941880666575076
1499	0.942617581708864
1500	0.943077020263588
1501	0.943606364264528
1502	0.944123408637682
1503	0.944403619286783
1504	0.944604866889968
1505	0.944862466154545
1506	0.945076807111169
1507	0.94532196655615
1508	0.945478548743648
1509	0.94543379835635
1510	0.945510204956967
1511	0.94545744609594
1512	0.945418141714372
1513	0.945690278904481
1514	0.94591907427532
1515	0.946063243307025
1516	0.94622957867637
1517	0.94656617312517
1518	0.946767936953903
1519	0.946789207234036
1520	0.946987666258718
1521	0.94726197610774
1522	0.947470237263861
1523	0.947662615548223
1524	0.948021106329417
1525	0.948289977175187
1526	0.94840287177463
1527	0.94878464469327
1528	0.949111533730131
1529	0.949327412346873
1530	0.949906537239832
1531	0.950500294995166
1532	0.950921700961953
1533	0.951401069522733
1534	0.951744104504228
1535	0.951855305582304
1536	0.952032962267201
1537	0.952382327969442
1538	0.952671244096923
1539	0.952916993441749
1540	0.953170209530397
1541	0.953302772875121
1542	0.953457703735806
1543	0.95373035579076
1544	0.953925613714505
1545	0.954109900109333
1546	0.95443297615195
1547	0.954744806919106
1548	0.954986873843195
1549	0.955194610579166
1550	0.955454737234102
1551	0.955718010148208
1552	0.955947965014247
1553	0.956303648577875
1554	0.956600619021207
1555	0.95679532381666
1556	0.957078258665755
1557	0.957175414648925
1558	0.957109414325103
1559	0.957096458559621
1560	0.95708650537475
1561	0.957262360825061
1562	0.95739898717059
1563	0.95742583613155
1564	0.957457065164281
1565	0.957148204597819
1566	0.956957647259439
1567	0.95695707423167
1568	0.9567092467578
1569	0.956702417317847
1570	0.956728102625227
1571	0.956337620509443
1572	0.955935285108878
1573	0.95571030279277
1574	0.955637172897681
1575	0.95543602048756
1576	0.95503022967172
1577	0.954627480060052
1578	0.954228386812012
1579	0.953989276083437
1580	0.953722232280639
1581	0.953329294517169
1582	0.953021240451607
1583	0.952711843789667
1584	0.952520897286633
1585	0.95245298608918
1586	0.952131010200707
1587	0.951672550618315
1588	0.951509081022953
1589	0.951379769408862
1590	0.950916411561173
1591	0.950496163962322
1592	0.950239576159039
1593	0.949940480329351
1594	0.949637846293988
1595	0.949180730975572
1596	0.948809887734832
1597	0.948611293129244
1598	0.948212730902263
1599	0.947906459698572
1600	0.947480096434345
1601	0.946864882440492
1602	0.94664514357776
1603	0.946345519606785
1604	0.945897109303607
1605	0.945560279766456
1606	0.945138694899291
1607	0.944623247690029
1608	0.943788095868342
1609	0.943185942297652
1610	0.942752501325767
1611	0.941891495687824
1612	0.941348382147956
1613	0.940785672813851
1614	0.939609422753388
1615	0.938657686355743
1616	0.937824709118736
1617	0.936518793292305
1618	0.935132789953028
1619	0.933834948847159
1620	0.932330335508508
1621	0.930814488016067
1622	0.929456873180491
1623	0.927606282022547
1624	0.925376002436039
1625	0.923127046664712
1626	0.920455548559827
1627	0.917705038968008
1628	0.915355320237818
1629	0.912986907816859
1630	0.910524764670391
1631	0.908383463865555
1632	0.906472992715858
1633	0.904865126755492
1634	0.903697211772387
1635	0.902732850883768
1636	0.902192947632479
1637	0.902171869763629
1638	0.902272821926727
1639	0.902658081708191
1640	0.903154846594304
1641	0.903360919132695
1642	0.903523113713559
1643	0.903800014937563
1644	0.903747848190067
1645	0.903182790187239
1646	0.902502821197436
1647	0.901665940360179
1648	0.900540963961503
1649	0.899328794012676
1650	0.897621757941519
1651	0.8951001698048
1652	0.891973218075633
1653	0.888391029055017
1654	0.884576532354009
1655	0.880301274212836
1656	0.875517333027406
1657	0.870286082943264
1658	0.864623695118164
1659	0.858684023932594
1660	0.852448325048807
1661	0.845777633941629
1662	0.838742334576372
1663	0.831693539202301
1664	0.824766522469547
1665	0.818112682480671
1666	0.811582676345616
1667	0.804649393412434
1668	0.797452843669197
1669	0.790511774310299
1670	0.783714437418464
1671	0.776872080967083
1672	0.770153254597316
1673	0.763351633849715
1674	0.756309899318368
1675	0.749437758513866
1676	0.74252672868536
1677	0.735302258525865
1678	0.727596302374335
1679	0.71943132733151
1680	0.710973172837238
1681	0.701708401593752
1682	0.691550732621409
1683	0.680348131188572
1684	0.667766069543762
1685	0.654056918416331
1686	0.639381757529418
1687	0.623510056328394
1688	0.606629252419347
1689	0.588809154306803
1690	0.570316057698973
1691	0.551562333442093
1692	0.532551250027876
1693	0.513782628940879
1694	0.495125927471355
1695	0.476530508677114
1696	0.458713052639411
1697	0.441290111388444
1698	0.424386461069959
1699	0.408246329828043
1700	0.392111505749348
1701	0.376344267784071
1702	0.361125285241412
1703	0.345935344355358
1704	0.330886024219697
1705	0.316563525299364
1706	0.302142638171341
1707	0.289155815203294
1708	0.276858200555404
1709	0.26634487915249
1710	0.256722713585201
1711	0.249436963900155
1712	0.24399420598841
1713	0.240652076911308
1714	0.23940029996554
1715	0.240129200273449
1716	0.243152113478442
1717	0.24771306235654
1718	0.254660994202567
1719	0.262355457988732
1720	0.271260683324203
1721	0.281250555567453
1722	0.291890051013879
1723	0.303337098774432
1724	0.314737753520762
1725	0.325480327673778
1726	0.336061401844585
1727	0.345889810028053
1728	0.354591553161589
1729	0.362447126832814
1730	0.368885963149655
1731	0.373527833851699
1732	0.376777744332028
1733	0.378910118315582
1734	0.379620477549876
1735	0.379081067675463
1736	0.377765047338577
1737	0.375614628111033
1738	0.373040748056123
1739	0.37069938372916
1740	0.36871610690282
1741	0.3669196851284
1742	0.365312586024741
1743	0.3645287912919
1744	0.364277252181539
1745	0.364271794126623
1746	0.364797577604877
1747	0.365595404382365
1748	0.366670380747047
1749	0.368619999342377
1750	0.370758725490437
1751	0.372843149078843
1752	0.37589723567471
1753	0.379581543593291
1754	0.383799004986666
1755	0.389149848381954
1756	0.394494909058851
1757	0.400211712199229
1758	0.405817775363232
1759	0.412087287530445
1760	0.41736924570866
1761	0.422289302051645
1762	0.426894655850482
1763	0.430956672826464
1764	0.434366036241533
1765	0.437584106660596
1766	0.440083737563186
1767	0.441422400739018
1768	0.443258978563193
1769	0.444697790354271
1770	0.446286720363038
1771	0.448538903611194
1772	0.45069084398937
1773	0.452868285953654
1774	0.454911801083233
1775	0.456963642883477
1776	0.459329096556652
1777	0.461749855676918
1778	0.464406557749438
1779	0.4672621812451
1780	0.469970086237677
1781	0.473033275858835
1782	0.476264887028212
1783	0.479856480923599
1784	0.48404813334315
1785	0.487979913379865
1786	0.49214430463362
1787	0.496225031552417
1788	0.499954090563823
1789	0.504001317920977
1790	0.508312778096171
1791	0.512452827036522
1792	0.516619893317799
1793	0.520769108853708
1794	0.525081544718105
1795	0.528930228014155
1796	0.532715963614364
1797	0.536113638764669
1798	0.53902627564576
1799	0.54168001107942
1800	0.543939647119436
1801	0.550571917570915
1802	0.55294633257595
1803	0.555205243977964
1804	0.557074734629543
1805	0.558746727695153
1806	0.560173442386665
1807	0.561191323168853
1808	0.561774477201367
1809	0.562506966837316
1810	0.56342504097954
1811	0.563837347259392
1812	0.56404122434143
1813	0.564253591094191
1814	0.564029100376896
1815	0.563344144617172
1816	0.562617085812328
1817	0.561850902201062
1818	0.560871151081726
1819	0.559948792170629
1820	0.5592706208811
1821	0.558413729953502
1822	0.557458469776364
1823	0.55632197917901
1824	0.555310682367111
1825	0.554568772913555
1826	0.553833969863477
1827	0.553659011892458
1828	0.553860069146812
1829	0.55454692354978
1830	0.555430467590827
1831	0.556488279784913
1832	0.557700214223028
1833	0.559013905170009
1834	0.560491353231255
1835	0.562434944092196
1836	0.564236514143927
1837	0.56639869231966
1838	0.567961355074181
1839	0.569162706905609
1840	0.570483050705326
1841	0.571836940821613
1842	0.572966760554875
1843	0.574274424902093
1844	0.575283122567734
1845	0.575810349188202
1846	0.576385205657633
1847	0.576893033633754
1848	0.577163357237696
1849	0.577568057871339
1850	0.577815670865798
1851	0.578421836083755
1852	0.579522431698243
1853	0.580577133819021
1854	0.581695311661739
1855	0.58311164898753
1856	0.584550781129042
1857	0.585883084675078
1858	0.587601381361273
1859	0.589835150828344
1860	0.592056233988546
1861	0.594365699780479
1862	0.596839383800155
1863	0.599464411886948
1864	0.602192651831062
1865	0.604594441183646
1866	0.606791553203444
1867	0.609078909018684
1868	0.611351124074776
1869	0.613476668053451
1870	0.615637919213683
1871	0.617670966088215
1872	0.619589270728396
1873	0.621205478990607
1874	0.623243241196166
1875	0.625057067542076
1876	0.626765712742911
1877	0.62895443715582
1878	0.630479249338113
1879	0.631344735483533
1880	0.632613467902582
1881	0.634065038938415
1882	0.634949234338132
1883	0.635634731919056
1884	0.636502891243218
1885	0.636830797675287
1886	0.636555472927286
1887	0.636156910942037
1888	0.635277120343339
1889	0.633685882731105
1890	0.631402304204459
1891	0.628844368138886
1892	0.625567513706013
1893	0.62219223568168
1894	0.618432972594386
1895	0.614270066463342
1896	0.610431129775408
1897	0.606820953138631
1898	0.603787172397274
1899	0.6013875181777
1900	0.599768683960719
1901	0.59860614880668
1902	0.598616829196347
1903	0.599678945782967
1904	0.601195873802044
1905	0.603739742316558
1906	0.606559354014209
1907	0.610240873252794
1908	0.613775912092024
1909	0.617583080107111
1910	0.621262585806715
1911	0.624442808882415
1912	0.627336053984146
1913	0.629923118423739
1914	0.632357474262403
1915	0.634136332582636
1916	0.63540395770583
1917	0.636423591956422
1918	0.636659250220449
1919	0.637194876889757
1920	0.637815667713739
1921	0.637961948724504
1922	0.637905385928883
1923	0.638004565272418
1924	0.638254689139787
1925	0.638600993154765
1926	0.638520714381168
1927	0.638488086383564
1928	0.638403016895013
1929	0.637658296835403
1930	0.637341762456327
1931	0.637371704487046
1932	0.637512951627298
1933	0.637246976355274
1934	0.637045049508515
1935	0.63696672274529
1936	0.637029991874385
1937	0.636867212618141
1938	0.63655165983363
1939	0.636523457870726
1940	0.636494685187875
1941	0.636421379195527
1942	0.636352602014676
1943	0.636676703387996
1944	0.6372104726478
1945	0.637695554206199
1946	0.638198488168963
1947	0.638577658231265
1948	0.638889607641375
1949	0.638459430204809
1950	0.639051703841906
1951	0.640485366208025
1952	0.641218322443615
1953	0.641920611240326
1954	0.642733657894962
1955	0.643325269921688
1956	0.643928180756036
1957	0.644612741291593
1958	0.645514384804722
1959	0.646374390920839
1960	0.646951682368693
1961	0.647607889579793
1962	0.64850795434701
1963	0.649137613871799
1964	0.649452167212214
1965	0.649915284971193
1966	0.650451046105772
1967	0.650891669234932
1968	0.651113449841174
1969	0.651595154520844
1970	0.65229170782292
1971	0.652854584917263
1972	0.653484046262396
1973	0.654111508568106
1974	0.654674263648635
1975	0.65497841753146
1976	0.655634199923715
1977	0.65660958672747
1978	0.657216278668957
1979	0.657759033214823
1980	0.658367040029859
1981	0.658841018448984
1982	0.659275251281482
1983	0.659731874525745
1984	0.660239682078488
1985	0.660510743251761
1986	0.661060483944154
1987	0.661554695251882
1988	0.662343674554469
1989	0.662723715306032
1990	0.662944607553588
1991	0.663092545488925
1992	0.66303614218112
1993	0.66301647836759
1994	0.66277877882405
1995	0.662809546092084
1996	0.662972590417194
1997	0.663090579751745
1998	0.663453604709917
1999	0.663633967709148
2000	0.663725255681042
2001	0.663633078870525
2002	0.663710155981824
2003	0.663835195156198
2004	0.663824045069885
2005	0.663753815089424
2006	0.663788081400957
2007	0.663823143071987
2008	0.663759903644343
2009	0.663675720828541
2010	0.66370050111586
2011	0.663695305583335
2012	0.663642672756441
2013	0.663811333385967
2014	0.663803688162147
2015	0.663678322562596
2016	0.663374766937193
2017	0.663011618017274
2018	0.662556722648291
2019	0.66206791922795
2020	0.66118144046005
2021	0.660895207147519
2022	0.661010389134699
2023	0.660850252772844
2024	0.660824050870063
2025	0.660829536387499
2026	0.660701737780352
2027	0.660589283933379
2028	0.66064017148688
2029	0.660692803508986
2030	0.660718002838281
2031	0.660583962454724
2032	0.660578656380129
2033	0.660731791919137
2034	0.660750702365063
2035	0.660750714739647
2036	0.660616283765668
2037	0.660421205696245
2038	0.660182553432648
2039	0.659763344017582
2040	0.659425088466306
2041	0.659247974793034
2042	0.658818557125693
2043	0.658047199994407
2044	0.657584317131107
2045	0.657316846428367
2046	0.656814300793513
2047	0.656204379178686
2048	0.655667334963029
2049	0.655092216515335
2050	0.654118517780669
2051	0.653572606569152
2052	0.653336609810566
2053	0.653066090421489
2054	0.652877163799954
2055	0.652667040855452
2056	0.65253772009494
2057	0.652451670559006
2058	0.652341994158766
2059	0.652280678430649
2060	0.652273648706421
2061	0.652352074800994
2062	0.652431648735183
2063	0.652608997912984
2064	0.652924294353946
2065	0.653513557172339
2066	0.653797736576338
2067	0.654026284615105
2068	0.654341572032831
2069	0.654442547376682
2070	0.654806922564391
2071	0.65552150746775
2072	0.655950889892928
2073	0.656298839696135
2074	0.656702793867638
2075	0.657006216966641
2076	0.657359255089052
2077	0.657921387557567
2078	0.658268194491651
2079	0.658461630448964
2080	0.658566338435513
2081	0.658838132409815
2082	0.659246897370901
2083	0.659164757972241
2084	0.658759799489203
2085	0.65888069568566
2086	0.659050309454153
2087	0.658879074096529
2088	0.659076793768201
2089	0.658930758648168
2090	0.658004051320433
2091	0.657505573749951
2092	0.657223796165331
2093	0.656984148734927
2094	0.656932024362146
2095	0.656619104655531
2096	0.656350926801509
2097	0.656058811491594
2098	0.655363085369213
2099	0.654223640028707
2100	0.653289808206667
2101	0.652075553838242
2102	0.651440315547427
2103	0.651433302639728
2104	0.650411033061511
2105	0.649167855684511
2106	0.647987883028137
2107	0.646368421302783
2108	0.644530469277916
2109	0.642664019938069
2110	0.640882162144951
2111	0.63876725716925
2112	0.636495538449941
2113	0.634154228809557
2114	0.632212686009984
2115	0.630202267507633
2116	0.628104652504118
2117	0.626245444645099
2118	0.624359505295369
2119	0.623058272786438
2120	0.621546810151886
2121	0.620712747369875
2122	0.621081252910553
2123	0.620547285609351
2124	0.619641888577231
2125	0.619040342704937
2126	0.618842857379044
2127	0.617808665215156
2128	0.616534579570051
2129	0.61508040987625
2130	0.613199525872569
2131	0.610900397306141
2132	0.608501061363965
2133	0.605715460289761
2134	0.601936698561594
2135	0.598473966683389
2136	0.594854245016484
2137	0.591483931427151
2138	0.588206797204322
2139	0.58520780898713
2140	0.582534434520251
2141	0.579864159489144
2142	0.578453877319402
2143	0.577663636878566
2144	0.577395001192641
2145	0.578340295832648
2146	0.579100647742968
2147	0.580381313945189
2148	0.581213128381506
2149	0.582417391286175
2150	0.583039692982611
2151	0.583320776517463
2152	0.583240059060036
2153	0.5828935093291
2154	0.582215233931435
2155	0.580848052865383
2156	0.579600458747957
2157	0.578297754542169
2158	0.576773088254149
2159	0.574891534908237
2160	0.573199168225503
2161	0.57167904337852
2162	0.569994654775418
2163	0.568403543827377
2164	0.566916533733755
2165	0.56571493228215
2166	0.564332514080357
2167	0.563631452645392
2168	0.563455650858245
2169	0.563518587687362
2170	0.5639808103794
2171	0.564537186239519
2172	0.565443182439526
2173	0.56641881288454
2174	0.567589876363015
2175	0.568797779966533
2176	0.57081275678503
2177	0.571717914945654
2178	0.572024468083348
2179	0.572316587061155
2180	0.571817942516511
2181	0.571481797913917
2182	0.571328870497938
2183	0.571019873335727
2184	0.570161947817036
2185	0.569870351782081
2186	0.569862840998093
2187	0.569086459822418
2188	0.569150310488553
2189	0.569582163782161
2190	0.569993804319979
2191	0.570745002544733
2192	0.571443358523195
2193	0.572355596408802
2194	0.572796935729411
2195	0.573264342124362
2196	0.573466716045603
2197	0.57324399427229
2198	0.572884480810551
2199	0.572734212739571
2200	0.57173417128152
2201	0.569934538316942
2202	0.568219910144468
2203	0.56623606757371
2204	0.563860974204261
2205	0.560846099970055
2206	0.558444495475061
2207	0.556208437261454
2208	0.553517957560597
2209	0.551336667391432
2210	0.548591771185119
2211	0.545407410407623
2212	0.541377668088743
2213	0.537424718022221
2214	0.533756303731407
2215	0.53037782159132
2216	0.527034096585273
2217	0.523235846228542
2218	0.519450416251434
2219	0.515673747167959
2220	0.511730479836818
2221	0.507222031875596
2222	0.502739823644247
2223	0.497840179353349
2224	0.491881291973522
2225	0.486688970659006
2226	0.481957343767239
2227	0.476806148402932
2228	0.471339917393689
2229	0.466280227741529
2230	0.461435182141165
2231	0.456308677763773
2232	0.451089918064548
2233	0.446175280534676
2234	0.441380282627776
2235	0.436164037392201
2236	0.431004744320964
2237	0.425939805665433
2238	0.420553532547392
2239	0.415088953956752
2240	0.41021572465227
2241	0.404675200299916
2242	0.3983195234152
2243	0.392154868050076
2244	0.386299960977621
2245	0.379422173599221
2246	0.372562775796428
2247	0.366047707177459
2248	0.358477494535643
2249	0.350686613958526
2250	0.343635030467752
2251	0.336457411098357
2252	0.329709281340364
2253	0.323580670528997
2254	0.317427439814852
2255	0.311328924386118
2256	0.305381773685308
2257	0.299775098268511
2258	0.294036014452208
2259	0.28828829713569
2260	0.282481295784963
2261	0.276655392871619
2262	0.271058931256435
2263	0.265821179836911
2264	0.259738834580551
2265	0.253238090876966
2266	0.247201322609573
2267	0.240800619280634
2268	0.234363774655094
2269	0.228860055059133
2270	0.222166002334391
2271	0.214489853131534
2272	0.206803191851585
2273	0.198404748566882
2274	0.190406808499657
2275	0.182573495483181
2276	0.174363827464012
2277	0.166277481329161
2278	0.157887921209871
2279	0.148553329484972
2280	0.139853699538483
2281	0.131135035020351
2282	0.122987247048622
2283	0.115232262361235
2284	0.107870807196861
2285	0.101059915931231
2286	9.44197353598865E-02
2287	8.81623788913356E-02
2288	8.20546085148448E-02
2289	7.59331460627281E-02
2290	7.03747932498255E-02
2291	6.57738198944635E-02
2292	6.20219139287639E-02
2293	5.88270399132956E-02
2294	5.59049079661556E-02
2295	0.053705408035306
2296	5.11959934409207E-02
2297	4.91313096610457E-02
2298	0.047776650151672
2299	4.59473746841552E-02
2300	4.37135987463964E-02
2301	4.21406274553898E-02
2302	4.09011082394692E-02
2303	3.94868486275879E-02
2304	3.79968663981242E-02
2305	3.73714238404349E-02
2306	3.72486143745617E-02
2307	3.67434784667482E-02
2308	3.67191078196753E-02
2309	3.64755281472584E-02
2310	3.55463479474729E-02
2311	3.55820019561203E-02
2312	3.62384340324242E-02
2313	3.70941642784595E-02
2314	3.83326948351331E-02
2315	3.95977223165008E-02
2316	4.13070787951708E-02
2317	4.28568834187225E-02
2318	4.44505723060324E-02
2319	4.60858168529707E-02
2320	4.80419726806535E-02
2321	4.93522409797403E-02
2322	5.01093418973748E-02
2323	5.12961635276354E-02
2324	5.26145964682364E-02
2325	5.33959149088493E-02
2326	5.43121759019023E-02
2327	5.48387765700544E-02
2328	0.054132108454616
2329	0.054515597249683
2330	5.55258452268695E-02
2331	5.62486620351401E-02
2332	5.72882257357148E-02
2333	5.82507346724738E-02
2334	5.90458353246006E-02
2335	5.99592891474796E-02
2336	0.061084686501876
2337	0.061929730965337
2338	6.25991723755327E-02
2339	6.33811119792879E-02
2340	6.44658712013667E-02
2341	6.47246630106471E-02
2342	0.064349968551713
2343	6.44322309258304E-02
2344	6.41889139433611E-02
2345	6.40171994868845E-02
2346	6.44917880898894E-02
2347	6.42472021097545E-02
2348	6.32140869060365E-02
[truncated: 152 more rows]
