# Supplementary material for: Machine learning-assisted non-destructive plasticizer identification and quantification in historical PVC objects based on IR spectroscopy
Source: Sci Rep. 2022 Mar 23;12:5017. doi: 10.1038/s41598-022-08862-1 (PMC8943100; doi:10.1038/s41598-022-08862-1)
Supplement: Supplementary file 1 — Supplementary Information 1. [file 41598_2022_8862_MOESM1_ESM.zip › Plasticizers_PVC_data/NIR_all/P102_idle.txt]

Wavelength	C:\Documents and Settings\All Users\Application Data\ASD\Indico Pro\Projects\David\P102_idle.txt
350	0.309452485287837
351	0.317375528103625
352	0.386974128935006
353	0.340055106061663
354	0.250818890542608
355	0.311889074891446
356	0.281787751266779
357	0.220226442335335
358	0.20786620152761
359	0.200949063885257
360	0.205207029937865
361	0.21780739907643
362	0.179406735858068
363	0.171728453033378
364	0.213750531310864
365	0.210924620774587
366	0.186051399642107
367	0.163443872753484
368	0.198433413665229
369	0.210971038067562
370	0.197698004106587
371	0.19028138036596
372	0.188141639663451
373	0.190687847914613
374	0.196354588611513
375	0.203805754325982
376	0.226767636563753
377	0.270653049909455
378	0.287094421278081
379	0.300375590568865
380	0.327441409135709
381	0.359163284230595
382	0.391644905414933
383	0.425074031245281
384	0.467334482565022
385	0.494629814471339
386	0.51182600081135
387	0.539360538116857
388	0.566640609491366
389	0.59153282227631
390	0.612380159466727
391	0.629141919905576
392	0.645003283736668
393	0.662488367058775
394	0.684137720079328
395	0.701607648917062
396	0.712523095372397
397	0.730776415799383
398	0.7422832283615
399	0.746400458851868
400	0.761845679624492
401	0.774782958934429
402	0.784803777370807
403	0.799369752133349
404	0.809070088483169
405	0.817003707505204
406	0.829617992636154
407	0.840439445515094
408	0.847041039737435
409	0.84974476118413
410	0.85889524431412
411	0.869386444710821
412	0.877200704945602
413	0.883408401242673
414	0.890100629978567
415	0.897018552838049
416	0.900043009685822
417	0.908073838255428
418	0.919290342040455
419	0.924974974481012
420	0.931336797150055
421	0.939208295182096
422	0.947586742464067
423	0.953537029596006
424	0.95947330123788
425	0.967486691763449
426	0.974594015313242
427	0.979953873594028
428	0.984105123683373
429	0.990800062158728
430	0.996991199358009
431	1.00200473506858
432	1.0082670135247
433	1.01342421016752
434	1.01750677817306
435	1.02191134588926
436	1.02615264463072
437	1.03071475522057
438	1.03617444121756
439	1.04119192477688
440	1.04519151989727
441	1.04802621158418
442	1.05088796974125
443	1.05367564662385
444	1.05658786171675
445	1.06090743421655
446	1.06635731038606
447	1.07180066684302
448	1.07477438294447
449	1.07644935576691
450	1.07794472229214
451	1.08059060541127
452	1.08404777834015
453	1.08721793361493
454	1.08913091492816
455	1.0921918626186
456	1.09491679474429
457	1.09624202982757
458	1.09834025619315
459	1.10077465501078
460	1.10305358936513
461	1.1045293818584
462	1.10652382755085
463	1.10870764519621
464	1.10917258497097
465	1.11054723283943
466	1.11249663317659
467	1.11355317829821
468	1.11480630872986
469	1.11634087976171
470	1.11810531407768
471	1.12077218305132
472	1.12240132453274
473	1.12229375411107
474	1.12339028198963
475	1.1246663528915
476	1.12572577068218
477	1.12688571055621
478	1.12841234194731
479	1.12979226658349
480	1.12998782658427
481	1.13084746163117
482	1.13208234134698
483	1.13286895273171
484	1.13337479703029
485	1.13419112212599
486	1.13554084351359
487	1.13619241847251
488	1.13653931023767
489	1.13689512483489
490	1.13737489009802
491	1.13791293872888
492	1.13851873944272
493	1.13924883345361
494	1.14028782793079
495	1.14130797063824
496	1.14179690096398
497	1.14167715257437
498	1.14202559061645
499	1.14343815130137
500	1.14333151123609
501	1.14326226838499
502	1.14409854774691
503	1.14481818180852
504	1.14511069941976
505	1.14516708127013
506	1.14581135957632
507	1.14617345184451
508	1.14625922900568
509	1.14644367930287
510	1.14674153317644
511	1.14733140771437
512	1.14822869159324
513	1.14835266104669
514	1.14873039150626
515	1.14972707589519
516	1.14950998696548
517	1.14939658296996
518	1.1497899675485
519	1.15009182301717
520	1.14993273634261
521	1.14965768922207
522	1.15003149921939
523	1.15074414334743
524	1.15115357524841
525	1.15080899510053
526	1.15124170581348
527	1.15184480725403
528	1.1521212788758
529	1.15252840926648
530	1.15292727733521
531	1.15330261336391
532	1.15387476831891
533	1.1541066414869
534	1.1539999769812
535	1.15386597815026
536	1.15411946363645
537	1.15454452167158
538	1.15477046099784
539	1.15475861823879
540	1.15484433372768
541	1.1551859661312
542	1.1552928810263
543	1.15541208723034
544	1.15570997835266
545	1.15633697623264
546	1.15661646045023
547	1.15655655212759
548	1.15656072655195
549	1.15669478356189
550	1.1568911131533
551	1.15707654190931
552	1.15760071121569
553	1.15797239358799
554	1.15795313722878
555	1.1583024581333
556	1.158588861233
557	1.15865240350206
558	1.15866917301899
559	1.15881156488354
560	1.15902294780162
561	1.15910329093906
562	1.15910727887825
563	1.15917335271383
564	1.15939715599168
565	1.15940780413105
566	1.15945711504241
567	1.15969842043937
568	1.1598484613213
569	1.16007093610875
570	1.16034928729069
571	1.16042615841858
572	1.16050581477335
573	1.16071345880949
574	1.1611248949139
575	1.16122444845414
576	1.16127027585107
577	1.16157716736777
578	1.16174244732284
579	1.16198735590154
580	1.1626069924711
581	1.16408073144059
582	1.16540086024586
583	1.16622133043272
584	1.16672919748402
585	1.16677254399752
586	1.16655290765392
587	1.16637290299792
588	1.16584313170809
589	1.16528421137882
590	1.16501849326743
591	1.1647949122161
592	1.16476610003883
593	1.1648960507148
594	1.16476023235608
595	1.16454904257636
596	1.1639115693932
597	1.16203566057776
598	1.16075105913084
599	1.16010516645386
600	1.15947115889012
601	1.15821184329573
602	1.15684511425153
603	1.15588604791993
604	1.155513482322
605	1.15544592828953
606	1.1556076131444
607	1.15612771046915
608	1.15729897533164
609	1.15907208794409
610	1.16121345701402
611	1.16401790689061
612	1.16717661651693
613	1.17020039560447
614	1.17272975274402
615	1.1747764878992
616	1.17638197808985
617	1.17738313212866
618	1.17795757413285
619	1.17800157500287
620	1.17717105697635
621	1.17586331554412
622	1.17473614058889
623	1.17426541356237
624	1.1735611516477
625	1.17289218767472
626	1.17245304896317
627	1.17189778998561
628	1.17137606179713
629	1.17104921776986
630	1.1711293051746
631	1.1714553791281
632	1.171755429072
633	1.17174979707744
634	1.17204562435467
635	1.17242345854829
636	1.17263469433552
637	1.17294184120574
638	1.17349758323557
639	1.1741955480203
640	1.17440849556135
641	1.17481533981038
642	1.17535219251769
643	1.17552349583263
644	1.17570041543724
645	1.17593690490435
646	1.17621588586119
647	1.17655203054167
648	1.1770033936281
649	1.17751048669452
650	1.17772034453774
651	1.17799996555757
652	1.17835668831046
653	1.17849165184109
654	1.17893282635932
655	1.17941653957653
656	1.17952976506527
657	1.17989558686682
658	1.18033042473911
659	1.18067079394422
660	1.18106484511954
661	1.18145576331431
662	1.18173824940339
663	1.1817251284599
664	1.18192294277158
665	1.1823215171433
666	1.18269351590666
667	1.18286625729657
668	1.18310045728939
669	1.18357575711876
670	1.18403204406362
671	1.18424160527678
672	1.18423567507927
673	1.18437479484564
674	1.18478065617812
675	1.18528366016504
676	1.1855847537622
677	1.18595095110636
678	1.18631999651499
679	1.18662126140008
680	1.18694982946305
681	1.18730376270597
682	1.18767952808244
683	1.18808973313678
684	1.18835989453832
685	1.18851285315896
686	1.18868674215773
687	1.18909686891018
688	1.18962660564495
689	1.1900753452775
690	1.19018791946666
691	1.19014740183876
692	1.19018252732277
693	1.19063029896197
694	1.19109187525428
695	1.19139542730032
696	1.19147470739565
697	1.19151465625854
698	1.19159241116911
699	1.19171678913236
700	1.19167894547042
701	1.19190887950718
702	1.19244910484817
703	1.19272977640685
704	1.19288846774984
705	1.19294750311345
706	1.19290800171967
707	1.19280019298646
708	1.19277841981453
709	1.19296120121392
710	1.19329928749705
711	1.1935959965321
712	1.19373348889393
713	1.193658297535
714	1.19385123831085
715	1.19422168966972
716	1.19441120310597
717	1.19432333752892
718	1.19420935861704
719	1.19424965955382
720	1.19415548209131
721	1.1941370217289
722	1.19429055843568
723	1.19460175147304
724	1.19461882082904
725	1.19435976984854
726	1.19406696157646
727	1.1940191242955
728	1.19419771065799
729	1.19445470502065
730	1.19440963310459
731	1.19438484152282
732	1.19442636263667
733	1.1943140855956
734	1.1941047394036
735	1.19390686601492
736	1.19385222200544
737	1.1940873505292
738	1.19427422912632
739	1.19423555099309
740	1.19426986180204
741	1.19415747459664
742	1.19399619754815
743	1.19410698950016
744	1.19417020441267
745	1.19420123397424
746	1.19422399618437
747	1.19383722923251
748	1.19361814373406
749	1.19378017290705
750	1.19385309676823
751	1.19376663955278
752	1.19361608167048
753	1.19359913430492
754	1.19353299354399
755	1.19351934994882
756	1.19364166245361
757	1.19379838180034
758	1.19369116286415
759	1.19335719057129
760	1.19323392853429
761	1.19329023069312
762	1.19357836960977
763	1.19406586924467
764	1.19405899991255
765	1.19379658986427
766	1.19352332565746
767	1.1931992935711
768	1.19307024298612
769	1.1931768556448
770	1.19340161882586
771	1.19357977648835
772	1.19360068500617
773	1.19341144819293
774	1.19306021068522
775	1.19275815980622
776	1.19264435200316
777	1.19276634377039
778	1.19298931318214
779	1.19304933587064
780	1.19268402664208
781	1.19227553205688
782	1.1919881802954
783	1.19187470787763
784	1.19174182894352
785	1.1919676772673
786	1.19228947159027
787	1.19190786845176
788	1.19144945544102
789	1.19108838744495
790	1.19089531978506
791	1.19097400381304
792	1.19126094496151
793	1.1916065605369
794	1.19174615825514
795	1.19156230601787
796	1.19120055775304
797	1.19093734250759
798	1.1908263006739
799	1.19080135882519
800	1.19080667813724
801	1.19089867254863
802	1.19087630313635
803	1.19061741868208
804	1.19007985614734
805	1.18979018062987
806	1.18961873540147
807	1.18940805330102
808	1.18961212735045
809	1.18988516606122
810	1.18996103544127
811	1.18969133552263
812	1.18916259930258
813	1.18873025880171
814	1.18875572104818
815	1.18882620816258
816	1.18904009849608
817	1.18933097353109
818	1.18915181752504
819	1.18901743081719
820	1.18897732005378
821	1.18885302196304
822	1.1886886698363
823	1.18855884120058
824	1.18851947049843
825	1.18856874982484
826	1.1886322290752
827	1.18863710851329
828	1.18851225963446
829	1.18824290026937
830	1.18793958722337
831	1.18777872642468
832	1.18809473620079
833	1.18830122859988
834	1.18818282500644
835	1.18801794858905
836	1.18796305343945
837	1.18787338374884
838	1.18755426882716
839	1.18722679826817
840	1.18721047555912
841	1.18748836629778
842	1.18744454166717
843	1.18730431582334
844	1.18712632788472
845	1.18692447729418
846	1.18668164162749
847	1.18668854708349
848	1.18692570042219
849	1.18652179746192
850	1.18636379650808
851	1.18653294365932
852	1.18664722239453
853	1.18671992304759
854	1.18670491554025
855	1.1865868065466
856	1.1864209551495
857	1.18626643474672
858	1.18623201451461
859	1.18643672684856
860	1.1863611732215
861	1.18617331254823
862	1.18605237508323
863	1.18559133671323
864	1.1853770688254
865	1.1855340780645
866	1.18572707419722
867	1.18551689956171
868	1.18522110828566
869	1.18522655718984
870	1.18525880466833
871	1.18530262951297
872	1.1852916329533
873	1.18509225486804
874	1.18497328679463
875	1.18490922156644
876	1.18478229170694
877	1.18446900413475
878	1.18434245010915
879	1.18445277190381
880	1.18440645407726
881	1.18450985538705
882	1.18474597029405
883	1.18491091534295
884	1.18436651536797
885	1.18375366267158
886	1.18340863051406
887	1.18315360855051
888	1.18273393572046
889	1.18228532702012
890	1.18205425757383
891	1.18202810402339
892	1.18199562742843
893	1.18186644224973
894	1.18173812584192
895	1.18166995410265
896	1.18144597775099
897	1.18089741027321
898	1.18074112211669
899	1.18053657050517
900	1.18011249498416
901	1.17978969180464
902	1.17975025954081
903	1.17981725429578
904	1.17972860994981
905	1.17961702853712
906	1.17943174123623
907	1.17911530916719
908	1.17859681553027
909	1.17832744095831
910	1.1782327151707
911	1.17808810655814
912	1.17795326175315
913	1.17770168387601
914	1.17743492714135
915	1.1775509368945
916	1.17771012452789
917	1.17765195028378
918	1.17729564589349
919	1.17717967488047
920	1.1776187075757
921	1.17829346340438
922	1.17819960474428
923	1.17839509261141
924	1.17859762596138
925	1.17842393295099
926	1.17848112076283
927	1.17874127102648
928	1.17896904174092
929	1.17877639604704
930	1.17891575053666
931	1.17903619074593
932	1.17888093342833
933	1.17940989965057
934	1.17968358986392
935	1.17961184119433
936	1.1797473444431
937	1.17999387205719
938	1.18022069301187
939	1.18029220016679
940	1.18004932058455
941	1.18001658811985
942	1.18010968046958
943	1.17994428057849
944	1.18004392486742
945	1.1801093383381
946	1.1799769542014
947	1.17998790621833
948	1.17999350024447
949	1.17999832752101
950	1.18006745928142
951	1.18033108688765
952	1.18022920296307
953	1.17972730638631
954	1.17964149414984
955	1.17986060577175
956	1.17998204150866
957	1.17972308688073
958	1.17996465264713
959	1.18024455980105
960	1.18028154120607
961	1.18004884425266
962	1.17979648078562
963	1.17957196017473
964	1.1794224922381
965	1.17959705349134
966	1.17956536448255
967	1.17943179517185
968	1.17967965943239
969	1.17975571227066
970	1.179544372652
971	1.17910060430365
972	1.1786453594746
973	1.17862528846089
974	1.17884900984029
975	1.17886974184992
976	1.178690473714
977	1.17888463471209
978	1.17930606262876
979	1.17878747016952
980	1.17889992522257
981	1.17924610641196
982	1.17908517771668
983	1.17849158558777
984	1.17863152024933
985	1.17924433634621
986	1.1789681522602
987	1.17836741954265
988	1.17806260722616
989	1.17829830956944
990	1.17847168787392
991	1.17821032894036
992	1.17774836824299
993	1.17759741448031
994	1.17791832701812
995	1.17764579811718
996	1.17691520668741
997	1.17747043053704
998	1.17758174606863
999	1.17742434090493
1000	1.1774475661658
1001	1.13873719240844
1002	1.1389715655509
1003	1.13922534284115
1004	1.1398491258346
1005	1.13975191942985
1006	1.13931161609198
1007	1.1389817648887
1008	1.13785507249858
1009	1.13745203421193
1010	1.13794451697486
1011	1.13783030950116
1012	1.13759291388046
1013	1.13737353119306
1014	1.13704795975425
1015	1.13629909529911
1016	1.13591667985805
1017	1.13539182621117
1018	1.135695542042
1019	1.13677899467912
1020	1.137050940217
1021	1.13765570113919
1022	1.13789481523755
1023	1.13762757409149
1024	1.13711195484555
1025	1.13617168723199
1026	1.13572899705467
1027	1.13532308285515
1028	1.1343699942776
1029	1.13436636506914
1030	1.13522443839425
1031	1.13554478742513
1032	1.13604086277448
1033	1.13618511574196
1034	1.13600130914095
1035	1.1361715578401
1036	1.1363413501157
1037	1.13644059121162
1038	1.1369634272139
1039	1.13699963128553
1040	1.13660018010499
1041	1.13633986818206
1042	1.13562544577371
1043	1.1354051427448
1044	1.13540306470051
1045	1.13539094742114
1046	1.13603848159198
1047	1.13786059263306
1048	1.13795851951172
1049	1.13768900078132
1050	1.13738162712429
1051	1.13592721219115
1052	1.13520909174998
1053	1.13466287662713
1054	1.13469750944019
1055	1.135222433272
1056	1.1353595088974
1057	1.13641718600972
1058	1.13644957158464
1059	1.13502896755854
1060	1.13445013879313
1061	1.13428084757272
1062	1.13409467730702
1063	1.13423970046109
1064	1.13532371878286
1065	1.13544156089704
1066	1.13497582111569
1067	1.13505175676018
1068	1.13537837912804
1069	1.13527606989074
1070	1.13482423858191
1071	1.13492532390084
1072	1.13527883874294
1073	1.13521174939895
1074	1.13559750500733
1075	1.13562359607959
1076	1.13502303520384
1077	1.13391417844117
1078	1.13398738963587
1079	1.13492146655117
1080	1.13473155888419
1081	1.13449441366359
1082	1.13440696418221
1083	1.13346212666165
1084	1.13338965255796
1085	1.13439564630925
1086	1.13463973574228
1087	1.13475450666619
1088	1.13468226747417
1089	1.134286229372
1090	1.13397439091649
1091	1.13328163708538
1092	1.13294006910049
1093	1.13352606492738
1094	1.13408889590355
1095	1.13443876550403
1096	1.13463798549105
1097	1.13496909895959
1098	1.13489589313088
1099	1.13491025076137
1100	1.1354330004301
1101	1.13551844840478
1102	1.1347945265154
1103	1.13470009985413
1104	1.1351646284638
1105	1.13506724728572
1106	1.13491344379512
1107	1.13475192874337
1108	1.13419664203231
1109	1.13370525658796
1110	1.13395659179439
1111	1.13426038888821
1112	1.13455901361563
1113	1.13469030129056
1114	1.13458103958535
1115	1.13407222195014
1116	1.13369765098157
1117	1.13335143574951
1118	1.13284991387696
1119	1.13187520582059
1120	1.13150977510578
1121	1.13166433186411
1122	1.13130714969251
1123	1.13095085874764
1124	1.13073074200668
1125	1.13038281247691
1126	1.12960342734687
1127	1.12960255553289
1128	1.12984649012006
1129	1.12957602282685
1130	1.12866189529943
1131	1.12729628504154
1132	1.12579245753395
1133	1.12505912488723
1134	1.12471069624229
1135	1.12432636262579
1136	1.12450355159285
1137	1.12431444065794
1138	1.1239755812829
1139	1.12342422150416
1140	1.12269684501872
1141	1.12217239588495
1142	1.12129674140637
1143	1.12081298844369
1144	1.12079331542477
1145	1.12078480947828
1146	1.12032547291091
1147	1.11990727082402
1148	1.11875516304478
1149	1.11761106339288
1150	1.11674760636688
1151	1.11593007137771
1152	1.11485700280772
1153	1.11414466821199
1154	1.11293237629331
1155	1.11112962519541
1156	1.10964085835689
1157	1.10813117311648
1158	1.1065481695349
1159	1.10511924330664
1160	1.10354814365358
1161	1.10218510644308
1162	1.09994159123959
1163	1.09755530053815
1164	1.09577919397095
1165	1.09417860380466
1166	1.09289428328012
1167	1.09191784299343
1168	1.09061550906566
1169	1.0893023070339
1170	1.08850596648258
1171	1.08783120295763
1172	1.08751394669004
1173	1.08709666885676
1174	1.08698906634851
1175	1.08661465175818
1176	1.08613574831238
1177	1.08562618295976
1178	1.08531639231328
1179	1.08429380898076
1180	1.08250096145363
1181	1.08156840870457
1182	1.0805747430886
1183	1.07878644345187
1184	1.0776446811227
1185	1.07661287685083
1186	1.07503375062487
1187	1.07405130495563
1188	1.07331156423828
1189	1.07215309325046
1190	1.07151131917337
1191	1.07108087662034
1192	1.07092142384877
1193	1.07106509373906
1194	1.07140025249166
1195	1.07184863919188
1196	1.07255648220028
1197	1.07350532785332
1198	1.07478505139919
1199	1.07654492341867
1200	1.07815657338815
1201	1.07989855355941
1202	1.0814856848742
1203	1.08255512096036
1204	1.08432475885774
1205	1.0865165002663
1206	1.08821534944475
1207	1.08986743382226
1208	1.09139701033186
1209	1.09233426596832
1210	1.0933544177409
1211	1.09473835426436
1212	1.09657915236745
1213	1.09811456979935
1214	1.09972576796913
1215	1.10110802116754
1216	1.10241674022662
1217	1.10352318506124
1218	1.10421559679459
1219	1.10549043646306
1220	1.10682341338336
1221	1.10741578324791
1222	1.10815339135358
1223	1.10905774360174
1224	1.10956587183495
1225	1.11036788529997
1226	1.11148421142184
1227	1.11224555385121
1228	1.11270840977051
1229	1.11330914494177
1230	1.11394588698977
1231	1.11442951939111
1232	1.11501263237576
1233	1.11600146802502
1234	1.11639496962508
1235	1.116306384896
1236	1.11660930312955
1237	1.11684307318983
1238	1.11713591237658
1239	1.11765186283507
1240	1.11811244654046
1241	1.11807433561655
1242	1.11810836450944
1243	1.11869721177518
1244	1.11882763362123
1245	1.1187416932797
1246	1.11904514611438
1247	1.1190229334493
1248	1.11934903411904
1249	1.12020158685876
1250	1.12044310812586
1251	1.12052228071588
1252	1.12080632052593
1253	1.1211168299615
1254	1.12140047805504
1255	1.12152532012849
1256	1.12143684331661
1257	1.1215544688495
1258	1.12166640404108
1259	1.12166270946952
1260	1.12168149638403
1261	1.12196035934992
1262	1.12181252751058
1263	1.12168643316577
1264	1.12253966289878
1265	1.12275502167139
1266	1.12205316057197
1267	1.12193536304935
1268	1.12203108884161
1269	1.12180152655731
1270	1.12200125213329
1271	1.12229018974516
1272	1.12188008230399
1273	1.12162494298346
1274	1.12159789117367
1275	1.12132411336093
1276	1.12160553997086
1277	1.12172866188648
1278	1.12163315828157
1279	1.12147283420607
1280	1.12172302434716
1281	1.12196477977369
1282	1.12204859976972
1283	1.12245755614888
1284	1.12242772686606
1285	1.12207196213688
1286	1.12170003066404
1287	1.12155059963188
1288	1.12168834519638
1289	1.12150575548496
1290	1.12140742177095
1291	1.12151395588767
1292	1.12117192002541
1293	1.12079818149767
1294	1.1205919914004
1295	1.12042626073858
1296	1.12043157359416
1297	1.1204191272841
1298	1.12037373539613
1299	1.12006564354127
1300	1.11988724917902
1301	1.12046485349091
1302	1.1208320103928
1303	1.12085434221243
1304	1.12052858700312
1305	1.1206240389936
1306	1.12058137284061
1307	1.12063024992699
1308	1.12100716705666
1309	1.12119103340529
1310	1.12054897959413
1311	1.12019777226605
1312	1.12060685430256
1313	1.12049907297048
1314	1.12027449832513
1315	1.12040755773639
1316	1.12016886137052
1317	1.12011042701951
1318	1.1205023189361
1319	1.1203560431975
1320	1.12009499162107
1321	1.12026591775526
1322	1.12011930737506
1323	1.11980330243172
1324	1.11962492961376
1325	1.11958179500874
1326	1.11980272206843
1327	1.11990319009139
1328	1.11993756172458
1329	1.11981893837888
1330	1.11981158512414
1331	1.11971839636899
1332	1.11983364752355
1333	1.11978962245725
1334	1.11926206217253
1335	1.11888294811723
1336	1.11897490228107
1337	1.11879639963692
1338	1.11870523786309
1339	1.11873086594754
1340	1.11815752268065
1341	1.11784536421453
1342	1.1178633478297
1343	1.11729961878004
1344	1.11647340179827
1345	1.1161048729617
1346	1.11555299919823
1347	1.11475428017137
1348	1.11447421370726
1349	1.11393508013005
1350	1.11328839905273
1351	1.11304363914549
1352	1.11232521335155
1353	1.1114849556728
1354	1.11113006782262
1355	1.11049548817302
1356	1.1095252097758
1357	1.10861209699413
1358	1.1077263749608
1359	1.10661509684995
1360	1.105629104673
1361	1.10498125149216
1362	1.10421898097179
1363	1.10308891840338
1364	1.10189019796944
1365	1.10074965956717
1366	1.09960747094533
1367	1.09829498491498
1368	1.09686322987164
1369	1.09543158029114
1370	1.09400414382811
1371	1.09281384829359
1372	1.09154453228799
1373	1.08985716888728
1374	1.08831926028483
1375	1.08689712864766
1376	1.0851012548494
1377	1.08328276895837
1378	1.08190478085448
1379	1.08054138878687
1380	1.07905984500722
1381	1.07817960370494
1382	1.07733362481377
1383	1.0761225712407
1384	1.07522202662412
1385	1.07466188835095
1386	1.07400720337346
1387	1.07332153656317
1388	1.07280986304312
1389	1.07259590012576
1390	1.07211759309154
1391	1.07139433643858
1392	1.07099764785001
1393	1.07064247804856
1394	1.07004830144646
1395	1.06951762735867
1396	1.06917743136651
1397	1.0686783990817
1398	1.06796854359747
1399	1.06762096167905
1400	1.06755127144233
1401	1.06735639756772
1402	1.06737991371484
1403	1.06744358184884
1404	1.06727014314997
1405	1.06720817745696
1406	1.06726341142271
1407	1.06747473980905
1408	1.06763913497278
1409	1.0675121706482
1410	1.06733737379923
1411	1.06717224450295
1412	1.06707778475143
1413	1.0671336867513
1414	1.06723489875572
1415	1.06721828575722
1416	1.06712695290148
1417	1.0671389078978
1418	1.06726846754323
1419	1.06740551131128
1420	1.06750150317748
1421	1.06761991903639
1422	1.06774481184291
1423	1.0678286982854
1424	1.06795707505798
1425	1.0681489980541
1426	1.06832153608655
1427	1.06849073173291
1428	1.06900076139968
1429	1.06995330865642
1430	1.07080666122498
1431	1.07171540918482
1432	1.07276340065722
1433	1.0737870761225
1434	1.07495302106044
1435	1.07602779622644
1436	1.07701023346534
1437	1.07791254950966
1438	1.07855141199778
1439	1.07940973531542
1440	1.08041292696183
1441	1.08097912997194
1442	1.08158702946512
1443	1.08220710431651
1444	1.08248682064817
1445	1.08286518848856
1446	1.0834225865538
1447	1.08409282382947
1448	1.08461891053047
1449	1.08497804178939
1450	1.0855824781437
1451	1.08609066412507
1452	1.0864231739789
1453	1.08690287688569
1454	1.08718780797202
1455	1.08726930146131
1456	1.08757979844039
1457	1.08797977151818
1458	1.087990360367
1459	1.08786047667998
1460	1.08803880569652
1461	1.08817739083444
1462	1.08826559798955
1463	1.08859447328112
1464	1.08921544645824
1465	1.08939478765002
1466	1.089405102421
1467	1.08967164579454
1468	1.08989733513561
1469	1.09010030138694
1470	1.09037910654616
1471	1.09063049696959
1472	1.0907213498576
1473	1.09068131732198
1474	1.0909446092455
1475	1.09149526391639
1476	1.09203998709793
1477	1.09237688788837
1478	1.09258533541559
1479	1.0928443789855
1480	1.09297406202814
1481	1.09293823490363
1482	1.09282907745116
1483	1.09278037009607
1484	1.09271738781355
1485	1.09271215753169
1486	1.0928699038597
1487	1.09288398624196
1488	1.09273143863363
1489	1.0924535192753
1490	1.09241775716899
1491	1.09264812276729
1492	1.0925777062963
1493	1.09263882811307
1494	1.09315064803896
1495	1.09355598774032
1496	1.09379600116161
1497	1.0941360609604
1498	1.09435635012422
1499	1.09442835294481
1500	1.09456234960549
1501	1.09481749503464
1502	1.09508092983202
1503	1.09515280695005
1504	1.09521792844475
1505	1.09538737619379
1506	1.09533085819974
1507	1.09513659462458
1508	1.0952155854904
1509	1.09526990468834
1510	1.09508428323199
1511	1.0949569681514
1512	1.09484851104074
1513	1.094591653704
1514	1.09449510645043
1515	1.09474686479969
1516	1.09476711379866
1517	1.09461199359736
1518	1.09461343537574
1519	1.09456844098386
1520	1.09471490547001
1521	1.0950501457778
1522	1.09520616526017
1523	1.0954513884495
1524	1.0955477181368
1525	1.09541454018087
1526	1.09565058109475
1527	1.09597321431027
1528	1.09606810147265
1529	1.09610228009684
1530	1.09615936657067
1531	1.09603309341004
1532	1.09584349018783
1533	1.09579965103139
1534	1.09589794035808
1535	1.09608228242543
1536	1.09610694754832
1537	1.09625700897255
1538	1.09640531131644
1539	1.09631104641765
1540	1.09651663845051
1541	1.09674251939492
1542	1.09659888028461
1543	1.09665322710998
1544	1.09694505560874
1545	1.09682949987485
1546	1.09661293165203
1547	1.09663054731441
1548	1.09643835153505
1549	1.09633265007206
1550	1.09632274384056
1551	1.09620176170989
1552	1.09593895873866
1553	1.09550627542443
1554	1.09553390265767
1555	1.09553857548541
1556	1.09539654007554
1557	1.09574451406399
1558	1.09604941062101
1559	1.09615680597748
1560	1.09633986505662
1561	1.09647063921144
1562	1.09659043123201
1563	1.09667038389705
1564	1.09675016235035
1565	1.09710373586948
1566	1.0973275332716
1567	1.0974169834839
1568	1.09747480408706
1569	1.0970959869835
1570	1.09686238366632
1571	1.09712044390324
1572	1.09733320483232
1573	1.09752746020144
1574	1.09761426759247
1575	1.09732896170915
1576	1.09721404138525
1577	1.09713948108963
1578	1.09679565778027
1579	1.09656568797903
1580	1.09646960782894
1581	1.09631698547905
1582	1.09612426773046
1583	1.09607621462384
1584	1.09596328194264
1585	1.09569757395208
1586	1.0956663033543
1587	1.09576998688378
1588	1.09566934669247
1589	1.09550855169269
1590	1.09550925172372
1591	1.09556217621124
1592	1.09548678380333
1593	1.09538551301177
1594	1.09536988618217
1595	1.09536769427823
1596	1.09522394952811
1597	1.09495940047985
1598	1.09475048987426
1599	1.09454840938026
1600	1.09452470465751
1601	1.09456901639645
1602	1.09429316187949
1603	1.09390738894388
1604	1.09356746918529
1605	1.09327351295812
1606	1.09325228635983
1607	1.09325846168197
1608	1.09280858187451
1609	1.09242927896516
1610	1.09207383011405
1611	1.09122567567152
1612	1.09069024452801
1613	1.09029876609552
1614	1.08945704846184
1615	1.0888340016759
1616	1.08835839787731
1617	1.08779119241485
1618	1.08746420382826
1619	1.08708527843278
1620	1.08658858424979
1621	1.08617444454569
1622	1.08581031062587
1623	1.08544146483974
1624	1.08480372300771
1625	1.0841270312093
1626	1.08367146357518
1627	1.08338554189828
1628	1.08332981003673
1629	1.0832940886068
1630	1.08307796679179
1631	1.08263605901437
1632	1.08212948666442
1633	1.08183265310278
1634	1.08152542620364
1635	1.08112660668518
1636	1.08079127982119
1637	1.08024236263609
1638	1.07947604943135
1639	1.07873127373977
1640	1.07806279365001
1641	1.07733284951401
1642	1.07639628041737
1643	1.07533347959869
1644	1.07378719761696
1645	1.07215191650631
1646	1.07071633542663
1647	1.06866440887437
1648	1.06636189214467
1649	1.06398456885278
1650	1.06111873122613
1651	1.0580099795551
1652	1.05482885229762
1653	1.05143827112318
1654	1.04820887731041
1655	1.04527484322122
1656	1.04226435823373
1657	1.03918848358174
1658	1.03608211663814
1659	1.03329186817743
1660	1.0311264533325
1661	1.02931083146178
1662	1.02738408567262
1663	1.02552860589025
1664	1.02406080777565
1665	1.02278084838492
1666	1.02170016625968
1667	1.0206872626626
1668	1.01914173492701
1669	1.01754675980501
1670	1.01637636385136
1671	1.01496693519619
1672	1.01318162951028
1673	1.01127659935304
1674	1.00950649997658
1675	1.0076010959644
1676	1.00521237703241
1677	1.002755234379
1678	0.999803599312137
1679	0.996052850526524
1680	0.991953439125498
1681	0.987534262240521
1682	0.982685823200867
1683	0.976669184862443
1684	0.969911296149746
1685	0.96314055943204
1686	0.955238603994223
1687	0.946544188010053
1688	0.93801975985204
1689	0.928724893813673
1690	0.918548425858453
1691	0.908217743494256
1692	0.897254477488901
1693	0.885844982418558
1694	0.874543913561836
1695	0.863085580122993
1696	0.851805267116185
1697	0.840156740878705
1698	0.827732414058044
1699	0.815079641738615
1700	0.802305213598342
1701	0.789356114780917
1702	0.775690450540028
1703	0.761590859489689
1704	0.746383907088441
1705	0.731735563356382
1706	0.716780656379108
1707	0.702708452814526
1708	0.688230964967971
1709	0.676269450409063
1710	0.665111962241799
1711	0.656733528096441
1712	0.650378191139636
1713	0.6470279125627
1714	0.646049253796316
1715	0.647996416397047
1716	0.653256990737005
1717	0.660295636328026
1718	0.67038073453031
1719	0.682332205632054
1720	0.69544836846195
1721	0.709224072310668
1722	0.723173709893904
1723	0.736965999855447
1724	0.750495388446129
1725	0.763268014851791
1726	0.774724321434483
1727	0.784795573525954
1728	0.793565019748957
1729	0.800860512751121
1730	0.806929264401074
1731	0.811842114388243
1732	0.815087554943996
1733	0.816791792693693
1734	0.817616365485732
1735	0.817913628411577
1736	0.81738031570296
1737	0.816420048166703
1738	0.815539353145059
1739	0.814427227041891
1740	0.813552810041878
1741	0.813506953934117
1742	0.813429251510433
1743	0.813162942877004
1744	0.813387528235875
1745	0.813949680899216
1746	0.814862950135807
1747	0.816255549280238
1748	0.817797770290053
1749	0.819784546580596
1750	0.822036387060884
1751	0.824474420029252
1752	0.82750671694939
1753	0.830939211288455
1754	0.834750319028506
1755	0.839414387019094
1756	0.843812406682646
1757	0.84849393681743
1758	0.852891255851017
1759	0.857250780334793
1760	0.861467832190246
1761	0.865640281630757
1762	0.86922055365943
1763	0.872568134263663
1764	0.875375756615542
1765	0.877551933663993
1766	0.87977191982148
1767	0.881481241850805
1768	0.883790438998351
1769	0.886305191025853
1770	0.888770003123077
1771	0.890961387610662
1772	0.893143822773086
1773	0.89545864189757
1774	0.897870264943426
1775	0.900614015835696
1776	0.902648443388771
1777	0.904484817195174
1778	0.90701182051146
1779	0.909563554250567
1780	0.912197387771256
1781	0.914573062592149
1782	0.916132536112107
1783	0.918242921905793
1784	0.920908541627885
1785	0.923291149833915
1786	0.925873460210939
1787	0.928118868926644
1788	0.929763376534302
1789	0.931977493356509
1790	0.934532216351201
1791	0.936623853725204
1792	0.938773957905342
1793	0.940912446576997
1794	0.942708367517662
1795	0.944451775730498
1796	0.946610938171653
1797	0.947937840830955
1798	0.948331952208636
1799	0.94965066550696
1800	0.951135017396048
1801	0.967845471272249
1802	0.969157569456944
1803	0.970179004474091
1804	0.971050568985604
1805	0.97182152084881
1806	0.972290320677676
1807	0.972157403460795
1808	0.972031669536848
1809	0.972383413168052
1810	0.972162448509516
1811	0.97200476493466
1812	0.972156453488151
1813	0.972088081975732
1814	0.972534565715117
1815	0.973049912437025
1816	0.972807776830551
1817	0.972411133735719
1818	0.971556880345078
1819	0.971140917668562
1820	0.970466763638979
1821	0.969664985546246
1822	0.969756866952143
1823	0.969401383408812
1824	0.968576973057775
1825	0.968364947127241
1826	0.96816498818927
1827	0.968118689381293
1828	0.96804452614823
1829	0.96858840893958
1830	0.969346982925266
1831	0.970166972538387
1832	0.970966470872792
1833	0.972024695312984
1834	0.973318103967561
1835	0.974334029231186
1836	0.975443240745675
1837	0.976704028569126
1838	0.977932981359073
1839	0.979053650252054
1840	0.980440809941552
1841	0.981715755832096
1842	0.98284303764449
1843	0.983490947533231
1844	0.983973736233019
1845	0.985029899839576
1846	0.985508356243362
1847	0.985903643737949
1848	0.986333929520182
1849	0.98682638766732
1850	0.986865296029549
1851	0.987255269385137
1852	0.988363993731258
1853	0.989181949654601
1854	0.989642032321635
1855	0.990090663123271
1856	0.990642797216318
1857	0.991560718668549
1858	0.992642573406497
1859	0.994307204758116
1860	0.99566392110808
1861	0.997117715505118
1862	0.998350726298475
1863	0.999555758451098
1864	1.00076564838668
1865	1.00167326923029
1866	1.00283374021567
1867	1.00407182732579
1868	1.0054616042077
1869	1.00652364581857
1870	1.00772327116077
1871	1.00855129743696
1872	1.00894136829993
1873	1.0091984748334
1874	1.00968554064625
1875	1.01037773389988
1876	1.01084359036601
1877	1.01129193072922
1878	1.0117682796018
1879	1.01225926243924
1880	1.01261473163565
1881	1.01295806120331
1882	1.01327005218563
1883	1.01351587849811
1884	1.01356568334511
1885	1.01409205201183
1886	1.01464081691481
1887	1.01458020545438
1888	1.01455131630543
1889	1.01426068143573
1890	1.01336007968539
1891	1.01262187471054
1892	1.01193852981571
1893	1.01114708567436
1894	1.01006607321738
1895	1.00918345828783
1896	1.00847013777819
1897	1.00754902234512
1898	1.00680269074529
1899	1.00629767968642
1900	1.00606457039638
1901	1.00608276335807
1902	1.00636783771355
1903	1.00672573323981
1904	1.00761654421538
1905	1.00935120193628
1906	1.01052094086585
1907	1.01191581313741
1908	1.01317592256253
1909	1.01396916450535
1910	1.0143044134203
1911	1.01501056415386
1912	1.01594933711454
1913	1.01659680345123
1914	1.01728293720508
1915	1.0176034148078
1916	1.01747432996191
1917	1.01754718137589
1918	1.01737916146603
1919	1.01750440260429
1920	1.01803943345069
1921	1.01827935964895
1922	1.01820386987185
1923	1.01822268371479
1924	1.0180006530306
1925	1.01722232182958
1926	1.01696855947108
1927	1.01696651328808
1928	1.01676184084562
1929	1.01669042806144
1930	1.01653921407043
1931	1.01635974927377
1932	1.01583388901574
1933	1.01558532008202
1934	1.01584618125687
1935	1.01555935953144
1936	1.0148624509926
1937	1.01482593489113
1938	1.01510203693354
1939	1.0148934984208
1940	1.01483507906065
1941	1.01489238802662
1942	1.01436294517038
1943	1.01422245088097
1944	1.01443037668487
1945	1.01505731919149
1946	1.01510383616432
1947	1.01510050967463
1948	1.01532197526878
1949	1.01557692813104
1950	1.01584057483583
1951	1.01640433697369
1952	1.01664210773891
1953	1.01654086227645
1954	1.01674575222831
1955	1.01712091188903
1956	1.01725906302118
1957	1.01721429216657
1958	1.01744863257015
1959	1.01782460171803
1960	1.01842377857744
1961	1.01894615171337
1962	1.01999954588782
1963	1.02052662219174
1964	1.02056594989038
1965	1.02093863480234
1966	1.02133085371447
1967	1.02183792634403
1968	1.02259220528736
1969	1.02312029724865
1970	1.02357509000916
1971	1.02408486236501
1972	1.02450224979907
1973	1.02499281415928
1974	1.02528013327233
1975	1.02556878526188
1976	1.02577501060307
1977	1.02574261274204
1978	1.0258241304224
1979	1.0259297217412
1980	1.02609370841811
1981	1.02628199959479
1982	1.02641757031898
1983	1.02665646494204
1984	1.02679579472515
1985	1.02670936766041
1986	1.0267733486344
1987	1.02692833616842
1988	1.02720846321421
1989	1.02729452420137
1990	1.02728780717511
1991	1.02754364621183
1992	1.02805284476175
1993	1.02805659657514
1994	1.02784965684945
1995	1.02792931422758
1996	1.02791892596265
1997	1.02768019526093
1998	1.02739845346343
1999	1.02744606242101
2000	1.02751721778212
2001	1.02715494963911
2002	1.02734785824647
2003	1.02817538716386
2004	1.02872975034321
2005	1.02960485255702
2006	1.02962040640295
2007	1.02896140075081
2008	1.02903672377329
2009	1.02899799442645
2010	1.0287958885417
2011	1.02925671919517
2012	1.02931016562086
2013	1.0284838524167
2014	1.02801802158656
2015	1.02768530788988
2016	1.02755280166251
2017	1.02758396673639
2018	1.02780316863598
2019	1.02786924562345
2020	1.02815418711716
2021	1.02828554473876
2022	1.02832353743909
2023	1.02819590497484
2024	1.02791649460794
2025	1.02778521626637
2026	1.02758939372703
2027	1.02732032052568
2028	1.02685170776618
2029	1.02682627808148
2030	1.02695888634307
2031	1.02720518192925
2032	1.02720667714907
2033	1.02753649221424
2034	1.02758218950162
2035	1.02718043353641
2036	1.02694121201055
2037	1.02698421166556
2038	1.02671901881969
2039	1.02579213996911
2040	1.02558652419186
2041	1.02599554492802
2042	1.02585700388989
2043	1.02560269206052
2044	1.02562220839538
2045	1.0254612301075
2046	1.02536313469223
2047	1.02512178019416
2048	1.02517318426871
2049	1.02505454881876
2050	1.02452690285092
2051	1.02426050319657
2052	1.02422300250223
2053	1.02424248919309
2054	1.02422868728699
2055	1.02422173175079
2056	1.02460318263504
2057	1.02459960753487
2058	1.02418641790459
2059	1.02398394918593
2060	1.02372942383847
2061	1.02352306493457
2062	1.02325324424875
2063	1.02334429278549
2064	1.02327974460666
2065	1.02312054837376
2066	1.0231799667444
2067	1.02338958536156
2068	1.02354617573421
2069	1.02399270456187
2070	1.02401075532437
2071	1.02370406246141
2072	1.02361882892975
2073	1.02332045460947
2074	1.02321580373001
2075	1.02339443292827
2076	1.02348328147894
2077	1.0235247251432
2078	1.02359145594644
2079	1.02374474781389
2080	1.02394307586503
2081	1.02382652553879
2082	1.023625033144
2083	1.0232914728759
2084	1.02245945907682
2085	1.02218876088193
2086	1.02229208445646
2087	1.02195715638275
2088	1.02137190577509
2089	1.02130702565038
2090	1.02144966525153
2091	1.02128119212506
2092	1.02124115429952
2093	1.02142177815874
2094	1.02168605557534
2095	1.02136667054484
2096	1.02047693956484
2097	1.02061362307649
2098	1.02080344712127
2099	1.02069205067718
2100	1.02066040169261
2101	1.02154071780301
2102	1.02159252824474
2103	1.02064975546508
2104	1.02043917889765
2105	1.02085879609531
2106	1.02059699650144
2107	1.02006556160924
2108	1.01949967333789
2109	1.0186912545675
2110	1.01782976530635
2111	1.01680607650891
2112	1.01583771111089
2113	1.01500570380818
2114	1.01380076257109
2115	1.01232062467217
2116	1.01094200399171
2117	1.00937617753293
2118	1.00783366465319
2119	1.00663976337303
2120	1.00601255440823
2121	1.0046666458916
2122	1.00325520895687
2123	1.00149951244438
2124	0.999176828055086
2125	0.9971636449925
2126	0.995450714438362
2127	0.993024934072943
2128	0.990392905798109
2129	0.987445492968016
2130	0.983872560902094
2131	0.98030715298362
2132	0.97657918256177
2133	0.972696927449081
2134	0.967997338497032
2135	0.964219956798571
2136	0.960844651198683
2137	0.957369404447169
2138	0.95464571984687
2139	0.953154969697182
2140	0.952365764942318
2141	0.952479265588003
2142	0.952686171485332
2143	0.953409987071779
2144	0.955169654020104
2145	0.95803198541642
2146	0.960029330242623
2147	0.962827530383955
2148	0.965234584174712
2149	0.967069171813996
2150	0.968501359759548
2151	0.970464478406903
2152	0.971550949031299
2153	0.971474833478051
2154	0.971340047088036
2155	0.970806572488255
2156	0.970308963032981
2157	0.969048354634687
2158	0.968294069779702
2159	0.967724836773115
2160	0.967657580198572
2161	0.967458145939806
2162	0.967375854517118
2163	0.967501342122583
2164	0.967630159198267
2165	0.968264011934665
2166	0.969010769709697
2167	0.970608797847511
2168	0.973054295178739
2169	0.975246140577275
2170	0.978194173685604
2171	0.980461843060434
2172	0.982521871752033
2173	0.984289765241265
2174	0.985991924868225
2175	0.987212420038135
2176	0.987954785703703
2177	0.988534246106235
2178	0.988626358561318
2179	0.98873096607456
2180	0.989009362400235
2181	0.988586084192503
2182	0.987244794928441
2183	0.986524223107331
2184	0.985593307231896
2185	0.984749550403707
2186	0.984411214961932
2187	0.984182268977033
2188	0.98383640884413
2189	0.983193988566834
2190	0.982888253698278
2191	0.982776983156592
2192	0.982821448969604
2193	0.982994903488341
2194	0.983149039880089
2195	0.983836373480832
2196	0.983766595135083
2197	0.983453626286918
2198	0.982814128995208
2199	0.981264370482013
2200	0.980430579955968
2201	0.979824069832316
2202	0.979045661073583
2203	0.978467845626082
2204	0.977896533787994
2205	0.97754029070729
2206	0.976424601149731
2207	0.974481279485242
2208	0.973504713857405
2209	0.972948214212169
2210	0.971653764327958
2211	0.970261035268688
2212	0.969584188268175
2213	0.968695655889782
2214	0.966857212873682
2215	0.965319785306131
2216	0.963859376274456
2217	0.962552646691242
2218	0.960748466382555
2219	0.958851083085639
2220	0.957413639975537
2221	0.955876253742351
2222	0.953836804404977
2223	0.951649704793715
2224	0.950234261162463
2225	0.947428161584014
2226	0.943077705593701
2227	0.939577367708694
2228	0.9362040447187
2229	0.932497688011485
2230	0.928832476082217
2231	0.924807879134001
2232	0.920568471613003
2233	0.915778045021303
2234	0.910894055362321
2235	0.90534050272934
2236	0.898622667244358
2237	0.892314855815528
2238	0.886223204572863
2239	0.879410954832056
2240	0.872433304412514
2241	0.865006362911927
2242	0.856567782105195
2243	0.848261299969999
2244	0.839618834065334
2245	0.831598411795804
2246	0.822671844706849
2247	0.813189127267621
2248	0.803598556255141
2249	0.793045139956763
2250	0.78186645036613
2251	0.770972829715565
2252	0.759795125821785
2253	0.747989719167165
2254	0.73641273969163
2255	0.72506780020909
2256	0.713320188886712
2257	0.701315350111481
2258	0.689199575985155
2259	0.676998451080265
2260	0.664599936567643
2261	0.651799032967066
2262	0.639274778809788
2263	0.626282123831096
2264	0.614304866498865
2265	0.603056747389526
2266	0.59134226331935
2267	0.57951237593535
2268	0.568860629663447
2269	0.558775683218474
2270	0.548144946140739
2271	0.538223292018353
2272	0.528210928616335
2273	0.517607879001534
2274	0.507179335651391
2275	0.497100942043916
2276	0.487372270117086
2277	0.478180306005989
2278	0.467874854306886
2279	0.457915519018056
2280	0.44702363397145
2281	0.434851115850505
2282	0.422142204792205
2283	0.408315435235255
2284	0.395238731903329
2285	0.382178999764567
2286	0.368320309519759
2287	0.353991546118035
2288	0.34040068368593
2289	0.326044539955883
2290	0.312351042193193
2291	0.300003835874312
2292	0.288263226436091
2293	0.276704366972437
2294	0.264864075248947
2295	0.254198993253581
2296	0.244628709105047
2297	0.234892020457414
2298	0.225972848994814
2299	0.217512284146247
2300	0.209556561433106
2301	0.201615890667749
2302	0.194154704102923
2303	0.187376041081365
2304	0.180339679642248
2305	0.174917564426516
2306	0.170331604271783
2307	0.167726754753841
2308	0.16646189915416
2309	0.166562399817163
2310	0.16868912022704
2311	0.171739363461034
2312	0.176293536451422
2313	0.18116094186119
2314	0.187745586654691
2315	0.19403417666195
2316	0.200351634719772
2317	0.207260514007448
2318	0.21550435596378
2319	0.222487948683986
2320	0.229734573331075
2321	0.23576029836498
2322	0.240903631410115
2323	0.245525723230556
2324	0.248961761000841
2325	0.252460084197888
2326	0.255433290411849
2327	0.258327798376816
2328	0.261559657823005
2329	0.263335240246315
2330	0.263499370030566
2331	0.264800629299157
2332	0.265242474891837
2333	0.266785673733115
2334	0.270091019207026
2335	0.272422290278337
2336	0.27381814115466
2337	0.276252251568498
2338	0.279579164662247
2339	0.282363856738828
2340	0.285985874627243
2341	0.288465696298723
2342	0.289928989640239
2343	0.291167522960743
2344	0.29187445365682
2345	0.29243861622108
2346	0.29293799845669
2347	0.29251035201465
2348	0.291243629651984
[truncated: 152 more rows]
