# Supplementary material for: Machine learning-assisted non-destructive plasticizer identification and quantification in historical PVC objects based on IR spectroscopy
Source: Sci Rep. 2022 Mar 23;12:5017. doi: 10.1038/s41598-022-08862-1 (PMC8943100; doi:10.1038/s41598-022-08862-1)
Supplement: Supplementary file 1 — Supplementary Information 1. [file 41598_2022_8862_MOESM1_ESM.zip › Plasticizers_PVC_data/NIR_all/P119_idle.txt]

Wavelength	C:\Documents and Settings\All Users\Application Data\ASD\Indico Pro\Projects\David\P119_idle.txt
350	0.375189133509681
351	0.345100991940435
352	0.322988126146192
353	0.27930813846634
354	0.230447088842546
355	0.19792629141005
356	0.210307600739184
357	0.232153766391502
358	0.225841144932431
359	0.218435704089737
360	0.202413946690095
361	0.179969792767284
362	0.191967965436647
363	0.187057428962824
364	0.154268860605459
365	0.16855310720311
366	0.16650549799486
367	0.13656277618959
368	0.11718021586307
369	0.120137759651684
370	0.136704177160344
371	0.145346141434023
372	0.144405810845409
373	0.132433508578463
374	0.111947689638392
375	0.1134762424812
376	0.121191175856559
377	0.118289012565953
378	0.116999911665874
379	0.112515605617485
380	0.10410185903007
381	0.104096975963706
382	0.104724568409655
383	0.101622668070231
384	9.18949886664665E-02
385	9.31569755430353E-02
386	0.100359951462581
387	9.29065553434157E-02
388	8.11279597464071E-02
389	7.13968928115569E-02
390	6.86429953352141E-02
391	6.95966266436216E-02
392	7.25611592284607E-02
393	7.52477010238075E-02
394	7.07203428016092E-02
395	0.066513848327338
396	6.58922693213074E-02
397	5.70479425720559E-02
398	5.63162877047028E-02
399	6.39160386406035E-02
400	5.76615323702983E-02
401	5.02791845290399E-02
402	4.78251290200094E-02
403	5.41638282546304E-02
404	5.29844394782942E-02
405	4.80416602315098E-02
406	4.87898353512095E-02
407	4.34004635450601E-02
408	3.83328884679386E-02
409	0.039929449447326
410	3.75218833871488E-02
411	3.54949926213604E-02
412	3.64763758251762E-02
413	3.64921864824307E-02
414	3.52151578696795E-02
415	3.30739275667052E-02
416	3.15967037610088E-02
417	2.99997809997784E-02
418	2.87036027628984E-02
419	2.88791745783423E-02
420	2.97661799018474E-02
421	2.97778201900104E-02
422	2.73225495948235E-02
423	2.45682974437356E-02
424	2.30869408404633E-02
425	2.34438960950678E-02
426	2.26218631015033E-02
427	2.17430506634599E-02
428	2.15759098320451E-02
429	2.15282833502553E-02
430	2.06334916147755E-02
431	1.92057501906287E-02
432	1.92798726431121E-02
433	2.05041037395556E-02
434	2.16179261133258E-02
435	2.05376515398841E-02
436	1.99004730564125E-02
437	0.019819804161439
438	1.96284716933617E-02
439	1.87885986776423E-02
440	1.81193186837269E-02
441	1.82807006240783E-02
442	1.82696244707367E-02
443	1.81955697074438E-02
444	1.83251186574831E-02
445	1.93826998047235E-02
446	0.019478173443364
447	1.86203686528215E-02
448	1.91380418897276E-02
449	1.90831629167015E-02
450	1.82316796463976E-02
451	0.017177809762591
452	1.77536777448004E-02
453	1.89381249183241E-02
454	0.019063120252779
455	1.86672340599121E-02
456	1.82049159439535E-02
457	0.018103841124464
458	1.87571720458694E-02
459	1.95134000946151E-02
460	0.020080814377109
461	0.020880864624511
462	0.021410814622557
463	2.16651662326887E-02
464	2.19998398700186E-02
465	2.36014372438698E-02
466	2.57858075237685E-02
467	2.70284265051432E-02
468	2.69922004132252E-02
469	2.72104124727432E-02
470	2.89812485637601E-02
471	3.00223748413784E-02
472	3.01018830368072E-02
473	2.96257258282866E-02
474	3.01362278461895E-02
475	0.03112638809084
476	3.21857203424321E-02
477	3.28181973000773E-02
478	3.42991532257288E-02
479	3.60014110238151E-02
480	3.61653314706123E-02
481	3.60457003646009E-02
482	3.61652675207646E-02
483	3.67673247643834E-02
484	3.72101632485252E-02
485	3.75720181419209E-02
486	3.80887252384761E-02
487	3.93402418184696E-02
488	4.00102908159593E-02
489	3.98511632014319E-02
490	4.05881543829401E-02
491	4.13181884842262E-02
492	4.20162316924179E-02
493	4.32911872073128E-02
494	4.41702538723496E-02
495	4.52766459854566E-02
496	4.76350867288401E-02
497	4.92856305085098E-02
498	5.09388249038053E-02
499	5.34629535303557E-02
500	5.61616963500911E-02
501	5.94369140596684E-02
502	0.063495762460777
503	6.81114728357463E-02
504	7.31286221635564E-02
505	7.85723767219495E-02
506	8.46963839319897E-02
507	9.21867571200599E-02
508	0.100968297281662
509	0.110656322022577
510	0.120879514968394
511	0.1326575021496
512	0.146931542066112
513	0.162254483940557
514	0.17914644440735
515	0.198076018202768
516	0.218959537676514
517	0.241474609215382
518	0.265591746161557
519	0.291699408201186
520	0.31971958959507
521	0.34913392068288
522	0.379113736488022
523	0.410622344595965
524	0.443297289908025
525	0.476188164868839
526	0.509881053904046
527	0.543845433804579
528	0.57726533095707
529	0.609696374687336
530	0.641525902453793
531	0.672680350505657
532	0.701779623167615
533	0.730127133053801
534	0.757400846993964
535	0.782489924053953
536	0.805875872252832
537	0.827758953164756
538	0.848131558861869
539	0.8670006005529
540	0.884623878125654
541	0.901104966642307
542	0.916056830798937
543	0.929491484892957
544	0.941735548109158
545	0.953488460394925
546	0.96426703137274
547	0.97409250049296
548	0.983160124240991
549	0.991586086553013
550	0.999371016419639
551	1.00654345372435
552	1.01320505584496
553	1.01967101720025
554	1.02602314770831
555	1.03148093466765
556	1.03651435450291
557	1.04144029779486
558	1.0465910562727
559	1.0510766380156
560	1.05504269750532
561	1.0592363763362
562	1.06316709854753
563	1.06681935899197
564	1.07034300570354
565	1.07411843084109
566	1.07774845121217
567	1.08102350213681
568	1.08442572235339
569	1.08764138759403
570	1.09067183800994
571	1.09395652232137
572	1.09685814222333
573	1.09941685471847
574	1.10202831449454
575	1.10501698210171
576	1.10799740921236
577	1.11054863324747
578	1.11297577007238
579	1.11558583215977
580	1.11884272433356
581	1.12363228824243
582	1.12884702124461
583	1.13368827398879
584	1.13747957316494
585	1.14002292870711
586	1.14175069193669
587	1.14324618303046
588	1.14397840019163
589	1.14434522080365
590	1.14477687067141
591	1.14506115545506
592	1.14555564298458
593	1.14619338762074
594	1.14600625889304
595	1.14572526818795
596	1.14536178770653
597	1.14441412833103
598	1.14383712443836
599	1.14342659821876
600	1.14271752997863
601	1.14236554363716
602	1.14252828520908
603	1.14340546476936
604	1.14569322170438
605	1.14845451232388
606	1.15120166236086
607	1.15381348509367
608	1.1566253387267
609	1.15950071490878
610	1.16209724308097
611	1.16510601134969
612	1.16948022454533
613	1.1757196783346
614	1.18092152791833
615	1.18471363178151
616	1.18757365982563
617	1.19095548496227
618	1.19420148161727
619	1.19709610773174
620	1.19969704938818
621	1.20112242398408
622	1.20134500150563
623	1.20083149518134
624	1.20060269140308
625	1.20064461086722
626	1.20075381872608
627	1.20054189795421
628	1.20071837910992
629	1.20129152269087
630	1.20147279442342
631	1.2017382084526
632	1.20196554745897
633	1.2018998951161
634	1.20270137548788
635	1.2039934119426
636	1.20523653560156
637	1.20648999519511
638	1.20759598054869
639	1.20850070280741
640	1.20925147766685
641	1.21021714509854
642	1.21127990986353
643	1.21201137207016
644	1.21284893344107
645	1.21399354845026
646	1.21544054505852
647	1.21647525109863
648	1.21747753068921
649	1.21864336012024
650	1.21954915725318
651	1.2201562191181
652	1.22068089696675
653	1.22160521845332
654	1.22264742013027
655	1.22351874340888
656	1.22398789280738
657	1.22450457831967
658	1.22487663156068
659	1.22498429939287
660	1.22514951231556
661	1.22501436818151
662	1.22458800810552
663	1.22429923789671
664	1.22376652718505
665	1.22282000215725
666	1.22144571802035
667	1.22044858910956
668	1.21945053449188
669	1.2181297558697
670	1.21690642540423
671	1.21612002965433
672	1.21585794482781
673	1.21587541944625
674	1.21648267148108
675	1.2176687604541
676	1.21927197230225
677	1.22119874759692
678	1.22319572796627
679	1.2251179391593
680	1.22731745287477
681	1.22955701197651
682	1.23169017967982
683	1.23367609570303
684	1.23576732616808
685	1.23778074406359
686	1.23934407079678
687	1.24067041939237
688	1.24198406052515
689	1.24342541406613
690	1.24485959761436
691	1.24589013285323
692	1.24653142473859
693	1.2474240787083
694	1.24853738886229
695	1.24963024719561
696	1.25033744404879
697	1.25090197953098
698	1.2514198636301
699	1.25194416512096
700	1.25244834043437
701	1.25282179521075
702	1.25312973598238
703	1.25374540672131
704	1.25420453493289
705	1.25443511842504
706	1.25456614513438
707	1.25483023672608
708	1.25513156060791
709	1.25537020867838
710	1.25569290079834
711	1.25607841236672
712	1.25650644382054
713	1.25697585378405
714	1.25737917968676
715	1.25787517872101
716	1.25866652882529
717	1.25877343629637
718	1.25874084791883
719	1.25910511660057
720	1.25953556053972
721	1.25977598401133
722	1.2597770501686
723	1.2597180560496
724	1.25981405852285
725	1.25992854252472
726	1.25982099953467
727	1.25985483697671
728	1.25993820013398
729	1.25996460367187
730	1.25996560485003
731	1.25994115400232
732	1.25986316672205
733	1.2596645440217
734	1.25979441791387
735	1.26017329426979
736	1.26048470688354
737	1.26018452983938
738	1.25963984980977
739	1.25919227883519
740	1.25889447220017
741	1.25878907105235
742	1.25887159817552
743	1.25909280354851
744	1.25932408790459
745	1.25941218428446
746	1.25929525460645
747	1.25931965758581
748	1.25947892388432
749	1.25963684189979
750	1.25943048358713
751	1.25925559476913
752	1.25913956289253
753	1.25895466330812
754	1.25895069080193
755	1.25920118746803
756	1.25957355255391
757	1.25930820229184
758	1.25919645985465
759	1.25943547879104
760	1.25951687656666
761	1.25932530814576
762	1.25893507474987
763	1.25853974322467
764	1.25841212736023
765	1.2584265186931
766	1.25842230159246
767	1.25824747093015
768	1.25821037412227
769	1.25814521833291
770	1.25755836524864
771	1.25721780644584
772	1.25726930491049
773	1.25758994143392
774	1.25767251008719
775	1.25749122696831
776	1.25725965772953
777	1.25760215630406
778	1.25735912889964
779	1.25663314604678
780	1.25608049360807
781	1.25601594409268
782	1.25582362003144
783	1.25521161999492
784	1.25516450350118
785	1.25508858352145
786	1.25477661091239
787	1.25432450827032
788	1.25392918549392
789	1.25368190337712
790	1.2535569436088
791	1.25316378461705
792	1.2526231137128
793	1.25214632336312
794	1.25209753315564
795	1.25185410669599
796	1.25147411037267
797	1.25127652959954
798	1.25109225328583
799	1.25082661101976
800	1.25051167167122
801	1.25051790811227
802	1.25042857233918
803	1.25012091310352
804	1.24968615363879
805	1.24904659830384
806	1.24829828899135
807	1.24760804923803
808	1.24730737455692
809	1.24690263702244
810	1.24629561688594
811	1.24592357089906
812	1.24575808061451
813	1.24557858974417
814	1.24510976081887
815	1.24434716644396
816	1.24365411998701
817	1.24327028128823
818	1.24320312335715
819	1.24275883133494
820	1.2421390368395
821	1.24200826969894
822	1.24186961498005
823	1.24151066466721
824	1.24092954216755
825	1.24061783041408
826	1.24017941090963
827	1.23960727042754
828	1.23921131419535
829	1.23882033658053
830	1.23848644482807
831	1.23823739725514
832	1.23779777792863
833	1.23730963281392
834	1.23682815614143
835	1.23627090131496
836	1.23582510140416
837	1.23547897680648
838	1.23514093530114
839	1.23471782773311
840	1.23427008458496
841	1.23383100367815
842	1.23336705549179
843	1.23272731502781
844	1.23225034201175
845	1.23233232946884
846	1.23155125735567
847	1.23070541717767
848	1.23037926623419
849	1.23007847689836
850	1.22963145221804
851	1.22908682923711
852	1.22865565171572
853	1.22856646176532
854	1.2285273237315
855	1.22819994728243
856	1.22732480112726
857	1.22664689512088
858	1.2261898803391
859	1.22542415508001
860	1.22486394906343
861	1.22428137530866
862	1.22346250575498
863	1.22277364632171
864	1.22218064150269
865	1.2216477192466
866	1.22113138473898
867	1.22052968228146
868	1.21997148625359
869	1.21959440754138
870	1.21934791478515
871	1.21892468154543
872	1.21823910900405
873	1.21746168266548
874	1.21715293446774
875	1.21687406288497
876	1.21606266642793
877	1.2151270224285
878	1.2144615838665
879	1.21407412613962
880	1.21346646051107
881	1.21313831860718
882	1.21274768817617
883	1.21188288978228
884	1.21127052692692
885	1.21063458777182
886	1.20978521505197
887	1.20872414730479
888	1.2078128084447
889	1.20692348135999
890	1.20589130496478
891	1.2053863625744
892	1.20457826841672
893	1.20320830578736
894	1.20196831234263
895	1.20084950398463
896	1.19981743185019
897	1.19880797788939
898	1.19783809354227
899	1.19672427251392
900	1.19557101844359
901	1.19496510899509
902	1.19409770676894
903	1.19311299985668
904	1.19235525580909
905	1.19125677521229
906	1.19024612481349
907	1.18935561635964
908	1.18799426892699
909	1.18658032472651
910	1.18531419806057
911	1.18428384511998
912	1.1833413389558
913	1.18261678317315
914	1.18206917989656
915	1.18141552842374
916	1.18124621933629
917	1.1811772041915
918	1.18074161181737
919	1.18053312350939
920	1.18045051250136
921	1.18023156604655
922	1.17947704437433
923	1.17962037889726
924	1.18016291379881
925	1.18026986603879
926	1.18001677316476
927	1.17978925795811
928	1.17980612698035
929	1.18008124925508
930	1.17980130911287
931	1.17955040847451
932	1.17985260616932
933	1.17999325484202
934	1.17991089499948
935	1.1797711887712
936	1.17990744386896
937	1.18020219578631
938	1.18018580560127
939	1.1797393248319
940	1.17985339956692
941	1.17989504479015
942	1.17982804489584
943	1.17986643563948
944	1.17927726132344
945	1.17854756415511
946	1.17815699592562
947	1.17828589463674
948	1.17816905359749
949	1.17766528345939
950	1.17698938308407
951	1.17668793173272
952	1.17617445923071
953	1.17544541166317
954	1.1755387937834
955	1.17528571715304
956	1.17455559146013
957	1.1736263814572
958	1.17292176664986
959	1.17242932867129
960	1.17203694086886
961	1.17154186011323
962	1.17060213642585
963	1.16988811134685
964	1.16988767281041
965	1.16977075144554
966	1.16939914380308
967	1.16882818833527
968	1.1682620313661
969	1.16762991723275
970	1.16691997589261
971	1.16627927203539
972	1.16621183807154
973	1.16624404578521
974	1.16576180581449
975	1.16445225405311
976	1.1644296593998
977	1.16413126329807
978	1.16302889786387
979	1.1623632020714
980	1.16145182959888
981	1.16080675002235
982	1.16082246146454
983	1.16026540864574
984	1.15981310014179
985	1.15932763955692
986	1.15809875477355
987	1.1573931843955
988	1.15698070058586
989	1.15653893172142
990	1.1562189245904
991	1.15541385718804
992	1.15433031509434
993	1.15349282876683
994	1.15282062354405
995	1.1521194528243
996	1.15150425383911
997	1.151489744742
998	1.15079727624795
999	1.14971393244012
1000	1.14888936860748
1001	1.10619731205925
1002	1.10486310519305
1003	1.10353038252325
1004	1.10159981582622
1005	1.10045781427095
1006	1.09963697510402
1007	1.0989567154661
1008	1.09907312367678
1009	1.0985391511859
1010	1.09781829504278
1011	1.09702048589124
1012	1.09605184381977
1013	1.09464698045136
1014	1.093661582369
1015	1.09279539995137
1016	1.09187783324113
1017	1.09093238271383
1018	1.09020795168886
1019	1.08964317172011
1020	1.08895168126926
1021	1.08837186518019
1022	1.08773914809479
1023	1.0869735905026
1024	1.08625016609627
1025	1.08566441276674
1026	1.08498895395633
1027	1.08399216685512
1028	1.08333131069394
1029	1.08288624177605
1030	1.0826087287859
1031	1.08227608123904
1032	1.08250601597302
1033	1.08179554398266
1034	1.08045350472053
1035	1.07955612657352
1036	1.07817380692465
1037	1.07739735692538
1038	1.07702111178717
1039	1.07678448151592
1040	1.07676775468198
1041	1.07688682061062
1042	1.07786264139757
1043	1.07793973156563
1044	1.07767261096101
1045	1.07720055321587
1046	1.07646705236868
1047	1.07499412801576
1048	1.07403629680358
1049	1.07314528439084
1050	1.07236331200501
1051	1.07159712776223
1052	1.07098018701366
1053	1.07023750881744
1054	1.070079899242
1055	1.0706990786222
1056	1.070616601363
1057	1.07070291317595
1058	1.07050325268127
1059	1.06978956647647
1060	1.06886868891672
1061	1.06818586021227
1062	1.06765397187634
1063	1.06699463059142
1064	1.06601586567863
1065	1.06563254480156
1066	1.06579499910299
1067	1.06526561491024
1068	1.06482497655077
1069	1.06417968542323
1070	1.06274127728477
1071	1.06188359675286
1072	1.06131629167105
1073	1.06076577201162
1074	1.06064991845732
1075	1.06008668037983
1076	1.05927205177583
1077	1.05841165157077
1078	1.05792046327285
1079	1.05740063074773
1080	1.05675283018705
1081	1.05647295210419
1082	1.05591625679721
1083	1.05475896851369
1084	1.05422412780665
1085	1.05411334331334
1086	1.05378375738477
1087	1.05372914798924
1088	1.05324535445221
1089	1.05243696839314
1090	1.05178827001984
1091	1.0509918055251
1092	1.05030329430519
1093	1.04918717309737
1094	1.04814088035479
1095	1.04758736187785
1096	1.04699315601085
1097	1.0466702777096
1098	1.0472955047995
1099	1.04690479498973
1100	1.04597414248541
1101	1.04525419029104
1102	1.04435850755498
1103	1.04336994417757
1104	1.04234562142547
1105	1.04134176252375
1106	1.0402992413967
1107	1.03918920274005
1108	1.037950982591
1109	1.03677986977238
1110	1.03651852772854
1111	1.03542566430837
1112	1.03451897812628
1113	1.03431576542322
1114	1.03333964432377
1115	1.0317982072356
1116	1.03036835681846
1117	1.0287614999063
1118	1.02735787620637
1119	1.02588947403789
1120	1.02438067567665
1121	1.02342711194739
1122	1.02157222278828
1123	1.01874720054184
1124	1.01676562146938
1125	1.01502395293558
1126	1.01277129639577
1127	1.01118577115789
1128	1.0094878655113
1129	1.00704135204542
1130	1.00482076746954
1131	1.002917135717
1132	1.00092389550133
1133	0.999168824175529
1134	0.997684607775816
1135	0.996149194431075
1136	0.99481904830163
1137	0.99330485309174
1138	0.991688197841631
1139	0.990105397370633
1140	0.988475066034208
1141	0.986818106680523
1142	0.985041067504344
1143	0.983575003726486
1144	0.982499958705064
1145	0.980902856545219
1146	0.979203073852732
1147	0.977825096444336
1148	0.975548437672622
1149	0.973032719332779
1150	0.97059292104925
1151	0.968011137247503
1152	0.965289641675627
1153	0.962665956126599
1154	0.959594004792686
1155	0.956373182683813
1156	0.95279002153416
1157	0.948617946693675
1158	0.94467726072272
1159	0.940651383091234
1160	0.936496676307799
1161	0.932185551192366
1162	0.928238191515229
1163	0.923801108054332
1164	0.91923824069097
1165	0.915768683579062
1166	0.912371751356274
1167	0.909215245473052
1168	0.906676430226219
1169	0.903371199363396
1170	0.900401352438545
1171	0.898115902055719
1172	0.896518936208081
1173	0.894379753125861
1174	0.892861549169073
1175	0.890603826816785
1176	0.887551849680165
1177	0.884948965525706
1178	0.882782459987877
1179	0.879817026694985
1180	0.87653752646954
1181	0.87304230401619
1182	0.869240915579955
1183	0.865067223153334
1184	0.861356096391305
1185	0.858389097385982
1186	0.855191361267591
1187	0.852191663107718
1188	0.849874947962486
1189	0.847616505503033
1190	0.846074116208619
1191	0.845216383968558
1192	0.844716348458707
1193	0.844822263632236
1194	0.844927067236535
1195	0.845170815653911
1196	0.84596389153383
1197	0.847145194587109
1198	0.848476517928245
1199	0.850363778244511
1200	0.85231135712281
1201	0.853766729526426
1202	0.855280276564292
1203	0.856976886713328
1204	0.858819885916811
1205	0.861310534006225
1206	0.863796935061602
1207	0.866007170393616
1208	0.868480290391553
1209	0.871257286177411
1210	0.874205541159025
1211	0.877010159426371
1212	0.880017942279822
1213	0.883067213345322
1214	0.88590618451362
1215	0.888857901911168
1216	0.89240681899777
1217	0.895349043744222
1218	0.897932684935069
1219	0.900333548789907
1220	0.902943676820212
1221	0.905512962790209
1222	0.908191919737502
1223	0.911085372502839
1224	0.913562359738282
1225	0.915324326922201
1226	0.917248669785558
1227	0.919301534357983
1228	0.920692211859198
1229	0.922007279976586
1230	0.923227460733009
1231	0.923964419976301
1232	0.924987586718234
1233	0.926525161042296
1234	0.92745908522501
1235	0.928020118765897
1236	0.928636555771439
1237	0.928975316205222
1238	0.929348513325967
1239	0.929709895252335
1240	0.930210200458883
1241	0.930458539324877
1242	0.930771201502769
1243	0.931259644457418
1244	0.931285829277035
1245	0.931139832183954
1246	0.93103135501077
1247	0.930865557320643
1248	0.930829770306542
1249	0.930827441266765
1250	0.931014009529575
1251	0.931112869109617
1252	0.930956725820549
1253	0.931015735488701
1254	0.930721096093643
1255	0.930503989608736
1256	0.930248492350459
1257	0.930184889062326
1258	0.9302870756109
1259	0.929989545114515
1260	0.92952060163861
1261	0.929145307052808
1262	0.928641581362791
1263	0.928495725259456
1264	0.928669612591294
1265	0.928044202358251
1266	0.927263258471902
1267	0.926971842214243
1268	0.926473159269379
1269	0.92605738614772
1270	0.925752996242601
1271	0.924945875559369
1272	0.924212430862992
1273	0.923968583661741
1274	0.923749613056833
1275	0.923408102557226
1276	0.923097273787892
1277	0.922617642177385
1278	0.92209502012826
1279	0.92142654538261
1280	0.920912521547604
1281	0.920361542754292
1282	0.919817408239189
1283	0.919361200266668
1284	0.918788837162625
1285	0.918024386064805
1286	0.917562656854974
1287	0.917319513841729
1288	0.916774080024255
1289	0.916031801321709
1290	0.915494224884253
1291	0.914805035153097
1292	0.913954566339891
1293	0.913525121222373
1294	0.913091533907709
1295	0.912141100842875
1296	0.911388779949658
1297	0.910984685229468
1298	0.910311883305014
1299	0.90959306800688
1300	0.909053609460014
1301	0.908307041763366
1302	0.907583833738202
1303	0.906996301580195
1304	0.906648417996106
1305	0.906169315058567
1306	0.905755579442449
1307	0.905144521340498
1308	0.904281543087297
1309	0.903552372529705
1310	0.902709527937035
1311	0.901904272495602
1312	0.901481007643738
1313	0.901097539470594
1314	0.900467800384619
1315	0.899609242633432
1316	0.898619307933142
1317	0.897630790329461
1318	0.897126731814384
1319	0.89695920015993
1320	0.896277088297838
1321	0.895489123507783
1322	0.894787208973949
1323	0.893828084474074
1324	0.893153997505505
1325	0.892846313222619
1326	0.892170745088312
1327	0.891115926457451
1328	0.890245342118798
1329	0.889461623389005
1330	0.88873703739543
1331	0.888002826264477
1332	0.887358443475537
1333	0.886807486418499
1334	0.885824214701402
1335	0.884611927916826
1336	0.883579432295502
1337	0.882492751902394
1338	0.881374004444366
1339	0.880266732785322
1340	0.87928246556403
1341	0.878261345187789
1342	0.877013180026106
1343	0.875678698770921
1344	0.874281365163775
1345	0.872715431275114
1346	0.870992850515006
1347	0.8692153088027
1348	0.867274622803732
1349	0.865190180563073
1350	0.862993255974242
1351	0.860777729846505
1352	0.858476665741677
1353	0.855951435560344
1354	0.853633002796567
1355	0.851388717664158
1356	0.848873956149344
1357	0.846324396350812
1358	0.843752807333896
1359	0.841061903803526
1360	0.838238716932723
1361	0.835502613897827
1362	0.832727721634902
1363	0.82966417745183
1364	0.826551505049069
1365	0.82324194339795
1366	0.819540274444411
1367	0.815872864706029
1368	0.812124495926828
1369	0.808092467815503
1370	0.804214922354283
1371	0.80053605330309
1372	0.796468596212032
1373	0.792148892079253
1374	0.788076381013007
1375	0.783972045080884
1376	0.780040063576244
1377	0.776667252005036
1378	0.773309742547947
1379	0.769788064575369
1380	0.766308143328431
1381	0.763103439310452
1382	0.760240240929868
1383	0.757632488012752
1384	0.755384959161185
1385	0.753228370176193
1386	0.751097416051929
1387	0.749171686209027
1388	0.747346269491932
1389	0.745609154677024
1390	0.744049903444398
1391	0.742596561663311
1392	0.741108908993855
1393	0.739446683074816
1394	0.737516125613975
1395	0.735713521270708
1396	0.734145055935863
1397	0.732563905463729
1398	0.73094188951712
1399	0.729212923966682
1400	0.727216158422044
1401	0.725050533323294
1402	0.722854847197445
1403	0.720761666972681
1404	0.71853293021813
1405	0.71605865133914
1406	0.713906461542675
1407	0.71206649744174
1408	0.710490087498165
1409	0.709447745635424
1410	0.708794872230112
1411	0.70854698570789
1412	0.708627754191562
1413	0.709077183835378
1414	0.710139471028674
1415	0.711291231587392
1416	0.712333209962418
1417	0.713414257350182
1418	0.714168924548277
1419	0.714495715855155
1420	0.714655333627342
1421	0.714783530353904
1422	0.714889569330389
1423	0.714854762996627
1424	0.714968357676552
1425	0.715123821314037
1426	0.715370252391986
1427	0.715738585915774
1428	0.716477064445156
1429	0.717651091738246
1430	0.71883180992292
1431	0.719984914669191
1432	0.721326636851847
1433	0.722678813691247
1434	0.72402753115969
1435	0.72530862035649
1436	0.726356878513333
1437	0.727357746092399
1438	0.728214256482026
1439	0.729047424152595
1440	0.730036921740057
1441	0.730788144318092
1442	0.73142041841242
1443	0.732073302631823
1444	0.732622131021931
1445	0.733100443385484
1446	0.733531742504297
1447	0.73400135313239
1448	0.734459682987693
1449	0.735092085226984
1450	0.735750206303991
1451	0.736029089109033
1452	0.736322963144099
1453	0.736798880819341
1454	0.737140782455303
1455	0.737358201066824
1456	0.737617008131458
1457	0.737838478680865
1458	0.737905672749873
1459	0.737954069757343
1460	0.738051166208236
1461	0.738048627045676
1462	0.737792455398545
1463	0.737623915256943
1464	0.737477208612214
1465	0.737231998004202
1466	0.736854911534363
1467	0.736756527095927
1468	0.73662433030916
1469	0.736622138819714
1470	0.736970122347169
1471	0.737205185553918
1472	0.737201987979492
1473	0.737337747437972
1474	0.737530948351284
1475	0.737333143080161
1476	0.737183812177048
1477	0.737398769673046
1478	0.737353515744412
1479	0.73714167408329
1480	0.737140740540428
1481	0.737088684101964
1482	0.736872835047956
1483	0.736691820001065
1484	0.73665097833114
1485	0.736510916811737
1486	0.736297112363699
1487	0.736289865097724
1488	0.736150453279073
1489	0.735916001107238
1490	0.735971369951431
1491	0.735935712017036
1492	0.735615593584599
1493	0.735487172878469
1494	0.735457352518148
1495	0.735129357507598
1496	0.734913002127006
1497	0.734880151546229
1498	0.734594025525692
1499	0.734325370755416
1500	0.734267182947414
1501	0.73400639497632
1502	0.733533540736517
1503	0.733138739200321
1504	0.732663423181382
1505	0.732209699754818
1506	0.73202030889367
1507	0.7315973427701
1508	0.731035097348028
1509	0.730846288848961
1510	0.730567696664061
1511	0.730142120860521
1512	0.729936241792855
1513	0.729422625666093
1514	0.728943057265547
1515	0.728368876332487
1516	0.72804256712575
1517	0.727817536897938
1518	0.727466214771348
1519	0.727196297552969
1520	0.726771869431055
1521	0.726117256011799
1522	0.72577651370379
1523	0.725608506784532
1524	0.725142250411236
1525	0.724810424997235
1526	0.724684179181184
1527	0.724374605151562
1528	0.724073061686532
1529	0.723799436773196
1530	0.723633784097446
1531	0.723509390451735
1532	0.723162989597264
1533	0.723017669873249
1534	0.722937675890853
1535	0.72254874381247
1536	0.722209627626473
1537	0.721925134430171
1538	0.721422216283598
1539	0.720810106693605
1540	0.720319980143814
1541	0.72004121143406
1542	0.719684811144556
1543	0.719229838375927
1544	0.718914805378894
1545	0.718354768944814
1546	0.7177595620494
1547	0.71737843892358
1548	0.716948587295028
1549	0.71655351538193
1550	0.716036442165372
1551	0.715529039141489
1552	0.715251092295358
1553	0.715060440712758
1554	0.714880071722493
1555	0.714568805737935
1556	0.714077122792079
1557	0.713591312161269
1558	0.713283214779972
1559	0.71291874262424
1560	0.712495430679223
1561	0.712154969310872
1562	0.711725603122709
1563	0.711237884308283
1564	0.710671161709794
1565	0.710133062220332
1566	0.709579039618056
1567	0.709021696315554
1568	0.708670539696984
1569	0.708174834058134
1570	0.707455149814022
1571	0.706880706376603
1572	0.706306886815035
1573	0.705626484466226
1574	0.705132480106903
1575	0.704572914239368
1576	0.7038469817994
1577	0.703214602586179
1578	0.70261902488724
1579	0.701983943503566
1580	0.701466826916815
1581	0.700982322872879
1582	0.700168214279499
1583	0.6993842716108
1584	0.698778194890492
1585	0.697981173072631
1586	0.69728784105145
1587	0.696780341114084
1588	0.6961748215136
1589	0.695626952896563
1590	0.695159900806128
1591	0.694582092376572
1592	0.693913189562248
1593	0.693185259325
1594	0.692392815340923
1595	0.691579606537396
1596	0.690873036414803
1597	0.690184828292868
1598	0.689415564898794
1599	0.68881064711279
1600	0.688068132017538
1601	0.687140479208983
1602	0.686451425306281
1603	0.68559493593407
1604	0.684616930373213
1605	0.683934827018346
1606	0.683212589320715
1607	0.682242317304071
1608	0.681227861398315
1609	0.680244772731346
1610	0.67914219298275
1611	0.677991561147912
1612	0.676807451604502
1613	0.675371560703259
1614	0.673846004076553
1615	0.672238951911141
1616	0.670538881529635
1617	0.669099860072545
1618	0.667495209963968
1619	0.665656121187131
1620	0.664154761050944
1621	0.662459301647121
1622	0.660638967065137
1623	0.659293219104042
1624	0.657939754831217
1625	0.656350904943935
1626	0.65481834289634
1627	0.653372043793846
1628	0.652028308760362
1629	0.650836259337241
1630	0.64960852831878
1631	0.648421771691133
1632	0.647432102468601
1633	0.646410427893803
1634	0.645389919558031
1635	0.644447749907715
1636	0.64321878808782
1637	0.641829280422358
1638	0.640605557658495
1639	0.639253106290692
1640	0.637427816975269
1641	0.635241636906263
1642	0.632659807137765
1643	0.629732084846682
1644	0.626688610625061
1645	0.62322709273305
1646	0.619367840295992
1647	0.614928403218593
1648	0.609696395171735
1649	0.604056775909775
1650	0.598018421638986
1651	0.59141395170298
1652	0.584641873502303
1653	0.578093822379851
1654	0.571456396343666
1655	0.564948412121518
1656	0.559144129354677
1657	0.55358133957031
1658	0.548585494603245
1659	0.544692125900675
1660	0.541162376567629
1661	0.53793336446277
1662	0.535387630231135
1663	0.533325485874985
1664	0.531579898301849
1665	0.530100759012886
1666	0.528564505721512
1667	0.527009346488233
1668	0.52552784961602
1669	0.524103287028799
1670	0.522704096267428
1671	0.521162951954827
1672	0.519252823571701
1673	0.517080690017558
1674	0.514972035759913
1675	0.512594617012088
1676	0.509840462976714
1677	0.506831691080675
1678	0.503110760547437
1679	0.498479710386514
1680	0.493480081307951
1681	0.488166418752657
1682	0.482370304108878
1683	0.47638861267949
1684	0.469802885551388
1685	0.462364832966867
1686	0.454696007582066
1687	0.446885463957375
1688	0.438946109386658
1689	0.430994739743468
1690	0.422995630517491
1691	0.41471906448741
1692	0.406268387171535
1693	0.398254117478376
1694	0.390342594389673
1695	0.38223914070159
1696	0.374183711985419
1697	0.366034750752411
1698	0.357932251121859
1699	0.350132544400235
1700	0.342626798743557
1701	0.33506741995581
1702	0.327120312911455
1703	0.319371156593523
1704	0.311571741911844
1705	0.303806173082594
1706	0.295950216226152
1707	0.28863901575478
1708	0.28125173643794
1709	0.274816248476639
1710	0.26875649741956
1711	0.263989369120557
1712	0.259754990655776
1713	0.257353830973733
1714	0.256544109765199
1715	0.256676210187186
1716	0.25818241233409
1717	0.260972065021073
1718	0.265243656131486
1719	0.270343092675001
1720	0.275964154159537
1721	0.282394784976636
1722	0.28943941726377
1723	0.296673223496806
1724	0.30409566713993
1725	0.310809516071789
1726	0.316762038249553
1727	0.322744249183626
1728	0.328483174374494
1729	0.333553980209153
1730	0.337838653463052
1731	0.340820525869777
1732	0.342812214229234
1733	0.344655757020947
1734	0.345940393804404
1735	0.346429290423026
1736	0.346773744666443
1737	0.346504600403383
1738	0.34564871391941
1739	0.345491622595774
1740	0.345326831603032
1741	0.34454940209083
1742	0.344154527436775
1743	0.343844671291959
1744	0.343203023568303
1745	0.343135096761693
1746	0.343482261625414
1747	0.343446583617368
1748	0.343525973085704
1749	0.343654768455194
1750	0.344078106538536
1751	0.344659206079312
1752	0.345713024918274
1753	0.347107009159632
1754	0.348826090806025
1755	0.35110343716513
1756	0.353419536101286
1757	0.356055283570036
1758	0.358675494117988
1759	0.361506295671448
1760	0.364048962469413
1761	0.366444729859728
1762	0.369039723454742
1763	0.371635457852431
1764	0.374107999371193
1765	0.376918067240993
1766	0.37913929880686
1767	0.380653994177564
1768	0.382770804461389
1769	0.384992680945404
1770	0.387092055686499
1771	0.38952875994113
1772	0.391899145423147
1773	0.393642959336863
1774	0.395228190501968
1775	0.397237158092226
1776	0.399141555933699
1777	0.400963020596038
1778	0.403251905488764
1779	0.405158348095904
1780	0.406314473669862
1781	0.407578083353623
1782	0.408717560292982
1783	0.409926992651884
1784	0.411414384924357
1785	0.412780033954274
1786	0.413876672398485
1787	0.415311266784372
1788	0.417202430138369
1789	0.418586094233981
1790	0.419759233446056
1791	0.42104971904899
1792	0.421967088097975
1793	0.423215785256537
1794	0.424911080714209
1795	0.426274650779711
1796	0.427629662386102
1797	0.428632046628528
1798	0.429424004201223
1799	0.430215753769556
1800	0.430939569102136
1801	0.445918653203903
1802	0.446509172546752
1803	0.447308827756339
1804	0.447922466243577
1805	0.447947916028541
1806	0.448182658638953
1807	0.448415863643911
1808	0.448577198490785
1809	0.448622151320332
1810	0.449042702125264
1811	0.44896142624686
1812	0.448450098987908
1813	0.448402384302856
1814	0.447979934013855
1815	0.447403831285754
1816	0.447417740446547
1817	0.447039299498951
1818	0.446319966850822
1819	0.445411170823521
1820	0.44514225014631
1821	0.445020700942115
1822	0.444496443946166
1823	0.443963648086567
1824	0.443706058544112
1825	0.44306113691863
1826	0.442830802460077
1827	0.442865533096213
1828	0.443491622647654
1829	0.443641836199678
1830	0.444021283013678
1831	0.444810726032896
1832	0.445680400591134
1833	0.446703215097106
1834	0.447682091160017
1835	0.448573193445816
1836	0.44962342698945
1837	0.450954133876754
1838	0.451988295848853
1839	0.453077441215493
1840	0.453800263620365
1841	0.454482346190786
1842	0.455044104424785
1843	0.455728574860451
1844	0.456728788736307
1845	0.457508410105019
1846	0.458002254710293
1847	0.45839754135172
1848	0.458465560950698
1849	0.458790493531648
1850	0.459138454009128
1851	0.459397344157501
1852	0.459787901701586
1853	0.460289151151426
1854	0.460741533423013
1855	0.461103729877136
1856	0.461373855086007
1857	0.461778407683611
1858	0.462295990579695
1859	0.462930728015753
1860	0.463483096134101
1861	0.464261349629567
1862	0.464685657574429
1863	0.465041384970795
1864	0.465525580418727
1865	0.466050128558299
1866	0.46674692259584
1867	0.467269668238896
1868	0.467765717462111
1869	0.467938958445045
1870	0.46782055733177
1871	0.467963325745621
1872	0.468035510659765
1873	0.468135099402669
1874	0.46837887802104
1875	0.468345337780055
1876	0.468035045096718
1877	0.467731423908573
1878	0.4673980807467
1879	0.467050662002046
1880	0.4666603175566
1881	0.466199432696617
1882	0.465718080434023
1883	0.465320763381754
1884	0.464653163111496
1885	0.463915762589977
1886	0.46303458213656
1887	0.461698008807928
1888	0.46050106553075
1889	0.45923278463932
1890	0.457815709981084
1891	0.45629536551539
1892	0.45474372086941
1893	0.453196202200007
1894	0.451415816123891
1895	0.449844105111391
1896	0.448529466254627
1897	0.446853036023199
1898	0.445108295610685
1899	0.443940917608053
1900	0.442995719828106
1901	0.442338261123705
1902	0.441726759945025
1903	0.441461428419428
1904	0.441177568388217
1905	0.440993481009202
1906	0.440772892832957
1907	0.440729441402612
1908	0.440584315913751
1909	0.440171268355784
1910	0.44006542776405
1911	0.44000907912971
1912	0.440181742156863
1913	0.439965689249861
1914	0.439711921089976
1915	0.439395916209313
1916	0.438784703009586
1917	0.438288640630195
1918	0.437939386124853
1919	0.437441144625123
1920	0.436744189460996
1921	0.436194593464182
1922	0.435642211440081
1923	0.434857138886913
1924	0.434289156758587
1925	0.433979332457027
1926	0.433237919861166
1927	0.432254191600134
1928	0.431492751640017
1929	0.430513346745219
1930	0.429664598406256
1931	0.428999158472382
1932	0.428448388196805
1933	0.427723787276356
1934	0.42710210928962
1935	0.426493294161767
1936	0.426030478937421
1937	0.425423315085547
1938	0.424652079862962
1939	0.424094167091252
1940	0.423725257344491
1941	0.423163008614151
1942	0.422492068098405
1943	0.421999488593833
1944	0.421402365550687
1945	0.420972836470854
1946	0.420668822100962
1947	0.420422930509938
1948	0.420195244827488
1949	0.419894888711874
1950	0.419714446130063
1951	0.419674592657155
1952	0.41965260304166
1953	0.419711817761557
1954	0.419678632805646
1955	0.419584906901765
1956	0.419630641577988
1957	0.419660200042881
1958	0.419748251708488
1959	0.419948278552346
1960	0.420377812575778
1961	0.42065461732679
1962	0.420941393479073
1963	0.421136387293603
1964	0.421224812558473
1965	0.421455432521937
1966	0.421697165255763
1967	0.421930846734328
1968	0.422328547385741
1969	0.422577753467228
1970	0.422625179105561
1971	0.422815485435909
1972	0.42324607085362
1973	0.423341439991044
1974	0.423414671877897
1975	0.423397202982624
1976	0.423493079911858
1977	0.423574272141199
1978	0.42351203925902
1979	0.423355205702464
1980	0.423414077210133
1981	0.423506786768185
1982	0.423450869935422
1983	0.423412977432348
1984	0.423538619235865
1985	0.423752816246663
1986	0.423606422273123
1987	0.423681119653795
1988	0.424130170780551
1989	0.424176591523747
1990	0.423930431893257
1991	0.423788869162986
1992	0.423523196483032
1993	0.423441414462304
1994	0.423375184939447
1995	0.423378911683168
1996	0.423724943482568
1997	0.423744701005273
1998	0.423467991043393
1999	0.423398095214581
2000	0.423344196335429
2001	0.423093793453796
2002	0.423244217706756
2003	0.423790817105616
2004	0.424012455410605
2005	0.424223691336217
2006	0.424474700314112
2007	0.424665445863433
2008	0.424829890097428
2009	0.425118532487496
2010	0.42526458296109
2011	0.425047177016904
2012	0.42517319068005
2013	0.425567990546613
2014	0.425806449797596
2015	0.426059958215323
2016	0.42658499149226
2017	0.426610121711109
2018	0.42633239674655
2019	0.426084435365455
2020	0.425436484843522
2021	0.42527577391934
2022	0.425313806602163
2023	0.425286836914293
2024	0.425526606641851
2025	0.425625200640929
2026	0.425634176591877
2027	0.425601341015938
2028	0.425560441349395
2029	0.425497638713137
2030	0.425392600376346
2031	0.425143164254222
2032	0.425098050616711
2033	0.425125748572948
2034	0.425142049719715
2035	0.425259904364508
2036	0.425294801495508
2037	0.425231329519443
2038	0.425321482109717
2039	0.425663762472829
2040	0.425653542627122
2041	0.42533810384138
2042	0.425338250813823
2043	0.425391504950587
2044	0.425305866405124
2045	0.42528119911501
2046	0.42549419618066
2047	0.425438930604608
2048	0.425040234668467
2049	0.42488376132837
2050	0.424833841521095
2051	0.424746629572842
2052	0.42468014857996
2053	0.424565793898265
2054	0.42442570955494
2055	0.424347218654749
2056	0.424190731920713
2057	0.424133526314159
2058	0.424324180403455
2059	0.424304463944482
2060	0.424080496014086
2061	0.424043867214304
2062	0.424131171662625
2063	0.424016526554628
2064	0.423899400609881
2065	0.4239050905255
2066	0.423779618219978
2067	0.423298821290055
2068	0.423252506284837
2069	0.42362601085433
2070	0.423583105575404
2071	0.423524936425068
2072	0.42336116704832
2073	0.422850080736831
2074	0.422507436562332
2075	0.422237064893747
2076	0.421949527153007
2077	0.421732810071676
2078	0.421413145591153
2079	0.421012444365339
2080	0.420718114686153
2081	0.420213506398464
2082	0.419464648752544
2083	0.419063906041088
2084	0.418672448361719
2085	0.418409118625166
2086	0.418407166192494
2087	0.418303155723031
2088	0.41824872859777
2089	0.418107159171191
2090	0.418003979300512
2091	0.417813516274135
2092	0.417485476841822
2093	0.417178679839376
2094	0.416632791982323
2095	0.416463000232936
2096	0.416577834536732
2097	0.41664815790422
2098	0.41654704056356
2099	0.416466707661933
2100	0.416310993148245
2101	0.415835662252669
2102	0.415473163954912
2103	0.415350763473731
2104	0.414933148126246
2105	0.414315489107994
2106	0.413588695725695
2107	0.412622729164071
2108	0.411833364443691
2109	0.411013892552049
2110	0.410131670016779
2111	0.409559176806718
2112	0.408558113617168
2113	0.407069823347601
2114	0.405766721984115
2115	0.404305114431781
2116	0.402980016892388
2117	0.401626894564228
2118	0.400201085806514
2119	0.398786500555388
2120	0.397310093822209
2121	0.395711506878518
2122	0.394198287425048
2123	0.392425454819556
2124	0.390344103478807
2125	0.388322527139978
2126	0.386382397162032
2127	0.384076804085657
2128	0.381591970326047
2129	0.378983280749178
2130	0.376231144237466
2131	0.373153397200487
2132	0.369695425026538
2133	0.366349054508427
2134	0.362490847083088
2135	0.359104993994643
2136	0.355844692903275
2137	0.352915045806626
2138	0.350410428746241
2139	0.348252147932014
2140	0.346656451045667
2141	0.345382230337036
2142	0.345056251491887
2143	0.345418034159988
2144	0.346257315706387
2145	0.348332636357047
2146	0.349808352369709
2147	0.351329470157276
2148	0.353135545889682
2149	0.355490506203477
2150	0.356951348951041
2151	0.358544183973412
2152	0.359511448011895
2153	0.35949644898601
2154	0.359507789267137
2155	0.359436482261264
2156	0.359020761268085
2157	0.358026292365811
2158	0.357105551309623
2159	0.355770774760122
2160	0.354733368077109
2161	0.354030021988982
2162	0.353556113676347
2163	0.353481497048857
2164	0.35383835625498
2165	0.354506002714998
2166	0.355480250361337
2167	0.3566952316267
2168	0.358451630656741
2169	0.360064977312303
2170	0.361926582177694
2171	0.363632095413683
2172	0.365545519284969
2173	0.367016220750267
2174	0.368242650380233
2175	0.369394442460308
2176	0.370489013326266
2177	0.371088193883166
2178	0.37138049806422
2179	0.371580220110397
2180	0.371445845369148
2181	0.371046689103535
2182	0.370456919876526
2183	0.369744653470788
2184	0.368612429039554
2185	0.367243045089126
2186	0.366490124744858
2187	0.365803518458226
2188	0.364996908012067
2189	0.364155111799997
2190	0.363729578544325
2191	0.363528172680509
2192	0.362922751519569
2193	0.362323944246209
2194	0.362161336095087
2195	0.36179056280388
2196	0.361656239049361
2197	0.362495202537032
2198	0.362412155746351
2199	0.361860830905753
2200	0.361145787411335
2201	0.359930586143117
2202	0.359021807150707
2203	0.358048972876276
2204	0.356968826889116
2205	0.356161162906112
2206	0.355005729475342
2207	0.353148768110078
2208	0.351853305955563
2209	0.350641434902264
2210	0.349619754227939
2211	0.348764245331249
2212	0.348621793964268
2213	0.347866409080575
2214	0.346665481018564
2215	0.345845026063723
2216	0.345086378901917
2217	0.344211548276343
2218	0.343727360141388
2219	0.342545253607787
2220	0.340698181488837
2221	0.339389467664081
2222	0.338486615903887
2223	0.336582915217207
2224	0.334156816581822
2225	0.332239122822975
2226	0.329762021184169
2227	0.327594753636936
2228	0.326375135300016
2229	0.32431658553902
2230	0.321516991943416
2231	0.318972520712986
2232	0.316410319922886
2233	0.313747010192602
2234	0.311097187985805
2235	0.308268977034126
2236	0.305626815305836
2237	0.302262695449476
2238	0.298112186511548
2239	0.294216860408003
2240	0.290025304166431
2241	0.285881355848885
2242	0.282210872275083
2243	0.277991424689049
2244	0.273526086579722
2245	0.268506030753318
2246	0.26331929724478
2247	0.258085210559591
2248	0.252756496342367
2249	0.247039371505452
2250	0.241647798031636
2251	0.236611578746541
2252	0.230761373372903
2253	0.224633263907243
2254	0.218537720129911
2255	0.211885231447592
2256	0.205630694531772
2257	0.199686217530366
2258	0.193516317095128
2259	0.187018963711807
2260	0.180999296246897
2261	0.175168620354589
2262	0.169538750065605
2263	0.164044838367817
2264	0.158831042236909
2265	0.153791238336581
2266	0.149117270908186
2267	0.144582162834358
2268	0.14079375674463
2269	0.137610557286035
2270	0.134543858933174
2271	0.132240713807464
2272	0.129704526035755
2273	0.127083605501043
2274	0.124707772272201
2275	0.122883479025319
2276	0.120425693798126
2277	0.117656955326033
2278	0.115121044625314
2279	0.112507000282315
2280	0.109554467271931
2281	0.106499002245082
2282	0.103580683525426
2283	0.100616683400413
2284	9.72319186893557E-02
2285	0.093441383032234
2286	9.02093340281504E-02
2287	8.67808820048603E-02
2288	8.34526366814162E-02
2289	8.09831192608306E-02
2290	7.81463949521237E-02
2291	7.43817186269604E-02
2292	7.09157847421138E-02
2293	6.79283936741262E-02
2294	6.52462737422198E-02
2295	6.24690256593492E-02
2296	5.99054383530452E-02
2297	5.78707247855478E-02
2298	5.58710695211459E-02
2299	5.36144365420844E-02
2300	5.15356043726391E-02
2301	5.01473163883431E-02
2302	4.88422805085178E-02
2303	4.70434287190717E-02
2304	4.56355231396106E-02
2305	4.46152231048927E-02
2306	4.27331299795078E-02
2307	4.21455450165074E-02
2308	4.31220120702573E-02
2309	4.36439742964454E-02
2310	4.40409077775857E-02
2311	4.49313353779966E-02
2312	4.64351361389576E-02
2313	4.78498948293912E-02
2314	0.049251535744856
2315	5.09309815016016E-02
2316	5.33264557976951E-02
2317	5.49588065089442E-02
2318	5.61641725495764E-02
2319	5.77725237595255E-02
2320	5.93055153457255E-02
2321	6.06669975164088E-02
2322	6.26124208726951E-02
2323	6.37766041632857E-02
2324	6.40724643852715E-02
2325	6.45333845448078E-02
2326	6.47922661284782E-02
2327	0.065079501884627
2328	6.50965317462883E-02
2329	6.54129098357838E-02
2330	6.58354241125568E-02
2331	6.64620408077226E-02
2332	6.80492026335535E-02
2333	6.80188433201957E-02
2334	6.68627724733598E-02
2335	6.63419974926135E-02
2336	6.45910060030926E-02
2337	0.064125599422722
2338	0.065117409698815
2339	6.56522660397706E-02
2340	6.64976969619009E-02
2341	6.69283608921722E-02
2342	6.72014718113253E-02
2343	6.74568905648556E-02
2344	0.067137520176167
2345	6.74011091019441E-02
2346	6.83253768952847E-02
2347	6.87935159324656E-02
2348	6.92317483629101E-02
[truncated: 152 more rows]
