# Supplementary material for: Machine learning-assisted non-destructive plasticizer identification and quantification in historical PVC objects based on IR spectroscopy
Source: Sci Rep. 2022 Mar 23;12:5017. doi: 10.1038/s41598-022-08862-1 (PMC8943100; doi:10.1038/s41598-022-08862-1)
Supplement: Supplementary file 1 — Supplementary Information 1. [file 41598_2022_8862_MOESM1_ESM.zip › Plasticizers_PVC_data/NIR_all/P124_idle.txt]

Wavelength	C:\Documents and Settings\All Users\Application Data\ASD\Indico Pro\Projects\David\P124_idle.txt
350	0.230185905109145
351	0.209910591676837
352	0.217375207136063
353	0.241670892802427
354	0.237566678796405
355	0.150125807530838
356	0.14228188841888
357	0.160663275282123
358	0.128261723722097
359	0.113157912638698
360	0.106060684858182
361	9.60641580433593E-02
362	0.113747045531833
363	0.121864399957452
364	0.109090279013279
365	0.111515179254409
366	0.10970215349636
367	9.93098704297399E-02
368	8.79269942731173E-02
369	8.78340865975261E-02
370	9.23295698178399E-02
371	8.30474751663152E-02
372	0.078747600103861
373	7.49054032575975E-02
374	6.37908923850994E-02
375	8.03205765147529E-02
376	9.89765680504388E-02
377	0.095607930021455
378	9.32619183102926E-02
379	9.34822221199597E-02
380	9.53791255202939E-02
381	9.66284182738432E-02
382	9.65494990563957E-02
383	9.47595551325049E-02
384	8.95447563721334E-02
385	9.04670142621285E-02
386	0.100782638537302
387	0.120291361223586
388	0.122041096759943
389	0.119807300953497
390	0.138094384171792
391	0.149269446465334
392	0.156459018588077
393	0.167084514391696
394	0.184097381754994
395	0.200712602418403
396	0.214938306014449
397	0.239877584804238
398	0.255609943860217
399	0.260941801305163
400	0.279903617367098
401	0.300031060794948
402	0.316762516877638
403	0.327043710415499
404	0.341532165988715
405	0.35952921736297
406	0.375682760378811
407	0.386914903337281
408	0.39749010799139
409	0.410842380451961
410	0.420566890678629
411	0.427793961858599
412	0.433754492229644
413	0.437951139470201
414	0.441670663163637
415	0.445732798960767
416	0.450357227322803
417	0.454578226769031
418	0.459950886592407
419	0.469904134091734
420	0.474178518715398
421	0.475434781530348
422	0.480205079528497
423	0.486639221279031
424	0.49255209080116
425	0.496608617855535
426	0.501776624413344
427	0.507571853359801
428	0.513067204911582
429	0.516592846726814
430	0.519836437257389
431	0.523619691623572
432	0.528013753745412
433	0.532320398130917
434	0.535981031508058
435	0.538528806983447
436	0.542021767563295
437	0.545074597398914
438	0.545691248408057
439	0.547440058306746
440	0.550672130570412
441	0.55487305862868
442	0.558391801825808
443	0.561771788747607
444	0.56530043488747
445	0.568324770105052
446	0.571843289030633
447	0.576084047617941
448	0.580607139918903
449	0.583925297300745
450	0.586528617891111
451	0.59004976833329
452	0.593935280040916
453	0.597878556881961
454	0.601595034741035
455	0.604554488435483
456	0.606703905874911
457	0.608478736165279
458	0.611814362215931
459	0.614551856673464
460	0.616054958645103
461	0.618697073743935
462	0.621099755761487
463	0.622982493619797
464	0.624885563588067
465	0.626528535032596
466	0.628089400894876
467	0.629924267823107
468	0.631971455239374
469	0.634793248941971
470	0.638598157549655
471	0.641311583063369
472	0.643037900060855
473	0.644462970633731
474	0.647339864261986
475	0.65028390542024
476	0.652918148399884
477	0.656364154340023
478	0.658499975977615
479	0.659713729208515
480	0.661881011099593
481	0.664126920641362
482	0.666404957632722
483	0.668776996425398
484	0.670583897774518
485	0.672693499189947
486	0.675472653182597
487	0.676669833477138
488	0.678503882885457
489	0.681574091734917
490	0.683323985435386
491	0.685561634246007
492	0.688067497667762
493	0.688989815952767
494	0.690678789603788
495	0.692842131066031
496	0.694292396394042
497	0.695591393233699
498	0.697040518353981
499	0.698789045502431
500	0.700388865094657
501	0.70242834906112
502	0.704854706890151
503	0.705970368202248
504	0.70746454529806
505	0.709760094509266
506	0.712135497350921
507	0.714384609905649
508	0.716347254560481
509	0.718004860022475
510	0.720727141063525
511	0.723816012308241
512	0.726299680313202
513	0.728603922309811
514	0.730956609709039
515	0.733368977010937
516	0.73527438816557
517	0.737120478985591
518	0.739180296843644
519	0.74163424520651
520	0.743618651394377
521	0.745430593901489
522	0.747937671193607
523	0.749668380207598
524	0.750911248241792
525	0.752350066937949
526	0.754267377159304
527	0.756157041622427
528	0.757654387187146
529	0.759040960220457
530	0.760183993793188
531	0.761197416857044
532	0.762556299868813
533	0.764171029816991
534	0.765783657979154
535	0.767009071208243
536	0.768085355000159
537	0.76932484342114
538	0.770950718201839
539	0.772324065177257
540	0.773652954001934
541	0.775124380045674
542	0.776576290099659
543	0.778032421271651
544	0.779488347375119
545	0.78088388748244
546	0.782275959648248
547	0.783770532269717
548	0.785503414614132
549	0.787145564704992
550	0.788714905705567
551	0.790288253371251
552	0.791667195101851
553	0.793013474188421
554	0.794456666570084
555	0.795925708390775
556	0.797311210176928
557	0.798630764127636
558	0.800092981808773
559	0.801445734235816
560	0.802636796770744
561	0.80372330436783
562	0.80499198788971
563	0.806331897076178
564	0.807548593146267
565	0.808746731189061
566	0.809835008152848
567	0.810755950131997
568	0.811516243950997
569	0.812580567848365
570	0.813915581584553
571	0.814807826416168
572	0.815779621185152
573	0.816941125524385
574	0.818202722163009
575	0.818992478273279
576	0.819807498406596
577	0.821157018138198
578	0.822311037353671
579	0.823316566241669
580	0.824551119469576
581	0.82705226308666
582	0.829964916349486
583	0.832775741602237
584	0.835230061477734
585	0.836696371379762
586	0.837481345672891
587	0.838184758452043
588	0.838079001021113
589	0.837531786470395
590	0.837040899320785
591	0.836821077737177
592	0.836529080545474
593	0.835826560466142
594	0.834296072724501
595	0.832640423788751
596	0.830947018451106
597	0.828810799589467
598	0.826756633425968
599	0.824733194884674
600	0.822594108702739
601	0.820287804964635
602	0.818549580827518
603	0.81804361166364
604	0.819204227681219
605	0.821279488933553
606	0.823778946998296
607	0.826459432247224
608	0.829031553132295
609	0.831383513013729
610	0.833616556884059
611	0.836436235855172
612	0.840265906045422
613	0.845080197592035
614	0.848794182769629
615	0.851555977210506
616	0.853789435289645
617	0.855762616514436
618	0.857789976481471
619	0.859909258210861
620	0.861888990575427
621	0.861960058195605
622	0.860412650239468
623	0.858358145109037
624	0.856979731544968
625	0.855666785344764
626	0.853980510156006
627	0.852517268589501
628	0.851029422401723
629	0.849465211323013
630	0.847958827561199
631	0.846725932942342
632	0.845726156862708
633	0.844814856257416
634	0.844378735244418
635	0.844170350094073
636	0.843887643847502
637	0.843455257227742
638	0.84320416799788
639	0.843152253807654
640	0.842696666443024
641	0.842403185354761
642	0.842274538624072
643	0.841990036786682
644	0.841813970645318
645	0.841832482736548
646	0.84199851527797
647	0.841769506231912
648	0.841499355732045
649	0.841442566514949
650	0.841461275284289
651	0.841700498052095
652	0.842031085975271
653	0.842071497425257
654	0.842069089108909
655	0.842137261671414
656	0.842317318107061
657	0.842350031167813
658	0.842341024283718
659	0.842374439208616
660	0.842356339497508
661	0.842282619099098
662	0.842105854756878
663	0.841708771295676
664	0.841471172374461
665	0.841301874372684
666	0.840936351643812
667	0.840441556023394
668	0.839844427003882
669	0.839243659716113
670	0.838987049241603
671	0.838732314024287
672	0.838313825398582
673	0.837759791154341
674	0.837399729094956
675	0.837201062652554
676	0.836959720972867
677	0.836716549768051
678	0.836354262306209
679	0.835859869199689
680	0.835706104978784
681	0.835517623588005
682	0.83512747141269
683	0.834668030115372
684	0.834268919309921
685	0.833872037537219
686	0.833324767996917
687	0.832735736754837
688	0.832187306538389
689	0.831713249948085
690	0.831196515185202
691	0.830643052594934
692	0.830073129225679
693	0.829518005407148
694	0.829006422553268
695	0.828426502496419
696	0.827634147598535
697	0.827249264009457
698	0.826898428785812
699	0.826199036828403
700	0.825502464908889
701	0.824927373620322
702	0.824515210935458
703	0.824235000455998
704	0.823892234194458
705	0.823438047169449
706	0.822912153897119
707	0.822474825077344
708	0.822093208426035
709	0.821727977166658
710	0.821460769909277
711	0.821390184854044
712	0.821401153470133
713	0.821032527142049
714	0.820840557816483
715	0.820756195500989
716	0.820458742072883
717	0.820100351129149
718	0.819893881018669
719	0.819888630587055
720	0.819559207802452
721	0.819137763852301
722	0.818738858305878
723	0.818337606055638
724	0.817947468304392
725	0.817672406786063
726	0.817614136081408
727	0.81754667863038
728	0.817256363483491
729	0.816647124815692
730	0.815860828919555
731	0.815221718886123
732	0.814850574593105
733	0.814683581720663
734	0.814035087886493
735	0.813272297756637
736	0.812943313437819
737	0.812225415761171
738	0.811358186288111
739	0.810631345000556
740	0.810235826700117
741	0.809833965640555
742	0.809305427206916
743	0.808686370214539
744	0.808056071152455
745	0.807369509102024
746	0.806589979414963
747	0.805863878296489
748	0.805219879108339
749	0.804630104997624
750	0.803982560640597
751	0.803251897055996
752	0.802537156059976
753	0.801985620666912
754	0.801317829836257
755	0.80056059620799
756	0.799814195567855
757	0.799244834216528
758	0.798507070307687
759	0.797652454792366
760	0.797248200322332
761	0.796491177854421
762	0.795613704684093
763	0.795098705231682
764	0.794290163594532
765	0.793512955606185
766	0.792948136331475
767	0.792152721586845
768	0.791550165820712
769	0.791051577715938
770	0.790204973278925
771	0.789349244172393
772	0.78852244831275
773	0.787718494398828
774	0.787049931358541
775	0.786302444457839
776	0.785458275084643
777	0.784817500151793
778	0.784282322393749
779	0.783565386742504
780	0.78241934665373
781	0.781983966160302
782	0.781649224924237
783	0.780908471546425
784	0.780161569435255
785	0.779394335257208
786	0.778673195586377
787	0.778122430224587
788	0.7773352758681
789	0.776571460547576
790	0.776125286403593
791	0.775550957509327
792	0.774880026338053
793	0.774180807859863
794	0.773529441722899
795	0.773024725831329
796	0.772688227437873
797	0.772449344838678
798	0.771937040340233
799	0.771281043620209
800	0.770616943234132
801	0.769879927794642
802	0.769292159819144
803	0.768793556453562
804	0.768111622417574
805	0.767380882897996
806	0.766625323900983
807	0.765880781799187
808	0.765345576670373
809	0.76468695554265
810	0.763898820958976
811	0.763429261783159
812	0.76302324136615
813	0.762655392712593
814	0.762332365767142
815	0.76179138091954
816	0.76111345330424
817	0.76033910871149
818	0.759289079342145
819	0.758597045251069
820	0.758183149019163
821	0.757583144824778
822	0.756950273769217
823	0.756157253266519
824	0.755181574972936
825	0.754397077018745
826	0.75379481151352
827	0.753168169438479
828	0.752138858887156
829	0.751333271231159
830	0.750762355611074
831	0.750213373811545
832	0.749244845804436
833	0.748123939885417
834	0.74709699616995
835	0.746372604669017
836	0.745883339774828
837	0.745341895777585
838	0.744474015012742
839	0.743661511592769
840	0.74287483156604
841	0.742023976032917
842	0.740950281049425
843	0.740068741422773
844	0.739305489711406
845	0.738392986224304
846	0.737460599801333
847	0.73658017945061
848	0.735705439928538
849	0.734533077946499
850	0.733341291320386
851	0.73231195529364
852	0.731550618903611
853	0.730635378164742
854	0.72981968414033
855	0.729235235152845
856	0.728247723535385
857	0.727264864960109
858	0.726345052028724
859	0.725273297829775
860	0.724306126315341
861	0.723357226298696
862	0.72229989860218
863	0.721133255942939
864	0.720145604714755
865	0.719280062186457
866	0.718146642160798
867	0.717229096660141
868	0.71633766319201
869	0.715277345983428
870	0.714613394564224
871	0.713983243199244
872	0.713278958736241
873	0.712704490847578
874	0.712138407279582
875	0.711223494085378
876	0.709794636168665
877	0.708946650349931
878	0.70828063531271
879	0.707459678014577
880	0.706292342801322
881	0.705288671830304
882	0.704445789587727
883	0.703616266086392
884	0.702898572918289
885	0.702023830901034
886	0.700915800735289
887	0.699764672508116
888	0.698698078735134
889	0.697739134061745
890	0.696818544975753
891	0.695644843349451
892	0.694425158356094
893	0.693334550785337
894	0.692463841676608
895	0.691661885441638
896	0.690700277910985
897	0.689397851813375
898	0.68805160078179
899	0.686832822980462
900	0.68575418993331
901	0.684649519733298
902	0.683678139346844
903	0.682652725674697
904	0.681388327173696
905	0.680422872754037
906	0.679376907554192
907	0.678130979022194
908	0.676990659501773
909	0.676025251693479
910	0.675131931608305
911	0.674166223706634
912	0.673226299203928
913	0.672167285955257
914	0.671073032608162
915	0.670331522644782
916	0.670001477054469
917	0.669694984400001
918	0.66903990938106
919	0.668435104065998
920	0.667958978973183
921	0.667532860535395
922	0.666908531152596
923	0.66655621786146
924	0.666199378358637
925	0.665540231178565
926	0.664998007252796
927	0.66470970910202
928	0.664450561977048
929	0.663688900635378
930	0.663303487402536
931	0.662908872289009
932	0.662154084718373
933	0.661827422031942
934	0.661321501353713
935	0.660661180481312
936	0.660351103483309
937	0.660267582173079
938	0.65992535122214
939	0.659083749547486
940	0.658289982385313
941	0.657592263941606
942	0.657010030453963
943	0.656481406144306
944	0.655535706254552
945	0.654597857951286
946	0.654002325757931
947	0.65372763157979
948	0.653130505292827
949	0.652281641227135
950	0.651545243823874
951	0.65088360534133
952	0.650101724601838
953	0.649119832846778
954	0.648048884349888
955	0.647399117660499
956	0.646907468533227
957	0.646146648591988
958	0.645273557139894
959	0.644293836032325
960	0.643250248644138
961	0.642236969050519
962	0.641104292907322
963	0.640139875823244
964	0.639495482932799
965	0.638515991480964
966	0.637733246748788
967	0.637121194683147
968	0.636299479633134
969	0.635371476499591
970	0.634447658105743
971	0.633576262087345
972	0.632661162267434
973	0.631788430303229
974	0.630836185347615
975	0.62967734916225
976	0.628794772281278
977	0.627916539628968
978	0.626975294758683
979	0.626263144355783
980	0.625538159063198
981	0.624553420209379
982	0.623336270514119
983	0.62301624570509
984	0.622302446874674
985	0.621028117984109
986	0.619924597533068
987	0.618580247787288
988	0.617451863349885
989	0.616715767910873
990	0.615566281990558
991	0.614774221078697
992	0.614092306635406
993	0.612977073015389
994	0.611950953432095
995	0.611144217270461
996	0.610318108374358
997	0.608833993267178
998	0.608202587665212
999	0.607759411130844
1000	0.606694858752446
1001	0.589477773605407
1002	0.589173142645467
1003	0.588834045861673
1004	0.589408770768218
1005	0.588880914424801
1006	0.587769182329468
1007	0.586451579688615
1008	0.5841331969072
1009	0.58266201059534
1010	0.581213667554556
1011	0.580035555791692
1012	0.579169800107908
1013	0.578751168220867
1014	0.578650920128533
1015	0.579084858842134
1016	0.578767001295266
1017	0.579147506706529
1018	0.578076591081759
1019	0.575640866838341
1020	0.573828152482806
1021	0.570966449437956
1022	0.569562013973889
1023	0.569141558968162
1024	0.568410648350345
1025	0.568337615151132
1026	0.568061082835375
1027	0.567405057694387
1028	0.566918774182854
1029	0.566806995028334
1030	0.567414473885792
1031	0.566933288872881
1032	0.566234758406761
1033	0.565437379082295
1034	0.563657758168243
1035	0.562851155486841
1036	0.562697217477277
1037	0.562128701597986
1038	0.562055965443528
1039	0.561267541091297
1040	0.559712609925753
1041	0.558590418117639
1042	0.556873753316769
1043	0.555903812458681
1044	0.555347255153282
1045	0.555450715175085
1046	0.555013814604071
1047	0.554915900597282
1048	0.554399706002592
1049	0.553358482457168
1050	0.552719050209399
1051	0.552425992958567
1052	0.551629894206335
1053	0.550545241834697
1054	0.549722646622936
1055	0.548633430074216
1056	0.547796450516629
1057	0.547500883321539
1058	0.54679962900348
1059	0.545670133090573
1060	0.544906501932514
1061	0.544340787221941
1062	0.543934564925668
1063	0.54316506045296
1064	0.542564266680652
1065	0.541728680222846
1066	0.540098150571537
1067	0.539473959483689
1068	0.539775612513034
1069	0.539189635983613
1070	0.538586208084437
1071	0.537826842284761
1072	0.536216726245383
1073	0.535283099511385
1074	0.535008373267789
1075	0.534283560036391
1076	0.533560380951118
1077	0.532606991232148
1078	0.5318819341655
1079	0.53099243095135
1080	0.530272586394061
1081	0.529900368519387
1082	0.529223756710979
1083	0.528355826042131
1084	0.52748144209867
1085	0.526640543017996
1086	0.525665312723943
1087	0.524107110217402
1088	0.523372106365018
1089	0.523212688024089
1090	0.522674712267233
1091	0.522249376694155
1092	0.522375578825489
1093	0.521222175238093
1094	0.519755509685874
1095	0.51868033175989
1096	0.517141762660243
1097	0.51617920533329
1098	0.515525405661359
1099	0.514953946804528
1100	0.51491721893259
1101	0.514194617593494
1102	0.513190569904581
1103	0.51236618692031
1104	0.511065087476816
1105	0.510197319551775
1106	0.509885411869999
1107	0.509264800945503
1108	0.508585891744429
1109	0.507974368363394
1110	0.50706209554815
1111	0.505834147681618
1112	0.504840182548589
1113	0.503709647017647
1114	0.502660607483587
1115	0.501788415725659
1116	0.500771167280109
1117	0.499777697284334
1118	0.498488235861243
1119	0.497071210772918
1120	0.495494736727596
1121	0.493456241705261
1122	0.49184691135304
1123	0.490465843939412
1124	0.488928850916574
1125	0.487646494634391
1126	0.485996475887079
1127	0.484102919983544
1128	0.482188000341405
1129	0.480284861695767
1130	0.47878224902893
1131	0.477502903071984
1132	0.476001663545218
1133	0.474590610357312
1134	0.47321953442005
1135	0.471932019245227
1136	0.470524534663737
1137	0.469458396192976
1138	0.468657912016614
1139	0.467793577609537
1140	0.467261546418866
1141	0.46644102534393
1142	0.465465266972662
1143	0.464464163796625
1144	0.463322257825245
1145	0.462116402414842
1146	0.461156105719231
1147	0.460397058910777
1148	0.459046848144716
1149	0.457504146854866
1150	0.456234383446866
1151	0.454973338150183
1152	0.45321801354476
1153	0.451551063876953
1154	0.449674984878087
1155	0.447059457720492
1156	0.444929196711378
1157	0.443396897251995
1158	0.441146351098332
1159	0.438411012687654
1160	0.435946414827656
1161	0.43331505098858
1162	0.43064965314762
1163	0.4283759622723
1164	0.42599842981623
1165	0.423253367406817
1166	0.420848600297915
1167	0.418722791569854
1168	0.416697896980089
1169	0.414908423282158
1170	0.413360045875206
1171	0.411729110578531
1172	0.410117747483837
1173	0.408422176019784
1174	0.406826468694952
1175	0.405066741653183
1176	0.403241862997195
1177	0.401260537584806
1178	0.399120128600006
1179	0.396969143709705
1180	0.394657259132726
1181	0.39227802165341
1182	0.390242412637206
1183	0.388310696686843
1184	0.38620497527716
1185	0.384527848799442
1186	0.38305654833109
1187	0.381365454639994
1188	0.380078271535298
1189	0.379228347280452
1190	0.378562183952195
1191	0.378225980345489
1192	0.37794850841631
1193	0.377703004956059
1194	0.377871239398326
1195	0.378489095695482
1196	0.378902586992212
1197	0.379519853076951
1198	0.38015565605714
1199	0.380759940290854
1200	0.38121326322583
1201	0.381820165001731
1202	0.382793159824327
1203	0.383535170712789
1204	0.384220414751702
1205	0.385417609062985
1206	0.386606216274204
1207	0.387543022702268
1208	0.38867790924339
1209	0.389853965732162
1210	0.390992151197193
1211	0.392198222903988
1212	0.393696118831407
1213	0.39505357078199
1214	0.396342876154847
1215	0.397527378326533
1216	0.398738090964541
1217	0.39988584497085
1218	0.400735006372727
1219	0.40189844769319
1220	0.403246950646634
1221	0.404531151257262
1222	0.405813754368317
1223	0.406628227473582
1224	0.407196162106196
1225	0.40803897486468
1226	0.408826131559343
1227	0.409556787777879
1228	0.410281093806873
1229	0.410698832012655
1230	0.410795848069173
1231	0.41079380029329
1232	0.410958690418831
1233	0.41118329965742
1234	0.411270603717574
1235	0.411444169383815
1236	0.411533466817034
1237	0.411333344525367
1238	0.411219695976683
1239	0.411107216857533
1240	0.41126804305868
1241	0.411226171441146
1242	0.411233784574382
1243	0.411080581500251
1244	0.410463192733655
1245	0.409795961318721
1246	0.409431520800285
1247	0.409236528027069
1248	0.409011679501195
1249	0.408779900993364
1250	0.408615060555361
1251	0.408370975980861
1252	0.40793711806401
1253	0.4073842082736
1254	0.406823287853748
1255	0.406408928166139
1256	0.406065107236568
1257	0.405744499555627
1258	0.405665146071323
1259	0.405294727608569
1260	0.404690007429041
1261	0.404256243464941
1262	0.404002432288212
1263	0.40360758685786
1264	0.403108073591664
1265	0.402760533324643
1266	0.402462059690877
1267	0.402089465437327
1268	0.401553918834468
1269	0.401052949070239
1270	0.400544373318347
1271	0.399872311550426
1272	0.399604830910629
1273	0.399489533373176
1274	0.398969023125716
1275	0.398383537861272
1276	0.397873394610417
1277	0.397360129407397
1278	0.396780688606014
1279	0.396091259205804
1280	0.395594517517196
1281	0.395145241299451
1282	0.394691091479867
1283	0.394339318518267
1284	0.394042036912351
1285	0.393638655903012
1286	0.393150598914475
1287	0.392570119644209
1288	0.391947269302519
1289	0.39138587544546
1290	0.390964887839145
1291	0.390668730240143
1292	0.390244280329289
1293	0.389487929040877
1294	0.388614311972801
1295	0.387978516839929
1296	0.387665194634545
1297	0.387363401167707
1298	0.386982427023755
1299	0.38648641277175
1300	0.385732556964344
1301	0.385082455241299
1302	0.384706574064405
1303	0.384231568460953
1304	0.38367677715419
1305	0.38313422217114
1306	0.382658090982048
1307	0.382042562363321
1308	0.381521049638655
1309	0.381115006652989
1310	0.380507913924963
1311	0.379878313529478
1312	0.379319910454762
1313	0.378836414236853
1314	0.378506929604664
1315	0.378144628625725
1316	0.377791989316276
1317	0.377402400607884
1318	0.376795530193844
1319	0.376213533614045
1320	0.375570358867324
1321	0.374833214968011
1322	0.374280996945224
1323	0.373699674959383
1324	0.373201009583981
1325	0.372782384744845
1326	0.372049226499499
1327	0.371503650968448
1328	0.371010104351161
1329	0.370394936121271
1330	0.369849721436506
1331	0.369468950384786
1332	0.369079455946275
1333	0.368421607998647
1334	0.3677308978683
1335	0.366755422211473
1336	0.365846721194214
1337	0.365350983389945
1338	0.364738136324072
1339	0.363989252951334
1340	0.363275890788769
1341	0.362488646111551
1342	0.361743540766018
1343	0.361021693924463
1344	0.360226157423768
1345	0.359168049121201
1346	0.357722621448527
1347	0.356414169529935
1348	0.355314564797819
1349	0.353959421252767
1350	0.352555147906973
1351	0.351149252852491
1352	0.349631388574029
1353	0.348236617152403
1354	0.346803584627553
1355	0.34530836250328
1356	0.343837443994183
1357	0.34236070549063
1358	0.34079299250435
1359	0.339335319779606
1360	0.337890839921448
1361	0.336431313555458
1362	0.334989620940145
1363	0.333323778618251
1364	0.331570834867753
1365	0.329905718842756
1366	0.328124207076895
1367	0.326231751091356
1368	0.324387326803566
1369	0.322634721407076
1370	0.320915421920012
1371	0.319004666338756
1372	0.317123497089705
1373	0.315403907874555
1374	0.313510770895742
1375	0.311812461758957
1376	0.310485210789345
1377	0.308955721872036
1378	0.307280368264535
1379	0.305757350576602
1380	0.304325128292827
1381	0.302968643680451
1382	0.301685180660963
1383	0.300592952692836
1384	0.299542445724295
1385	0.298413366133146
1386	0.297484222889777
1387	0.296659876576507
1388	0.295931452724789
1389	0.295307347926441
1390	0.294876823946858
1391	0.29434086778301
1392	0.293758902292894
1393	0.293175778496639
1394	0.292538258467183
1395	0.292016769117121
1396	0.29146527007356
1397	0.290837163387985
1398	0.290414551692217
1399	0.290028076393472
1400	0.289582469675147
1401	0.289220050175514
1402	0.288766908058704
1403	0.288134853119279
1404	0.287476659063296
1405	0.287022809122636
1406	0.286611652066798
1407	0.2861315288835
1408	0.285814681582633
1409	0.285597170275001
1410	0.285417728909441
1411	0.285170692166722
1412	0.284849386562168
1413	0.284576066727359
1414	0.28437828127082
1415	0.284348892310769
1416	0.284283661968732
1417	0.283985296435955
1418	0.283528787118813
1419	0.283131625633414
1420	0.282943804392536
1421	0.282667262156596
1422	0.282335778071964
1423	0.281867875576895
1424	0.281657006997598
1425	0.28144194491644
1426	0.281334645835127
1427	0.281506812420285
1428	0.281744521876598
1429	0.281873474772072
1430	0.282052100375324
1431	0.282440995641916
1432	0.282739855268729
1433	0.282902182378358
1434	0.283425782360001
1435	0.28417408090711
1436	0.284502356766908
1437	0.284552882285056
1438	0.284802047209847
1439	0.284952303343851
1440	0.284965749925804
1441	0.285144426591787
1442	0.285258466571023
1443	0.285235322873291
1444	0.285247202715652
1445	0.285303373390479
1446	0.285306561420267
1447	0.285242884509724
1448	0.285363365392904
1449	0.285520004403756
1450	0.2855140384588
1451	0.28552986272515
1452	0.285431785753575
1453	0.285382812827794
1454	0.285573196689916
1455	0.285515890468766
1456	0.285208655799543
1457	0.285092218929635
1458	0.284988097757633
1459	0.284808151148898
1460	0.284786005165407
1461	0.284732100951474
1462	0.284606579198781
1463	0.284408036913441
1464	0.284185808936266
1465	0.284052983916717
1466	0.283893793265103
1467	0.283656505298493
1468	0.283631993802748
1469	0.283663360976929
1470	0.283500978789407
1471	0.28341752405559
1472	0.283269764257791
1473	0.283011540408388
1474	0.282817209235713
1475	0.282557173744646
1476	0.282337550609861
1477	0.2821404866369
1478	0.281828874613238
1479	0.281631403793069
1480	0.281533282248403
1481	0.281171426763273
1482	0.280737290510154
1483	0.280457601545367
1484	0.280138224109862
1485	0.279839379373521
1486	0.279719713119055
1487	0.279460835135781
1488	0.278834877638623
1489	0.278546386284049
1490	0.278665119775317
1491	0.278551041916263
1492	0.278318217961486
1493	0.278055634413544
1494	0.277683298886524
1495	0.277332759015779
1496	0.277197674447744
1497	0.277136107447295
1498	0.276941950088961
1499	0.276765493284947
1500	0.276517280173333
1501	0.276223700961617
1502	0.275970140286195
1503	0.275657959335301
1504	0.27542841007146
1505	0.275206966354917
1506	0.274796699399673
1507	0.274473482343677
1508	0.274271010151261
1509	0.273962146010464
1510	0.273634077894843
1511	0.27327143599026
1512	0.272845131882636
1513	0.272442657487824
1514	0.272132162708179
1515	0.271991464561022
1516	0.271743799909759
1517	0.271472586191913
1518	0.271218135877509
1519	0.271035210737186
1520	0.270707390315907
1521	0.270197207800353
1522	0.269861654664108
1523	0.269558148539995
1524	0.269208075659139
1525	0.268984254224623
1526	0.268897020267007
1527	0.268551788909126
1528	0.268077978771251
1529	0.267682846680975
1530	0.267418141555609
1531	0.267232691315567
1532	0.266930694319224
1533	0.266647092360451
1534	0.266353252512907
1535	0.266007713597566
1536	0.265728730400241
1537	0.265373697999028
1538	0.265036384851894
1539	0.264809094972549
1540	0.264448256616534
1541	0.264089599545469
1542	0.263878882731754
1543	0.263561194159212
1544	0.263151786944838
1545	0.262844503081302
1546	0.262510240031468
1547	0.262076961304423
1548	0.261907288747368
1549	0.261752876769551
1550	0.261269462656645
1551	0.260914003288863
1552	0.26061586518548
1553	0.260283256992978
1554	0.259950607042296
1555	0.259454142830344
1556	0.259059248808223
1557	0.258716005004997
1558	0.258361200848687
1559	0.258073723347788
1560	0.257639235839479
1561	0.257127311233935
1562	0.256827854480372
1563	0.25654365015897
1564	0.256156025074141
1565	0.255933622518262
1566	0.255575715004082
1567	0.255083914129083
1568	0.254819647466891
1569	0.254401160845073
1570	0.253768141175098
1571	0.253441533160755
1572	0.253265525708405
1573	0.252869156567977
1574	0.252589810487759
1575	0.252371068158264
1576	0.251844461320203
1577	0.25138158590238
1578	0.251151796945123
1579	0.250794179113227
1580	0.250265895144502
1581	0.249851119562749
1582	0.249564447286626
1583	0.249293757621434
1584	0.249062408687035
1585	0.248685952948796
1586	0.248170539959982
1587	0.247766897708212
1588	0.247335104545797
1589	0.246850359820359
1590	0.246472081592098
1591	0.246056438130885
1592	0.245667350957061
1593	0.24535687303049
1594	0.244815887096721
1595	0.244249670256146
1596	0.243780837990264
1597	0.24312098697291
1598	0.242645254066669
1599	0.242375485736761
1600	0.24189217313471
1601	0.24148809773447
1602	0.24109631462872
1603	0.240457193865773
1604	0.239995561128729
1605	0.239647988794995
1606	0.239132856807567
1607	0.238666778100563
1608	0.238113185739696
1609	0.237372593410354
1610	0.236731340533673
1611	0.236055868099418
1612	0.235298149007428
1613	0.23452447617145
1614	0.233733324948644
1615	0.233132603273593
1616	0.232472769413666
1617	0.231541597327901
1618	0.230499731984156
1619	0.229447429734337
1620	0.228472673143799
1621	0.227584245560362
1622	0.22682153062678
1623	0.225999025250416
1624	0.225049013532529
1625	0.224177108131246
1626	0.22329298760828
1627	0.222621050420204
1628	0.222200606453394
1629	0.221702960498094
1630	0.221227575150098
1631	0.220715660243274
1632	0.220083511990278
1633	0.219537010860263
1634	0.218983355144963
1635	0.218329756961992
1636	0.217768100557498
1637	0.217211883394338
1638	0.216538353505286
1639	0.215895017318807
1640	0.214941801911647
1641	0.213598484392947
1642	0.21228830173194
1643	0.210868197979969
1644	0.209245499628821
1645	0.207463131258763
1646	0.205394283506215
1647	0.202907790945826
1648	0.20009257022138
1649	0.197029161275052
1650	0.193806088000158
1651	0.190568523294755
1652	0.18741022239175
1653	0.184257217805481
1654	0.181008950167293
1655	0.177893194571942
1656	0.175009411774857
1657	0.172322655525624
1658	0.17005002230575
1659	0.168330730571735
1660	0.166830367716882
1661	0.165512485456182
1662	0.164407645738915
1663	0.16337133894366
1664	0.162565776612574
1665	0.161850438604705
1666	0.161047986006312
1667	0.160279203463399
1668	0.159501677020755
1669	0.15880476622532
1670	0.158171528586491
1671	0.157518791152775
1672	0.156756722139377
1673	0.155692347044558
1674	0.154614477760584
1675	0.153697648915035
1676	0.152570578288901
1677	0.151120322431155
1678	0.149588893255235
1679	0.147834864400566
1680	0.145776498377186
1681	0.14373750046216
1682	0.14164600747791
1683	0.139298834474715
1684	0.136755822808645
1685	0.134210594313699
1686	0.131814998754468
1687	0.129446059887214
1688	0.12697530381752
1689	0.124303452895654
1690	0.121676304651017
1691	0.119054318369453
1692	0.116379650859563
1693	0.114113991689677
1694	0.111818837783977
1695	0.109184681626511
1696	0.106572418965576
1697	0.104014872360252
1698	0.101475116946691
1699	9.89095283757113E-02
1700	9.65368099475327E-02
1701	9.43728168483505E-02
1702	9.20758794262446E-02
1703	8.97662642977674E-02
1704	0.087598152308755
1705	8.52869837495311E-02
1706	8.27090812744942E-02
1707	8.05058357316493E-02
1708	7.83301823750497E-02
1709	7.63453875787676E-02
1710	0.074555034088618
1711	7.31216884414384E-02
1712	7.19358444261043E-02
1713	7.10574827167845E-02
1714	7.03466215095684E-02
1715	7.02412591863286E-02
1716	7.05701975004884E-02
1717	7.12088612646537E-02
1718	7.25634935622149E-02
1719	7.38336205451274E-02
1720	7.51591481939043E-02
1721	7.69431934627653E-02
1722	7.87906322575662E-02
1723	8.06767588985047E-02
1724	8.28869108029852E-02
1725	8.48629216488438E-02
1726	8.66179850210784E-02
1727	8.83418732763827E-02
1728	8.96215684052959E-02
1729	9.08437988215718E-02
1730	9.21800451006896E-02
1731	9.30693837222569E-02
1732	9.39264883305666E-02
1733	9.48091589068592E-02
1734	9.51141743056815E-02
1735	9.55499526984826E-02
1736	9.62700657585079E-02
1737	9.63283475137619E-02
1738	0.096324361400374
1739	9.65103916018607E-02
1740	9.63580452481902E-02
1741	9.64111676315117E-02
1742	9.66283901463553E-02
1743	9.66448421425795E-02
1744	9.67597135577212E-02
1745	9.70340562572779E-02
1746	9.72474842667596E-02
1747	9.74921459070239E-02
1748	9.75598300946014E-02
1749	9.76791168177523E-02
1750	9.78294512959269E-02
1751	9.78655034868043E-02
1752	9.82093478832369E-02
1753	9.86732186299008E-02
1754	9.91281288176275E-02
1755	9.98469908495847E-02
1756	0.100523605794085
1757	0.101101342136895
1758	0.101856285547665
1759	0.102822042121238
1760	0.10369018056891
1761	0.104561180705293
1762	0.105375319371545
1763	0.106007487163196
1764	0.107050665613157
1765	0.108464426496038
1766	0.109350677727841
1767	0.110231250768782
1768	0.111143519164424
1769	0.111572217993741
1770	0.112824439250286
1771	0.113998667960579
1772	0.11472593520427
1773	0.115515743520769
1774	0.116258739012641
1775	0.116999682923777
1776	0.117869292429906
1777	0.11867976216115
1778	0.119228759141537
1779	0.11974017348126
1780	0.120467258421392
1781	0.121142389238609
1782	0.121723854236418
1783	0.122286449311636
1784	0.122875859782781
1785	0.123112297230079
1786	0.122902226569302
1787	0.123173504497597
1788	0.123480924550214
1789	0.123675589388936
1790	0.124236975190709
1791	0.124624647891993
1792	0.124554221384054
1793	0.124832106397944
1794	0.125456163546157
1795	0.125897185770912
1796	0.12634837076148
1797	0.126729965906182
1798	0.127127075442459
1799	0.127267917693154
1800	0.127156737983562
1801	0.126769255143494
1802	0.126737643893298
1803	0.12637334536068
1804	0.126572031638996
1805	0.126764201233162
1806	0.126696385361607
1807	0.126599871901844
1808	0.126751383315778
1809	0.12643816329616
1810	0.126070249446923
1811	0.126309505903704
1812	0.126297591741538
1813	0.125892326275539
1814	0.125636670209664
1815	0.125492552293886
1816	0.125396740096255
1817	0.125195764069512
1818	0.125143155997403
1819	0.124938585319994
1820	0.124618849705404
1821	0.124310325211172
1822	0.12447785313713
1823	0.124818243558951
1824	0.124769728256879
1825	0.125107438763649
1826	0.125367114594416
1827	0.125352368035504
1828	0.125075516392757
1829	0.125227787080635
1830	0.125178508287676
1831	0.124988918611226
1832	0.125299636793779
1833	0.125953185610032
1834	0.126397819804724
1835	0.126688203954095
1836	0.127015288971212
1837	0.127093629488009
1838	0.127424430291761
1839	0.127826680285179
1840	0.128609081031451
1841	0.129089016870584
1842	0.1293522279562
1843	0.129416271559721
1844	0.129352162745964
1845	0.129290150973048
1846	0.129313459895656
1847	0.129394749487083
1848	0.129469666188377
1849	0.129523787882734
1850	0.12958440284404
1851	0.129821826514331
1852	0.130079324972748
1853	0.130193103763412
1854	0.130280401773041
1855	0.13021834767928
1856	0.130052410871909
1857	0.130077746818255
1858	0.130151622882434
1859	0.130435555893935
1860	0.130575481852509
1861	0.130677772842629
1862	0.130854886183407
1863	0.130991950285555
1864	0.131005126627686
1865	0.130961735680448
1866	0.130726722340017
1867	0.130715105599218
1868	0.130716146937345
1869	0.130683245768424
1870	0.130887813583702
1871	0.130925225712941
1872	0.130809923915357
1873	0.130573969970154
1874	0.130505828215438
1875	0.130430210468698
1876	0.13021870817099
1877	0.130120813812377
1878	0.130018631855814
1879	0.129874865421491
1880	0.12982528004962
1881	0.129881462049965
1882	0.129911888838716
1883	0.130150854302639
1884	0.130050327706776
1885	0.129708419398072
1886	0.129537054542824
1887	0.129012262369575
1888	0.128395898658643
1889	0.127857062666586
1890	0.127325329338166
1891	0.12666592544248
1892	0.125935379725083
1893	0.125296573150667
1894	0.124629985559479
1895	0.123908941888792
1896	0.123379628654134
1897	0.123048207528326
1898	0.122968956255216
1899	0.122896240968366
1900	0.122800400725929
1901	0.122698685442203
1902	0.1227881690134
1903	0.123057680533124
1904	0.123147368772302
1905	0.123294142318828
1906	0.123519896505607
1907	0.123769151697503
1908	0.123737152265891
1909	0.123918320620837
1910	0.123905107587937
1911	0.1239615714073
1912	0.123819079580788
1913	0.123878407271201
1914	0.124118298394206
1915	0.124291329570287
1916	0.124586902695624
1917	0.124603452482587
1918	0.124445744375871
1919	0.124391328523889
1920	0.124281207015556
1921	0.123947909306623
1922	0.123793475563379
1923	0.123771556815426
1924	0.123739313593884
1925	0.123821911967251
1926	0.12359544493635
1927	0.123190327217406
1928	0.122988983903425
1929	0.122661738776028
1930	0.12236318114416
1931	0.122212021176816
1932	0.122112343437879
1933	0.121927131755201
1934	0.12171284434368
1935	0.121560809671717
1936	0.121671771846253
1937	0.121417884599914
1938	0.120933843352551
1939	0.120563561756759
1940	0.119946728621676
1941	0.119662915334168
1942	0.11963481914711
1943	0.119480958632305
1944	0.119379540556757
1945	0.119451718530735
1946	0.119112428160631
1947	0.11868026340868
1948	0.118484993349068
1949	0.118273612882005
1950	0.118127929510197
1951	0.118161977274484
1952	0.118206598319228
1953	0.118272279625297
1954	0.118301782955134
1955	0.118467237344217
1956	0.118512368324928
1957	0.118365519908938
1958	0.118345459860567
1959	0.118371122892557
1960	0.11832195751424
1961	0.118391280063101
1962	0.118607128960355
1963	0.118598115858518
1964	0.118458087089179
1965	0.118506561034234
1966	0.118505859663278
1967	0.118547105958556
1968	0.118882618124478
1969	0.118975725371534
1970	0.118864052098055
1971	0.118803441563399
1972	0.118753513200492
1973	0.118568527291608
1974	0.118452680100935
1975	0.118305042120788
1976	0.118247320397418
1977	0.11820886605026
1978	0.118207261702904
1979	0.118233239131051
1980	0.11835520916533
1981	0.118756455111757
1982	0.118787289438536
1983	0.118588507204471
1984	0.118562543437945
1985	0.118434576329659
1986	0.118264358119758
1987	0.118070434809925
1988	0.117977682202888
1989	0.117958392122217
1990	0.117906497682231
1991	0.117746846854192
1992	0.117709143621858
1993	0.117621968611105
1994	0.117262178933313
1995	0.117063593397982
1996	0.117121838915602
1997	0.117035548943776
1998	0.116656901047254
1999	0.116573669404006
2000	0.116612768471639
2001	0.116895220540159
2002	0.116777289492908
2003	0.116620671322654
2004	0.11654108541703
2005	0.116184230662335
2006	0.11603758942885
2007	0.116154762741172
2008	0.116185437171118
2009	0.116200228186423
2010	0.116135965251869
2011	0.116057063638422
2012	0.11603345703175
2013	0.11602011030917
2014	0.115879415982939
2015	0.115707218242029
2016	0.11551021094936
2017	0.115508836528017
2018	0.115531264940962
2019	0.115427571504196
2020	0.115490351345141
2021	0.115435702333157
2022	0.115122500515834
2023	0.114913165707996
2024	0.114813394054496
2025	0.114693127689842
2026	0.114467101107567
2027	0.114306191269251
2028	0.114223692194573
2029	0.114160971930969
2030	0.114115615995356
2031	0.114061673510826
2032	0.11404144618473
2033	0.114202726011281
2034	0.114012879462587
2035	0.113551751390163
2036	0.113367950216255
2037	0.113132615063587
2038	0.112910044340166
2039	0.112812076243704
2040	0.112778985439105
2041	0.112790037212639
2042	0.112668332329376
2043	0.112661463474279
2044	0.112554623521991
2045	0.112094705353801
2046	0.111845262406944
2047	0.11168479604767
2048	0.111744888253395
2049	0.111557680928006
2050	0.111312408556258
2051	0.111102720947571
2052	0.110680311811053
2053	0.110559138046908
2054	0.110850635215912
2055	0.110711246953001
2056	0.110355178620585
2057	0.11019013752855
2058	0.109985607373734
2059	0.10966033830853
2060	0.109231379729404
2061	0.109102498715726
2062	0.109142121310546
2063	0.108931730061871
2064	0.108710873005001
2065	0.108713741728989
2066	0.108645741288075
2067	0.108349590413321
2068	0.108059255568598
2069	0.107933152184103
2070	0.107744753840587
2071	0.10730016212877
2072	0.106981136667861
2073	0.106903641019285
2074	0.106677867565916
2075	0.106276152739293
2076	0.10592109746723
2077	0.105507405185531
2078	0.105231338792499
2079	0.104993364425433
2080	0.104849113507856
2081	0.10464688160657
2082	0.104553232031089
2083	0.104424710165366
2084	0.104287083777618
2085	0.103996716729506
2086	0.10351737237514
2087	0.103392008434448
2088	0.103364395265654
2089	0.103221912038646
2090	0.103239804361318
2091	0.103330721600327
2092	0.103284468862822
2093	0.103325286901829
2094	0.103885086381348
2095	0.103921580086787
2096	0.103517263241142
2097	0.103175228050745
2098	0.10288316957743
2099	0.102559757495092
2100	0.102362611533158
2101	0.10247746352926
2102	0.102303768853946
2103	0.10198365464097
2104	0.101709387305488
2105	0.101491418035433
2106	0.101017546783753
2107	0.100192233037159
2108	9.98187769299276E-02
2109	9.96466332231991E-02
2110	9.92191345163989E-02
2111	9.90225961699972E-02
2112	9.86328025289852E-02
2113	9.78494742648467E-02
2114	0.097152089085943
2115	9.64306804636853E-02
2116	9.58356063792104E-02
2117	9.52643449994473E-02
2118	9.48134021783447E-02
2119	9.40709362647451E-02
2120	9.32478043802712E-02
2121	9.26380087684739E-02
2122	9.19551974403111E-02
2123	9.11736479624319E-02
2124	9.06892375823596E-02
2125	8.98405682903978E-02
2126	0.088436217515006
2127	8.74286337983835E-02
2128	8.67893133212491E-02
2129	8.56871892828406E-02
2130	8.45215191463079E-02
2131	8.31798870541195E-02
2132	8.12272460021806E-02
2133	7.97025902930605E-02
2134	7.84220279948078E-02
2135	7.69801958116931E-02
2136	7.53948137892759E-02
2137	7.41644173570754E-02
2138	7.28821064566531E-02
2139	7.19303898341932E-02
2140	7.13089178001398E-02
2141	0.071079796180247
2142	7.10575470970352E-02
2143	7.13242445637553E-02
2144	7.17302851009529E-02
2145	7.25390930400607E-02
2146	7.32824476730294E-02
2147	7.43106214926678E-02
2148	7.49763605211261E-02
2149	7.55790830390556E-02
2150	7.61249551850383E-02
2151	7.66393597470064E-02
2152	7.67798309071668E-02
2153	0.076703387753402
2154	7.65744863290823E-02
2155	7.59010544889404E-02
2156	7.55555660766111E-02
2157	7.54226408934236E-02
2158	7.52342791063269E-02
2159	7.50418593976226E-02
2160	7.50359645384665E-02
2161	7.46372433654789E-02
2162	7.43183181786037E-02
2163	7.43429285710653E-02
2164	7.44753744009017E-02
2165	7.46836222785479E-02
2166	7.51868194231613E-02
2167	7.56922644981657E-02
2168	7.62265777690711E-02
2169	0.076718232838891
2170	7.74764490390584E-02
2171	7.79642266333475E-02
2172	0.078003209728166
2173	7.85687230149972E-02
2174	7.95849767450892E-02
2175	8.00887140102773E-02
2176	8.06943400127195E-02
2177	8.10638654230563E-02
2178	8.07900247325282E-02
2179	8.08414109170842E-02
2180	8.12932782681262E-02
2181	8.12841474815028E-02
2182	8.10278774879494E-02
2183	8.07760108763915E-02
2184	8.01969965881849E-02
2185	7.96538335396255E-02
2186	7.93330771955284E-02
2187	7.90059353191974E-02
2188	7.87119512898418E-02
2189	7.84777377818328E-02
2190	7.81266114296998E-02
2191	7.76386510880152E-02
2192	7.75639616878271E-02
2193	7.76449263329735E-02
2194	7.76554691233355E-02
2195	7.79293972482583E-02
2196	7.80662475616371E-02
2197	7.80939239456836E-02
2198	7.81030287086164E-02
2199	7.83756432654703E-02
2200	7.82202790029885E-02
2201	7.77170538952592E-02
2202	7.71887005044542E-02
2203	7.62266561457216E-02
2204	7.56358089556424E-02
2205	7.50616312605027E-02
2206	7.47230945293279E-02
2207	7.50515192155846E-02
2208	7.47913004339972E-02
2209	7.39394316795998E-02
2210	7.36680780970545E-02
2211	7.35883163741226E-02
2212	7.33195513681066E-02
2213	7.29462776423662E-02
2214	0.073068492830539
2215	7.27959472762075E-02
2216	7.21531446721935E-02
2217	7.18938615089301E-02
2218	7.20102186208155E-02
2219	7.20115347504026E-02
2220	7.22625835699631E-02
2221	7.16923073504394E-02
2222	7.06135546166562E-02
2223	7.02201220747228E-02
2224	0.069598086015404
2225	6.89572997405805E-02
2226	6.90879057192674E-02
2227	6.85274808191319E-02
2228	6.70580396039493E-02
2229	6.61653910762707E-02
2230	6.57129149236417E-02
2231	0.0647832769347
2232	6.36590296478833E-02
2233	6.24702894621158E-02
2234	6.07779737517538E-02
2235	5.96634981685278E-02
2236	5.92407784407038E-02
2237	5.80324608917929E-02
2238	5.63157166058899E-02
2239	0.055140785987927
2240	5.38508968805872E-02
2241	5.24976733058059E-02
2242	5.17000513481505E-02
2243	5.06440918181856E-02
2244	4.92551620348464E-02
2245	4.78584380841321E-02
2246	4.59976942118317E-02
2247	4.38518534027519E-02
2248	4.13278375266144E-02
2249	3.89691350888608E-02
2250	3.74504646460834E-02
2251	3.63159958049529E-02
2252	3.50810852817329E-02
2253	3.43589142350701E-02
2254	3.29311209028355E-02
2255	0.031325058319326
2256	2.94335227638125E-02
2257	2.69161440105248E-02
2258	2.50795761286909E-02
2259	2.31267728515915E-02
2260	2.16480669960069E-02
2261	2.07949158476001E-02
2262	1.98419409252019E-02
2263	1.91324658476111E-02
2264	1.81705846004856E-02
2265	1.71308974245641E-02
2266	1.62092630994177E-02
2267	0.015031666502033
2268	1.42391882834087E-02
2269	1.36777155401228E-02
2270	1.34727067316076E-02
2271	1.39653400107017E-02
2272	1.36758179425925E-02
2273	1.33511650942286E-02
2274	1.28722209056097E-02
2275	1.13295567097442E-02
2276	1.07837509321321E-02
2277	1.11604378733604E-02
2278	1.09780499503259E-02
2279	1.06400975398806E-02
2280	1.06914194861568E-02
2281	1.09250635128353E-02
2282	1.07922601719531E-02
2283	0.01113816422458
2284	1.09144464969045E-02
2285	9.68932349686677E-03
2286	8.90751919866074E-03
2287	8.09394219480439E-03
2288	7.38994534729078E-03
2289	6.7371213629806E-03
2290	6.58769017820636E-03
2291	5.51097943143055E-03
2292	4.47622520432887E-03
2293	4.44320584803225E-03
2294	4.04876645004737E-03
2295	4.24728602220733E-03
2296	4.58182283497798E-03
2297	4.71980090668356E-03
2298	5.34821844728829E-03
2299	5.20813393007046E-03
2300	5.01670136071071E-03
2301	5.00585793036614E-03
2302	4.43849744033983E-03
2303	4.15927244686067E-03
2304	4.44354285083536E-03
2305	4.39834446184623E-03
2306	3.81730727928408E-03
2307	3.9608252829521E-03
2308	5.01803930412022E-03
2309	4.72936495250518E-03
2310	3.58540462535893E-03
2311	3.50422468862386E-03
2312	3.26091175328284E-03
2313	3.11111943114196E-03
2314	3.81940888074294E-03
2315	4.17133451633892E-03
2316	3.80308699121514E-03
2317	4.10342286174696E-03
2318	5.28061732558018E-03
2319	5.80823607902043E-03
2320	6.33207671377367E-03
2321	6.32283804164666E-03
2322	5.59733446160382E-03
2323	5.53534436669675E-03
2324	4.94426744107772E-03
2325	5.35130912269096E-03
2326	7.49184311496417E-03
2327	7.91106024032957E-03
2328	7.79872015536738E-03
2329	7.68309578180863E-03
2330	6.67836895636726E-03
2331	5.86417344393529E-03
2332	4.78904024425278E-03
2333	4.56560804575472E-03
2334	4.62538632027939E-03
2335	4.5379607157802E-03
2336	5.13757328764077E-03
2337	5.75904196547549E-03
2338	6.46573522109267E-03
2339	6.44786831569744E-03
2340	6.1135882290453E-03
2341	6.24774397881306E-03
2342	6.09863831026045E-03
2343	5.6543694283272E-03
2344	5.3981598194967E-03
2345	5.61711623421052E-03
2346	5.60259724263474E-03
2347	5.33791336988775E-03
2348	5.28514839034385E-03
[truncated: 152 more rows]
