# Supplementary material for: Machine learning-assisted non-destructive plasticizer identification and quantification in historical PVC objects based on IR spectroscopy
Source: Sci Rep. 2022 Mar 23;12:5017. doi: 10.1038/s41598-022-08862-1 (PMC8943100; doi:10.1038/s41598-022-08862-1)
Supplement: Supplementary file 1 — Supplementary Information 1. [file 41598_2022_8862_MOESM1_ESM.zip › Plasticizers_PVC_data/NIR_all/P142_idle.txt]

Wavelength	C:\Documents and Settings\All Users\Application Data\ASD\Indico Pro\Projects\David\P142_idle.txt
350	0.421579514241067
351	0.377969773596971
352	0.460152589598551
353	0.444472910680076
354	0.331829909613566
355	0.240510157954203
356	0.225020449364561
357	0.237082460349582
358	0.222709328040398
359	0.222727808102852
360	0.223752197913313
361	0.213637993232836
362	0.201202833380688
363	0.185382294969792
364	0.169746389480987
365	0.173910115407897
366	0.165556061601048
367	0.145467489713816
368	0.152956261401971
369	0.157340413771268
370	0.152128018711189
371	0.141026725267817
372	0.133914280918952
373	0.130284835756345
374	0.12620802188705
375	0.123914371144039
376	0.122401472109419
377	0.121224252836238
378	0.126467680195636
379	0.129547685266427
380	0.126059032781039
381	0.120295667109449
382	0.1207508335241
383	0.124225788640525
384	0.106860916710899
385	0.11016736172588
386	0.128740299770074
387	0.12845831043266
388	0.136709253809852
389	0.145004146994011
390	0.136660779193257
391	0.139626525031147
392	0.14809039405284
393	0.151803107370578
394	0.147944497395194
395	0.14754726104671
396	0.157010388846977
397	0.171836019272531
398	0.182471411533321
399	0.186220173587698
400	0.186554874356638
401	0.194169245293488
402	0.208647608457081
403	0.222198358621148
404	0.236330234617936
405	0.253932871828962
406	0.277668413851694
407	0.302959685719065
408	0.331622229520727
409	0.365238217243017
410	0.400523969287528
411	0.435858375077322
412	0.4711910101862
413	0.509491734587446
414	0.545814413989603
415	0.578694717819872
416	0.609809331035544
417	0.640950044871849
418	0.670436298928752
419	0.693818670331793
420	0.715920557083751
421	0.735308486172342
422	0.749036534858341
423	0.764955904450523
424	0.781300596991937
425	0.796105515784228
426	0.814647918459421
427	0.832848779142014
428	0.848416547384162
429	0.865306691765999
430	0.880042984837518
431	0.892628505563711
432	0.908219361902791
433	0.923420174052343
434	0.937299721454286
435	0.950097023976846
436	0.962443445312763
437	0.973498533200586
438	0.982289082535493
439	0.990780778244053
440	0.998341236131465
441	1.00439744666027
442	1.01063296314553
443	1.01706634577652
444	1.02299549363692
445	1.02571993010775
446	1.03149728674128
447	1.04050041800272
448	1.04557242277996
449	1.05257060011329
450	1.06076502776175
451	1.06628664052437
452	1.0727327324998
453	1.07966474672934
454	1.08601395436921
455	1.09403804481697
456	1.10210974840107
457	1.10864589712565
458	1.11370729794973
459	1.11891373376595
460	1.12463057192622
461	1.12880212536296
462	1.13277466455511
463	1.1367564722641
464	1.14004377325155
465	1.14317438738993
466	1.14622105326707
467	1.14911079141837
468	1.15213368067698
469	1.15495518104253
470	1.15727784706965
471	1.15986708321164
472	1.1618658110729
473	1.16321148809304
474	1.16642525678922
475	1.16928287409217
476	1.17101479935036
477	1.17251500952411
478	1.17456057783206
479	1.17655669662638
480	1.1770076667539
481	1.17814221264434
482	1.179834377071
483	1.18135234568027
484	1.18300349934469
485	1.18481605076284
486	1.18656113909536
487	1.18697612386917
488	1.18825541180246
489	1.19100101098255
490	1.19288957195881
491	1.19492908658046
492	1.19711800195709
493	1.19872236813301
494	1.2004654198257
495	1.2021946003031
496	1.20348134263747
497	1.20466345658926
498	1.20609727938431
499	1.20789915518566
500	1.20912857734208
501	1.21029623253683
502	1.21170581760037
503	1.21306442820935
504	1.21461456679723
505	1.21618130904104
506	1.21709710644991
507	1.2183685905778
508	1.2198247473203
509	1.22082383544228
510	1.22232469425713
511	1.22387392027654
512	1.22482579216053
513	1.22517703346015
514	1.2259658551992
515	1.22754975689679
516	1.22844932223207
517	1.22896219739001
518	1.22932261444155
519	1.22970661562637
520	1.23032496142468
521	1.23114283151716
522	1.23197166038034
523	1.23288377820223
524	1.23355046420397
525	1.23369362535478
526	1.23389708579451
527	1.23451980649507
528	1.23557378725045
529	1.23619337215915
530	1.23683961424356
531	1.23767748946547
532	1.23847014075513
533	1.23921946556857
534	1.2401416376653
535	1.24159298744286
536	1.24256017748339
537	1.24312132593109
538	1.24369479382474
539	1.24477836260095
540	1.24592557062194
541	1.24677213837097
542	1.24748022329466
543	1.24824780860163
544	1.24916789716355
545	1.25025890581003
546	1.25099888674547
547	1.25152374335669
548	1.25235805899519
549	1.25330343999853
550	1.25415126412437
551	1.25473148241991
552	1.25533183456262
553	1.25596089438283
554	1.25656091723785
555	1.25694531619413
556	1.25754862389997
557	1.25835816973107
558	1.25867937978622
559	1.2590718243176
560	1.25959515457607
561	1.26006308526771
562	1.2601587920772
563	1.26021385296068
564	1.26066648007213
565	1.261478486816
566	1.26215274071335
567	1.26240756877274
568	1.2625786320128
569	1.26285175635078
570	1.26330754582686
571	1.2639168621564
572	1.26449034339051
573	1.26503568780234
574	1.26564447649398
575	1.26607147223434
576	1.26634182072966
577	1.26662129097979
578	1.26750664192161
579	1.26827522827589
580	1.26885562134631
581	1.27091300654712
582	1.27323649495251
583	1.27530762515403
584	1.27716546364346
585	1.27787853311688
586	1.27785353591766
587	1.27793051427487
588	1.27735341463077
589	1.27628624448816
590	1.27505672610713
591	1.2739623983969
592	1.27302860448909
593	1.2720561073641
594	1.27042281441903
595	1.26823983535616
596	1.26546003165491
597	1.26190845113906
598	1.25851260039686
599	1.25508239736183
600	1.2511682237871
601	1.24651658419942
602	1.24261586805389
603	1.24065315633787
604	1.24083620724269
605	1.24185079737988
606	1.24325445202858
607	1.24564287783541
608	1.24806922852326
609	1.2504609238454
610	1.25325272036082
611	1.25708523895203
612	1.26167217856041
613	1.26641549239136
614	1.27070944977496
615	1.27407033559725
616	1.27647371701608
617	1.27865449916881
618	1.28047541133023
619	1.28187165823522
620	1.28280616655341
621	1.28242118650188
622	1.28093086172528
623	1.27899164321894
624	1.27747286767179
625	1.27597302496902
626	1.27421267186139
627	1.27266138280371
628	1.27114867285541
629	1.26970938242396
630	1.26863463341619
631	1.26758470376375
632	1.26652190382631
633	1.26554750853664
634	1.26516696845468
635	1.26493802835937
636	1.26448309187674
637	1.26447436856615
638	1.26458444653599
639	1.26453831999658
640	1.26416501999599
641	1.26365819755865
642	1.26320553357328
643	1.2630046713367
644	1.26283563485132
645	1.26252109448929
646	1.26196678711517
647	1.26148227937116
648	1.26091403204366
649	1.2602287274792
650	1.25974592966601
651	1.25931929961006
652	1.25879051724495
653	1.25796149305706
654	1.25700315811908
655	1.25595879938825
656	1.25482636226863
657	1.25347534958285
658	1.25222829785405
659	1.25116743050606
660	1.24962698378491
661	1.24798135369887
662	1.24629033733881
663	1.24427278943482
664	1.24221833540415
665	1.23999036067375
666	1.23736914116297
667	1.23491123954337
668	1.23264707904918
669	1.23049845391643
670	1.22825902861177
671	1.22627173981498
672	1.22460019344285
673	1.2229045928916
674	1.22163815730569
675	1.22090957718611
676	1.22063637723413
677	1.22027642331019
678	1.2201121759216
679	1.22041861847954
680	1.22089471330098
681	1.22143897783045
682	1.22193426142248
683	1.22218512595855
684	1.22261481892715
685	1.22306493096764
686	1.2231276667268
687	1.22323071407955
688	1.22345549095544
689	1.22375568741164
690	1.22388012334279
691	1.22388179842007
692	1.22382122683034
693	1.22377647837282
694	1.22356356156494
695	1.22321345111614
696	1.22286375730795
697	1.22247110509112
698	1.22204815012783
699	1.22163352150149
700	1.22135059077253
701	1.22104968392117
702	1.22066436509025
703	1.2202844123036
704	1.21968305767571
705	1.21888463213276
706	1.21805597872351
707	1.2173931030355
708	1.21691426846204
709	1.21653810562659
710	1.21597439695386
711	1.21549032320588
712	1.2150634887614
713	1.21420912077751
714	1.2134143606636
715	1.21272024918304
716	1.21197730248636
717	1.21126297749948
718	1.21057415386157
719	1.20987087600367
720	1.20902319284272
721	1.20803859851077
722	1.20700498351501
723	1.20613855203617
724	1.2051567591946
725	1.20415636786385
726	1.20333708181297
727	1.20242227574547
728	1.20137469291239
729	1.20022211487438
730	1.19908509883872
731	1.19797882577044
732	1.19695900066368
733	1.19612908824268
734	1.19493403590741
735	1.19353647702359
736	1.19230583250553
737	1.19135424887653
738	1.19027007647704
739	1.18888596311983
740	1.18768949754227
741	1.18637320968663
742	1.18508893372653
743	1.18431189453838
744	1.18353971356011
745	1.18248604063398
746	1.18106727154943
747	1.179853991367
748	1.17882663554204
749	1.177898270423
750	1.17692220810903
751	1.17591583730236
752	1.17499116057304
753	1.17427103564753
754	1.17323490883176
755	1.17206865530466
756	1.17105089357122
757	1.17030737999582
758	1.16951798904733
759	1.16854483884281
760	1.16747214683658
761	1.16623161601907
762	1.16505291248833
763	1.16419428784625
764	1.16318134518925
765	1.16216151839214
766	1.16122222609293
767	1.16009577307783
768	1.15914757463897
769	1.15828122482458
770	1.15706647405946
771	1.15588909276849
772	1.15469708174644
773	1.15341368082374
774	1.15228991880773
775	1.15132823808053
776	1.15041408192167
777	1.14925923268581
778	1.14813376420443
779	1.14685749044341
780	1.14518002675998
781	1.14403089195448
782	1.14324723867713
783	1.14242702171608
784	1.14089277614673
785	1.13939602518705
786	1.13815019206533
787	1.13693725639558
788	1.1354639027734
789	1.13403469847249
790	1.13298673325606
791	1.13192871103031
792	1.13068212125182
793	1.12926970803362
794	1.12801658311139
795	1.1267325867923
796	1.12543119662969
797	1.12415954611672
798	1.12267848913332
799	1.121164261644
800	1.11979337695325
801	1.11863747434146
802	1.11755196328541
803	1.11633976413924
804	1.11476621440003
805	1.11317680112983
806	1.11160504679724
807	1.11007961865807
808	1.10895699352377
809	1.10773565758285
810	1.10629918869973
811	1.10508655861555
812	1.10377906519344
813	1.1024203979571
814	1.1011308842356
815	1.09961672605908
816	1.09797611069656
817	1.09638239113852
818	1.09507378105558
819	1.09378897321276
820	1.09250150598655
821	1.09127320162287
822	1.09009139051557
823	1.08884662262436
824	1.08748961448179
825	1.08619618391403
826	1.08500069896847
827	1.08378053833504
828	1.08226480241253
829	1.08069820033574
830	1.07936578788887
831	1.07836527882245
832	1.07704076877235
833	1.07561695030506
834	1.07428636985771
835	1.0731724583179
836	1.07213539733857
837	1.07103246312363
838	1.0697756447685
839	1.06872820851303
840	1.06777018040517
841	1.06667474767978
842	1.06505341705602
843	1.0635911046879
844	1.06222829173435
845	1.06067322907888
846	1.059648552462
847	1.05876730907832
848	1.05765831142205
849	1.05624983780324
850	1.05499202184574
851	1.05381029641829
852	1.05234132227834
853	1.05072373123914
854	1.04936195350608
855	1.04841101182121
856	1.04709175299721
857	1.04582901542062
858	1.0446233847633
859	1.0431451082392
860	1.04167093603657
861	1.04013237869339
862	1.03843637350698
863	1.03664127623615
864	1.0351804297485
865	1.03402572464672
866	1.03269660549913
867	1.03138034031207
868	1.02996494572483
869	1.02839006755069
870	1.02713168829286
871	1.02589527693367
872	1.02454968762964
873	1.02315668911069
874	1.02194057892561
875	1.02074811162001
876	1.01938840989872
877	1.01818701199285
878	1.01692533458961
879	1.01540435198586
880	1.01344589144149
881	1.01172779023661
882	1.01020627691166
883	1.00864204897271
884	1.00726024978731
885	1.00545272436989
886	1.00326817138732
887	1.00169622524743
888	0.999993023201689
889	0.998063980255345
890	0.996009073270729
891	0.993803228775693
892	0.991502531063103
893	0.989256061551136
894	0.987350727357029
895	0.985414421358931
896	0.983407335565059
897	0.981390968864832
898	0.979519104728893
899	0.977533479842441
900	0.975487764792327
901	0.974004135756447
902	0.972117462697427
903	0.969916726399582
904	0.967774820872784
905	0.96548801259184
906	0.96336045150065
907	0.961421699705879
908	0.959283840584552
909	0.957482333689996
910	0.955674066238422
911	0.953458879280155
912	0.951767589355384
913	0.950090507082397
914	0.948343451714853
915	0.947103135941231
916	0.946123923826167
917	0.94510760706066
918	0.943910637103685
919	0.943171095805601
920	0.942714060915811
921	0.942294368471366
922	0.941622584550284
923	0.941262341570423
924	0.940930805630271
925	0.94031411496534
926	0.93991083573497
927	0.939568846069679
928	0.939087616116634
929	0.938256239626936
930	0.937735585978346
931	0.937296953048214
932	0.936671877190839
933	0.936228480248686
934	0.935571635918426
935	0.934861509720692
936	0.934640521633209
937	0.934202857814523
938	0.933733199344561
939	0.933316467019224
940	0.932307868923985
941	0.931344377773974
942	0.930523201270298
943	0.929651856455342
944	0.928840076373899
945	0.92802386819642
946	0.927278228098771
947	0.927109898046103
948	0.926200487439733
949	0.924890540601524
950	0.924071521059186
951	0.922926746986929
952	0.921730338085264
953	0.920678090422464
954	0.919737761855883
955	0.918798132868122
956	0.91795565981629
957	0.917225257485805
958	0.915896252521523
959	0.914471324532153
960	0.913254701807086
961	0.912304408447299
962	0.911326675369011
963	0.910111584428558
964	0.908667790835306
965	0.907557160783206
966	0.906515333613648
967	0.905491508195297
968	0.904561158300421
969	0.90355840390548
970	0.902414339431271
971	0.901183300098498
972	0.900132378712712
973	0.899351080962751
974	0.898310905498646
975	0.896476524517997
976	0.895233777240012
977	0.894004592137612
978	0.892565531061836
979	0.89138001881579
980	0.890288273541289
981	0.889056055230493
982	0.887581963640973
983	0.886337731432101
984	0.885235818654345
985	0.884048426692892
986	0.882477640460909
987	0.881025813553571
988	0.879810785075355
989	0.878750087096942
990	0.877500083837113
991	0.876070823810453
992	0.874657996301192
993	0.873466615646634
994	0.872041920990643
995	0.870390608140744
996	0.868672156482282
997	0.867203322516545
998	0.865907976567263
999	0.864654802613377
1000	0.863275539332723
1001	0.798058206454748
1002	0.796727998152589
1003	0.795383259758324
1004	0.794238996990378
1005	0.7927846116465
1006	0.791346636083506
1007	0.789628633908272
1008	0.786944634305964
1009	0.785398432708346
1010	0.784487518020153
1011	0.783328645011785
1012	0.782360285012638
1013	0.782352250607213
1014	0.780943520174723
1015	0.778759113433449
1016	0.776912878652542
1017	0.774484265814242
1018	0.772805961685897
1019	0.771457542805485
1020	0.770117127276884
1021	0.769224980795156
1022	0.768026296915397
1023	0.766647415445359
1024	0.765400183504022
1025	0.76430419856587
1026	0.762957634405795
1027	0.760906078714883
1028	0.759971225157161
1029	0.758979655049998
1030	0.757840545204151
1031	0.75735470838496
1032	0.757898927089083
1033	0.757372630815362
1034	0.756962581489079
1035	0.755816513267767
1036	0.753432130361083
1037	0.752137254340999
1038	0.75101072749535
1039	0.749895551042416
1040	0.749393911484459
1041	0.74859423662666
1042	0.747545089921326
1043	0.746479554625105
1044	0.745403809614695
1045	0.744349654679633
1046	0.743409069907132
1047	0.742554186847808
1048	0.74136065265908
1049	0.739936849810017
1050	0.739013039461729
1051	0.738153970731889
1052	0.737181719050006
1053	0.736552424936885
1054	0.73576168278812
1055	0.734781458413402
1056	0.733668950893763
1057	0.732250563950469
1058	0.731409862982152
1059	0.730989796564264
1060	0.72997244541686
1061	0.729186015103608
1062	0.729009772791147
1063	0.728132027248547
1064	0.726578686144249
1065	0.725533363979294
1066	0.724615923148386
1067	0.723584349615107
1068	0.722715638419245
1069	0.721631113979982
1070	0.720274057871939
1071	0.719116519174312
1072	0.717632432442523
1073	0.716676707560527
1074	0.716498543447927
1075	0.715741720613535
1076	0.715021376212292
1077	0.714239183225771
1078	0.713016502270921
1079	0.710983669295851
1080	0.709811582604827
1081	0.708807778833329
1082	0.707889277237994
1083	0.707401434335666
1084	0.706598875769123
1085	0.705707954541163
1086	0.704743617639921
1087	0.703699807499144
1088	0.702687339897567
1089	0.701721582294692
1090	0.700564155758588
1091	0.699361759219023
1092	0.697935225017289
1093	0.696580549064
1094	0.695687189249549
1095	0.694632101224901
1096	0.693561458972114
1097	0.692296277823543
1098	0.690503747021858
1099	0.68937975962023
1100	0.688650530814531
1101	0.687622124215533
1102	0.686765264995961
1103	0.685802070833151
1104	0.684706600522931
1105	0.683446792748424
1106	0.682137218888845
1107	0.680871255233334
1108	0.679220567242005
1109	0.677989495131114
1110	0.677031848254062
1111	0.675843600732674
1112	0.67483037155331
1113	0.673518500634667
1114	0.671925990558705
1115	0.670099676101122
1116	0.66821177714097
1117	0.665843788094046
1118	0.663966315094394
1119	0.662524149713863
1120	0.660488470198575
1121	0.658398969428393
1122	0.656093841012486
1123	0.653071865228863
1124	0.650594246448771
1125	0.648378340059266
1126	0.646251404267059
1127	0.643998668211734
1128	0.641288354109311
1129	0.638605466765776
1130	0.636328362010457
1131	0.633870204829503
1132	0.631221526652914
1133	0.628997976109217
1134	0.626854692475438
1135	0.624671279660816
1136	0.622935328895632
1137	0.620842321774901
1138	0.618122888178032
1139	0.616032579568224
1140	0.614593685671407
1141	0.612626683706432
1142	0.610607986464688
1143	0.608544606077
1144	0.606211183729045
1145	0.603623774713697
1146	0.601515443951425
1147	0.599893142302699
1148	0.597961019808473
1149	0.59531186988068
1150	0.592450514518405
1151	0.589093407126131
1152	0.585880869354621
1153	0.582535862809827
1154	0.579014409667577
1155	0.575596443576598
1156	0.571570443191667
1157	0.56681282115704
1158	0.562587119227156
1159	0.558439126786003
1160	0.554000044092977
1161	0.549480341014934
1162	0.545206608226574
1163	0.540638173802033
1164	0.536253075438759
1165	0.532872409412774
1166	0.529640722614622
1167	0.526142084560831
1168	0.523249183097628
1169	0.520592494842349
1170	0.517845664869468
1171	0.515485446749379
1172	0.513768377853732
1173	0.51162938120896
1174	0.509484364926728
1175	0.507303630866396
1176	0.505200101100214
1177	0.50285924012361
1178	0.50041011328594
1179	0.497744404650729
1180	0.494886753723477
1181	0.49185494360027
1182	0.488621101265329
1183	0.485574516154168
1184	0.482737422580009
1185	0.47988381871195
1186	0.477016102062017
1187	0.474386150102251
1188	0.472223313549489
1189	0.470432296545196
1190	0.468923118732626
1191	0.467909965944824
1192	0.467094652770138
1193	0.466335762473386
1194	0.466152852067839
1195	0.46663299503383
1196	0.467100604422439
1197	0.467735841535523
1198	0.468703017425545
1199	0.469900867307455
1200	0.471334433506958
1201	0.472914391251574
1202	0.474449932666629
1203	0.475778955152957
1204	0.47706036218544
1205	0.478660396023795
1206	0.480388275114791
1207	0.482091188603314
1208	0.483853683930865
1209	0.485465044034167
1210	0.487037209308014
1211	0.488814544110031
1212	0.490793250432433
1213	0.492632455859088
1214	0.494508928244332
1215	0.496479212103622
1216	0.49843488907243
1217	0.500283103048866
1218	0.502189124443602
1219	0.504181533066838
1220	0.505633569671503
1221	0.507041886314176
1222	0.508840843299123
1223	0.51034748814013
1224	0.511754211937694
1225	0.513385715798139
1226	0.51480238817274
1227	0.515964497452603
1228	0.517023806116052
1229	0.517921244376032
1230	0.518669850091938
1231	0.519533888546194
1232	0.520227079050101
1233	0.520874932218236
1234	0.521498541253557
1235	0.522025892654119
1236	0.522401595411358
1237	0.522854400744527
1238	0.523167923023517
1239	0.523262487146654
1240	0.523274038338667
1241	0.523500317972771
1242	0.523558384109515
1243	0.523605101079698
1244	0.523505083020897
1245	0.523220889948982
1246	0.523063855235786
1247	0.522991751433018
1248	0.522893586903353
1249	0.522683129112325
1250	0.522334401074137
1251	0.521828320905757
1252	0.521385761492967
1253	0.521173173576183
1254	0.520753972732244
1255	0.520310306090588
1256	0.519862449478415
1257	0.51953578771468
1258	0.519166294555868
1259	0.518769352067154
1260	0.518581964410556
1261	0.518076087598526
1262	0.517265860296756
1263	0.516871548185084
1264	0.516666015368543
1265	0.516087649209244
1266	0.515286298986651
1267	0.514498930449468
1268	0.513972818617447
1269	0.513566334262007
1270	0.513165899592622
1271	0.512864575608249
1272	0.512275359372101
1273	0.511491087156962
1274	0.510911627407256
1275	0.510366428287179
1276	0.509731309449901
1277	0.509063879581193
1278	0.508390126241271
1279	0.507774606826774
1280	0.507185456883428
1281	0.506566781204775
1282	0.505866887741832
1283	0.505172936882287
1284	0.504579861865001
1285	0.50382225956727
1286	0.502861142733153
1287	0.50210877563627
1288	0.501460653224551
1289	0.500705453393041
1290	0.499956223383507
1291	0.499289437796455
1292	0.498351534654841
1293	0.497145403887347
1294	0.496442012651256
1295	0.495981992686976
1296	0.495277344756397
1297	0.494792568839286
1298	0.494192167256917
1299	0.493199034749316
1300	0.492593939593167
1301	0.492061797665245
1302	0.491166780706636
1303	0.490456906331992
1304	0.49006933017475
1305	0.489320581927178
1306	0.488356773756246
1307	0.487365617404376
1308	0.486725889609409
1309	0.485766697855741
1310	0.484514351400615
1311	0.483994790285652
1312	0.48349463973304
1313	0.482381434201588
1314	0.481577972449843
1315	0.480897984044671
1316	0.47983495143018
1317	0.479020705247119
1318	0.4786972643671
1319	0.478259014894154
1320	0.477417453716163
1321	0.476313653124806
1322	0.474941161732516
1323	0.473849066555813
1324	0.473260421387305
1325	0.472619804032518
1326	0.47197517016272
1327	0.47135104968455
1328	0.47062624604926
1329	0.469768487509616
1330	0.468879604370419
1331	0.468075150693352
1332	0.466924611614824
1333	0.465573237430744
1334	0.464619788494864
1335	0.463865766778971
1336	0.462964998794781
1337	0.462075832522981
1338	0.461062070543327
1339	0.459951144496597
1340	0.458710269906979
1341	0.45740576788172
1342	0.456177153880861
1343	0.454739459176227
1344	0.45316123949292
1345	0.451679560039496
1346	0.450037047115468
1347	0.448037531295623
1348	0.446110360756579
1349	0.444345511523642
1350	0.442229960167947
1351	0.439998421597465
1352	0.437943948099157
1353	0.435699732932935
1354	0.433323055910091
1355	0.430965151443972
1356	0.428545472455454
1357	0.426219853778479
1358	0.423908975376423
1359	0.421631585554564
1360	0.41926998251139
1361	0.416966363408163
1362	0.414589006913662
1363	0.412037618331301
1364	0.409486517487931
1365	0.406796498642404
1366	0.403942827005029
1367	0.401103110283164
1368	0.398250280356071
1369	0.395410519047325
1370	0.392518646190629
1371	0.389508192972484
1372	0.386593632763975
1373	0.383648386448668
1374	0.38063677677681
1375	0.377865552558846
1376	0.37514956758905
1377	0.372476800347888
1378	0.370062018434412
1379	0.367757171345913
1380	0.365392508757462
1381	0.36322764441964
1382	0.361431245822117
1383	0.359695773448685
1384	0.358139062328865
1385	0.356877328291634
1386	0.355547801099866
1387	0.354109317763375
1388	0.352734843060452
1389	0.351431695601864
1390	0.350185050702736
1391	0.349008046477738
1392	0.34792325261072
1393	0.346896097718306
1394	0.3460159035176
1395	0.345100768670713
1396	0.344195422719591
1397	0.343506513463524
1398	0.342731830122943
1399	0.341930753799689
1400	0.341271318296251
1401	0.340709549006376
1402	0.340249580974604
1403	0.339619574680871
1404	0.338966657307984
1405	0.338497066754396
1406	0.33778302533744
1407	0.33697344876074
1408	0.336265044001182
1409	0.335447749471771
1410	0.334770808348995
1411	0.334301539877102
1412	0.333834223645375
1413	0.33330159952459
1414	0.332809444280145
1415	0.332396180382747
1416	0.331949033094023
1417	0.331576095257901
1418	0.331187688442606
1419	0.330718419609843
1420	0.330340429556903
1421	0.329971568050765
1422	0.329548155917268
1423	0.328882194720684
1424	0.328639861714474
1425	0.328570247231375
1426	0.328580194851096
1427	0.328648709325111
1428	0.329021814331679
1429	0.329569193599985
1430	0.329987575120155
1431	0.330547505915929
1432	0.331385332227638
1433	0.332119908017589
1434	0.332821004715022
1435	0.33371701479619
1436	0.334498957130575
1437	0.335068202593473
1438	0.335532608414767
1439	0.33595171224147
1440	0.336340662958741
1441	0.336573422106809
1442	0.336886472853282
1443	0.337291315521548
1444	0.337529690873451
1445	0.337785958313112
1446	0.33813960447121
1447	0.338414058921735
1448	0.338640376731453
1449	0.338898506610877
1450	0.339138545708163
1451	0.33935705347209
1452	0.339563381744022
1453	0.339641526525929
1454	0.339623519991759
1455	0.339596390216538
1456	0.339515581177125
1457	0.339452314581751
1458	0.339506144823266
1459	0.339514113772523
1460	0.339349905952169
1461	0.339189755643238
1462	0.338950756908562
1463	0.338762327107615
1464	0.338631214983372
1465	0.338490312271672
1466	0.338431172657884
1467	0.338101595719364
1468	0.337777053170794
1469	0.337516891221487
1470	0.337313116712591
1471	0.337059575343105
1472	0.336797138457085
1473	0.336619650632209
1474	0.336478130605547
1475	0.336464148307254
1476	0.336398412252304
1477	0.336099956465337
1478	0.335849065095202
1479	0.335725882176044
1480	0.335550654385885
1481	0.335316876103039
1482	0.335077851016287
1483	0.334822193305602
1484	0.334588755838279
1485	0.334419726888475
1486	0.33397841478313
1487	0.333332147493641
1488	0.333025403935309
1489	0.332913590721354
1490	0.332681872187225
1491	0.332437467135597
1492	0.332215605332752
1493	0.331805550161259
1494	0.331342248652816
1495	0.331080183540831
1496	0.33078565339888
1497	0.330424410068851
1498	0.330114523386312
1499	0.32977168751406
1500	0.32953327444525
1501	0.329335727405501
1502	0.328981493996363
1503	0.328611502667243
1504	0.328258589473608
1505	0.327860145263955
1506	0.32746472726589
1507	0.327119250762601
1508	0.326775684675933
1509	0.326356576902598
1510	0.325952888123937
1511	0.325571200627837
1512	0.325091177566012
1513	0.324562538824884
1514	0.324107682719928
1515	0.323800726291162
1516	0.323384865843197
1517	0.322854069596937
1518	0.322388269576502
1519	0.321955384843434
1520	0.321518367737107
1521	0.321148379193617
1522	0.320815820267508
1523	0.320544706692201
1524	0.319972001141337
1525	0.319516282138699
1526	0.319138159191621
1527	0.3185958458724
1528	0.318045498601608
1529	0.317651867835283
1530	0.317303196646038
1531	0.316819824621735
1532	0.316455348176955
1533	0.316234076358637
1534	0.31577514919245
1535	0.315298766181438
1536	0.315015861952617
1537	0.314699585504994
1538	0.31426511775263
1539	0.313799967187717
1540	0.313501282897236
1541	0.313226492425691
1542	0.312776261471946
1543	0.312404795230845
1544	0.312114927172399
1545	0.311663655199039
1546	0.311026757999085
1547	0.310513523682241
1548	0.310123511060195
1549	0.309583371835937
1550	0.309161487848996
1551	0.308903549233854
1552	0.308442457854398
1553	0.307883970582926
1554	0.307535600962894
1555	0.307218652997682
1556	0.306872629123344
1557	0.306592917686632
1558	0.306211092259258
1559	0.305717466341398
1560	0.305108383441108
1561	0.30459138494591
1562	0.304171659896647
1563	0.303562224133225
1564	0.303070380531809
1565	0.302674253133082
1566	0.302215246852762
1567	0.301812313591362
1568	0.301260538702614
1569	0.30055548949084
1570	0.29987854117016
1571	0.29932676943988
1572	0.298890895801532
1573	0.298473145272841
1574	0.297908056012991
1575	0.297202774458779
1576	0.296642259134135
1577	0.296160476057136
1578	0.295658826219069
1579	0.295234358592338
1580	0.294677088534311
1581	0.293947209989705
1582	0.293256483861622
1583	0.292679377141681
1584	0.292216238373293
1585	0.291718092230025
1586	0.291261517995862
1587	0.290940178849008
1588	0.290415701792548
1589	0.289780025994584
1590	0.289275943726535
1591	0.288675899802216
1592	0.288038230117754
1593	0.287542044684597
1594	0.287043070606598
1595	0.286550376007367
1596	0.286038447632739
1597	0.285489339298304
1598	0.28496923336048
1599	0.284323332352629
1600	0.283722571574096
1601	0.283164612014093
1602	0.28251413146439
1603	0.28196351971709
1604	0.281459698405767
1605	0.280909391796945
1606	0.280383162017776
1607	0.279854234038014
1608	0.279151940928053
1609	0.278409196119781
1610	0.277680585920197
1611	0.276799687913306
1612	0.275836294854689
1613	0.274828261375457
1614	0.273935895930363
1615	0.273194451512099
1616	0.272335451725984
1617	0.271390510877869
1618	0.270374666165548
1619	0.269112225162922
1620	0.267920216019214
1621	0.266967333304603
1622	0.265954562546418
1623	0.26495983556649
1624	0.264039821843788
1625	0.262904215746741
1626	0.261744894943614
1627	0.260946907826037
1628	0.260220669888122
1629	0.259394560359458
1630	0.258747679895458
1631	0.258172894424141
1632	0.257446116931725
1633	0.256849736976486
1634	0.256347292988012
1635	0.255674473931867
1636	0.25505071206162
1637	0.254494371278364
1638	0.253686827201744
1639	0.252734105294538
1640	0.251700294472501
1641	0.250270380009805
1642	0.248834887766851
1643	0.24744947170731
1644	0.2456375122384
1645	0.243762755239707
1646	0.241764159765911
1647	0.239181592733632
1648	0.23641441775139
1649	0.233559926662176
1650	0.230454035933905
1651	0.227350098917752
1652	0.224159271103507
1653	0.220874318302239
1654	0.217711284071328
1655	0.214562137764294
1656	0.211533630429375
1657	0.208849461145408
1658	0.20641755351769
1659	0.204308831680878
1660	0.202744443581414
1661	0.201370443126063
1662	0.199944487884283
1663	0.198679376832156
1664	0.197405685160008
1665	0.196159908672614
1666	0.195098392095701
1667	0.194221924993782
1668	0.193418571855795
1669	0.192484340029367
1670	0.191455199007115
1671	0.190372327545654
1672	0.189166248100455
1673	0.187910832375566
1674	0.186779205029482
1675	0.185567792166702
1676	0.184009216766788
1677	0.182392909266001
1678	0.180689245720288
1679	0.178436374068043
1680	0.175802286543964
1681	0.172946949774157
1682	0.169863059001601
1683	0.166687637237683
1684	0.163517369827231
1685	0.160225688746203
1686	0.156431675275616
1687	0.152508230608071
1688	0.148590726983023
1689	0.144288237819016
1690	0.140128469730056
1691	0.136160289925925
1692	0.1322182451656
1693	0.128399612954755
1694	0.124318648911037
1695	0.120202711662448
1696	0.116468859870898
1697	0.112989185944671
1698	0.109693287307936
1699	0.10627203920812
1700	0.10241675574352
1701	0.098629872302717
1702	9.53136698342626E-02
1703	9.19970040772585E-02
1704	8.89053441650617E-02
1705	8.57026768488065E-02
1706	8.22853574521705E-02
1707	7.92513615871906E-02
1708	7.61655247269936E-02
1709	7.36828250887917E-02
1710	7.16852817129982E-02
1711	7.00022273753887E-02
1712	6.86626938064635E-02
1713	6.78294351602834E-02
1714	0.067287420306849
1715	6.73481319604497E-02
1716	6.80887723682628E-02
1717	0.069156650860435
1718	7.07882086086173E-02
1719	7.26366788741086E-02
1720	7.46297940053519E-02
1721	7.69244532890014E-02
1722	7.95043444366412E-02
1723	8.21333650101769E-02
1724	8.48350182697783E-02
1725	8.73350736357283E-02
1726	8.93426366109859E-02
1727	9.13639215960902E-02
1728	9.33822207421076E-02
1729	9.48423909094782E-02
1730	9.62630756361606E-02
1731	9.74683547045819E-02
1732	9.80316228969715E-02
1733	9.88074663841421E-02
1734	9.93791168943676E-02
1735	9.92347454008802E-02
1736	9.91324390024036E-02
1737	0.099036241837537
1738	9.88210943902605E-02
1739	9.88357228059966E-02
1740	9.87764599799596E-02
1741	9.84700948487655E-02
1742	9.83438057738474E-02
1743	9.84853978553416E-02
1744	9.86380861655669E-02
1745	0.098906717536861
1746	9.91775453291476E-02
1747	9.90965029635073E-02
1748	9.92998657515672E-02
1749	9.97238283236326E-02
1750	0.100039819653031
1751	0.100738009102918
1752	0.101247943368949
1753	0.101248602106432
1754	0.101836591214806
1755	0.102590929371631
1756	0.103575693838417
1757	0.105307574284981
1758	0.106500659775818
1759	0.10757354625991
1760	0.108502909730632
1761	0.108986271239806
1762	0.109926749699588
1763	0.111264122946687
1764	0.112054835319366
1765	0.112670405159353
1766	0.113389096688025
1767	0.113693367627324
1768	0.114459269501418
1769	0.115842130203382
1770	0.116223583583766
1771	0.116669801113277
1772	0.117678482600392
1773	0.118279498289766
1774	0.11888866240027
1775	0.1198775590224
1776	0.120514169008604
1777	0.120961404340197
1778	0.121789481996152
1779	0.122948232925589
1780	0.123812023110794
1781	0.124448038846525
1782	0.125030363678427
1783	0.125564562215477
1784	0.125810053442528
1785	0.12640209648159
1786	0.127307136989804
1787	0.127963083353167
1788	0.12871517994353
1789	0.129330835419914
1790	0.129541656617903
1791	0.130078232582456
1792	0.130823229272939
1793	0.131463514474311
1794	0.132299881092722
1795	0.132894564780025
1796	0.133385020927779
1797	0.133656388155392
1798	0.133656782346226
1799	0.133808945528065
1800	0.13382124118667
1801	0.138036216537783
1802	0.138176919167246
1803	0.138066006964489
1804	0.138138686800691
1805	0.13823306920355
1806	0.138252307321488
1807	0.138064683895202
1808	0.138040572118599
1809	0.138432241335028
1810	0.138590030410647
1811	0.13854670884957
1812	0.138399091506354
1813	0.137848074491356
1814	0.137385047531523
1815	0.137225851784556
1816	0.137124333579936
1817	0.136859392835058
1818	0.136577583003492
1819	0.136166257420063
1820	0.13585498725636
1821	0.135621140582094
1822	0.135205666320935
1823	0.13463968908493
1824	0.134287738057783
1825	0.134171007303824
1826	0.134071913578082
1827	0.134016786877105
1828	0.134289031934774
1829	0.134339854366126
1830	0.134314881237423
1831	0.13472031495159
1832	0.135196038766579
1833	0.135680365371016
1834	0.136118447557571
1835	0.136349750464518
1836	0.136491872186012
1837	0.136507896203839
1838	0.136605906313564
1839	0.136454329836216
1840	0.136717859541708
1841	0.137406031096863
1842	0.137846660211498
1843	0.138115035688481
1844	0.138185806117192
1845	0.137854904962316
1846	0.137956226377106
1847	0.138225709049101
1848	0.138976227769796
1849	0.13916965899445
1850	0.139208412801221
1851	0.139461446591043
1852	0.139318044723392
1853	0.139335579806542
1854	0.139650750813876
1855	0.139811446555473
1856	0.140083062672425
1857	0.140281901879714
1858	0.14055948805
1859	0.14099286708641
1860	0.141313491528266
1861	0.141492639315324
1862	0.141884840389083
1863	0.142446002940301
1864	0.142752566658567
1865	0.142808626653839
1866	0.143177224287702
1867	0.143556421787869
1868	0.143881125015374
1869	0.144103535100508
1870	0.144487800424205
1871	0.14472827568459
1872	0.144704987546554
1873	0.144842116097777
1874	0.145089316274884
1875	0.145136673201792
1876	0.145083633611092
1877	0.144956085307378
1878	0.144887094713271
1879	0.144864733929109
1880	0.144768742324679
1881	0.144723516422805
1882	0.144544720949325
1883	0.144251455959951
1884	0.143839949644823
1885	0.143634962056018
1886	0.143397620257137
1887	0.143364161258512
1888	0.143340393022395
1889	0.142975270298935
1890	0.142422857286759
1891	0.14188984425669
1892	0.140943188676798
1893	0.140302504255188
1894	0.139878660789386
1895	0.13926943137744
1896	0.138659028754876
1897	0.138419822685247
1898	0.138017201222659
1899	0.137589188828043
1900	0.137294848762102
1901	0.136923240928061
1902	0.1369148321588
1903	0.137234366172681
1904	0.137403271826797
1905	0.137833179037036
1906	0.138083515042369
1907	0.138094761532358
1908	0.138248172362938
1909	0.138769236409178
1910	0.139115438978253
1911	0.139222507393331
1912	0.13926946825911
1913	0.139283218568061
1914	0.138947728963961
1915	0.138897600810254
1916	0.139224368571
1917	0.13916558826848
1918	0.138720910894749
1919	0.138549060500428
1920	0.138336708730962
1921	0.138270835626396
1922	0.13818401578823
1923	0.138157581151152
1924	0.138147768324616
1925	0.138204714562664
1926	0.137963556593228
1927	0.137657498107727
1928	0.137332525709757
1929	0.136470964915194
1930	0.136075900806188
1931	0.135884760881639
1932	0.13605263157003
1933	0.135848027973158
1934	0.135698505453956
1935	0.135472047826067
1936	0.135015102111848
1937	0.134707321217609
1938	0.134418422779217
1939	0.134243945978501
1940	0.134243519116468
1941	0.13406818604884
1942	0.133933509579786
1943	0.133757644605784
1944	0.133591346180918
1945	0.132982133929828
1946	0.132684219006586
1947	0.132661331931873
1948	0.132528049194824
1949	0.132453420654796
1950	0.132336144882151
1951	0.132200329564353
1952	0.132098388640582
1953	0.131952230571307
1954	0.131896527338954
1955	0.131985536106202
1956	0.131963554804691
1957	0.131935503809887
1958	0.131863641651922
1959	0.131847284575355
1960	0.131768995786235
1961	0.131890904596337
1962	0.132295296575744
1963	0.132385619999115
1964	0.132390559742995
1965	0.132450608888443
1966	0.132306594844627
1967	0.132349166655961
1968	0.132621192599338
1969	0.132770777198964
1970	0.132943591350359
1971	0.133024169944783
1972	0.133117660272134
1973	0.133028912892456
1974	0.132947266756461
1975	0.132756557905955
1976	0.132678774050134
1977	0.132614499235454
1978	0.132503844548889
1979	0.132348120438762
1980	0.132305945291984
1981	0.132343879290215
1982	0.1322791635139
1983	0.132257708385394
1984	0.132224605305237
1985	0.132065569050499
1986	0.131956056994595
1987	0.13181296680233
1988	0.131682106015282
1989	0.131621992165895
1990	0.131574034936288
1991	0.131481841010439
1992	0.131424645054629
1993	0.131422215578857
1994	0.131503866703571
1995	0.131362234425045
1996	0.131175194112084
1997	0.130996691624348
1998	0.13050719364647
1999	0.130211057928446
2000	0.130012357688106
2001	0.130015201192908
2002	0.129889856321874
2003	0.129839828048891
2004	0.129617016852913
2005	0.129172735710109
2006	0.129043961454812
2007	0.128971397609463
2008	0.12890991473918
2009	0.129128514882686
2010	0.129172030853427
2011	0.129104800982905
2012	0.129014695943029
2013	0.128850235082588
2014	0.128751775483357
2015	0.128655896098759
2016	0.128532635473346
2017	0.128381243198727
2018	0.128193196987967
2019	0.12817359215753
2020	0.128365637986671
2021	0.128143737418784
2022	0.127676132694953
2023	0.127550086039968
2024	0.127263469630129
2025	0.127093710627506
2026	0.127385476992541
2027	0.127479742673183
2028	0.127386572431226
2029	0.127278104544308
2030	0.127163817891962
2031	0.127187169156299
2032	0.126961915176643
2033	0.126445270971974
2034	0.126257528063041
2035	0.126247765542639
2036	0.125952694445112
2037	0.125480538624169
2038	0.12536620843875
2039	0.125387863576976
2040	0.125142522384626
2041	0.125090103897187
2042	0.124949123733382
2043	0.12424153340095
2044	0.123916091427337
2045	0.123985135242584
2046	0.124059464419586
2047	0.123882070522463
2048	0.123586878251471
2049	0.123458704854755
2050	0.12318461242389
2051	0.123089756462397
2052	0.123355648824287
2053	0.123251649541059
2054	0.122975730830797
2055	0.122739174856619
2056	0.122224689259393
2057	0.122017640117617
2058	0.122093957566808
2059	0.121967023455813
2060	0.121876721357263
2061	0.121784111151553
2062	0.121566222739617
2063	0.121364377473854
2064	0.121128506506623
2065	0.120924016964272
2066	0.12071686930097
2067	0.120423685021953
2068	0.120203128320736
2069	0.120104633115513
2070	0.119901035115766
2071	0.119522903878858
2072	0.119402967649574
2073	0.119496117016238
2074	0.119380679082157
2075	0.119404493504642
2076	0.119248644621659
2077	0.118838087007861
2078	0.118444101623397
2079	0.118073287847199
2080	0.117462443002201
2081	0.117096421485555
2082	0.116665068767996
2083	0.116489057559713
2084	0.116689334599295
2085	0.116458682863651
2086	0.115953711990353
2087	0.115886032870038
2088	0.115978402164943
2089	0.115849274208561
2090	0.115950186971801
2091	0.115916515417734
2092	0.11549378677198
2093	0.115210904659976
2094	0.115055497460339
2095	0.11495208757784
2096	0.114747552030144
2097	0.114738978838319
2098	0.114770401760367
2099	0.114706551899865
2100	0.114530464290429
2101	0.114219275852413
2102	0.113867445833313
2103	0.113340708091983
2104	0.113017993710399
2105	0.112717181220311
2106	0.112386177861617
2107	0.112200976252989
2108	0.111928118876427
2109	0.111546730681433
2110	0.11119888598569
2111	0.110937170147188
2112	0.110543038474837
2113	0.110120941969841
2114	0.109560642511907
2115	0.108689939448579
2116	0.108074995841091
2117	0.107600161205083
2118	0.107015483768572
2119	0.106544407388244
2120	0.106404979494588
2121	0.105773490976548
2122	0.104794099082188
2123	0.104176157691625
2124	0.103739160987941
2125	0.102821862272951
2126	0.101717845969846
2127	0.100815458747089
2128	0.099641207142123
2129	9.85070535185194E-02
2130	9.77614274773468E-02
2131	9.67533710726416E-02
2132	9.54107857443824E-02
2133	9.40977857284046E-02
2134	9.26667551054785E-02
2135	9.14246944263085E-02
2136	9.00260342126369E-02
2137	0.088851839909701
2138	8.81848391425744E-02
2139	8.76922630058248E-02
2140	8.72769052102945E-02
2141	8.70343351558861E-02
2142	8.70277297360664E-02
2143	8.71345686477272E-02
2144	8.74773996280996E-02
2145	8.83576156053858E-02
2146	8.87780331698244E-02
2147	8.90503109951834E-02
2148	8.95492646293989E-02
2149	9.00427429127625E-02
2150	9.04646942126463E-02
2151	9.11624221911643E-02
2152	9.15500930827269E-02
2153	9.17613437816548E-02
2154	0.091730422088811
2155	9.15395136202595E-02
2156	9.12648068171309E-02
2157	9.04718270461209E-02
2158	8.99910807480857E-02
2159	8.97867074199039E-02
2160	8.91808206265026E-02
2161	8.88858590482745E-02
2162	8.90380804046146E-02
2163	8.90594101515136E-02
2164	8.91540307293541E-02
2165	8.94624507028685E-02
2166	8.98562680220484E-02
2167	9.03413867244294E-02
2168	9.10901384409889E-02
2169	9.17529979185461E-02
2170	9.24949159815823E-02
2171	9.31426006354221E-02
2172	9.39108393678902E-02
2173	9.43933325008071E-02
2174	9.46203915490367E-02
2175	9.49095405045107E-02
2176	9.51836794826763E-02
2177	9.52771402015414E-02
2178	9.53319867767913E-02
2179	9.51870254450127E-02
2180	9.46424470162376E-02
2181	9.43301859817551E-02
2182	9.42321305187221E-02
2183	9.38543615198576E-02
2184	9.34336903008199E-02
2185	9.27817169663013E-02
2186	9.20465936863505E-02
2187	9.15061667192887E-02
2188	9.11532497758871E-02
2189	9.09703217246764E-02
2190	9.10369650126497E-02
2191	9.15069866501959E-02
2192	9.14587052642003E-02
2193	9.15611721169672E-02
2194	9.14423105601684E-02
2195	9.07457570247433E-02
2196	9.04424428845174E-02
2197	9.03242904699686E-02
2198	9.01480141625917E-02
2199	9.00907226188674E-02
2200	8.98613646908469E-02
2201	8.96702943026975E-02
2202	8.92775773481708E-02
2203	8.85934348290093E-02
2204	8.80511936065681E-02
2205	8.72887254797284E-02
2206	8.68518201563568E-02
2207	8.68386999948303E-02
2208	0.086474297771247
2209	0.086084255154491
2210	8.56875375727807E-02
2211	8.51271911287329E-02
2212	8.44377342498364E-02
2213	8.38375264029959E-02
2214	8.36361162180289E-02
2215	8.36837594095938E-02
2216	8.38433448462454E-02
2217	8.35598230782577E-02
2218	8.33243103847795E-02
2219	8.28205571287669E-02
2220	8.16865253252965E-02
2221	8.11572121116122E-02
2222	8.10492732271281E-02
2223	8.03950595838855E-02
2224	7.96711452159868E-02
2225	0.078934009598801
2226	7.77754688718317E-02
2227	7.69659944584332E-02
2228	7.64415267895172E-02
2229	7.56694417505105E-02
2230	7.49374484629603E-02
2231	7.40370140223881E-02
2232	7.28340555908635E-02
2233	7.19353338490436E-02
2234	7.13083413622639E-02
2235	7.01931818152435E-02
2236	6.89308636959854E-02
2237	6.77226575304749E-02
2238	6.61514520953963E-02
2239	6.46494861929544E-02
2240	6.35872560263098E-02
2241	6.20831937331705E-02
2242	5.99522218370004E-02
2243	5.81858076086989E-02
2244	5.68035330524277E-02
2245	5.46245779727333E-02
2246	5.28175844582259E-02
2247	5.13213302898671E-02
2248	0.049290136388217
2249	4.74847717839469E-02
2250	4.55868571804833E-02
2251	4.37216590025796E-02
2252	4.23166535451113E-02
2253	4.13411450477269E-02
2254	3.97012754984629E-02
2255	3.82449912095651E-02
2256	3.63933732377594E-02
2257	3.35523314282823E-02
2258	3.20252425719944E-02
2259	3.12023776032367E-02
2260	2.98926891310506E-02
2261	2.89028008471875E-02
2262	2.77132465806167E-02
2263	2.61984199295669E-02
2264	0.024827168054408
2265	2.35578074561368E-02
2266	2.24250421997383E-02
2267	2.11659965181405E-02
2268	2.01188183700203E-02
2269	1.94338512168744E-02
2270	1.86732017910582E-02
2271	1.78387867958856E-02
2272	0.017146178295674
2273	1.65832186554414E-02
2274	1.60356614795854E-02
2275	0.015557797550213
2276	1.51515343725971E-02
2277	1.50965226249326E-02
2278	1.45716720563992E-02
2279	1.34613811864691E-02
2280	1.29591572568146E-02
2281	1.28385350936885E-02
2282	1.22636209252693E-02
2283	0.011795253440876
2284	1.13666611056644E-02
2285	1.01656622510187E-02
2286	9.50223457304245E-03
2287	9.67525391899978E-03
2288	9.50539552599322E-03
2289	9.43621805656334E-03
2290	9.04739136929292E-03
2291	8.80432230543568E-03
2292	8.32969765015625E-03
2293	7.54894484630525E-03
2294	6.72946865047903E-03
2295	6.01908780141703E-03
2296	5.43882544783289E-03
2297	5.41260447970309E-03
2298	5.36529031352907E-03
2299	5.01426918953394E-03
2300	4.4246067557673E-03
2301	4.13541866921205E-03
2302	3.65359269247403E-03
2303	3.8011529197032E-03
2304	4.79164796132277E-03
2305	4.44012535398935E-03
2306	3.3909706242601E-03
2307	3.3545141407998E-03
2308	3.0722540268662E-03
2309	3.04667012680759E-03
2310	4.1115018787707E-03
2311	4.51164499437101E-03
2312	4.14475181591466E-03
2313	4.17787345069521E-03
2314	4.51480936675873E-03
2315	4.88882760933847E-03
2316	5.51864472563507E-03
2317	5.51721772810725E-03
2318	5.15109957633141E-03
2319	5.23945738837775E-03
2320	5.01993372550891E-03
2321	4.97623916493881E-03
2322	5.43973338453569E-03
2323	5.91027394421663E-03
2324	6.59937601533687E-03
2325	6.44074378777236E-03
2326	5.76949667194941E-03
2327	5.84026661376499E-03
2328	5.4374597189301E-03
2329	5.32019589481186E-03
2330	6.45126982832047E-03
2331	6.77062109123171E-03
2332	5.94891167262591E-03
2333	6.09947072633669E-03
2334	7.49465484617868E-03
2335	7.33401810444193E-03
2336	5.82142013697695E-03
2337	5.91565571036977E-03
2338	6.41811818423205E-03
2339	6.10457746688979E-03
2340	6.44276367700449E-03
2341	6.94326203119725E-03
2342	6.68746504572716E-03
2343	6.03889712481164E-03
2344	5.90229545825355E-03
2345	5.93471018448403E-03
2346	4.42794075284337E-03
2347	4.19706429525055E-03
2348	5.94846346468044E-03
[truncated: 152 more rows]
