# Supplementary material for: Machine learning-assisted non-destructive plasticizer identification and quantification in historical PVC objects based on IR spectroscopy
Source: Sci Rep. 2022 Mar 23;12:5017. doi: 10.1038/s41598-022-08862-1 (PMC8943100; doi:10.1038/s41598-022-08862-1)
Supplement: Supplementary file 1 — Supplementary Information 1. [file 41598_2022_8862_MOESM1_ESM.zip › Plasticizers_PVC_data/NIR_all/P146_idle.txt]

Wavelength	C:\Documents and Settings\All Users\Application Data\ASD\Indico Pro\Projects\David\P146_idle.txt
350	6.39120551498264E-02
351	4.06960520006484E-02
352	8.63204996404543E-02
353	7.88498518852833E-02
354	4.60494505206311E-02
355	0.0552015457001
356	5.93375279217406E-02
357	5.37962557700489E-02
358	4.49302593153174E-02
359	4.55867935020906E-02
360	0.04450107025099
361	3.60157847354106E-02
362	4.54839210258441E-02
363	4.65941517646403E-02
364	0.035278414536029
365	5.34802906936713E-02
366	5.51631678675376E-02
367	3.75035058854908E-02
368	4.70358027236924E-02
369	0.037776112626365
370	2.32367882022974E-02
371	4.70101448460699E-02
372	5.56747989183709E-02
373	0.049891030491547
374	4.48440972526504E-02
375	3.19568423817222E-02
376	2.89807647930853E-02
377	4.67726576864722E-02
378	5.32276190091187E-02
379	5.97454158875192E-02
380	6.88307420880715E-02
381	5.22606930493048E-02
382	4.64903100063927E-02
383	0.060714350797594
384	0.070775918128311
385	7.29891946260673E-02
386	7.21879181763604E-02
387	8.13734546397124E-02
388	0.083826774869678
389	0.080807799833636
390	7.95511137240781E-02
391	8.65026580460383E-02
392	9.76179402353148E-02
393	0.107275489602151
394	0.113374836780249
395	0.121453843891065
396	0.132259821754303
397	0.132385139928585
398	0.133222546035503
399	0.138835819290568
400	0.144054080157267
401	0.150181016917333
402	0.156835588129191
403	0.16264366065679
404	0.162075366134166
405	0.16009168866989
406	0.164283430643038
407	0.16391061385574
408	0.164091657386512
409	0.169640028707502
410	0.170402185827777
411	0.169733043569426
412	0.170190479876723
413	0.170013438958681
414	0.169704083926454
415	0.169375628052649
416	0.168367114096287
417	0.169127088550228
418	0.170173852526785
419	0.167183923162619
420	0.167254378172006
421	0.169358162718461
422	0.169915795967535
423	0.16758815681497
424	0.165173997241248
425	0.165151107630981
426	0.165014621181848
427	0.16520721692666
428	0.165855543281646
429	0.165959477186264
430	0.165182509785138
431	0.163734375949687
432	0.162409429797036
433	0.162236678186728
434	0.162701358202551
435	0.162226487815077
436	0.16148579422856
437	0.160791599308787
438	0.160319112593637
439	0.159327104670471
440	0.158472867688542
441	0.158340353516615
442	0.158290798866814
443	0.157899499601587
444	0.157112225185915
445	0.156579705876772
446	0.156347025513082
447	0.156204355042455
448	0.155468085336786
449	0.155531325037102
450	0.156004360203745
451	0.155551580293746
452	0.155083231788521
453	0.15471553757846
454	0.154404553648994
455	0.154414882916724
456	0.15460746165261
457	0.154809109912025
458	0.155018042822848
459	0.15462642724409
460	0.153849101568096
461	0.15474779866266
462	0.1546606929315
463	0.153616974893777
464	0.1539956680116
465	0.154011941824631
466	0.153287639237761
467	0.151999954439287
468	0.151055597587532
469	0.150509085319017
470	0.150300564982952
471	0.151103152754895
472	0.151579485584615
473	0.1511356628437
474	0.151428728164832
475	0.15195844412388
476	0.152660449098937
477	0.154122373607338
478	0.15540820035999
479	0.156532010574358
480	0.158040795116173
481	0.160077494269795
482	0.162355222809239
483	0.164493966979744
484	0.166574101528927
485	0.168933801955419
486	0.171655874594641
487	0.173780175639349
488	0.175895027319762
489	0.178290043440407
490	0.180741350159183
491	0.182642350512638
492	0.184392284483467
493	0.18731991433243
494	0.189554981459242
495	0.191041326851447
496	0.192372808097588
497	0.193664650909661
498	0.195212618317684
499	0.197116780784598
500	0.198604510785079
501	0.200168609694554
502	0.202037900329415
503	0.203764121586098
504	0.205207975900139
505	0.20679108068692
506	0.209726206699076
507	0.212215289647672
508	0.214197003991659
509	0.216392549595939
510	0.219293945733871
511	0.222324643996123
512	0.224952455208027
513	0.228255348261311
514	0.232439321996338
515	0.23715700579348
516	0.240713951303962
517	0.24469476763252
518	0.249513727346987
519	0.254207208128585
520	0.259063564269189
521	0.264098932402119
522	0.269246001754556
523	0.274537474600693
524	0.279798753517547
525	0.284857262893856
526	0.290093674118986
527	0.295469816010455
528	0.300753288053336
529	0.305334628881873
530	0.309618768722912
531	0.313698579632162
532	0.317252237730504
533	0.320464575756875
534	0.323089733803146
535	0.324669464088847
536	0.325647787964693
537	0.325694698642398
538	0.324422142879641
539	0.322484421528412
540	0.319675371914437
541	0.31588578665227
542	0.311561671126956
543	0.30672068907011
544	0.3014536608005
545	0.295956355424416
546	0.290590298789888
547	0.285561686780503
548	0.281069907416579
549	0.277358440030347
550	0.274770753520864
551	0.273530610570698
552	0.272726428919624
553	0.272747750120739
554	0.273992953074084
555	0.276502590354829
556	0.279890684278451
557	0.283951387122914
558	0.288700326292409
559	0.294260791844408
560	0.300487664907485
561	0.307086999249421
562	0.313839730074525
563	0.320909808182402
564	0.328495371249235
565	0.33654637667
566	0.344711662686772
567	0.352815594648537
568	0.361085184281794
569	0.369304828051029
570	0.37756824849572
571	0.386271700703735
572	0.394515386701543
573	0.402647190942757
574	0.41157518600771
575	0.420080334356974
576	0.428378890555817
577	0.436891255424962
578	0.445385694969696
579	0.453709217084562
580	0.462888823344329
581	0.476621300514297
582	0.491709577470644
583	0.506232347488299
584	0.519097067059038
585	0.528132377412041
586	0.534295346227159
587	0.539515601875827
588	0.542776271155424
589	0.544484233338815
590	0.545306796821063
591	0.546022794579215
592	0.546655961831901
593	0.546894920204073
594	0.545848930242412
595	0.543669629406624
596	0.540570142450359
597	0.536900822939049
598	0.532873658953873
599	0.528109259867215
600	0.522321479882245
601	0.515612988440495
602	0.510147809952588
603	0.50786570886217
604	0.510240733036292
605	0.514724932365788
606	0.520127891171634
607	0.526635364648952
608	0.533703652979348
609	0.540485693375173
610	0.546197287984302
611	0.554400594744657
612	0.565387648031355
613	0.578072742564633
614	0.588909465836156
615	0.596747093698906
616	0.601955593709524
617	0.607026378001071
618	0.612059380162666
619	0.616513868498404
620	0.619032135045583
621	0.617515124085353
622	0.613145365094582
623	0.608205932275443
624	0.603768948955885
625	0.599665104793169
626	0.595673996521458
627	0.591937863678114
628	0.588494432841584
629	0.58534112252115
630	0.582421883820797
631	0.579629480985041
632	0.57731265959215
633	0.575931850439434
634	0.574762241678371
635	0.573897942726035
636	0.573356179220883
637	0.572087607835269
638	0.571157108903928
639	0.570868460797093
640	0.570105506937042
641	0.569112589432918
642	0.567949085825475
643	0.56663601598529
644	0.565819719173204
645	0.56522328537597
646	0.564374174434009
647	0.563202478768803
648	0.562147739515852
649	0.561411441262507
650	0.560583643011402
651	0.559707936733229
652	0.558759561873866
653	0.557662843499133
654	0.556751987589429
655	0.555973259278079
656	0.555177919646885
657	0.55458432648549
658	0.553984522429908
659	0.553294473955979
660	0.552991898606696
661	0.552398158162484
662	0.551488105644029
663	0.550963337065599
664	0.550275883256267
665	0.549493578985003
666	0.548868953713901
667	0.548064492716274
668	0.547230551984568
669	0.546595745016968
670	0.546437561603452
671	0.546307294720853
672	0.54591673980355
673	0.545105655339848
674	0.544668565394882
675	0.544463537658784
676	0.543916957097496
677	0.542952353064105
678	0.541793577813042
679	0.540759572295531
680	0.540328343176605
681	0.539904257857043
682	0.539160646323109
683	0.538101732300594
684	0.537501718728016
685	0.536896562361662
686	0.535287104174862
687	0.533964126728092
688	0.533011474957917
689	0.532227744258124
690	0.531343242018079
691	0.530225869740068
692	0.529020098602506
693	0.528313671099599
694	0.527843619752928
695	0.527231419706965
696	0.526040789309156
697	0.524741428117589
698	0.523577793633774
699	0.522596321861071
700	0.521188942471402
701	0.520222306338661
702	0.51984983496252
703	0.519099993235468
704	0.518154587535586
705	0.517371983393044
706	0.517168193615239
707	0.516317869842801
708	0.51524592354396
709	0.514476699859428
710	0.513625131877508
711	0.513129698731291
712	0.512926361992791
713	0.512168139754592
714	0.511672165930608
715	0.511231116392565
716	0.510270788624375
717	0.509376941923261
718	0.509079978526747
719	0.509472470347262
720	0.509359387015307
721	0.508763498007947
722	0.507991981358437
723	0.507754525414868
724	0.50704215826843
725	0.506269252427295
726	0.506256363449521
727	0.506141457791835
728	0.505618595614432
729	0.504814938382653
730	0.504873063831132
731	0.504931219208506
732	0.504653650525495
733	0.50418575232878
734	0.503735445813565
735	0.503135309141702
736	0.502194235156472
737	0.501524582473797
738	0.500973952079305
739	0.500409955940597
740	0.499944360825864
741	0.499368613705813
742	0.498745404920321
743	0.498325200187478
744	0.497647551072966
745	0.496749705815793
746	0.495820841189773
747	0.495104875146043
748	0.49440367339138
749	0.493665622447016
750	0.493109926032252
751	0.492933228285053
752	0.492705940333317
753	0.491710866601649
754	0.490702812122674
755	0.489796944943599
756	0.489001587948231
757	0.488416832346733
758	0.48783000382685
759	0.487194708993189
760	0.486684314219065
761	0.485954909115487
762	0.485182280113231
763	0.484657158345307
764	0.483974614224417
765	0.483309056688461
766	0.482742223891594
767	0.482005179836096
768	0.481086388685556
769	0.480130376479908
770	0.479419332541642
771	0.479281994380119
772	0.479164907854984
773	0.478470803631908
774	0.477414052475603
775	0.476568248798837
776	0.476117305297785
777	0.475674565324716
778	0.475079345928408
779	0.474138056285321
780	0.47282468576038
781	0.472531280913587
782	0.472424228137872
783	0.471832455442475
784	0.471374725999559
785	0.470914456227494
786	0.470158333361216
787	0.468679614353258
788	0.467494046743785
789	0.467127676537819
790	0.467537101516244
791	0.46684836357208
792	0.465753430458173
793	0.464742334592788
794	0.463787951238223
795	0.463190393761582
796	0.462706635366796
797	0.461895768572251
798	0.461170570210408
799	0.460297173165726
800	0.459260425417658
801	0.458842135799677
802	0.458503044481363
803	0.457900546820766
804	0.45683743032468
805	0.455759755854714
806	0.454840293807256
807	0.454151020190328
808	0.453716529101109
809	0.45297134158778
810	0.451826424607868
811	0.450823366124269
812	0.449963070362676
813	0.449028275486987
814	0.44786355267748
815	0.447471040313514
816	0.447321760674721
817	0.446802002815504
818	0.445294198844938
819	0.443902014740061
820	0.442951801063327
821	0.44233294081144
822	0.44162781553332
823	0.441082330305095
824	0.440796348750295
825	0.440179034034864
826	0.438948271864615
827	0.437400423639288
828	0.436326466578009
829	0.435775897515846
830	0.435359431386704
831	0.434650812268425
832	0.433710165350007
833	0.432528576686333
834	0.43131461782222
835	0.430555630324158
836	0.430076399163389
837	0.429546239661501
838	0.4287418658681
839	0.428613673828301
840	0.428344267591541
841	0.427460552059106
842	0.426265707869857
843	0.425203444002994
844	0.424532577226147
845	0.424272515557571
846	0.423232162272086
847	0.42229232104633
848	0.421902585880029
849	0.420911745936669
850	0.420146395986154
851	0.419577844960179
852	0.418727811719631
853	0.417875073848482
854	0.417305229974209
855	0.417032586135168
856	0.416150959976097
857	0.416097913824455
858	0.416440035808774
859	0.415358505763149
860	0.414779768728768
861	0.414070219402324
862	0.412598560244721
863	0.411646110622957
864	0.410907735410482
865	0.410332706793143
866	0.41011617508818
867	0.409421695347821
868	0.408501120379753
869	0.407914963556485
870	0.408280589771663
871	0.408308879062427
872	0.407456169444796
873	0.406067706327839
874	0.405283912592374
875	0.404786311641696
876	0.404007105911989
877	0.403702141003989
878	0.403236564263991
879	0.402329688088641
880	0.401218844880282
881	0.400075366342416
882	0.399389361846184
883	0.399422668237776
884	0.398899514767977
885	0.39798436061905
886	0.396939279186873
887	0.396028385657963
888	0.395109726800008
889	0.394264916423182
890	0.393588540944479
891	0.392858424586931
892	0.392192062029435
893	0.391428687981623
894	0.389948350316647
895	0.388872191010813
896	0.388026389583254
897	0.386909502399543
898	0.386022082903742
899	0.385171918644708
900	0.384147259253218
901	0.382771163097694
902	0.381742864328498
903	0.3808852488965
904	0.379779758334324
905	0.378502711729251
906	0.377241455317614
907	0.376127422070486
908	0.375201212344765
909	0.374626333363394
910	0.373910901755304
911	0.372547330368204
912	0.371107476964586
913	0.370159708046409
914	0.369730645695001
915	0.369190582769998
916	0.368657886258249
917	0.367960685538512
918	0.367068139980897
919	0.366870005641586
920	0.366909599577895
921	0.366556845384308
922	0.365073164382976
923	0.364326039515784
924	0.363974541725281
925	0.363343879318417
926	0.362967280092902
927	0.362917382308091
928	0.362785725604575
929	0.361772803300314
930	0.361238261337575
931	0.360940608434588
932	0.360488632006967
933	0.360298099879341
934	0.360036516344574
935	0.359549555306627
936	0.358867639403555
937	0.358453287853913
938	0.358281697101775
939	0.358136901622343
940	0.357552651497374
941	0.35691242649705
942	0.356282907864434
943	0.355579113661285
944	0.354961765296293
945	0.354643282241732
946	0.35460989320024
947	0.354392007945504
948	0.353993861114163
949	0.353363396730119
950	0.352565894543691
951	0.352409408767675
952	0.352251064892375
953	0.351735352514316
954	0.351105926381423
955	0.351197226430742
956	0.351199441471396
957	0.350235551701114
958	0.34988202523043
959	0.349436028219442
960	0.348845721748729
961	0.348787168483331
962	0.34807597401079
963	0.347164273397027
964	0.346674475406139
965	0.346495692747842
966	0.346227769337653
967	0.34583669057681
968	0.345518882341659
969	0.344873285300298
970	0.344163445231455
971	0.343631640537441
972	0.343248947687693
973	0.343110311613184
974	0.342941045149817
975	0.342378698846018
976	0.341631055144726
977	0.34099851781061
978	0.340580471606333
979	0.340203610197049
980	0.339807266501426
981	0.339321413492799
982	0.338770644171912
983	0.338551473897907
984	0.338064075156928
985	0.337279481633394
986	0.336636654001309
987	0.336140978557582
988	0.33565229870846
989	0.335024014207126
990	0.334139934290816
991	0.333443601877898
992	0.332891190573534
993	0.332269383878406
994	0.331831250363622
995	0.331219217618468
996	0.330442878402205
997	0.33002322765988
998	0.329078033574597
999	0.328051618723699
1000	0.327518158684333
1001	0.395722919173763
1002	0.395331852329553
1003	0.394536994295235
1004	0.393886695967071
1005	0.393103296581124
1006	0.391762877239083
1007	0.39093482112552
1008	0.390514213822416
1009	0.38993625219875
1010	0.389488776178648
1011	0.388959602286971
1012	0.388387719492363
1013	0.387698818730466
1014	0.387148846630949
1015	0.386729410612178
1016	0.386034783217109
1017	0.385435762854168
1018	0.384429304067262
1019	0.38289813190249
1020	0.381780876430833
1021	0.380356219334881
1022	0.379516584770666
1023	0.379496464537844
1024	0.378823119182793
1025	0.378094664728054
1026	0.377356298813726
1027	0.37611411742803
1028	0.375066070880201
1029	0.374425524616682
1030	0.374220091394498
1031	0.373642738202917
1032	0.373064151070801
1033	0.372644575235641
1034	0.372171400169244
1035	0.37173262431553
1036	0.371687394941485
1037	0.3712346538048
1038	0.370419865259373
1039	0.369773781586824
1040	0.369116798178471
1041	0.368406301302391
1042	0.367611251778676
1043	0.36694560688673
1044	0.366317517574613
1045	0.365727338423607
1046	0.365028382241258
1047	0.364317343430674
1048	0.36381085901881
1049	0.363273649217124
1050	0.362776628173863
1051	0.36254843738753
1052	0.362110232132831
1053	0.361600000569832
1054	0.360969231344141
1055	0.360161516758944
1056	0.35955703985552
1057	0.358734965183976
1058	0.358230448979299
1059	0.358182065230346
1060	0.357909188706122
1061	0.35763641378753
1062	0.357693981823894
1063	0.356914551846456
1064	0.355421346293858
1065	0.354724908512946
1066	0.353828602473347
1067	0.353284548661411
1068	0.353637897732383
1069	0.353296705685321
1070	0.35242830263934
1071	0.351889871080747
1072	0.351260983299792
1073	0.350801042283028
1074	0.350706668396784
1075	0.350460233457582
1076	0.35030900572286
1077	0.349861224852757
1078	0.349534988557196
1079	0.349190792340028
1080	0.348635543422989
1081	0.347958127737798
1082	0.34742478845917
1083	0.346989645582459
1084	0.34618237452397
1085	0.344875245947205
1086	0.344392474162283
1087	0.344074113620427
1088	0.343657116403387
1089	0.344165223486517
1090	0.343948975387076
1091	0.343156514489783
1092	0.342166960453025
1093	0.341386457525805
1094	0.340954628961531
1095	0.340857004620969
1096	0.340898112761854
1097	0.340421418977178
1098	0.339581316394267
1099	0.339181820990861
1100	0.338712067272155
1101	0.338253035694626
1102	0.338296982321007
1103	0.337965831782627
1104	0.337071939152045
1105	0.336486723253218
1106	0.336188589326839
1107	0.33564437327683
1108	0.33488109873152
1109	0.33450443173332
1110	0.333948430771537
1111	0.332701656464032
1112	0.331923873652584
1113	0.331173156529171
1114	0.330353748665202
1115	0.329684706146885
1116	0.328914648141832
1117	0.328017261836154
1118	0.326994796742629
1119	0.325840069255277
1120	0.324789421788098
1121	0.323659451691323
1122	0.3226853151995
1123	0.322193239536893
1124	0.321016673955187
1125	0.319466154302991
1126	0.317892516391145
1127	0.316210330132512
1128	0.314799848654471
1129	0.314137139233989
1130	0.313355451332614
1131	0.312203396420274
1132	0.311100707650846
1133	0.309943752851825
1134	0.308377118768895
1135	0.307424760480357
1136	0.30690259942203
1137	0.305972983803334
1138	0.305147137476745
1139	0.304264691671483
1140	0.302867384316521
1141	0.302143503678425
1142	0.302215950266731
1143	0.301528600404261
1144	0.300779548596673
1145	0.299882458811207
1146	0.298641954672589
1147	0.297166858826692
1148	0.29576048261627
1149	0.294747835156054
1150	0.29367922577466
1151	0.292696474367853
1152	0.291472869611498
1153	0.29033674197872
1154	0.288868774263055
1155	0.287038056819467
1156	0.285385084328864
1157	0.283775565028359
1158	0.281995805358052
1159	0.280141707746093
1160	0.27822020030062
1161	0.276065192407857
1162	0.274085265536876
1163	0.272101305430753
1164	0.270065777174496
1165	0.268374535165803
1166	0.266960600433442
1167	0.265353045134515
1168	0.263434470838654
1169	0.261673168608891
1170	0.260108187876671
1171	0.258621133688052
1172	0.25749851830819
1173	0.256325074252814
1174	0.25517519983312
1175	0.253855692042247
1176	0.252605417252241
1177	0.251307948868181
1178	0.249997450810046
1179	0.248408701806183
1180	0.246655843289914
1181	0.244971931782741
1182	0.242978374491178
1183	0.240919963893475
1184	0.239392883703611
1185	0.237801282858593
1186	0.236085128389294
1187	0.234871935200677
1188	0.233930871636683
1189	0.232943691777154
1190	0.232152827864877
1191	0.231628256597067
1192	0.231275953601499
1193	0.230882751589084
1194	0.230997271204619
1195	0.23173303029661
1196	0.232190720390717
1197	0.232537098332308
1198	0.233241132157657
1199	0.234011875674933
1200	0.235242848454422
1201	0.236286810803352
1202	0.237234734390125
1203	0.238270008774424
1204	0.238995794214904
1205	0.239715125546046
1206	0.240774169240067
1207	0.241621978905741
1208	0.24210257941535
1209	0.243048035965669
1210	0.244027675519429
1211	0.244847447437446
1212	0.245708181142956
1213	0.246574897594323
1214	0.247188723276634
1215	0.247974112619844
1216	0.2489341477546
1217	0.24973610782069
1218	0.250354348166932
1219	0.251373991910571
1220	0.252435098361741
1221	0.253097674040914
1222	0.253799027315099
1223	0.254618318674133
1224	0.255178869560804
1225	0.255899752438416
1226	0.256808983386067
1227	0.257261432259857
1228	0.257566778574728
1229	0.258054214082698
1230	0.258693021045041
1231	0.259360313208294
1232	0.259763794281875
1233	0.260066518164905
1234	0.260527763240237
1235	0.260852000282187
1236	0.261153352472695
1237	0.26167627088775
1238	0.262002523899937
1239	0.262137151245031
1240	0.262116610970668
1241	0.262107444658587
1242	0.262432662094178
1243	0.262526075078133
1244	0.262306420408513
1245	0.262464329807886
1246	0.262587123070179
1247	0.262323083610923
1248	0.262163830762558
1249	0.262275480928507
1250	0.262204736288958
1251	0.262099351674694
1252	0.262368360182295
1253	0.262488983038911
1254	0.262485952180832
1255	0.262500946389763
1256	0.262555333978438
1257	0.262610786443404
1258	0.262711941667084
1259	0.262678005236656
1260	0.262647120686951
1261	0.262513294602091
1262	0.262340711061323
1263	0.262116782870807
1264	0.26200977812183
1265	0.262055181950753
1266	0.261907836450206
1267	0.26163227403385
1268	0.261411087473954
1269	0.26121264949402
1270	0.260876174649887
1271	0.260628262594171
1272	0.260671953543771
1273	0.260596213121161
1274	0.260566672096844
1275	0.260558959150544
1276	0.260263472158661
1277	0.260197762461171
1278	0.260063634266518
1279	0.260025498959122
1280	0.259842060117526
1281	0.25946669539196
1282	0.259261990056253
1283	0.259165580111292
1284	0.258968692226045
1285	0.2586434107948
1286	0.258417652658355
1287	0.258108378055281
1288	0.257974429280947
1289	0.257950738662522
1290	0.257543048376031
1291	0.257009386957096
1292	0.256812868412346
1293	0.256635435052422
1294	0.2564132760278
1295	0.256206519689116
1296	0.255897218929222
1297	0.255601461514839
1298	0.255321103268297
1299	0.255047932941999
1300	0.254813802022489
1301	0.254634309510148
1302	0.254475629805839
1303	0.254168154640272
1304	0.253698168088083
1305	0.253328294582916
1306	0.252851877186795
1307	0.252508154442412
1308	0.252355317976576
1309	0.2521094417603
1310	0.251574193246486
1311	0.251161876940259
1312	0.251054563504238
1313	0.250892245699761
1314	0.250648536458337
1315	0.250497974001318
1316	0.250217096488232
1317	0.249957812201457
1318	0.24983768255521
1319	0.249577588616615
1320	0.249353353318578
1321	0.249063018346969
1322	0.248472494866177
1323	0.248100995034828
1324	0.247807457793827
1325	0.24729123935537
1326	0.247107538246612
1327	0.24694828536227
1328	0.246623522385325
1329	0.246101581054117
1330	0.24575556761653
1331	0.245450653844923
1332	0.244971649518687
1333	0.244639169063408
1334	0.244306961821185
1335	0.243660782645486
1336	0.243144198109727
1337	0.242830253929449
1338	0.242191980889792
1339	0.241577130471436
1340	0.24113666282454
1341	0.240430875342698
1342	0.239689328463308
1343	0.239118578778044
1344	0.238484441946669
1345	0.237681434956131
1346	0.236741327426903
1347	0.235588560578814
1348	0.2343803394772
1349	0.233257744941889
1350	0.232201007720854
1351	0.231182156375082
1352	0.229935235996881
1353	0.228334469379649
1354	0.226812640106613
1355	0.225497562480533
1356	0.224072484353131
1357	0.222742905377151
1358	0.221631487666847
1359	0.220459228060299
1360	0.219064588724873
1361	0.217740105467531
1362	0.216394285266316
1363	0.215083663176905
1364	0.213793945339397
1365	0.212443796068261
1366	0.21112809623289
1367	0.209849957280069
1368	0.208433291433415
1369	0.207051168663795
1370	0.205824328506211
1371	0.204218389780465
1372	0.202613675334925
1373	0.20140060807568
1374	0.199925680623677
1375	0.198455026944319
1376	0.197220937050158
1377	0.195835375451697
1378	0.194726575691216
1379	0.193843870355553
1380	0.192746204200569
1381	0.191692791939222
1382	0.190720675647283
1383	0.189801853979654
1384	0.189088215551704
1385	0.188508572926837
1386	0.187804056683267
1387	0.187148535795562
1388	0.186651067729832
1389	0.186308969243922
1390	0.185765713848767
1391	0.185286353984079
1392	0.185123178193382
1393	0.184749906935493
1394	0.18436667239131
1395	0.18417924113533
1396	0.183848434854655
1397	0.183570859564352
1398	0.183482252213897
1399	0.183415095425968
1400	0.183295901538303
1401	0.183163945749986
1402	0.182975805585654
1403	0.182728518896259
1404	0.182554469223435
1405	0.182315885132854
1406	0.182144540952346
1407	0.18220122350973
1408	0.18206621082836
1409	0.181724906814235
1410	0.181521146056252
1411	0.181481149321308
1412	0.181405318798742
1413	0.181343960152108
1414	0.181409154176608
1415	0.181383134137169
1416	0.181316906637009
1417	0.181412217840792
1418	0.181546594078667
1419	0.181572994266576
1420	0.181532286358525
1421	0.181569590697291
1422	0.181588233116967
1423	0.181456332984131
1424	0.181459549599685
1425	0.181535877249184
1426	0.181687836255822
1427	0.181922157569782
1428	0.182229332704839
1429	0.182563447165577
1430	0.182994366616589
1431	0.183384245637026
1432	0.183641014106318
1433	0.183926765998162
1434	0.184252431751431
1435	0.184611757680313
1436	0.18495214697552
1437	0.185238036128836
1438	0.185559516448858
1439	0.185804947232645
1440	0.185961914009184
1441	0.186211257157671
1442	0.186458876633838
1443	0.186567757069843
1444	0.186826449950531
1445	0.187190174635457
1446	0.187415575778558
1447	0.187646582381914
1448	0.187939829842323
1449	0.188279601649763
1450	0.188634154159424
1451	0.188861651572776
1452	0.188862542063602
1453	0.188900092263271
1454	0.189039420008643
1455	0.189054354500248
1456	0.189127592979256
1457	0.189300181339697
1458	0.189182084545499
1459	0.1889577492274
1460	0.189161553091217
1461	0.189263444844704
1462	0.189293274428772
1463	0.18921563538558
1464	0.189137682724485
1465	0.18901450833915
1466	0.188660006778935
1467	0.188699456654266
1468	0.188928828279838
1469	0.188976984732995
1470	0.188901435845125
1471	0.188846794436242
1472	0.188815287084588
1473	0.188833465062495
1474	0.18884129555515
1475	0.188897532601509
1476	0.188940310774152
1477	0.188812947199297
1478	0.188952817763862
1479	0.189123534663758
1480	0.188895571358949
1481	0.188716082208226
1482	0.188602745332768
1483	0.188404324071327
1484	0.188298083654712
1485	0.188262590509338
1486	0.188238278774469
1487	0.188083462163993
1488	0.187855427798509
1489	0.187820923236056
1490	0.187725416908452
1491	0.187555667825303
1492	0.187546729190688
1493	0.187552245235201
1494	0.187443401678867
1495	0.187373205386381
1496	0.187525440383453
1497	0.18754693682352
1498	0.187458620086272
1499	0.187530188537724
1500	0.187486813263734
1501	0.187347619540871
1502	0.18729811072656
1503	0.187359334850431
1504	0.187428671611182
1505	0.187271684080365
1506	0.1870244198574
1507	0.186882233890379
1508	0.186683748377303
1509	0.186469782795264
1510	0.186478319865456
1511	0.186381404790284
1512	0.185923559043993
1513	0.185664162614274
1514	0.185513148157817
1515	0.185358036153323
1516	0.185196706084803
1517	0.185245840877691
1518	0.185190926901819
1519	0.18504285883004
1520	0.184939557981818
1521	0.184865399195898
1522	0.184776706065065
1523	0.184659931399655
1524	0.184544819722746
1525	0.184430369051893
1526	0.184242049027019
1527	0.184103634651637
1528	0.184021530320448
1529	0.183835090881177
1530	0.183776218705016
1531	0.183806377801566
1532	0.183633269517134
1533	0.183505536746918
1534	0.183461468435707
1535	0.183238874617197
1536	0.183037318664388
1537	0.183011542427722
1538	0.182859994195331
1539	0.182568626411935
1540	0.182302431484685
1541	0.182073765664779
1542	0.181944814959709
1543	0.181748535383897
1544	0.181593626973923
1545	0.181531563929088
1546	0.181362727875111
1547	0.181160214976379
1548	0.180945079933519
1549	0.180761537934521
1550	0.180549464701153
1551	0.180300209130838
1552	0.180099656520576
1553	0.179795142968587
1554	0.179549117081867
1555	0.179553516592879
1556	0.179452413115491
1557	0.179072236493412
1558	0.178718921726771
1559	0.178449911296758
1560	0.178192361485438
1561	0.178105807255793
1562	0.177931563332533
1563	0.17744019710174
1564	0.177080899515876
1565	0.176916759339958
1566	0.176717676027848
1567	0.176658683849672
1568	0.176525173310581
1569	0.176290336638216
1570	0.176115734195531
1571	0.175726650734859
1572	0.175385248734379
1573	0.175145377031311
1574	0.174689556043875
1575	0.174320591886112
1576	0.174117901877475
1577	0.173807322777264
1578	0.17350941846367
1579	0.173328888184363
1580	0.173168839510186
1581	0.17299001998712
1582	0.172840443353864
1583	0.172696611746945
1584	0.172493829193172
1585	0.172363402480449
1586	0.172186145789838
1587	0.171832128161663
1588	0.171536639712007
1589	0.171286357639692
1590	0.170984086293191
1591	0.170780608045262
1592	0.170526751422398
1593	0.170121477055417
1594	0.169798962955491
1595	0.169500906243391
1596	0.169045554851022
1597	0.16861571899219
1598	0.168442967850148
1599	0.168245074493042
1600	0.16789024977331
1601	0.167506425877455
1602	0.167022810140296
1603	0.166631160680827
1604	0.166527875098925
1605	0.166497340955328
1606	0.16624940829754
1607	0.165702226194125
1608	0.165203203683805
1609	0.164931596152905
1610	0.164392614420323
1611	0.163721771989436
1612	0.163335961365958
1613	0.162746024067674
1614	0.161981085397539
1615	0.161527924819198
1616	0.161003994374899
1617	0.160124895595542
1618	0.159364172496776
1619	0.158752392944982
1620	0.157881364769992
1621	0.157135297729439
1622	0.15670318984743
1623	0.156084769385989
1624	0.155407827086659
1625	0.154803503475074
1626	0.154111031058704
1627	0.153639222673921
1628	0.153265436923674
1629	0.152890433594473
1630	0.152654214181284
1631	0.152126270579334
1632	0.1515173396416
1633	0.151147075121438
1634	0.150863177882072
1635	0.150674920244509
1636	0.150274282606448
1637	0.14961800582994
1638	0.149125176468682
1639	0.148672447408842
1640	0.148003902419221
1641	0.147302711763132
1642	0.146308013612382
1643	0.144887459303245
1644	0.143519168491763
1645	0.14214124420378
1646	0.140481815203127
1647	0.138506674302474
1648	0.136275821248686
1649	0.134100673324051
1650	0.132026165588141
1651	0.129580669728215
1652	0.127055292432166
1653	0.124674558555298
1654	0.122090681196382
1655	0.119620856411361
1656	0.117433701130433
1657	0.115283706555834
1658	0.113209899064072
1659	0.111531644118643
1660	0.110205537719972
1661	0.1089811085383
1662	0.108016695523383
1663	0.10729002382956
1664	0.10659432620749
1665	0.106064753787284
1666	0.105615420843621
1667	0.105046024929009
1668	0.104406435983351
1669	0.103941835561713
1670	0.103547079661985
1671	0.103001273055207
1672	0.102336705405954
1673	0.101569434791573
1674	0.100901802841896
1675	0.100214769860692
1676	9.93599758723297E-02
1677	9.83666208966339E-02
1678	9.72385024402491E-02
1679	9.59047748414465E-02
1680	9.45117812044449E-02
1681	9.31410032831057E-02
1682	9.11583166349344E-02
1683	8.87998451894496E-02
1684	8.66444304458446E-02
1685	8.43895510790105E-02
1686	8.20346104076042E-02
1687	7.96530163110075E-02
1688	7.72635850357624E-02
1689	7.48505415957817E-02
1690	0.072572825813169
1691	7.05276289238106E-02
1692	6.81892192664807E-02
1693	6.59635130245555E-02
1694	6.41403115385618E-02
1695	6.22086805754649E-02
1696	6.02641134289681E-02
1697	5.84385404911543E-02
1698	5.66912378888818E-02
1699	5.48951096375076E-02
1700	5.32743618855745E-02
1701	5.20267607656029E-02
1702	5.01854971221996E-02
1703	0.048609545140178
1704	4.74343073773733E-02
1705	0.046001245828367
1706	4.43892713821668E-02
1707	4.30855632284976E-02
1708	4.17251712307175E-02
1709	4.05415153748231E-02
1710	3.96511953623645E-02
1711	3.88634414065668E-02
1712	3.80632505368587E-02
1713	3.76189271958693E-02
1714	0.037409485886587
1715	3.75088323103928E-02
1716	3.79210966271155E-02
1717	3.84655197163925E-02
1718	3.93907302686439E-02
1719	4.03464157200917E-02
1720	4.11840266548516E-02
1721	4.25622182504262E-02
1722	4.40361913712034E-02
1723	4.54250008156912E-02
1724	4.71059019482428E-02
1725	4.84773921580613E-02
1726	4.91274139351632E-02
1727	4.98957149917139E-02
1728	5.10214762821722E-02
1729	5.21420678148764E-02
1730	5.33001433327532E-02
1731	5.40788104925632E-02
1732	5.44669004897287E-02
1733	5.47159621925699E-02
1734	5.48970113434772E-02
1735	5.53076362179563E-02
1736	5.55744247305631E-02
1737	5.55187951747749E-02
1738	5.57276479445599E-02
1739	5.60576443106098E-02
1740	5.61643109960689E-02
1741	5.64160053247194E-02
1742	5.67695528310529E-02
1743	5.67126819935444E-02
1744	5.67676886543774E-02
1745	5.73431059751278E-02
1746	5.74209122290822E-02
1747	5.74238047125193E-02
1748	0.057897645917866
1749	5.76893383666087E-02
1750	0.057918705161646
1751	5.85223884110003E-02
1752	5.89556442980083E-02
1753	5.94768416775479E-02
1754	5.99816167171783E-02
1755	0.060423316451449
1756	6.09038556123289E-02
1757	0.06154392140785
1758	6.20518801502593E-02
1759	6.24436450228665E-02
1760	6.28607448974434E-02
1761	6.31447040437687E-02
1762	6.35960606506505E-02
1763	0.064232533090927
1764	6.46445918801855E-02
1765	6.50598509567842E-02
1766	6.54997150527955E-02
1767	6.56695094043444E-02
1768	6.61709213634344E-02
1769	6.69079287776625E-02
1770	6.75701647256179E-02
1771	6.84777268629648E-02
1772	6.95597941826784E-02
1773	7.01149954078857E-02
1774	7.02902948872706E-02
1775	7.06830649888404E-02
1776	7.10692362896799E-02
1777	7.13912111507767E-02
1778	7.20514384241042E-02
1779	7.29204605641426E-02
1780	7.33856292428758E-02
1781	7.39492204763827E-02
1782	0.073925343166385
1783	7.42366493536273E-02
1784	7.47042860353476E-02
1785	7.52286907910986E-02
1786	7.62751455231846E-02
1787	7.69462320473276E-02
1788	7.73314385587216E-02
1789	7.75948648707038E-02
1790	7.74755930404024E-02
1791	7.77726466738578E-02
1792	7.82423997985185E-02
1793	7.85838631587633E-02
1794	7.92112904892675E-02
1795	7.94563317338387E-02
1796	7.93083056203274E-02
1797	7.94952050282497E-02
1798	7.96060745094666E-02
1799	7.99446413372189E-02
1800	8.07263403351465E-02
1801	6.30317683297323E-02
1802	0.063153885541096
1803	6.29792731308748E-02
1804	6.26392275157985E-02
1805	0.062245076795204
1806	6.21135752095169E-02
1807	6.18886414943513E-02
1808	6.21524696866224E-02
1809	6.26009695440048E-02
1810	6.28055794210249E-02
1811	6.25841463425961E-02
1812	6.21615800653268E-02
1813	6.18852057256638E-02
1814	6.19842935245219E-02
1815	6.23444857914049E-02
1816	6.24759774473461E-02
1817	6.23874182086091E-02
1818	6.20427402763275E-02
1819	6.16293825734802E-02
1820	6.13299407313458E-02
1821	6.11881413952366E-02
1822	6.14065227122912E-02
1823	6.15680454829931E-02
1824	6.14708648231863E-02
1825	6.14804473946068E-02
1826	6.14122288738855E-02
1827	6.13994886398056E-02
1828	6.13719888657728E-02
1829	6.14180598152517E-02
1830	6.14516354776466E-02
1831	6.16718046232758E-02
1832	6.17783726175437E-02
1833	6.18243592845594E-02
1834	6.20160431646799E-02
1835	6.21913897696011E-02
1836	6.24237140568371E-02
1837	6.29230129516048E-02
1838	6.30907581531337E-02
1839	0.063125876076095
1840	6.30624227240693E-02
1841	6.30159530084768E-02
1842	6.30386230571292E-02
1843	6.34046349957116E-02
1844	6.39875901678499E-02
1845	6.43267987593318E-02
1846	6.45994458878039E-02
1847	6.48682917419411E-02
1848	6.50903589667084E-02
1849	6.51210419069534E-02
1850	6.49568271596151E-02
1851	6.49768143375275E-02
1852	6.53025788361183E-02
1853	6.55740424405678E-02
1854	6.60138900580165E-02
1855	6.65038281269067E-02
1856	6.61856891309684E-02
1857	6.57500435350687E-02
1858	6.58963791561298E-02
1859	6.66375167552806E-02
1860	6.68049129604713E-02
1861	6.69674245455836E-02
1862	6.73443742594615E-02
1863	0.067372346149132
1864	6.71469552600097E-02
1865	6.76566043706642E-02
1866	6.82148580259317E-02
1867	6.84288413101869E-02
1868	6.84203983087857E-02
1869	6.85298511937992E-02
1870	6.84992182092007E-02
1871	6.84733332396223E-02
1872	6.85240276593114E-02
1873	6.84711248287663E-02
1874	6.82771388764123E-02
1875	6.83678367735957E-02
1876	6.83163369379911E-02
1877	6.81037808672125E-02
1878	6.82006388529997E-02
1879	6.85714673889979E-02
1880	6.85738847258326E-02
1881	6.86385162538825E-02
1882	6.86013789215325E-02
1883	6.83890325234975E-02
1884	6.78716161227229E-02
1885	6.75850428083935E-02
1886	6.74133356577078E-02
1887	0.06717576302046
1888	6.70500367538891E-02
1889	6.67580648018818E-02
1890	6.64063507611948E-02
1891	6.60927748107491E-02
1892	6.56297629953842E-02
1893	6.52649050157298E-02
1894	6.48878073258429E-02
1895	6.47690419453001E-02
1896	6.46492885538033E-02
1897	6.43400643535876E-02
1898	6.40289616200106E-02
1899	6.37681129399226E-02
1900	6.36321698956845E-02
1901	6.35438746266631E-02
1902	6.35800670977044E-02
1903	6.38653656845523E-02
1904	6.38670724585122E-02
1905	6.35499157433731E-02
1906	6.36718254482461E-02
1907	6.38778204843454E-02
1908	6.43503078197762E-02
1909	6.46845758959038E-02
1910	6.49726540638914E-02
1911	6.51797345369057E-02
1912	6.50478737582405E-02
1913	6.50448694857999E-02
1914	6.51729821931345E-02
1915	6.52510031063257E-02
1916	6.51579997735126E-02
1917	6.51426568972081E-02
1918	6.52667473038189E-02
1919	6.53286181716089E-02
1920	6.52287930477036E-02
1921	6.53274869901218E-02
1922	6.54406494955774E-02
1923	6.55041257300282E-02
1924	0.065495795505997
1925	6.54008873046357E-02
1926	6.53240446449305E-02
1927	6.51273293115547E-02
1928	0.065083185601182
1929	6.52925695198752E-02
1930	6.52054836491963E-02
1931	6.50043085290543E-02
1932	6.47969142262631E-02
1933	6.45250243562487E-02
1934	6.41982570195091E-02
1935	6.40931909533466E-02
1936	6.43504366941673E-02
1937	6.41431088939527E-02
1938	0.063626564039173
1939	0.063497485416846
1940	6.33739440077278E-02
1941	0.063267284958604
1942	6.34531117810318E-02
1943	6.35234032847289E-02
1944	6.35467458962671E-02
1945	6.33841627658647E-02
1946	6.32264774790446E-02
1947	6.32399177200481E-02
1948	6.31661375678468E-02
1949	0.062926182087009
1950	6.28460965226309E-02
1951	6.29059347219156E-02
1952	0.062913275062648
1953	6.29175353516611E-02
1954	6.29176244339223E-02
1955	6.29529848292772E-02
1956	6.29412603962457E-02
1957	6.27515604678192E-02
1958	6.27468757325056E-02
1959	6.31500865087107E-02
1960	6.36263768282741E-02
1961	6.37727397417093E-02
1962	6.39099428290739E-02
1963	6.42009826654744E-02
1964	6.43623046089045E-02
1965	6.44221683575635E-02
1966	6.46552384418533E-02
1967	6.48324625875118E-02
1968	6.47237061077711E-02
1969	6.46733301653943E-02
1970	6.48393561832155E-02
1971	6.49326072601319E-02
1972	0.064996107386889
1973	6.47183455797013E-02
1974	6.46814504105359E-02
1975	6.47520384060714E-02
1976	6.47785437156008E-02
1977	6.48222026536515E-02
1978	6.48124215649829E-02
1979	6.47207071815032E-02
1980	6.47784899986344E-02
1981	6.49285727217363E-02
1982	6.49712386250935E-02
1983	6.50249739372471E-02
1984	6.51368192061531E-02
1985	6.52065794028452E-02
1986	6.52663444485929E-02
1987	0.065289728489803
1988	6.53725349177784E-02
1989	6.54635615377519E-02
1990	6.54928128442347E-02
1991	6.55074436710035E-02
1992	6.56449943959407E-02
1993	6.56500076555287E-02
1994	6.55259115744149E-02
1995	6.53861593597446E-02
1996	0.065182546260133
1997	6.50241924670911E-02
1998	6.46550721747999E-02
1999	6.45527033382844E-02
2000	6.45865561761187E-02
2001	6.48313727708685E-02
2002	6.49047776317227E-02
2003	6.51116467807881E-02
2004	0.065183806133041
2005	6.51025721701283E-02
2006	6.50857995617591E-02
2007	6.50802420510219E-02
2008	6.50939719432838E-02
2009	0.065177726513931
2010	6.51050200681017E-02
2011	6.49373049834234E-02
2012	6.48328069348287E-02
2013	6.45237733727031E-02
2014	6.43997647975297E-02
2015	6.43812820163423E-02
2016	0.064531775951934
2017	6.46337649368868E-02
2018	6.48891621998214E-02
2019	6.49344443443282E-02
2020	6.48422467199534E-02
2021	6.49029479306643E-02
2022	6.49155127716658E-02
2023	6.49891934686337E-02
2024	6.53843044703353E-02
2025	6.54143607304634E-02
2026	6.51252650918391E-02
2027	6.50088009494575E-02
2028	6.48107322663101E-02
2029	6.46217282842421E-02
2030	6.44686154941728E-02
2031	6.44568968123047E-02
2032	6.43463708532214E-02
2033	6.41066923324852E-02
2034	0.06402515371432
2035	6.40191437729262E-02
2036	0.064045147496013
2037	6.42254227918245E-02
2038	6.42325474919922E-02
2039	6.42048107921237E-02
2040	6.41517015283277E-02
2041	6.38626964244146E-02
2042	6.37960724702885E-02
2043	6.40089940310619E-02
2044	6.39897588142906E-02
2045	6.38764049955181E-02
2046	0.063835361213212
2047	0.06379838747009
2048	6.36137723204813E-02
2049	6.35097389168427E-02
2050	6.36008929396087E-02
2051	0.063504771767233
2052	6.30957714480571E-02
2053	0.063077838846781
2054	6.34105658227865E-02
2055	6.33660913847927E-02
2056	6.33472058427028E-02
2057	6.32560726241581E-02
2058	6.27264277729887E-02
2059	6.24759720316748E-02
2060	6.24568416008569E-02
2061	0.062372276454568
2062	6.23788523403337E-02
2063	6.23353115798217E-02
2064	6.21915760165651E-02
2065	6.19549207946397E-02
2066	6.17874667224934E-02
2067	6.15345373741265E-02
2068	6.13720729386737E-02
2069	6.12966077465194E-02
2070	6.11877752465985E-02
2071	6.11239513434608E-02
2072	6.09855210443261E-02
2073	6.06376828258005E-02
2074	6.06038792208521E-02
2075	0.060955288688369
2076	6.08890080022737E-02
2077	6.07698343425313E-02
2078	6.06637808094105E-02
2079	6.02143669184652E-02
2080	5.96884686336525E-02
2081	5.95974949567765E-02
2082	5.99576406543159E-02
2083	0.059886177528418
2084	0.059768559726816
2085	5.97361270189143E-02
2086	0.059546416080764
2087	5.94883726159921E-02
2088	5.97854729556659E-02
2089	5.96717560464974E-02
2090	5.91170340887754E-02
2091	5.89659688366836E-02
2092	5.89516070235768E-02
2093	5.88012117630562E-02
2094	5.86601087552779E-02
2095	5.87326296213085E-02
2096	5.89955622306438E-02
2097	5.89340038931087E-02
2098	5.87732701878937E-02
2099	5.88681678103411E-02
2100	5.87459636891476E-02
2101	5.82464887270841E-02
2102	5.78755307091031E-02
2103	5.75610166404888E-02
2104	0.057391510795031
2105	5.71152501583278E-02
2106	5.69591596545599E-02
2107	5.72131914997002E-02
2108	5.71211126060776E-02
2109	5.68653427874576E-02
2110	5.65387233332653E-02
2111	5.60177403237024E-02
2112	5.56363601073069E-02
2113	5.52111217704129E-02
2114	5.47843793255558E-02
2115	0.054474996617859
2116	5.41310803056061E-02
2117	5.35962533603419E-02
2118	5.30381953043931E-02
2119	5.26787878304205E-02
2120	5.25177456257865E-02
2121	5.20100539847715E-02
2122	5.14504082621444E-02
2123	5.09204514655581E-02
2124	0.050169595527728
2125	4.94816145724651E-02
2126	4.89921400750154E-02
2127	4.83143304529408E-02
2128	4.73559525260706E-02
2129	4.65643267025975E-02
2130	4.60782231632056E-02
2131	4.51398929195377E-02
2132	4.38583942093249E-02
2133	4.27688266918945E-02
2134	4.12804695689733E-02
2135	4.01887333111493E-02
2136	3.93298494945449E-02
2137	3.88086716504589E-02
2138	3.81885020568292E-02
2139	3.74541927058829E-02
2140	3.73435845101623E-02
2141	3.75621288960869E-02
2142	3.77057042602366E-02
2143	0.038332602610102
2144	0.038649726397177
2145	0.038656664217998
2146	3.89802299859332E-02
2147	0.039582748546189
2148	3.99818749676887E-02
2149	4.04172404893344E-02
2150	4.07344355202276E-02
2151	4.09759508645857E-02
2152	4.11176674053224E-02
2153	4.13074257113163E-02
2154	4.12045294926165E-02
2155	4.07822227909157E-02
2156	4.04300603372027E-02
2157	3.97364939091796E-02
2158	3.92991930856425E-02
2159	3.89162664556603E-02
2160	3.87692612197701E-02
2161	3.84901812304472E-02
2162	0.038715065012686
2163	3.90128816758677E-02
2164	3.96037494046592E-02
2165	3.98358385980857E-02
2166	4.00649462212264E-02
2167	4.04841670572775E-02
2168	4.07461476503297E-02
2169	4.11814561157746E-02
2170	4.20547232976418E-02
2171	4.25497366918683E-02
2172	4.27720354240604E-02
2173	4.31928283191513E-02
2174	4.38708042081671E-02
2175	4.40905564294966E-02
2176	4.39605685496646E-02
2177	4.40775296124262E-02
2178	4.38757555699144E-02
2179	4.39510357384421E-02
2180	4.47741507228043E-02
2181	4.49059321887857E-02
2182	4.45383034728647E-02
2183	4.43967596569463E-02
2184	0.044026434602564
2185	4.36270692315178E-02
2186	0.043506024711265
2187	4.34319518780542E-02
2188	4.31086477441392E-02
2189	4.24277957240787E-02
2190	4.22792883863685E-02
2191	4.23292692042025E-02
2192	4.22515758951047E-02
2193	0.042385985458263
2194	0.042452505782356
2195	4.25319713035266E-02
2196	4.22772123323479E-02
2197	4.17822654133748E-02
2198	4.16933494578349E-02
2199	4.15558293634461E-02
2200	4.13120956795325E-02
2201	4.13798273839096E-02
2202	4.13336250352117E-02
2203	0.040838597145791
2204	4.06657876851153E-02
2205	4.10860514809819E-02
2206	4.10239446344926E-02
2207	4.06077288328531E-02
2208	4.03603702303621E-02
2209	3.98349631882602E-02
2210	0.039596559319002
2211	3.98251093525152E-02
2212	3.97602029413359E-02
2213	3.93925347908198E-02
2214	3.92747171125568E-02
2215	3.87166366604393E-02
2216	3.82050914482101E-02
2217	3.79742191315024E-02
2218	3.78436110793685E-02
2219	3.78807739573345E-02
2220	3.83855267117982E-02
2221	3.81741905727816E-02
2222	3.78231700558782E-02
2223	3.73661524744072E-02
2224	3.63155406688441E-02
2225	3.57613482930827E-02
2226	3.54683010508463E-02
2227	3.50558517659915E-02
2228	3.48414898570732E-02
2229	3.43028622156949E-02
2230	3.34683072355102E-02
2231	3.28345153935324E-02
2232	3.20619250835535E-02
2233	0.031457069178229
2234	0.03125103183608
2235	3.06624454637281E-02
2236	2.99215621475904E-02
2237	2.91335957723378E-02
2238	2.78877257514377E-02
2239	2.70794271924533E-02
2240	2.67152110470556E-02
2241	0.025955412458371
2242	2.51603286102998E-02
2243	2.43910229053864E-02
2244	2.34281378580885E-02
2245	2.23570010147021E-02
2246	2.12766448687665E-02
2247	2.06285352068339E-02
2248	0.019667723118297
2249	1.84844763646223E-02
2250	1.75551238540022E-02
2251	1.66284222454843E-02
2252	1.55260977880371E-02
2253	1.42438842242872E-02
2254	1.32606475445491E-02
2255	1.22944109057163E-02
2256	1.13496788244961E-02
2257	1.05221277889153E-02
2258	9.84268711570494E-03
2259	9.14907249240509E-03
2260	8.62114024676276E-03
2261	8.46792990671171E-03
2262	8.16091384108567E-03
2263	7.79685083244174E-03
2264	7.26288006557187E-03
2265	6.64968129685597E-03
2266	6.23710817676725E-03
2267	5.74305949726881E-03
2268	5.39231500957666E-03
2269	5.40990822606141E-03
2270	5.01964318178317E-03
2271	4.16095946389652E-03
2272	3.88621267065174E-03
2273	3.86463110675605E-03
2274	3.69710886299564E-03
2275	3.67831837125947E-03
2276	3.8381845830664E-03
2277	4.14579685755151E-03
2278	4.17841210616238E-03
2279	4.38253282542397E-03
2280	4.41617620552655E-03
2281	3.77108176113564E-03
2282	3.62644266313532E-03
2283	4.17078764742906E-03
2284	4.13502089903255E-03
2285	3.76813520067605E-03
2286	3.60642690245479E-03
2287	2.95991605437347E-03
2288	2.74028396773721E-03
2289	2.6644416819337E-03
2290	3.43029769604645E-03
2291	4.26882237480269E-03
2292	4.49327357705911E-03
2293	4.08431266879185E-03
2294	3.59680378907051E-03
2295	2.86302524534943E-03
2296	2.27652295019453E-03
2297	1.62059371090948E-03
2298	1.21359448828554E-03
2299	1.17649710771704E-03
2300	1.15545623128694E-03
2301	1.21145607029534E-03
2302	2.04050394520022E-03
2303	1.90209621523777E-03
2304	8.96406242796924E-04
2305	9.03332684377482E-04
2306	1.24540530206401E-03
2307	1.22229114308241E-03
2308	1.45037434135165E-03
2309	1.6920783820707E-03
2310	1.78631212576729E-03
2311	1.46981296684274E-03
2312	1.14779126389559E-03
2313	9.8367961159704E-04
2314	6.14459240303321E-05
2315	3.21563218111452E-05
2316	8.00837420700374E-04
2317	1.47610332759406E-03
2318	2.81859261082796E-03
2319	2.96552712366126E-03
2320	2.6478364812413E-03
2321	2.5795077357057E-03
2322	1.70140378984131E-03
2323	1.31263862311689E-03
2324	1.58806976729857E-03
2325	1.44305183929185E-03
2326	6.3880729656849E-04
2327	4.2870711251855E-04
2328	7.99828553982204E-04
2329	8.48544568203952E-04
2330	6.80054692056288E-04
2331	1.06956237453642E-03
2332	2.0158876882868E-03
2333	2.07188678005771E-03
2334	2.22955230587261E-03
2335	2.09569248776952E-03
2336	3.80809625323852E-04
2337	3.12252403029202E-04
2338	1.36716748316334E-03
2339	1.93803416767107E-03
2340	3.45202805677682E-03
2341	4.06603229525474E-03
2342	4.21840508736969E-03
2343	3.84956224167015E-03
2344	2.32107997457267E-03
2345	1.84479303914782E-03
2346	1.57747680714249E-03
2347	1.0094645871735E-03
2348	9.8446486109755E-04
[truncated: 152 more rows]
