# Supplementary material for: Machine learning-assisted non-destructive plasticizer identification and quantification in historical PVC objects based on IR spectroscopy
Source: Sci Rep. 2022 Mar 23;12:5017. doi: 10.1038/s41598-022-08862-1 (PMC8943100; doi:10.1038/s41598-022-08862-1)
Supplement: Supplementary file 1 — Supplementary Information 1. [file 41598_2022_8862_MOESM1_ESM.zip › Plasticizers_PVC_data/NIR_all/P147b_idle.txt]

Wavelength	C:\Documents and Settings\All Users\Application Data\ASD\Indico Pro\Projects\David\P147b_idle.txt
350	9.14222765405871E-02
351	0.104139615042569
352	7.73153625961093E-02
353	9.82675047162741E-02
354	0.146635167463386
355	0.168033803475416
356	0.140651119963026
357	0.102091948314779
358	9.30034271770011E-02
359	9.22622824867608E-02
360	8.92075226005829E-02
361	0.08203058942849
362	0.096525472769519
363	9.64624423673801E-02
364	7.16450065042112E-02
365	6.95669006434826E-02
366	0.055702597913666
367	0.03471146484771
368	6.37458895754732E-02
369	7.37077321158189E-02
370	6.50271800192456E-02
371	6.72671641750699E-02
372	0.070777881858125
373	6.63746265590401E-02
374	4.74177171206315E-02
375	5.44128615296739E-02
376	0.064569734880928
377	5.76150882622887E-02
378	6.73949133248108E-02
379	0.073942571545449
380	6.80502323203119E-02
381	7.15355724324865E-02
382	7.57835392385481E-02
383	7.53693559638643E-02
384	6.42671325971937E-02
385	7.33914150227864E-02
386	9.28237336884644E-02
387	8.58895072102595E-02
388	8.31065534190576E-02
389	8.49938919987653E-02
390	8.39396396989542E-02
391	8.98702626998591E-02
392	9.73436953427562E-02
393	9.99510720311829E-02
394	9.83505107458721E-02
395	0.100534969666794
396	0.108870681930866
397	0.111308474870823
398	0.11183314455263
399	0.114792292875149
400	0.128064329170336
401	0.132156730146649
402	0.128743906694829
403	0.132585807060081
404	0.139960318905252
405	0.151821308006975
406	0.169413241192737
407	0.181636333617127
408	0.188921257011679
409	0.194846343721877
410	0.205595399197862
411	0.216644136216302
412	0.225292135935135
413	0.234642994631434
414	0.244645373488603
415	0.253656060881029
416	0.256321335735248
417	0.260905681280035
418	0.266473059681834
419	0.266333043753778
420	0.265287561048837
421	0.265789959024178
422	0.269053618400342
423	0.26788139040056
424	0.266339201952268
425	0.268706720156548
426	0.271172475822324
427	0.273906296286957
428	0.276671219854054
429	0.277307750709224
430	0.278398142568266
431	0.28045843252275
432	0.281476061382251
433	0.282327568574237
434	0.282887300637177
435	0.282529487100613
436	0.283252503157895
437	0.28370920437075
438	0.282018648869522
439	0.282654365999171
440	0.283754561984627
441	0.283146502541967
442	0.281891348659641
443	0.279959753687111
444	0.277672442663624
445	0.276246552042315
446	0.275263514532203
447	0.274763535319755
448	0.275531264469473
449	0.274711902860145
450	0.273125364578099
451	0.273584717861125
452	0.274269132062927
453	0.274866981671847
454	0.27535753534085
455	0.275021053837748
456	0.274948294932094
457	0.275846733913207
458	0.276276270028225
459	0.276723525927938
460	0.277324644290379
461	0.277434152523745
462	0.277412208644236
463	0.277467012220951
464	0.277779459328619
465	0.277401853203649
466	0.27684194703965
467	0.277146988939291
468	0.277153032716448
469	0.276955152825243
470	0.276792058824629
471	0.276077257309532
472	0.275940677566527
473	0.276682384988011
474	0.276026649811235
475	0.275541127241433
476	0.275639624265653
477	0.275223797932665
478	0.275128332008994
479	0.275494504052026
480	0.276114222200053
481	0.275906803151654
482	0.275294558098147
483	0.275050836308941
484	0.274634380793092
485	0.274079597368529
486	0.273680649219975
487	0.274652811201464
488	0.27483940029128
489	0.273730492921723
490	0.273908945753896
491	0.273585324753272
492	0.273033848392027
493	0.274156851691518
494	0.275211372859535
495	0.275929795219951
496	0.276588877340945
497	0.277946262131628
498	0.279448540612713
499	0.2807027810125
500	0.283173693565909
501	0.286357254515922
502	0.28987130795302
503	0.293855947960021
504	0.298503125429758
505	0.303950330658987
506	0.310353014667293
507	0.317437432163416
508	0.325213495104114
509	0.333816542486384
510	0.342606878280186
511	0.351459687232163
512	0.360453008390627
513	0.369591555665047
514	0.378728016323453
515	0.387699844621813
516	0.396232516710392
517	0.403970807361427
518	0.410894066021027
519	0.417420893746418
520	0.423256700737916
521	0.428551109216475
522	0.433649958151341
523	0.437808132195813
524	0.441298135804137
525	0.444524418218561
526	0.44713646098519
527	0.449416970164339
528	0.451507320507942
529	0.45291653407926
530	0.454304708648926
531	0.45578704574954
532	0.456689637978967
533	0.457428430471241
534	0.458222539748248
535	0.459232336382671
536	0.459981703577038
537	0.460286354165386
538	0.460170667706015
539	0.46045252551926
540	0.460703069226656
541	0.460672342992032
542	0.461108625116714
543	0.461520014661814
544	0.461732180457104
545	0.462011901708033
546	0.462279761594989
547	0.462577743431016
548	0.463004418235059
549	0.46361898355706
550	0.464350186538524
551	0.465098530721737
552	0.465908774826142
553	0.466718829057431
554	0.467571916377091
555	0.468899164552839
556	0.470118880103447
557	0.471094902096539
558	0.472310495882782
559	0.473382543113458
560	0.474354943410657
561	0.475492217301505
562	0.476819748060303
563	0.47836000396091
564	0.48007476890535
565	0.481679408425211
566	0.483429988936327
567	0.485467904514684
568	0.487451721920603
569	0.489603707788061
570	0.491967159713947
571	0.494340226627359
572	0.496762185679344
573	0.499349541198913
574	0.50224029156652
575	0.505037806417726
576	0.508001974727798
577	0.511336398485713
578	0.514174377304644
579	0.517025680582429
580	0.520383261660227
581	0.524423944693866
582	0.528584714836881
583	0.532565990148357
584	0.536289116008903
585	0.538930154702525
586	0.540728556879254
587	0.542235300072805
588	0.543308043888793
589	0.543907899297186
590	0.544112619044104
591	0.544521359327611
592	0.544811768544859
593	0.544696766019052
594	0.543964794374052
595	0.542954355657947
596	0.541714336407977
597	0.540067883404863
598	0.538554068628228
599	0.536919404441907
600	0.5347231298773
601	0.531907526006436
602	0.529577746366495
603	0.528614340159306
604	0.529042606896287
605	0.530557933407852
606	0.532633338697086
607	0.534336445240197
608	0.536190662535867
609	0.537921355149044
610	0.538975969455248
611	0.540180115385969
612	0.541787771871874
613	0.543734160345547
614	0.544986080000916
615	0.545573256393296
616	0.545710613632094
617	0.545719835260718
618	0.545463575560319
619	0.545004385438946
620	0.544575087973927
621	0.543206785473754
622	0.541025350782224
623	0.538564255992425
624	0.536586221523517
625	0.534552232164138
626	0.532125674511539
627	0.529877245757796
628	0.52781564006098
629	0.525901448415672
630	0.524034749552369
631	0.522167931232045
632	0.520453384589916
633	0.519115125700095
634	0.518163592658798
635	0.517162385425505
636	0.515849463865686
637	0.514943319740222
638	0.514304362107133
639	0.513721340133416
640	0.51288630938268
641	0.511967969315445
642	0.511129615005503
643	0.510550765139737
644	0.509907456103657
645	0.509228707901258
646	0.508625156136664
647	0.508120193308931
648	0.507555042799303
649	0.506939185715485
650	0.5067323135468
651	0.506382206316904
652	0.505767533647461
653	0.505111313336361
654	0.504524117342133
655	0.504102631818796
656	0.503851230422848
657	0.503214785773076
658	0.502461449127387
659	0.501872340834213
660	0.501575281035561
661	0.501017514345305
662	0.500065689322379
663	0.499005008969776
664	0.498244411859006
665	0.497679501407359
666	0.496989053815451
667	0.496130208435781
668	0.495197632345329
669	0.494307075484432
670	0.493547469583392
671	0.492745830575826
672	0.491872746707812
673	0.491075295473921
674	0.490370480529854
675	0.489745081580025
676	0.489153695293444
677	0.488601367027085
678	0.487926952811386
679	0.487075052697356
680	0.486462979562553
681	0.4860133627972
682	0.485618750860372
683	0.485138951039443
684	0.484667684742035
685	0.484212977122367
686	0.483735111071728
687	0.483014329114693
688	0.482450793128495
689	0.482311114582985
690	0.48191087107605
691	0.481422579245966
692	0.481008888882445
693	0.480828290595043
694	0.480431111463333
695	0.479888924389295
696	0.479519451284067
697	0.478994295965032
698	0.478458570113413
699	0.478082061852232
700	0.477796106736541
701	0.477469719804914
702	0.477016052753163
703	0.476380627854003
704	0.475859568198247
705	0.475345856921226
706	0.474567585403977
707	0.474027531752692
708	0.473428183614782
709	0.472526762615765
710	0.471828899794375
711	0.471242763862851
712	0.470588482918614
713	0.469523583691177
714	0.468635594423023
715	0.467885019747467
716	0.466939689678496
717	0.465650762459209
718	0.464377005044036
719	0.463351972015872
720	0.46209572590866
721	0.460778453335577
722	0.459540455848159
723	0.458530931300661
724	0.457473519043041
725	0.456350493242756
726	0.455250092556905
727	0.454218109285728
728	0.453111028742925
729	0.451814566110116
730	0.450302800776464
731	0.449049259869964
732	0.44813495787933
733	0.447273687205714
734	0.446210550621312
735	0.44511733165179
736	0.444233806690729
737	0.443188734553942
738	0.442177063592661
739	0.441359227589784
740	0.440723263627683
741	0.439945639122509
742	0.438982644073364
743	0.438006501174967
744	0.437353824799665
745	0.436714430613143
746	0.43577682488941
747	0.435109325329551
748	0.434571249582174
749	0.433927580362762
750	0.432748595773449
751	0.431769998580044
752	0.431222892375263
753	0.431027763572777
754	0.430269186700717
755	0.429355513659629
756	0.42870489243554
757	0.427829450403087
758	0.427038015239144
759	0.426400224208289
760	0.425722027264056
761	0.42473607756896
762	0.423722372177403
763	0.423070856377504
764	0.422228652259215
765	0.421480981467289
766	0.420943985800953
767	0.420104107730947
768	0.419338544610375
769	0.418678195256007
770	0.417909914127509
771	0.416908171605031
772	0.415803500252185
773	0.414781779556752
774	0.413963993563606
775	0.413118299927837
776	0.412178502539774
777	0.411338878946479
778	0.410535266410125
779	0.409653500400323
780	0.408592328614933
781	0.407627800483509
782	0.406745258629998
783	0.405866122175643
784	0.404791357723497
785	0.403801338712755
786	0.402974080822568
787	0.402218102147418
788	0.401111496595114
789	0.40003418548221
790	0.399369061162257
791	0.398426591294264
792	0.397395349754454
793	0.396430194149812
794	0.395591224854747
795	0.394750761154174
796	0.393846647934092
797	0.39285658951768
798	0.39197515470814
799	0.391204784869079
800	0.390475135531286
801	0.389582529838005
802	0.388803759364201
803	0.388094164934998
804	0.387180226179132
805	0.386306829365105
806	0.385363115579186
807	0.384302675968655
808	0.383682118795808
809	0.383076048255649
810	0.382293778572495
811	0.381488752449894
812	0.380594207761152
813	0.379777505169757
814	0.379220232824409
815	0.378612989959901
816	0.377856191494932
817	0.376973967617379
818	0.376181128606366
819	0.375596141312733
820	0.375054393734976
821	0.3742407880718
822	0.373367805220067
823	0.37263651369717
824	0.372120896761507
825	0.371577481300121
826	0.370924941394832
827	0.370138447108072
828	0.369246292160871
829	0.368383103087032
830	0.36761750160521
831	0.367005520278874
832	0.366702055888389
833	0.366301483784186
834	0.365628414844895
835	0.364805755042083
836	0.36408770362915
837	0.36346792093513
838	0.362834614911193
839	0.362127758252419
840	0.361403495752933
841	0.360669167260326
842	0.359813764538999
843	0.359237145849203
844	0.358761567672048
845	0.357991773244553
846	0.357191527430013
847	0.356423322288143
848	0.355678445059174
849	0.354841528578237
850	0.354038120937517
851	0.353365666625262
852	0.352867246463164
853	0.352037551882004
854	0.351153987608729
855	0.350447705956464
856	0.349539454217066
857	0.348711605185171
858	0.34797518258577
859	0.347122138891324
860	0.346392845618509
861	0.345645006137231
862	0.344712760841151
863	0.343651917566181
864	0.342697261374393
865	0.341848610896137
866	0.340887834165709
867	0.340225569128683
868	0.339586531738748
869	0.338664245738199
870	0.337808071271125
871	0.336993885608605
872	0.336294109911914
873	0.335910944308717
874	0.335310602404088
875	0.33452860660131
876	0.333732225594048
877	0.332853819990151
878	0.332147246790515
879	0.331577375163461
880	0.330718239604514
881	0.329875520057196
882	0.329161741888729
883	0.328563513949866
884	0.327728998090598
885	0.326915936536713
886	0.326262385483778
887	0.325704414087171
888	0.324896005524098
889	0.323973366606494
890	0.323171408558001
891	0.322173121313115
892	0.321253940345461
893	0.320513698965327
894	0.319761789112505
895	0.319063548892278
896	0.318289643189672
897	0.317315693649619
898	0.316482144162975
899	0.315705627334607
900	0.314923628327832
901	0.314171274382091
902	0.313378410203942
903	0.312516863315179
904	0.311613021607336
905	0.310894655750103
906	0.310173028199742
907	0.309397139445973
908	0.308744661864024
909	0.30784630348541
910	0.306872045263676
911	0.306084826078595
912	0.305270141541038
913	0.304468237308838
914	0.303850859016978
915	0.303749037351359
916	0.303331143371566
917	0.302726543985405
918	0.30226806429329
919	0.301734881924711
920	0.301258403399252
921	0.300896571120212
922	0.300604045826483
923	0.300378941816081
924	0.30015069696229
925	0.299852469174944
926	0.299496923159027
927	0.29921125655622
928	0.298971911373775
929	0.29861858168681
930	0.298547730299432
931	0.298405171854835
932	0.29788117583463
933	0.297373501317484
934	0.296886671612057
935	0.296536259159226
936	0.296481300620722
937	0.296063742204889
938	0.295618100313255
939	0.295458058713138
940	0.295409133770301
941	0.29491547529713
942	0.294233904186607
943	0.294018888980169
944	0.293501298293861
945	0.293005135383937
946	0.292726044701004
947	0.292298708706889
948	0.291840454476795
949	0.291397022886921
950	0.290964936586926
951	0.290311248750235
952	0.28971821053485
953	0.289273723201626
954	0.288725828537805
955	0.288165578340136
956	0.287610844485103
957	0.287072684617627
958	0.286615158788255
959	0.286120817055702
960	0.285584808939901
961	0.285124915513968
962	0.284504324503389
963	0.283876767436764
964	0.283389647333861
965	0.282841635763181
966	0.282264026153653
967	0.281628891439527
968	0.280921387842825
969	0.280641880446305
970	0.28036517715588
971	0.279789130260574
972	0.279167973394659
973	0.278556096956097
974	0.278013244257987
975	0.277573763545258
976	0.277185516232158
977	0.27688386278781
978	0.276478431679872
979	0.275476027814508
980	0.274631149785813
981	0.273961561902983
982	0.273349660432303
983	0.273036805635938
984	0.272698985075044
985	0.272171959909657
986	0.271447466271653
987	0.270625574598542
988	0.269970808077962
989	0.26962832186596
990	0.269504637559492
991	0.268869517372735
992	0.268061462179645
993	0.267760203599298
994	0.267312533805747
995	0.266818763595256
996	0.266233063624148
997	0.265264861429931
998	0.264954505229289
999	0.264753535095344
1000	0.264060785352783
1001	0.24341857589482
1002	0.242584968342628
1003	0.241882791082422
1004	0.241320837500493
1005	0.240760590857609
1006	0.240095449023488
1007	0.23967448993571
1008	0.239818475606216
1009	0.239309402171716
1010	0.238343360673035
1011	0.237727581691095
1012	0.237095335080972
1013	0.23600191419359
1014	0.235633531359858
1015	0.236021409253205
1016	0.235657715771445
1017	0.235030712744493
1018	0.234705097365363
1019	0.234433302102738
1020	0.233863304550247
1021	0.23349828188066
1022	0.232803033661561
1023	0.231326829216656
1024	0.230443802319807
1025	0.229584216170578
1026	0.229105371704631
1027	0.228991441095963
1028	0.229086506261424
1029	0.229063399122807
1030	0.229421939614223
1031	0.229144171050472
1032	0.228423711540977
1033	0.22807659154744
1034	0.227535553096306
1035	0.227250716355555
1036	0.227251038071583
1037	0.227256241010878
1038	0.227650153508492
1039	0.227424343476121
1040	0.226901389400256
1041	0.226463761912006
1042	0.22542830702374
1043	0.224797217150142
1044	0.224372595654005
1045	0.224445864878275
1046	0.223969285092655
1047	0.223268492722592
1048	0.222912658170122
1049	0.222387415575513
1050	0.222233171011053
1051	0.222845099731227
1052	0.222608386494988
1053	0.222007975413023
1054	0.221500708312773
1055	0.220443454426587
1056	0.219898499723667
1057	0.219568610007805
1058	0.219426779427828
1059	0.219677592196604
1060	0.219779849535961
1061	0.219725913086255
1062	0.219870167292295
1063	0.21948892134638
1064	0.218578460076146
1065	0.218028943959636
1066	0.217349093509157
1067	0.216921724276669
1068	0.216787547828804
1069	0.216472549345963
1070	0.216048411112257
1071	0.215722967696137
1072	0.215572507911119
1073	0.215188228911396
1074	0.214585095752356
1075	0.214287019058258
1076	0.214097611282285
1077	0.213634540514739
1078	0.213437308183154
1079	0.213605831226373
1080	0.213387905783337
1081	0.2131567965744
1082	0.212614370009648
1083	0.211557339718108
1084	0.211113054721343
1085	0.210752430176722
1086	0.210385912489056
1087	0.210623223796289
1088	0.210357392859456
1089	0.209516159281389
1090	0.209010345402266
1091	0.208567181544608
1092	0.208065548411788
1093	0.207829831933681
1094	0.207729234191101
1095	0.207094856440211
1096	0.206391294487279
1097	0.205946659960626
1098	0.205416125194592
1099	0.205050464641661
1100	0.20521601423298
1101	0.204748374715143
1102	0.203669203944566
1103	0.203227511030488
1104	0.203020948693324
1105	0.202565419171814
1106	0.202327236846471
1107	0.202014956599929
1108	0.201369409865337
1109	0.200786370131616
1110	0.200723778615296
1111	0.200512678853883
1112	0.200068073704837
1113	0.199775766909241
1114	0.199239481578511
1115	0.198575701844845
1116	0.197819092540628
1117	0.196798292093065
1118	0.196032361294485
1119	0.195293798363734
1120	0.194530695124373
1121	0.193944475253299
1122	0.193243938919218
1123	0.192424679841361
1124	0.191589404330059
1125	0.190744209727554
1126	0.189923385962241
1127	0.189085249705197
1128	0.18826953698104
1129	0.187221862081591
1130	0.186009316449835
1131	0.18526468477218
1132	0.184587314801795
1133	0.183783022987409
1134	0.183229583991678
1135	0.182644171695954
1136	0.181675566363897
1137	0.181208930641502
1138	0.181329731840644
1139	0.18103220208176
1140	0.180635740565051
1141	0.180177224764484
1142	0.179610980998029
1143	0.179133711941919
1144	0.17866187384052
1145	0.178185958482481
1146	0.177972769664307
1147	0.17732926981444
1148	0.17666120120939
1149	0.176211060533219
1150	0.175355002506433
1151	0.174022654068014
1152	0.17326581563411
1153	0.17273425225972
1154	0.171832593776499
1155	0.171099942085087
1156	0.170166075370937
1157	0.168794583021833
1158	0.167576959320121
1159	0.166536292709529
1160	0.165389113871479
1161	0.164082268429229
1162	0.162689959813315
1163	0.161927791924376
1164	0.1609859049705
1165	0.159588621940274
1166	0.15857349995856
1167	0.157410207831608
1168	0.156297632937553
1169	0.15589979660668
1170	0.155226306923422
1171	0.1543576321061
1172	0.153221096320264
1173	0.152362466615907
1174	0.151432268238939
1175	0.150660631443586
1176	0.150274265951114
1177	0.149406273057061
1178	0.148202247022049
1179	0.147198757043169
1180	0.146083936667701
1181	0.14509377752244
1182	0.144156903858937
1183	0.143028923584772
1184	0.14188756148109
1185	0.140819703740014
1186	0.139685533570551
1187	0.1388196326011
1188	0.138319512071056
1189	0.137730897817163
1190	0.1372503604922
1191	0.136969926147536
1192	0.136821387995188
1193	0.136750930047689
1194	0.136706521342565
1195	0.136883377563587
1196	0.137032960566149
1197	0.137069033349488
1198	0.13716516184873
1199	0.137322566261513
1200	0.137661362627392
1201	0.13791620138106
1202	0.138178552996391
1203	0.138689296060062
1204	0.139157704549032
1205	0.139558983360702
1206	0.1400278977082
1207	0.140321739870966
1208	0.140742506164747
1209	0.141329477670695
1210	0.141901967435302
1211	0.142595454692319
1212	0.143543737299865
1213	0.144246102827671
1214	0.144826607632673
1215	0.145597826368308
1216	0.146364690911889
1217	0.14714823548496
1218	0.148093469650172
1219	0.148954201761876
1220	0.149570398035327
1221	0.150195761166436
1222	0.150839418479984
1223	0.151408986090389
1224	0.152159146400505
1225	0.152941394516695
1226	0.153416537315666
1227	0.153839396230694
1228	0.154395379664072
1229	0.15481184970038
1230	0.155109665289565
1231	0.155497964905517
1232	0.155763738131127
1233	0.155711566474574
1234	0.155838424253589
1235	0.156142831280829
1236	0.156365102396551
1237	0.156544242941281
1238	0.156646996506289
1239	0.156789167769461
1240	0.156665324214577
1241	0.156588633683818
1242	0.15670239440946
1243	0.156778770621269
1244	0.156904846033505
1245	0.156850684602938
1246	0.156756015609491
1247	0.156732553827425
1248	0.156689721074461
1249	0.15686214890074
1250	0.157075632548271
1251	0.156880909138398
1252	0.15654042623362
1253	0.156467476434798
1254	0.156377886909813
1255	0.156227047942444
1256	0.15630781744255
1257	0.1562801904162
1258	0.156051591407592
1259	0.155875724892573
1260	0.15575724416122
1261	0.155714016849426
1262	0.155541341187607
1263	0.155345500237307
1264	0.15537449585303
1265	0.155398840605773
1266	0.155380019071033
1267	0.155288619615706
1268	0.155017962782378
1269	0.154600547624609
1270	0.15427358685213
1271	0.154244161442033
1272	0.154165455567074
1273	0.153987153993639
1274	0.153957719163858
1275	0.153852528987469
1276	0.153593985538195
1277	0.153367665982152
1278	0.153166478423895
1279	0.152835804700476
1280	0.152690687341888
1281	0.152840060590689
1282	0.152627273172051
1283	0.152335744467929
1284	0.151991833254847
1285	0.151553380122756
1286	0.151315261882082
1287	0.15138458014474
1288	0.151221669203613
1289	0.150878538886732
1290	0.150689637621344
1291	0.150654064770273
1292	0.150588333920767
1293	0.15037723009386
1294	0.150147584846322
1295	0.150019718331326
1296	0.149924697726496
1297	0.149832118053316
1298	0.149687706326398
1299	0.149443618425198
1300	0.149138638735064
1301	0.148983545856732
1302	0.149113654602562
1303	0.149005512912415
1304	0.148623790944166
1305	0.148519465841813
1306	0.14855906543132
1307	0.14843074851998
1308	0.148011335195856
1309	0.147844685637692
1310	0.147686539959344
1311	0.147246290137847
1312	0.147086193353403
1313	0.147169722889251
1314	0.146716991364989
1315	0.146094443982051
1316	0.145974130192542
1317	0.145886745299517
1318	0.145782757525686
1319	0.145853994871857
1320	0.145685090880233
1321	0.145286117568662
1322	0.14495804753756
1323	0.14480897529315
1324	0.14480943272178
1325	0.144652667828458
1326	0.14440094653176
1327	0.144281515313013
1328	0.144024366947123
1329	0.14347981235008
1330	0.143216178884351
1331	0.143154350216394
1332	0.14283898499825
1333	0.14246303370413
1334	0.14233204890421
1335	0.141987880365386
1336	0.141702277784474
1337	0.141682972127516
1338	0.141459662767462
1339	0.141180675835564
1340	0.140807873241957
1341	0.140238429552336
1342	0.139887530279997
1343	0.139668778332639
1344	0.139423602387618
1345	0.139087986340446
1346	0.138485615586921
1347	0.137929287496152
1348	0.137349258603698
1349	0.136498403886166
1350	0.135717612536321
1351	0.135069247047521
1352	0.134432778880594
1353	0.133763260182927
1354	0.133035376943796
1355	0.132310934177928
1356	0.131582489746172
1357	0.130896524486741
1358	0.130331313969511
1359	0.129805912066268
1360	0.129133182644204
1361	0.12838819200628
1362	0.127604039972553
1363	0.126951215034598
1364	0.126268583227082
1365	0.125354114951361
1366	0.124559739703931
1367	0.123937014244661
1368	0.123044917224184
1369	0.121949735633609
1370	0.12101290943235
1371	0.120102309823088
1372	0.11917596197185
1373	0.118409326648183
1374	0.117600491660189
1375	0.116638522955741
1376	0.115734459224652
1377	0.11492426148151
1378	0.114297638653308
1379	0.113690785565728
1380	0.112890469654481
1381	0.112277561181886
1382	0.111772117956597
1383	0.111015750255286
1384	0.110347688939734
1385	0.110031391281129
1386	0.109666722551851
1387	0.109186193679901
1388	0.108887714653945
1389	0.108772843520147
1390	0.108602742619266
1391	0.108295616533568
1392	0.108153635890834
1393	0.108155417200971
1394	0.107984776502546
1395	0.107735173049511
1396	0.107724105239776
1397	0.107591449059504
1398	0.10717090535166
1399	0.106993252433724
1400	0.106953474563803
1401	0.106777702000011
1402	0.10667329246966
1403	0.106576367295097
1404	0.106391831593412
1405	0.106148210652069
1406	0.105848158665751
1407	0.105639177826798
1408	0.1055071288285
1409	0.105427337740879
1410	0.105468328015928
1411	0.105436208484991
1412	0.105272193753155
1413	0.105195764310502
1414	0.10522781272398
1415	0.105230564750415
1416	0.105257859889873
1417	0.105354248767102
1418	0.105460194058723
1419	0.105525783038876
1420	0.105385500424919
1421	0.105261464322663
1422	0.105242398787198
1423	0.105122614503963
1424	0.105092522357399
1425	0.105254109018444
1426	0.105428937798556
1427	0.105494236754181
1428	0.105636184430026
1429	0.105791603085004
1430	0.10589217045947
1431	0.105899250822646
1432	0.106052563970119
1433	0.106521868216061
1434	0.106968345114648
1435	0.107365211360627
1436	0.107794238891871
1437	0.107872467953691
1438	0.107869939496488
1439	0.108183640872796
1440	0.108446800941522
1441	0.108635836456081
1442	0.108880317732208
1443	0.109005666577942
1444	0.109030231042059
1445	0.10914605257516
1446	0.109369063416114
1447	0.109472712357004
1448	0.109541170760572
1449	0.109744767737359
1450	0.109889933995103
1451	0.110051240029085
1452	0.110224760551181
1453	0.110193765674285
1454	0.110234873004367
1455	0.110357997522
1456	0.110353517198952
1457	0.110372748932079
1458	0.110343412639947
1459	0.110322588628166
1460	0.11043909798562
1461	0.110443807184215
1462	0.110430853517901
1463	0.110481836844043
1464	0.11050048940709
1465	0.110430132588738
1466	0.110348428829694
1467	0.11041951572182
1468	0.110417551539567
1469	0.110292351240546
1470	0.110242682330628
1471	0.110439198226691
1472	0.110531211617414
1473	0.110376656850271
1474	0.110360028077422
1475	0.110344807176464
1476	0.110219163407201
1477	0.110386355441818
1478	0.110701277141235
1479	0.110683137400293
1480	0.110500237933679
1481	0.110521457207161
1482	0.110620699812143
1483	0.110596702899488
1484	0.110642926262811
1485	0.110682450807752
1486	0.110550261210244
1487	0.110487090516542
1488	0.110556951842219
1489	0.110600266400995
1490	0.110546110546374
1491	0.110479629250037
1492	0.110471550909462
1493	0.11046867763616
1494	0.110444889023351
1495	0.110534277448384
1496	0.110689371737989
1497	0.110661311644743
1498	0.110594997954906
1499	0.11066239035218
1500	0.110554683802952
1501	0.110350497785203
1502	0.110408347614152
1503	0.110444173583018
1504	0.110317260069759
1505	0.11030607153824
1506	0.110310041759805
1507	0.110116885831415
1508	0.11005060959228
1509	0.110137268211176
1510	0.11008761971323
1511	0.110026824000404
1512	0.109895846995299
1513	0.109775326111847
1514	0.109749753035963
1515	0.109781007242654
1516	0.109733380270341
1517	0.109810974024806
1518	0.109740807545693
1519	0.109467351028665
1520	0.109310459382664
1521	0.109157506736593
1522	0.109051576543216
1523	0.108938132899071
1524	0.10899165271217
1525	0.10900930547419
1526	0.108909894028117
1527	0.108802237101044
1528	0.108707440528906
1529	0.108677342579881
1530	0.108655880579893
1531	0.10869937182803
1532	0.108729281721889
1533	0.108614193836726
1534	0.108512604525521
1535	0.108589895004464
1536	0.108664961748484
1537	0.108448170855169
1538	0.108343945453212
1539	0.108419717034024
1540	0.108219598712273
1541	0.108096107788685
1542	0.108149267132768
1543	0.107915446883405
1544	0.107652724823433
1545	0.107793905499624
1546	0.1078947979593
1547	0.107683078331119
1548	0.107559023298401
1549	0.107511640037242
1550	0.107373470998859
1551	0.107261509187826
1552	0.107275672507555
1553	0.107218091305982
1554	0.10710854332144
1555	0.107079480738239
1556	0.106871157802236
1557	0.106643031403426
1558	0.10661159158351
1559	0.10651570238898
1560	0.106286239494736
1561	0.106115697472879
1562	0.105895676336671
1563	0.105685084847186
1564	0.105776760187279
1565	0.105877149174256
1566	0.105833621352184
1567	0.105766433366102
1568	0.105603808786862
1569	0.105443503468477
1570	0.105342642120868
1571	0.105182473867444
1572	0.105024608377307
1573	0.104989284026009
1574	0.104920981572681
1575	0.104779703967539
1576	0.104721108450313
1577	0.10455787955315
1578	0.104248250333314
1579	0.104056247504374
1580	0.103961606637841
1581	0.103868187285143
1582	0.103722666386409
1583	0.103538560444747
1584	0.103418834306736
1585	0.103399980450361
1586	0.103293589341294
1587	0.103029780331978
1588	0.102855609414212
1589	0.102711453261511
1590	0.102578878431593
1591	0.102544268569174
1592	0.102486844657941
1593	0.102366968573994
1594	0.102105327732451
1595	0.101837529604617
1596	0.101822546127321
1597	0.101745702946426
1598	0.101542163430475
1599	0.101492186161581
1600	0.101333738805528
1601	0.101073249505762
1602	0.10090462110498
1603	0.100643073582684
1604	0.100242741601779
1605	9.99592809643519E-02
1606	0.099820232152221
1607	9.97006752707845E-02
1608	9.96086139062995E-02
1609	9.94220693727065E-02
1610	9.90970628634762E-02
1611	9.88066162283731E-02
1612	0.098543344318119
1613	9.81349683476135E-02
1614	9.77579745834281E-02
1615	9.73876555141179E-02
1616	9.68444948915271E-02
1617	0.09642855650608
1618	9.61816423343211E-02
1619	9.57032482058121E-02
1620	9.51196939604048E-02
1621	0.094725608175268
1622	9.42708110294562E-02
1623	9.37560902224667E-02
1624	9.34818610854375E-02
1625	9.33365830906982E-02
1626	9.30490549762223E-02
1627	0.092626531758296
1628	9.21796958523478E-02
1629	9.18454386502156E-02
1630	9.15046985398189E-02
1631	9.12060268059686E-02
1632	9.12180167722635E-02
1633	9.11562294595274E-02
1634	0.090830955723484
1635	9.06068486288414E-02
1636	9.04321659484032E-02
1637	8.99699809698934E-02
1638	8.94410232111181E-02
1639	8.91039033553469E-02
1640	8.86687115684904E-02
1641	8.81470136675441E-02
1642	8.75989189559225E-02
1643	8.68040650351899E-02
1644	8.58799207805979E-02
1645	0.085008221072568
1646	8.40911335681318E-02
1647	8.30485431954763E-02
1648	8.15828916031245E-02
1649	7.96491866681534E-02
1650	7.80634408374099E-02
1651	7.66481952993945E-02
1652	7.48920309910165E-02
1653	7.32484010579309E-02
1654	0.071571481297029
1655	0.069685813040185
1656	6.81443665686347E-02
1657	6.69715059731115E-02
1658	6.58210941638424E-02
1659	6.48379311805978E-02
1660	6.40664434408277E-02
1661	6.34630070755689E-02
1662	0.062953039873994
1663	6.23547802966129E-02
1664	6.20651686362037E-02
1665	6.20050181494738E-02
1666	6.15915714997996E-02
1667	0.061298567400064
1668	6.12750139103225E-02
1669	6.09634910143076E-02
1670	6.06246549535887E-02
1671	6.05995718098942E-02
1672	6.02781276079441E-02
1673	5.96194066419816E-02
1674	0.059463420345111
1675	5.93008177304703E-02
1676	5.87426175018458E-02
1677	5.84214994543576E-02
1678	5.79136241315934E-02
1679	5.69811628458083E-02
1680	5.61524424559831E-02
1681	5.53874080742102E-02
1682	0.054563705791662
1683	5.35309632866873E-02
1684	5.20457061134111E-02
1685	5.06406306735054E-02
1686	4.94523254747635E-02
1687	4.80202326477972E-02
1688	4.67432866138309E-02
1689	4.56011691722732E-02
1690	0.04418480740941
1691	0.043001122072859
1692	4.21877275385659E-02
1693	4.11329062897431E-02
1694	3.98088461455737E-02
1695	3.85047382403627E-02
1696	3.72223215123405E-02
1697	3.59671192876033E-02
1698	3.48847242760712E-02
1699	3.39946406667363E-02
1700	3.30147852533485E-02
1701	3.20120301628076E-02
1702	3.10817243276718E-02
1703	3.01297043877653E-02
1704	2.92401518167944E-02
1705	2.83419431780708E-02
1706	2.73559455033707E-02
1707	2.64994099264746E-02
1708	2.57045562713382E-02
1709	2.49585200614154E-02
1710	2.43138617830263E-02
1711	2.37482438258495E-02
1712	2.31622892320285E-02
1713	2.27818018626647E-02
1714	2.24733561461104E-02
1715	2.24094443341682E-02
1716	2.26610425603037E-02
1717	2.28564689730111E-02
1718	2.30740495010386E-02
1719	0.023573190940979
1720	0.024258005101618
1721	2.49844438045545E-02
1722	2.57597708559389E-02
1723	2.65993428725126E-02
1724	2.75437560433776E-02
1725	2.86349617916544E-02
1726	2.97518040076134E-02
1727	0.030356180132577
1728	3.07125004116841E-02
1729	3.14994691519083E-02
1730	3.23567002122356E-02
1731	3.30431438581054E-02
1732	3.34549861909327E-02
1733	3.34642923179851E-02
1734	3.35835353845059E-02
1735	3.39161731445393E-02
1736	3.42483055734884E-02
1737	3.44326691608629E-02
1738	3.42565005661844E-02
1739	3.41653029096063E-02
1740	3.44751024228483E-02
1741	3.44599622642531E-02
1742	3.41629548657045E-02
1743	3.43126609142976E-02
1744	3.44084164502303E-02
1745	3.44305837717505E-02
1746	3.48274491505301E-02
1747	3.48539219497472E-02
1748	3.44269665899385E-02
1749	3.48721782290963E-02
1750	3.50517033172522E-02
1751	3.52241656935819E-02
1752	3.52926428513137E-02
1753	3.49273580768591E-02
1754	3.49229576932502E-02
1755	3.52615955828233E-02
1756	3.54862422223953E-02
1757	3.56537029464025E-02
1758	3.60609786255248E-02
1759	3.64688914049858E-02
1760	3.69222762335132E-02
1761	3.78883856586361E-02
1762	3.83580966600497E-02
1763	3.84308710182343E-02
1764	3.87912017752355E-02
1765	3.90709015446524E-02
1766	3.94807659547004E-02
1767	3.99843211796412E-02
1768	4.05424765039178E-02
1769	4.12467645726351E-02
1770	4.17038209628362E-02
1771	4.24855612012285E-02
1772	4.32299800875414E-02
1773	0.043320853312102
1774	4.35173192137922E-02
1775	0.044077399261683
1776	4.46424223870891E-02
1777	4.50059741908381E-02
1778	4.54531540444018E-02
1779	4.60202088249939E-02
1780	4.63815393997431E-02
1781	4.69874654304659E-02
1782	4.74421980459428E-02
1783	4.76520049113667E-02
1784	4.73659578138031E-02
1785	4.75165992416308E-02
1786	4.78299954781676E-02
1787	4.81987736577459E-02
1788	4.92335384116519E-02
1789	4.94426685988505E-02
1790	0.04877005936975
1791	4.89166455627324E-02
1792	4.90740355007165E-02
1793	4.92503005933888E-02
1794	5.01606893250894E-02
1795	5.05665105522942E-02
1796	5.03917320326544E-02
1797	5.06252792238458E-02
1798	5.12497785030135E-02
1799	5.12402154666599E-02
1800	5.08240824475633E-02
1801	5.21939691247397E-02
1802	5.23152158352238E-02
1803	5.22150131970361E-02
1804	5.22804401116019E-02
1805	5.28780915504749E-02
1806	5.31200572746496E-02
1807	5.32122241364325E-02
1808	5.31874162962843E-02
1809	5.33573006915423E-02
1810	5.31715250466601E-02
1811	5.33270465705102E-02
1812	5.35726006361924E-02
1813	5.34234163996853E-02
1814	5.34955076277234E-02
1815	5.34660825147203E-02
1816	5.33122231585085E-02
1817	5.31193825446069E-02
1818	5.29194982457661E-02
1819	5.28436783944428E-02
1820	5.28933506853577E-02
1821	0.052564138990299
1822	5.25373515526529E-02
1823	5.28359486085165E-02
1824	5.26964364860351E-02
1825	5.26400123817409E-02
1826	5.29368962858063E-02
1827	0.053026457550884
1828	5.28206992726275E-02
1829	0.0527219796735
1830	5.31102943070429E-02
1831	5.31967797890847E-02
1832	5.33461763081638E-02
1833	5.37609549627998E-02
1834	5.37920035149657E-02
1835	5.39296501900551E-02
1836	5.42226666008001E-02
1837	5.46026807763533E-02
1838	5.49408921040403E-02
1839	5.54025466864163E-02
1840	5.58472275627717E-02
1841	5.61771530643006E-02
1842	5.64495727316298E-02
1843	5.68471872567723E-02
1844	5.73477437361241E-02
1845	5.75254546496215E-02
1846	5.75532329759887E-02
1847	0.057738860758791
1848	5.78920090332314E-02
1849	5.79481899676406E-02
1850	5.79807657264807E-02
1851	5.81729036285719E-02
1852	5.85057316573706E-02
1853	0.058646977230999
1854	5.90408852646726E-02
1855	5.95836627830556E-02
1856	5.96870992244132E-02
1857	5.96958556381875E-02
1858	5.97713354407473E-02
1859	5.97748056747487E-02
1860	5.98657699018645E-02
1861	6.00140639953407E-02
1862	6.02072628699128E-02
1863	0.060385964278226
1864	6.04461576390368E-02
1865	6.05017651463986E-02
1866	6.06720684523968E-02
1867	6.07375862946224E-02
1868	6.06849956961953E-02
1869	6.08131529977281E-02
1870	6.10667660436522E-02
1871	6.11401608970521E-02
1872	6.11288832705288E-02
1873	6.13311897000415E-02
1874	6.15444050704842E-02
1875	6.14992750875753E-02
1876	6.15034734287674E-02
1877	6.17397965548543E-02
1878	6.18280487113652E-02
1879	6.17813295092397E-02
1880	6.17239431493089E-02
1881	6.16429944524377E-02
1882	6.16275697784935E-02
1883	6.16948805775585E-02
1884	6.15020634009241E-02
1885	6.11900871856669E-02
1886	6.10712778785816E-02
1887	6.07572110538765E-02
1888	6.05368939143096E-02
1889	6.03005456072829E-02
1890	6.02340713904995E-02
1891	5.99950994365776E-02
1892	5.95436142944815E-02
1893	5.92440270832478E-02
1894	5.89947497827179E-02
1895	5.88425123881879E-02
1896	0.058636103542359
1897	5.85515655589523E-02
1898	5.85618743422034E-02
1899	5.85467883200554E-02
1900	5.85141490433355E-02
1901	5.84160756850789E-02
1902	5.84953492915276E-02
1903	5.86606377373145E-02
1904	5.87658548915453E-02
1905	5.89619293369694E-02
1906	5.91873174102319E-02
1907	5.94802043423608E-02
1908	5.94855925655773E-02
1909	5.99041339074001E-02
1910	6.03540179344829E-02
1911	6.04129634559933E-02
1912	6.01423963878389E-02
1913	6.03004938416287E-02
1914	6.04695329371832E-02
1915	6.04881892186622E-02
1916	6.07005635286992E-02
1917	6.08530675236047E-02
1918	6.07160588693204E-02
1919	6.06944003195905E-02
1920	6.08011565888793E-02
1921	6.09764253822767E-02
1922	6.12285948992636E-02
1923	6.13345457721381E-02
1924	0.061171884292173
1925	6.07253078260109E-02
1926	6.06779261669876E-02
1927	6.05296366488154E-02
1928	6.04245379666592E-02
1929	6.06728469821782E-02
1930	6.07931996965453E-02
1931	6.09035269969842E-02
1932	6.06673809496276E-02
1933	0.060606401775871
1934	6.06222127126972E-02
1935	6.04797342384499E-02
1936	6.00820903696594E-02
1937	5.99107009038782E-02
1938	5.98218536215522E-02
1939	5.97137897052634E-02
1940	5.97509816063401E-02
1941	5.95835962240311E-02
1942	5.91549761371642E-02
1943	5.89878850449779E-02
1944	5.88218984168426E-02
1945	5.87207677651131E-02
1946	0.058773256951288
1947	0.058871233957855
1948	5.89440761567189E-02
1949	0.058966071799269
1950	5.89873247070212E-02
1951	5.90067073911373E-02
1952	5.91703362586452E-02
1953	0.059504382706242
1954	0.059543928752987
1955	5.94096424473417E-02
1956	5.94883280830505E-02
1957	5.93297701624235E-02
1958	0.059519736998371
1959	0.059737190969418
1960	6.00207482590515E-02
1961	0.060182342619732
1962	0.060115504637844
1963	6.02295826487737E-02
1964	6.05115805213452E-02
1965	6.06328275241437E-02
1966	6.06755180821013E-02
1967	6.07697338193094E-02
1968	6.07350806763119E-02
1969	6.08673714718912E-02
1970	6.12706451053774E-02
1971	0.061439522735073
1972	6.14974418183719E-02
1973	6.16664447943967E-02
1974	6.17140175940286E-02
1975	0.0615357257875
1976	6.15581864570901E-02
1977	6.17005002531009E-02
1978	6.17563243724646E-02
1979	6.18427331481057E-02
1980	0.061869455539253
1981	6.18049062049708E-02
1982	6.17945395896358E-02
1983	6.16959328594885E-02
1984	0.061752269212074
1985	6.20116092320699E-02
1986	6.21463819847704E-02
1987	6.22425440306234E-02
1988	6.23565240433189E-02
1989	6.24951522802756E-02
1990	6.26366592850393E-02
1991	6.26119096072803E-02
1992	6.24858852239267E-02
1993	6.25232212646443E-02
1994	6.25492831963089E-02
1995	0.062456748049468
1996	6.23457471740365E-02
1997	6.24067897370461E-02
1998	6.25125455718703E-02
1999	6.24415700615122E-02
2000	6.23679422273926E-02
2001	6.24200862867934E-02
2002	6.25813775405632E-02
2003	6.26217056593168E-02
2004	6.26960451915118E-02
2005	0.063087947421067
2006	6.32663321472229E-02
2007	6.31693039245227E-02
2008	6.31864839471029E-02
2009	6.34035740620594E-02
2010	6.34246204611421E-02
2011	6.31015517312819E-02
2012	6.30775988358789E-02
2013	6.31926373613112E-02
2014	6.32750493214288E-02
2015	6.34168175948649E-02
2016	6.38262475882061E-02
2017	6.38576094925979E-02
2018	6.36191699081212E-02
2019	6.36376653193227E-02
2020	6.37268004134695E-02
2021	6.36246746296451E-02
2022	6.34818189751017E-02
2023	6.34393384956881E-02
2024	6.32853630350453E-02
2025	6.31399395968927E-02
2026	6.30757802010804E-02
2027	6.30943930364738E-02
2028	6.30911334817688E-02
2029	6.30522466599113E-02
2030	6.30536237462869E-02
2031	6.32747714619235E-02
2032	6.32535396694707E-02
2033	0.062939784784031
2034	6.30111304810172E-02
2035	6.33199340147223E-02
2036	6.33922788383727E-02
2037	6.35624480298842E-02
2038	6.36135595262561E-02
2039	6.34173511264099E-02
2040	6.33330238078289E-02
2041	6.33013624438724E-02
2042	6.32658194865556E-02
2043	6.32335326350493E-02
2044	0.06317673178435
2045	6.31724913104793E-02
2046	6.30710128959205E-02
2047	6.30243521862701E-02
2048	0.062869741658393
2049	6.29684188262975E-02
2050	6.32316645157649E-02
2051	6.34154536474162E-02
2052	6.39007271168999E-02
2053	6.39029053762754E-02
2054	6.35305520601507E-02
2055	6.33855385978535E-02
2056	6.30287946092099E-02
2057	6.28342610902019E-02
2058	6.27491906506834E-02
2059	6.28040997762794E-02
2060	6.31325639778955E-02
2061	6.32059869079324E-02
2062	6.32697785982615E-02
2063	6.33166281558872E-02
2064	6.33827042083376E-02
2065	6.33242668118633E-02
2066	6.31581691293356E-02
2067	6.29399744258742E-02
2068	6.29062285815793E-02
2069	6.27797854446332E-02
2070	6.26789483750982E-02
2071	6.28594807226804E-02
2072	6.28657584260728E-02
2073	6.26176766134857E-02
2074	6.24839064422869E-02
2075	6.24454699792529E-02
2076	6.23844929937301E-02
2077	6.22714863745097E-02
2078	0.062188555347168
2079	6.20167107983114E-02
2080	6.21830236811231E-02
2081	0.062112509321754
2082	6.19466007070028E-02
2083	6.19505382264825E-02
2084	6.20665730695607E-02
2085	6.19578513064433E-02
2086	6.17330344425857E-02
2087	6.17596138481751E-02
2088	6.16956806685281E-02
2089	6.17661583244526E-02
2090	6.23471734348744E-02
2091	6.24748087732258E-02
2092	6.22381000539994E-02
2093	6.22029829837477E-02
2094	6.20514756899105E-02
2095	6.20101376513424E-02
2096	6.22056233175603E-02
2097	6.22941998162666E-02
2098	0.062097784856984
2099	6.20000024901525E-02
2100	6.18018559431107E-02
2101	6.14243286266501E-02
2102	6.11631760942042E-02
2103	6.09454500759561E-02
2104	6.06803282571897E-02
2105	6.03069362379434E-02
2106	0.060159980480992
2107	6.02019878064892E-02
2108	6.00442852975006E-02
2109	5.99408763089859E-02
2110	5.97609908362723E-02
2111	5.94372595506654E-02
2112	5.91255916653245E-02
2113	5.88602797589064E-02
2114	0.058513234003298
2115	5.79436807694708E-02
2116	5.75538137931877E-02
2117	5.73325444457546E-02
2118	5.68059774797445E-02
2119	0.056171599651249
2120	5.54079461301768E-02
2121	0.054732728042685
2122	5.38305193231936E-02
2123	5.31358212565814E-02
2124	5.25614830184549E-02
2125	5.20275273204351E-02
2126	5.16136243221971E-02
2127	5.10703275296785E-02
2128	5.07782302613163E-02
2129	5.00664477898931E-02
2130	4.91631426379657E-02
2131	4.79947958476399E-02
2132	4.62063346232482E-02
2133	4.48030755618709E-02
2134	4.33687637653645E-02
2135	4.20317080797986E-02
2136	4.09297990829099E-02
2137	3.98009700675007E-02
2138	3.87819656584831E-02
2139	3.79491527118343E-02
2140	3.73474936556948E-02
2141	3.68913990108877E-02
2142	3.69939613238571E-02
2143	3.75228014859793E-02
2144	3.79826030517197E-02
2145	3.88758471481215E-02
2146	3.98209329748514E-02
2147	4.10208232330221E-02
2148	4.16857229038399E-02
2149	4.23576205330713E-02
2150	4.29384193838513E-02
2151	4.32969020102388E-02
2152	4.32604697530431E-02
2153	4.29745293009525E-02
2154	4.28555333785608E-02
2155	4.20817044272392E-02
2156	4.17403989911479E-02
2157	4.20706877051654E-02
2158	4.20903727889192E-02
2159	4.20318180348853E-02
2160	4.18885352666485E-02
2161	4.15641843451601E-02
2162	4.15438971006378E-02
2163	4.14121784027875E-02
2164	4.10116383919761E-02
2165	0.041435263026083
2166	4.24043630854593E-02
2167	4.28326130060878E-02
2168	4.34098837669178E-02
2169	4.41994682714704E-02
2170	4.47665089201695E-02
2171	4.54830347571611E-02
2172	4.68377726473107E-02
2173	4.76758711866807E-02
2174	4.81829391663706E-02
2175	4.85310288746274E-02
2176	4.86387534932976E-02
2177	4.89700250903696E-02
2178	4.92343558799181E-02
2179	4.93527164487018E-02
2180	4.96800419012539E-02
2181	4.97633991419704E-02
2182	4.94126742648039E-02
2183	4.91686591330441E-02
2184	4.90598356438282E-02
2185	4.85958194465135E-02
2186	4.84813844186774E-02
2187	4.83505073622364E-02
2188	0.04794876604313
2189	4.74159871195749E-02
2190	4.72049626074135E-02
2191	4.67731513325866E-02
2192	4.67022306435419E-02
2193	4.71284018092688E-02
2194	4.73590587925078E-02
2195	4.76046069632897E-02
2196	4.78214771766198E-02
2197	4.80083591287443E-02
2198	4.83562999993215E-02
2199	4.89910877867182E-02
2200	4.90850758697288E-02
2201	4.90335325227322E-02
2202	4.90201976413143E-02
2203	4.86361999594712E-02
2204	4.82237979580693E-02
2205	4.79547389833974E-02
2206	4.75767782076641E-02
2207	4.68112340223936E-02
2208	4.62359279867151E-02
2209	4.57768775003161E-02
2210	0.045345719581623
2211	4.47629718382229E-02
2212	4.45963315669402E-02
2213	4.44693284783814E-02
2214	4.41958073216149E-02
2215	4.39828439106042E-02
2216	4.39626688834317E-02
2217	0.044071163378297
2218	4.46116948782526E-02
2219	4.42008481339726E-02
2220	4.34339928691582E-02
2221	4.29453039766953E-02
2222	4.18802768343089E-02
2223	4.12472955561261E-02
2224	4.10961996066289E-02
2225	4.07658555163654E-02
2226	4.04899705725213E-02
2227	3.98236881829466E-02
2228	3.90085593173752E-02
2229	0.038444954862311
2230	3.75474453344957E-02
2231	3.67625000098006E-02
2232	3.64575048968889E-02
2233	0.035831297340147
2234	3.49520714916972E-02
2235	3.40250499059872E-02
2236	3.28620749132335E-02
2237	3.20314497719173E-02
2238	3.13898717310359E-02
2239	3.04341378300516E-02
2240	0.029685282607721
2241	2.87460722691881E-02
2242	2.70365100244284E-02
2243	2.58928838119937E-02
2244	2.50044046076344E-02
2245	0.024441552148066
2246	2.37714695274589E-02
2247	2.29501283105652E-02
2248	2.19463483386518E-02
2249	2.07170126421768E-02
2250	1.96840296190315E-02
2251	1.87270086451307E-02
2252	1.76352054799231E-02
2253	0.016613072037122
2254	1.53623978547022E-02
2255	1.37175458900859E-02
2256	1.27455496075504E-02
2257	1.19880802498725E-02
2258	0.011191297388836
2259	1.07717219234285E-02
2260	1.01504004375547E-02
2261	9.31911419014272E-03
2262	8.66662861854415E-03
2263	7.97966918573305E-03
2264	7.76297183864693E-03
2265	7.91862881717693E-03
2266	7.79508681687755E-03
2267	8.0971756008711E-03
2268	7.90392342068034E-03
2269	7.06359390190625E-03
2270	6.70750841502335E-03
2271	6.3644332956254E-03
2272	6.16270754615373E-03
2273	6.26319354192501E-03
2274	6.27929018212783E-03
2275	6.38034038948146E-03
2276	6.40433562495314E-03
2277	6.43885528980095E-03
2278	6.34762638968691E-03
2279	6.15517464517856E-03
2280	5.98305502978504E-03
2281	5.52528062968711E-03
2282	5.47591337830478E-03
2283	5.84390027708038E-03
2284	5.85144571726815E-03
2285	6.00542273208131E-03
2286	5.96213431159862E-03
2287	5.22176499118892E-03
2288	5.10778176975463E-03
2289	5.34930939052354E-03
2290	5.69351264551242E-03
2291	6.1797080144609E-03
2292	6.22416314150903E-03
2293	5.93576100577768E-03
2294	0.00570181289108
2295	5.77633415089043E-03
2296	5.55871146394021E-03
2297	4.76471328641021E-03
2298	3.94987495629259E-03
2299	3.66816268909907E-03
2300	3.29857423553043E-03
2301	3.09079237823721E-03
2302	3.45606657131516E-03
2303	3.70399864448376E-03
2304	3.78601948656912E-03
2305	3.78604330931006E-03
2306	4.11887677909865E-03
2307	4.17637203298334E-03
2308	3.76170993006199E-03
2309	3.67112174117771E-03
2310	4.03364772371374E-03
2311	3.84708028727155E-03
2312	2.96481215709116E-03
2313	3.00344794867933E-03
2314	3.39490271917872E-03
2315	3.53580368829402E-03
2316	4.23107409647902E-03
2317	4.3865252467146E-03
2318	3.90401237449641E-03
2319	3.81625726474924E-03
2320	3.78110745041884E-03
2321	3.99466490222895E-03
2322	4.66225825180721E-03
2323	4.66286972789692E-03
2324	4.37763593222403E-03
2325	4.36950852978563E-03
2326	3.89997955309596E-03
2327	3.74566090858609E-03
2328	4.23769420463692E-03
2329	4.40246059999585E-03
2330	4.55680914215981E-03
2331	4.26293121455105E-03
2332	3.15828212000495E-03
2333	3.29876240465709E-03
2334	4.28494381379244E-03
2335	4.12040199351844E-03
2336	3.91678347206692E-03
2337	4.07778126794265E-03
2338	3.34360041800903E-03
2339	3.06361777490214E-03
2340	3.89288148628928E-03
2341	4.38731549108666E-03
2342	4.35011308123308E-03
2343	4.38045057564109E-03
2344	4.85300849689319E-03
2345	5.22574585432865E-03
2346	5.3577897243061E-03
2347	5.29511862186439E-03
2348	5.35967252470776E-03
[truncated: 152 more rows]
