# Supplementary material for: Machine learning-assisted non-destructive plasticizer identification and quantification in historical PVC objects based on IR spectroscopy
Source: Sci Rep. 2022 Mar 23;12:5017. doi: 10.1038/s41598-022-08862-1 (PMC8943100; doi:10.1038/s41598-022-08862-1)
Supplement: Supplementary file 1 — Supplementary Information 1. [file 41598_2022_8862_MOESM1_ESM.zip › Plasticizers_PVC_data/NIR_all/P149_idle.txt]

Wavelength	C:\Documents and Settings\All Users\Application Data\ASD\Indico Pro\Projects\David\P149_idle.txt
350	9.31546890075405E-02
351	-2.15468033467202E-02
352	3.29732450303868E-02
353	2.07427607094453E-02
354	-5.57854536048558E-03
355	7.99620164893793E-02
356	8.12746960932716E-02
357	0.053364382926073
358	7.82752803037865E-02
359	4.60798130613274E-02
360	1.77586599007632E-02
361	3.94060789607023E-02
362	6.31138489576622E-02
363	6.61469347249309E-02
364	4.66873956021885E-02
365	2.61684903677197E-02
366	2.87074089637511E-02
367	5.05873156083132E-02
368	5.85447663397849E-02
369	6.10141004121408E-02
370	5.68529937146108E-02
371	0.041762698651341
372	0.029345165781362
373	2.84788161299398E-02
374	4.28818856618868E-02
375	4.23562544819889E-02
376	4.04076169757574E-02
377	5.02966057040127E-02
378	4.53016335783544E-02
379	0.046172949276912
380	5.94083989073359E-02
381	5.07328658755367E-02
382	4.71423679590125E-02
383	5.70071151048628E-02
384	6.91454765088037E-02
385	7.03828175695083E-02
386	6.54323883996662E-02
387	7.24989085569877E-02
388	0.071734791609475
389	6.76572298297344E-02
390	7.13605399027419E-02
391	7.67485782249462E-02
392	8.49018243343163E-02
393	9.45181353156194E-02
394	8.62016495295652E-02
395	8.28716481709519E-02
396	9.40839606864265E-02
397	9.07128807183285E-02
398	8.65684660655057E-02
399	8.77265209729698E-02
400	9.02764685913111E-02
401	9.63441022113379E-02
402	0.10159099827381
403	9.66956460390894E-02
404	9.76141530407923E-02
405	0.10121255421537
406	9.90234023907304E-02
407	0.100502816255123
408	0.103664021710974
409	0.104890844819197
410	0.101896054790055
411	0.100256985178742
412	0.102256577289978
413	0.100738152905141
414	0.100663988662128
415	0.103172807327746
416	0.105013227408851
417	0.102884838227755
418	9.98066298575923E-02
419	0.103633806501955
420	0.106524831360401
421	0.107193742634963
422	0.106409221161446
423	0.105064431437551
424	0.103890181186045
425	0.103742568131385
426	0.107424749056602
427	0.10905872512781
428	0.106335400168376
429	0.106225613004789
430	0.107381142552414
431	0.108869294950151
432	0.110150822929586
433	0.111092490675396
434	0.111600856196717
435	0.11165948319581
436	0.112695777924282
437	0.113846332420828
438	0.113739472396159
439	0.114224832901835
440	0.114585784184767
441	0.114409779590041
442	0.11668779449794
443	0.118593167995228
444	0.118852096694945
445	0.120196338421395
446	0.121042351472218
447	0.121194187823404
448	0.122018507387887
449	0.122677517709883
450	0.123182881588487
451	0.123939448631358
452	0.125692672146778
453	0.126988728268
454	0.126383721584246
455	0.12801620935545
456	0.130145742701003
457	0.1310948049021
458	0.132247419629509
459	0.132973012150318
460	0.133350591681233
461	0.135040121428016
462	0.136461225420955
463	0.137531934624649
464	0.139442781604754
465	0.140544562018656
466	0.14125613395727
467	0.142783237548613
468	0.144576160817679
469	0.146372072264646
470	0.147958924982525
471	0.149325981617187
472	0.149859858353357
473	0.149684498159194
474	0.150993835730975
475	0.152540172829572
476	0.153647170828329
477	0.154118550533873
478	0.154917814106827
479	0.156143520359286
480	0.157387056689249
481	0.157725737904226
482	0.157936799940954
483	0.15904712280496
484	0.159369612174486
485	0.159583819747018
486	0.160348078033719
487	0.161140865217418
488	0.161856050099385
489	0.162674308890713
490	0.164471162564959
491	0.165510761906891
492	0.165910492166213
493	0.167296888880381
494	0.16853945035048
495	0.169572434082861
496	0.170660367228373
497	0.171674089546064
498	0.173109864953056
499	0.175186578919301
500	0.176523641451026
501	0.17757345464347
502	0.178829258173518
503	0.180758953285531
504	0.182737092196048
505	0.184209116280166
506	0.184432603642924
507	0.185826512466769
508	0.187986611431336
509	0.189260003657991
510	0.190706180685793
511	0.19210236201211
512	0.193145260638861
513	0.194479767312903
514	0.196037244756577
515	0.197667453660331
516	0.1992513803057
517	0.200240524922218
518	0.200817745925162
519	0.202153898103334
520	0.203702157887038
521	0.205136501253905
522	0.20617306407167
523	0.207077149246379
524	0.208063687907903
525	0.209344040647294
526	0.211299720185004
527	0.212888199937464
528	0.213605189566889
529	0.214768177569765
530	0.216139502927837
531	0.217649622418944
532	0.219509616349199
533	0.221075273583348
534	0.222385651144206
535	0.22387126725091
536	0.225566491949012
537	0.227452049050389
538	0.2294598564958
539	0.231335626432496
540	0.233304715205118
541	0.235456440316016
542	0.237259639035109
543	0.239073217518749
544	0.241208832752371
545	0.244039428581259
546	0.246728304286592
547	0.249139247039358
548	0.251523710651197
549	0.25439254847527
550	0.257520989827797
551	0.260535136827207
552	0.263479739756022
553	0.266478038753846
554	0.269663052784319
555	0.273190995617814
556	0.27672381279052
557	0.280254817836282
558	0.284258837070553
559	0.288247703726934
560	0.292254987943291
561	0.296578459784976
562	0.300920558756668
563	0.305160801105574
564	0.309294908579989
565	0.313550621235811
566	0.317951898833817
567	0.322504195286051
568	0.327226208379946
569	0.331880984960726
570	0.336355485074794
571	0.340617838868869
572	0.345041644824606
573	0.349486247150571
574	0.353517296409726
575	0.357591930901545
576	0.36164510482156
577	0.36549807770571
578	0.369074946076953
579	0.372688396013823
580	0.37647293228129
581	0.380092624189393
582	0.383224583796133
583	0.385998330917671
584	0.389071876650461
585	0.391968491691176
586	0.394638136753954
587	0.397161801544798
588	0.399442749351912
589	0.401590293280757
590	0.403711044796441
591	0.405742338396974
592	0.40767186140036
593	0.409510148992235
594	0.411336588700228
595	0.412844090513731
596	0.414116424505582
597	0.415519838659351
598	0.416835992848115
599	0.418111756663506
600	0.41940426042998
601	0.420939548855376
602	0.422345976487944
603	0.42341153942691
604	0.42438359743811
605	0.425187377824864
606	0.425778492020969
607	0.42615134310927
608	0.426534372757824
609	0.426872211681045
610	0.426958074469658
611	0.426896191567311
612	0.426930565033978
613	0.427332346581757
614	0.427927775015627
615	0.428402451010209
616	0.428583826947012
617	0.428660130814103
618	0.428794855087486
619	0.429113482230501
620	0.429681250949792
621	0.43006968457748
622	0.430191016882365
623	0.43016362836475
624	0.430316937541225
625	0.430565466913987
626	0.430791568668013
627	0.430930489752101
628	0.430820880704842
629	0.430608080210467
630	0.430796476809875
631	0.431021539119925
632	0.431101609804464
633	0.430930167501805
634	0.430741161717871
635	0.430635616047553
636	0.430650854969961
637	0.430696224796704
638	0.430704885787026
639	0.430663996935246
640	0.430662743412511
641	0.430564173887572
642	0.430409269402493
643	0.430352403140257
644	0.430445514815112
645	0.430497455003308
646	0.430328346669675
647	0.430244950108324
648	0.430158484529789
649	0.430024864551452
650	0.429989083616999
651	0.429887336181695
652	0.429747726680717
653	0.42976795528684
654	0.429663163093632
655	0.429513717801432
656	0.429475141231839
657	0.429290002812874
658	0.429049704608518
659	0.42885042443383
660	0.428673626262595
661	0.428570295403101
662	0.428515211621447
663	0.428402860229214
664	0.428101924034472
665	0.427844656034416
666	0.427944386176319
667	0.427838475389379
668	0.42753472815131
669	0.427176454026931
670	0.427039262316186
671	0.426964488140026
672	0.426835133688623
673	0.426572403076933
674	0.426315646161877
675	0.426161433216155
676	0.426163040515833
677	0.426046378856441
678	0.425955345191215
679	0.425986434295847
680	0.425763845577133
681	0.425499613649225
682	0.425339810927718
683	0.425358382425296
684	0.425261546566487
685	0.425004822362359
686	0.424680577585834
687	0.424542059214415
688	0.424411783191648
689	0.424129936742809
690	0.423962690230763
691	0.423777262143092
692	0.423561363341122
693	0.423526970453183
694	0.423436058323273
695	0.423239888634505
696	0.422983247146757
697	0.422793161674071
698	0.422592460393314
699	0.422306609235912
700	0.422023209223959
701	0.421893755883041
702	0.421873493756945
703	0.421592733536096
704	0.421353490006773
705	0.421152609458923
706	0.420864237678489
707	0.420651442242177
708	0.42047499496645
709	0.420270633430192
710	0.420015256055124
711	0.419755734408736
712	0.419516055227212
713	0.41928674242702
714	0.419034537611211
715	0.418800165847981
716	0.41864705760428
717	0.418412619305517
718	0.418133250212963
719	0.417855756866337
720	0.417522963128397
721	0.417247664035908
722	0.417062105257233
723	0.416907334481208
724	0.41667663123786
725	0.416342129112079
726	0.415936982299651
727	0.415650191759137
728	0.415387287540578
729	0.415065203479613
730	0.414755498149833
731	0.414384121158138
732	0.413945238193032
733	0.413494180003658
734	0.413197149079508
735	0.412945582948011
736	0.412570814614673
737	0.412199082164957
738	0.411822383425592
739	0.411426661946224
740	0.411019247573763
741	0.410663894118554
742	0.410326335297655
743	0.409904858971696
744	0.409626868064642
745	0.409364461397254
746	0.408956095710677
747	0.408519403512055
748	0.408122353116619
749	0.407763487996436
750	0.407303483785102
751	0.406953021660875
752	0.406658225327216
753	0.406234304691352
754	0.405726692624979
755	0.405243218286721
756	0.404864944816382
757	0.404539657859774
758	0.404198315626028
759	0.403803556782224
760	0.403352639735325
761	0.40289641674667
762	0.402432369866149
763	0.401951515430781
764	0.401522739051164
765	0.401107078757194
766	0.4006791863792
767	0.400268622075945
768	0.399814612507009
769	0.39934960704657
770	0.398968985300004
771	0.398564619123702
772	0.398064727544276
773	0.397475437001973
774	0.397117119854844
775	0.396751778698106
776	0.396246092597001
777	0.395627090634073
778	0.395292898908982
779	0.395035862854343
780	0.394424422716024
781	0.393763552707302
782	0.393257986208753
783	0.392945816149102
784	0.392485417871018
785	0.392031518010828
786	0.391594537582917
787	0.39106882286036
788	0.390571702785476
789	0.390130649192722
790	0.389730763974824
791	0.389269363388786
792	0.388853085177988
793	0.388452677328425
794	0.38776631999637
795	0.387313188126519
796	0.387007121834299
797	0.386529638155845
798	0.386026490508986
799	0.38559447625517
800	0.38525270071388
801	0.384854205896525
802	0.384366710155381
803	0.383796978632798
804	0.38319205630559
805	0.382706487448937
806	0.382255248479524
807	0.381752785551556
808	0.381397516138264
809	0.381016029156119
810	0.380581286879446
811	0.380284485122531
812	0.379833375095376
813	0.379273105560719
814	0.378746811416791
815	0.378149979904902
816	0.377636113318055
817	0.377248622465273
818	0.376759690468508
819	0.376352388936952
820	0.376026015296455
821	0.37567608945891
822	0.375213301040393
823	0.374640308387844
824	0.37402847485222
825	0.373573227361721
826	0.373245159157617
827	0.372923621190082
828	0.372412937077807
829	0.371904644399031
830	0.371397698965306
831	0.370879098416313
832	0.370496261220395
833	0.370145932177088
834	0.369753638225881
835	0.369287164361337
836	0.368819961285864
837	0.368354133024128
838	0.367880521053285
839	0.367503680389687
840	0.36716172531663
841	0.366820061606181
842	0.366523189815415
843	0.366115567217743
844	0.365590577346666
845	0.3650181467313
846	0.364548269393013
847	0.364057502767912
848	0.363491789590062
849	0.363025272912882
850	0.362613452496389
851	0.362269199575514
852	0.3620167545036
853	0.36169713959479
854	0.361281854165285
855	0.360794055843206
856	0.360337924644495
857	0.359853965772719
858	0.359358212750995
859	0.358920260943964
860	0.35845922560122
861	0.358013033461921
862	0.35764063491901
863	0.357443858881385
864	0.357083399639375
865	0.356518142329061
866	0.356000242392464
867	0.355423961650955
868	0.354922697664033
869	0.354597621600179
870	0.354180752571147
871	0.353834424849996
872	0.353582485015962
873	0.353278459284515
874	0.352925123289772
875	0.352471862694477
876	0.351922409219168
877	0.351563190016391
878	0.351245458492509
879	0.350839323940386
880	0.35025726691729
881	0.349929012217863
882	0.349676806445514
883	0.349206849379367
884	0.348773119313476
885	0.34827246362259
886	0.347745960576048
887	0.347474638924265
888	0.347048523130373
889	0.346515534565768
890	0.346037707588695
891	0.34546520759637
892	0.344984974238242
893	0.344619681045259
894	0.344119270380381
895	0.343672701028073
896	0.343157387445555
897	0.342460478608204
898	0.342105677038545
899	0.341814973160804
900	0.341456586077163
901	0.341199856660647
902	0.340694129025448
903	0.340077427888189
904	0.339610671369085
905	0.339258854381396
906	0.338726291811367
907	0.337977430482233
908	0.337343067176193
909	0.336990828081141
910	0.336692981005619
911	0.336192555831639
912	0.335883942291005
913	0.335626299802614
914	0.33527395299702
915	0.334706980486556
916	0.334529066990595
917	0.33452147852293
918	0.334280766922541
919	0.333806494317053
920	0.333407320189301
921	0.333122113969478
922	0.33267945772297
923	0.332432026058342
924	0.332300447651403
925	0.332139625668334
926	0.332069514497881
927	0.331839401050316
928	0.331394315487272
929	0.330883943315381
930	0.330681444733856
931	0.330584630317601
932	0.330379624442115
933	0.330325997059103
934	0.330169008096713
935	0.329822890112676
936	0.329360806177139
937	0.329157926479505
938	0.328966779828217
939	0.328590717268618
940	0.328295305494621
941	0.327932273664788
942	0.327507504502114
943	0.327129687014456
944	0.327004893117161
945	0.326879002821197
946	0.326604860432389
947	0.326391406800376
948	0.326068636939225
949	0.32562540084101
950	0.325151443625163
951	0.324893581435363
952	0.324706799062024
953	0.324473300409217
954	0.32417104285453
955	0.323773778050514
956	0.32338570852612
957	0.323101189324979
958	0.322736521692687
959	0.322511403706259
960	0.322402273616686
961	0.322119309674811
962	0.321644722235788
963	0.321190655910994
964	0.320851183086913
965	0.320110740265937
966	0.319596517340629
967	0.319409825364193
968	0.319261369047736
969	0.318799689684477
970	0.318550350039018
971	0.318628218834949
972	0.317893369697818
973	0.317446149150054
974	0.317313527159205
975	0.317101322178948
976	0.316776311367955
977	0.316354111778362
978	0.315886776543072
979	0.315452064637767
980	0.315150648557227
981	0.315042801910709
982	0.315010187767921
983	0.314354391989046
984	0.313621547289016
985	0.313069048293137
986	0.312681517607961
987	0.312138451359324
988	0.311688522093875
989	0.311499788408226
990	0.311367837808468
991	0.310813413558643
992	0.310251663890054
993	0.310267175198262
994	0.309596667671261
995	0.309260864783566
996	0.309366347433822
997	0.30866238449839
998	0.30807036561414
999	0.307671432626162
1000	0.307352024609517
1001	0.296496473654761
1002	0.296243148173711
1003	0.296011252128739
1004	0.29588126733575
1005	0.295510804738142
1006	0.295016994967561
1007	0.29464750675947
1008	0.294086664888579
1009	0.293679867008677
1010	0.293737601065751
1011	0.293370256848929
1012	0.292834229206868
1013	0.292102323262613
1014	0.29146833032277
1015	0.29050003717673
1016	0.290030687337608
1017	0.289804999513576
1018	0.289581758032825
1019	0.289785934043033
1020	0.28945663395385
1021	0.288773359118363
1022	0.288390668234877
1023	0.287887839076721
1024	0.287450724911769
1025	0.287245228598188
1026	0.287016980931286
1027	0.286843590676853
1028	0.286459990318364
1029	0.286048270199021
1030	0.285750143952244
1031	0.285190896527268
1032	0.284145145416019
1033	0.28375820680414
1034	0.28375063107598
1035	0.28332686283625
1036	0.282949673685348
1037	0.28263812242659
1038	0.281972348431996
1039	0.281620629926337
1040	0.28173959893097
1041	0.281606065045925
1042	0.281384573154068
1043	0.281140387572809
1044	0.280858463950976
1045	0.280538728503866
1046	0.280183905987707
1047	0.279769844184247
1048	0.279387091922498
1049	0.279026285292684
1050	0.278591704692333
1051	0.278011157345524
1052	0.277668165881034
1053	0.277358194889189
1054	0.277114050683185
1055	0.277220851371694
1056	0.277020234374309
1057	0.276607816513461
1058	0.27626650586437
1059	0.275780196284987
1060	0.27539367561828
1061	0.275087469967073
1062	0.274945264875737
1063	0.274665107201139
1064	0.274390428347906
1065	0.274031828587406
1066	0.273503688722555
1067	0.273183014276827
1068	0.272949076732079
1069	0.272673923450197
1070	0.272641578275048
1071	0.27227913240386
1072	0.271501646356042
1073	0.271098424193114
1074	0.270633986475665
1075	0.270341475158835
1076	0.270594618259202
1077	0.270593518466402
1078	0.270115732102387
1079	0.269302945418906
1080	0.268791224751149
1081	0.267840518711721
1082	0.267479974524257
1083	0.267626760814183
1084	0.267570075183732
1085	0.267790815039212
1086	0.267545727087786
1087	0.267063386031746
1088	0.266652582164354
1089	0.265779137494604
1090	0.26534696185707
1091	0.265279114416948
1092	0.265162172468467
1093	0.264874104252862
1094	0.264599334999964
1095	0.26400723091634
1096	0.263419491595392
1097	0.263008598826724
1098	0.262706262381986
1099	0.262337840597881
1100	0.262063803868833
1101	0.261728839468248
1102	0.261365713375375
1103	0.261015635380577
1104	0.26065378456418
1105	0.260304382877837
1106	0.259837036692265
1107	0.259542753166363
1108	0.259478005741263
1109	0.25932880884684
1110	0.258690493267485
1111	0.258046677669641
1112	0.257332572727444
1113	0.256659609104669
1114	0.256227590450359
1115	0.256284102470757
1116	0.255950656782365
1117	0.255547142820761
1118	0.254965562766461
1119	0.254217641359181
1120	0.253589755460145
1121	0.252795808405155
1122	0.252176857976049
1123	0.251676472065463
1124	0.25116079726562
1125	0.250672597567988
1126	0.250348043229046
1127	0.24964177007259
1128	0.248969591222414
1129	0.248285853460451
1130	0.247458848503761
1131	0.246900621335576
1132	0.246389301178802
1133	0.245821844950821
1134	0.245220940793288
1135	0.244652469466472
1136	0.244005182346893
1137	0.243548346104852
1138	0.243381224311611
1139	0.242809919139607
1140	0.241987411750997
1141	0.24148665861122
1142	0.240951195984732
1143	0.240357831697104
1144	0.239948937837447
1145	0.239620597889323
1146	0.238944240152509
1147	0.23823806515228
1148	0.23790749757543
1149	0.23741581459271
1150	0.236699158646204
1151	0.235781675487097
1152	0.235107443932005
1153	0.234372837665586
1154	0.233610107320713
1155	0.233144495593842
1156	0.232268753422153
1157	0.230928681307868
1158	0.229920443645098
1159	0.22898555470218
1160	0.227976016091045
1161	0.227060528011256
1162	0.226106159338568
1163	0.224856417828739
1164	0.223680358868641
1165	0.222766904179329
1166	0.221951657079563
1167	0.221128576370668
1168	0.220231421298401
1169	0.21934890732112
1170	0.218535849552129
1171	0.217785569437955
1172	0.217219514498752
1173	0.216574108881079
1174	0.215930863445834
1175	0.215209810691967
1176	0.214530916779442
1177	0.213791720283625
1178	0.212899324970128
1179	0.212077795572928
1180	0.21133660483096
1181	0.210473814817047
1182	0.209394266992683
1183	0.208428607614683
1184	0.20733353813867
1185	0.206168520390074
1186	0.20539689043546
1187	0.204836473253057
1188	0.204293597700598
1189	0.203760016457359
1190	0.203285324537289
1191	0.202770607030581
1192	0.202433345208405
1193	0.202141388397716
1194	0.202091359044964
1195	0.202260205616849
1196	0.202393355040904
1197	0.202728185919286
1198	0.203000203915051
1199	0.20322967199394
1200	0.20350632033103
1201	0.203907290363993
1202	0.204283677787583
1203	0.204623053927252
1204	0.204997562035765
1205	0.205416029030357
1206	0.20583035218473
1207	0.206267135620308
1208	0.206796818686414
1209	0.20719958591084
1210	0.207374248467192
1211	0.207686210459959
1212	0.208013489926225
1213	0.208354981274902
1214	0.208776848708437
1215	0.209172875444267
1216	0.209531495442883
1217	0.209858554375885
1218	0.210126957306614
1219	0.210519790185923
1220	0.210878485210269
1221	0.211152936820575
1222	0.211434862793141
1223	0.211702993288317
1224	0.211942120875502
1225	0.212209650915095
1226	0.212473194943776
1227	0.212653287998004
1228	0.212708053863194
1229	0.21284163730466
1230	0.21308790973073
1231	0.21313307351569
1232	0.213200819383434
1233	0.213321240978972
1234	0.213386011680558
1235	0.213318223737895
1236	0.213295503698829
1237	0.213295077186996
1238	0.213285246521635
1239	0.213233991457418
1240	0.213274393693488
1241	0.213318052331917
1242	0.213084238377531
1243	0.212802687336476
1244	0.212752889476407
1245	0.212797732435526
1246	0.212725613841449
1247	0.212613526326734
1248	0.212515352511295
1249	0.212278495395181
1250	0.212045488768706
1251	0.211883888905108
1252	0.211663947482372
1253	0.211469978438891
1254	0.211365547755477
1255	0.211218053260348
1256	0.211085379154236
1257	0.210919150665715
1258	0.210718359309569
1259	0.210517763556386
1260	0.21029882357819
1261	0.210090838517199
1262	0.209973447141029
1263	0.209840498991591
1264	0.209527195445377
1265	0.209397312153966
1266	0.209336742165208
1267	0.208925289121359
1268	0.20865080808507
1269	0.208606220671445
1270	0.208280493460904
1271	0.208021716291218
1272	0.208064140048438
1273	0.207781849288689
1274	0.207251326860112
1275	0.207100208566266
1276	0.207111187940327
1277	0.206878302437612
1278	0.206615332512288
1279	0.206426172696855
1280	0.206235689735145
1281	0.205867618656773
1282	0.205581417483678
1283	0.205441557519835
1284	0.205242969497786
1285	0.205002397121192
1286	0.204797219567311
1287	0.204645010105499
1288	0.20450501272868
1289	0.204130774907676
1290	0.203717201083773
1291	0.203571007833486
1292	0.203394073272513
1293	0.20314741507784
1294	0.20300846603782
1295	0.20272933640655
1296	0.202270403431194
1297	0.201991823722933
1298	0.201890705438358
1299	0.201723596192795
1300	0.201549974858473
1301	0.201430783145622
1302	0.201200847825424
1303	0.200926960948988
1304	0.200632545958796
1305	0.200435079915694
1306	0.200262245649277
1307	0.199909593177288
1308	0.199614617371531
1309	0.199434107093282
1310	0.199145799395876
1311	0.198846069776702
1312	0.19868787155898
1313	0.198410518240948
1314	0.19802137515407
1315	0.197717862228424
1316	0.197489227406402
1317	0.197286587606449
1318	0.197019587976194
1319	0.196705408192186
1320	0.196422944492566
1321	0.196235836400271
1322	0.196036828858263
1323	0.195769044419318
1324	0.195516645681942
1325	0.195172916188953
1326	0.194716115788767
1327	0.194400384937611
1328	0.194190976867379
1329	0.194110917955411
1330	0.193849836243677
1331	0.193614313803242
1332	0.19338359892632
1333	0.193006537800268
1334	0.192608499891336
1335	0.192362775639099
1336	0.192118388982352
1337	0.191768270324744
1338	0.191457924758914
1339	0.191182250486522
1340	0.190824672588787
1341	0.190512703854542
1342	0.190239480991906
1343	0.189806303677179
1344	0.189338947045915
1345	0.188971286515053
1346	0.188542895617636
1347	0.188059582677378
1348	0.187586869003833
1349	0.187000413647289
1350	0.18636202547051
1351	0.185780560994219
1352	0.185225479670416
1353	0.184645868281572
1354	0.184032080395146
1355	0.183428512362219
1356	0.182769559874233
1357	0.182082626169651
1358	0.181364527286246
1359	0.180692246667865
1360	0.180064115883497
1361	0.179480250989267
1362	0.178845483860931
1363	0.178080880658469
1364	0.177287883689798
1365	0.17652673067872
1366	0.175817937494772
1367	0.175059414733099
1368	0.174266908617645
1369	0.173561610830532
1370	0.172803740151405
1371	0.172033819407102
1372	0.171275210423769
1373	0.170405907409106
1374	0.169483416191079
1375	0.168674198889623
1376	0.16803138368753
1377	0.167327563586403
1378	0.1665664197805
1379	0.166016779174723
1380	0.165489579832388
1381	0.164722021171127
1382	0.164092094483741
1383	0.163620991247487
1384	0.163017738474855
1385	0.162533245612734
1386	0.162182758973041
1387	0.161735588151297
1388	0.161325594966577
1389	0.160913142523855
1390	0.160672433279752
1391	0.160446812396572
1392	0.160133066465554
1393	0.159895998973638
1394	0.159715533524079
1395	0.159379252755433
1396	0.159030279715413
1397	0.158848814123335
1398	0.158673239685141
1399	0.158509059175253
1400	0.158402204658576
1401	0.158221989090216
1402	0.158022546559463
1403	0.157896836448742
1404	0.157845229666765
1405	0.157718515431805
1406	0.157436160292792
1407	0.157179556456512
1408	0.156996296242344
1409	0.156837364599695
1410	0.156696425623555
1411	0.156548929953896
1412	0.156407348000479
1413	0.156293159044354
1414	0.156196757469091
1415	0.156077814291442
1416	0.155913128658062
1417	0.155810179954903
1418	0.155768180184959
1419	0.15565606668845
1420	0.155488721577724
1421	0.155321167187551
1422	0.155227538159265
1423	0.15519115344162
1424	0.15513726882153
1425	0.155140245050015
1426	0.155110351570149
1427	0.155035512048514
1428	0.155071147343684
1429	0.155165266413219
1430	0.155241440142557
1431	0.155388679068411
1432	0.155609823882686
1433	0.155781518566652
1434	0.155891883385358
1435	0.156088696756615
1436	0.156259111921722
1437	0.15632545057055
1438	0.156514617167244
1439	0.156690913003205
1440	0.156630891593163
1441	0.156627257171512
1442	0.156801466616627
1443	0.156846964465362
1444	0.156819084417913
1445	0.156898142024828
1446	0.156967275975101
1447	0.156990588222157
1448	0.156962428251953
1449	0.156949683661004
1450	0.156987445597325
1451	0.157033850926848
1452	0.15712091733771
1453	0.157162528488098
1454	0.157133036785954
1455	0.157115049525722
1456	0.157087052587592
1457	0.15703374677018
1458	0.157032781767321
1459	0.15699237326461
1460	0.156877887424817
1461	0.156828821656319
1462	0.156882406658803
1463	0.156808307928905
1464	0.156668067729755
1465	0.156559172679104
1466	0.156432828835978
1467	0.156259117623546
1468	0.156161500258647
1469	0.156102980051337
1470	0.156046865080785
1471	0.156021665112685
1472	0.155947951359124
1473	0.155862231475534
1474	0.155802244721316
1475	0.155668900468341
1476	0.155465141165922
1477	0.155374756752102
1478	0.155363030801583
1479	0.155259954341023
1480	0.155132439891297
1481	0.155000961687811
1482	0.154833707499745
1483	0.154744226604973
1484	0.154771037109093
1485	0.154718441509469
1486	0.154543310794119
1487	0.154439275162429
1488	0.154329518628646
1489	0.154085998746985
1490	0.153962924264946
1491	0.153942913680308
1492	0.153731651044085
1493	0.153592470111657
1494	0.15364952724039
1495	0.153562808311961
1496	0.153372293648196
1497	0.153295641862809
1498	0.153256729111357
1499	0.153137572853797
1500	0.153004714140605
1501	0.152940663642546
1502	0.152831963883373
1503	0.152649671953501
1504	0.152574306837052
1505	0.152525112454454
1506	0.152365817924251
1507	0.152233831150489
1508	0.152146092255604
1509	0.151951304331552
1510	0.151751887393621
1511	0.151704886655226
1512	0.151619247894023
1513	0.151453591461654
1514	0.151317936853762
1515	0.151188031903507
1516	0.151034962711551
1517	0.150856209575646
1518	0.150759765114589
1519	0.1507170381207
1520	0.150580014264226
1521	0.15046656964891
1522	0.150368259839651
1523	0.150245263035568
1524	0.150007285264687
1525	0.149876525041748
1526	0.14974570453798
1527	0.149557342665186
1528	0.14942925210427
1529	0.149343837283677
1530	0.149130282703407
1531	0.148878258482838
1532	0.148848236897113
1533	0.148850127095206
1534	0.148672122492419
1535	0.148515906412528
1536	0.148383876274007
1537	0.148169339612036
1538	0.148037477755485
1539	0.147934051919924
1540	0.147757116919196
1541	0.14757553153031
1542	0.147393266566673
1543	0.147272328789018
1544	0.147185646772632
1545	0.147069153815673
1546	0.146932343656956
1547	0.146752141435735
1548	0.146505438092286
1549	0.146296188865183
1550	0.146213495160827
1551	0.146133339681642
1552	0.145970071037298
1553	0.145767244650537
1554	0.145560859519482
1555	0.145335792429915
1556	0.14518860515504
1557	0.145148802874931
1558	0.145015778044912
1559	0.144768802701966
1560	0.144538902248103
1561	0.144337752714446
1562	0.144150215594151
1563	0.143998291625203
1564	0.143834820432529
1565	0.143596653417877
1566	0.143408609129343
1567	0.143323442066458
1568	0.143147081353675
1569	0.142895679957929
1570	0.142708630220935
1571	0.142486027216324
1572	0.142276091936764
1573	0.142200084218793
1574	0.142035207227536
1575	0.141774551235516
1576	0.141615193680815
1577	0.141404302070851
1578	0.141104203724792
1579	0.140907614069014
1580	0.140731296103682
1581	0.140517347377772
1582	0.14034590176683
1583	0.140158146252503
1584	0.139989111342956
1585	0.139788508154673
1586	0.139587812529155
1587	0.139482692338945
1588	0.139287220772762
1589	0.139078604333569
1590	0.138968875846292
1591	0.138776721546095
1592	0.138480716347271
1593	0.138249272461704
1594	0.138055129853221
1595	0.137783649511347
1596	0.137551923601355
1597	0.137448302206923
1598	0.137294097024309
1599	0.137016061869547
1600	0.13677888385137
1601	0.136581359909487
1602	0.136360773813491
1603	0.136201549814348
1604	0.136051643134306
1605	0.135770529246753
1606	0.135457710454408
1607	0.135214796522825
1608	0.134965579329971
1609	0.13468128845546
1610	0.134403802225716
1611	0.134145835686557
1612	0.133857507794742
1613	0.133484549833817
1614	0.133065363035595
1615	0.132721030989708
1616	0.132422689800241
1617	0.132037000168012
1618	0.131593474591165
1619	0.131122946123603
1620	0.130628034758239
1621	0.130231291714262
1622	0.129943355588835
1623	0.129570678381089
1624	0.129111511091338
1625	0.128747501599396
1626	0.128441344712043
1627	0.128149889966587
1628	0.127887396856647
1629	0.127576437957534
1630	0.127293939331254
1631	0.127111528005842
1632	0.126927784998874
1633	0.126670599738849
1634	0.126377534749322
1635	0.126141831611578
1636	0.125920346109025
1637	0.125610128859538
1638	0.125285413613846
1639	0.124923002431124
1640	0.124448787892258
1641	0.124010349517922
1642	0.123577217695605
1643	0.122901795797452
1644	0.122082588736807
1645	0.121334341034406
1646	0.12048625234401
1647	0.119482705625591
1648	0.118420014621409
1649	0.117163642348076
1650	0.115798640018646
1651	0.114450512283215
1652	0.112991894130826
1653	0.111495042444123
1654	0.110013259909163
1655	0.108631779435848
1656	0.107376802458113
1657	0.106096157495752
1658	0.104966855053287
1659	0.104052136617704
1660	0.103198556309819
1661	0.102437728619516
1662	0.10174843760546
1663	0.101082529984666
1664	0.100612948447058
1665	0.100285824862155
1666	9.98916120107062E-02
1667	0.099380937076809
1668	9.88224723544975E-02
1669	9.83750921489999E-02
1670	9.80268943815291E-02
1671	9.77225937178869E-02
1672	9.72868332439692E-02
1673	9.65820207026959E-02
1674	9.59324512571807E-02
1675	9.54258870132163E-02
1676	9.47384961633558E-02
1677	9.39690278751228E-02
1678	9.32038125251902E-02
1679	9.21363397253155E-02
1680	9.10062342652225E-02
1681	8.99610837178873E-02
1682	8.86611135476254E-02
1683	8.72191100298827E-02
1684	8.57330971949704E-02
1685	8.41273726065753E-02
1686	8.23676162855305E-02
1687	8.05641192422368E-02
1688	0.078746516122337
1689	7.68236727542448E-02
1690	7.50294982956221E-02
1691	7.32818131618543E-02
1692	7.14236024826629E-02
1693	6.96827264406922E-02
1694	6.79531975731456E-02
1695	6.61084462517841E-02
1696	6.43415671812331E-02
1697	0.06269971588885
1698	6.10901170011584E-02
1699	0.059387169653903
1700	5.77021287884614E-02
1701	5.61697113931095E-02
1702	5.45371090950599E-02
1703	5.29329333422581E-02
1704	5.14100414620904E-02
1705	4.98539739670424E-02
1706	4.81820261402039E-02
1707	4.67374879842054E-02
1708	4.54252112388825E-02
1709	4.41850912897447E-02
1710	4.29945933750577E-02
1711	4.20577559136177E-02
1712	4.11620948312123E-02
1713	4.06528491553512E-02
1714	4.04481929005756E-02
1715	4.04767455153295E-02
1716	4.09150756074877E-02
1717	0.041373311394019
1718	4.18612792813903E-02
1719	0.042936013592954
1720	4.41097612241485E-02
1721	4.52880141229147E-02
1722	4.67160685126473E-02
1723	4.79144858715475E-02
1724	4.89669788237152E-02
1725	0.050238231286181
1726	5.14379046033367E-02
1727	5.25394559891153E-02
1728	5.36396394824372E-02
1729	5.44305503549851E-02
1730	5.51158847709589E-02
1731	0.055832879399107
1732	0.056301488907163
1733	5.66628232822842E-02
1734	5.70130920153784E-02
1735	5.71691944747747E-02
1736	5.72917552784492E-02
1737	5.74650656474548E-02
1738	5.76194331566207E-02
1739	5.76303798044856E-02
1740	5.74939117451872E-02
1741	5.75403251215642E-02
1742	5.76621628503016E-02
1743	5.77266860058857E-02
1744	0.057993482171736
1745	5.82419701404244E-02
1746	5.82520750597784E-02
1747	5.83914588177437E-02
1748	5.84598547170024E-02
1749	5.84568866370428E-02
1750	0.058689498990211
1751	5.90937516607685E-02
1752	5.94225405455199E-02
1753	5.98111621395525E-02
1754	6.01739340505826E-02
1755	6.04646230635299E-02
1756	6.08830100169935E-02
1757	6.14484614029149E-02
1758	6.19248676894357E-02
1759	6.24121928767555E-02
1760	6.27865463374604E-02
1761	6.30677876142152E-02
1762	0.0634751966994
1763	6.38734700351846E-02
1764	6.42629652235381E-02
1765	6.47253608027093E-02
1766	6.50987747418382E-02
1767	6.53834325120285E-02
1768	6.57470573177856E-02
1769	0.066143779944006
1770	6.65300728441538E-02
1771	6.69606820963621E-02
1772	6.74867316340863E-02
1773	6.79204261393873E-02
1774	6.82131090667063E-02
1775	6.84054497116261E-02
1776	6.87907443118816E-02
1777	6.92675870420707E-02
1778	6.97825964000696E-02
1779	7.05481767783667E-02
1780	7.08442548325868E-02
1781	7.08804660771948E-02
1782	0.071096213121992
1783	0.071399250778797
1784	7.19866423491463E-02
1785	7.24769854988954E-02
1786	7.30328635787489E-02
1787	7.33929019697247E-02
1788	7.35600011478869E-02
1789	7.37508812397355E-02
1790	7.37026397252659E-02
1791	7.38977670958537E-02
1792	7.43326320848841E-02
1793	7.46663670028098E-02
1794	0.075187938770458
1795	7.53307388846825E-02
1796	7.50196960220131E-02
1797	0.075187593733702
1798	7.54556584330725E-02
1799	7.56278909776399E-02
1800	7.61463497888152E-02
1801	7.63232321522236E-02
1802	7.65175311406026E-02
1803	7.65934879120724E-02
1804	7.66058449557996E-02
1805	7.66863208115078E-02
1806	7.66808635770731E-02
1807	7.64801391861216E-02
1808	7.64589888765067E-02
1809	0.076519096152365
1810	7.65588685455754E-02
1811	7.68866828578661E-02
1812	7.70374929181433E-02
1813	0.076340393191153
1814	7.55932438573501E-02
1815	7.54407893762872E-02
1816	7.52789887831363E-02
1817	7.50901739934038E-02
1818	7.54588979180058E-02
1819	7.57056920277562E-02
1820	7.52841545996867E-02
1821	7.52718817833635E-02
1822	7.48809422856549E-02
1823	7.41866481152578E-02
1824	7.45618066032343E-02
1825	7.45778285937752E-02
1826	7.42893364884547E-02
1827	7.43130157232494E-02
1828	7.50853394014377E-02
1829	7.47107013607858E-02
1830	7.38830185013081E-02
1831	7.39895646076729E-02
1832	7.39908084020927E-02
1833	7.39667231106519E-02
1834	7.45312775395755E-02
1835	7.48624033759118E-02
1836	7.49009178851843E-02
1837	7.46739662207534E-02
1838	7.47519684489702E-02
1839	7.46641526626755E-02
1840	7.46444161978024E-02
1841	7.50897788020936E-02
1842	7.54772475865923E-02
1843	7.57085746363099E-02
1844	7.58423732967502E-02
1845	7.61074188632327E-02
1846	7.64225861997492E-02
1847	7.65522248341857E-02
1848	7.65112226280132E-02
1849	7.66931189913931E-02
1850	7.68709908460621E-02
1851	7.70026424893477E-02
1852	0.077258174276014
1853	7.74084192352293E-02
1854	7.76834566724598E-02
1855	7.77192118402147E-02
1856	7.75514205253711E-02
1857	7.78206931316617E-02
1858	7.79609268395358E-02
1859	7.79106533382985E-02
1860	7.79946490971727E-02
1861	0.078358261749552
1862	7.83419007673153E-02
1863	7.82743704901571E-02
1864	7.83533740280199E-02
1865	7.83989456449635E-02
1866	7.89477041784113E-02
1867	0.079190106415991
1868	7.92928778857079E-02
1869	0.079430219839004
1870	7.96459590557329E-02
1871	0.079667997422992
1872	7.95334215056763E-02
1873	7.96583922388677E-02
1874	7.96924024397208E-02
1875	7.94679308385141E-02
1876	7.92792648642387E-02
1877	7.95602137586489E-02
1878	7.96538802911433E-02
1879	7.97031822478473E-02
1880	7.96825052128529E-02
1881	7.97528110688804E-02
1882	7.96738916960189E-02
1883	7.95144718439937E-02
1884	7.92357613151358E-02
1885	7.89711328035197E-02
1886	7.86955451264788E-02
1887	7.86570419597345E-02
1888	7.88844902638809E-02
1889	7.85709812570342E-02
1890	7.79791402532056E-02
1891	7.75458898938126E-02
1892	7.66598672274227E-02
1893	7.60942154503964E-02
1894	7.56416858548258E-02
1895	7.57799655039225E-02
1896	7.53171459166733E-02
1897	7.50341517259492E-02
1898	0.07540822713862
1899	7.51596951098914E-02
1900	7.49015941795427E-02
1901	7.45118018264811E-02
1902	7.45996965617302E-02
1903	0.074759807344389
1904	7.47632606891777E-02
1905	7.50648200491719E-02
1906	7.53411560072975E-02
1907	7.55355931491665E-02
1908	7.53536623907975E-02
1909	7.54737261055228E-02
1910	7.57893184793332E-02
1911	7.58575137862228E-02
1912	7.55239570237004E-02
1913	7.55740149344961E-02
1914	7.59378284049544E-02
1915	7.59148021584597E-02
1916	0.075769734921788
1917	7.56884426317989E-02
1918	7.54981122876907E-02
1919	7.52680267083621E-02
1920	7.50305232880098E-02
1921	7.47078360821036E-02
1922	7.44244741575138E-02
1923	7.44608449636053E-02
1924	7.45432432317073E-02
1925	7.50341998520844E-02
1926	7.51063133458618E-02
1927	7.50559470807873E-02
1928	7.49871208607488E-02
1929	7.47608781111655E-02
1930	7.46046092218948E-02
1931	7.46090159674318E-02
1932	7.42753186752166E-02
1933	7.38908503988545E-02
1934	7.38220050190912E-02
1935	7.36851721439229E-02
1936	7.36411335420138E-02
1937	7.33926368428114E-02
1938	7.29202780913786E-02
1939	7.28379375028202E-02
1940	7.29489603485921E-02
1941	7.28785592076466E-02
1942	7.29760438350009E-02
1943	0.073007336376158
1944	7.28285898271538E-02
1945	7.26250535561439E-02
1946	7.25439616867495E-02
1947	7.27019427712408E-02
1948	7.26037891185376E-02
1949	7.22069194818502E-02
1950	7.21246716957827E-02
1951	7.22513126380668E-02
1952	7.22001613360346E-02
1953	7.21813218779026E-02
1954	0.072124261723925
1955	7.17666989678182E-02
1956	7.17021767745377E-02
1957	7.16466446901136E-02
1958	7.19967563736554E-02
1959	7.23553514259683E-02
1960	7.27444035629597E-02
1961	7.28330100719881E-02
1962	7.27623366444641E-02
1963	7.27107907405175E-02
1964	7.23668715528818E-02
1965	7.22951830438496E-02
1966	7.24502616069015E-02
1967	0.072422526098029
1968	7.22746943905693E-02
1969	7.23006446318185E-02
1970	7.24275290746988E-02
1971	7.24235196692543E-02
1972	7.23689445376702E-02
1973	7.25479777366171E-02
1974	7.25462810006178E-02
1975	7.22588392326218E-02
1976	0.07229913273032
1977	7.26826644994743E-02
1978	7.26624736463786E-02
1979	7.23967515047891E-02
1980	7.24323515824091E-02
1981	0.072487619831379
1982	7.24523664188641E-02
1983	7.27079966847905E-02
1984	7.27452092611031E-02
1985	7.26275990598037E-02
1986	7.21901804302369E-02
1987	7.19804814553861E-02
1988	7.17607362453457E-02
1989	7.16580503473022E-02
1990	0.071624746074241
1991	7.15675699615467E-02
1992	7.16881661123715E-02
1993	0.071592814534086
1994	7.10496008399434E-02
1995	7.11134068986647E-02
1996	7.16390611197412E-02
1997	7.17929306896829E-02
1998	7.22863545457673E-02
1999	7.24801368935981E-02
2000	7.24379695547156E-02
2001	7.18041126752083E-02
2002	7.16675939332162E-02
2003	7.16380990591646E-02
2004	7.15809327311073E-02
2005	7.16592754838066E-02
2006	0.07157440490307
2007	7.13033779474436E-02
2008	7.12674975530013E-02
2009	7.12964173857708E-02
2010	7.13126560690984E-02
2011	0.071636625711761
2012	7.16602572828714E-02
2013	7.12773106049874E-02
2014	7.11904479118871E-02
2015	7.11694294755438E-02
2016	7.11194328963144E-02
2017	7.11723838844715E-02
2018	7.15995377914288E-02
2019	7.15480339679574E-02
2020	7.11827191340906E-02
2021	7.10420412340441E-02
2022	0.070744216489851
2023	7.06332341839182E-02
2024	7.06073090947624E-02
2025	7.07599119943652E-02
2026	7.13428618771229E-02
2027	7.14673421001904E-02
2028	7.15483297900123E-02
2029	0.071551438619761
2030	0.071381484661996
2031	7.07944080618896E-02
2032	7.03747125429302E-02
2033	0.069853726834747
2034	6.97107680504439E-02
2035	6.97429324531862E-02
2036	6.95264296911965E-02
2037	6.93957021737486E-02
2038	6.94080258878615E-02
2039	6.92672867636912E-02
2040	6.91902157792559E-02
2041	6.95334647976351E-02
2042	6.96131175946063E-02
2043	6.93998671163915E-02
2044	6.92208373976762E-02
2045	6.90285736039008E-02
2046	6.88196345024012E-02
2047	6.87508418907788E-02
2048	6.86582592631142E-02
2049	6.86760436923228E-02
2050	6.89314814110581E-02
2051	6.89904422622198E-02
2052	6.88778065628665E-02
2053	6.89981811316935E-02
2054	6.94711017064633E-02
2055	6.93838761956794E-02
2056	6.90521697075527E-02
2057	6.88455993579635E-02
2058	6.79686265291703E-02
2059	0.067753554363737
2060	0.068520935387918
2061	6.85743826920499E-02
2062	6.84014627116496E-02
2063	6.82490265283477E-02
2064	6.81023290110113E-02
2065	6.75272044199358E-02
2066	6.72584878381303E-02
2067	6.72731904554594E-02
2068	6.72237417031385E-02
2069	6.71581262128346E-02
2070	0.067004754033737
2071	6.69512015096084E-02
2072	6.68118750478074E-02
2073	6.63157090302598E-02
2074	6.61415722303477E-02
2075	0.066346419017163
2076	6.62960088563517E-02
2077	6.60122806887472E-02
2078	6.60444309227534E-02
2079	6.63375655277525E-02
2080	6.62339622120035E-02
2081	6.63583518327685E-02
2082	0.066887916699284
2083	6.70029169127738E-02
2084	6.69664356425922E-02
2085	6.67197565884694E-02
2086	6.60455320316807E-02
2087	6.58620123446657E-02
2088	6.56923282360073E-02
2089	6.55188237919211E-02
2090	6.57833145664768E-02
2091	6.58299205595909E-02
2092	6.55227044525866E-02
2093	6.54435087589604E-02
2094	6.55855403290605E-02
2095	6.55698698499533E-02
2096	6.54213813800935E-02
2097	6.54519218016097E-02
2098	6.53525779654086E-02
2099	6.54448915113922E-02
2100	6.53192088755748E-02
2101	0.065002017976167
2102	6.50328674367237E-02
2103	6.52720251746969E-02
2104	0.06520329271052
2105	6.53547240885937E-02
2106	6.51258437208775E-02
2107	6.42336778580333E-02
2108	6.38461835043967E-02
2109	6.37388140593098E-02
2110	6.34420538977539E-02
2111	6.31822112229156E-02
2112	6.28589140616086E-02
2113	6.24422459890005E-02
2114	0.061955810540134
2115	6.13178796206068E-02
2116	0.060962975196422
2117	6.05693333200937E-02
2118	5.99457706956267E-02
2119	5.94632071654956E-02
2120	5.91579132711025E-02
2121	5.87241573027758E-02
2122	5.80920713388271E-02
2123	5.76737717377675E-02
2124	5.73284073731593E-02
2125	5.70216981695912E-02
2126	5.70599489256366E-02
2127	5.66338357014189E-02
2128	5.60594807081279E-02
2129	5.54367172709152E-02
2130	5.43575780158417E-02
2131	5.35218288168092E-02
2132	5.28993962997526E-02
2133	5.20854981026323E-02
2134	5.11833924550694E-02
2135	5.03592144445407E-02
2136	4.95933649167802E-02
2137	4.84770486236781E-02
2138	4.78252076170937E-02
2139	4.74852779453699E-02
2140	4.70419449552602E-02
2141	4.66780872193836E-02
2142	4.66131431326739E-02
2143	4.66249548558334E-02
2144	4.67652378316123E-02
2145	4.70768485270422E-02
2146	4.77624545497254E-02
2147	4.91039918487039E-02
2148	4.95373521198546E-02
2149	4.98814555953568E-02
2150	5.01832442443324E-02
2151	4.95466636074695E-02
2152	4.96186346996008E-02
2153	5.07279767270305E-02
2154	5.09036955075566E-02
2155	5.04607872072209E-02
2156	5.03514354633843E-02
2157	4.99257104336296E-02
2158	4.96561356806458E-02
2159	4.99695117588201E-02
2160	4.96285077422952E-02
2161	4.98158834365358E-02
2162	5.00109807471906E-02
2163	4.96790628390833E-02
2164	4.91626380591436E-02
2165	4.91354724080839E-02
2166	4.87379638608851E-02
2167	4.86127803891662E-02
2168	4.92724551382973E-02
2169	4.93648492192797E-02
2170	4.85994306500882E-02
2171	4.89368537530261E-02
2172	5.01896634205306E-02
2173	0.050696823961684
2174	5.12548280990336E-02
2175	5.18115675306662E-02
2176	5.20968034952139E-02
2177	5.21768016275148E-02
2178	5.23367185330527E-02
2179	5.25346024710417E-02
2180	5.25862299254139E-02
2181	5.22945658600905E-02
2182	5.16484809762536E-02
2183	5.13971743306198E-02
2184	5.11274758704469E-02
2185	0.050606729212781
2186	5.03274562083981E-02
2187	5.05074762411316E-02
2188	5.04074381866724E-02
2189	4.98457640212377E-02
2190	4.98912844449296E-02
2191	5.03554225837665E-02
2192	5.06433237324744E-02
2193	5.13810946173521E-02
2194	5.13011222214812E-02
2195	5.04545086669388E-02
2196	5.06049594520383E-02
2197	5.10158144953458E-02
2198	5.07700326039798E-02
2199	5.07022805244896E-02
2200	5.08328652685745E-02
2201	0.0507506552089
2202	5.01813683680672E-02
2203	4.94565280864248E-02
2204	0.04930506694686
2205	4.84893627839957E-02
2206	4.82482294671426E-02
2207	4.98610663769578E-02
2208	0.050082247416831
2209	4.88458656442024E-02
2210	0.048506299302838
2211	4.81467227712262E-02
2212	4.81429679999626E-02
2213	4.77302577680183E-02
2214	0.047365149000543
2215	4.69531922381058E-02
2216	4.63980562602956E-02
2217	4.62014495536498E-02
2218	4.69161860285079E-02
2219	4.66700157676432E-02
2220	4.56714176145647E-02
2221	0.045484006881472
2222	4.56858925069466E-02
2223	4.52445844012983E-02
2224	0.044747484591819
2225	4.44141382963487E-02
2226	4.36655688973529E-02
2227	4.31782202852333E-02
2228	4.31488630802031E-02
2229	4.29273047280216E-02
2230	4.24644678233513E-02
2231	4.20280566678734E-02
2232	4.20427446589857E-02
2233	4.14538098779933E-02
2234	0.040476519975394
2235	3.92763427813535E-02
2236	3.70440745127036E-02
2237	3.60914762432903E-02
2238	3.58588543061338E-02
2239	0.035168309673003
2240	3.52581021352638E-02
2241	3.47905607009224E-02
2242	3.37911635993986E-02
2243	3.25052021164589E-02
2244	3.02982211584164E-02
2245	2.91777778725114E-02
2246	2.93505741853336E-02
2247	2.91295644579658E-02
2248	2.92557725580952E-02
2249	2.93391781620246E-02
2250	2.71839693492391E-02
2251	2.48017835703919E-02
2252	2.34911599589306E-02
2253	2.29539811718993E-02
2254	0.02151328846332
2255	1.99079587137425E-02
2256	1.90178038263454E-02
2257	1.78104167933197E-02
2258	0.017135740122803
2259	1.78762524462461E-02
2260	1.71874010434624E-02
2261	1.57643401712288E-02
2262	1.47219457277883E-02
2263	0.012695912848735
2264	1.22561277562429E-02
2265	1.35001434998849E-02
2266	1.27533104465409E-02
2267	1.16126464652129E-02
2268	1.10613387146561E-02
2269	9.38002465048962E-03
2270	8.47335550390756E-03
2271	8.90698853134765E-03
2272	8.74877669793366E-03
2273	7.92900847632913E-03
2274	7.48275041812864E-03
2275	7.8184777721438E-03
2276	7.40201394103495E-03
2277	6.07954365650844E-03
2278	5.50885262691889E-03
2279	4.80562787280989E-03
2280	4.71713827536144E-03
2281	6.29850173823036E-03
2282	6.3965904157519E-03
2283	5.24421987855882E-03
2284	5.02511690871206E-03
2285	4.71813802127792E-03
2286	4.15838647053432E-03
2287	4.32628792363936E-03
2288	4.33140623715176E-03
2289	3.46057705483834E-03
2290	2.86631720776881E-03
2291	3.34452816058316E-03
2292	4.12426078691491E-03
2293	4.55483251529642E-03
2294	4.24700043258399E-03
2295	4.74103846823869E-03
2296	4.79355545464314E-03
2297	3.71510297119164E-03
2298	3.48775232700586E-03
2299	2.92198543199567E-03
2300	1.21914816177276E-03
2301	6.66655675266528E-04
2302	1.14594950511283E-03
2303	1.20530991687767E-03
2304	1.26104321095469E-03
2305	1.03848279749077E-03
2306	5.28359887409805E-04
2307	8.50306519482971E-04
2308	1.90488498519974E-03
2309	1.40926084893136E-03
2310	7.17639077839064E-04
2311	1.58055666253335E-04
2312	-2.24409830500992E-03
2313	-2.72866254247983E-03
2314	-1.27460941173884E-03
2315	-8.00865931483495E-04
2316	-4.72768833588664E-04
2317	-1.57748153592752E-04
2318	1.59517388226326E-04
2319	3.68774134615504E-04
2320	4.57596407295023E-04
2321	7.77517109838105E-04
2322	1.47385206173859E-03
2323	1.40944512000519E-03
2324	7.80912337953457E-04
2325	6.21479703358537E-04
2326	2.95556466123213E-05
2327	-3.54410880498068E-05
2328	1.26751364215096E-03
2329	9.37309383376463E-04
2330	-9.49221351889196E-04
2331	-1.3239844145758E-03
2332	-1.63612226219048E-03
2333	-1.82189772903476E-03
2334	-1.26666088075251E-03
2335	-2.52217265254926E-04
2336	1.19053964896443E-03
2337	1.79446828148647E-03
2338	3.49377899176334E-03
2339	3.85339730417947E-03
2340	1.98491386607646E-03
2341	1.07800550699028E-03
2342	-3.20685910126567E-04
2343	-5.41916945825684E-04
2344	4.58581984844924E-04
2345	7.363543719923E-04
2346	1.01359182638897E-03
2347	2.00866069089954E-03
2348	3.8410089907679E-03
[truncated: 152 more rows]
