# Supplementary material for: Machine learning-assisted non-destructive plasticizer identification and quantification in historical PVC objects based on IR spectroscopy
Source: Sci Rep. 2022 Mar 23;12:5017. doi: 10.1038/s41598-022-08862-1 (PMC8943100; doi:10.1038/s41598-022-08862-1)
Supplement: Supplementary file 1 — Supplementary Information 1. [file 41598_2022_8862_MOESM1_ESM.zip › Plasticizers_PVC_data/NIR_all/P150_idle.txt]

Wavelength	C:\Documents and Settings\All Users\Application Data\ASD\Indico Pro\Projects\David\P150_idle.txt
350	3.81129686544378E-02
351	0.112858827864052
352	0.031293698265274
353	1.82479801651878E-02
354	3.36102222879397E-02
355	-7.84850002762391E-02
356	1.59755530140689E-02
357	6.98806396984155E-02
358	-0.103312064005607
359	-6.28578076540283E-02
360	2.88139953216984E-02
361	1.97361228145818E-02
362	-0.017608557903348
363	-4.11393078284145E-02
364	-3.01201908536131E-02
365	-2.29664563972721E-02
366	2.78887266613284E-02
367	0.096268621755219
368	8.99415304029334E-02
369	7.02134202586329E-02
370	4.77733525635809E-02
371	7.05414312536059E-03
372	1.47843999705186E-02
373	5.20044792898988E-02
374	7.46101263888641E-02
375	4.64486729624361E-02
376	2.24011178569798E-02
377	4.77482073751703E-02
378	5.21623710051293E-02
379	6.36057404182211E-02
380	8.90244188770678E-02
381	7.05706454899981E-02
382	3.73771441213691E-02
383	1.86749349751385E-02
384	6.56408347465478E-02
385	8.58481285300319E-02
386	8.01237610539856E-02
387	0.10020892161812
388	0.092616663500698
389	0.073082675964156
390	7.92716635945356E-02
391	8.66880875150541E-02
392	9.43555607162028E-02
393	0.104410189927881
394	0.118047642562357
395	0.125695799439661
396	0.124005898009729
397	0.126288626179453
398	0.129572757516632
399	0.133853778998413
400	0.143672976400321
401	0.155889585497271
402	0.168212939443589
403	0.178436875833302
404	0.193262441037325
405	0.210104371863473
406	0.223474060374775
407	0.229065550294579
408	0.238119361670662
409	0.258784939445702
410	0.269368310324627
411	0.281935446778841
412	0.30104917278626
413	0.307524761143568
414	0.314164610197593
415	0.322929484555423
416	0.320688271467227
417	0.321458118208438
418	0.327042973223456
419	0.332331563268254
420	0.335831963110764
421	0.339529973337879
422	0.346083253571994
423	0.347835672917869
424	0.350604945565823
425	0.359313965097887
426	0.364032210018319
427	0.366511928743055
428	0.368718715575782
429	0.370836730870504
430	0.372683228200699
431	0.375058793887484
432	0.380708774731142
433	0.384480150674926
434	0.386824893373165
435	0.391523020527543
436	0.39378078624443
437	0.395243567116836
438	0.398931994783635
439	0.39955197507598
440	0.39885064675054
441	0.399219425317293
442	0.400837207605107
443	0.401718877400588
444	0.401333243845194
445	0.402706463395369
446	0.404267648356155
447	0.404867576148924
448	0.403199454909226
449	0.403009427914083
450	0.404055063011265
451	0.403961998719045
452	0.404193325522122
453	0.404397677114802
454	0.403929135242092
455	0.403534533774678
456	0.403210004226101
457	0.403103792764952
458	0.404653600057224
459	0.404887678498866
460	0.403174688593841
461	0.403193123964739
462	0.405364581151918
463	0.40798168726142
464	0.406820105457977
465	0.405878173947119
466	0.405330655803244
467	0.40401433141341
468	0.403255363854112
469	0.402603639948156
470	0.401488972437312
471	0.400743371773706
472	0.40014502371497
473	0.399440809418021
474	0.398548873524842
475	0.397539875521735
476	0.396308338986408
477	0.394194270040939
478	0.394151293883822
479	0.394567022490084
480	0.391022639150478
481	0.389197092805974
482	0.388341328430195
483	0.386242571618883
484	0.384466576120267
485	0.38369202804562
486	0.38379840247999
487	0.382288070668917
488	0.380827743081062
489	0.379791120028984
490	0.376775006321274
491	0.374932998434156
492	0.374394486898768
493	0.372962691859158
494	0.371846223471229
495	0.370609958940279
496	0.368416394301005
497	0.366682077048825
498	0.364671865726906
499	0.361815350698656
500	0.360066038431079
501	0.35872474521258
502	0.357066372507029
503	0.354481572595327
504	0.352154021044595
505	0.349950360124118
506	0.346142141276231
507	0.343534699205616
508	0.341689341051946
509	0.338782391445812
510	0.336446174570341
511	0.333836249492664
512	0.330083038298038
513	0.327335462168837
514	0.324318200178701
515	0.320385770043943
516	0.317165617547233
517	0.314248804479491
518	0.311177125821328
519	0.307160974585865
520	0.303505097184747
521	0.300126665443897
522	0.296278385230429
523	0.293220163937128
524	0.290413904649229
525	0.28704565802186
526	0.283662818201878
527	0.280006897009321
528	0.276083447751649
529	0.273054894889441
530	0.270057597344254
531	0.266572386281038
532	0.262425039421968
533	0.258518212322204
534	0.255069549575046
535	0.251882465326041
536	0.248367602016584
537	0.244533676227361
538	0.240550113683277
539	0.236112927978811
540	0.231989505995405
541	0.228506428409275
542	0.22434192062298
543	0.220117635868528
544	0.215946309222405
545	0.211096595114197
546	0.206360170834595
547	0.201851354292561
548	0.19733001669407
549	0.192855165503118
550	0.188488951893756
551	0.184210856321635
552	0.179632906887165
553	0.174926326769304
554	0.170330523253542
555	0.166135987935451
556	0.161801765857857
557	0.157253215810707
558	0.153092167272526
559	0.149139124364003
560	0.145343978783324
561	0.141665801164778
562	0.138391640876566
563	0.135238315258414
564	0.131878571050452
565	0.128904406819267
566	0.126356569840689
567	0.124058000090104
568	0.121393877805338
569	0.118788779300796
570	0.116424701611179
571	0.114215180605137
572	0.112104244919403
573	0.110095978894225
574	0.108257792116749
575	0.106510266177657
576	0.104803446160468
577	0.103125264183442
578	0.101521034624446
579	0.100109967467565
580	9.88970694917533E-02
581	9.76351789019002E-02
582	9.65869822846553E-02
583	9.56413767726404E-02
584	9.42949843410513E-02
585	9.31229446316959E-02
586	9.22058164468757E-02
587	9.14198547671621E-02
588	9.04016471900176E-02
589	8.94457481028183E-02
590	0.088754586439454
591	8.76190169417285E-02
592	8.65544676736407E-02
593	0.08581836716125
594	8.52365204055579E-02
595	8.41296335011381E-02
596	8.26549640933935E-02
597	0.081589839670772
598	8.08329638573078E-02
599	7.98906681525196E-02
600	7.83238010595139E-02
601	7.66773493534738E-02
602	7.53176454644201E-02
603	7.43951758142999E-02
604	7.38146811803981E-02
605	7.30596000473144E-02
606	7.21752842846275E-02
607	7.19798284153862E-02
608	7.19385873755967E-02
609	7.17459988166644E-02
610	7.11874513041112E-02
611	7.09844601245138E-02
612	7.10388987681127E-02
613	7.10556995628753E-02
614	0.070933530923513
615	7.08115931999975E-02
616	7.07485024504063E-02
617	7.04398120604295E-02
618	0.070531704774141
619	7.08887034048438E-02
620	7.05609409108422E-02
621	7.03499985529783E-02
622	7.02833778227993E-02
623	7.01570050702123E-02
624	7.00730300523335E-02
625	6.98417503962484E-02
626	6.94280218928407E-02
627	6.91989923524179E-02
628	6.90264358725087E-02
629	6.89155249901389E-02
630	6.90468022850196E-02
631	6.89763795702708E-02
632	0.068702242593387
633	6.84101658411242E-02
634	6.83223972679079E-02
635	6.83612747088816E-02
636	6.84085654568808E-02
637	6.84322158671427E-02
638	6.85581911809985E-02
639	6.88401654478637E-02
640	0.069245919837809
641	0.06946482307605
642	6.94702645385618E-02
643	6.94353129957842E-02
644	6.97294316855367E-02
645	7.00278635285079E-02
646	0.069998130071475
647	7.04815509190713E-02
648	7.10432438850157E-02
649	7.14083769130938E-02
650	7.18770095871639E-02
651	7.23403706190876E-02
652	7.27611323273412E-02
653	7.31425520256915E-02
654	7.37415564912629E-02
655	7.43987107320532E-02
656	7.48738906654062E-02
657	7.56135269048771E-02
658	7.62827721270242E-02
659	7.66971165124271E-02
660	7.74069322905381E-02
661	7.78322322467203E-02
662	7.79283758474827E-02
663	7.82328348274746E-02
664	7.86514524022715E-02
665	7.90737726914653E-02
666	7.93396842230091E-02
667	7.91347468125229E-02
668	7.87858197339823E-02
669	7.85952039546233E-02
670	7.84428980586336E-02
671	7.83402600829842E-02
672	7.82360251069651E-02
673	7.79927903210907E-02
674	7.76065312922607E-02
675	7.70849020781192E-02
676	7.64715918451013E-02
677	7.61913328291551E-02
678	7.58883979597278E-02
679	7.53207919425977E-02
680	0.075285212481769
681	7.49926260418078E-02
682	7.42074753353538E-02
683	7.34887263242066E-02
684	7.31898907494384E-02
685	7.30484188471102E-02
686	7.24777805953825E-02
687	7.17905585587378E-02
688	7.10546296392569E-02
689	7.03482464640973E-02
690	6.99481974578664E-02
691	6.93472570827686E-02
692	6.84042252842233E-02
693	6.75465789533096E-02
694	6.68556646503595E-02
695	6.62361482322779E-02
696	6.54755069300572E-02
697	6.47194615497105E-02
698	6.39970141418458E-02
699	6.32844167783597E-02
700	6.24398688221711E-02
701	6.18085114585557E-02
702	6.13614599094037E-02
703	6.04176288329216E-02
704	5.97554415729239E-02
705	5.93225950500711E-02
706	5.87021739572194E-02
707	5.81982038701334E-02
708	5.78812250122483E-02
709	5.77277421129398E-02
710	5.75025367508767E-02
711	5.74200368783076E-02
712	5.74731625967685E-02
713	5.72897038984804E-02
714	5.73472685364562E-02
715	5.76436758545658E-02
716	0.05797999620494
717	5.84884817466141E-02
718	5.90153115936457E-02
719	5.94665657356004E-02
720	6.00998719246371E-02
721	0.060709352956048
722	6.13209240789843E-02
723	6.22693909438508E-02
724	6.32057342530161E-02
725	6.41320808019214E-02
726	6.51778165547594E-02
727	6.64976404728472E-02
728	6.79413505590467E-02
729	6.93900427262675E-02
730	7.08983880255386E-02
731	7.25895348813379E-02
732	7.44253565604277E-02
733	7.62045608710929E-02
734	0.0783498014243
735	8.07401429868528E-02
736	8.31437667849732E-02
737	8.59764600641272E-02
738	8.90161818955761E-02
739	9.21622088967957E-02
740	9.55669045364346E-02
741	9.91376108322602E-02
742	0.102975963672893
743	0.107310974902614
744	0.111835053965369
745	0.116614174451176
746	0.121703798007013
747	0.127227557490749
748	0.132857037816483
749	0.138471383938576
750	0.144350485584843
751	0.150347300148639
752	0.156453366811754
753	0.162677867511937
754	0.168960880208746
755	0.175081466253257
756	0.180913006518292
757	0.186750328957239
758	0.192397229427057
759	0.197781344411665
760	0.202968780369789
761	0.208012801786859
762	0.21270871487933
763	0.21684527277257
764	0.220977062383018
765	0.224914809635411
766	0.228448868879947
767	0.231593042996402
768	0.234503742887036
769	0.237245127764537
770	0.239872366688303
771	0.242016795011116
772	0.244081070106465
773	0.246391753840991
774	0.248085816170634
775	0.249545791057754
776	0.250982158304331
777	0.252285700620799
778	0.253393924842636
779	0.254407095416647
780	0.25546976521547
781	0.256309277721028
782	0.257052132519281
783	0.257807110656119
784	0.258449548140174
785	0.259118072711078
786	0.259692379730421
787	0.259858721798614
788	0.260138387883552
789	0.260437549698706
790	0.260584887491426
791	0.26090572050581
792	0.261157515647821
793	0.261224754348306
794	0.26121712081705
795	0.26126002116793
796	0.26134155909784
797	0.261370443692655
798	0.261192992047677
799	0.261095006046185
800	0.261198461959669
801	0.261075531513578
802	0.260829831845007
803	0.260577695066746
804	0.260459283496568
805	0.260368235461666
806	0.260248204045275
807	0.260061371511503
808	0.259786899891694
809	0.259582203119271
810	0.259471403908159
811	0.259302210498666
812	0.259199672042731
813	0.259114868786352
814	0.258935873661531
815	0.258559096017664
816	0.258197835255951
817	0.257981147581381
818	0.257827007958158
819	0.257666505859157
820	0.257512727466649
821	0.257419436195836
822	0.257315553339621
823	0.257092738172079
824	0.256725235925467
825	0.256421023668368
826	0.256197540410254
827	0.255980606540617
828	0.255617936677144
829	0.255420343496202
830	0.255291087907862
831	0.255046127251245
832	0.25458747556545
833	0.254166966714685
834	0.253924823419439
835	0.253863580456265
836	0.253657619116298
837	0.253277224565915
838	0.252830268509995
839	0.25255781411562
840	0.252300446576851
841	0.25198323827882
842	0.251737307556684
843	0.25138002407148
844	0.251068143333782
845	0.25102100329281
846	0.250571366315892
847	0.25005332295762
848	0.249752603362504
849	0.249565573309488
850	0.249139471744845
851	0.248629512497554
852	0.248467187562611
853	0.248156124342991
854	0.247833652008716
855	0.247583938196466
856	0.246999235820679
857	0.246498985576913
858	0.246197568693728
859	0.245964976983636
860	0.245700474696763
861	0.245272816926865
862	0.244690428169252
863	0.244483037973909
864	0.244272929609106
865	0.243946615441947
866	0.243653075578534
867	0.243245940050961
868	0.242832793019363
869	0.242521683542518
870	0.242164575777175
871	0.241871046886493
872	0.241653817417415
873	0.241406790253219
874	0.241138785803953
875	0.240812663119523
876	0.240397787742509
877	0.239924728227552
878	0.239531844163305
879	0.239282060090174
880	0.239150261941308
881	0.238933793952496
882	0.23847733278554
883	0.237775321942581
884	0.237461534390836
885	0.237047258029852
886	0.236440091486028
887	0.236209739535844
888	0.235788471468637
889	0.235159326194597
890	0.234510453788705
891	0.234004491917041
892	0.233638074072107
893	0.233248507043535
894	0.232434615405573
895	0.231846016955176
896	0.231360869919401
897	0.230692095692213
898	0.230272371358195
899	0.229716408297222
900	0.228963333924014
901	0.228504722441497
902	0.228102949564937
903	0.227399262808368
904	0.226252580724367
905	0.22607096120516
906	0.225714766677433
907	0.224757560909037
908	0.223960464714993
909	0.223316494695139
910	0.22281388418152
911	0.222400491284896
912	0.222020945033865
913	0.221695725692587
914	0.221388277573516
915	0.220984970815054
916	0.220817728216981
917	0.220645356118644
918	0.220203088094428
919	0.219912811501534
920	0.219961669874781
921	0.220112795325729
922	0.219679603637411
923	0.219707940949817
924	0.21985826396446
925	0.21966053103934
926	0.219641671580142
927	0.21977022846112
928	0.219841994734852
929	0.219522886804796
930	0.219245458485515
931	0.21926753275392
932	0.219575977644581
933	0.219405767280552
934	0.219478482435064
935	0.219681221531826
936	0.219328683114209
937	0.219274872526033
938	0.21949135415721
939	0.219759165721412
940	0.219781619096201
941	0.219820360441897
942	0.219755779642416
943	0.219336581094494
944	0.219244805057549
945	0.219381520630205
946	0.219400278652233
947	0.218550836983194
948	0.218582939442383
949	0.218682912043171
950	0.217490481685757
951	0.218161942833405
952	0.218623384702308
953	0.217949468893406
954	0.217578889961116
955	0.217302101657977
956	0.217215981245425
957	0.217308854045996
958	0.216863360143684
959	0.216265474898328
960	0.216035843994953
961	0.216720586313807
962	0.21685482815449
963	0.216162645885196
964	0.214982238145476
965	0.214531640950734
966	0.214319618315642
967	0.214314018904056
968	0.214688703230223
969	0.214432035620749
970	0.213902121650121
971	0.213448223824253
972	0.212886258686545
973	0.212803924939167
974	0.212807067092249
975	0.212294095538738
976	0.212325753968011
977	0.212322388090646
978	0.212008776352433
979	0.211698244263139
980	0.210842126795964
981	0.210435128432463
982	0.211039806616971
983	0.209816735330983
984	0.208865145173927
985	0.208636727716299
986	0.208264773668059
987	0.208455368703936
988	0.2090103798011
989	0.209380589978162
990	0.208376346846111
991	0.20800806512094
992	0.207820487195901
993	0.206657979699144
994	0.206409217170791
995	0.206112530075386
996	0.205473244165439
997	0.205316154850439
998	0.205123982343983
999	0.204981281477136
1000	0.204898287599298
1001	0.202974074702368
1002	0.20279723757251
1003	0.202336868431487
1004	0.201669855048525
1005	0.201357524466091
1006	0.201118152501145
1007	0.200787727452519
1008	0.20095032040014
1009	0.200598546665933
1010	0.199543156033707
1011	0.198927114472939
1012	0.198394810150735
1013	0.197835050174231
1014	0.197392944626869
1015	0.197241738048872
1016	0.196866872858692
1017	0.196262670462024
1018	0.195989063413896
1019	0.195966743567912
1020	0.195721850663918
1021	0.195319044937476
1022	0.1952865250594
1023	0.195373875156887
1024	0.195391414208743
1025	0.195818177789054
1026	0.195951507379267
1027	0.195827508947026
1028	0.195677137120173
1029	0.195430197898402
1030	0.195192059661653
1031	0.194747942755636
1032	0.193958123710928
1033	0.193570695841057
1034	0.193141585017605
1035	0.192963321471023
1036	0.193244555023613
1037	0.193175782753193
1038	0.192976671205828
1039	0.192885093641783
1040	0.192825895295379
1041	0.192620416726989
1042	0.192534289887619
1043	0.192273658289657
1044	0.191873794995882
1045	0.191037714188233
1046	0.190906683154506
1047	0.191023239349578
1048	0.19099074121959
1049	0.191372243230058
1050	0.191287672801053
1051	0.190726531028365
1052	0.190528515720536
1053	0.190445811794379
1054	0.190309590079948
1055	0.190276729416422
1056	0.190187920066226
1057	0.190092745560549
1058	0.189834510402021
1059	0.18929886953185
1060	0.189160935562699
1061	0.188931105237235
1062	0.188593718505009
1063	0.188504509052838
1064	0.188802463709974
1065	0.188497729903445
1066	0.18797893223654
1067	0.18749310263879
1068	0.186573654885814
1069	0.186092500856315
1070	0.185843565205335
1071	0.185594468357234
1072	0.185501857538185
1073	0.185341219123756
1074	0.185446023602581
1075	0.185181349514341
1076	0.184610177368015
1077	0.184088815686618
1078	0.183655146024314
1079	0.182914244509556
1080	0.182635648190162
1081	0.182794891969146
1082	0.182692271212136
1083	0.182698713752678
1084	0.182527410564359
1085	0.182124186913957
1086	0.181876268040606
1087	0.181589189183169
1088	0.181420689949367
1089	0.18149591875683
1090	0.181411433435721
1091	0.18136072475838
1092	0.181070079018459
1093	0.181101347486117
1094	0.180787437218687
1095	0.180535038453383
1096	0.18086782090509
1097	0.180840113266347
1098	0.18070083632696
1099	0.180639252137461
1100	0.18057072514447
1101	0.180472706550069
1102	0.180444574765745
1103	0.180347309219264
1104	0.18011257658027
1105	0.179973237478754
1106	0.179914208924333
1107	0.179761037360284
1108	0.179494565431415
1109	0.179453984415623
1110	0.179524083707603
1111	0.179293445794786
1112	0.179029292982435
1113	0.178757385694703
1114	0.178401319645322
1115	0.177846607328983
1116	0.177391248631655
1117	0.17697970854142
1118	0.176467879960542
1119	0.17596587210768
1120	0.175276738461342
1121	0.174421342651107
1122	0.173699935217743
1123	0.172903094200359
1124	0.172069959299092
1125	0.171253972845466
1126	0.170589541467903
1127	0.16951257884833
1128	0.168489125047603
1129	0.167798655464769
1130	0.166981623686125
1131	0.166195329284692
1132	0.165479217185637
1133	0.164746168825838
1134	0.163737506016372
1135	0.163197134164338
1136	0.163050026022433
1137	0.162628278822403
1138	0.162239839550023
1139	0.161874123586265
1140	0.161407053662797
1141	0.160989374025767
1142	0.160798741456784
1143	0.160389285663707
1144	0.159830999458819
1145	0.159220243078285
1146	0.158660433110318
1147	0.158214239880218
1148	0.157775584291673
1149	0.157134353366307
1150	0.156377183518068
1151	0.155447112503076
1152	0.154534795932214
1153	0.153575647059661
1154	0.152553313771535
1155	0.151504876256254
1156	0.150293747392281
1157	0.148974099397146
1158	0.147605994740294
1159	0.145965610257395
1160	0.144617649748605
1161	0.143434073658724
1162	0.142126350378961
1163	0.140688168672275
1164	0.139326203088475
1165	0.138086547939737
1166	0.13686200038835
1167	0.135813199597647
1168	0.134952210633649
1169	0.134042597656511
1170	0.132978707436335
1171	0.132112533958754
1172	0.131533270654177
1173	0.130730262359497
1174	0.129889321501545
1175	0.129026228043106
1176	0.128049119847974
1177	0.127068867446016
1178	0.126166801134755
1179	0.12511685933419
1180	0.123829376965831
1181	0.12282092795955
1182	0.12192293475529
1183	0.1207377559881
1184	0.119688344481771
1185	0.118732569169181
1186	0.117596292634562
1187	0.116720534774376
1188	0.116142158417748
1189	0.115577033918462
1190	0.11521303409099
1191	0.115052674955537
1192	0.114920880328638
1193	0.114877708256043
1194	0.115061483067543
1195	0.115502228392989
1196	0.115785646649627
1197	0.116116462837311
1198	0.116478136089977
1199	0.116704068460366
1200	0.117167844433396
1201	0.117710933285531
1202	0.118325607840495
1203	0.118947000934519
1204	0.119438605369064
1205	0.120152069626531
1206	0.120991095077729
1207	0.12170423574331
1208	0.122586239351637
1209	0.123630565006998
1210	0.124618118186218
1211	0.125672024569982
1212	0.126892772716991
1213	0.128072401206231
1214	0.12917472606188
1215	0.130420656006825
1216	0.131804458212973
1217	0.133089027284995
1218	0.134308106243613
1219	0.135757113268045
1220	0.137172099814265
1221	0.138505232007676
1222	0.139872572476143
1223	0.1409138828503
1224	0.141803937045612
1225	0.143005410819193
1226	0.144289780986241
1227	0.145336899304423
1228	0.146131236331028
1229	0.146802426790794
1230	0.147494478395863
1231	0.148302603608534
1232	0.149047542519003
1233	0.149937028878511
1234	0.150630562938088
1235	0.151207332126819
1236	0.151779112301227
1237	0.152294200854971
1238	0.152779946299875
1239	0.153236111707968
1240	0.153578350109123
1241	0.153844323665127
1242	0.154257525637212
1243	0.154690450392124
1244	0.154933780328061
1245	0.155151632854484
1246	0.155529561394066
1247	0.155940150293478
1248	0.156142518809952
1249	0.156245495385588
1250	0.156422561769753
1251	0.156581907909232
1252	0.156724099817119
1253	0.156951143674871
1254	0.157256579194951
1255	0.157459358771674
1256	0.15750451050342
1257	0.157628650999102
1258	0.157859778521635
1259	0.158010369099402
1260	0.158096680622853
1261	0.158166737152712
1262	0.158490451850167
1263	0.158644263381159
1264	0.158559555129211
1265	0.158590428607178
1266	0.158638941590498
1267	0.158519295098136
1268	0.158507930315687
1269	0.158775760503684
1270	0.159013698138466
1271	0.159041089656836
1272	0.158948285989851
1273	0.159018797733183
1274	0.159193394990727
1275	0.159201031644662
1276	0.159272765855011
1277	0.159403027734803
1278	0.15942085778551
1279	0.159148026144788
1280	0.159156437139322
1281	0.159382903150668
1282	0.15938861151084
1283	0.159337285982204
1284	0.159334048432603
1285	0.159319263775823
1286	0.159353400800051
1287	0.15944188409002
1288	0.159452953112088
1289	0.159382277371264
1290	0.159234798998775
1291	0.159149569521761
1292	0.159146149726881
1293	0.159117679245437
1294	0.159170554004272
1295	0.159175102267311
1296	0.159133395939543
1297	0.159138109345374
1298	0.15896211662928
1299	0.158822252318335
1300	0.158939772003253
1301	0.159052966775793
1302	0.159139576534921
1303	0.159159137284537
1304	0.159100581508777
1305	0.159054798765658
1306	0.158964165044631
1307	0.158852742148405
1308	0.158740539065329
1309	0.158728494879436
1310	0.15870648799457
1311	0.158621386992802
1312	0.158624658957279
1313	0.1587085234693
1314	0.158592030923177
1315	0.158412337068058
1316	0.158341480953764
1317	0.158338945821155
1318	0.158387121745635
1319	0.158324300010291
1320	0.158275558393457
1321	0.158254899291243
1322	0.158031552714771
1323	0.157891261446285
1324	0.157992613152468
1325	0.15797492246863
1326	0.157740073958286
1327	0.157567074590494
1328	0.157501931881576
1329	0.157478875932113
1330	0.157286818054697
1331	0.157097527823936
1332	0.156995294676776
1333	0.156768876469239
1334	0.156398161702307
1335	0.156175266760135
1336	0.156064543044737
1337	0.155798857774237
1338	0.155574354022503
1339	0.155424339445218
1340	0.155174307234828
1341	0.15499997718248
1342	0.154750969095918
1343	0.154323608698276
1344	0.153853099131668
1345	0.153213579264133
1346	0.15244178304678
1347	0.151738387052324
1348	0.151083490912759
1349	0.150235062114707
1350	0.149208552768938
1351	0.148233247296571
1352	0.147255517893392
1353	0.146232453051593
1354	0.145297840506245
1355	0.144332781532236
1356	0.143257824414417
1357	0.142232052810703
1358	0.141242448761334
1359	0.140235506025496
1360	0.139229243021898
1361	0.138287485849484
1362	0.137212225928187
1363	0.136058798426442
1364	0.134917679983507
1365	0.133708715047241
1366	0.132452644730164
1367	0.131226409666926
1368	0.129957926766732
1369	0.128628287302396
1370	0.127339084981445
1371	0.126056532533394
1372	0.124715184045982
1373	0.123397975829517
1374	0.122157016735424
1375	0.1209645454058
1376	0.119863935531195
1377	0.118755261321758
1378	0.117578503273176
1379	0.116528082773812
1380	0.115644113058969
1381	0.114723891750974
1382	0.11381103915157
1383	0.113016212281722
1384	0.11227766859572
1385	0.111770427744419
1386	0.111391631645011
1387	0.11097393980199
1388	0.110684976851121
1389	0.110482447023347
1390	0.110271479832222
1391	0.110082461482874
1392	0.110030460268693
1393	0.109955159087936
1394	0.1098305004488
1395	0.109815711882558
1396	0.109871502054464
1397	0.109837859226044
1398	0.109770099462654
1399	0.109719915275826
1400	0.109597347275619
1401	0.109413841588883
1402	0.109278335933521
1403	0.109108509591545
1404	0.108904429262033
1405	0.108844243367035
1406	0.108864577160397
1407	0.10876174008612
1408	0.108644594602625
1409	0.108713487453488
1410	0.108798180583397
1411	0.108820432582577
1412	0.108950978333512
1413	0.109187552478388
1414	0.109383569618813
1415	0.109594167105219
1416	0.109849699896467
1417	0.109997764788131
1418	0.110090700580287
1419	0.11027971540592
1420	0.110522755198918
1421	0.110739163963627
1422	0.110933187928538
1423	0.111028940220485
1424	0.111228541956582
1425	0.111464978899554
1426	0.111725353486833
1427	0.112091761616637
1428	0.112596752986273
1429	0.113117301327525
1430	0.113775973888552
1431	0.114467530663358
1432	0.115169578490976
1433	0.115958252329775
1434	0.116735963527956
1435	0.117584089843205
1436	0.118396980123566
1437	0.119074804499237
1438	0.119724049970115
1439	0.120342306629424
1440	0.120901561543986
1441	0.121473694101852
1442	0.122100320653829
1443	0.122659364287522
1444	0.12317932852804
1445	0.123770166442026
1446	0.124388801178351
1447	0.124971509178524
1448	0.125437351798088
1449	0.125940457651714
1450	0.126509373509998
1451	0.126961716827218
1452	0.127486458613219
1453	0.128065229879407
1454	0.128511718466726
1455	0.128908772344996
1456	0.129252488816198
1457	0.129583185015383
1458	0.129969133840732
1459	0.130335227711971
1460	0.130666861996182
1461	0.130957513641536
1462	0.13113212392775
1463	0.131370163811454
1464	0.131596541993868
1465	0.131913699892172
1466	0.132327435165409
1467	0.13260855326506
1468	0.132903434283178
1469	0.133312209231384
1470	0.133582103813931
1471	0.133862184866969
1472	0.134261123753063
1473	0.13451401710986
1474	0.134769226968181
1475	0.135207503676814
1476	0.135599328445575
1477	0.135943544012894
1478	0.136283435478122
1479	0.136622279593709
1480	0.137017228450945
1481	0.137302177664131
1482	0.137517927658269
1483	0.137804422553553
1484	0.138055097832023
1485	0.1382743786591
1486	0.138566400106713
1487	0.138888465370914
1488	0.139139371279818
1489	0.139351761988419
1490	0.139651454801351
1491	0.139892140449386
1492	0.13994646715728
1493	0.140089190179699
1494	0.140440241175796
1495	0.140751836929277
1496	0.140996214063771
1497	0.141319034680497
1498	0.141524664473255
1499	0.141641165729088
1500	0.141933045159531
1501	0.142209004022452
1502	0.1423699148818
1503	0.142600085646811
1504	0.142819440803358
1505	0.142929866676492
1506	0.143058825299784
1507	0.143261339621597
1508	0.143475670886686
1509	0.143672469904457
1510	0.143859216907097
1511	0.143984502682715
1512	0.14408900463758
1513	0.144263702194908
1514	0.144391070323261
1515	0.144483505108865
1516	0.144667797522147
1517	0.144918407153569
1518	0.145067275324692
1519	0.145213905748735
1520	0.145384309940145
1521	0.14550293877382
1522	0.145638900505595
1523	0.145826014532976
1524	0.1459795236814
1525	0.146148082175279
1526	0.146216613317454
1527	0.146283220462546
1528	0.146555395719376
1529	0.146772074679321
1530	0.146857451441731
1531	0.146991451559051
1532	0.147138703907845
1533	0.147339467596598
1534	0.147606595492086
1535	0.14777647335102
1536	0.147888632828788
1537	0.148025237491326
1538	0.148129181976825
1539	0.148268898643805
1540	0.148441343651483
1541	0.148558552910691
1542	0.148704422117917
1543	0.148883843849527
1544	0.149033042745482
1545	0.149151181540336
1546	0.149232877754576
1547	0.149289204621045
1548	0.149382097975172
1549	0.149543861927084
1550	0.149646215385938
1551	0.149668655429925
1552	0.149812339012109
1553	0.15001433213761
1554	0.150010305776419
1555	0.150005151947994
1556	0.150107788811043
1557	0.150100782216912
1558	0.150168541927116
1559	0.15040984370332
1560	0.150506922739082
1561	0.150462261350622
1562	0.150554708794071
1563	0.150622687541289
1564	0.150590492379156
1565	0.150713234013631
1566	0.15086367271964
1567	0.150886138829247
1568	0.150885643355465
1569	0.150898132323847
1570	0.150885046609491
1571	0.15081394409862
1572	0.150792120137766
1573	0.150823519113325
1574	0.150830980089064
1575	0.15082828853043
1576	0.150835867010013
1577	0.150821710210313
1578	0.150737882999731
1579	0.150684205945829
1580	0.150586635511264
1581	0.150505419275341
1582	0.150549027471235
1583	0.150513118110683
1584	0.15047636007448
1585	0.150501750333162
1586	0.150425159955283
1587	0.150323767115035
1588	0.150303819315128
1589	0.150235140621726
1590	0.150110062242115
1591	0.15002676420078
1592	0.149946511074196
1593	0.149852293785705
1594	0.149732697925562
1595	0.149608601769695
1596	0.149497265828483
1597	0.149354915979387
1598	0.149242739716784
1599	0.149151627571965
1600	0.148969737348554
1601	0.14881517950668
1602	0.148735739669118
1603	0.148595079227944
1604	0.148419844061717
1605	0.148215513979595
1606	0.147914459859134
1607	0.147580285123735
1608	0.147321190131485
1609	0.147057651695765
1610	0.146568599299323
1611	0.145937822408509
1612	0.145398584412939
1613	0.144846786895355
1614	0.144271470534562
1615	0.143760775706251
1616	0.142996195131402
1617	0.141890006870368
1618	0.140933804589864
1619	0.140178006208363
1620	0.139367998699381
1621	0.138607326726111
1622	0.137865684338534
1623	0.137022338947279
1624	0.136221070804548
1625	0.13556718220661
1626	0.134906962927172
1627	0.134263299118979
1628	0.133751637478408
1629	0.133429090314786
1630	0.133281347919492
1631	0.133054734719488
1632	0.132769958471438
1633	0.132475556359786
1634	0.132130109781012
1635	0.131841052050289
1636	0.131534958462878
1637	0.131055756986677
1638	0.130322329753853
1639	0.129507595060584
1640	0.128615839823571
1641	0.12748065213758
1642	0.126216661748938
1643	0.124668181781664
1644	0.122754767187291
1645	0.120686615401021
1646	0.11836814359173
1647	0.115575971161877
1648	0.112495223633951
1649	0.109319132560078
1650	0.105869499772992
1651	0.102249259900022
1652	9.86642288503922E-02
1653	9.51150642316084E-02
1654	9.15073042027657E-02
1655	0.088139822718493
1656	8.51874844488752E-02
1657	0.082341956282746
1658	7.98680756892819E-02
1659	7.78997988730047E-02
1660	7.62536498057339E-02
1661	7.49180332328097E-02
1662	7.38375334014568E-02
1663	7.29575945783348E-02
1664	0.072261077856977
1665	7.16649333380359E-02
1666	0.071088959611635
1667	7.06790377784686E-02
1668	7.02803559833874E-02
1669	0.069699882436026
1670	6.92681926258166E-02
1671	6.88841368542949E-02
1672	6.82067342928251E-02
1673	6.75203252202161E-02
1674	6.69697378128236E-02
1675	6.62516668938637E-02
1676	6.53855004891395E-02
1677	6.45688355962503E-02
1678	6.34470295764685E-02
1679	6.19247457782993E-02
1680	6.04173521064939E-02
1681	5.87954254992411E-02
1682	5.68753215519389E-02
1683	5.48999755447722E-02
1684	5.29364920090774E-02
1685	5.08560227293128E-02
1686	4.87177869191942E-02
1687	0.04671676264126
1688	4.46350896274624E-02
1689	4.24274443218524E-02
1690	4.04573678978264E-02
1691	3.85064057050529E-02
1692	3.64860564331668E-02
1693	3.46223960872177E-02
1694	3.27856353791137E-02
1695	3.10077930041231E-02
1696	2.94183144773924E-02
1697	2.79341829976062E-02
1698	2.64937775622757E-02
1699	2.50360221912251E-02
1700	2.36260507143501E-02
1701	2.24422646717048E-02
1702	2.13872057117661E-02
1703	2.02516718413967E-02
1704	0.019201198551674
1705	1.81567741357147E-02
1706	1.70110014667583E-02
1707	0.016027003638377
1708	1.51370282399485E-02
1709	1.43543134111043E-02
1710	1.36150194625201E-02
1711	1.30811135373573E-02
1712	0.012712990813811
1713	1.24433466348231E-02
1714	0.012351351778748
1715	1.23154063520441E-02
1716	1.23332209899016E-02
1717	1.26132558888521E-02
1718	1.31006782123715E-02
1719	1.35364055619627E-02
1720	0.014133940407414
1721	1.47173862375701E-02
1722	1.53163971420553E-02
1723	1.63004601527357E-02
1724	1.74435295083185E-02
1725	0.01842244932823
1726	1.93419606055616E-02
1727	2.01142691821274E-02
1728	2.07456032022536E-02
1729	2.14294001520291E-02
1730	2.22262374570342E-02
1731	2.30802645293013E-02
1732	2.37600742146313E-02
1733	2.41655046325896E-02
1734	2.45102431444003E-02
1735	2.47526828955314E-02
1736	2.49189853579343E-02
1737	2.51554358752404E-02
1738	2.53101005451261E-02
1739	2.53472552503708E-02
1740	2.52764524531955E-02
1741	2.52337928656803E-02
1742	2.53429812141467E-02
1743	2.53428669511018E-02
1744	0.025419122468975
1745	2.56198135160074E-02
1746	2.55675791017189E-02
1747	2.55463268987661E-02
1748	2.56529873882487E-02
1749	2.56795771350359E-02
1750	0.025819959237951
1751	2.60974266262561E-02
1752	2.62932357592803E-02
1753	2.63960914693618E-02
1754	2.67360997149294E-02
1755	2.72353307387581E-02
1756	2.76418393356155E-02
1757	2.80700086796565E-02
1758	2.86983506575598E-02
1759	2.93767890643241E-02
1760	2.99894126347226E-02
1761	3.08557821777085E-02
1762	3.15794590485841E-02
1763	3.19976926450543E-02
1764	3.27361338107449E-02
1765	3.37026120095284E-02
1766	3.44666342689826E-02
1767	3.52410097165325E-02
1768	3.61274061895162E-02
1769	3.70433636953353E-02
1770	3.77874108577754E-02
1771	3.85373487611199E-02
1772	3.93352787669547E-02
1773	4.01322467829314E-02
1774	4.11858861155866E-02
1775	4.21283988315277E-02
1776	4.27100029901607E-02
1777	4.34485989122351E-02
1778	4.41465187929012E-02
1779	4.46340136983059E-02
1780	4.53683282338398E-02
1781	4.62267105750819E-02
1782	4.72627638346986E-02
1783	4.80259964756546E-02
1784	4.84785549606078E-02
1785	0.049045600405504
1786	4.94848384771161E-02
1787	5.00281870728401E-02
1788	5.07801064951864E-02
1789	5.14334057402837E-02
1790	5.20438720123954E-02
1791	5.25915078312744E-02
1792	5.30532005443821E-02
1793	5.36005184957512E-02
1794	5.41227150611885E-02
1795	5.46618829854731E-02
1796	0.05535922608313
1797	0.055854072647271
1798	5.62055185684425E-02
1799	5.66209718133403E-02
1800	5.69535576833502E-02
1801	6.43159945098592E-02
1802	6.50855929624473E-02
1803	6.57327254158249E-02
1804	6.61317831970934E-02
1805	6.62525642090799E-02
1806	0.066474499581762
1807	6.66332987117733E-02
1808	6.70271604150588E-02
1809	6.75035349014279E-02
1810	6.77020822145272E-02
1811	0.068048653529605
1812	6.82979418915974E-02
1813	0.068130712373977
1814	6.80368219218349E-02
1815	6.79821145761264E-02
1816	6.78899317140833E-02
1817	6.79525311300929E-02
1818	6.81413707426037E-02
1819	6.84405358382759E-02
1820	6.83021442986863E-02
1821	6.82086057307146E-02
1822	6.81682465561846E-02
1823	6.77258588252821E-02
1824	6.75490363518539E-02
1825	0.067428583443244
1826	6.73090472068589E-02
1827	6.76475474597078E-02
1828	6.84339299271933E-02
1829	6.95401189704645E-02
1830	7.01610635746745E-02
1831	7.05007254992767E-02
1832	7.09865910980634E-02
1833	7.14271248798181E-02
1834	7.23140171005372E-02
1835	7.38024210765247E-02
1836	7.48635373565291E-02
1837	7.56701647421922E-02
1838	7.63842980314089E-02
1839	7.70443175367577E-02
1840	7.76228615629108E-02
1841	7.78429365158447E-02
1842	7.86956594426369E-02
1843	0.079663729865806
1844	8.00172983485118E-02
1845	8.04334562861819E-02
1846	8.08512703933968E-02
1847	0.081330658390014
1848	8.17259957870058E-02
1849	8.23052279537346E-02
1850	8.30691025389544E-02
1851	8.38700046632786E-02
1852	8.43557931235335E-02
1853	8.46846019385673E-02
1854	8.52544987359824E-02
1855	8.56328528864374E-02
1856	8.62545377316504E-02
1857	8.73267463455106E-02
1858	8.80813173647667E-02
1859	8.86856583062434E-02
1860	8.94449513970116E-02
1861	9.03171746246487E-02
1862	9.07783834885962E-02
1863	9.15439261579827E-02
1864	0.092153267358823
1865	9.24138042933713E-02
1866	9.29384714781068E-02
1867	9.33560052668132E-02
1868	9.36159506566268E-02
1869	9.41247495970301E-02
1870	9.48134128793555E-02
1871	9.51906127798488E-02
1872	9.54504040608955E-02
1873	9.59784959544275E-02
1874	9.61730128363003E-02
1875	0.09647686117263
1876	9.70404021128092E-02
1877	9.72244130499636E-02
1878	9.74798134483339E-02
1879	9.78277906083176E-02
1880	9.79718129623629E-02
1881	9.77857784051611E-02
1882	9.78277019669527E-02
1883	9.79066036969362E-02
1884	9.79195870792598E-02
1885	9.79712755598829E-02
1886	9.80387529390457E-02
1887	9.73668554189325E-02
1888	9.67048093173441E-02
1889	9.60156924153029E-02
1890	9.50457796415152E-02
1891	0.094169087414845
1892	9.32197240163829E-02
1893	9.24213101820605E-02
1894	9.14719413134796E-02
1895	0.090945886978362
1896	9.03795492389311E-02
1897	9.00621522697985E-02
1898	8.99813968533459E-02
1899	8.97025726181713E-02
1900	8.95419539406218E-02
1901	8.95714929635698E-02
1902	8.97533575538664E-02
1903	8.99168970983611E-02
1904	9.01969967584724E-02
1905	9.07574549540292E-02
1906	9.13073419447692E-02
1907	9.18252919355373E-02
1908	9.24100063438436E-02
1909	9.32572257186515E-02
1910	9.37797321365882E-02
1911	9.42728459641593E-02
1912	9.45654549170278E-02
1913	0.09512350724681
1914	9.58373067919194E-02
1915	9.62535487112497E-02
1916	9.66164351632703E-02
1917	0.096938542115491
1918	9.71174493986054E-02
1919	9.72619669269592E-02
1920	9.74845698362017E-02
1921	9.74927908362304E-02
1922	9.73756023190929E-02
1923	9.73677243630986E-02
1924	9.73932635799433E-02
1925	9.76761855427457E-02
1926	9.74860357914957E-02
1927	9.70026072270166E-02
1928	9.67487190785193E-02
1929	9.62444655471404E-02
1930	9.60279533194068E-02
1931	9.63006797960045E-02
1932	9.61306102683664E-02
1933	9.57834078656686E-02
1934	9.57659426523743E-02
1935	9.55730262415857E-02
1936	9.51931832795025E-02
1937	9.50724122982824E-02
1938	9.50592014970062E-02
1939	9.50218214400292E-02
1940	0.095291428464056
1941	9.51487608157349E-02
1942	9.46626324860366E-02
1943	9.43982617062571E-02
1944	9.38301745016349E-02
1945	9.36572894914527E-02
1946	9.37475263176442E-02
1947	9.38364096172157E-02
1948	9.40620244991126E-02
1949	9.45688946998671E-02
1950	9.47255885603915E-02
1951	9.46826214769885E-02
1952	9.49793905769269E-02
1953	9.52930303531471E-02
1954	9.55842177238645E-02
1955	9.60009718795455E-02
1956	9.65707861146135E-02
1957	9.71220547762739E-02
1958	9.77650249205204E-02
1959	9.85456499733558E-02
1960	9.92681027702433E-02
1961	9.98210541444154E-02
1962	0.100023831658298
1963	0.10057631775413
1964	0.101211784998038
1965	0.101850816955588
1966	0.102643413118235
1967	0.103348649982439
1968	0.104144337757142
1969	0.104753819000475
1970	0.105229441681785
1971	0.105715119100887
1972	0.105873454661214
1973	0.106431125668074
1974	0.106803057111001
1975	0.107216906008891
1976	0.107629647241752
1977	0.107944992076066
1978	0.108381232716176
1979	0.109018153777845
1980	0.109457188780623
1981	0.109883815028684
1982	0.110222927785323
1983	0.110275591846504
1984	0.110551233339195
1985	0.110903193502554
1986	0.111333496125144
1987	0.111636439732658
1988	0.112087428088028
1989	0.112253197060127
1990	0.111978200904053
1991	0.112250911266426
1992	0.11288941378292
1993	0.113087316138908
1994	0.113208049493105
1995	0.113514941116207
1996	0.113790902445525
1997	0.113804782937848
1998	0.113763641822212
1999	0.113941685108325
2000	0.114092135498795
2001	0.113823124104741
2002	0.114012946835358
2003	0.114830204107123
2004	0.115023066126489
2005	0.114681630402404
2006	0.114993471757463
2007	0.115584664489949
2008	0.115940375841565
2009	0.116323821358634
2010	0.117012414977045
2011	0.117947358640477
2012	0.118463288658335
2013	0.119277589785772
2014	0.119789957636591
2015	0.119998907902043
2016	0.119476524428001
2017	0.119419003592353
2018	0.119427454210434
2019	0.119456552226309
2020	0.119532805739155
2021	0.11947141231177
2022	0.119451077561428
2023	0.119336807781545
2024	0.118852266001529
2025	0.118753795037712
2026	0.118825188327034
2027	0.118934752651769
2028	0.119459477610258
2029	0.119683272911919
2030	0.119797950472281
2031	0.11975292996828
2032	0.119857676425796
2033	0.11986903633882
2034	0.119936153051088
2035	0.12017798434469
2036	0.120241919901915
2037	0.12011011630004
2038	0.120115452664487
2039	0.120165738364707
2040	0.120208961121281
2041	0.120195604456087
2042	0.120316920932412
2043	0.120693795485014
2044	0.120799438972487
2045	0.120690322523378
2046	0.120808552289345
2047	0.12097184469047
2048	0.121011453255267
2049	0.121115615732139
2050	0.121464773699393
2051	0.121684691688637
2052	0.121839170854088
2053	0.121883635843942
2054	0.121787320307525
2055	0.121926733150614
2056	0.12205670003494
2057	0.12215714200564
2058	0.122638466196555
2059	0.122826535273264
2060	0.122640921217261
2061	0.122568789072384
2062	0.122484668350223
2063	0.122278442856271
2064	0.1223595379295
2065	0.12274081763133
2066	0.122694381822369
2067	0.122529656279812
2068	0.122517873154202
2069	0.122361963426411
2070	0.122183485072582
2071	0.122226304945122
2072	0.122117343884607
2073	0.121845624085393
2074	0.121442670838074
2075	0.120713863204738
2076	0.120439605992033
2077	0.120231744456423
2078	0.12004474547299
2079	0.120213569504951
2080	0.120486349447708
2081	0.120563045879239
2082	0.120520018408498
2083	0.120288820554647
2084	0.119919313521608
2085	0.11971483054753
2086	0.119342869411929
2087	0.119052541479395
2088	0.118766479583467
2089	0.118830184323767
2090	0.11914920724867
2091	0.119215616210647
2092	0.119480096962407
2093	0.119711581257369
2094	0.119778463543469
2095	0.119703908211474
2096	0.119678518738863
2097	0.119707385786537
2098	0.119409870151335
2099	0.118836339491637
2100	0.118732659662255
2101	0.11919096855952
2102	0.118810834476028
2103	0.11796977958908
2104	0.117687217651551
2105	0.117371682369464
2106	0.116777669938421
2107	0.116530153347016
2108	0.116055830606726
2109	0.115135982021527
2110	0.114128733340487
2111	0.113104405100713
2112	0.112181686275583
2113	0.111052547160611
2114	0.109780419523734
2115	0.108336643545935
2116	0.107485441460975
2117	0.106445093486957
2118	0.105136652464216
2119	0.103642994248007
2120	0.10229133519694
2121	0.100689338536524
2122	9.86025146730374E-02
2123	9.65697659310452E-02
2124	9.45751140049381E-02
2125	9.25890928454679E-02
2126	9.06965078759039E-02
2127	8.81371066790062E-02
2128	8.52727523052253E-02
2129	0.082528666456009
2130	7.91494494052565E-02
2131	7.60871504992578E-02
2132	0.073644407951243
2133	7.06969257230985E-02
2134	6.67290530224293E-02
2135	6.38013137337729E-02
2136	6.13017660342105E-02
2137	5.89520862757953E-02
2138	5.67509787230081E-02
2139	5.55079436061987E-02
2140	5.46413513796544E-02
2141	5.40183943979416E-02
2142	5.37615594988984E-02
2143	5.41494494936555E-02
2144	5.50559650738112E-02
2145	5.61326660698756E-02
2146	5.78870259408346E-02
2147	6.11863705927302E-02
2148	6.32696248624194E-02
2149	6.53814832820029E-02
2150	6.69278105901299E-02
2151	6.81524128609904E-02
2152	6.87227500468023E-02
2153	6.83578599938659E-02
2154	6.83842053530274E-02
2155	0.068208408226927
2156	6.76901017412892E-02
2157	6.69884124736941E-02
2158	0.066489387029917
2159	6.56259283889369E-02
2160	6.48526235713349E-02
2161	6.43323770605723E-02
2162	6.37001451840661E-02
2163	6.38545554284894E-02
2164	6.39962081789644E-02
2165	6.50026654953009E-02
2166	6.70112784529781E-02
2167	6.90062042675006E-02
2168	7.15088754646177E-02
2169	7.36194430488493E-02
2170	7.59654203046498E-02
2171	7.82422602677861E-02
2172	8.04446109248135E-02
2173	8.24166731982042E-02
2174	8.47230279118321E-02
2175	8.63368705979596E-02
2176	8.72171479066274E-02
2177	8.82169422645536E-02
2178	0.088993553163319
2179	8.96095609634307E-02
2180	9.04380880948712E-02
2181	9.06330557750609E-02
2182	9.03597704980148E-02
2183	8.98404267109911E-02
2184	8.87815684872815E-02
2185	8.73913732306847E-02
2186	8.62376749917693E-02
2187	8.50274925299272E-02
2188	8.41268519520973E-02
2189	8.32726880943658E-02
2190	8.30801982023522E-02
2191	0.083252895450806
2192	8.37033117186376E-02
2193	8.50002448327735E-02
2194	8.57064863939893E-02
2195	8.64319659408096E-02
2196	8.69556186922473E-02
2197	8.72425732985969E-02
2198	8.75180786627978E-02
2199	0.088166859936354
2200	8.78200246913164E-02
2201	8.65736512167946E-02
2202	8.59275960806622E-02
2203	8.48789787832632E-02
2204	8.38756912143758E-02
2205	8.33881721884894E-02
2206	0.082643108377842
2207	8.15513323858994E-02
2208	8.03226399055629E-02
2209	7.85051870055981E-02
2210	7.76894940074245E-02
2211	7.72713253200594E-02
2212	7.70863165583471E-02
2213	7.65101702069149E-02
2214	7.63407377047243E-02
2215	0.0755657161092
2216	7.41980896916282E-02
2217	7.39640609411122E-02
2218	7.50870967353631E-02
2219	7.45174496289215E-02
2220	7.34357058183713E-02
2221	7.26970986758794E-02
2222	7.15625464262404E-02
2223	0.07008961311527
2224	6.86285095819716E-02
2225	6.73740980549806E-02
2226	6.53614933778763E-02
2227	6.41066918977657E-02
2228	6.43451547660427E-02
2229	6.27105554213556E-02
2230	5.98866438562695E-02
2231	5.78617367702366E-02
2232	5.52587462967161E-02
2233	5.31165367478102E-02
2234	5.18068202961141E-02
2235	4.98715495858515E-02
2236	4.77059468780553E-02
2237	4.53158292140969E-02
2238	4.24301975409635E-02
2239	0.040048461420226
2240	3.75893236866612E-02
2241	3.53036214480843E-02
2242	3.35038470940144E-02
2243	3.17436958320552E-02
2244	3.06020626364893E-02
2245	0.028350233522492
2246	2.58794574541293E-02
2247	2.34542066387376E-02
2248	2.06804282542423E-02
2249	1.82724986576857E-02
2250	1.68917676914834E-02
2251	1.49889034973578E-02
2252	1.33311744762453E-02
2253	1.17500385833432E-02
2254	1.05162699554821E-02
2255	9.42480978008906E-03
2256	8.34424539789749E-03
2257	7.5581252484343E-03
2258	6.58744721071295E-03
2259	5.4789915797271E-03
2260	4.62418599968512E-03
2261	3.79843285601122E-03
2262	3.28538159598488E-03
2263	2.98473697889627E-03
2264	2.78877617109259E-03
2265	3.04347040636349E-03
2266	2.87872476610398E-03
2267	2.52541894304034E-03
2268	2.32291541148494E-03
2269	1.8372196727908E-03
2270	1.75943775058375E-03
2271	0.002334690183841
2272	2.21307594519552E-03
2273	1.82858648828407E-03
2274	1.70962192220606E-03
2275	1.28651884437397E-03
2276	9.43472953548834E-04
2277	5.64755833443148E-04
2278	7.34467020374387E-04
2279	1.56573629957938E-03
2280	1.60680694055196E-03
2281	1.60353773790407E-03
2282	1.67571727347633E-03
2283	1.25690906713437E-03
2284	7.44586800380978E-04
2285	1.2140344935799E-04
2286	-1.70122397024428E-05
2287	2.08609091287004E-04
2288	-2.4076752957565E-04
2289	-1.11289868164113E-03
2290	-1.07754495620125E-03
2291	-7.45597378879402E-04
2292	-1.05735297430177E-03
2293	-6.27229985956184E-04
2294	5.04626387089478E-04
2295	-2.31598801108127E-04
2296	-1.75134181924697E-03
2297	-2.47859001844185E-03
2298	-3.06235963182193E-03
2299	-3.03278442364667E-03
2300	-2.24949366204219E-03
2301	-1.87308805492379E-03
2302	-1.26124355364259E-03
2303	-8.88341663724312E-04
2304	-7.17389243664947E-04
2305	-2.92373579324757E-04
2306	5.77238542787571E-04
2307	5.30422831562265E-04
2308	-2.91053144951351E-04
2309	4.67575210353249E-05
2310	6.41189894491706E-04
2311	5.03456304111494E-04
2312	1.26633053095782E-03
2313	6.62721952471469E-04
2314	-2.37331414923476E-03
2315	-2.67934501559367E-03
2316	-1.66190774860912E-03
2317	-1.63211414965912E-03
2318	-8.90800624294215E-04
2319	-4.26890153647401E-04
2320	-3.14012753348188E-04
2321	-8.04246426518326E-04
2322	-1.61913088653695E-03
2323	-1.46662653028148E-03
2324	-2.08915262766037E-03
2325	-1.85304344957369E-03
2326	4.65994315793646E-04
2327	1.14132112552811E-03
2328	1.13004721995868E-03
2329	7.52406869412651E-04
2330	-9.31414770634419E-04
2331	-9.24599602593946E-04
2332	-2.21834837657941E-04
2333	-1.04480036500861E-04
2334	1.26536429625594E-03
2335	1.30867989723848E-03
2336	-9.88330142767407E-04
2337	-1.0414050553887E-03
2338	7.94145745464186E-04
2339	7.86152613833636E-04
2340	5.05263679733322E-04
2341	4.14495571884505E-04
2342	-1.89574996417005E-03
2343	-1.89006854971696E-03
2344	1.61667866567563E-03
2345	2.19294585949931E-03
2346	1.37469598928622E-03
2347	1.58211925673382E-03
2348	8.18980974988382E-04
[truncated: 152 more rows]
