# Supplementary material for: Machine learning-assisted non-destructive plasticizer identification and quantification in historical PVC objects based on IR spectroscopy
Source: Sci Rep. 2022 Mar 23;12:5017. doi: 10.1038/s41598-022-08862-1 (PMC8943100; doi:10.1038/s41598-022-08862-1)
Supplement: Supplementary file 1 — Supplementary Information 1. [file 41598_2022_8862_MOESM1_ESM.zip › Plasticizers_PVC_data/NIR_all/P151_idle.txt]

Wavelength	C:\Documents and Settings\All Users\Application Data\ASD\Indico Pro\Projects\David\P151_idle.txt
350	8.02635305071744E-02
351	0.220683955215207
352	0.155287937798649
353	6.14063924829821E-02
354	-1.00704159504373E-02
355	-5.05233584694663E-02
356	0.057478185457907
357	0.106232917727018
358	-2.12234974559906E-02
359	-0.027584749960756
360	2.77272266529893E-02
361	0.049827951209937
362	1.07858035727177E-02
363	-2.62725830888343E-02
364	-2.31880270008822E-02
365	-2.75930728727325E-02
366	5.25181987508157E-03
367	0.059479720191063
368	6.63856913523797E-02
369	6.13169207181519E-02
370	5.57343970979987E-02
371	5.34728002411381E-02
372	0.039510019837871
373	2.52596392809623E-02
374	2.60791943254542E-02
375	1.70722234027349E-02
376	2.40744376753137E-02
377	6.10828347881213E-02
378	5.21641949472895E-02
379	4.17372341212885E-02
380	5.19500862733896E-02
381	0.030329569650665
382	2.11365823634347E-02
383	3.51408243994128E-02
384	4.10117617108837E-02
385	2.99871886534861E-02
386	1.83020155843265E-02
387	4.48948040352859E-02
388	4.38998190407086E-02
389	0.028525797370216
390	3.66000977711677E-02
391	0.041040508981487
392	4.71823940835696E-02
393	6.00407475445426E-02
394	5.87471422030047E-02
395	0.050319780763072
396	4.36239411647313E-02
397	4.75647183866113E-02
398	5.26029982755724E-02
399	5.36105295172864E-02
400	4.88345284606411E-02
401	4.98390952601739E-02
402	5.50349680128362E-02
403	5.39513543023318E-02
404	5.50407416594353E-02
405	5.92505751295121E-02
406	6.45654249905259E-02
407	5.77844962971844E-02
408	5.12864616072263E-02
409	5.58754560093418E-02
410	5.15478585954692E-02
411	5.21035030108589E-02
412	6.23010445498552E-02
413	5.86955432672601E-02
414	5.54808354719445E-02
415	0.057341041563096
416	5.75531230120761E-02
417	5.43141865736471E-02
418	5.00233983265575E-02
419	5.04602252262339E-02
420	0.051807870246597
421	5.36090559666437E-02
422	5.59978575568832E-02
423	5.47975279093565E-02
424	5.25759182718407E-02
425	5.23596511535216E-02
426	5.43454845722047E-02
427	5.53409097267475E-02
428	5.37663479521678E-02
429	5.16922223893351E-02
430	5.04799361098633E-02
431	5.07619656508204E-02
432	5.27362206940425E-02
433	5.41690756436495E-02
434	5.47543360686671E-02
435	5.53277418652488E-02
436	5.42900548385311E-02
437	5.22254787181207E-02
438	5.04718300628971E-02
439	5.04575463757964E-02
440	5.19341207545267E-02
441	5.38710388994701E-02
442	5.36339514148797E-02
443	5.23870059294973E-02
444	5.12514556007789E-02
445	5.06710439326553E-02
446	5.18036800349749E-02
447	5.40827064405806E-02
448	5.48187540899111E-02
449	5.49079455662194E-02
450	5.46920641651452E-02
451	5.44416614546273E-02
452	5.44650424888206E-02
453	0.055665919873195
454	5.84189210829606E-02
455	5.77100499708916E-02
456	5.62467678708283E-02
457	5.68177417235763E-02
458	5.89640432873252E-02
459	0.061058013612768
460	6.19715491705132E-02
461	6.10668602531069E-02
462	6.08292004923356E-02
463	0.061960942083567
464	6.38150953942902E-02
465	6.45523305873706E-02
466	6.48007977684865E-02
467	6.61429479050013E-02
468	6.60640358203153E-02
469	6.54511382896571E-02
470	0.065718600627056
471	6.71285877894056E-02
472	6.87356436855658E-02
473	6.96588056883168E-02
474	6.91238471611672E-02
475	6.87326821235377E-02
476	6.91596879885804E-02
477	6.99510462128143E-02
478	7.16655475693948E-02
479	7.34083850369334E-02
480	7.33691113469794E-02
481	7.41149699141834E-02
482	7.54132866426908E-02
483	7.64126354492629E-02
484	0.078106948303677
485	8.07042036787975E-02
486	8.38563968219926E-02
487	8.54366210884088E-02
488	8.79170110615446E-02
489	9.18764404981315E-02
490	9.41631173735162E-02
491	9.68755061960533E-02
492	0.100723207686749
493	0.10547846778896
494	0.110750205693105
495	0.116190632814259
496	0.121538458912009
497	0.1275467032178
498	0.133947036687059
499	0.140670903887543
500	0.149587433214488
501	0.159660129761309
502	0.170005772933897
503	0.180618864783249
504	0.190595906511071
505	0.200403876220903
506	0.212293242647927
507	0.224698964556343
508	0.237313526517435
509	0.250260348004727
510	0.262150059426831
511	0.273249350819597
512	0.284143757720688
513	0.294590158291365
514	0.304293130240636
515	0.313236170197686
516	0.322243162218681
517	0.330525667551732
518	0.337417996701619
519	0.342190397810695
520	0.347425317805367
521	0.352778295248755
522	0.356380825524131
523	0.359466152646294
524	0.36220426346824
525	0.364487710574624
526	0.365957478754502
527	0.367365796186532
528	0.369025657741094
529	0.36960115268054
530	0.370104146418506
531	0.370832543835573
532	0.371137811034849
533	0.37092886761388
534	0.370421814439829
535	0.370057806023584
536	0.369488033749994
537	0.36856286546233
538	0.367302907694336
539	0.366606156304638
540	0.365799884208376
541	0.364408081780565
542	0.36299336661306
543	0.361835188810391
544	0.360718979034498
545	0.358553516471722
546	0.35657405573929
547	0.354956337825576
548	0.353324899321308
549	0.351420063942531
550	0.34943525985195
551	0.347580352720885
552	0.345177064420247
553	0.342751069667215
554	0.340677014304712
555	0.338587324553639
556	0.335987812434265
557	0.33302218961173
558	0.330829561393428
559	0.328617080257103
560	0.326201041043889
561	0.323649720507833
562	0.321326287428436
563	0.318965166300726
564	0.316282987218364
565	0.314180994820853
566	0.312314454756782
567	0.310291444163199
568	0.307873103642686
569	0.305655572627001
570	0.303716129008268
571	0.301440827700416
572	0.299616367216925
573	0.298099901389978
574	0.296335922705733
575	0.294533945444565
576	0.292711836301476
577	0.290916131041883
578	0.28943866986362
579	0.287991369575758
580	0.286372465910862
581	0.284651587138186
582	0.283142433182823
583	0.281837895447499
584	0.280406035745978
585	0.279198420394391
586	0.2781501014255
587	0.277037186962471
588	0.275665889756459
589	0.274530252401629
590	0.273871516983987
591	0.272375388543361
592	0.270876395419034
593	0.269792174024149
594	0.268715859281687
595	0.267420165132753
596	0.266071880820961
597	0.265147183508848
598	0.263997158868731
599	0.262031074377376
600	0.259080073574742
601	0.256448500658859
602	0.254583769901514
603	0.253502991730562
604	0.252678181509853
605	0.252185009849016
606	0.251959705310185
607	0.251701520515972
608	0.251450655365362
609	0.250897116368555
610	0.249601440764687
611	0.248995626135921
612	0.248471230326537
613	0.247077255583715
614	0.245799565599599
615	0.244859782250132
616	0.24427879307429
617	0.243866708206531
618	0.243563238412018
619	0.243467078137907
620	0.243866912735131
621	0.244258628660366
622	0.244237890261067
623	0.243697149634322
624	0.243696287529299
625	0.243592879082238
626	0.24299817839112
627	0.242459246258923
628	0.241977857746172
629	0.241540259923155
630	0.24114990873665
631	0.240545378608073
632	0.23985228793734
633	0.239339237516593
634	0.238835275705109
635	0.238535234520301
636	0.23851086997318
637	0.238035870885267
638	0.237677588937631
639	0.237653450298836
640	0.237507925622714
641	0.237210660023952
642	0.236915302547723
643	0.236921576817492
644	0.237016617826489
645	0.2369176815029
646	0.236493469107381
647	0.236638695837028
648	0.236754992933646
649	0.236569660887936
650	0.236844092394918
651	0.236976523334294
652	0.236936319955876
653	0.237161964120951
654	0.23753377300382
655	0.237886574725765
656	0.238053790286696
657	0.238173001930214
658	0.238328412194323
659	0.238522513883877
660	0.238562449257821
661	0.238495628418998
662	0.238375131789186
663	0.238272503007749
664	0.238129079986672
665	0.237811165404108
666	0.237171275365636
667	0.236319803203757
668	0.235519437159795
669	0.234841738493081
670	0.233648186000533
671	0.232516062311127
672	0.23157522046132
673	0.230362303231428
674	0.229051262874552
675	0.227710156944286
676	0.226351311658537
677	0.224984322845661
678	0.223596043552712
679	0.22221276198823
680	0.221109605019094
681	0.219791528012188
682	0.218145856259494
683	0.216583405263599
684	0.215536187352024
685	0.214779012996535
686	0.213749585207023
687	0.212849270806087
688	0.211974747462333
689	0.211086885969466
690	0.210737996838847
691	0.210378566165883
692	0.209838462739264
693	0.209597047237385
694	0.209239030619168
695	0.208810865410612
696	0.208557090902931
697	0.208284433283574
698	0.208066948502603
699	0.207971370369477
700	0.207860244132911
701	0.207754846784443
702	0.207613775269379
703	0.207275670908409
704	0.206861414684805
705	0.206467634348698
706	0.206176727028004
707	0.205856625003558
708	0.205496383989287
709	0.205128891686324
710	0.204832738355232
711	0.204703953197693
712	0.204699870855202
713	0.204561570592873
714	0.204552180295433
715	0.204627841060726
716	0.204635141178572
717	0.204773930865663
718	0.205079307585368
719	0.205523362641392
720	0.205991860782994
721	0.206471340537071
722	0.207021626655318
723	0.207816533484896
724	0.208423644641955
725	0.208978021065092
726	0.209802128083583
727	0.210729721816026
728	0.211855916279857
729	0.213164366982656
730	0.214205315449025
731	0.2153078972162
732	0.216588513894844
733	0.217969890989028
734	0.219427942629071
735	0.220979500312497
736	0.22263963586929
737	0.22436008565943
738	0.226077889982596
739	0.227791984837368
740	0.229528218599452
741	0.231408658053457
742	0.233482153054733
743	0.23573268288007
744	0.237967924959501
745	0.24011672174672
746	0.24215273653614
747	0.244321960083606
748	0.246524677680693
749	0.248725858425453
750	0.251055881475055
751	0.253334660312058
752	0.255606667985237
753	0.257981960320163
754	0.260013323735033
755	0.261596819763195
756	0.262848544056376
757	0.2643687406313
758	0.265878719286351
759	0.267217321857631
760	0.268371991541491
761	0.26918992882236
762	0.269873038690341
763	0.270694279634362
764	0.271351207821119
765	0.271932474304993
766	0.272458782025491
767	0.272688788308174
768	0.272781640545445
769	0.272883473167902
770	0.273141715548455
771	0.273454626361705
772	0.273566268423112
773	0.273314949304283
774	0.27306748759258
775	0.27298176619828
776	0.273024410448455
777	0.272891888815859
778	0.272616567584881
779	0.272300479185094
780	0.272091851758016
781	0.272076046828079
782	0.272033765883331
783	0.271754535666302
784	0.271119772399459
785	0.270509122106486
786	0.270072996913757
787	0.26976087989137
788	0.269639492230646
789	0.269458075118626
790	0.26902038348003
791	0.268796600268955
792	0.26848827554617
793	0.267999622736406
794	0.267595881714146
795	0.267210343473766
796	0.266755888381924
797	0.266158673295867
798	0.26570082010055
799	0.265439686916408
800	0.265269083743498
801	0.264767768350932
802	0.264193102537162
803	0.263631675800727
804	0.26307076613321
805	0.262783513977648
806	0.262484479387967
807	0.261919955411478
808	0.261558540583249
809	0.261169035149979
810	0.260650792817994
811	0.26008609226724
812	0.259850174754896
813	0.259704767090269
814	0.259238085800595
815	0.258644717396982
816	0.257938427039668
817	0.257236611986603
818	0.256927825671377
819	0.256629825477678
820	0.256329566479412
821	0.25616664855095
822	0.255764840349965
823	0.255169913897518
824	0.254554319288927
825	0.254261447268294
826	0.253840784688509
827	0.253300225858951
828	0.253036381209683
829	0.252822236938535
830	0.252427406179561
831	0.251742304432563
832	0.25116589126343
833	0.250678438320252
834	0.250314099154586
835	0.250213707068161
836	0.249856824711437
837	0.24929238993532
838	0.248779007644836
839	0.248588131379966
840	0.248225294827767
841	0.247505670183446
842	0.24685395314725
843	0.246309469006169
844	0.245998984725242
845	0.245977059489522
846	0.245564884760386
847	0.245013459092062
848	0.244532583920346
849	0.24388014787534
850	0.243469276911618
851	0.243251038346795
852	0.242905200690534
853	0.242446573577102
854	0.241998221399151
855	0.241655537537105
856	0.241403596935108
857	0.241027206549178
858	0.240447630771809
859	0.239711440940437
860	0.239295818637605
861	0.238848352285358
862	0.238093628607359
863	0.237745536788308
864	0.237481183705834
865	0.237170912468953
866	0.236876911506061
867	0.236365398190445
868	0.235779968834543
869	0.235335059225868
870	0.235151452608689
871	0.234924674696027
872	0.234541802576516
873	0.23411614028377
874	0.233666809916823
875	0.233196093296325
876	0.232686993366327
877	0.232035547017046
878	0.231720947060277
879	0.231641764603959
880	0.230919895889732
881	0.230429049317997
882	0.230125277779504
883	0.229721931581502
884	0.229302408218169
885	0.228743643129799
886	0.22806826172296
887	0.227525495556218
888	0.227120586939458
889	0.226734692764858
890	0.226250279869936
891	0.225821228308455
892	0.225433592645918
893	0.225053273961015
894	0.224637664918485
895	0.22392207601747
896	0.223166547980405
897	0.222710885119452
898	0.222186549810009
899	0.221573215272895
900	0.221021347867995
901	0.220930928644889
902	0.220544920682376
903	0.219835212734839
904	0.219053094742093
905	0.218474050450469
906	0.217913267659113
907	0.217357260742093
908	0.217096394784718
909	0.216438106566841
910	0.215738922210637
911	0.215487779106336
912	0.214956644991495
913	0.214355586627511
914	0.213955873594007
915	0.214055236209782
916	0.213659887391358
917	0.213063540303218
918	0.212807177323466
919	0.212551536276792
920	0.212410706286776
921	0.212382109000822
922	0.212318375065825
923	0.212275414578266
924	0.212117531225531
925	0.211782983764747
926	0.211697135494235
927	0.211600652828469
928	0.211362196533366
929	0.210994467821802
930	0.210709107864697
931	0.210379150253298
932	0.209938777181571
933	0.209762466139337
934	0.209844963777873
935	0.209939726870283
936	0.20966161915483
937	0.209652949990107
938	0.20967778378642
939	0.209432309807219
940	0.208767363369382
941	0.208638662843933
942	0.208580316511205
943	0.207503738529243
944	0.207185716563527
945	0.207241653279938
946	0.207188569477828
947	0.206918062565634
948	0.206936199572782
949	0.206670692682883
950	0.205456303411356
951	0.205348503196756
952	0.205613095841274
953	0.205639600472448
954	0.205375179799546
955	0.204782173872728
956	0.204382320636402
957	0.204537659991294
958	0.204031897725768
959	0.203493737693496
960	0.203239343352453
961	0.203163540720396
962	0.202800268523343
963	0.202214994126797
964	0.201660837117895
965	0.201545366256885
966	0.201365451889685
967	0.201124227060854
968	0.201133102718368
969	0.201006394566575
970	0.200794031851022
971	0.200486668392894
972	0.199748407063549
973	0.199321197771143
974	0.199087993050314
975	0.198677999290314
976	0.198755011931345
977	0.198811629620646
978	0.198502809755233
979	0.197837716970059
980	0.196977968733507
981	0.196608879422917
982	0.196988924607027
983	0.19616351381385
984	0.195806823590761
985	0.195922706329126
986	0.195204609461375
987	0.19424455770532
988	0.193906837906578
989	0.194326446837478
990	0.193776742749831
991	0.193836934435084
992	0.193887514432279
993	0.19282902229509
994	0.1928846480794
995	0.192987449260824
996	0.192825448957594
997	0.193342133654141
998	0.192101460106785
999	0.190784454946598
1000	0.191101287893282
1001	0.178806782206136
1002	0.177937667020638
1003	0.177364856970582
1004	0.17674015271774
1005	0.176185383504556
1006	0.175799953648521
1007	0.175335148751956
1008	0.174446638739196
1009	0.174217761101945
1010	0.174659803017826
1011	0.174647867954934
1012	0.174622911773779
1013	0.175052398960053
1014	0.174653828890324
1015	0.173622194841347
1016	0.17284812043206
1017	0.171665619139021
1018	0.171096504837883
1019	0.170619066572158
1020	0.17044668834143
1021	0.170987377934833
1022	0.170987504656569
1023	0.170922114095119
1024	0.17078329602348
1025	0.170291186647738
1026	0.170018103905235
1027	0.169782510100071
1028	0.169711037386056
1029	0.169554873434104
1030	0.169422465232922
1031	0.169287847252998
1032	0.169094203546171
1033	0.169051153066004
1034	0.169247678379534
1035	0.169097200489546
1036	0.168935210376755
1037	0.168609909361403
1038	0.167816468432949
1039	0.167415992121119
1040	0.167168155949493
1041	0.166908477245704
1042	0.166756866218251
1043	0.166642273911464
1044	0.166554344383004
1045	0.166486606307778
1046	0.166296705262137
1047	0.166152123698947
1048	0.165951703426605
1049	0.165604902372657
1050	0.16536119059779
1051	0.16521318345129
1052	0.164966655433509
1053	0.164599830718267
1054	0.164364258439545
1055	0.164129985792077
1056	0.163955519923311
1057	0.163969432923226
1058	0.163854616109216
1059	0.163614400263987
1060	0.163542187648852
1061	0.16335559916257
1062	0.163034662109739
1063	0.162888564973528
1064	0.162837183193791
1065	0.162710798891872
1066	0.162707567306424
1067	0.162471681141933
1068	0.161962007703414
1069	0.161752596684294
1070	0.161625630657553
1071	0.161462360460537
1072	0.161428533597123
1073	0.16132468641982
1074	0.161155938024883
1075	0.160947013670177
1076	0.160708895025029
1077	0.160607808624829
1078	0.160313752645946
1079	0.159792988359112
1080	0.159567203671693
1081	0.159439286045737
1082	0.159282677708904
1083	0.159316951038385
1084	0.159132262087258
1085	0.158766048792034
1086	0.158459435725229
1087	0.158038565047205
1088	0.157839874966317
1089	0.157796226413713
1090	0.157720188605683
1091	0.157956831745366
1092	0.157700639934116
1093	0.157713942507064
1094	0.157369088434883
1095	0.156838634126713
1096	0.156789322233559
1097	0.156574358342338
1098	0.156240322558654
1099	0.156134881351202
1100	0.156381651910003
1101	0.156119355922467
1102	0.155590392439989
1103	0.155310670965143
1104	0.154811933074861
1105	0.154530878706192
1106	0.154640567551189
1107	0.154529809394936
1108	0.154355074797042
1109	0.154111316427854
1110	0.153709030610131
1111	0.153599650149512
1112	0.153446739678051
1113	0.152970460267554
1114	0.152655142837128
1115	0.152316885249129
1116	0.152019323282778
1117	0.151842391631836
1118	0.151535060772662
1119	0.151252814798658
1120	0.150824610412707
1121	0.150140821219963
1122	0.149629332701983
1123	0.149123625981367
1124	0.14867223233091
1125	0.148333328536206
1126	0.14798993208394
1127	0.14758669108521
1128	0.147061128494063
1129	0.146397149397042
1130	0.145796026622037
1131	0.145280818936413
1132	0.144683558280884
1133	0.144192888827154
1134	0.143827470676328
1135	0.143454182235095
1136	0.143063793342233
1137	0.142710876433131
1138	0.142476498879942
1139	0.142117818033648
1140	0.141692531276937
1141	0.141347274617486
1142	0.140955145630594
1143	0.140596200735454
1144	0.1403344997897
1145	0.139991134820567
1146	0.139593844414478
1147	0.139345382765965
1148	0.138916899583148
1149	0.138437615359106
1150	0.137897471237922
1151	0.137256335603037
1152	0.136585636398273
1153	0.135888048699586
1154	0.135164338195975
1155	0.134345468961765
1156	0.133613046680007
1157	0.132951819028547
1158	0.132158646733662
1159	0.131401837379812
1160	0.130537547123639
1161	0.129526025288765
1162	0.12845538804459
1163	0.127615896621028
1164	0.126764942329731
1165	0.125953430135156
1166	0.125311430405547
1167	0.124558076993543
1168	0.123744392857881
1169	0.123193063986713
1170	0.122682514839445
1171	0.12209671436288
1172	0.121504034601379
1173	0.120996717699951
1174	0.120477178673563
1175	0.119975404934806
1176	0.119692364896857
1177	0.119178672014241
1178	0.118444539770089
1179	0.117797273441235
1180	0.1171273062192
1181	0.116425045496695
1182	0.11573951933056
1183	0.114978704987445
1184	0.114179822417613
1185	0.11350432771651
1186	0.112795368530508
1187	0.112204343575344
1188	0.111700851090574
1189	0.111065963320461
1190	0.110726484279112
1191	0.110565304804994
1192	0.110587815355238
1193	0.11089966413828
1194	0.111018719088345
1195	0.111106760913123
1196	0.111352591179661
1197	0.111556426774418
1198	0.111973563318237
1199	0.112712871767021
1200	0.113318238908578
1201	0.113765388991454
1202	0.114254592681088
1203	0.114664984831699
1204	0.115191717876766
1205	0.115906944407834
1206	0.116477909059017
1207	0.117052386387312
1208	0.117728695161999
1209	0.118362435017421
1210	0.118983793669198
1211	0.119487728215465
1212	0.119866603232989
1213	0.120369315974735
1214	0.120827995241525
1215	0.121305990632007
1216	0.121897978642968
1217	0.122424405672845
1218	0.122843537785739
1219	0.123365640757711
1220	0.123922665003817
1221	0.124480746122001
1222	0.124972720922565
1223	0.125311677842667
1224	0.125739050961011
1225	0.126294188351888
1226	0.126693496029298
1227	0.126956223674266
1228	0.127210174164784
1229	0.12749508436317
1230	0.127822734449823
1231	0.1281571057413
1232	0.128436847712699
1233	0.128672052027956
1234	0.128843205943128
1235	0.128924374048349
1236	0.129143306799022
1237	0.12945078806537
1238	0.129554517277898
1239	0.12957009223976
1240	0.129697583368019
1241	0.129744923953461
1242	0.129839856148994
1243	0.130078091886643
1244	0.130190298457021
1245	0.130139207976225
1246	0.130159912131172
1247	0.130258364220597
1248	0.13030146006468
1249	0.130284853704643
1250	0.130257936220758
1251	0.130303218109273
1252	0.130314525814987
1253	0.130331817132377
1254	0.130425521065572
1255	0.130410580069654
1256	0.130183540150104
1257	0.130159613447045
1258	0.130261371306547
1259	0.130272016860305
1260	0.130282598594424
1261	0.130384754150229
1262	0.130362476141297
1263	0.130289001790809
1264	0.130357421153881
1265	0.130343572152371
1266	0.13029107103601
1267	0.130324814258866
1268	0.130372552057414
1269	0.130332902377566
1270	0.130218595305864
1271	0.130166575016392
1272	0.130074037761042
1273	0.129938506779718
1274	0.129974194602096
1275	0.1300198271814
1276	0.129883670715337
1277	0.129829674082978
1278	0.129838484199842
1279	0.130028898281682
1280	0.129894483523551
1281	0.129496169934351
1282	0.129437185920894
1283	0.129459413159929
1284	0.129264976332842
1285	0.129109256785094
1286	0.129224281786788
1287	0.129169829469734
1288	0.128975877522387
1289	0.129054399347807
1290	0.129099267744724
1291	0.128800218511785
1292	0.128561349635714
1293	0.128584184408504
1294	0.128619507996767
1295	0.128586765738896
1296	0.128575068417079
1297	0.128562187422191
1298	0.128464811801688
1299	0.128305600887062
1300	0.128206594730475
1301	0.12808036129085
1302	0.127942799870833
1303	0.12786958334224
1304	0.127887492040908
1305	0.127836450855923
1306	0.127816439024221
1307	0.127730020960247
1308	0.127506028776451
1309	0.127420732091998
1310	0.127445147493072
1311	0.127355842727849
1312	0.127229537824385
1313	0.127243437531761
1314	0.127222406099335
1315	0.127054504581026
1316	0.126928447962115
1317	0.126766153978017
1318	0.126597125968748
1319	0.126557851563354
1320	0.126506319897583
1321	0.126313128237678
1322	0.12604562759779
1323	0.125936707364504
1324	0.126074152733055
1325	0.126215605940761
1326	0.126168929153594
1327	0.125921749830462
1328	0.125717073500107
1329	0.125322518658701
1330	0.125191773870662
1331	0.125226798669446
1332	0.125154654275922
1333	0.125057668836616
1334	0.125008317753937
1335	0.124743951101859
1336	0.124466979646695
1337	0.124446119130481
1338	0.124348724403385
1339	0.124086900395972
1340	0.123870808066646
1341	0.123612746299043
1342	0.123328651928991
1343	0.123069958966775
1344	0.122822156678204
1345	0.122577483206313
1346	0.122196919588136
1347	0.121757101724272
1348	0.121399504106029
1349	0.121043503414073
1350	0.120552446202506
1351	0.120055731785616
1352	0.119662063604208
1353	0.119155862938774
1354	0.118508296738847
1355	0.117979800619049
1356	0.117512812059517
1357	0.116914287269979
1358	0.11624796143883
1359	0.115641120355229
1360	0.115025797454891
1361	0.114433467537926
1362	0.113975976405989
1363	0.113429978158882
1364	0.112790423454255
1365	0.112091201415326
1366	0.111412612787998
1367	0.110879577775277
1368	0.11033558478086
1369	0.10967825111083
1370	0.10893290086044
1371	0.108213673824733
1372	0.107534022054745
1373	0.106782326515258
1374	0.106095310804676
1375	0.105517531042274
1376	0.104893691164581
1377	0.10427734191539
1378	0.10365607404445
1379	0.102973928055143
1380	0.10243572392005
1381	0.10205552753998
1382	0.10162387581635
1383	0.101193686856942
1384	0.100853014133917
1385	0.100592339963191
1386	0.100349696872397
1387	0.100015925240167
1388	9.97577871118033E-02
1389	9.94829157162678E-02
1390	9.92238756836876E-02
1391	9.89656247837604E-02
1392	9.88237583555021E-02
1393	9.86820950396734E-02
1394	9.84606469738317E-02
1395	0.09826100406792
1396	9.81573181778326E-02
1397	9.81019826088469E-02
1398	9.79672268664625E-02
1399	9.78220380467396E-02
1400	9.77946369813663E-02
1401	9.77770976580091E-02
1402	9.76199403275908E-02
1403	9.75297487204792E-02
1404	9.75570823174066E-02
1405	9.74266171442132E-02
1406	9.72778157237819E-02
1407	9.72365632648685E-02
1408	9.71658334196539E-02
1409	9.70712889009369E-02
1410	9.70158217257663E-02
1411	9.70057400242719E-02
1412	9.70030698058615E-02
1413	9.70068998652142E-02
1414	9.70211836247186E-02
1415	9.70539270221251E-02
1416	9.70781094778489E-02
1417	9.71372896785059E-02
1418	9.72299383450463E-02
1419	9.72327232536129E-02
1420	9.72462177999273E-02
1421	9.73163759957001E-02
1422	9.73289850929543E-02
1423	9.73013772689653E-02
1424	9.73311588561339E-02
1425	9.73562725936945E-02
1426	9.73986181966388E-02
1427	0.097582077686878
1428	9.78483923220657E-02
1429	9.80758458206582E-02
1430	9.83186623885905E-02
1431	9.85868111101695E-02
1432	9.88494171481602E-02
1433	0.099188191234552
1434	9.95224571033143E-02
1435	9.97856511985006E-02
1436	0.100056084693744
1437	0.100313015562679
1438	0.100647371197342
1439	0.100931184051311
1440	0.101063915155492
1441	0.101302069041094
1442	0.101548019355286
1443	0.10171623119501
1444	0.101934794434669
1445	0.102148458028885
1446	0.102317192136805
1447	0.102429261844923
1448	0.102613157221541
1449	0.102940076821424
1450	0.103138069477022
1451	0.103258731238014
1452	0.103485984251856
1453	0.103648071445776
1454	0.103771934565664
1455	0.103933482942101
1456	0.104041778524979
1457	0.104088952031128
1458	0.104113679890609
1459	0.104215317448465
1460	0.104364933246863
1461	0.104432000977437
1462	0.104452698987258
1463	0.104488668907924
1464	0.104461502771018
1465	0.104524869848946
1466	0.104627093980652
1467	0.104765533554438
1468	0.104946357963626
1469	0.105030879467745
1470	0.105060321818292
1471	0.105179669771224
1472	0.105272888084099
1473	0.105240760411946
1474	0.105244559358501
1475	0.105369339983277
1476	0.105534347868233
1477	0.1056666000955
1478	0.105761014189247
1479	0.1058128137822
1480	0.105772858207412
1481	0.105799564065376
1482	0.105976669239136
1483	0.106095668778905
1484	0.106104870239154
1485	0.106132511552066
1486	0.106208421957385
1487	0.106242151483275
1488	0.106241587111815
1489	0.106295133578583
1490	0.106367351646039
1491	0.106390293529596
1492	0.106404714301944
1493	0.106435357122581
1494	0.106465783002448
1495	0.106518816752839
1496	0.106636817159038
1497	0.106767725150017
1498	0.106782856599601
1499	0.106763860531027
1500	0.106810988710392
1501	0.106914085544127
1502	0.107038294112748
1503	0.107041695348127
1504	0.107000321313649
1505	0.107074966777382
1506	0.107101140968236
1507	0.107048210289429
1508	0.10711743510003
1509	0.107202932139371
1510	0.107215848360246
1511	0.107286995367578
1512	0.107316584262787
1513	0.107245493777483
1514	0.107232063187183
1515	0.107222689719877
1516	0.107261416987322
1517	0.1074062429863
1518	0.107434249259959
1519	0.107386188101597
1520	0.107403501797681
1521	0.10741459331236
1522	0.107406989117953
1523	0.107422120714203
1524	0.107422944205314
1525	0.107440811929624
1526	0.107472315885257
1527	0.107488403958856
1528	0.107540237237535
1529	0.107614137431658
1530	0.107564544736105
1531	0.107463263039251
1532	0.107514687065564
1533	0.107572393664804
1534	0.107531113773163
1535	0.107510862817357
1536	0.107554759657319
1537	0.107533056407694
1538	0.107396120698985
1539	0.107373970717105
1540	0.107403653900704
1541	0.107277835969612
1542	0.1072518717399
1543	0.107328658244698
1544	0.107226356449005
1545	0.107169931364803
1546	0.107210341747562
1547	0.107163841604447
1548	0.107160697301051
1549	0.107170926933417
1550	0.107081736543793
1551	0.10697040943586
1552	0.106938895134425
1553	0.106969131674077
1554	0.106970514092716
1555	0.106944376408997
1556	0.106858190201759
1557	0.106754319313275
1558	0.106707286311977
1559	0.106739563056878
1560	0.10690002673702
1561	0.106939283590524
1562	0.106891450550858
1563	0.106927818004944
1564	0.106792756955809
1565	0.106593424867286
1566	0.106491547590455
1567	0.106419810634578
1568	0.106368749118134
1569	0.10629527402185
1570	0.10623181066573
1571	0.106148775887542
1572	0.106049785187658
1573	0.106069314966666
1574	0.106137727240569
1575	0.106063327847158
1576	0.10595967871116
1577	0.105863523963336
1578	0.1056818293881
1579	0.10559610962884
1580	0.105607561065448
1581	0.105563047543579
1582	0.105469080316353
1583	0.105295975572741
1584	0.105038629588968
1585	0.104934806955177
1586	0.10500193370692
1587	0.104995938338014
1588	0.104932181277498
1589	0.104827138323903
1590	0.104660129179504
1591	0.104583204955289
1592	0.10463035228085
1593	0.104603930650609
1594	0.104472243514389
1595	0.104377394432424
1596	0.104309106057333
1597	0.104239688403262
1598	0.104142856666103
1599	0.103986385708071
1600	0.103920978181184
1601	0.103909546501208
1602	0.10373109327159
1603	0.103555413740456
1604	0.103422952512861
1605	0.103194820807896
1606	0.103104106778254
1607	0.103079290070343
1608	0.102845850575424
1609	0.102555631818357
1610	0.102363732752127
1611	0.10218768017718
1612	0.101933003110038
1613	0.101656098068635
1614	0.1013991650379
1615	0.101137273072055
1616	0.100919017254694
1617	0.100656182747537
1618	0.100246473673004
1619	9.98047072768792E-02
1620	9.94450781821207E-02
1621	9.91401558660114E-02
1622	9.88610746771485E-02
1623	9.85480588324741E-02
1624	9.81811654185485E-02
1625	9.79177809164846E-02
1626	9.76652614967366E-02
1627	9.73642514246057E-02
1628	9.71539316667845E-02
1629	9.69534626787273E-02
1630	9.67892510407223E-02
1631	9.67343838597266E-02
1632	9.66494662790832E-02
1633	9.64877554926046E-02
1634	9.63308710116458E-02
1635	9.61364291313522E-02
1636	9.58763935004405E-02
1637	9.57028157350321E-02
1638	9.55418172946339E-02
1639	9.51835173770273E-02
1640	9.48523433656664E-02
1641	9.44894731323527E-02
1642	9.38988272415959E-02
1643	9.33393888973595E-02
1644	9.26634219782149E-02
1645	9.18220076344695E-02
1646	9.09418476050095E-02
1647	8.98934917165311E-02
1648	8.87984032793377E-02
1649	8.75062166782919E-02
1650	8.59959180496841E-02
1651	8.46314544731751E-02
1652	8.32182416912645E-02
1653	8.16658513220731E-02
1654	8.02009971227968E-02
1655	7.87101040134627E-02
1656	7.72157019706571E-02
1657	0.076024919456793
1658	7.50865545979208E-02
1659	7.41024417097322E-02
1660	7.31480600203749E-02
1661	7.23746212057391E-02
1662	7.17522785173748E-02
1663	0.071289497683546
1664	7.08614132284207E-02
1665	7.03974632154508E-02
1666	7.00002942564202E-02
1667	6.96173515261892E-02
1668	6.93113725776663E-02
1669	0.069127133071084
1670	6.87193180256881E-02
1671	6.80693125635474E-02
1672	6.75552703819185E-02
1673	6.71590503791912E-02
1674	6.66915563156031E-02
1675	6.61589866895578E-02
1676	6.55413832932081E-02
1677	6.47715843494468E-02
1678	6.38867920036697E-02
1679	6.28883248768675E-02
1680	6.17276765412741E-02
1681	0.060486354807707
1682	5.92340897407597E-02
1683	5.78830533873905E-02
1684	5.63150645125743E-02
1685	5.45576944798935E-02
1686	5.26890674781862E-02
1687	5.08527883146372E-02
1688	4.91155437485193E-02
1689	0.047303966338407
1690	4.52977145383108E-02
1691	4.33971476063979E-02
1692	4.16324088261394E-02
1693	3.99018064737392E-02
1694	3.84094760207976E-02
1695	3.67985581135155E-02
1696	3.51163167252102E-02
1697	3.36591265195728E-02
1698	3.21188329929521E-02
1699	3.06305862385203E-02
1700	2.93589266757137E-02
1701	2.81091838065153E-02
1702	2.68976510012943E-02
1703	2.56114635309608E-02
1704	2.41973388910358E-02
1705	2.29368432816023E-02
1706	2.17159485509612E-02
1707	2.06738073439039E-02
1708	1.97589503922662E-02
1709	1.88910812805001E-02
1710	1.80967206770141E-02
1711	0.01748814150167
1712	1.70307941234064E-02
1713	1.66510572522685E-02
1714	1.62282525318389E-02
1715	1.62532980432953E-02
1716	1.65416609613867E-02
1717	1.70509248788849E-02
1718	1.81347054949124E-02
1719	1.90824898943502E-02
1720	1.98169733585788E-02
1721	2.07071593994695E-02
1722	2.16637647219485E-02
1723	2.27421404149082E-02
1724	2.40268500796993E-02
1725	2.52182543467298E-02
1726	2.62116023280284E-02
1727	2.70500346467157E-02
1728	2.76922621604645E-02
1729	2.83490684279113E-02
1730	2.91747932228174E-02
1731	2.98504372112438E-02
1732	3.02918829625528E-02
1733	3.05931162248382E-02
1734	3.08529687404157E-02
1735	3.09633165124038E-02
1736	3.09302269957402E-02
1737	3.09671099833362E-02
1738	3.09436452089194E-02
1739	3.10688845695527E-02
1740	3.13210016033368E-02
1741	3.13910511147386E-02
1742	3.14220122545541E-02
1743	3.14614616778341E-02
1744	0.031673939418609
1745	3.19542508420574E-02
1746	3.21480030598539E-02
1747	3.24295239723857E-02
1748	3.25577657225264E-02
1749	3.27381293600749E-02
1750	3.30271350257717E-02
1751	3.32466477470083E-02
1752	3.35733499993386E-02
1753	3.41146202652857E-02
1754	3.45993479319485E-02
1755	3.50270169229967E-02
1756	3.54998847654836E-02
1757	3.59977016996223E-02
1758	3.65527070102634E-02
1759	3.72656783136443E-02
1760	3.77741317450526E-02
1761	3.81871831461802E-02
1762	3.86253511672051E-02
1763	3.88858346774916E-02
1764	3.93626635244579E-02
1765	0.040130498177771
1766	4.05381853423787E-02
1767	0.040767021880918
1768	4.11421486273248E-02
1769	4.13437578041278E-02
1770	4.18342770138664E-02
1771	4.24373017710011E-02
1772	4.28108641049702E-02
1773	0.043314978841927
1774	4.38926531971551E-02
1775	4.42338831376884E-02
1776	0.044619498027541
1777	4.50933865401784E-02
1778	4.55049969450733E-02
1779	4.60107477388403E-02
1780	0.046653975501502
1781	4.72286041545668E-02
1782	4.77073707541939E-02
1783	4.81864082563197E-02
1784	4.85812441441055E-02
1785	4.90042580890064E-02
1786	4.94069073064104E-02
1787	4.98664014345836E-02
1788	5.03988021359491E-02
1789	5.08915630336442E-02
1790	0.051503465622288
1791	5.19091200466555E-02
1792	5.21378693757566E-02
1793	5.23550535368126E-02
1794	0.052344558374599
1795	5.26369442751657E-02
1796	0.053134073256054
1797	5.34933772954429E-02
1798	5.39492412014565E-02
1799	5.42448462684033E-02
1800	0.05441566120201
1801	5.71698071749219E-02
1802	5.80026259924262E-02
1803	5.82098963488345E-02
1804	5.82663258748735E-02
1805	5.83342230258163E-02
1806	0.058411405420776
1807	5.82916427268093E-02
1808	5.80474467677779E-02
1809	5.80993825888026E-02
1810	5.79835465645185E-02
1811	5.75378523023548E-02
1812	5.77054908661545E-02
1813	5.78994056428006E-02
1814	5.78415321290355E-02
1815	5.76952918580497E-02
1816	5.72785217352918E-02
1817	5.71546268082969E-02
1818	5.70985107466927E-02
1819	5.70740107039099E-02
1820	5.69644290065893E-02
1821	5.72919742108119E-02
1822	5.69732317198408E-02
1823	5.66717882083777E-02
1824	5.69925356709275E-02
1825	5.67333830082985E-02
1826	5.66998077870521E-02
1827	5.68318991769296E-02
1828	5.72400474587397E-02
1829	5.73442420482022E-02
1830	5.77032914434302E-02
1831	5.79785191172517E-02
1832	5.81516605179471E-02
1833	5.85487675483405E-02
1834	5.90544729240567E-02
1835	5.94073732007951E-02
1836	5.97396571035514E-02
1837	6.02007299697887E-02
1838	6.04533336205578E-02
1839	6.04831535402559E-02
1840	6.05284587827863E-02
1841	6.08850745828077E-02
1842	6.11685980430347E-02
1843	6.16120990692882E-02
1844	0.062123681729056
1845	6.20789446156242E-02
1846	6.20702664870986E-02
1847	0.062182097199363
1848	6.22233122336901E-02
1849	6.22249371637647E-02
1850	6.22761108234899E-02
1851	6.24317489688446E-02
1852	6.27373607476164E-02
1853	6.32358252703468E-02
1854	6.36354619238898E-02
1855	6.40381263543369E-02
1856	6.39595860050009E-02
1857	6.37369701259794E-02
1858	6.38158268019505E-02
1859	6.41005464903371E-02
1860	6.42955728313768E-02
1861	6.45689929297129E-02
1862	0.064995749084291
1863	6.50867479056628E-02
1864	6.52787472142747E-02
1865	6.57949510746967E-02
1866	0.066315606611657
1867	6.65716172273332E-02
1868	6.67655502377415E-02
1869	6.70484666978216E-02
1870	6.71352299652642E-02
1871	6.71985246235807E-02
1872	6.72678216217092E-02
1873	6.78030178628271E-02
1874	6.77315939016288E-02
1875	6.72751159484594E-02
1876	0.067328018800909
1877	6.71934141642499E-02
1878	6.71498127336947E-02
1879	6.74041390517502E-02
1880	6.73494070943325E-02
1881	6.69991195238059E-02
1882	6.68620621830455E-02
1883	6.67082198557764E-02
1884	6.65978562485017E-02
1885	6.64701508790196E-02
1886	6.63739309730385E-02
1887	6.58843370262892E-02
1888	6.51234128230105E-02
1889	6.46898576801639E-02
1890	0.064436951275594
1891	0.063938136451567
1892	6.35360110908041E-02
1893	6.29882318904541E-02
1894	0.062313596594946
1895	6.11728690525755E-02
1896	6.06315760787572E-02
1897	6.05139492278825E-02
1898	6.01441738560982E-02
1899	6.01141542770782E-02
1900	5.98918256545921E-02
1901	5.95083015204384E-02
1902	0.059191706386539
1903	5.86243009048741E-02
1904	5.86891670421959E-02
1905	5.93748520824526E-02
1906	5.94962690049729E-02
1907	0.059704099990308
1908	5.99548409244137E-02
1909	0.059745452890729
1910	5.94832414673492E-02
1911	5.95385864566624E-02
1912	6.01037611971029E-02
1913	6.01907884779547E-02
1914	5.99737597145499E-02
1915	6.00673447443675E-02
1916	6.02536127598534E-02
1917	6.02783923398335E-02
1918	6.03633349517421E-02
1919	6.04743800589597E-02
1920	6.04214629962623E-02
1921	6.04397745346232E-02
1922	6.07153044858331E-02
1923	6.08114907006975E-02
1924	6.07945539194074E-02
1925	6.06345548242061E-02
1926	6.05548349110041E-02
1927	6.02946382777139E-02
1928	6.02364910105756E-02
1929	0.060471805345407
1930	6.03690275532225E-02
1931	6.00456769218741E-02
1932	5.98592828737246E-02
1933	5.98463560448977E-02
1934	5.99097895708964E-02
1935	5.99316606821013E-02
1936	6.03291423469155E-02
1937	0.060262371259466
1938	5.96828177766401E-02
1939	5.95653814048372E-02
1940	0.059650395833396
1941	5.95815518174156E-02
1942	5.95327854119574E-02
1943	5.95899968976293E-02
1944	0.059597252829887
1945	5.96496727229194E-02
1946	0.059649133753985
1947	5.95516722634819E-02
1948	5.95491576466585E-02
1949	5.93483536227381E-02
1950	5.92706710320997E-02
1951	5.92366222568903E-02
1952	5.95183680444305E-02
1953	6.00974644441649E-02
1954	6.02718295131695E-02
1955	6.05558822995855E-02
1956	6.07855287844816E-02
1957	6.05792946681215E-02
1958	6.05207413024184E-02
1959	6.08558130948432E-02
1960	6.11532889805842E-02
1961	6.14127795803502E-02
1962	6.16330606620361E-02
1963	6.18705197932945E-02
1964	6.21714050171149E-02
1965	6.23555798086723E-02
1966	6.23793494404517E-02
1967	6.26114987799471E-02
1968	6.30707109784305E-02
1969	6.32270444633956E-02
1970	6.33063753329552E-02
1971	6.33791749451678E-02
1972	6.31824574855708E-02
1973	6.29570737298788E-02
1974	6.30671034856883E-02
1975	6.34722855531693E-02
1976	6.37366214344062E-02
1977	6.42919061076546E-02
1978	6.43920044230229E-02
1979	6.40178221423581E-02
1980	6.41397342842842E-02
1981	6.42872818613487E-02
1982	6.44591873231588E-02
1983	6.51856093757897E-02
1984	6.54660503794106E-02
1985	6.51918056335831E-02
1986	6.52503658215606E-02
1987	0.065386215527109
1988	6.55103677361591E-02
1989	6.56828882161406E-02
1990	6.62532417892728E-02
1991	6.62900927194052E-02
1992	6.58654077147241E-02
1993	6.58273122623705E-02
1994	6.57406158749199E-02
1995	6.57163775770695E-02
1996	6.58167167891714E-02
1997	6.60615368100009E-02
1998	6.66451290999284E-02
1999	6.67869935424288E-02
2000	6.68068902680013E-02
2001	6.68171531010128E-02
2002	6.69019819215835E-02
2003	6.65956555753207E-02
2004	6.66546895521885E-02
2005	6.71478909616943E-02
2006	6.73784557660829E-02
2007	6.74465299712333E-02
2008	6.76220746418556E-02
2009	0.068002554010351
2010	6.81223058176422E-02
2011	6.79547610508582E-02
2012	0.068038497787496
2013	0.068232322251446
2014	6.82645854860303E-02
2015	6.82878754858513E-02
2016	6.84692085173015E-02
2017	6.84602387622526E-02
2018	6.82306699175538E-02
2019	6.80578775821997E-02
2020	6.78173192276359E-02
2021	6.77740527375501E-02
2022	6.76905565449496E-02
2023	6.77302711133223E-02
2024	6.82514527517089E-02
2025	6.82941851571679E-02
2026	0.067905293402283
2027	6.78416455651392E-02
2028	6.77817971749792E-02
2029	6.76713340388238E-02
2030	0.067618674431184
2031	6.77805173666142E-02
2032	6.78946701882501E-02
2033	6.79209559613815E-02
2034	6.79583275818181E-02
2035	6.81150815263789E-02
2036	6.82606769548874E-02
2037	0.068364752335742
2038	6.83775927758712E-02
2039	0.068342842305462
2040	6.84597541526782E-02
2041	6.87854050175032E-02
2042	6.86799448047898E-02
2043	6.83849458013907E-02
2044	6.82342388238213E-02
2045	6.78518767255483E-02
2046	6.72637102150886E-02
2047	6.70965846929606E-02
2048	6.72621717205306E-02
2049	6.74644719819008E-02
2050	6.79550130714705E-02
2051	6.80316263748613E-02
2052	6.80522028258643E-02
2053	6.81576980810223E-02
2054	6.79498036258532E-02
2055	6.79339381807165E-02
2056	6.84183307693433E-02
2057	6.84431340436361E-02
2058	0.067928849130689
2059	6.78248022678794E-02
2060	6.78529319762268E-02
2061	6.77771479879607E-02
2062	6.78437660020878E-02
2063	6.80170982136954E-02
2064	6.79177442760613E-02
2065	6.75152837061583E-02
2066	6.73384541255295E-02
2067	6.70217702764158E-02
2068	6.70894172853773E-02
2069	6.76395760269233E-02
2070	6.75984817559122E-02
2071	6.74221036570393E-02
2072	6.73502612706656E-02
2073	6.69345222414374E-02
2074	6.66962561318218E-02
2075	6.66399642134202E-02
2076	6.67043999139244E-02
2077	6.69285250494287E-02
2078	0.066870474453701
2079	6.65069085502963E-02
2080	6.66942855079498E-02
2081	6.69350184330438E-02
2082	6.72120545440626E-02
2083	6.71990340365233E-02
2084	0.067533389201253
2085	6.74301748329913E-02
2086	6.65576326565521E-02
2087	0.066229426632175
2088	6.62147967710924E-02
2089	6.60562709817364E-02
2090	6.57805600793434E-02
2091	6.56700433967194E-02
2092	6.56183402441941E-02
2093	6.56624292428459E-02
2094	6.60088414866997E-02
2095	6.61520715944102E-02
2096	6.66796152522168E-02
2097	6.62769086371006E-02
2098	6.57680329643835E-02
2099	6.57751878587488E-02
2100	6.56684611873328E-02
2101	6.56372317766364E-02
2102	6.54870116781329E-02
2103	6.52534639548598E-02
2104	6.52720860370664E-02
2105	6.55947063258215E-02
2106	6.53306963866961E-02
2107	6.46821247410947E-02
2108	6.45741000438263E-02
2109	6.43086138519154E-02
2110	0.064150626232481
2111	6.49402571329129E-02
2112	6.49274504862688E-02
2113	0.064064166240398
2114	6.35706678878194E-02
2115	6.31566358602714E-02
2116	6.25596664959499E-02
2117	6.16552457129981E-02
2118	6.09621480100467E-02
2119	6.06107670273504E-02
2120	6.04195502644832E-02
2121	5.97800405718619E-02
2122	5.94353686251807E-02
2123	5.87848942822901E-02
2124	5.73523404250421E-02
2125	5.65521608469268E-02
2126	5.61788181287839E-02
2127	5.56202633038145E-02
2128	5.52532153074792E-02
2129	0.054543597570394
2130	5.37510249523591E-02
2131	5.28387772579168E-02
2132	5.13102669740646E-02
2133	5.02233737834774E-02
2134	4.95670111716956E-02
2135	4.86216290327347E-02
2136	4.75470614075333E-02
2137	4.66712368485397E-02
2138	4.60175759135606E-02
2139	4.53215365560751E-02
2140	4.46122679710259E-02
2141	4.39608815919369E-02
2142	4.39342245005653E-02
2143	4.39079960212728E-02
2144	4.42618949042931E-02
2145	4.55868286151913E-02
2146	0.04640507722061
2147	4.71181139011517E-02
2148	4.77105694086731E-02
2149	0.048524001116314
2150	4.88680384169906E-02
2151	4.86989967673368E-02
2152	4.86449030552746E-02
2153	4.83071961710443E-02
2154	4.82063438315823E-02
2155	4.82503932168842E-02
2156	4.82483193311006E-02
2157	4.84848202531951E-02
2158	4.83696734269108E-02
2159	4.78002683264308E-02
2160	4.76647111391596E-02
2161	4.73142690084269E-02
2162	4.66943223725421E-02
2163	4.66694988191177E-02
2164	4.70562755471387E-02
2165	4.71508223938008E-02
2166	4.73297852412383E-02
2167	0.047722957879259
2168	4.80340230156082E-02
2169	4.85445743306116E-02
2170	4.93223541490731E-02
2171	5.02422670852755E-02
2172	0.051450385024619
2173	5.22949870391505E-02
2174	5.34343655993522E-02
2175	5.40877364744306E-02
2176	5.39438139503047E-02
2177	5.42847735153985E-02
2178	5.50271929674907E-02
2179	0.055141527743465
2180	5.50789031587081E-02
2181	5.50450254957847E-02
2182	0.054238342538303
2183	5.39538733253078E-02
2184	5.44591783855463E-02
2185	5.41832517999334E-02
2186	5.39211438828189E-02
2187	5.43809115130859E-02
2188	5.40947429763556E-02
2189	0.05314344974805
2190	5.32700455604396E-02
2191	0.054009810551849
2192	5.36783635118224E-02
2193	5.32394363637867E-02
2194	5.32916122147021E-02
2195	5.28910402666516E-02
2196	5.24417072565133E-02
2197	5.25703984172835E-02
2198	5.25701128565334E-02
2199	5.18171343836238E-02
2200	5.14986392876635E-02
2201	5.20348250709224E-02
2202	5.21990966761129E-02
2203	5.17607476489618E-02
2204	5.17596748394586E-02
2205	0.052625284576524
2206	5.25322283014684E-02
2207	5.16945054911801E-02
2208	5.13458225335012E-02
2209	5.05908946758908E-02
2210	5.01709532864521E-02
2211	5.07835450252885E-02
2212	5.04486279095986E-02
2213	4.97935439785924E-02
2214	4.92915378049941E-02
2215	4.88266719245815E-02
2216	4.92209519939412E-02
2217	4.92365714207802E-02
2218	0.049702047268483
2219	4.95889358642066E-02
2220	4.91705560038657E-02
2221	4.86533291414838E-02
2222	4.79960617645057E-02
2223	4.74020559275066E-02
2224	4.63807327599097E-02
2225	4.58898859420128E-02
2226	4.58735848636943E-02
2227	4.54842902070539E-02
2228	4.52652391217854E-02
2229	4.46525885306424E-02
2230	4.36488457091347E-02
2231	4.27186491872611E-02
2232	4.15168159411783E-02
2233	4.05794912947404E-02
2234	3.97267373197119E-02
2235	3.88687311742212E-02
2236	3.82699567438675E-02
2237	3.74404779556047E-02
2238	3.66163322578988E-02
2239	3.55469526302122E-02
2240	0.034357543590592
2241	3.28546843117285E-02
2242	3.03986118563027E-02
2243	2.89362104025283E-02
2244	2.77431038914861E-02
2245	2.70621958160488E-02
2246	2.61645005371991E-02
2247	2.47711037815372E-02
2248	2.28544760396375E-02
2249	2.03135586142739E-02
2250	1.79207091326377E-02
2251	1.64841568594317E-02
2252	1.53533787912041E-02
2253	1.47644749016729E-02
2254	1.34710575085175E-02
2255	1.24525033189342E-02
2256	1.12334686108111E-02
2257	9.34909750668675E-03
2258	8.08155496612955E-03
2259	7.07351895944959E-03
2260	6.56592004951499E-03
2261	6.20503007102387E-03
2262	6.04540232348082E-03
2263	7.04440415866431E-03
2264	6.7587819045544E-03
2265	5.84861872489728E-03
2266	5.10511250390352E-03
2267	3.26858141438459E-03
2268	2.95537226998722E-03
2269	3.89798856875326E-03
2270	3.83030801406613E-03
2271	4.0642431653441E-03
2272	4.07642910628227E-03
2273	3.18828206122738E-03
2274	2.81199075638698E-03
2275	2.89619792608597E-03
2276	3.00072344649925E-03
2277	3.21920037894406E-03
2278	3.14228763462261E-03
2279	3.29793248916144E-03
2280	3.09834454809306E-03
2281	2.0458949205116E-03
2282	1.7036579482686E-03
2283	1.74540230582606E-03
2284	1.56762546336944E-03
2285	1.29983850979128E-03
2286	1.58512674707567E-03
2287	2.73608545091719E-03
2288	2.87785262866779E-03
2289	3.15002887818365E-03
2290	2.4462158148787E-03
2291	2.19028851889235E-03
2292	1.89660445059671E-03
2293	1.72264816422294E-03
2294	2.59067037233657E-03
2295	2.33070580731071E-03
2296	1.1384023689084E-03
2297	9.14992044274737E-04
2298	1.42187433326337E-03
2299	0.001027411209092
2300	3.26816146083268E-04
2301	3.30044427358271E-04
2302	1.83937707943907E-04
2303	7.64180042881394E-05
2304	8.07917480353237E-04
2305	8.15237348647642E-04
2306	-1.96157362510022E-04
2307	-7.02167785895039E-05
2308	8.44241835788457E-04
2309	9.36274406769101E-04
2310	1.2567196622177E-03
2311	1.20808854793165E-03
2312	1.78431678391344E-04
2313	8.46214791038459E-06
2314	1.25900768542347E-04
2315	3.57403537725625E-04
2316	1.27678314950764E-03
2317	1.22992680685557E-03
2318	8.52352809425097E-04
2319	6.10203215791695E-04
2320	-6.15622145761675E-04
2321	-5.36485696139845E-04
2322	8.48571753309378E-04
2323	1.13304667789149E-03
2324	1.25410129047493E-03
2325	1.4536971065375E-03
2326	1.18152925131596E-03
2327	1.12200742421607E-03
2328	1.61293584747783E-03
2329	1.51359231738598E-03
2330	9.82025385612383E-04
2331	4.25601896877427E-04
2332	-1.00981905018296E-03
2333	-1.20891357798252E-03
2334	-6.06742992248582E-04
2335	-3.76308376267278E-04
2336	6.26395263459497E-04
2337	1.12195341377874E-03
2338	1.23065415056589E-03
2339	1.22922499922524E-03
2340	1.17968945226433E-03
2341	8.54018538720187E-04
2342	-2.79710079095327E-04
2343	-8.22313748784635E-04
2344	-9.61631202513292E-04
2345	-1.37823073247661E-03
2346	-1.76945463864036E-03
2347	-1.99181811615871E-03
2348	-2.6175508569048E-03
[truncated: 152 more rows]
