# Supplementary material for: Machine learning-assisted non-destructive plasticizer identification and quantification in historical PVC objects based on IR spectroscopy
Source: Sci Rep. 2022 Mar 23;12:5017. doi: 10.1038/s41598-022-08862-1 (PMC8943100; doi:10.1038/s41598-022-08862-1)
Supplement: Supplementary file 1 — Supplementary Information 1. [file 41598_2022_8862_MOESM1_ESM.zip › Plasticizers_PVC_data/NIR_all/P152_idle.txt]

Wavelength	C:\Documents and Settings\All Users\Application Data\ASD\Indico Pro\Projects\David\P152_idle.txt
350	9.18143281553877E-02
351	0.163017025408814
352	2.70497915100216E-02
353	6.57600828423235E-03
354	6.53877263484834E-02
355	1.17489732246493E-02
356	0.126246548013034
357	0.200765860437914
358	0.101697242715269
359	6.21447852216848E-02
360	6.46208357689673E-02
361	5.11219924627432E-02
362	2.60349169356305E-02
363	3.18464062664748E-02
364	7.08774682422112E-02
365	6.81234624115731E-02
366	8.59563265251198E-02
367	0.123436421777985
368	0.126055695544041
369	0.122490018685209
370	0.11724656387264
371	0.104770071535776
372	0.121057005157784
373	0.132078372247101
374	9.46578639565028E-02
375	8.56873830150778E-02
376	9.96422467699519E-02
377	0.118186347538488
378	0.133068934732374
379	0.134734851822001
380	0.121568627889659
381	0.107713241272738
382	8.96904608598346E-02
383	7.62866284678832E-02
384	0.103672945324252
385	0.111862906485541
386	0.105571513134658
387	0.1271257902669
388	0.12151328616959
389	0.1091870179992
390	0.131508871735909
391	0.134042898914624
392	0.136026189685246
393	0.157281671734071
394	0.16570336067244
395	0.159419285711916
396	0.146379377515669
397	0.154167589073035
398	0.16104403659024
399	0.159914620835053
400	0.161714601117974
401	0.163027731901396
402	0.163098699133624
403	0.162068500729065
404	0.167765285583911
405	0.175523266706342
406	0.176545532789727
407	0.166465085604595
408	0.157659731944072
409	0.160336280676269
410	0.160567254658018
411	0.165814371695308
412	0.176687817450278
413	0.172728642627021
414	0.168632848443417
415	0.168931543820839
416	0.16467144996945
417	0.163715629298003
418	0.165712010265085
419	0.165311211567143
420	0.165427038684381
421	0.166761096128909
422	0.168999815129824
423	0.165792553034115
424	0.16266370794602
425	0.164742273486244
426	0.166734660814692
427	0.166062807974152
428	0.16298898190043
429	0.164451669048335
430	0.163351172367882
431	0.158976928088653
432	0.158693425773633
433	0.161724132767764
434	0.164657721822786
435	0.161572507444853
436	0.159986879521892
437	0.160032618005515
438	0.159765840977028
439	0.160456190660733
440	0.160578717907705
441	0.159275340329007
442	0.160562469502218
443	0.161089858293686
444	0.159336954522463
445	0.158368709652624
446	0.158692919629608
447	0.159848511643538
448	0.160134650774003
449	0.159521441451311
450	0.158481361104096
451	0.157893068287699
452	0.15497146331011
453	0.153506613840533
454	0.157548169597941
455	0.15737515604655
456	0.155295285205261
457	0.154319563590841
458	0.153910275945543
459	0.153637684649779
460	0.153445426856192
461	0.154080083323504
462	0.154614635787014
463	0.154539750349924
464	0.153513539370154
465	0.153643575512535
466	0.154118291680003
467	0.152986813628387
468	0.151772677382037
469	0.151477966547604
470	0.152475980623457
471	0.152402639263244
472	0.151522032921235
473	0.150338967134366
474	0.149223982202614
475	0.149092962082225
476	0.1496304062875
477	0.148616107750831
478	0.148612407270585
479	0.148796920281818
480	0.146431864210466
481	0.145375209951639
482	0.145309314561766
483	0.144919968812203
484	0.145221601226545
485	0.145866890442345
486	0.146247311925556
487	0.145252617554804
488	0.144599864883765
489	0.144782072400627
490	0.14385389869938
491	0.144096187357687
492	0.145339336561715
493	0.145395035839246
494	0.146847678158966
495	0.148298386270896
496	0.147302900611128
497	0.14810340512455
498	0.149393938917255
499	0.149777838402135
500	0.152523312250181
501	0.154893562564881
502	0.155737994556594
503	0.158055097018978
504	0.160632186167256
505	0.163211191777356
506	0.166433263783707
507	0.170345062640227
508	0.174645222993234
509	0.178825558582918
510	0.182373809477686
511	0.186293830445946
512	0.191479256925109
513	0.196041238808011
514	0.200607123286505
515	0.205719700677086
516	0.211311406318012
517	0.216581978921559
518	0.221434466193336
519	0.226788432681312
520	0.232014282938526
521	0.236681762814433
522	0.240410607802239
523	0.243959684343003
524	0.247562315183709
525	0.25120875389884
526	0.254399232039134
527	0.256942554332098
528	0.258931110921555
529	0.261122342365795
530	0.26261421649088
531	0.263205908454338
532	0.263560887495495
533	0.263989522056746
534	0.264304956214177
535	0.263981097484117
536	0.263290848431511
537	0.262125051046024
538	0.260446490328562
539	0.25934428780113
540	0.258212642632177
541	0.256515421539492
542	0.254426893296033
543	0.252372192557481
544	0.250470447653614
545	0.248439479054715
546	0.246096714796704
547	0.243681894198854
548	0.241715218398885
549	0.239845767500722
550	0.237928993588198
551	0.235822360259121
552	0.233107708986836
553	0.230586576148287
554	0.22872216807182
555	0.226656452722419
556	0.224440612727381
557	0.222205659148357
558	0.220171793183358
559	0.218707333593271
560	0.217639237506297
561	0.216461822543706
562	0.215767650053401
563	0.21559609232689
564	0.215861114373813
565	0.216707362610788
566	0.21787390891656
567	0.219198660874393
568	0.220875747164336
569	0.222766047345226
570	0.224930716347989
571	0.227759313883548
572	0.230447689055022
573	0.232948779378033
574	0.235525312772757
575	0.237882034551572
576	0.239949427254795
577	0.241796425944887
578	0.244114240817618
579	0.246049728645777
580	0.247238191202889
581	0.248626604975002
582	0.249799909582607
583	0.25083644158662
584	0.252313794638753
585	0.253219621002552
586	0.253731386146277
587	0.254456665410612
588	0.254928217480296
589	0.255533549924844
590	0.256502508891701
591	0.256864252470295
592	0.256939560451446
593	0.257045772880855
594	0.257466744242896
595	0.257807161949684
596	0.257983931970711
597	0.258115421679692
598	0.258383736618054
599	0.259391821566824
600	0.261434445782759
601	0.262777845870083
602	0.263317491084262
603	0.263161023726569
604	0.26225868673503
605	0.260746708258331
606	0.259187008585579
607	0.258951313385292
608	0.258920406080119
609	0.259005578303145
610	0.259594131993572
611	0.260703061262126
612	0.262050203630711
613	0.263164727639267
614	0.263401518317379
615	0.263546464548771
616	0.264008180281968
617	0.263652406309795
618	0.262798734761965
619	0.261842571869205
620	0.261400133147044
621	0.261090791382163
622	0.260878982346658
623	0.260913458640724
624	0.262144725395287
625	0.263655115676924
626	0.264834103062602
627	0.266221711765505
628	0.267640096633913
629	0.269037272533955
630	0.270420812910487
631	0.271931469314616
632	0.273541303962922
633	0.275163209759479
634	0.276925406381874
635	0.278519328627342
636	0.279716626282534
637	0.280944728893772
638	0.282284971395057
639	0.283779106038464
640	0.285499414267679
641	0.287200169141507
642	0.288819440666701
643	0.290424647288768
644	0.291921661421431
645	0.293292280650067
646	0.294600360588651
647	0.296312453067315
648	0.298171922393351
649	0.299966906014195
650	0.301682768725192
651	0.303392708763813
652	0.305199846751788
653	0.307229859836573
654	0.309289744068169
655	0.311307699116451
656	0.313263626450994
657	0.315435936796822
658	0.317623394932655
659	0.319728943925138
660	0.322208995656203
661	0.324581611543223
662	0.326800969029599
663	0.329278795043232
664	0.332055779005229
665	0.334844828284739
666	0.337271377949767
667	0.339484078668583
668	0.34164963846133
669	0.343916173111949
670	0.346316750077065
671	0.348815221135218
672	0.351236386923232
673	0.353158862593481
674	0.355096713529117
675	0.357182048225417
676	0.359392239380412
677	0.361203001464604
678	0.362813402227669
679	0.364500407598177
680	0.366328550385976
681	0.367735710635511
682	0.368636426050348
683	0.369601468417224
684	0.370927001756732
685	0.372622959847895
686	0.374490098747784
687	0.375994436911766
688	0.377419057752719
689	0.379136912602219
690	0.381315202160471
691	0.383290218272175
692	0.385038834773056
693	0.387605460148476
694	0.39022232777647
695	0.39266540301964
696	0.394992502858949
697	0.397532842128502
698	0.400182313073534
699	0.402768270349157
700	0.40503777436164
701	0.40745984218707
702	0.41004943326596
703	0.412050722481715
704	0.414061362394522
705	0.416124792367194
706	0.418036857257447
707	0.419656084208812
708	0.421074592168912
709	0.422369360242288
710	0.423374319448659
711	0.424311824000983
712	0.425327150080894
713	0.426485677705654
714	0.427520853830169
715	0.428283883497922
716	0.428723172456693
717	0.429529296475093
718	0.430331926050523
719	0.430849859635201
720	0.431762275459686
721	0.432486965687634
722	0.432868813055035
723	0.433297795215479
724	0.433366130114382
725	0.433461958236572
726	0.434178928963412
727	0.434888827719341
728	0.435632781561982
729	0.436472045110997
730	0.437281206642789
731	0.437912508307237
732	0.438505829510458
733	0.439510596414123
734	0.440284339858465
735	0.440864038417705
736	0.441446100148786
737	0.441671418504077
738	0.442141260107933
739	0.443060336170494
740	0.443486411987277
741	0.444062976375244
742	0.444806757826059
743	0.445305047448411
744	0.445742933200947
745	0.446246614667298
746	0.446875793726944
747	0.447493015601495
748	0.447900082075109
749	0.448183288417524
750	0.44899329813303
751	0.449682034258459
752	0.450024170094225
753	0.450025224752649
754	0.450253980103821
755	0.450509386175075
756	0.45056102128582
757	0.450603780295709
758	0.450628528719077
759	0.450602749710077
760	0.450459253938885
761	0.450410264066269
762	0.450504117850944
763	0.450660527654181
764	0.450329546737664
765	0.449871351392837
766	0.449582187323037
767	0.44933932090374
768	0.449257450309418
769	0.449226386706465
770	0.448968237509087
771	0.448581530590795
772	0.448225393006242
773	0.44797232332549
774	0.447365141028396
775	0.447000467439971
776	0.446985176374446
777	0.446619169667295
778	0.446199989797569
779	0.445757083981732
780	0.445254454087921
781	0.444918955430277
782	0.444627000730963
783	0.444235969164527
784	0.443637931488113
785	0.443384817866419
786	0.443391211046603
787	0.443034126475205
788	0.442632784327916
789	0.442255101646295
790	0.441916342726117
791	0.441628328184694
792	0.441142957084661
793	0.440512784785224
794	0.440283186144534
795	0.440182538715178
796	0.43991136124975
797	0.439230007332959
798	0.438897810824964
799	0.438717086157366
800	0.438414824548802
801	0.437852405729416
802	0.437324858563261
803	0.437015578124966
804	0.437020543631668
805	0.436938810042367
806	0.436766454244438
807	0.436546190513416
808	0.436062991192363
809	0.435553062909141
810	0.435201545077916
811	0.435152222771293
812	0.43474253044736
813	0.434052077771126
814	0.4334281061486
815	0.432868393173421
816	0.432735456605162
817	0.432983847359264
818	0.432709927812821
819	0.432148306162207
820	0.431591482270414
821	0.431366986180823
822	0.430975670147007
823	0.430594087622804
824	0.430363077876475
825	0.429993656903775
826	0.429578300385759
827	0.429150695695744
828	0.428708918812519
829	0.428676687031289
830	0.428703953809909
831	0.428349647907294
832	0.427639257775626
833	0.427071762671321
834	0.426731180358789
835	0.426158288023159
836	0.425629172152073
837	0.425155445287273
838	0.424651958183266
839	0.424028058978669
840	0.423398570198164
841	0.422920693314199
842	0.422792594442716
843	0.422842368545268
844	0.422708109162367
845	0.421996963727062
846	0.420998442432948
847	0.42021543371282
848	0.419862129557
849	0.419439792659559
850	0.418939763278697
851	0.418454763133694
852	0.418156512000232
853	0.418031825482098
854	0.417708306292761
855	0.417010833378969
856	0.416499661124779
857	0.416112790985095
858	0.415735829896488
859	0.415208995760774
860	0.414723864991657
861	0.414241552913625
862	0.413679682663494
863	0.412996209705409
864	0.412297935212604
865	0.411711227148726
866	0.411360031521129
867	0.410811072798358
868	0.410263825023563
869	0.409951144974996
870	0.409544409243697
871	0.409244722345688
872	0.40903379800212
873	0.408627171663078
874	0.408161098414872
875	0.40774349719883
876	0.4073573342759
877	0.406354539833113
878	0.405622631725988
879	0.40538672832302
880	0.404958510702734
881	0.404592995818385
882	0.404177857651093
883	0.40358431706783
884	0.403169969017954
885	0.402581552228814
886	0.401760182466933
887	0.401119000129899
888	0.400678513590508
889	0.400268535900274
890	0.399680303535552
891	0.398910736400594
892	0.398249576862097
893	0.397827877794773
894	0.397535281842941
895	0.396784814977435
896	0.395906980430874
897	0.395400346720929
898	0.394637208200407
899	0.393846837421543
900	0.393261106973638
901	0.393070944121293
902	0.392792047434014
903	0.392300940432597
904	0.391634657526728
905	0.390969545804507
906	0.39016768051186
907	0.389356059779229
908	0.389088395091477
909	0.388242330355575
910	0.387332928729668
911	0.387119613660729
912	0.38663702572984
913	0.386356685569012
914	0.386374342077567
915	0.386236767115458
916	0.385487997322339
917	0.384565417147203
918	0.384055120781995
919	0.383690922970899
920	0.383479414405927
921	0.383328683026888
922	0.383033324812767
923	0.382872148431601
924	0.382645239442687
925	0.38219259471402
926	0.382077559844881
927	0.381724360512693
928	0.381152490729152
929	0.38093170060775
930	0.380205173905288
931	0.37935805984558
932	0.378865280840317
933	0.378517910581267
934	0.378279769021691
935	0.378070970209158
936	0.377813627969705
937	0.377942472911558
938	0.377923572797364
939	0.377399450439755
940	0.376954495260002
941	0.376176031232732
942	0.375290613335999
943	0.374864549058465
944	0.375079456302869
945	0.37516843043999
946	0.37470852423612
947	0.374229515139968
948	0.373908792010676
949	0.373509335146462
950	0.372722910208992
951	0.372207085625549
952	0.371789508255837
953	0.371271007602468
954	0.370514003536441
955	0.370025799083088
956	0.369796650418188
957	0.369662275312346
958	0.36972905046156
959	0.369468902623221
960	0.368839073255995
961	0.368304518959149
962	0.367501072258428
963	0.36673142305555
964	0.366234769754039
965	0.365499296283713
966	0.365436126550137
967	0.365584582765774
968	0.364695392994761
969	0.36396401988206
970	0.363572612998437
971	0.363344237807063
972	0.362594551692698
973	0.362288582796412
974	0.362269891067738
975	0.361988210035657
976	0.361698088739951
977	0.3614897075473
978	0.361131161417255
979	0.3599755126928
980	0.359407324336766
981	0.35951697390464
982	0.359806449983675
983	0.359077441421387
984	0.35853959572549
985	0.358229027204355
986	0.357300999968463
987	0.35668639452792
988	0.356592614817277
989	0.356701287881485
990	0.355620380172748
991	0.355763403982179
992	0.355668205260426
993	0.353198122034444
994	0.353594687170744
995	0.354242212164046
996	0.353613347104859
997	0.352344136266763
998	0.350701529257658
999	0.349658769860544
1000	0.349755109984216
1001	0.265544116595156
1002	0.264561171274868
1003	0.264071234783629
1004	0.263552395418066
1005	0.263330637638681
1006	0.263706370221265
1007	0.263666753989234
1008	0.263682284064767
1009	0.263468102081189
1010	0.262909434031674
1011	0.262476607254713
1012	0.262027125761493
1013	0.261467194613345
1014	0.261071862916135
1015	0.260795329473853
1016	0.260425102447127
1017	0.260117183859017
1018	0.259686369495016
1019	0.259186078945715
1020	0.258659108440603
1021	0.257886974789754
1022	0.257456195903492
1023	0.257203767950078
1024	0.256898638160361
1025	0.256743481247142
1026	0.25660039720597
1027	0.256385145579685
1028	0.256255312597332
1029	0.256096716565145
1030	0.256177289909345
1031	0.255755488536486
1032	0.254917846413293
1033	0.25454220740282
1034	0.254072733386901
1035	0.253792100555807
1036	0.254131281429909
1037	0.253822777650034
1038	0.253064295744715
1039	0.252580924112619
1040	0.251937618025477
1041	0.251404543570751
1042	0.250995353625269
1043	0.250678112068031
1044	0.250415648258126
1045	0.250148499092369
1046	0.24992465834193
1047	0.249951281561488
1048	0.249641112465519
1049	0.249151469760747
1050	0.248696564123766
1051	0.247977173844484
1052	0.247619638929832
1053	0.247415926790408
1054	0.247276683468402
1055	0.247561254132603
1056	0.247398679223416
1057	0.246993759598568
1058	0.246632739444515
1059	0.24586683825095
1060	0.245639698652529
1061	0.245067729050641
1062	0.244381334701827
1063	0.243996610231775
1064	0.243506712235612
1065	0.243324470647293
1066	0.243821073726093
1067	0.243606482050573
1068	0.243016379185619
1069	0.242673628446589
1070	0.242093511647808
1071	0.24167577305592
1072	0.241566972233545
1073	0.24136724630201
1074	0.241083256637157
1075	0.240775750820624
1076	0.240648556104955
1077	0.240155969164748
1078	0.23983914183963
1079	0.239458143308657
1080	0.23919236827612
1081	0.239116491466338
1082	0.238827198642636
1083	0.238403360224899
1084	0.238096824833624
1085	0.237658802688242
1086	0.237363710918502
1087	0.237305724761832
1088	0.237132844770061
1089	0.237080361604768
1090	0.236799219932034
1091	0.236538743644719
1092	0.235776905381854
1093	0.235259805847446
1094	0.234820713896706
1095	0.234418490950325
1096	0.234565783169483
1097	0.234408668126988
1098	0.234295218682449
1099	0.234033626654117
1100	0.233671620040186
1101	0.233271732136451
1102	0.232749016754247
1103	0.2323291831609
1104	0.231888993726699
1105	0.231533267999142
1106	0.231379528751169
1107	0.231007061112768
1108	0.230501709496443
1109	0.230045614997051
1110	0.229664907723993
1111	0.229232931695198
1112	0.229061052173187
1113	0.228855755369263
1114	0.228594889672644
1115	0.228336798895614
1116	0.227896755612864
1117	0.227367022685465
1118	0.226941975003455
1119	0.22639417281386
1120	0.225907581064629
1121	0.225504362560639
1122	0.225052362528627
1123	0.224663458676646
1124	0.224127500403732
1125	0.223625978582267
1126	0.222904854203005
1127	0.221967402097386
1128	0.221376151990474
1129	0.220933643164125
1130	0.220526045764142
1131	0.220265838976679
1132	0.219644786271157
1133	0.21911084354869
1134	0.218438620032515
1135	0.217973424450205
1136	0.217593384055343
1137	0.217137264593134
1138	0.216786210326871
1139	0.216315926108348
1140	0.215656473784897
1141	0.215235701646596
1142	0.214930793577835
1143	0.214491587763537
1144	0.214093955112827
1145	0.213765086711215
1146	0.213027122030925
1147	0.212405529604503
1148	0.212151588920761
1149	0.211630075360602
1150	0.211060752049412
1151	0.210649375919104
1152	0.210081959066663
1153	0.209133893755666
1154	0.208505158519071
1155	0.208102222712479
1156	0.207476476988438
1157	0.206954607367225
1158	0.206237478706255
1159	0.205280212753344
1160	0.204398782111959
1161	0.203477693394664
1162	0.202421770947988
1163	0.201475316697287
1164	0.20081875595165
1165	0.200173923381894
1166	0.199445478364516
1167	0.198872289332337
1168	0.19820576268837
1169	0.197470470984077
1170	0.197044561285428
1171	0.196530690424716
1172	0.196039939855129
1173	0.195499485038937
1174	0.194967960628457
1175	0.194391262523818
1176	0.193806279049423
1177	0.193229072086335
1178	0.192673913911125
1179	0.192013504454513
1180	0.191257528699483
1181	0.190521159786878
1182	0.189815455493697
1183	0.189167430058504
1184	0.1886227969223
1185	0.188056241028721
1186	0.187399110261122
1187	0.186825056614698
1188	0.186511463866981
1189	0.1861388993443
1190	0.185755246241091
1191	0.185352568828042
1192	0.18522678144073
1193	0.185229458710965
1194	0.185115138233094
1195	0.185168433009176
1196	0.185216755874215
1197	0.184994653799575
1198	0.185055858100988
1199	0.185417662422852
1200	0.185755276548053
1201	0.18587053451929
1202	0.186033229111767
1203	0.18620566123834
1204	0.186278101355389
1205	0.186385116408142
1206	0.186604841078611
1207	0.186737460989858
1208	0.186800022285204
1209	0.187053389212301
1210	0.187280720176118
1211	0.187427256361635
1212	0.187591286128947
1213	0.187731371608531
1214	0.187670584776323
1215	0.187822722230557
1216	0.188203096017709
1217	0.188356604844561
1218	0.18844489487666
1219	0.188606239167223
1220	0.188605427119281
1221	0.18862352472059
1222	0.188943818699705
1223	0.189156569157946
1224	0.189255447443309
1225	0.189375899388853
1226	0.189302355370561
1227	0.189206134462047
1228	0.189225383228796
1229	0.189323079572582
1230	0.189352029325436
1231	0.189276710565736
1232	0.189282621965212
1233	0.18931104767471
1234	0.189246159955739
1235	0.189197637870755
1236	0.189195692530386
1237	0.189161129981262
1238	0.18904235865447
1239	0.188910531874605
1240	0.188783349597497
1241	0.188628205880322
1242	0.188570978102468
1243	0.188514850928092
1244	0.188355273315404
1245	0.188282547020596
1246	0.188250388896111
1247	0.188137483161899
1248	0.188036221641558
1249	0.187981432367123
1250	0.187824683078823
1251	0.187617668208383
1252	0.187547016902092
1253	0.187325402214602
1254	0.186908730085747
1255	0.186696190916362
1256	0.186679596859035
1257	0.186576321257965
1258	0.186531451659373
1259	0.186396066788038
1260	0.186230504609283
1261	0.185978405547997
1262	0.185651992922803
1263	0.185474877656711
1264	0.185453874801698
1265	0.185261442121519
1266	0.185051189691633
1267	0.184923019641102
1268	0.184780349265833
1269	0.184640793235919
1270	0.184486066011377
1271	0.184265363036566
1272	0.183858769532194
1273	0.18352678406582
1274	0.183339687403317
1275	0.183064600304914
1276	0.182816039223676
1277	0.182607980293999
1278	0.182444939299476
1279	0.182375789939078
1280	0.182207532857374
1281	0.18204249836102
1282	0.18183303618066
1283	0.181534393392215
1284	0.181209345374002
1285	0.180951452410587
1286	0.180767099734551
1287	0.180516547683842
1288	0.180231315727815
1289	0.180042576212363
1290	0.17983761587126
1291	0.179498732552886
1292	0.179199364905118
1293	0.179032621769088
1294	0.178819628935199
1295	0.178578408092932
1296	0.17842423177022
1297	0.178149778065079
1298	0.177827159875327
1299	0.177824901380691
1300	0.177788366533959
1301	0.177360985344541
1302	0.177053959206545
1303	0.17690671454735
1304	0.176713357321477
1305	0.176498201393252
1306	0.176512478926432
1307	0.176499442621234
1308	0.176038364640247
1309	0.175669258937664
1310	0.175639595254773
1311	0.175523274704094
1312	0.175268658272141
1313	0.175146139496715
1314	0.174972722984655
1315	0.174528862545509
1316	0.174245820212675
1317	0.174204772173793
1318	0.173982562882564
1319	0.173723276204056
1320	0.173461290717745
1321	0.173011161890199
1322	0.172603512161984
1323	0.172435897930351
1324	0.172371019058886
1325	0.172154077611836
1326	0.171857653871896
1327	0.171700040680603
1328	0.17149200177545
1329	0.171238106153192
1330	0.170993922700366
1331	0.170813771923398
1332	0.17050744722281
1333	0.170128552817811
1334	0.170081643627194
1335	0.169982411341028
1336	0.169642160929455
1337	0.169410894880435
1338	0.169161463636055
1339	0.168771526248813
1340	0.168447370861133
1341	0.168191691133592
1342	0.167850165505652
1343	0.167522030557768
1344	0.16726744516471
1345	0.166922824551705
1346	0.166499753442449
1347	0.166041830124229
1348	0.165568037259792
1349	0.165193347959875
1350	0.16481890841468
1351	0.164393031009933
1352	0.163915496003414
1353	0.163332907304229
1354	0.162731611039199
1355	0.162182304438008
1356	0.161677349292775
1357	0.161141785458432
1358	0.160607609076625
1359	0.160035219204787
1360	0.159446294928509
1361	0.158811266761512
1362	0.158222906713643
1363	0.157774328375275
1364	0.157304455497926
1365	0.156729600566211
1366	0.156172491075458
1367	0.155588422379786
1368	0.154953413224904
1369	0.15435563393051
1370	0.153799785317955
1371	0.153229003379368
1372	0.152584861592426
1373	0.151989177001725
1374	0.151433821986202
1375	0.150798276191349
1376	0.150239534681504
1377	0.149669760871147
1378	0.149009929928973
1379	0.148538814378991
1380	0.148060131852514
1381	0.147455127688061
1382	0.147183483775087
1383	0.147000309548194
1384	0.14652071358985
1385	0.146102823695031
1386	0.145872189427971
1387	0.145587867674378
1388	0.145231653891459
1389	0.144901341915559
1390	0.144684199979814
1391	0.144391000561728
1392	0.144056686234678
1393	0.143798699967146
1394	0.143618304599589
1395	0.143418406911986
1396	0.143125310602015
1397	0.142969467130068
1398	0.1429635234633
1399	0.142847435865764
1400	0.142521008759775
1401	0.142199180036328
1402	0.142026846200441
1403	0.1418622870715
1404	0.141716604412115
1405	0.141602077883726
1406	0.141431503206412
1407	0.14123570154547
1408	0.14107285090917
1409	0.140876393396418
1410	0.140609573104161
1411	0.140384878045844
1412	0.140243412033906
1413	0.140086944335983
1414	0.139871940896103
1415	0.139678383357934
1416	0.139524228322994
1417	0.139413072579365
1418	0.139394987277494
1419	0.13934517702393
1420	0.139153228963509
1421	0.138961565841305
1422	0.138833165212387
1423	0.138695497279434
1424	0.138611891130133
1425	0.138596409481918
1426	0.138609152519041
1427	0.138576502679961
1428	0.13852156209654
1429	0.138462673460657
1430	0.138506577892117
1431	0.138615122552214
1432	0.138688892074726
1433	0.138711539734274
1434	0.138716309043523
1435	0.138760597131559
1436	0.138812506574612
1437	0.138876824134088
1438	0.138952743325194
1439	0.138915224081519
1440	0.138860240488616
1441	0.138943880537983
1442	0.13901409421791
1443	0.139015312062169
1444	0.139020336888677
1445	0.139040822910071
1446	0.139029218892821
1447	0.138997668498196
1448	0.139066465694159
1449	0.139121690880014
1450	0.139093325657942
1451	0.139127332262915
1452	0.139180833941301
1453	0.139083960695182
1454	0.138996156806348
1455	0.139066786016405
1456	0.13903704668371
1457	0.138924699201557
1458	0.138911689654771
1459	0.13886605289021
1460	0.138765987783917
1461	0.138704768024034
1462	0.138770956869963
1463	0.138699839449574
1464	0.138513626750876
1465	0.138442484396258
1466	0.138405864870154
1467	0.138301697888302
1468	0.138220218795832
1469	0.138173811941184
1470	0.138116599086326
1471	0.138072520267839
1472	0.137981680960545
1473	0.137843022655295
1474	0.137790454207274
1475	0.137792503707212
1476	0.137766290037509
1477	0.137686184027003
1478	0.137530748765932
1479	0.137435524484105
1480	0.13747109071141
1481	0.137476314980779
1482	0.137339198422174
1483	0.137179415028525
1484	0.137110526315882
1485	0.137025191445135
1486	0.13691025514744
1487	0.136868073483664
1488	0.13677094551866
1489	0.13660699352048
1490	0.136598016671529
1491	0.136515095392693
1492	0.136213718083607
1493	0.136139060883468
1494	0.136222452288656
1495	0.136137397191541
1496	0.136066933786838
1497	0.136050777819979
1498	0.136011511372012
1499	0.13595232388227
1500	0.135834678504938
1501	0.135740879083136
1502	0.135631504016139
1503	0.135402106160059
1504	0.135249570963575
1505	0.135226870641135
1506	0.135054674097589
1507	0.13488133760402
1508	0.134926474659619
1509	0.134928644413796
1510	0.134822252205163
1511	0.134739364686264
1512	0.134610308130003
1513	0.134402806286508
1514	0.1342697441057
1515	0.134293671791644
1516	0.134187441308161
1517	0.133989778694059
1518	0.133831996819698
1519	0.133631458838713
1520	0.133453672589808
1521	0.133320630856499
1522	0.133218883128993
1523	0.133131065289683
1524	0.132997276245644
1525	0.132909717512984
1526	0.132810005844991
1527	0.13272144623701
1528	0.132687571420587
1529	0.13259631165682
1530	0.132416655579508
1531	0.132190039032405
1532	0.131975072656722
1533	0.131822449001733
1534	0.131737187039852
1535	0.131642022278361
1536	0.131467549521947
1537	0.131266912489005
1538	0.131099211832129
1539	0.13106681636797
1540	0.131060274257702
1541	0.130882208085131
1542	0.130726107514605
1543	0.130603680733331
1544	0.130392504645858
1545	0.130220138060846
1546	0.130121438450056
1547	0.129984482042138
1548	0.129766936588842
1549	0.129655285097324
1550	0.129653777839799
1551	0.129586243776605
1552	0.129475397068881
1553	0.129377779745039
1554	0.129248720616026
1555	0.129074630356354
1556	0.128990608717767
1557	0.128981536750675
1558	0.128893848172168
1559	0.128759182087424
1560	0.128637351137189
1561	0.128500638101908
1562	0.128363200626152
1563	0.128266362148357
1564	0.128223180055097
1565	0.128139189041439
1566	0.128001957336634
1567	0.127990977575819
1568	0.127924821458664
1569	0.127666695937343
1570	0.127496790191908
1571	0.127362342535766
1572	0.127227308647929
1573	0.127204450957079
1574	0.127088358397931
1575	0.126846427674048
1576	0.126617861554146
1577	0.126401721687021
1578	0.126239023285129
1579	0.126135415711694
1580	0.126059052601567
1581	0.126026787398681
1582	0.12590442195138
1583	0.125715810238894
1584	0.125585128070777
1585	0.125385250682625
1586	0.125239288388136
1587	0.125226600173782
1588	0.125102762556254
1589	0.124885683264563
1590	0.124688671648893
1591	0.124455211905889
1592	0.124193377375012
1593	0.123980328749996
1594	0.123772652047467
1595	0.123502772462806
1596	0.123263792622088
1597	0.123141266674747
1598	0.123008910848351
1599	0.122829312054225
1600	0.122700480374974
1601	0.122478444288513
1602	0.122200691710741
1603	0.122094260937611
1604	0.121993201356094
1605	0.121784633949157
1606	0.12161508226192
1607	0.121465242958741
1608	0.12127147949526
1609	0.121057400639336
1610	0.120764596532473
1611	0.12043559902036
1612	0.120163019874891
1613	0.119867331501029
1614	0.119562702518392
1615	0.119276328946479
1616	0.118951995959043
1617	0.118613683044503
1618	0.11828379927513
1619	0.117975461432836
1620	0.117655118603492
1621	0.117360372317286
1622	0.117151921119931
1623	0.116902253673683
1624	0.116620217633904
1625	0.116348362832993
1626	0.116129379290637
1627	0.115971298381154
1628	0.115691635299617
1629	0.11546383005207
1630	0.115364818108261
1631	0.115174527326048
1632	0.115019255177995
1633	0.114951902482473
1634	0.114795598916426
1635	0.114545714691661
1636	0.114295814000622
1637	0.114162641099966
1638	0.114033837873966
1639	0.113778538575475
1640	0.11350965218914
1641	0.11311267605285
1642	0.112577177991943
1643	0.112119937726448
1644	0.111707406184522
1645	0.111204850657172
1646	0.110573472437194
1647	0.109843499602026
1648	0.109076380781726
1649	0.108279230671846
1650	0.10750969229925
1651	0.106737368955649
1652	0.105752740443359
1653	0.104732381010654
1654	0.103827670590413
1655	0.102878303601703
1656	0.102054503772347
1657	0.101416103956687
1658	0.100711712133533
1659	0.100072671006778
1660	9.96689421561125E-02
1661	9.92640954448065E-02
1662	9.87651503289166E-02
1663	9.82282157814256E-02
1664	9.77329213608454E-02
1665	9.73626451509941E-02
1666	9.71337639163875E-02
1667	9.69740739772272E-02
1668	9.66276347317238E-02
1669	9.62438560490458E-02
1670	9.60004180830983E-02
1671	0.095660962430684
1672	9.52863496745428E-02
1673	9.48937903779691E-02
1674	0.094371336113771
1675	9.39311909953102E-02
1676	9.35804976499071E-02
1677	9.31259792426053E-02
1678	9.25271624382545E-02
1679	9.17714602887425E-02
1680	9.10586945354811E-02
1681	9.03830577538768E-02
1682	0.089610770011579
1683	0.088927210318436
1684	8.80678583381984E-02
1685	0.086962194011086
1686	8.59955741696229E-02
1687	8.50736610991372E-02
1688	8.40390378334328E-02
1689	8.30135004282828E-02
1690	8.20300585957433E-02
1691	8.08607589170526E-02
1692	7.96880964642129E-02
1693	7.88197028685873E-02
1694	7.79713370779871E-02
1695	7.70236408003347E-02
1696	7.60482464723389E-02
1697	7.51150839623341E-02
1698	0.074329230334733
1699	7.35798539650995E-02
1700	7.28163633570934E-02
1701	7.20820820325843E-02
1702	0.071227400994391
1703	0.070417891657481
1704	6.98560792120223E-02
1705	6.91608352607372E-02
1706	6.82652819685265E-02
1707	6.74840750213006E-02
1708	6.66371042394424E-02
1709	6.59794900023821E-02
1710	6.54944179187697E-02
1711	0.065048383316516
1712	6.46718359775478E-02
1713	6.44174123541969E-02
1714	6.42268883165016E-02
1715	6.41652642913001E-02
1716	6.42789532308119E-02
1717	6.44597815020922E-02
1718	6.47028888331114E-02
1719	6.50158827090785E-02
1720	0.065485619058526
1721	6.59040124738287E-02
1722	6.64327386074519E-02
1723	6.68863989833096E-02
1724	6.70767859618773E-02
1725	6.75040406192629E-02
1726	0.068126907912096
1727	6.86803588021781E-02
1728	6.92905381336254E-02
1729	6.96540176047276E-02
1730	6.96744414327866E-02
1731	6.96783315428352E-02
1732	6.98266039521983E-02
1733	7.01077350837117E-02
1734	0.070264474702199
1735	7.02467240565476E-02
1736	7.02980705455655E-02
1737	7.03339588639972E-02
1738	7.02792082948099E-02
1739	7.03094099478045E-02
1740	7.02719938566473E-02
1741	7.01991705494251E-02
1742	7.02872539364014E-02
1743	7.03648368389783E-02
1744	0.07058077266737
1745	7.08290871791055E-02
1746	0.07082927234629
1747	7.08578918027747E-02
1748	7.08389762946092E-02
1749	7.06183830286288E-02
1750	7.06482653399936E-02
1751	7.09154860489949E-02
1752	7.10741142380271E-02
1753	7.12505952177456E-02
1754	0.071475601296473
1755	7.17266307949338E-02
1756	7.19337128905336E-02
1757	7.21778257752451E-02
1758	7.23745788166642E-02
1759	7.24245371128967E-02
1760	7.26096385579697E-02
1761	0.07296205150445
1762	7.31307015233458E-02
1763	7.32664170263195E-02
1764	7.33830815572349E-02
1765	7.33031969389705E-02
1766	7.34405361771154E-02
1767	0.07375383345862
1768	7.39519960585398E-02
1769	0.074163151021402
1770	7.43125832630327E-02
1771	7.42582339556814E-02
1772	7.41964979703152E-02
1773	7.46990055609609E-02
1774	0.075241279339255
1775	7.55884310491518E-02
1776	7.59091325917757E-02
1777	7.60122860498793E-02
1778	7.60117530732976E-02
1779	7.62005758035734E-02
1780	7.64903998847549E-02
1781	7.67312415467833E-02
1782	7.71055041153374E-02
1783	7.73455338048863E-02
1784	7.75457816446491E-02
1785	7.76937416246165E-02
1786	7.76500045454971E-02
1787	7.77072683928978E-02
1788	7.77197157083163E-02
1789	7.79203584923722E-02
1790	7.84388237309532E-02
1791	0.078579671832192
1792	0.078518079629418
1793	7.87130047477911E-02
1794	7.88599476134475E-02
1795	7.88947009807351E-02
1796	7.91429512008309E-02
1797	7.92460430921346E-02
1798	7.90056990852711E-02
1799	7.89758557360106E-02
1800	7.91491956110602E-02
1801	9.33263177949579E-02
1802	9.35534105848608E-02
1803	9.36474756567985E-02
1804	9.34794578939545E-02
1805	9.32094312411231E-02
1806	9.30184595386579E-02
1807	9.28156090338978E-02
1808	9.26067544591596E-02
1809	9.25807738300673E-02
1810	9.24348715851299E-02
1811	9.22184458089946E-02
1812	9.22654294775151E-02
1813	9.18781745235529E-02
1814	9.11294826192989E-02
1815	9.09380765937355E-02
1816	9.07595249576173E-02
1817	9.06319252059582E-02
1818	9.05915259742439E-02
1819	9.12093117960131E-02
1820	9.13767811507413E-02
1821	9.10575825213448E-02
1822	0.091127687367368
1823	9.10564733457057E-02
1824	9.07405431342428E-02
1825	9.11632146280979E-02
1826	0.091357590575415
1827	9.12192256782541E-02
1828	9.07499769182467E-02
1829	9.08659878073669E-02
1830	9.05816651204653E-02
1831	9.02274704576304E-02
1832	9.06751595250576E-02
1833	9.07806091514094E-02
1834	9.06444542857151E-02
1835	9.08612540357969E-02
1836	9.09878100889797E-02
1837	9.08861039014811E-02
1838	9.10217958173833E-02
1839	9.12221553126668E-02
1840	9.18488238072565E-02
1841	9.24525464486383E-02
1842	9.26339679243755E-02
1843	9.26396967659918E-02
1844	9.22029090043276E-02
1845	9.15388184151478E-02
1846	9.16188274792359E-02
1847	9.17204179454849E-02
1848	9.23606603582818E-02
1849	9.23641722722861E-02
1850	9.20323929684267E-02
1851	9.20378370721472E-02
1852	9.21910835293033E-02
1853	9.23690912441187E-02
1854	9.26214419764743E-02
1855	9.25047613091314E-02
1856	9.19702482528893E-02
1857	9.16955077707622E-02
1858	9.17546860997244E-02
1859	9.25998803017066E-02
1860	9.27879160995541E-02
1861	9.28885596294725E-02
1862	9.27720281929906E-02
1863	9.28186262093279E-02
1864	9.26251735815232E-02
1865	9.24473677242964E-02
1866	9.25656843976817E-02
1867	0.092490235239194
1868	9.19952850018463E-02
1869	9.19516956788969E-02
1870	9.21412953053529E-02
1871	9.23105651708028E-02
1872	9.26113743324087E-02
1873	0.093090717558832
1874	9.32047615806739E-02
1875	9.28894316457578E-02
1876	9.28276280657169E-02
1877	9.31170356176797E-02
1878	9.30797044692738E-02
1879	0.093080500874611
1880	0.093086130246659
1881	0.092772777004857
1882	9.26385354191028E-02
1883	9.26341136114886E-02
1884	9.28520612955849E-02
1885	9.29348574435158E-02
1886	9.25816489898187E-02
1887	9.17369341298155E-02
1888	9.14307632273967E-02
1889	9.10278859919398E-02
1890	9.03906320820859E-02
1891	8.99645319701161E-02
1892	8.98374796888478E-02
1893	8.95992777230096E-02
1894	8.92510127844036E-02
1895	8.92489126544761E-02
1896	8.91324919636909E-02
1897	8.87747975652347E-02
1898	8.82154626274655E-02
1899	0.087760480183583
1900	8.76444571123908E-02
1901	8.78502800415706E-02
1902	8.76647529878371E-02
1903	8.74633701739315E-02
1904	8.75253203061167E-02
1905	8.75297613164362E-02
1906	8.74411011168433E-02
1907	8.74721527138946E-02
1908	8.77709309110711E-02
1909	8.76545883635588E-02
1910	8.75235143301121E-02
1911	8.74981079301075E-02
1912	0.087731744654316
1913	8.76971625324353E-02
1914	8.73577085199343E-02
1915	8.73106218920273E-02
1916	0.087468623874892
1917	8.74147953749341E-02
1918	8.72456579799109E-02
1919	8.73907809924012E-02
1920	8.80479677397664E-02
1921	8.77472203459207E-02
1922	8.73976544440149E-02
1923	0.087582857788662
1924	8.74386557549435E-02
1925	8.68159192743459E-02
1926	8.65503877507994E-02
1927	8.63767055730219E-02
1928	8.63875513146349E-02
1929	8.66735235558048E-02
1930	8.66949544632572E-02
1931	0.087036371029562
1932	8.69016412612769E-02
1933	8.64025257979366E-02
1934	8.59976646014278E-02
1935	8.60078855473089E-02
1936	0.086565111868298
1937	0.086442208222173
1938	8.60764514770888E-02
1939	0.086018395202249
1940	0.085769170885723
1941	8.55695539749053E-02
1942	8.56898433627626E-02
1943	0.085776855883552
1944	8.57144438570079E-02
1945	8.55613775877639E-02
1946	8.58688905855867E-02
1947	8.60570949892801E-02
1948	0.085923367092644
1949	8.53789259887623E-02
1950	8.52640763996449E-02
1951	8.51764913162711E-02
1952	8.50526376119994E-02
1953	8.48608374778443E-02
1954	8.51060853586662E-02
1955	8.59239466952697E-02
1956	8.59647707102399E-02
1957	8.55720016431946E-02
1958	8.58599467721003E-02
1959	8.60610356143496E-02
1960	8.58597311146325E-02
1961	8.57783192332297E-02
1962	8.62882979898214E-02
1963	8.63808681609918E-02
1964	8.58433937109008E-02
1965	8.57087530735562E-02
1966	8.58472325212129E-02
1967	8.60085096138661E-02
1968	8.62903206548438E-02
1969	8.63217116555102E-02
1970	0.086479727702562
1971	8.65070855908362E-02
1972	8.63587982476018E-02
1973	8.57376498985011E-02
1974	8.56134541392997E-02
1975	8.56127690496942E-02
1976	8.57344023763547E-02
1977	8.61721100643342E-02
1978	8.63069958657566E-02
1979	8.64321325327507E-02
1980	8.65156726470028E-02
1981	8.63822757171778E-02
1982	0.086359288165682
1983	8.64100622224746E-02
1984	8.64633677874027E-02
1985	8.66587436374025E-02
1986	8.66552194377153E-02
1987	8.65162662874713E-02
1988	8.61309917834501E-02
1989	8.61894647479452E-02
1990	8.63972756436397E-02
1991	8.63222444229939E-02
1992	8.63615305668585E-02
1993	0.086424978728489
1994	8.61964452014088E-02
1995	8.60933291411996E-02
1996	8.63808926307784E-02
1997	0.086406726357402
1998	8.60894116572629E-02
1999	8.59075286068459E-02
2000	8.57530724114505E-02
2001	8.56246294295168E-02
2002	8.55524880095047E-02
2003	8.55198207689074E-02
2004	8.54997390247392E-02
2005	8.56382601339854E-02
2006	8.55432409134292E-02
2007	8.53036975533114E-02
2008	8.51515769406643E-02
2009	8.47299363765778E-02
2010	8.46758770688941E-02
2011	8.49330818524539E-02
2012	8.50937371565696E-02
2013	0.085503749082345
2014	8.57429619184539E-02
2015	8.59016808300582E-02
2016	8.59802448676812E-02
2017	8.59556065783534E-02
2018	8.58441080236039E-02
2019	8.56559746141826E-02
2020	0.085137307235349
2021	8.50419135019216E-02
2022	8.52094847923424E-02
2023	8.51410444353543E-02
2024	8.50313956568749E-02
2025	8.51446711591147E-02
2026	8.53063077984946E-02
2027	0.085338358284864
2028	0.085643608646045
2029	8.57843844351245E-02
2030	0.085784520554703
2031	8.54858020133527E-02
2032	0.085264683284485
2033	8.49560148601193E-02
2034	8.48440587278789E-02
2035	8.46576147639136E-02
2036	8.46316685068589E-02
2037	8.50315216703366E-02
2038	8.49927718355484E-02
2039	8.46853898990162E-02
2040	8.45458437845538E-02
2041	8.42547734790128E-02
2042	8.40834346846386E-02
2043	8.39242542967914E-02
2044	0.08398509090567
2045	8.41135666413827E-02
2046	8.45969066212934E-02
2047	8.45513353035084E-02
2048	8.44028924551791E-02
2049	8.45064442644883E-02
2050	0.084426315761514
2051	8.43469174645262E-02
2052	8.46783886921862E-02
2053	0.084681020642032
2054	8.42461322344917E-02
2055	8.39572186375804E-02
2056	8.38076444841491E-02
2057	8.35427253166962E-02
2058	8.28795690805967E-02
2059	8.26402245150836E-02
2060	8.26422812798919E-02
2061	8.26638754203211E-02
2062	0.08295000193719
2063	8.33781686389427E-02
2064	8.33437547023415E-02
2065	0.083064346865169
2066	8.28859654685648E-02
2067	8.24646647886155E-02
2068	8.21397789905748E-02
2069	8.19610347046184E-02
2070	8.16789111379977E-02
2071	8.10819826001734E-02
2072	8.09083098102487E-02
2073	8.09396392800958E-02
2074	8.09770354859003E-02
2075	8.14167297702951E-02
2076	8.15456104274232E-02
2077	8.15107866676694E-02
2078	8.15255310414759E-02
2079	8.15755951445404E-02
2080	8.13256356974473E-02
2081	8.11268918755961E-02
2082	8.08865790713699E-02
2083	8.07949384614818E-02
2084	8.05248222379259E-02
2085	8.06154448102462E-02
2086	8.11521360709757E-02
2087	8.12667040997044E-02
2088	0.081352085796293
2089	8.14358855189996E-02
2090	8.12915155722988E-02
2091	8.12974713634316E-02
2092	8.13043107784401E-02
2093	8.14707664731314E-02
2094	0.08219204878067
2095	8.21847450249932E-02
2096	8.18488677610578E-02
2097	0.081392039079513
2098	8.08552980495184E-02
2099	8.06645264827441E-02
2100	0.080484016912469
2101	8.07775453430342E-02
2102	8.08733039308556E-02
2103	8.09993545250851E-02
2104	8.07093617849216E-02
2105	8.03260408032829E-02
2106	0.080075785966608
2107	7.94345359263934E-02
2108	7.89715546933649E-02
2109	7.87103670845504E-02
2110	7.85086228896606E-02
2111	7.83472126685899E-02
2112	7.80616952350426E-02
2113	7.78811293498757E-02
2114	7.77447075978117E-02
2115	7.76795015702752E-02
2116	7.70945468934863E-02
2117	7.67954731735766E-02
2118	7.71031207134036E-02
2119	7.69064939707656E-02
2120	7.65538319773159E-02
2121	0.076307885583955
2122	7.60628048308515E-02
2123	7.55929631389109E-02
2124	7.50746175004007E-02
2125	7.45488198985498E-02
2126	7.37448040514791E-02
2127	7.31319564939581E-02
2128	7.27369529750883E-02
2129	7.21745566815678E-02
2130	7.14835601751319E-02
2131	7.08815131530701E-02
2132	7.03436672966459E-02
2133	6.97135274097405E-02
2134	6.90349188106371E-02
2135	6.83627304015111E-02
2136	6.75716646656844E-02
2137	6.68470321754998E-02
2138	0.066274304039654
2139	6.59040425366222E-02
2140	0.065519464282644
2141	6.51150788737156E-02
2142	6.51766124359981E-02
2143	6.56061891841978E-02
2144	6.56979832307032E-02
2145	6.59468461830364E-02
2146	6.61778923661064E-02
2147	6.60401490544029E-02
2148	6.63162780044407E-02
2149	6.70515170814489E-02
2150	6.75673706178651E-02
2151	6.82180652886178E-02
2152	6.86004145335119E-02
2153	6.92547192055476E-02
2154	6.91076074894398E-02
2155	6.77730817813592E-02
2156	6.73694576517286E-02
2157	6.69520271719825E-02
2158	6.65989288255434E-02
2159	6.68467616735884E-02
2160	6.73181195556185E-02
2161	6.67636622529374E-02
2162	6.61556066802526E-02
2163	6.61067432913049E-02
2164	6.62491972229931E-02
2165	6.63226659786623E-02
2166	6.66419574873128E-02
2167	6.71239914093309E-02
2168	6.76396080175788E-02
2169	6.80961959613723E-02
2170	6.91199515625932E-02
2171	6.94117899263284E-02
2172	6.89014405995211E-02
2173	6.89789578524257E-02
2174	6.92432388019996E-02
2175	6.92726302840584E-02
2176	6.93139489248366E-02
2177	6.95371732402579E-02
2178	6.97917952049216E-02
2179	6.97211576959959E-02
2180	6.96749126393055E-02
2181	0.069688439025814
2182	0.069384850914683
2183	6.90741671278966E-02
2184	6.90746638272391E-02
2185	6.88044779573554E-02
2186	6.81197598783275E-02
2187	0.067556535955619
2188	6.72690546780946E-02
2189	6.71205061189924E-02
2190	6.70920131444526E-02
2191	6.73135451276176E-02
2192	6.74680188630723E-02
2193	6.79546852412156E-02
2194	6.78301941255732E-02
2195	6.70309353727663E-02
2196	6.72567075828204E-02
2197	6.80165693028889E-02
2198	6.79017462591626E-02
2199	6.79284399352793E-02
2200	6.80092413231747E-02
2201	6.72081705038671E-02
2202	6.69466967827298E-02
2203	6.76892677833061E-02
2204	0.067700838018318
2205	6.72075355638406E-02
2206	6.67164093508559E-02
2207	6.58348334613039E-02
2208	6.53589641214175E-02
2209	0.065197765607011
2210	6.46606071231463E-02
2211	6.38058510886761E-02
2212	6.35828861379139E-02
2213	6.31580245022706E-02
2214	6.27683089374249E-02
2215	6.36537181993485E-02
2216	0.064100158940245
2217	6.39826129206684E-02
2218	6.33926299041773E-02
2219	6.35275744871299E-02
2220	6.37447298596307E-02
2221	6.33936006181807E-02
2222	6.31486467112374E-02
2223	6.30529482170413E-02
2224	6.25506502570194E-02
2225	6.17566454551911E-02
2226	6.12727467329102E-02
2227	6.07960075634636E-02
2228	0.05944351765684
2229	5.86259302265641E-02
2230	5.85976012993911E-02
2231	5.82564882704579E-02
2232	5.75626399489213E-02
2233	5.70710986546345E-02
2234	5.69118043250403E-02
2235	5.66122993921888E-02
2236	5.63198694319471E-02
2237	5.57919125289282E-02
2238	5.51663925913788E-02
2239	5.44676882155854E-02
2240	5.36174562536237E-02
2241	5.26178696952487E-02
2242	5.11575415957826E-02
2243	5.02723356102119E-02
2244	4.94893905777901E-02
2245	0.048773297014662
2246	4.87788179636588E-02
2247	4.91689230443162E-02
2248	4.87411337506089E-02
2249	4.78779080254174E-02
2250	4.65609490586416E-02
2251	0.045011549797748
2252	4.39357676728225E-02
2253	4.29225909459835E-02
2254	4.23529616660159E-02
2255	4.22490985673638E-02
2256	4.17797199301046E-02
2257	0.041550788546574
2258	4.10600985394656E-02
2259	4.03862900011529E-02
2260	3.95062114708187E-02
2261	3.82139517636155E-02
2262	3.75905593113971E-02
2263	3.69991697329333E-02
2264	3.66440097640165E-02
2265	3.68556786238239E-02
2266	3.68731383532122E-02
2267	3.72018000668646E-02
2268	3.67405408771152E-02
2269	3.57195361363892E-02
2270	3.53555377600935E-02
2271	3.44674216563195E-02
2272	3.41729954769435E-02
2273	3.51270040299483E-02
2274	3.51842351400792E-02
2275	3.45581918445386E-02
2276	3.44209674814399E-02
2277	3.44190861937874E-02
2278	3.43501667812157E-02
2279	3.47813233503315E-02
2280	3.46111011304236E-02
2281	3.39140287886555E-02
2282	3.32607462115723E-02
2283	3.19576194984545E-02
2284	3.14017611689746E-02
2285	3.14573919796731E-02
2286	3.10665649453106E-02
2287	0.030774417018941
2288	3.06147259231351E-02
2289	2.99752108395607E-02
2290	2.97200882542904E-02
2291	3.06403596357933E-02
2292	3.18544153976775E-02
2293	3.11395626491832E-02
2294	3.01776770042935E-02
2295	2.99150200532777E-02
2296	2.82050076416185E-02
2297	2.82839151652098E-02
2298	2.94625081949438E-02
2299	2.93219962779834E-02
2300	2.83377504612085E-02
2301	2.81752299187336E-02
2302	2.79036528601883E-02
2303	2.78604065777187E-02
2304	2.79157946989581E-02
2305	2.84633053581822E-02
2306	2.97783642349425E-02
2307	2.99246260944797E-02
2308	2.99633120855188E-02
2309	2.99446842792925E-02
2310	2.89805803351562E-02
2311	2.88676842560926E-02
2312	2.93636561453833E-02
2313	2.95262972218583E-02
2314	2.97213779925055E-02
2315	2.97021587064856E-02
2316	2.90105924286271E-02
2317	2.98534490812778E-02
2318	3.23746556196483E-02
2319	3.22737686660046E-02
2320	3.15703367008972E-02
2321	0.031503211914248
2322	2.93487063696799E-02
2323	0.028630301321152
2324	0.029949455082242
2325	3.04161714042772E-02
2326	3.05627166088526E-02
2327	0.030208572544234
2328	2.96240044166557E-02
2329	2.96078353277285E-02
2330	2.92844556948871E-02
2331	0.028872270491392
2332	2.89091611532464E-02
2333	2.90694154598571E-02
2334	2.89343540710427E-02
2335	2.86525124259713E-02
2336	2.93591693653515E-02
2337	2.89388814006955E-02
2338	2.67436168004208E-02
2339	2.56757134371646E-02
2340	2.41072177667061E-02
2341	2.43419663526307E-02
2342	2.67764927214684E-02
2343	2.77463883038222E-02
2344	2.93798739833752E-02
2345	3.02928250683711E-02
2346	2.94059733932833E-02
2347	2.97217751942067E-02
2348	3.15131233926818E-02
[truncated: 152 more rows]
