# Supplementary material for: Machine learning-assisted non-destructive plasticizer identification and quantification in historical PVC objects based on IR spectroscopy
Source: Sci Rep. 2022 Mar 23;12:5017. doi: 10.1038/s41598-022-08862-1 (PMC8943100; doi:10.1038/s41598-022-08862-1)
Supplement: Supplementary file 1 — Supplementary Information 1. [file 41598_2022_8862_MOESM1_ESM.zip › Plasticizers_PVC_data/NIR_all/P153_idle.txt]

Wavelength	C:\Documents and Settings\All Users\Application Data\ASD\Indico Pro\Projects\David\P153_idle.txt
350	-8.30150615883562E-02
351	1.81512103163261E-02
352	-3.62084532584327E-02
353	4.64303137046375E-02
354	0.15221141874489
355	1.62488576939046E-02
356	-0.105661390224029
357	-0.107482019736125
358	1.39572125996134E-02
359	7.17539241192973E-02
360	0.082003533429609
361	7.95816359268664E-02
362	4.02932281920187E-02
363	1.94998403648414E-02
364	2.81972803165885E-02
365	-1.27159941246503E-02
366	7.92252196384411E-03
367	7.92705811614907E-02
368	0.044392408167089
369	3.13364757707547E-02
370	3.69867203860893E-02
371	-6.51945747211758E-03
372	-4.47423068024989E-03
373	2.30440615065452E-02
374	2.40775732248882E-02
375	9.63045230301932E-03
376	9.45790194326788E-04
377	0.011246000097698
378	-4.16465948618145E-03
379	-9.62735847360104E-03
380	1.04141333095101E-02
381	1.32958448477655E-02
382	9.79519453063864E-03
383	3.62932105916403E-03
384	-1.14511157674769E-02
385	-1.91295171530791E-02
386	-1.20860285805093E-02
387	1.29304501792867E-02
388	8.42435570212241E-03
389	-4.19347046732412E-03
390	1.37334200527887E-02
391	5.37329944165491E-03
392	-8.83280331257636E-03
393	-4.46069336240442E-03
394	-0.014749577811712
395	-1.12644291553643E-02
396	1.45616810608701E-02
397	9.88810476756855E-03
398	5.6622410414058E-03
399	8.79723276613547E-03
400	-7.58600689030586E-03
401	-1.25277273068555E-02
402	-3.35909530699312E-03
403	5.15147012939057E-03
404	6.94825105913837E-03
405	3.95196502896814E-03
406	1.69861893333492E-03
407	7.09201986997278E-03
408	9.19468391123021E-03
409	1.37751606260348E-04
410	1.25279153671488E-03
411	7.85853437444874E-03
412	1.31064041189437E-02
413	9.24982854891731E-03
414	2.77006552741388E-03
415	-1.86283679612233E-03
416	-1.52626270239579E-03
417	4.11471065581702E-03
418	9.99553198090722E-03
419	6.91557663075854E-03
420	-3.35352566205352E-04
421	-4.71947608132541E-03
422	6.26773390600298E-04
423	2.39205083998619E-03
424	3.46897151967534E-03
425	7.2447024303787E-03
426	5.86337654328143E-03
427	1.75360942633627E-03
428	-1.67723722694542E-03
429	7.434761873991E-04
430	2.70612315432234E-03
431	1.74067407698879E-03
432	-1.08657799879235E-03
433	-7.40742635727178E-04
434	1.10968815559299E-03
435	-1.57337301930792E-03
436	-1.95114719507008E-03
437	1.07930009011909E-04
438	2.58977929902315E-03
439	3.93796546713827E-03
440	2.89999778719775E-03
441	-3.9846676170732E-04
442	-8.56126807776583E-04
443	1.03483567446944E-03
444	3.75337857428181E-03
445	4.30228410659039E-03
446	3.25447697863503E-03
447	1.37407907377261E-03
448	-2.11436706788428E-04
449	-5.69787888759481E-04
450	8.16020547320749E-06
451	4.61449871707694E-04
452	2.67003434525958E-03
453	4.29630272287512E-03
454	2.49095220196823E-03
455	-4.67955072220988E-04
456	-1.23681162162921E-03
457	1.51075985048581E-03
458	2.1401672257373E-03
459	1.80217612922752E-03
460	1.6408338053719E-03
461	2.7251871938125E-03
462	3.0659927231763E-03
463	2.43001471747684E-03
464	2.04392017885615E-03
465	1.81423252413685E-03
466	1.69682814305368E-03
467	1.66785778215865E-03
468	3.1188180008776E-03
469	3.83235208114501E-03
470	1.84822527347975E-03
471	7.55706282174117E-04
472	4.59417516729875E-04
473	6.71185298478015E-04
474	1.7415206466946E-03
475	2.30307372302705E-03
476	2.15879551932004E-03
477	2.80712172813383E-03
478	2.00371219435601E-03
479	7.62547787827515E-04
480	2.04479077863963E-03
481	3.00851915467805E-03
482	3.39161464590509E-03
483	3.49407570633352E-03
484	2.02029011824204E-03
485	8.55980900815238E-04
486	1.46514354104573E-03
487	2.74913906052492E-03
488	2.71242381045144E-03
489	1.09958605879766E-03
490	6.278928653175E-04
491	9.97379218948978E-04
492	1.67251025433557E-03
493	1.65610097903217E-03
494	2.26586538594927E-03
495	2.71312743674848E-03
496	1.7367102262998E-03
497	2.84825085212809E-03
498	3.94158116407482E-03
499	2.95679529103414E-03
500	2.8380714731645E-03
501	2.80947998697259E-03
502	2.62507034230743E-03
503	3.94408478026236E-03
504	4.54881057835379E-03
505	4.4458994541168E-03
506	6.0849116984549E-03
507	6.70745560505412E-03
508	6.3723316485627E-03
509	6.39156345827951E-03
510	8.05637714255049E-03
511	9.93086641314739E-03
512	0.01045597250028
513	1.12086883674053E-02
514	1.23524941549347E-02
515	1.36868133828186E-02
516	1.41828330217759E-02
517	1.58535125531934E-02
518	1.86992396088183E-02
519	2.02198186858583E-02
520	0.021185547279979
521	2.21412416366315E-02
522	2.36571886461761E-02
523	2.41463735758055E-02
524	2.46712057769515E-02
525	2.65217533450834E-02
526	2.79201028222212E-02
527	2.88179809724722E-02
528	2.94453622564688E-02
529	3.03244586765315E-02
530	3.05358819031105E-02
531	3.03038968055726E-02
532	3.17192641849538E-02
533	3.25337193845856E-02
534	3.24730611077343E-02
535	0.032270997090798
536	3.28749082063284E-02
537	3.34288033046235E-02
538	3.29023893092852E-02
539	3.30818417372012E-02
540	3.33305274090648E-02
541	3.31041817241118E-02
542	3.28659083569428E-02
543	0.033135852612782
544	3.37370185781809E-02
545	3.32813022698941E-02
546	3.35569897525676E-02
547	3.42846586536617E-02
548	3.40431924203593E-02
549	3.40111114057613E-02
550	3.41994259906764E-02
551	3.43763144662801E-02
552	3.47710526491285E-02
553	3.53864591985793E-02
554	3.61192357602134E-02
555	3.65795617214812E-02
556	0.037231240461927
557	3.81700636726448E-02
558	3.89003240900272E-02
559	4.02759100241807E-02
560	4.21393077746128E-02
561	4.37988813731771E-02
562	4.55719603127128E-02
563	4.74690128979236E-02
564	4.94873218844115E-02
565	5.18085426701877E-02
566	0.054591260152988
567	5.78124742645173E-02
568	6.09863249950465E-02
569	6.42516557648496E-02
570	6.75142326221776E-02
571	7.02793636297805E-02
572	7.36165023478381E-02
573	7.74518113872134E-02
574	8.10946659345571E-02
575	0.084744712092082
576	8.82120485789173E-02
577	9.13463441821839E-02
578	9.47159361512572E-02
579	9.80939873041929E-02
580	0.101314971209842
581	0.104420725496207
582	0.107380669423493
583	0.110098956180381
584	0.112375230213889
585	0.114583687355895
586	0.116840711698027
587	0.119117739224222
588	0.121240184475374
589	0.123104974871326
590	0.124702931204875
591	0.126350497377796
592	0.127557717088879
593	0.128269222409339
594	0.129269363582702
595	0.130222238089334
596	0.131072995506026
597	0.131927953469206
598	0.132687981204981
599	0.133034863367747
600	0.132718768146345
601	0.132330990646233
602	0.132132983882462
603	0.132160188606289
604	0.132046583222078
605	0.132180475075134
606	0.13248918047639
607	0.132225599154616
608	0.132011871349304
609	0.131742971439542
610	0.13097589033252
611	0.130552584294023
612	0.129957340192409
613	0.12848500577233
614	0.126917949751182
615	0.126091009562052
616	0.126148221246129
617	0.125591113337811
618	0.125103612045389
619	0.124828037534883
620	0.124480884969111
621	0.124510860049859
622	0.124495930495523
623	0.123966352986487
624	0.123957882625162
625	0.124024453209365
626	0.123875776699567
627	0.123984531515431
628	0.123843025307531
629	0.123386008367754
630	0.122976060282182
631	0.122896211688411
632	0.122885460240929
633	0.122480067753487
634	0.122080398384144
635	0.121762730406358
636	0.121496569716314
637	0.121009122902358
638	0.120630469714204
639	0.120514733361122
640	0.120520290790692
641	0.120410684191875
642	0.120009231114444
643	0.119201384165314
644	0.118946481519917
645	0.118983843187212
646	0.118800039579256
647	0.118517556982821
648	0.118138009164204
649	0.117744050449142
650	0.117646266895167
651	0.117544046098564
652	0.117323342023332
653	0.117005704883276
654	0.116953269528491
655	0.117043728967064
656	0.116986796212626
657	0.116595086735381
658	0.116331211133956
659	0.116470072788878
660	0.116595506400267
661	0.116560212192657
662	0.116397035389033
663	0.116349866114443
664	0.11631762040805
665	0.116357756379629
666	0.116527327299919
667	0.116285350046138
668	0.116041096295959
669	0.116084282936907
670	0.115830222255037
671	0.115514880944667
672	0.115245066490255
673	0.114948490389566
674	0.114826980093654
675	0.114702399185275
676	0.114244155401774
677	0.113697653403662
678	0.113168579354927
679	0.112695350336113
680	0.112192918065615
681	0.111469190020779
682	0.110627113448804
683	0.110259710412222
684	0.109736884353194
685	0.10904465139627
686	0.108455461945554
687	0.108114777420501
688	0.108037929762243
689	0.108117336453287
690	0.107893523828077
691	0.107846066624453
692	0.108051461954292
693	0.107863704425984
694	0.108056820728416
695	0.108474631492212
696	0.108552050855625
697	0.108853316342407
698	0.109203304128754
699	0.109414693087008
700	0.109823348915862
701	0.110157966594567
702	0.110309110167715
703	0.110404276980238
704	0.110660847375236
705	0.111018517059666
706	0.111265648502081
707	0.111361425187027
708	0.111389289091205
709	0.11141877733774
710	0.111359467732603
711	0.111227353413337
712	0.111084481668687
713	0.111084948484967
714	0.110879134207483
715	0.110555390910032
716	0.11039864125317
717	0.110441625890503
718	0.110443210410342
719	0.110243298199299
720	0.110095469935307
721	0.109998341362521
722	0.109881712174451
723	0.109575008242714
724	0.109337935448465
725	0.109207011262956
726	0.109134159322651
727	0.109109139526236
728	0.109260989378791
729	0.109533216898228
730	0.109221887284925
731	0.109154721997595
732	0.109413817672903
733	0.109349727891753
734	0.109299175449759
735	0.109334163970864
736	0.109428577437724
737	0.109383062567809
738	0.109276420900748
739	0.109236532940587
740	0.109487171541711
741	0.109630757575486
742	0.109613216104803
743	0.109623093328976
744	0.109485990821179
745	0.109447706883488
746	0.109713610625701
747	0.109783704668533
748	0.109759409127084
749	0.109730331575753
750	0.109706466471467
751	0.109711921802396
752	0.109752139321985
753	0.109815973317945
754	0.109864420804399
755	0.109798002337175
756	0.109594945629411
757	0.109513187030095
758	0.109495949902366
759	0.109491085635596
760	0.109461967886848
761	0.109192818366928
762	0.108916613177874
763	0.10896117808247
764	0.108957563632465
765	0.10898245596432
766	0.109058982993323
767	0.108956758050214
768	0.108863994121045
769	0.108740490566106
770	0.108394371142045
771	0.108262832108888
772	0.108256898540972
773	0.108185564299467
774	0.108012423626919
775	0.107944851968005
776	0.107964572160929
777	0.10766918134662
778	0.107509550797788
779	0.107459228100536
780	0.107314816301787
781	0.107229517716247
782	0.107120225147131
783	0.106933551581731
784	0.106768352197651
785	0.106667140915384
786	0.106624883860112
787	0.106590874753789
788	0.106525996707805
789	0.106392693281103
790	0.106181016759965
791	0.105961428700402
792	0.105775765662205
793	0.105674278566658
794	0.105746794877971
795	0.10569315583522
796	0.105575365582586
797	0.105588719309903
798	0.105544373262358
799	0.105412847479588
800	0.105244408294443
801	0.105257862693323
802	0.105202746014958
803	0.105076388819527
804	0.105052542979042
805	0.104885189315377
806	0.104696251361186
807	0.10461410437311
808	0.104379151797512
809	0.104394813044539
810	0.104626511137698
811	0.104438353831308
812	0.104311916988645
813	0.1042498473014
814	0.10411920277978
815	0.104004051772749
816	0.103950093210019
817	0.10391674837743
818	0.103674516862986
819	0.10343121060656
820	0.103364946458454
821	0.103589138266014
822	0.103375533833203
823	0.103148105670947
824	0.103244650450516
825	0.103178513893816
826	0.102897677940914
827	0.102563535786073
828	0.102532498387953
829	0.102711806707368
830	0.102756699767244
831	0.102425668159945
832	0.10216580397453
833	0.102062571500863
834	0.102059995915331
835	0.101935499192108
836	0.101823026538433
837	0.101750926570035
838	0.101689384072921
839	0.101452785400875
840	0.10125929065994
841	0.10124628735085
842	0.101381498132348
843	0.101334110872651
844	0.101188340552945
845	0.101174719390469
846	0.100923618393056
847	0.100661950607085
848	0.100532860694513
849	0.10027106590569
850	0.100351548263913
851	0.100510776445939
852	0.100116318562723
853	0.10009155698417
854	0.100086350734573
855	9.98194796011268E-02
856	0.099891897705488
857	0.099732975581653
858	9.94014783039484E-02
859	9.94104496620726E-02
860	9.92433780940195E-02
861	9.89492191694984E-02
862	9.87004917480899E-02
863	9.87031304045079E-02
864	9.86078376627142E-02
865	9.84096698327089E-02
866	0.098436982336736
867	9.83389363019505E-02
868	9.81660638004013E-02
869	9.80387086748339E-02
870	9.79128385950219E-02
871	9.79733598945133E-02
872	9.80622897266936E-02
873	9.76267878238929E-02
874	9.72554588811776E-02
875	9.71661168871484E-02
876	9.73450667231119E-02
877	9.72406988331768E-02
878	9.71098062334267E-02
879	9.70346718832242E-02
880	9.68271623338522E-02
881	9.65004664183065E-02
882	9.63064566262296E-02
883	0.09641932332679
884	9.61178666597432E-02
885	9.59513064279824E-02
886	9.60635982493667E-02
887	9.59505487812863E-02
888	9.56766028682293E-02
889	9.53434495768769E-02
890	9.50814013211906E-02
891	9.49340707838471E-02
892	9.48861514272571E-02
893	9.48707327350068E-02
894	9.47546253282398E-02
895	9.45096365754722E-02
896	9.42141417189594E-02
897	9.39844922341303E-02
898	9.39022740157342E-02
899	9.36073270881349E-02
900	9.31261976996272E-02
901	9.31005827532999E-02
902	9.29419486189483E-02
903	9.27503488720885E-02
904	9.27435430127351E-02
905	9.24248000010932E-02
906	9.24053927732431E-02
907	9.26909540538206E-02
908	0.092361378532374
909	9.21642768656857E-02
910	9.19661959237937E-02
911	9.15174181039237E-02
912	9.14642622701171E-02
913	9.14108143934209E-02
914	9.12842988701021E-02
915	9.14987017199581E-02
916	9.12292801110074E-02
917	9.06214361846347E-02
918	9.01781386691655E-02
919	9.05396770158812E-02
920	9.09316989306868E-02
921	9.09066664738877E-02
922	9.04572899996797E-02
923	9.05248895468748E-02
924	9.06668216208854E-02
925	9.03869178250239E-02
926	0.090604710433017
927	9.06625088257039E-02
928	9.04717498128608E-02
929	0.090496016586866
930	9.01845228886326E-02
931	9.00175584799109E-02
932	9.03314593971578E-02
933	9.02466314617592E-02
934	8.99950357463464E-02
935	0.089796625108361
936	8.98521417117125E-02
937	8.99846726111581E-02
938	8.98700642765868E-02
939	8.94805921082818E-02
940	8.96641286165001E-02
941	8.97931677160795E-02
942	0.089611169907851
943	8.91516105347338E-02
944	0.089098494908885
945	8.93491278711596E-02
946	0.08966194121941
947	0.089754149935309
948	8.97362720031353E-02
949	8.95732318391686E-02
950	8.92273486459853E-02
951	8.89601396441225E-02
952	8.87222979458299E-02
953	8.85639485237102E-02
954	8.87378917227924E-02
955	8.89757821142804E-02
956	8.89502028389738E-02
957	8.85155920323654E-02
958	8.84278923653193E-02
959	8.83397543788697E-02
960	8.81646587859582E-02
961	8.81315714306156E-02
962	8.83744542293885E-02
963	8.82384484430029E-02
964	8.74825265048325E-02
965	8.78467509181221E-02
966	8.79263239267612E-02
967	8.75745908520151E-02
968	8.74647032675445E-02
969	8.71872865674806E-02
970	8.73779079616465E-02
971	8.80265884973412E-02
972	8.73248690286827E-02
973	8.67370907233944E-02
974	8.65443715267789E-02
975	8.65843695633003E-02
976	8.72389472799034E-02
977	8.72663349245651E-02
978	8.65300481173423E-02
979	8.65390581398336E-02
980	8.62575710692619E-02
981	8.62672041270724E-02
982	0.087029732665479
983	8.69240783467192E-02
984	8.63415088594257E-02
985	8.59232769828913E-02
986	8.63279499824769E-02
987	8.52935985177093E-02
988	8.47714473539825E-02
989	8.58813003198938E-02
990	8.62451956021723E-02
991	0.085516067793769
992	8.46300522299163E-02
993	8.48109625377986E-02
994	8.42545022046313E-02
995	8.42891598455172E-02
996	8.49983612754524E-02
997	8.46243721053243E-02
998	8.42528812701728E-02
999	8.40474656322092E-02
1000	8.38738818705743E-02
1001	8.36566544690158E-02
1002	8.35458858214774E-02
1003	8.31206850423099E-02
1004	8.18108329345747E-02
1005	8.13747690096714E-02
1006	8.11674686452757E-02
1007	8.11250709108375E-02
1008	0.081808919715251
1009	8.19481190518566E-02
1010	8.19061820142672E-02
1011	8.18562902580306E-02
1012	8.16983630138574E-02
1013	8.11690804527592E-02
1014	0.081164548528798
1015	8.14099149565877E-02
1016	8.14723737231079E-02
1017	8.16856637248095E-02
1018	8.17584860329722E-02
1019	8.18406272050206E-02
1020	8.16328623306732E-02
1021	8.11589883021431E-02
1022	8.09033424068851E-02
1023	8.04032776297488E-02
1024	0.08014724135101
1025	8.02507025839748E-02
1026	8.02340179703799E-02
1027	8.03881882014108E-02
1028	8.01924555813146E-02
1029	0.08002989222408
1030	7.96873139797846E-02
1031	7.97165411099493E-02
1032	7.97791934154766E-02
1033	7.99110953988679E-02
1034	8.03702080362572E-02
1035	8.06171125578271E-02
1036	8.09900880311644E-02
1037	8.08989336960092E-02
1038	8.05907647185597E-02
1039	8.02420241954664E-02
1040	7.91307180431152E-02
1041	7.87351915349331E-02
1042	7.86968364829239E-02
1043	7.87425421693232E-02
1044	0.078990140271598
1045	7.97745878300647E-02
1046	7.99008963288241E-02
1047	7.99524702240534E-02
1048	7.97639587413301E-02
1049	7.90376408999414E-02
1050	7.88678099277359E-02
1051	7.86994954193456E-02
1052	0.078770292370495
1053	7.94825047551535E-02
1054	7.95546420183013E-02
1055	7.93647766332775E-02
1056	0.079289865284809
1057	0.078848543124491
1058	7.86380711472554E-02
1059	0.078571896936897
1060	7.87476524024075E-02
1061	7.86012838299149E-02
1062	7.81970382112015E-02
1063	7.82897774034381E-02
1064	7.85035213525772E-02
1065	7.86463101308468E-02
1066	7.93725595270666E-02
1067	7.93389495272558E-02
1068	7.86202399261274E-02
1069	7.84019488167797E-02
1070	7.79353009819031E-02
1071	7.78409525894323E-02
1072	7.84839534320851E-02
1073	0.078533816180294
1074	0.078356792963787
1075	7.82425806344467E-02
1076	7.78017419641612E-02
1077	7.73422806775902E-02
1078	7.74523515450242E-02
1079	7.80938474846436E-02
1080	7.81945399429037E-02
1081	7.85174881026942E-02
1082	7.83765544825047E-02
1083	7.75166914443506E-02
1084	7.73112044132878E-02
1085	7.72268793407951E-02
1086	7.72624986087117E-02
1087	7.77966884461858E-02
1088	7.78584859800275E-02
1089	7.77744934604254E-02
1090	7.76779788086184E-02
1091	7.72458823035558E-02
1092	7.69764598029332E-02
1093	7.72365707973031E-02
1094	7.73837613076921E-02
1095	7.74932476449129E-02
1096	7.75331093066113E-02
1097	7.74928050286327E-02
1098	0.077082432321042
1099	0.076997484294698
1100	7.71370030057271E-02
1101	7.71278805117471E-02
1102	7.71819194933089E-02
1103	0.077060839359159
1104	7.68000462871541E-02
1105	7.66230304536781E-02
1106	7.62860954246668E-02
1107	7.60927032995838E-02
1108	7.60436330727565E-02
1109	7.59227255983442E-02
1110	7.57506953393383E-02
1111	7.58446240048132E-02
1112	7.59446761658731E-02
1113	7.58934742446552E-02
1114	7.58114837986968E-02
1115	7.57078823745999E-02
1116	7.55502095571659E-02
1117	7.53209284358356E-02
1118	7.51085875521697E-02
1119	7.47958472579392E-02
1120	7.46745288240698E-02
1121	7.46946523173572E-02
1122	7.44815944315165E-02
1123	7.43556296837105E-02
1124	7.41405166948928E-02
1125	7.36389921145917E-02
1126	7.32521554869748E-02
1127	7.33298350897923E-02
1128	7.30989909505007E-02
1129	7.27922048655607E-02
1130	7.27096089765014E-02
1131	7.24433693207114E-02
1132	7.20293498820197E-02
1133	7.18753849053635E-02
1134	7.19951377236219E-02
1135	7.18666310162412E-02
1136	7.17044954942751E-02
1137	7.16076325507006E-02
1138	7.14146318980638E-02
1139	7.12091153475811E-02
1140	7.10864118615248E-02
1141	7.09652324737704E-02
1142	7.07948977867318E-02
1143	7.06724262162218E-02
1144	7.08238874460387E-02
1145	7.05086745082268E-02
1146	7.00290686766412E-02
1147	6.95979955484867E-02
1148	6.91336670065285E-02
1149	6.89264987005217E-02
1150	6.87365548988236E-02
1151	6.88153031980393E-02
1152	6.85629510010366E-02
1153	0.068242594331962
1154	6.78634373107072E-02
1155	0.067294727574471
1156	6.68669355712534E-02
1157	6.64636780677411E-02
1158	6.59849326948272E-02
1159	6.54442988993681E-02
1160	6.50397161658661E-02
1161	6.45869490835103E-02
1162	0.064378338458156
1163	6.41542203477372E-02
1164	0.063864401998685
1165	6.34679244753922E-02
1166	6.27451141291333E-02
1167	6.22083097231841E-02
1168	6.19874292373739E-02
1169	6.18267749162238E-02
1170	0.061750501711618
1171	6.14991550947325E-02
1172	6.10075993960679E-02
1173	6.07786667150139E-02
1174	6.06837912217223E-02
1175	6.04932798912416E-02
1176	6.04878316758477E-02
1177	6.02775821430429E-02
1178	5.98254459535835E-02
1179	5.94227832682645E-02
1180	0.058962169720458
1181	5.85741521741378E-02
1182	5.82120615404568E-02
1183	5.78264957291974E-02
1184	5.75262938376876E-02
1185	5.72458403797867E-02
1186	5.68823335864506E-02
1187	5.66079255879011E-02
1188	5.64183330415681E-02
1189	5.62781503855207E-02
1190	5.61520708583626E-02
1191	5.60949395510597E-02
1192	5.60115562280618E-02
1193	5.58305889529243E-02
1194	5.59482571249405E-02
1195	5.63012422902966E-02
1196	5.65733768269404E-02
1197	5.69585753650656E-02
1198	5.72051649678229E-02
1199	5.72994757862604E-02
1200	5.75817478785007E-02
1201	5.78142396216464E-02
1202	5.81640666453104E-02
1203	5.85591927995936E-02
1204	5.87568536403943E-02
1205	5.90240809703371E-02
1206	0.059525205865256
1207	5.99056570140468E-02
1208	6.01939322239189E-02
1209	0.060591176087138
1210	6.09851430309892E-02
1211	6.13929420721868E-02
1212	6.20093655192933E-02
1213	6.23574848122613E-02
1214	6.23960614049989E-02
1215	6.27153809435683E-02
1216	6.31096193271475E-02
1217	6.34672985308871E-02
1218	6.39314379458189E-02
1219	6.44237139203798E-02
1220	6.48382224721991E-02
1221	6.51378430312016E-02
1222	0.065456269476567
1223	0.065917394779191
1224	6.63036901343789E-02
1225	6.66125360790852E-02
1226	6.69450041988387E-02
1227	6.72085163098647E-02
1228	6.75040605894576E-02
1229	6.78783182779038E-02
1230	6.82578580801596E-02
1231	6.85561098742233E-02
1232	6.88010034158592E-02
1233	6.89015808310919E-02
1234	6.90895753451651E-02
1235	6.92717070549737E-02
1236	6.95255411476707E-02
1237	6.98488584932779E-02
1238	7.01004846196663E-02
1239	0.070366288888905
1240	7.06238695679641E-02
1241	7.06539763616697E-02
1242	7.06353838484665E-02
1243	7.07086969824526E-02
1244	7.08468103576492E-02
1245	7.12100133732519E-02
1246	7.15798741571394E-02
1247	7.16210580118232E-02
1248	7.15618760626094E-02
1249	7.16145064209485E-02
1250	7.17698572714225E-02
1251	7.21024698016344E-02
1252	7.23610996782735E-02
1253	7.23813692957556E-02
1254	7.24102074367497E-02
1255	0.072488087283273
1256	7.25859509342583E-02
1257	7.26359204623466E-02
1258	7.26651686878219E-02
1259	7.27836728433112E-02
1260	7.28818017695023E-02
1261	7.30667911188805E-02
1262	7.32270888919864E-02
1263	7.33215107512472E-02
1264	7.35036960242935E-02
1265	7.36557268655997E-02
1266	7.37433902216264E-02
1267	7.37578124002254E-02
1268	7.36740329685747E-02
1269	7.37369512739738E-02
1270	7.39837192069483E-02
1271	7.41897530756995E-02
1272	0.07434502513977
1273	7.44406811499212E-02
1274	7.44706433190482E-02
1275	7.46199888356068E-02
1276	7.47411225686973E-02
1277	7.46988980478888E-02
1278	7.47413197011806E-02
1279	7.47413063213417E-02
1280	7.48436501119412E-02
1281	7.51057874105603E-02
1282	7.52622086188413E-02
1283	0.075417947387561
1284	7.55292696791791E-02
1285	7.55613467523762E-02
1286	7.55171239228788E-02
1287	7.54060984072387E-02
1288	7.53796067794704E-02
1289	7.55074248559869E-02
1290	7.55917059936192E-02
1291	7.55892114483847E-02
1292	7.56163530932982E-02
1293	7.57571999684207E-02
1294	7.58367257849812E-02
1295	7.59616777306439E-02
1296	7.62639936604788E-02
1297	7.63523711900313E-02
1298	0.076201828301099
1299	7.61968174821897E-02
1300	7.63471966463204E-02
1301	7.64167560696519E-02
1302	7.65238259661681E-02
1303	7.66387566575928E-02
1304	7.67544630622344E-02
1305	7.68050287590822E-02
1306	0.076798830361539
1307	7.68991200518791E-02
1308	0.077015132120462
1309	7.71139712825895E-02
1310	7.72097741008067E-02
1311	7.73898644586984E-02
1312	7.75349124222969E-02
1313	7.74683090252781E-02
1314	7.73431481438747E-02
1315	7.74131171068013E-02
1316	7.75070129361154E-02
1317	0.077505809747781
1318	7.75695992403627E-02
1319	7.75895368159547E-02
1320	7.75767484334191E-02
1321	0.077628127738154
1322	7.77522900012268E-02
1323	7.78169574562016E-02
1324	7.76854695980146E-02
1325	7.77272201523783E-02
1326	7.80104824582754E-02
1327	7.81545557618147E-02
1328	7.81881507886536E-02
1329	7.81684457964277E-02
1330	7.81722514486098E-02
1331	7.80222484725471E-02
1332	7.80459665591514E-02
1333	7.81542632089993E-02
1334	7.81971510574365E-02
1335	0.078267942313562
1336	7.82382965411517E-02
1337	7.81625664148389E-02
1338	7.82074379931838E-02
1339	7.82703969433065E-02
1340	7.82650867447641E-02
1341	7.82112401372329E-02
1342	7.80921627733165E-02
1343	7.80348740671869E-02
1344	7.79057587164025E-02
1345	7.76061656968724E-02
1346	7.74491975635926E-02
1347	7.72555623063474E-02
1348	7.68691818803608E-02
1349	7.66804861182046E-02
1350	7.66032223893917E-02
1351	7.61663224466908E-02
1352	7.56837957650182E-02
1353	7.54489912716786E-02
1354	7.51369112962997E-02
1355	7.47315915784285E-02
1356	7.42864980736566E-02
1357	7.38823874326892E-02
1358	7.33853367160313E-02
1359	7.28823872886205E-02
1360	7.25066917277693E-02
1361	7.22736369644111E-02
1362	7.19100216658197E-02
1363	7.14506178363723E-02
1364	7.10351487308753E-02
1365	7.05378590438926E-02
1366	0.069959938830649
1367	0.06943697636665
1368	6.89491490303451E-02
1369	6.83880693923525E-02
1370	6.78433833654146E-02
1371	6.72761246329736E-02
1372	6.66008038478778E-02
1373	6.60049307423114E-02
1374	6.55095497923826E-02
1375	6.50007124717781E-02
1376	6.45372910105114E-02
1377	6.41644723731824E-02
1378	6.38068812488089E-02
1379	6.33913361128157E-02
1380	6.29083813945687E-02
1381	6.24667521669739E-02
1382	0.062116763083375
1383	6.17994499035622E-02
1384	6.15562712608858E-02
1385	6.13064509140332E-02
1386	6.09506341007891E-02
1387	6.07523754683033E-02
1388	6.06473576286434E-02
1389	6.06860603003733E-02
1390	0.060568441126976
1391	6.03754479983243E-02
1392	6.02631816500126E-02
1393	0.060093706509033
1394	5.99407678624492E-02
1395	6.00012309977315E-02
1396	6.00508486359827E-02
1397	5.99374669915083E-02
1398	5.99520725476673E-02
1399	6.01072221828576E-02
1400	6.01237811007037E-02
1401	6.00574496297714E-02
1402	6.00581339527913E-02
1403	6.00202625792697E-02
1404	5.99401674926373E-02
1405	5.99696772364996E-02
1406	6.01091534039971E-02
1407	6.01843078243497E-02
1408	0.060149614503175
1409	6.01795095518048E-02
1410	6.02362028182378E-02
1411	6.02334892230695E-02
1412	6.03187635524844E-02
1413	6.04571510531051E-02
1414	6.05109523014819E-02
1415	6.05930444154677E-02
1416	6.07702890210392E-02
1417	6.09547175155161E-02
1418	6.11273389200607E-02
1419	6.13318385469507E-02
1420	6.15308381865715E-02
1421	6.16505650141241E-02
1422	6.17982260600177E-02
1423	6.19151438921273E-02
1424	6.20484388771986E-02
1425	6.21543771388967E-02
1426	6.24279708136734E-02
1427	6.27322385487735E-02
1428	6.30651715151234E-02
1429	6.34695794987697E-02
1430	6.38538580831695E-02
1431	6.42841989078611E-02
1432	0.064794328256705
1433	6.53014466977077E-02
1434	0.065784820585978
1435	6.63253784832603E-02
1436	6.68773393053199E-02
1437	6.73871206625526E-02
1438	6.78901997425642E-02
1439	6.83122619839252E-02
1440	0.068669879895455
1441	6.91479170362715E-02
1442	6.96653496399203E-02
1443	0.070069008543575
1444	7.04998671696897E-02
1445	7.09068726305213E-02
1446	7.12543587103525E-02
1447	7.17130384370263E-02
1448	7.21827951578602E-02
1449	7.26121582975958E-02
1450	7.30856150932946E-02
1451	0.073538977670413
1452	7.39238375367319E-02
1453	7.43055046172113E-02
1454	7.46831286800339E-02
1455	7.50016521535243E-02
1456	7.53326466839284E-02
1457	7.57395137056278E-02
1458	7.60830590675556E-02
1459	7.63709834105759E-02
1460	7.67616439455747E-02
1461	0.077117888955243
1462	7.73898324128988E-02
1463	7.76713831690632E-02
1464	7.79820087240196E-02
1465	0.078307748784756
1466	7.85957646737891E-02
1467	7.88937952098421E-02
1468	7.93029721330935E-02
1469	7.97328574258901E-02
1470	8.00111015258946E-02
1471	8.03255887403607E-02
1472	8.07775040707688E-02
1473	8.11568923228362E-02
1474	8.15203330566457E-02
1475	8.19558632120243E-02
1476	8.23784853218032E-02
1477	8.27429616311799E-02
1478	8.30840590468689E-02
1479	8.34477465027819E-02
1480	8.37418273360696E-02
1481	8.40206101395322E-02
1482	0.08437300030685
1483	8.47523424662093E-02
1484	8.51882307026588E-02
1485	8.55203863381698E-02
1486	8.57790332793735E-02
1487	8.61634360204479E-02
1488	8.65145034109835E-02
1489	8.68076494573962E-02
1490	8.71107013914794E-02
1491	8.74476905117233E-02
1492	8.77992703790368E-02
1493	8.81875137472616E-02
1494	0.088642874579142
1495	8.90143801078761E-02
1496	8.94012115400595E-02
1497	8.97536557239967E-02
1498	0.09002134344411
1499	9.04605854086948E-02
1500	9.09178829582465E-02
1501	9.12852120732697E-02
1502	0.091723608894588
1503	9.21881362480868E-02
1504	9.25967304706462E-02
1505	9.29529649620094E-02
1506	0.093367144520844
1507	9.37925209326666E-02
1508	9.41361518939225E-02
1509	0.09450028773742
1510	9.48399391168565E-02
1511	9.51612741717189E-02
1512	0.095470776029756
1513	9.57623796535122E-02
1514	9.60973833467032E-02
1515	9.64469239019099E-02
1516	9.68229264813782E-02
1517	9.72982632923361E-02
1518	9.76801799310551E-02
1519	9.80158189895475E-02
1520	9.83815613333783E-02
1521	9.86875491037661E-02
1522	9.90139016799008E-02
1523	9.93608401739979E-02
1524	0.099800593824494
1525	0.100168434049204
1526	0.100519337785862
1527	0.10091908101721
1528	0.101206701947103
1529	0.101499531451153
1530	0.10191811558149
1531	0.102255237266038
1532	0.102600102147472
1533	0.103025159804529
1534	0.103321459340646
1535	0.103604145620623
1536	0.103993289671835
1537	0.10439220849248
1538	0.104759746769887
1539	0.105183582401048
1540	0.105635743504984
1541	0.105941320002457
1542	0.106209203075802
1543	0.106591410315725
1544	0.10700279337846
1545	0.107413598226674
1546	0.107833678082759
1547	0.1081681234168
1548	0.108397901173045
1549	0.108703636547709
1550	0.109117417358226
1551	0.109470485509162
1552	0.109861286596935
1553	0.110252935113786
1554	0.110498986936404
1555	0.110797532492567
1556	0.111173095383198
1557	0.111548840800131
1558	0.111968047248935
1559	0.112321114529235
1560	0.112509278275413
1561	0.112682460419494
1562	0.113006490296771
1563	0.113424194824024
1564	0.113821609248267
1565	0.114128998095855
1566	0.114328888955701
1567	0.114558865376885
1568	0.114933760108521
1569	0.115304366650289
1570	0.115560595764979
1571	0.115801119155246
1572	0.116011599872431
1573	0.116181549532238
1574	0.116486891615309
1575	0.1168316296197
1576	0.116992531402997
1577	0.117189916962378
1578	0.117511768079898
1579	0.117733094853529
1580	0.117897236833986
1581	0.118183689338717
1582	0.118528411815015
1583	0.118780036126639
1584	0.119023185648185
1585	0.11926505814382
1586	0.119394726912442
1587	0.119558126156545
1588	0.119831587728291
1589	0.120084109614984
1590	0.120355904763421
1591	0.12060252037019
1592	0.120771230866991
1593	0.121014347302873
1594	0.12123808097904
1595	0.121409256735061
1596	0.121633365629201
1597	0.121852516423975
1598	0.122014309559853
1599	0.122147625320066
1600	0.122336030129723
1601	0.122611074779106
1602	0.122822573606157
1603	0.122818847634082
1604	0.122806696892308
1605	0.122911920824506
1606	0.123025153340517
1607	0.123129028329131
1608	0.123137221316432
1609	0.122986488579533
1610	0.122819452489601
1611	0.122758833245938
1612	0.122623324087178
1613	0.12230446469688
1614	0.121977771525875
1615	0.121620777920775
1616	0.121244278504465
1617	0.120872130879989
1618	0.120337098446265
1619	0.11971062146372
1620	0.119151994498288
1621	0.118704410456732
1622	0.118280504555792
1623	0.117773927366711
1624	0.117225085585283
1625	0.116796051781792
1626	0.11656519536374
1627	0.116380067615396
1628	0.116224284337337
1629	0.116149116332804
1630	0.11599636461446
1631	0.115850183926072
1632	0.115924981672063
1633	0.116008769435188
1634	0.115916308191049
1635	0.115846512657042
1636	0.115830471731603
1637	0.115636547854616
1638	0.115266222266923
1639	0.114881937062686
1640	0.114312169728127
1641	0.113477849637493
1642	0.112582599506041
1643	0.111386967405287
1644	0.109800490986966
1645	0.108024031056099
1646	0.105935514260731
1647	0.103550255410825
1648	0.100904621572657
1649	9.78953781293024E-02
1650	9.46971021728663E-02
1651	9.14461282726469E-02
1652	8.81601387899501E-02
1653	8.49018076289873E-02
1654	8.16198120816722E-02
1655	7.85361269481483E-02
1656	7.57503574396467E-02
1657	0.073088966851018
1658	7.07858089562109E-02
1659	0.068837901740556
1660	6.70838455209569E-02
1661	6.56983360999578E-02
1662	6.46931397084336E-02
1663	6.37787203875435E-02
1664	6.29365676894902E-02
1665	6.22844588143952E-02
1666	6.17420804851386E-02
1667	6.12818543605268E-02
1668	6.08146587155768E-02
1669	6.03688617645416E-02
1670	5.97488674270098E-02
1671	5.90195427473323E-02
1672	5.84569157282806E-02
1673	5.77974501722764E-02
1674	5.71655120041514E-02
1675	5.64678545559584E-02
1676	5.53539149328176E-02
1677	5.41090790080453E-02
1678	5.28006154166224E-02
1679	5.13215959176688E-02
1680	4.98428286281534E-02
1681	0.048275446536862
1682	4.63615605135508E-02
1683	4.42508018665688E-02
1684	4.21581239072841E-02
1685	4.00122761805675E-02
1686	3.78391587836102E-02
1687	3.58060232244933E-02
1688	3.37622633829687E-02
1689	3.15480998664045E-02
1690	2.95087102264105E-02
1691	2.77764141445892E-02
1692	2.61762014920396E-02
1693	2.47360140138069E-02
1694	2.33042727878877E-02
1695	2.18906861509325E-02
1696	2.06499585860906E-02
1697	1.93636290851456E-02
1698	1.83174481041746E-02
1699	1.76090697528132E-02
1700	1.66901361638582E-02
1701	1.57872337685872E-02
1702	1.48639848562939E-02
1703	1.41252851364198E-02
1704	1.36871211802677E-02
1705	1.30846380275307E-02
1706	1.24327718166874E-02
1707	1.19260725226027E-02
1708	1.12386037710038E-02
1709	1.08491966387123E-02
1710	1.10219703161265E-02
1711	1.08164115595224E-02
1712	1.03111104841268E-02
1713	1.01007560555523E-02
1714	9.88235393494407E-03
1715	9.81029280112832E-03
1716	1.00361059004991E-02
1717	1.02661723059167E-02
1718	1.04507115212951E-02
1719	1.08672200980633E-02
1720	1.13284027794574E-02
1721	1.18534723762243E-02
1722	1.24360754764684E-02
1723	1.28387698451346E-02
1724	1.32580905147425E-02
1725	1.37845479211752E-02
1726	1.42570997396712E-02
1727	1.48843038277313E-02
1728	1.56534245966233E-02
1729	1.60657154759017E-02
1730	1.62022435636539E-02
1731	1.64546199186181E-02
1732	1.66592541310764E-02
1733	1.67987061615589E-02
1734	1.72181145818634E-02
1735	1.74824116569313E-02
1736	1.73085470672227E-02
1737	1.72948977424051E-02
1738	0.017386318064414
1739	1.73645706423195E-02
1740	1.75512459044374E-02
1741	1.78307373449179E-02
1742	1.78697677937718E-02
1743	1.78077688669539E-02
1744	1.78536868679086E-02
1745	1.78248556838532E-02
1746	1.77622376815019E-02
1747	1.79878905403249E-02
1748	1.82567859912059E-02
1749	1.82892016139414E-02
1750	1.85680664494721E-02
1751	1.89303006061022E-02
1752	1.92152822831317E-02
1753	1.96566107628157E-02
1754	2.01071701766517E-02
1755	2.04232984825344E-02
1756	2.08550299285876E-02
1757	2.14746479404406E-02
1758	2.20021957972919E-02
1759	2.25183315043345E-02
1760	2.30282316103376E-02
1761	2.35741735849115E-02
1762	2.39727441729373E-02
1763	2.41987565222792E-02
1764	2.45491282092048E-02
1765	2.48630063164339E-02
1766	2.53576587369397E-02
1767	0.026078931132307
1768	2.65389932209468E-02
1769	2.68583224426768E-02
1770	2.73672693761952E-02
1771	2.79255314002893E-02
1772	2.85572702404005E-02
1773	2.93848487164936E-02
1774	0.029981853674769
1775	3.05524592097761E-02
1776	3.12653069790896E-02
1777	3.18916093548932E-02
1778	3.26176813726103E-02
1779	3.33377041264345E-02
1780	3.40941417012175E-02
1781	3.48389753831128E-02
1782	3.55832442391098E-02
1783	3.63136570092669E-02
1784	3.70171480608714E-02
1785	3.77153625606682E-02
1786	3.82928551714444E-02
1787	3.90410667098807E-02
1788	3.99605149430457E-02
1789	4.08084892414308E-02
1790	4.17623725799881E-02
1791	4.25294817714672E-02
1792	4.30414592001557E-02
1793	4.38244958890525E-02
1794	4.48592069783254E-02
1795	4.55818403860527E-02
1796	0.046274317395752
1797	4.68197095088004E-02
1798	4.69189989166173E-02
1799	4.74374693667634E-02
1800	4.82662236732375E-02
1801	5.18552248055773E-02
1802	5.21608192738809E-02
1803	0.052546479344387
1804	5.28501551524251E-02
1805	5.31562731981169E-02
1806	5.33343966405549E-02
1807	0.053238682507356
1808	5.33220734932626E-02
1809	5.38880563029385E-02
1810	0.054211617841217
1811	5.43092435098744E-02
1812	5.41732572243184E-02
1813	5.39525338471955E-02
1814	5.37484160457317E-02
1815	5.39093640464408E-02
1816	5.44566616337532E-02
1817	5.46151383818288E-02
1818	5.45386443464997E-02
1819	5.44817735703488E-02
1820	5.44215050117282E-02
1821	5.39797973824089E-02
1822	5.36234444433489E-02
1823	5.35366181370473E-02
1824	0.053584150347946
1825	5.37053500491456E-02
1826	5.41227885026702E-02
1827	5.44580553785507E-02
1828	5.48712326306345E-02
1829	0.054943434626707
1830	5.50302360433676E-02
1831	5.56095157205595E-02
1832	5.64130742327013E-02
1833	0.057016856120255
1834	5.77315472501292E-02
1835	5.86339838839961E-02
1836	5.95420672413762E-02
1837	6.02993318693579E-02
1838	6.12434632506942E-02
1839	6.26122645584451E-02
1840	6.35536290593434E-02
1841	6.39050456927959E-02
1842	6.48304366622512E-02
1843	6.59802384133025E-02
1844	6.65295607438903E-02
1845	6.70997470167178E-02
1846	6.78282991910521E-02
1847	6.83386669517325E-02
1848	0.06827069856641
1849	6.87785172164847E-02
1850	6.95409148412006E-02
1851	7.03437569301262E-02
1852	7.12157241492172E-02
1853	7.19971381155048E-02
1854	7.27703067897082E-02
1855	7.35109102992418E-02
1856	7.44958047904967E-02
1857	7.57590432338293E-02
1858	7.66071680873123E-02
1859	0.077021269656377
1860	7.80118860154746E-02
1861	7.90936512701854E-02
1862	0.08004178310214
1863	8.13847124616228E-02
1864	8.29628574949279E-02
1865	8.35735203569761E-02
1866	8.40810409931066E-02
1867	8.48954151240726E-02
1868	8.58755381662118E-02
1869	8.65350756081883E-02
1870	8.72638473160471E-02
1871	8.78364896475342E-02
1872	8.81286079072028E-02
1873	8.84721794280675E-02
1874	8.87916376720993E-02
1875	8.89721633626096E-02
1876	8.91931118363273E-02
1877	0.089245961903092
1878	8.93758768717107E-02
1879	8.96509294806287E-02
1880	8.98309151170935E-02
1881	9.00393124437621E-02
1882	8.99343278368305E-02
1883	8.96744653076185E-02
1884	8.94202190589319E-02
1885	8.88295554310749E-02
1886	8.81209068590813E-02
1887	8.72116922368464E-02
1888	8.60635425295724E-02
1889	8.48766416337165E-02
1890	0.08338446836828
1891	8.20823649902207E-02
1892	8.08075643866332E-02
1893	7.93868024993946E-02
1894	0.077688405224315
1895	7.64972457766763E-02
1896	7.51231983201468E-02
1897	7.39684039161161E-02
1898	7.32636825714911E-02
1899	7.22235351284315E-02
1900	7.16284989759974E-02
1901	7.12381650315616E-02
1902	0.071165207337747
1903	0.071443383513127
1904	7.17656527434976E-02
1905	7.24166908925629E-02
1906	7.28674348318324E-02
1907	7.32515105166913E-02
1908	7.38362772304481E-02
1909	7.44220439645216E-02
1910	7.53316860385734E-02
1911	7.59771813491418E-02
1912	7.66989995625799E-02
1913	0.077401848778131
1914	7.79354939320684E-02
1915	7.84800282753244E-02
1916	7.91964724020599E-02
1917	7.97211094768022E-02
1918	8.01247971045905E-02
1919	8.04282190445798E-02
1920	8.06592584692233E-02
1921	8.08271006377858E-02
1922	8.07995813323635E-02
1923	8.08963025129774E-02
1924	8.08247919764401E-02
1925	8.05082614878361E-02
1926	8.05525822872625E-02
1927	8.07303437870744E-02
1928	8.07881465141313E-02
1929	8.11422414839525E-02
1930	8.12704425774955E-02
1931	8.12684119797725E-02
1932	8.09413847089455E-02
1933	8.09120141872818E-02
1934	8.09806187238029E-02
1935	0.081022506713855
1936	8.10977056169076E-02
1937	8.12706470870481E-02
1938	8.15232521606064E-02
1939	8.16280966404627E-02
1940	0.081734893005609
1941	8.19003195767867E-02
1942	8.19575710439769E-02
1943	8.21163660653791E-02
1944	8.24508125356567E-02
1945	8.27234228733061E-02
1946	8.29089845104893E-02
1947	8.29378890954095E-02
1948	8.30150928139225E-02
1949	8.28466733824358E-02
1950	8.31747225924693E-02
1951	0.083852993888253
1952	8.42547459499218E-02
1953	8.46646571831033E-02
1954	8.53031144077653E-02
1955	8.58671803888348E-02
1956	8.65047556535027E-02
1957	8.75880919633448E-02
1958	8.84234750270994E-02
1959	8.91335083805615E-02
1960	8.98172338352167E-02
1961	0.090591176774645
1962	9.14967085786873E-02
1963	9.23183702818172E-02
1964	9.30863897708557E-02
1965	9.39184612484871E-02
1966	9.47382304050027E-02
1967	9.56110090960869E-02
1968	9.65078309595528E-02
1969	9.74584814750053E-02
1970	9.84615922053655E-02
1971	9.95166610290733E-02
1972	0.100782747586231
1973	0.101985432066957
1974	0.102745216155364
1975	0.103226875687997
1976	0.103894680916246
1977	0.104063891420929
1978	0.104813953935572
1979	0.106281321542895
1980	0.107098240107219
1981	0.107643656046797
1982	0.108382325630885
1983	0.109065156615221
1984	0.109585288474463
1985	0.110242686119683
1986	0.110690143275692
1987	0.111215462094161
1988	0.111437953305006
1989	0.111900646794702
1990	0.11258288197013
1991	0.113189694969924
1992	0.113813386011411
1993	0.114308171234044
1994	0.114771486690162
1995	0.115272078485164
1996	0.11552194558887
1997	0.116033544099705
1998	0.116936198153686
1999	0.117564030099143
2000	0.118127615503041
2001	0.118717391045232
2002	0.119170465454771
2003	0.119256883509719
2004	0.119826494840102
2005	0.120577703443366
2006	0.12132087513384
2007	0.122310067043062
2008	0.123193830447414
2009	0.124260575145741
2010	0.124931585808521
2011	0.12523255042862
2012	0.125815415958333
2013	0.126501361027497
2014	0.126843057978678
2015	0.127097059668324
2016	0.127472373607504
2017	0.127713322114275
2018	0.127405563935789
2019	0.127658102244095
2020	0.128382543054252
2021	0.128787963456993
2022	0.129254150183115
2023	0.129513590829097
2024	0.129477752225077
2025	0.129661915941374
2026	0.129737993462064
2027	0.130001317160177
2028	0.130739322348696
2029	0.131091481562515
2030	0.13131463545079
2031	0.131407181174869
2032	0.131580129964496
2033	0.131538045805485
2034	0.131661371983527
2035	0.131819321337035
2036	0.132201966418538
2037	0.132899264640427
2038	0.133126658331102
2039	0.133124699644468
2040	0.133515382518131
2041	0.133904256171736
2042	0.134121800000994
2043	0.134573604862522
2044	0.135047497562303
2045	0.135545968123469
2046	0.135515901711572
2047	0.135565157578972
2048	0.135778144834436
2049	0.135860985360683
2050	0.135500859328453
2051	0.135483465112015
2052	0.135783649601156
2053	0.135938742935678
2054	0.136029528045479
2055	0.136117612857251
2056	0.136169747033489
2057	0.136332263243361
2058	0.136857364040927
2059	0.136802061293061
2060	0.136152385537778
2061	0.136065572430327
2062	0.136091905162849
2063	0.135749800330874
2064	0.135632441731854
2065	0.13601262707353
2066	0.136197821096155
2067	0.136169543970903
2068	0.136073970862846
2069	0.136338164125222
2070	0.136174667063415
2071	0.135162898112472
2072	0.134906295523206
2073	0.13514979689766
2074	0.135034214881707
2075	0.135205256230707
2076	0.135042519293167
2077	0.13422774764917
2078	0.133828971127578
2079	0.133615102686902
2080	0.133289004340605
2081	0.133051169113577
2082	0.13288913318226
2083	0.133003511802849
2084	0.133371353524733
2085	0.133406101709305
2086	0.133512130755055
2087	0.133731027821441
2088	0.133653991640547
2089	0.133755929847582
2090	0.134399885367159
2091	0.134642123183436
2092	0.134213218227857
2093	0.134455536700903
2094	0.135409055921925
2095	0.135698038271433
2096	0.135891693574879
2097	0.136169375284705
2098	0.136036964913622
2099	0.135493612855947
2100	0.135298567860213
2101	0.135469928242644
2102	0.135191838208575
2103	0.134596962410988
2104	0.134288417386856
2105	0.134223485012668
2106	0.133518468074733
2107	0.132629685703305
2108	0.131691331658673
2109	0.130443586936771
2110	0.128939532349938
2111	0.12701760782082
2112	0.125534814260197
2113	0.124342924173312
2114	0.122470251616801
2115	0.120227280198443
2116	0.118695816758578
2117	0.116583143068987
2118	0.113505839314668
2119	0.111103344857129
2120	0.109172909499398
2121	0.106872519546995
2122	0.10444497697814
2123	0.101841214024576
2124	9.90435652231339E-02
2125	9.65411107519083E-02
2126	9.42234298743695E-02
2127	9.13302800315239E-02
2128	8.84873445575706E-02
2129	8.53598672662872E-02
2130	8.15894431137317E-02
2131	0.07784167193006
2132	7.40628750889089E-02
2133	7.03462065808875E-02
2134	6.60209035119439E-02
2135	6.23374633593951E-02
2136	5.89738288206462E-02
2137	5.58035824912581E-02
2138	5.32055646267582E-02
2139	5.11171665168558E-02
2140	5.00488299586275E-02
2141	5.00318558882507E-02
2142	4.99660261184803E-02
2143	5.03577613193509E-02
2144	5.15935080918533E-02
2145	5.35506308580107E-02
2146	5.53057766260052E-02
2147	5.80805274886324E-02
2148	6.01648192230771E-02
2149	6.19724231419222E-02
2150	6.34110986053712E-02
2151	0.064960405719587
2152	0.066000959654464
2153	6.65882638544668E-02
2154	6.65845083142258E-02
2155	6.54982492215235E-02
2156	6.50528422466969E-02
2157	6.46420725916428E-02
2158	6.39689277093607E-02
2159	6.32423150425317E-02
2160	6.29529959077241E-02
2161	0.062453142038284
2162	6.20021625707972E-02
2163	6.22295493499614E-02
2164	6.30031329223114E-02
2165	0.06451855253591
2166	6.67430207238546E-02
2167	0.068746239847501
2168	7.12951899005924E-02
2169	7.41477428481105E-02
2170	7.71041548228548E-02
2171	7.99315614794779E-02
2172	0.083913027420273
2173	8.65717774631014E-02
2174	8.78907492444897E-02
2175	8.99042268047167E-02
2176	9.23962568603941E-02
2177	9.37876344991803E-02
2178	9.49405961647162E-02
2179	9.56985558787262E-02
2180	9.52387670177699E-02
2181	9.50412179692375E-02
2182	9.51886036079498E-02
2183	0.094630695347008
2184	9.33966449508949E-02
2185	9.20427154130504E-02
2186	9.06909011860778E-02
2187	8.98224766284867E-02
2188	8.89438075290196E-02
2189	8.84096784071162E-02
2190	0.088059432981847
2191	8.77855813877576E-02
2192	8.75094320384147E-02
2193	8.73973586157539E-02
2194	8.76895946705201E-02
2195	8.84489130411459E-02
2196	8.85136646130647E-02
2197	8.86014224617531E-02
2198	8.88732448166053E-02
2199	0.088663858372125
2200	8.83885398091796E-02
2201	8.88791792546863E-02
2202	8.86308282399438E-02
2203	8.71674551305711E-02
2204	8.64708878682248E-02
2205	8.66754833030571E-02
2206	8.56374796871658E-02
2207	8.37218818343653E-02
2208	8.24370485481607E-02
2209	0.080394379195373
2210	7.89047455789817E-02
2211	7.82146484624601E-02
2212	7.77631356521864E-02
2213	7.66406476851288E-02
2214	7.57025472041266E-02
2215	7.54885189416355E-02
2216	7.51536593875108E-02
2217	7.45948253093218E-02
2218	7.41982185269006E-02
2219	7.37762262035818E-02
2220	7.36042251651891E-02
2221	0.071875314583809
2222	6.94077174455417E-02
2223	6.74997410189847E-02
2224	6.43690613899804E-02
2225	6.22713647835846E-02
2226	6.17816295147708E-02
2227	5.95862085258122E-02
2228	5.59591756057864E-02
2229	5.36729795887909E-02
2230	5.15747582727756E-02
2231	4.94114216007678E-02
2232	4.81459127129931E-02
2233	4.61029121077559E-02
2234	4.30369287073546E-02
2235	4.08955564864557E-02
2236	3.98702234825329E-02
2237	3.73592731170183E-02
2238	3.39804490264857E-02
2239	3.12104693391245E-02
2240	2.74138710345823E-02
2241	2.44975036911322E-02
2242	2.30123115517285E-02
2243	2.08525406997075E-02
2244	1.83660585411185E-02
2245	1.58816508773444E-02
2246	1.34438132724588E-02
2247	1.25008098458009E-02
2248	1.23388790865052E-02
2249	1.17542210079845E-02
2250	0.010386789769729
2251	9.22382150133197E-03
2252	8.52865333179952E-03
2253	7.49201252936212E-03
2254	6.92312259543344E-03
2255	7.45688587511789E-03
2256	6.96906986025148E-03
2257	5.84257453762245E-03
2258	5.17807560112416E-03
2259	4.27478598664428E-03
2260	4.10797234541069E-03
2261	4.66299938548301E-03
2262	4.3815364712215E-03
2263	4.06249652057742E-03
2264	3.99013151930766E-03
2265	3.40992889179461E-03
2266	3.09453945033244E-03
2267	3.71699200484773E-03
2268	3.5043454474414E-03
2269	2.21536257583646E-03
2270	1.92772603699553E-03
2271	2.10754858650191E-03
2272	1.85360372141869E-03
2273	1.7515217144643E-03
2274	1.82686008155356E-03
2275	1.75263224434508E-03
2276	1.69503751289703E-03
2277	2.0310605520417E-03
2278	2.08296917562125E-03
2279	1.82160659296178E-03
2280	1.59958260526379E-03
2281	1.22808462669229E-03
2282	1.01001514978769E-03
2283	8.61792578790708E-04
2284	6.90795860304092E-04
2285	3.78168859261453E-04
2286	5.40815812301273E-04
2287	1.14684451462209E-03
2288	1.4403091323525E-03
2289	2.09196202811165E-03
2290	2.41757355614485E-03
2291	2.27859002126351E-03
2292	1.83510827216723E-03
2293	1.3910024911913E-03
2294	1.48804022963778E-03
2295	1.29819176584741E-03
2296	1.23522458353402E-03
2297	1.14334975245198E-03
2298	4.30235754720733E-04
2299	-4.14357440273472E-04
2300	-1.93067168139049E-03
2301	-1.87080611500644E-03
2302	-1.28640231496189E-03
2303	-1.11384631465213E-03
2304	-1.16536245543179E-04
2305	6.89004590257203E-04
2306	8.95658364303059E-04
2307	1.25936227894079E-03
2308	2.60250974933234E-03
2309	2.75117706411174E-03
2310	2.14030322526821E-03
2311	1.07695918301094E-03
2312	-1.23794084861299E-03
2313	-1.46416776362396E-03
2314	-1.40517083840023E-03
2315	-1.32550776578392E-03
2316	4.64494592526036E-04
2317	1.27998822127071E-03
2318	1.53924618455349E-03
2319	1.20566678828297E-03
2320	8.70501054978974E-04
2321	1.3298294786035E-04
2322	-2.41327194296079E-03
2323	-3.05128802297087E-03
2324	-2.60846680407588E-03
2325	-2.22597236375239E-03
2326	-6.0786706207254E-04
2327	-4.77885669084994E-04
2328	-1.48064176045785E-03
2329	-1.36682200025773E-03
2330	-1.3904406176456E-03
2331	-1.29238329871008E-03
2332	-2.08129701246551E-04
2333	4.58251142903175E-04
2334	7.81274781103101E-04
2335	9.97245220304777E-04
2336	1.49353869680442E-03
2337	1.51057327572213E-03
2338	1.79628062444362E-04
2339	1.64090107114667E-04
2340	1.64539759313446E-03
2341	1.66376330241245E-03
2342	8.91595926252039E-04
2343	9.8462264253292E-04
2344	1.5746269555494E-03
2345	4.36825569840268E-04
2346	-2.08890069720909E-03
2347	-2.17724563083541E-03
2348	-2.54619315533218E-03
[truncated: 152 more rows]
