# Supplementary material for: Machine learning-assisted non-destructive plasticizer identification and quantification in historical PVC objects based on IR spectroscopy
Source: Sci Rep. 2022 Mar 23;12:5017. doi: 10.1038/s41598-022-08862-1 (PMC8943100; doi:10.1038/s41598-022-08862-1)
Supplement: Supplementary file 1 — Supplementary Information 1. [file 41598_2022_8862_MOESM1_ESM.zip › Plasticizers_PVC_data/NIR_all/P155_idle.txt]

Wavelength	C:\Documents and Settings\All Users\Application Data\ASD\Indico Pro\Projects\David\P155_idle.txt
350	0.173884183844658
351	0.298610321993671
352	0.101295483837705
353	6.72360641370746E-02
354	0.148684723306468
355	6.61574615313599E-02
356	9.11795439498262E-02
357	0.10671966837995
358	-5.98662197576389E-03
359	3.45175220830746E-03
360	6.68226049673514E-02
361	0.092040375041932
362	3.22468572363827E-02
363	-7.11708606854697E-03
364	2.73853283217289E-02
365	5.84348042163117E-02
366	0.083379215088024
367	8.99349561441858E-02
368	5.36592886811807E-02
369	3.23990710548286E-02
370	3.59916433175447E-02
371	4.01937810289506E-02
372	4.71700171143911E-02
373	5.56226938512228E-02
374	6.35769402277034E-02
375	5.81379552251745E-02
376	6.12799177861019E-02
377	8.59774386578813E-02
378	7.92913756899908E-02
379	6.77574964574782E-02
380	6.99940457797079E-02
381	7.66635511183828E-02
382	0.069032044808817
383	5.30415664572502E-02
384	8.04015942320451E-02
385	6.75498956615514E-02
386	3.42405069749388E-02
387	6.82031036144203E-02
388	8.34011626085392E-02
389	7.73764779043765E-02
390	7.23243192141316E-02
391	6.84508624732275E-02
392	7.35525408332875E-02
393	0.092181143508594
394	0.112969122519999
395	0.117832425217886
396	0.104150213316329
397	0.108300868758232
398	0.111314363759822
399	0.109662234909705
400	0.121642457692478
401	0.128930622001775
402	0.129227923088947
403	0.129591005469712
404	0.130582789053387
405	0.131486956423992
406	0.130912348359291
407	0.127859716322608
408	0.128350777090783
409	0.13528239575101
410	0.130130882944812
411	0.127039889779634
412	0.132955590545724
413	0.131723684861491
414	0.130768405228659
415	0.131921918538816
416	0.129372772535596
417	0.127906439980938
418	0.128788488959977
419	0.131483729720119
420	0.134512968839827
421	0.13506668184547
422	0.130726216518904
423	0.129812982775652
424	0.130820211428062
425	0.131217044645553
426	0.132802696743281
427	0.132616444594699
428	0.129916256415878
429	0.129832879931095
430	0.129796009343936
431	0.129096540506999
432	0.129313913476805
433	0.129687844445628
434	0.130364630847791
435	0.131994182623326
436	0.132259491185406
437	0.131524236901195
438	0.131017864094708
439	0.131035806754334
440	0.132057717481466
441	0.13408164839191
442	0.135504860506682
443	0.135910268209909
444	0.135357849272589
445	0.134404622262273
446	0.135479325866152
447	0.137919813437135
448	0.137158205592519
449	0.136119703933739
450	0.136377607576302
451	0.139091297589122
452	0.14044694726573
453	0.140868998908839
454	0.141816485956609
455	0.142804752072348
456	0.143113076696893
457	0.142820941144479
458	0.145385037182857
459	0.146374109864693
460	0.144741563523281
461	0.146096512924362
462	0.148297861936534
463	0.150224435565159
464	0.151190661083153
465	0.151460122084481
466	0.151340331079764
467	0.151301802000312
468	0.152834753525515
469	0.15494236967449
470	0.1562933643643
471	0.157088211031094
472	0.157536958303362
473	0.158059329895419
474	0.159773542581631
475	0.1611696764406
476	0.16162850288927
477	0.161135434633098
478	0.163842467034028
479	0.168097697909991
480	0.168615035133546
481	0.169848675380084
482	0.172258596917069
483	0.1752505842763
484	0.178634127001024
485	0.182775177251745
486	0.187443090674238
487	0.189619252604677
488	0.192785699549523
489	0.198173991140434
490	0.202822112984418
491	0.207612928207912
492	0.21279010581953
493	0.218117586838812
494	0.224105957656832
495	0.230172515361728
496	0.235473718795841
497	0.241987748161878
498	0.248323592178309
499	0.253339836271612
500	0.260107808473592
501	0.266739845021109
502	0.272296795377006
503	0.278631693092733
504	0.284589626272927
505	0.289718278569002
506	0.294209300709668
507	0.298956882660488
508	0.303626682767646
509	0.307368641596491
510	0.311521992661483
511	0.315498351387111
512	0.318531575482402
513	0.321233934616049
514	0.323787205687199
515	0.326237983889155
516	0.328325448758231
517	0.330834774420468
518	0.33360925289766
519	0.335192266828776
520	0.337414148366243
521	0.339808317150569
522	0.340782302279132
523	0.342136031106847
524	0.343809984142249
525	0.345412477056758
526	0.347685000123824
527	0.3496115108236
528	0.35070667402928
529	0.352378074538519
530	0.354023519815047
531	0.355489940190755
532	0.357280435552035
533	0.358777690145771
534	0.359864306063622
535	0.360704370351734
536	0.362204843419497
537	0.364023585682425
538	0.365547654772583
539	0.367154269090688
540	0.368467716559798
541	0.369279429796011
542	0.36993296299723
543	0.371385148571676
544	0.373373291982112
545	0.373662405943559
546	0.37401004514891
547	0.374831109278811
548	0.375918742369642
549	0.376880863533396
550	0.377619285020806
551	0.378163867483032
552	0.37865036930567
553	0.379129400161477
554	0.379653591124999
555	0.380416751906078
556	0.380726422493268
557	0.380646568061603
558	0.381417176518927
559	0.381869929859727
560	0.382010654651861
561	0.382434492770442
562	0.382890899036158
563	0.383305142502065
564	0.383690603055202
565	0.384378863414766
566	0.385252792022972
567	0.386095181650641
568	0.386457665799631
569	0.387038181504145
570	0.388058019766664
571	0.389194586625235
572	0.390439308233307
573	0.39166995847197
574	0.392717719129265
575	0.393913422718475
576	0.395282990020839
577	0.396767581761281
578	0.398313214978037
579	0.399963377590106
580	0.401537190799374
581	0.402147116718796
582	0.402951873763995
583	0.404167702837181
584	0.405112631211903
585	0.406609120213086
586	0.408442352323751
587	0.409990732862048
588	0.411333643513152
589	0.412837377195315
590	0.414634298739362
591	0.415666180407202
592	0.416290701966295
593	0.416827655778922
594	0.417402200468817
595	0.418274023274048
596	0.419497246693786
597	0.420982215206395
598	0.422309313637997
599	0.423498954465474
600	0.424629716188745
601	0.425440750172341
602	0.426252756227532
603	0.427195979714386
604	0.427858519641849
605	0.428337789978186
606	0.428601881966377
607	0.428453135993709
608	0.428119415298674
609	0.427525664246641
610	0.426434185443242
611	0.424851506028951
612	0.423164346291119
613	0.421852759438022
614	0.420609969122097
615	0.419459792374065
616	0.418402344770438
617	0.417326626778669
618	0.416909949324771
619	0.417318084638225
620	0.418184848062524
621	0.419095825462913
622	0.419975365803781
623	0.420913526524607
624	0.421641585829528
625	0.422321514543749
626	0.423051162054027
627	0.423749914508806
628	0.424321702112606
629	0.424705182753891
630	0.424843394711588
631	0.42473094217958
632	0.424575695775768
633	0.424650849016333
634	0.424694923800859
635	0.42490867218515
636	0.425333011408954
637	0.424956343790907
638	0.424771361257254
639	0.425164775641821
640	0.425399349690463
641	0.425366335286566
642	0.425240325543871
643	0.425428692979753
644	0.425716525660827
645	0.425887947395435
646	0.425799403092724
647	0.425788629657785
648	0.425810827741068
649	0.425833134371351
650	0.425947068571998
651	0.425968832264028
652	0.425910909258768
653	0.42595486972873
654	0.426127879572157
655	0.426409940075173
656	0.426711181436845
657	0.426642535975123
658	0.426547221757415
659	0.426674503630883
660	0.426749125506495
661	0.427001483842701
662	0.427340891182124
663	0.427276555255926
664	0.427618733663359
665	0.428167613922619
666	0.428348811318353
667	0.428119082468175
668	0.427709016541257
669	0.427358853144836
670	0.427134170975887
671	0.427189208657555
672	0.427424949749419
673	0.42738993504886
674	0.427362396737177
675	0.427293908153399
676	0.427020152030012
677	0.426622448498782
678	0.426335600786872
679	0.426326144503992
680	0.426503361334766
681	0.426401999932653
682	0.425898094572813
683	0.425280611580002
684	0.425290070916233
685	0.425702830540622
686	0.425794285567936
687	0.425653442041128
688	0.425456357234362
689	0.425359324706829
690	0.425293977592892
691	0.425182310554941
692	0.425089785235539
693	0.42536371230955
694	0.425428053678912
695	0.425326911718433
696	0.425397158812228
697	0.425466482950208
698	0.425518930946165
699	0.425577417320142
700	0.42572298643141
701	0.425852010950184
702	0.425861308233118
703	0.425617372037451
704	0.425403284852668
705	0.425306176325338
706	0.425303328729562
707	0.425199739580182
708	0.424933844662171
709	0.42458609787223
710	0.424680345891137
711	0.424652307123214
712	0.424342112298665
713	0.424202104160691
714	0.423913924535585
715	0.42364468785834
716	0.423733366966933
717	0.423834811768167
718	0.423839987170854
719	0.423733544449165
720	0.423645568120256
721	0.423593817846742
722	0.423638072840082
723	0.423930562915092
724	0.423790858898964
725	0.423476400601913
726	0.423575385153923
727	0.423794725909503
728	0.424184890887731
729	0.42466107282439
730	0.424605754863956
731	0.424502929491447
732	0.424533837574753
733	0.424593338465231
734	0.424856027155536
735	0.425178216463312
736	0.425334447040697
737	0.42532841970958
738	0.425389830064611
739	0.425625839358312
740	0.425804159496717
741	0.426155470503855
742	0.426562818012463
743	0.42666127033146
744	0.426783508018014
745	0.427003811625007
746	0.427278704247622
747	0.427326297830155
748	0.427382254307627
749	0.427578508114217
750	0.427834166668029
751	0.428143845746045
752	0.428497096731739
753	0.428862332436477
754	0.428991562974175
755	0.42882871794134
756	0.428520085047587
757	0.428754431096705
758	0.429105818721138
759	0.429326935697792
760	0.429390919864541
761	0.429139614553761
762	0.428998986483844
763	0.429435282120683
764	0.429392694381082
765	0.429272691569438
766	0.429358751685103
767	0.429288150368137
768	0.428914473349766
769	0.428549300399273
770	0.428832327638478
771	0.428834130291975
772	0.428636441766163
773	0.428470749719959
774	0.428003894421474
775	0.427902025371892
776	0.428183622478283
777	0.427790172740863
778	0.427502506352114
779	0.427376401031132
780	0.427218218143705
781	0.427319722200298
782	0.427292843285252
783	0.426862733276425
784	0.42619012220273
785	0.42596553905603
786	0.426115014482328
787	0.425914851015109
788	0.425758470123629
789	0.425722861734207
790	0.425787725391471
791	0.425863732458804
792	0.425636078424779
793	0.425154947310027
794	0.425059069270714
795	0.425089728245034
796	0.425064341139792
797	0.42483688043233
798	0.424613768131203
799	0.424480773554811
800	0.424433020985586
801	0.424285659502828
802	0.424203516320737
803	0.424099518345692
804	0.423719547382847
805	0.423635813062277
806	0.423615381364945
807	0.423364067946267
808	0.423146064584796
809	0.423099929356849
810	0.423123713087487
811	0.422787708050027
812	0.422753112532926
813	0.422806717177935
814	0.422506298550867
815	0.422188712546397
816	0.421858438377168
817	0.421513996838256
818	0.421173215334487
819	0.421079732727633
820	0.421206795845917
821	0.421342769931966
822	0.421115510325225
823	0.420713178868818
824	0.420392041730884
825	0.420288471991976
826	0.420272628883083
827	0.420266155493054
828	0.420228727952469
829	0.420078645475602
830	0.419813397268623
831	0.419474586703419
832	0.419161249602192
833	0.418953041696974
834	0.418868120446246
835	0.418861330900967
836	0.41862876742609
837	0.418307918502473
838	0.418175138641381
839	0.418360922350093
840	0.418353014897777
841	0.41791734000611
842	0.417330156308619
843	0.417072862294232
844	0.41720042073353
845	0.417463890729626
846	0.41705690506158
847	0.416521681344229
848	0.41628223616738
849	0.41602765384505
850	0.416063374687605
851	0.416094747716861
852	0.415563966314596
853	0.415680828780325
854	0.415632431268858
855	0.414826766999776
856	0.414283360162066
857	0.414089989431206
858	0.414024980845207
859	0.413633914872516
860	0.413572576670085
861	0.413416734616012
862	0.412777176846701
863	0.412191866991515
864	0.411822180464511
865	0.411721186895476
866	0.411822361243485
867	0.41160854376356
868	0.411264061562356
869	0.411074387098725
870	0.410927892400538
871	0.410645573419426
872	0.410309212353637
873	0.410296119126649
874	0.410238245917612
875	0.410071286485247
876	0.409805814692553
877	0.40933625998589
878	0.409075100203878
879	0.408988108754509
880	0.408439194595161
881	0.408104794070124
882	0.407918807267984
883	0.407622361907477
884	0.407266974781296
885	0.406968947786741
886	0.406704037827859
887	0.406244499654906
888	0.40603955875139
889	0.405886781009833
890	0.405497782744591
891	0.405436725659214
892	0.405247457331894
893	0.404789135612886
894	0.404478463888952
895	0.403953264054622
896	0.403470527871318
897	0.403337780941056
898	0.402912111003294
899	0.4023523094698
900	0.401943934344674
901	0.402124538407904
902	0.401830535990934
903	0.401289505080261
904	0.400995254255465
905	0.40018907543254
906	0.399633524463537
907	0.399525405390182
908	0.399180847139159
909	0.398749100236968
910	0.398306653721942
911	0.397898799637918
912	0.397399013234259
913	0.397091609812814
914	0.39705898451785
915	0.397122877043365
916	0.396431793776738
917	0.395645826502055
918	0.395633431882938
919	0.395869991635467
920	0.395858482233794
921	0.395558076599512
922	0.395436704819764
923	0.395359384592555
924	0.395278594320043
925	0.395182106335705
926	0.395153304713653
927	0.395194018968228
928	0.395246451028768
929	0.39519261089439
930	0.394763248234619
931	0.394268741883589
932	0.39404702763082
933	0.39407362466232
934	0.393952090784706
935	0.393806369814964
936	0.394097585659356
937	0.393890689559019
938	0.393503866103551
939	0.393305750053722
940	0.393221411700231
941	0.392961339321505
942	0.392479921583817
943	0.391931383554582
944	0.391797546700118
945	0.391971674845353
946	0.392152323702452
947	0.391776855870939
948	0.391599466886593
949	0.39139372619486
950	0.390750968542591
951	0.391009187805952
952	0.39127234262739
953	0.390979957889306
954	0.390336025852937
955	0.390117274525536
956	0.390002920855794
957	0.389551221057481
958	0.389726211891291
959	0.38949203283299
960	0.388926817486413
961	0.389274107729372
962	0.388875894114394
963	0.388094267375508
964	0.387646549073514
965	0.38775561042928
966	0.38850332123493
967	0.388979292125764
968	0.38783863753197
969	0.387046983430779
970	0.386691211558924
971	0.386490230178767
972	0.385995171857578
973	0.3855334713588
974	0.385292323578102
975	0.385365551687126
976	0.385775668388746
977	0.385383959911914
978	0.384089270261506
979	0.383280827764866
980	0.383396222511584
981	0.383493112394757
982	0.382790700673132
983	0.382915666833245
984	0.382939331652559
985	0.382814857814404
986	0.383084264255734
987	0.381666506439311
988	0.380799609407384
989	0.381562613326849
990	0.380543808747563
991	0.380507561660359
992	0.380699826456704
993	0.379477276664238
994	0.37973204851207
995	0.379554407550822
996	0.378694357046588
997	0.379423834248525
998	0.378704033043271
999	0.3779004196701
1000	0.378328052025773
1001	0.293315862040902
1002	0.293299199719263
1003	0.293365638881262
1004	0.293716788641891
1005	0.293908019989919
1006	0.294235518925253
1007	0.294208292647612
1008	0.294011473588401
1009	0.293773265117999
1010	0.293224946078985
1011	0.292754159291613
1012	0.292289056001342
1013	0.291793474192766
1014	0.291517841943728
1015	0.291338093827448
1016	0.291063782271005
1017	0.290868965748229
1018	0.290738393274762
1019	0.290539618899806
1020	0.29040151876992
1021	0.290609641569985
1022	0.290424907470302
1023	0.289763911597834
1024	0.289538347799738
1025	0.289517623987358
1026	0.289300356830708
1027	0.289196881568197
1028	0.289106363678866
1029	0.288912126014865
1030	0.288367945609834
1031	0.288278888506513
1032	0.288538765256694
1033	0.28842831057877
1034	0.28834526840544
1035	0.288112926088576
1036	0.28751282075731
1037	0.287251135712102
1038	0.286950460197828
1039	0.286948235057878
1040	0.287463572904052
1041	0.287551575539702
1042	0.287906189458153
1043	0.287764429802278
1044	0.287300504034239
1045	0.286106313794118
1046	0.285903223458645
1047	0.285754679643961
1048	0.285763974171339
1049	0.286587732471118
1050	0.286599036750163
1051	0.286232470070418
1052	0.28586736172592
1053	0.285010680157479
1054	0.284711136759508
1055	0.284496407640153
1056	0.284492131037406
1057	0.285307818244744
1058	0.285359176660393
1059	0.28500360584601
1060	0.284731949061639
1061	0.284434395881195
1062	0.283671299876285
1063	0.283522134157958
1064	0.283804513479935
1065	0.283807159164333
1066	0.283970129865641
1067	0.283826667653224
1068	0.28345268053091
1069	0.283170946671943
1070	0.282679951777393
1071	0.282447806601823
1072	0.282357549830202
1073	0.282261328619382
1074	0.28234633850354
1075	0.282264002222868
1076	0.281975262583739
1077	0.282054883026106
1078	0.281792480221598
1079	0.28135907765358
1080	0.281123854407942
1081	0.280679785290348
1082	0.280658700325667
1083	0.281173847082536
1084	0.281088588659432
1085	0.280931764604554
1086	0.28075694688136
1087	0.280091127331505
1088	0.279788704247197
1089	0.279889588501116
1090	0.279724340445896
1091	0.279452412146018
1092	0.279234340363234
1093	0.278961507726324
1094	0.278639793698584
1095	0.278498229402581
1096	0.278498231559927
1097	0.278381885082799
1098	0.27825935934765
1099	0.278075154167109
1100	0.277952720256833
1101	0.277626317485649
1102	0.277034711403951
1103	0.276797269693755
1104	0.27646390495402
1105	0.276311949944105
1106	0.27679094069366
1107	0.276663497186481
1108	0.276065520078396
1109	0.275901637482546
1110	0.275541033524508
1111	0.274951635398045
1112	0.274905543974558
1113	0.274849467279939
1114	0.274543540972325
1115	0.274104158865382
1116	0.273698403412329
1117	0.273115624311089
1118	0.272647558215443
1119	0.27228248216462
1120	0.271895511934483
1121	0.271474383151936
1122	0.271036856611842
1123	0.270603377311285
1124	0.270135517777754
1125	0.269450950952036
1126	0.26929020352697
1127	0.268949745143979
1128	0.268201047530345
1129	0.26780461730082
1130	0.267291715683927
1131	0.266370002299404
1132	0.265821987162282
1133	0.265389044811309
1134	0.264924595454818
1135	0.264496875611676
1136	0.264474814802629
1137	0.264147192064992
1138	0.263473213738955
1139	0.263049153616959
1140	0.262798443711271
1141	0.262392709935253
1142	0.261966922575729
1143	0.261584579546184
1144	0.261169066372017
1145	0.260701305556511
1146	0.260364952477956
1147	0.259945535874798
1148	0.259527854031885
1149	0.258963602477524
1150	0.258345705431817
1151	0.257665039204049
1152	0.256995053475315
1153	0.25629868638963
1154	0.25544714398439
1155	0.254447918713214
1156	0.253622793520299
1157	0.252842516723302
1158	0.25187968856536
1159	0.250972778007749
1160	0.249969485903818
1161	0.248659380964362
1162	0.247517024736649
1163	0.246729168195672
1164	0.245749009376377
1165	0.244484174947562
1166	0.243552457769555
1167	0.242782682243114
1168	0.241923334354171
1169	0.241390169585737
1170	0.240909568953436
1171	0.240309193313938
1172	0.239552007795179
1173	0.238957734754701
1174	0.238507787001804
1175	0.237837982425165
1176	0.237043339107392
1177	0.23638341064473
1178	0.235761196380982
1179	0.23494939594813
1180	0.234094200479665
1181	0.233331526101099
1182	0.232284445772042
1183	0.231297559484902
1184	0.23066399276246
1185	0.229907582150531
1186	0.228957259798412
1187	0.228176451354282
1188	0.227517040652239
1189	0.226896480433931
1190	0.226445872429583
1191	0.226220844189143
1192	0.226085906092986
1193	0.226089971801637
1194	0.226032631489184
1195	0.226053582537094
1196	0.226167044508218
1197	0.226210556500427
1198	0.226425033677198
1199	0.226817808319354
1200	0.227351570461697
1201	0.227759925202706
1202	0.228062770561559
1203	0.22839393941471
1204	0.228701757620407
1205	0.229075005234574
1206	0.229674301420435
1207	0.230228103641136
1208	0.23068786206869
1209	0.231275081611218
1210	0.231807592162121
1211	0.232382302370377
1212	0.233126548000689
1213	0.233726460725317
1214	0.234150408104444
1215	0.234724502084176
1216	0.235323729803978
1217	0.235942841307802
1218	0.236604118295949
1219	0.237423519244183
1220	0.238023989665444
1221	0.238466615716869
1222	0.238824406520538
1223	0.239116738475167
1224	0.239715058710918
1225	0.240408670420556
1226	0.240993219877348
1227	0.241515021479325
1228	0.241706663576555
1229	0.241814219132493
1230	0.242187756777444
1231	0.242586019220484
1232	0.242848029212587
1233	0.243161690556686
1234	0.243350195666078
1235	0.243292554570532
1236	0.243382869328164
1237	0.243556581419478
1238	0.243648221088605
1239	0.243687490688817
1240	0.243793256716669
1241	0.243888870613789
1242	0.243955532389057
1243	0.244071560263994
1244	0.244047853046673
1245	0.243892601781415
1246	0.243923777046783
1247	0.244025629951538
1248	0.244085343851388
1249	0.244133514377556
1250	0.243927132360865
1251	0.243607348895981
1252	0.243602202288904
1253	0.243670462051754
1254	0.243509367468848
1255	0.243392689555675
1256	0.243250449846402
1257	0.243108249199004
1258	0.242922570989655
1259	0.242814915494917
1260	0.242786386723437
1261	0.242650290588892
1262	0.2426190580694
1263	0.242688337895615
1264	0.242734685031468
1265	0.242568643436004
1266	0.24226134117108
1267	0.242107892000405
1268	0.242081489319372
1269	0.241986496377062
1270	0.241839745316086
1271	0.241781385739578
1272	0.241630584985634
1273	0.241360961802506
1274	0.241229980514911
1275	0.241102714583477
1276	0.240837867744773
1277	0.240650795336022
1278	0.240559407317148
1279	0.240587842926332
1280	0.24045541922945
1281	0.240362275971837
1282	0.240190566083573
1283	0.239905002587856
1284	0.239540577138775
1285	0.239353562888706
1286	0.23928421720679
1287	0.239088741549044
1288	0.238864000390559
1289	0.238669341904872
1290	0.238417245488956
1291	0.238262594656205
1292	0.23826595229457
1293	0.238141381511179
1294	0.237869832564288
1295	0.237761772724065
1296	0.237550712915865
1297	0.23717084103576
1298	0.237039273122098
1299	0.236962564643945
1300	0.236781120759342
1301	0.236628221818664
1302	0.236580536595332
1303	0.236391039870412
1304	0.235955878051694
1305	0.235670951413449
1306	0.235449761852407
1307	0.235181543522067
1308	0.234927623400617
1309	0.234891871933242
1310	0.234742964648007
1311	0.234488627396485
1312	0.234351742063783
1313	0.234276895646721
1314	0.234062876429899
1315	0.233732574688642
1316	0.233503051039948
1317	0.233323066613309
1318	0.233116385018696
1319	0.233007747029921
1320	0.232834977774264
1321	0.23257036582613
1322	0.232393493475965
1323	0.232180877795686
1324	0.231951768873521
1325	0.23170690574584
1326	0.231391463726164
1327	0.231201119627522
1328	0.231005079782278
1329	0.230809720322759
1330	0.230532436464025
1331	0.230228316354611
1332	0.230006962280134
1333	0.22974658230172
1334	0.229531843912524
1335	0.22942899826424
1336	0.229233814470575
1337	0.228901875793422
1338	0.228561669436729
1339	0.228243621186884
1340	0.227839909082989
1341	0.227475882262985
1342	0.227296022458743
1343	0.227126774131245
1344	0.226708643623915
1345	0.226211835420907
1346	0.225893514887932
1347	0.225424371634406
1348	0.224852615019324
1349	0.224448610881858
1350	0.22387771685628
1351	0.223222083079915
1352	0.222747050393218
1353	0.222167315543607
1354	0.221454826615973
1355	0.220721141494041
1356	0.220038102056105
1357	0.219368425196268
1358	0.218795282371309
1359	0.218113580525078
1360	0.217325455777234
1361	0.216488105002146
1362	0.21573614496904
1363	0.215063390321947
1364	0.214258922986866
1365	0.213440998691972
1366	0.21260920934668
1367	0.211734652247177
1368	0.210898472959464
1369	0.210021417795801
1370	0.209132260858738
1371	0.208222426196153
1372	0.207294717989179
1373	0.206420495966865
1374	0.205425182236644
1375	0.204301133461875
1376	0.203412419009036
1377	0.202721233844343
1378	0.201914062459637
1379	0.20113904308696
1380	0.200416325349676
1381	0.199656058787336
1382	0.199070098276212
1383	0.198540987553973
1384	0.197888619992257
1385	0.197299157556993
1386	0.196832680095881
1387	0.196415845411328
1388	0.196012960137386
1389	0.195717325582074
1390	0.195385750697703
1391	0.195004748085341
1392	0.194707741455057
1393	0.194488021212305
1394	0.194283791878224
1395	0.194112058856206
1396	0.193971498089655
1397	0.193856128572637
1398	0.193652839943226
1399	0.193386347863776
1400	0.193218793148291
1401	0.1930167691823
1402	0.192798183806983
1403	0.192657258106056
1404	0.192428368244988
1405	0.192171168410983
1406	0.191964510562462
1407	0.191745938867043
1408	0.191615265804149
1409	0.19148128548893
1410	0.191304488327076
1411	0.191167925410868
1412	0.190944246807112
1413	0.19077277163862
1414	0.190748549836229
1415	0.190756955745282
1416	0.190770596210013
1417	0.19070140894629
1418	0.190522104785145
1419	0.190372060639385
1420	0.190316174181128
1421	0.190204566570433
1422	0.190101211400664
1423	0.190013645033171
1424	0.189997031821784
1425	0.189964881621288
1426	0.190016791759827
1427	0.190157712670567
1428	0.190270034433761
1429	0.190399999521773
1430	0.190578712364366
1431	0.190774218947415
1432	0.191053231782209
1433	0.19130662116065
1434	0.191533560648022
1435	0.191880082498054
1436	0.192203733537192
1437	0.192490972052369
1438	0.192745267248206
1439	0.192828452234405
1440	0.192901074832615
1441	0.193041328522458
1442	0.193188322068681
1443	0.19339155291571
1444	0.19354515765057
1445	0.193632006901901
1446	0.193681801829592
1447	0.193738137625914
1448	0.193915849115769
1449	0.194031804847296
1450	0.194099882289699
1451	0.194272604541425
1452	0.194384953532134
1453	0.19441456404809
1454	0.194442518560985
1455	0.194512912310548
1456	0.194549267631072
1457	0.194524968927094
1458	0.194594582386724
1459	0.194642790741945
1460	0.194588515544458
1461	0.194538824292331
1462	0.194512461781379
1463	0.194476470669023
1464	0.194386683701988
1465	0.194334393716935
1466	0.194318631843476
1467	0.194295612763033
1468	0.194281279562413
1469	0.194275533276656
1470	0.194190651456397
1471	0.19405549657398
1472	0.19397750683966
1473	0.19391914371601
1474	0.193826540486659
1475	0.193728231051952
1476	0.193598017742965
1477	0.193479958797073
1478	0.193509872585834
1479	0.193624293162611
1480	0.193612790032857
1481	0.193506517448539
1482	0.193406327091565
1483	0.193273718095923
1484	0.193215631076872
1485	0.193152668496391
1486	0.192988739198821
1487	0.19291308680427
1488	0.192869308569445
1489	0.192754541750738
1490	0.19266916364912
1491	0.19256668759198
1492	0.192360975027722
1493	0.192236114165628
1494	0.192204850889181
1495	0.192134022979557
1496	0.192108840180005
1497	0.192062656304915
1498	0.191938767181925
1499	0.191795146942368
1500	0.191662019108278
1501	0.191569637196484
1502	0.191461898512911
1503	0.191372151660227
1504	0.191293427861496
1505	0.191142696434432
1506	0.191030900469006
1507	0.190940179107135
1508	0.190726270791449
1509	0.190597051732996
1510	0.19054197274021
1511	0.190405649139451
1512	0.190400083070854
1513	0.190385249238182
1514	0.190286057810009
1515	0.190078402105196
1516	0.189990012919131
1517	0.189900939572909
1518	0.189799225824134
1519	0.189806771047343
1520	0.189648549909789
1521	0.189298026265585
1522	0.189168394321944
1523	0.189115410199911
1524	0.188958446051202
1525	0.188806876466994
1526	0.188705326462513
1527	0.188555192140269
1528	0.188404974112137
1529	0.188398053345357
1530	0.188399287323254
1531	0.188144701591703
1532	0.187926748974061
1533	0.187909021481957
1534	0.187808769050486
1535	0.187645947325186
1536	0.187501603809999
1537	0.187361802948965
1538	0.187214746769996
1539	0.187092096741821
1540	0.187014947431019
1541	0.186829653346475
1542	0.186616920058112
1543	0.186492610487823
1544	0.18633723067026
1545	0.186203936851292
1546	0.186141366733603
1547	0.186008633076508
1548	0.185857190960945
1549	0.185743892204313
1550	0.185564560714377
1551	0.185340834226291
1552	0.18519374919386
1553	0.185148107934366
1554	0.184978157576953
1555	0.18473679960982
1556	0.184652649263904
1557	0.18451218887601
1558	0.1842394150821
1559	0.184063026682975
1560	0.183947652325835
1561	0.183737098842459
1562	0.183538639212423
1563	0.183412850381153
1564	0.183239974149622
1565	0.183085661727882
1566	0.182960097562938
1567	0.182725598219394
1568	0.182496731398601
1569	0.182439514878806
1570	0.182352187835849
1571	0.18211218434313
1572	0.182007916085639
1573	0.181847246761476
1574	0.181494427989717
1575	0.181355276970287
1576	0.181208957730369
1577	0.180881934758223
1578	0.180671978516552
1579	0.180471676992433
1580	0.180192751750109
1581	0.18005300701737
1582	0.179915057468507
1583	0.179673225451184
1584	0.179513723289421
1585	0.179339010956404
1586	0.179142574997129
1587	0.178900850598069
1588	0.17865916894375
1589	0.178565115379456
1590	0.178370125754933
1591	0.178158220263563
1592	0.177974911318967
1593	0.177626362350177
1594	0.177354882296001
1595	0.177248198278725
1596	0.17706595635023
1597	0.176784656435425
1598	0.176555667726866
1599	0.176348228693802
1600	0.176138223817705
1601	0.175978984785023
1602	0.175717236049489
1603	0.175305163911911
1604	0.175051134238711
1605	0.174958839058096
1606	0.174736046214236
1607	0.174464755825266
1608	0.174231288104365
1609	0.173900566269885
1610	0.173464868990119
1611	0.173102364092168
1612	0.172773104030932
1613	0.172299973221867
1614	0.171866904729866
1615	0.171541426826619
1616	0.171154394263312
1617	0.17069493101551
1618	0.170240969370414
1619	0.16971123588202
1620	0.169087352245805
1621	0.168630054483313
1622	0.16831115799504
1623	0.167870992935617
1624	0.167317019609564
1625	0.166853745295878
1626	0.166448245560778
1627	0.165989989763329
1628	0.16570223777162
1629	0.165486471132144
1630	0.165105332133066
1631	0.164793624403229
1632	0.164614991648936
1633	0.164338874227835
1634	0.163951968655494
1635	0.163637517035309
1636	0.163361995123571
1637	0.162998452078974
1638	0.162634774454813
1639	0.162274912277074
1640	0.161806147098782
1641	0.161231370809441
1642	0.160539369242576
1643	0.159720328809251
1644	0.15888744521951
1645	0.158004622509009
1646	0.157008017960392
1647	0.155889477623799
1648	0.154557238784494
1649	0.15310741419094
1650	0.15162839429957
1651	0.149985038779799
1652	0.148216992764164
1653	0.146540884278895
1654	0.144787152777412
1655	0.143000222800866
1656	0.141543271964067
1657	0.140205368909481
1658	0.138866719753812
1659	0.137671083537977
1660	0.136618949855342
1661	0.135749117770188
1662	0.134974100608782
1663	0.134333374988381
1664	0.133819298471306
1665	0.133165073146559
1666	0.132614885490415
1667	0.132295154862441
1668	0.131821856579513
1669	0.131205217226569
1670	0.130655624627646
1671	0.130155501990963
1672	0.129592401728213
1673	0.129076931191206
1674	0.128525157640038
1675	0.127705783083348
1676	0.126948811107733
1677	0.126244884480062
1678	0.125262758927613
1679	0.12413615361131
1680	0.122921771493444
1681	0.121590465112001
1682	0.120184040129315
1683	0.118573945487321
1684	0.116786818582389
1685	0.114973821568097
1686	0.113120272521729
1687	0.111235644872447
1688	0.10934667570301
1689	0.107235556489119
1690	0.104917966016078
1691	0.102865929861261
1692	0.100900482303099
1693	9.88124657067985E-02
1694	9.67146666596504E-02
1695	9.44545085168111E-02
1696	9.23147132840431E-02
1697	9.03796577006106E-02
1698	8.83674817175922E-02
1699	8.63670953420903E-02
1700	8.44369700276044E-02
1701	8.24219677678125E-02
1702	8.05318892228238E-02
1703	7.85544820099711E-02
1704	7.61814410852285E-02
1705	7.41930003459454E-02
1706	7.25501807735912E-02
1707	0.070745623222371
1708	6.89442699795482E-02
1709	6.74259129513103E-02
1710	6.56802009729356E-02
1711	6.44818851529337E-02
1712	6.39561883084404E-02
1713	0.06327153988884
1714	6.25300381193901E-02
1715	6.24544253157524E-02
1716	6.26031448391307E-02
1717	6.30246307387026E-02
1718	0.064151134871653
1719	6.51256120039176E-02
1720	6.62164597200629E-02
1721	6.75755647385619E-02
1722	0.068887921735116
1723	7.01804458714377E-02
1724	7.16535712593044E-02
1725	7.32441028385637E-02
1726	7.48572606374941E-02
1727	7.63415871341786E-02
1728	0.07749937905446
1729	0.078306090654738
1730	7.90386631320104E-02
1731	7.98631994085159E-02
1732	8.06293596015478E-02
1733	8.11122997703436E-02
1734	8.15185460215581E-02
1735	8.18836290793816E-02
1736	8.19870378501619E-02
1737	8.20991061764175E-02
1738	8.22477093654535E-02
1739	8.21739225509019E-02
1740	0.082068602770875
1741	8.20548444227161E-02
1742	8.20937867916817E-02
1743	0.082239947540648
1744	8.22372237159741E-02
1745	8.20651973060064E-02
1746	8.20313833867259E-02
1747	8.21474703580661E-02
1748	8.22548752953193E-02
1749	8.25067514090616E-02
1750	8.27902269341941E-02
1751	0.082892370360763
1752	8.30800491446413E-02
1753	8.35004699074734E-02
1754	8.38916791484695E-02
1755	8.40659530335114E-02
1756	8.45425130052627E-02
1757	8.53794663673578E-02
1758	0.085946868151023
1759	8.65119544930099E-02
1760	8.70759823977607E-02
1761	8.75032409527422E-02
1762	8.80223741289893E-02
1763	8.86378420910892E-02
1764	8.92129896231267E-02
1765	8.97667732060766E-02
1766	9.02606819195231E-02
1767	0.090736064632835
1768	9.11938940411977E-02
1769	9.16217261936058E-02
1770	9.22175654211208E-02
1771	9.25681993450592E-02
1772	9.27090754314146E-02
1773	9.31376858817765E-02
1774	9.39185386827956E-02
1775	9.44597182688543E-02
1776	9.48961436896458E-02
1777	9.53856490687923E-02
1778	9.55498785093654E-02
1779	9.57480972889014E-02
1780	9.64567446487921E-02
1781	9.71338066680265E-02
1782	9.76508774324289E-02
1783	9.80598737366526E-02
1784	9.81968429554075E-02
1785	9.84822463135289E-02
1786	0.098711577339049
1787	9.90477755744741E-02
1788	9.95864273779204E-02
1789	9.99992943913016E-02
1790	0.1004656934528
1791	0.100828080815592
1792	0.10111160892825
1793	0.101312986173173
1794	0.101281909333127
1795	0.101469406663233
1796	0.101735851757863
1797	0.101984965356341
1798	0.102394522427474
1799	0.102620591550268
1800	0.102689027057238
1801	0.113866038321778
1802	0.114044236329831
1803	0.114064968545809
1804	0.113893162191664
1805	0.114199082169746
1806	0.114400834602936
1807	0.114848584207393
1808	0.114538770520316
1809	0.114491010554685
1810	0.114531060394287
1811	0.114064846672915
1812	0.113935271512708
1813	0.113905263151022
1814	0.113516766853241
1815	0.113059966585137
1816	0.11315513736372
1817	0.11315107252946
1818	0.113257699250977
1819	0.113158331563565
1820	0.113156247119843
1821	0.112802954527272
1822	0.112597829441324
1823	0.112477868102811
1824	0.112438494560825
1825	0.112579774122494
1826	0.112371692970327
1827	0.112207771663496
1828	0.111974830576984
1829	0.111768065998254
1830	0.111461666825943
1831	0.111612021605643
1832	0.112122194130552
1833	0.112220093847955
1834	0.112225027817385
1835	0.112568047724898
1836	0.112843244621666
1837	0.112976391456318
1838	0.113255731429752
1839	0.113777405846639
1840	0.114045168630565
1841	0.114330703797036
1842	0.114636913506797
1843	0.115000786978674
1844	0.114942364459222
1845	0.114563956029944
1846	0.114660947506209
1847	0.114667714554571
1848	0.114608922273711
1849	0.114673268160583
1850	0.114938640943876
1851	0.115016372717313
1852	0.114955232115806
1853	0.115144041983641
1854	0.115440449098289
1855	0.115365531866342
1856	0.115097012529849
1857	0.115126282547083
1858	0.115249006003553
1859	0.115374651986087
1860	0.115503001743401
1861	0.115730376233383
1862	0.11625408517252
1863	0.116616196965704
1864	0.116720762725805
1865	0.116857748957765
1866	0.117151927436726
1867	0.117452007012785
1868	0.117773966987879
1869	0.117921324203462
1870	0.118144307256045
1871	0.118211140780014
1872	0.117953396185618
1873	0.117777170742893
1874	0.117880579596612
1875	0.117999735146993
1876	0.117940010150825
1877	0.118338187429505
1878	0.118537000942456
1879	0.118850335047203
1880	0.118731464205667
1881	0.118188848658705
1882	0.11801959991982
1883	0.117763734206188
1884	0.117738588566108
1885	0.11762785629393
1886	0.117809852050152
1887	0.117755329446554
1888	0.117288140758163
1889	0.116933566540055
1890	0.11669981858047
1891	0.116226367411599
1892	0.115496157783081
1893	0.114917504797925
1894	0.114350755052777
1895	0.113622835164632
1896	0.113307530966037
1897	0.11306571716943
1898	0.112698996769706
1899	0.11241298977176
1900	0.112162520347178
1901	0.11164484265189
1902	0.111522206649828
1903	0.111909459563111
1904	0.11198376678511
1905	0.111734064916088
1906	0.111924534920821
1907	0.112485515675276
1908	0.112689964109695
1909	0.112740860325792
1910	0.113245539695682
1911	0.113486421226417
1912	0.113500155359676
1913	0.113433595722754
1914	0.113282082421181
1915	0.11324254579082
1916	0.112931544302508
1917	0.11285327355459
1918	0.113349031099998
1919	0.113431812036373
1920	0.113447912027867
1921	0.112942738551301
1922	0.112812275099727
1923	0.112673124537285
1924	0.112315827171348
1925	0.11178580205632
1926	0.111719512086046
1927	0.111845053409844
1928	0.111564064797542
1929	0.111267866438156
1930	0.111234599440481
1931	0.111124298323399
1932	0.11079085939834
1933	0.110474557679673
1934	0.110452351742424
1935	0.110291445575899
1936	0.109527322915761
1937	0.109302470407569
1938	0.109677310803747
1939	0.109675232540168
1940	0.109565827659781
1941	0.10945060377628
1942	0.109351393815569
1943	0.109178726440653
1944	0.108907093448303
1945	0.108438761285547
1946	0.10860390000084
1947	0.108540439447023
1948	0.108431359024107
1949	0.108421049322584
1950	0.108379943436302
1951	0.108059468235345
1952	0.108061029519638
1953	0.108539522868846
1954	0.108533188176639
1955	0.108008454613783
1956	0.108049722689367
1957	0.10824461656262
1958	0.108426399478452
1959	0.108664109356153
1960	0.109228187586316
1961	0.10926495301153
1962	0.108746822545114
1963	0.108566041336261
1964	0.108368389071895
1965	0.108270260626744
1966	0.108263488527308
1967	0.108209768441291
1968	0.108086617240525
1969	0.108153139352806
1970	0.108388244339547
1971	0.108499919811082
1972	0.108641617057441
1973	0.108917327268825
1974	0.109024499448978
1975	0.108851703618474
1976	0.109029590895719
1977	0.109499966571063
1978	0.109609400995836
1979	0.109847445647779
1980	0.109736204141431
1981	0.109029059788679
1982	0.108716643460505
1983	0.108454213125145
1984	0.108184078088826
1985	0.107718993900416
1986	0.107827920000702
1987	0.108032698808462
1988	0.108572428171367
1989	0.108542939600363
1990	0.108585586937359
1991	0.108544331002223
1992	0.107925311026311
1993	0.107683278676844
1994	0.107865352667986
1995	0.107807655981034
1996	0.107456105246673
1997	0.107357599932104
1998	0.107345393131475
1999	0.107424717684569
2000	0.107604759778924
2001	0.108019370048659
2002	0.108148754940219
2003	0.108323218146659
2004	0.108285395994031
2005	0.107878667757914
2006	0.107835218661568
2007	0.107905549093637
2008	0.107895237439252
2009	0.10811688440438
2010	0.108099870370805
2011	0.107914927236178
2012	0.107672887031567
2013	0.107141902565638
2014	0.106865639698001
2015	0.106662903623868
2016	0.10642636236729
2017	0.106370917110107
2018	0.106609204789656
2019	0.10666141093007
2020	0.106638401492768
2021	0.106742945378023
2022	0.106968455809874
2023	0.107051990260228
2024	0.107203781455829
2025	0.107232853122471
2026	0.107159784053034
2027	0.106983106640355
2028	0.106553790132614
2029	0.10634140081251
2030	0.106173307867561
2031	0.105877721570968
2032	0.105883359015144
2033	0.106344560148857
2034	0.106255086079675
2035	0.105988187213559
2036	0.105827124880923
2037	0.105412345404958
2038	0.105140914912002
2039	0.104825750563678
2040	0.104898969490116
2041	0.105395756428338
2042	0.1055013024871
2043	0.105744185877572
2044	0.105878496167761
2045	0.105697359655975
2046	0.105433499738874
2047	0.105177867023989
2048	0.105028208050101
2049	0.10486318717983
2050	0.104529165058843
2051	0.104254805720634
2052	0.103888900333743
2053	0.104003460904161
2054	0.104573007820459
2055	0.104574082148287
2056	0.104581021694177
2057	0.104693355461506
2058	0.104491765294066
2059	0.104268099936436
2060	0.104252282036862
2061	0.104271209912307
2062	0.104205318132157
2063	0.103795700247786
2064	0.103637366166846
2065	0.103938615666019
2066	0.103639329261126
2067	0.10277823720058
2068	0.102545745836136
2069	0.102355822771377
2070	0.102255983247446
2071	0.102782774499619
2072	0.102674151621882
2073	0.102091454814198
2074	0.101792631979629
2075	0.101410531538736
2076	0.101049452389406
2077	0.100528909422373
2078	0.100466908957863
2079	0.101130924338529
2080	0.100900638692681
2081	0.100787826103966
2082	0.10091899405838
2083	0.100867583272416
2084	0.100193448698477
2085	0.100143797269815
2086	0.10069238595806
2087	0.10072082561604
2088	0.100597549013416
2089	0.100542726941391
2090	0.100372980570697
2091	0.100181836958432
2092	9.99807640095503E-02
2093	9.98016917975996E-02
2094	9.94727839480613E-02
2095	0.099313134834462
2096	9.92973110332534E-02
2097	9.93026195951747E-02
2098	9.96164174318395E-02
2099	9.96745664561191E-02
2100	9.94229149587118E-02
2101	9.89083508723222E-02
2102	9.86115412029556E-02
2103	9.79143327606361E-02
2104	9.77596478329365E-02
2105	9.82559728152199E-02
2106	9.82052145231191E-02
2107	9.80305504742568E-02
2108	9.78441583094335E-02
2109	9.76281922873536E-02
2110	9.71178029239308E-02
2111	9.60849472047739E-02
2112	9.56823664444972E-02
2113	9.54947927796409E-02
2114	9.50930826338133E-02
2115	9.49928271917026E-02
2116	9.50066143093953E-02
2117	9.45808737361409E-02
2118	9.38872025574571E-02
2119	9.34051651320182E-02
2120	9.30409684021249E-02
2121	9.27885995016847E-02
2122	0.092719471669129
2123	9.21477648662281E-02
2124	9.15585537865503E-02
2125	9.08297053335207E-02
2126	8.95174004480344E-02
2127	8.86130696236629E-02
2128	8.78785101411413E-02
2129	8.71782360898632E-02
2130	8.68239155013016E-02
2131	8.59226776911547E-02
2132	8.47631415582188E-02
2133	8.37266038664003E-02
2134	8.20989705525967E-02
2135	8.09639969205768E-02
2136	8.01783371936711E-02
2137	7.95536591304668E-02
2138	7.90947933484727E-02
2139	7.87490567868613E-02
2140	7.83604405889452E-02
2141	7.79861460682939E-02
2142	7.78127500893028E-02
2143	7.76596685100025E-02
2144	7.77969645104078E-02
2145	7.81668888088513E-02
2146	7.86569374977286E-02
2147	7.95178783032883E-02
2148	8.00196993847711E-02
2149	8.06047978332207E-02
2150	8.10140266426596E-02
2151	8.11835745432779E-02
2152	8.13491517068157E-02
2153	8.13242196712751E-02
2154	8.14889177300458E-02
2155	8.19290618811281E-02
2156	8.18950752814685E-02
2157	8.17777499958358E-02
2158	8.15703383868251E-02
2159	8.11926089342003E-02
2160	8.01274425569889E-02
2161	7.96552982277342E-02
2162	7.94170080278946E-02
2163	7.93343093586234E-02
2164	7.95065597298536E-02
2165	7.97376993145436E-02
2166	8.03432835395603E-02
2167	8.03703342495627E-02
2168	7.98634951359245E-02
2169	8.02166891369286E-02
2170	8.08369725623621E-02
2171	8.12651180661436E-02
2172	8.21762032328227E-02
2173	8.28664489786182E-02
2174	8.33742291061119E-02
2175	8.36322757407462E-02
2176	8.39934288322833E-02
2177	8.41922305950625E-02
2178	8.35450350395122E-02
2179	8.35210037253448E-02
2180	8.43714234943898E-02
2181	8.44430130512976E-02
2182	8.42831992206883E-02
2183	8.40628830364876E-02
2184	8.35668431101881E-02
2185	8.23802677376105E-02
2186	8.16008205594926E-02
2187	8.15460191218275E-02
2188	8.10325588407943E-02
2189	8.02680983328257E-02
2190	0.079960015950466
2191	0.079769764880499
2192	0.079771052911621
2193	0.080184783132776
2194	8.03199641830955E-02
2195	8.06412261618357E-02
2196	8.05551504379177E-02
2197	8.00741199303167E-02
2198	7.99108835109534E-02
2199	7.96635430060017E-02
2200	7.92868099715985E-02
2201	7.89602110983702E-02
2202	7.88163620352739E-02
2203	7.88125611516783E-02
2204	7.85460425877293E-02
2205	7.81550168866965E-02
2206	7.79977850628353E-02
2207	7.75167904066151E-02
2208	7.72701204425095E-02
2209	7.77488468431793E-02
2210	7.77554372046145E-02
2211	7.72703266156305E-02
2212	7.73373972961553E-02
2213	7.69754525970028E-02
2214	7.65383388783394E-02
2215	0.07628894012695
2216	7.57850910017146E-02
2217	7.53444666341659E-02
2218	7.47680359449241E-02
2219	7.47131096751223E-02
2220	7.51167129142753E-02
2221	0.074674012779982
2222	7.42052788301832E-02
2223	0.07358580597976
2224	7.21369054468877E-02
2225	7.13420068828966E-02
2226	7.09265232016573E-02
2227	7.06281274561715E-02
2228	7.05841160660394E-02
2229	7.00966718775937E-02
2230	7.00524484390834E-02
2231	6.90604694064967E-02
2232	0.066774092340476
2233	6.55648002073012E-02
2234	6.43695632923566E-02
2235	6.33654566759747E-02
2236	6.32862286777247E-02
2237	6.25104409073032E-02
2238	6.08904485809403E-02
2239	6.01356304928047E-02
2240	6.01894395893234E-02
2241	5.93819148026088E-02
2242	0.058342190536192
2243	5.75574484335927E-02
2244	5.66461336622263E-02
2245	5.52298343418031E-02
2246	5.32808028690127E-02
2247	5.18758379379499E-02
2248	5.04778716569203E-02
2249	4.89944655732922E-02
2250	4.79444338519851E-02
2251	4.70432188266137E-02
2252	4.57627725386876E-02
2253	4.36642667215348E-02
2254	0.04219912422691
2255	4.11913361427714E-02
2256	0.039804214142138
2257	3.80846197431168E-02
2258	3.68040009102322E-02
2259	3.59324950340945E-02
2260	3.45198514878301E-02
2261	3.27443997647743E-02
2262	3.17386397632153E-02
2263	3.08026710525819E-02
2264	2.97640740355767E-02
2265	2.92261360301233E-02
2266	2.86547319799001E-02
2267	2.79102964925298E-02
2268	2.70307707205392E-02
2269	2.60849658316123E-02
2270	2.57671332634177E-02
2271	2.56666424105675E-02
2272	2.52162496703697E-02
2273	2.54878339238224E-02
2274	2.51709234000252E-02
2275	2.34373113027113E-02
2276	0.022905591291428
2277	0.023373741906475
2278	2.32398152219431E-02
2279	2.33571153870673E-02
2280	2.32821778814657E-02
2281	2.27039131669934E-02
2282	2.21536021061241E-02
2283	2.18257156979021E-02
2284	2.12510278540159E-02
2285	1.97870083623507E-02
2286	1.92756994925359E-02
2287	2.00755022553906E-02
2288	1.96703946758713E-02
2289	1.92175388539007E-02
2290	1.81423363165074E-02
2291	0.016989564282803
2292	1.61864301451454E-02
2293	1.49890331999455E-02
2294	1.48442497509916E-02
2295	0.015250766670351
2296	1.32423548407814E-02
2297	1.25472842636291E-02
2298	1.37392432422973E-02
2299	1.41410910131921E-02
2300	1.51294119936097E-02
2301	1.45702872083181E-02
2302	1.31900210853878E-02
2303	1.23900269377179E-02
2304	1.03466338924376E-02
2305	1.01534858651468E-02
2306	1.15387206180464E-02
2307	1.20475794152089E-02
2308	1.31789919428972E-02
2309	1.28921550711953E-02
2310	1.14513461227162E-02
2311	1.14469385119831E-02
2312	1.11509956256017E-02
2313	1.10726255274675E-02
2314	1.20518763015672E-02
2315	1.25987680255201E-02
2316	1.27672690502492E-02
2317	1.32115689543552E-02
2318	1.44593482382961E-02
2319	1.46471160059447E-02
2320	1.38707433887658E-02
2321	1.36955211877929E-02
2322	0.013150539640698
2323	1.32487182029564E-02
2324	1.41019275472696E-02
2325	1.43850931680961E-02
2326	1.47975193244426E-02
2327	1.48657386436643E-02
2328	1.49640517353104E-02
2329	1.41425437508865E-02
2330	1.16920951703239E-02
2331	1.13705808481997E-02
2332	1.19858298230536E-02
2333	1.16434216643999E-02
2334	1.20872235751825E-02
2335	1.24154522863349E-02
2336	1.13493820873329E-02
2337	1.11697852144316E-02
2338	1.25783644016254E-02
2339	1.31496235268776E-02
2340	1.25125382196859E-02
2341	1.31432996013088E-02
2342	1.57524549264314E-02
2343	1.59972056865654E-02
2344	1.48562455743507E-02
2345	1.49583473914014E-02
2346	1.43425192008571E-02
2347	1.33343668162561E-02
2348	1.25611290405692E-02
[truncated: 152 more rows]
