# Supplementary material for: Machine learning-assisted non-destructive plasticizer identification and quantification in historical PVC objects based on IR spectroscopy
Source: Sci Rep. 2022 Mar 23;12:5017. doi: 10.1038/s41598-022-08862-1 (PMC8943100; doi:10.1038/s41598-022-08862-1)
Supplement: Supplementary file 1 — Supplementary Information 1. [file 41598_2022_8862_MOESM1_ESM.zip › Plasticizers_PVC_data/NIR_all/P158A_idle.txt]

Wavelength	C:\Documents and Settings\All Users\Application Data\ASD\Indico Pro\Projects\David\P158A_idle.txt
350	-5.13757096762522E-03
351	7.00204807768397E-02
352	6.84641024425463E-02
353	9.14561459801323E-02
354	0.101100247177668
355	1.17717495830318E-02
356	5.82763566263303E-02
357	0.10635573037169
358	1.74217541203225E-02
359	-2.43185660955808E-02
360	-7.8632418141363E-03
361	3.31646498640968E-02
362	7.24013098299765E-02
363	6.43343559093413E-02
364	1.22144491108461E-02
365	1.06589371311197E-02
366	2.83384210223045E-02
367	4.36699859112002E-02
368	3.53717807968583E-02
369	1.64881536709775E-02
370	3.42900453053986E-03
371	1.78685597225981E-02
372	0.043603379529273
373	0.061618471762486
374	5.54225171171519E-02
375	2.41856439745079E-02
376	1.83535476071876E-02
377	6.08415239994999E-02
378	2.53795076422759E-02
379	-2.68113606730865E-03
380	2.83221538953429E-02
381	3.24524292998618E-02
382	2.88497911164735E-02
383	2.65910232415072E-02
384	2.55129894076639E-02
385	1.98151752030453E-02
386	0.012195886200525
387	1.08496944470573E-02
388	2.14261153757927E-02
389	3.04793623255828E-02
390	2.04057188599007E-02
391	1.77076197689985E-02
392	1.90963056284773E-02
393	1.81395401351408E-02
394	2.29787529728774E-02
395	2.46768810544973E-02
396	2.02719674171818E-02
397	2.43841991463233E-02
398	2.46234812433907E-02
399	1.93876622390911E-02
400	2.29016898005462E-02
401	1.64496502229776E-02
402	7.23968155575888E-03
403	0.020961959467544
404	2.09070137786371E-02
405	0.013542912934551
406	1.74525762686534E-02
407	1.62754745353254E-02
408	1.43594669976421E-02
409	0.017075037298235
410	0.016973553695886
411	1.87587293255011E-02
412	2.32637339100307E-02
413	1.86791730188046E-02
414	1.58076438434834E-02
415	0.017795521853192
416	0.018022069150467
417	1.69348699031297E-02
418	0.015619455943042
419	1.60350536582377E-02
420	1.70254970579861E-02
421	1.77104047222026E-02
422	1.73371249437611E-02
423	1.69757164069566E-02
424	1.64597996881604E-02
425	1.57063134449408E-02
426	1.62249621373462E-02
427	1.66707113698149E-02
428	1.60689022257218E-02
429	1.42613399121424E-02
430	1.41215575407073E-02
431	0.01590806162886
432	1.65614399906977E-02
433	1.71963231909619E-02
434	1.75890588787493E-02
435	1.68856495072399E-02
436	1.52493537184728E-02
437	1.43068600195207E-02
438	0.015790456854908
439	0.016957049813261
440	1.73481527354447E-02
441	1.71517840715284E-02
442	1.77928350976972E-02
443	1.67063257234641E-02
444	1.39017695580136E-02
445	1.60820358224483E-02
446	1.80827810598268E-02
447	1.79152435710541E-02
448	1.64322517928513E-02
449	1.51004767595214E-02
450	1.49022265214456E-02
451	1.65402332481845E-02
452	1.79054554886649E-02
453	1.80724066397316E-02
454	1.67775103813427E-02
455	1.60379073295007E-02
456	1.59752676317707E-02
457	1.63155326843244E-02
458	1.65631847240914E-02
459	1.66821601541971E-02
460	1.66976284108384E-02
461	1.66843714717548E-02
462	1.68001740095992E-02
463	1.70976451257325E-02
464	1.76079002832298E-02
465	1.66991747520235E-02
466	1.54351810392051E-02
467	1.59529553479269E-02
468	1.68189836346127E-02
469	1.77305191525267E-02
470	1.84798962029174E-02
471	1.83283130957966E-02
472	1.72712103769087E-02
473	1.58595752601194E-02
474	1.60109399788641E-02
475	1.68301178340531E-02
476	1.75103614782286E-02
477	1.70757453173067E-02
478	1.69219045407466E-02
479	1.70052628384482E-02
480	1.65077886781715E-02
481	1.76429426988656E-02
482	1.88880837530086E-02
483	1.80288892516317E-02
484	1.67111294346574E-02
485	1.65293463579707E-02
486	1.78828695681231E-02
487	1.69929955925454E-02
488	0.016156856079302
489	1.66050989448092E-02
490	1.77481908800163E-02
491	1.82018803629462E-02
492	1.80147717893967E-02
493	1.84630403320061E-02
494	1.81617249017971E-02
495	1.75353079390777E-02
496	1.75967964618087E-02
497	1.79070476719508E-02
498	1.79529817273261E-02
499	1.74666737913565E-02
500	1.73743631324878E-02
501	1.72436292605987E-02
502	1.69959434405904E-02
503	1.75643405111674E-02
504	1.84681053270783E-02
505	1.89368469593624E-02
506	1.75601546272267E-02
507	0.017027460235023
508	1.74045487250507E-02
509	1.75870430605797E-02
510	1.73902665471504E-02
511	1.71405647138415E-02
512	1.71667289016472E-02
513	1.68904458251521E-02
514	1.67115362060797E-02
515	1.69215438945599E-02
516	1.74477108512423E-02
517	1.77223635659171E-02
518	1.76178579609624E-02
519	1.75005905639928E-02
520	1.76132389475861E-02
521	1.77326675887622E-02
522	1.73768804368357E-02
523	1.74385079727551E-02
524	0.017962062021725
525	1.87017843846662E-02
526	1.91003011670311E-02
527	1.93533523167953E-02
528	1.97093216670345E-02
529	2.03613256041882E-02
530	0.020854157306143
531	2.11580123913096E-02
532	2.18674532977706E-02
533	2.24823243817344E-02
534	2.28961300056128E-02
535	2.31887780564972E-02
536	2.34348672550039E-02
537	2.38518473205575E-02
538	2.46240305926396E-02
539	2.55145419302097E-02
540	2.60850999628463E-02
541	2.61999037772242E-02
542	2.66555771504174E-02
543	2.69497646191732E-02
544	2.70135168137544E-02
545	2.74275471128918E-02
546	2.79292617568666E-02
547	2.83918315074227E-02
548	2.87305438294624E-02
549	2.95555846750926E-02
550	3.05061267747478E-02
551	3.11064469214297E-02
552	3.20884467285615E-02
553	3.31289579499147E-02
554	3.40525040343768E-02
555	0.035498293526748
556	3.69439524271607E-02
557	3.83798881116379E-02
558	4.05707595566583E-02
559	4.28831000744942E-02
560	0.045333847469006
561	4.82568258921389E-02
562	5.14606937704923E-02
563	5.47686047508695E-02
564	5.80940491471085E-02
565	6.18235017564543E-02
566	6.59952080686775E-02
567	7.05356091414749E-02
568	7.51179400891601E-02
569	7.98388004501859E-02
570	0.084744584663172
571	8.97858028908117E-02
572	9.50844621698336E-02
573	0.100482037259687
574	0.105634503255092
575	0.110748247351815
576	0.115801309087818
577	0.120678537032086
578	0.12509480968716
579	0.129254628828235
580	0.133346684087042
581	0.137452634634294
582	0.141066341084754
583	0.144108110159676
584	0.146965918035855
585	0.149132280807015
586	0.150822521086783
587	0.152490542547427
588	0.153736527174152
589	0.154699803972761
590	0.155500498276973
591	0.155790779540548
592	0.155891481094523
593	0.155985756450351
594	0.155994433736724
595	0.155855909400056
596	0.15557797909946
597	0.155220601066288
598	0.154719377815945
599	0.154276747728291
600	0.154088848530317
601	0.153585216988107
602	0.153000748102868
603	0.152478893411724
604	0.151732250669797
605	0.150991834234446
606	0.150368087333299
607	0.149808110614829
608	0.149591259556022
609	0.149755936209188
610	0.150160535857452
611	0.150519888680046
612	0.150732216604783
613	0.15073348796046
614	0.150494026670751
615	0.15053340319796
616	0.151081521683043
617	0.151492508848418
618	0.151687717710464
619	0.151710446498029
620	0.151786371729999
621	0.151455559856676
622	0.151220132278183
623	0.151632025574874
624	0.151887878537384
625	0.152151934406375
626	0.152559779024125
627	0.152969192473509
628	0.153383827942894
629	0.153847749577226
630	0.154462188169695
631	0.155094309863747
632	0.155659309619751
633	0.156106290262953
634	0.156606603200937
635	0.15712780516809
636	0.157631755965824
637	0.158247721354828
638	0.158772897592851
639	0.159175408074142
640	0.159784235118088
641	0.160291462601098
642	0.160734318162854
643	0.161355063345965
644	0.161938972472465
645	0.162579127249301
646	0.163373927286122
647	0.164015932737285
648	0.164547058174456
649	0.165072134671389
650	0.165773293565995
651	0.166529641595368
652	0.16727124972165
653	0.16795165603973
654	0.168784704259129
655	0.169620685419808
656	0.170244003268595
657	0.170963603226611
658	0.17168880351595
659	0.172374526551193
660	0.173268960591355
661	0.174110925587648
662	0.174796023176821
663	0.175359254020949
664	0.176076655907764
665	0.176861412950322
666	0.177498490305086
667	0.178057738261502
668	0.178692432082896
669	0.179471826673621
670	0.180136041598659
671	0.180791505334653
672	0.181553861456878
673	0.182567724984381
674	0.183731870545264
675	0.184870096665078
676	0.185811465403345
677	0.186751558793768
678	0.187836808671316
679	0.18911995309623
680	0.190347738938717
681	0.191664305869287
682	0.19302933603756
683	0.194069930499811
684	0.19516511536598
685	0.196307478020442
686	0.197350986394467
687	0.198694728452825
688	0.200160429817651
689	0.20147464997384
690	0.202505947430399
691	0.203448871773649
692	0.204466960132702
693	0.205695793913574
694	0.207036418053463
695	0.208316265442286
696	0.209347359249651
697	0.210448523097106
698	0.211620055938934
699	0.212782179852235
700	0.213776350466445
701	0.214830980152219
702	0.215976263503007
703	0.216916233877445
704	0.217852156358096
705	0.218884035321573
706	0.220055162411691
707	0.221063068833673
708	0.222107804655335
709	0.223353470719824
710	0.224543630750165
711	0.225558270058026
712	0.226446704129924
713	0.227511439566404
714	0.228612640039585
715	0.229630230019898
716	0.230457607561948
717	0.231441127330381
718	0.23262744792171
719	0.233894769472288
720	0.234777691273839
721	0.235585410445668
722	0.236513310263378
723	0.237641846224128
724	0.238656832379958
725	0.239610543263618
726	0.240664992332342
727	0.241623148000382
728	0.242563529886906
729	0.243554425901452
730	0.244532938099875
731	0.24555659076374
732	0.246617908360417
733	0.247654867578306
734	0.248569870104644
735	0.249399622179349
736	0.250238337039452
737	0.251258533945946
738	0.25228501989866
739	0.253191386147411
740	0.253968772255519
741	0.254869954627518
742	0.255870286219286
743	0.256735610795735
744	0.25769873518794
745	0.258728237485758
746	0.25972882978612
747	0.260705799625959
748	0.261638776943696
749	0.26255730058197
750	0.263612932645881
751	0.264566215797103
752	0.26544246474855
753	0.266397584905826
754	0.267345044802793
755	0.268288201583971
756	0.269247979796437
757	0.270254773477071
758	0.271337686067725
759	0.272448349170749
760	0.273438955338204
761	0.274413846435747
762	0.275357500085096
763	0.276219054969885
764	0.27703947694532
765	0.278008213846377
766	0.279137188750344
767	0.279999875351661
768	0.280901315978636
769	0.281883860785737
770	0.282815912160833
771	0.283646006983734
772	0.284614189584806
773	0.285853608089532
774	0.286686130110058
775	0.287425555204776
776	0.288252142575978
777	0.289076163597943
778	0.290072978568025
779	0.291023276502358
780	0.291608878531405
781	0.292442168415489
782	0.293283323245556
783	0.293988127180004
784	0.294989266148873
785	0.295961315360424
786	0.296801060015777
787	0.297593660203115
788	0.298346312249594
789	0.299155442169091
790	0.300102700157157
791	0.301143602938242
792	0.302129533115696
793	0.302915810573072
794	0.303335384973343
795	0.303989262172499
796	0.304835694358653
797	0.305580956239484
798	0.3065473414803
799	0.307474027446796
800	0.308182260815415
801	0.308840087370623
802	0.309638155224926
803	0.310551047178555
804	0.311381104839548
805	0.312135919551779
806	0.312739783502279
807	0.313185821973671
808	0.313763402798262
809	0.314387581930684
810	0.315059957906516
811	0.315910048814806
812	0.316633462749474
813	0.317359227821561
814	0.318313943965042
815	0.319246349379394
816	0.319861828774144
817	0.320153275661936
818	0.320646599592327
819	0.321431595607225
820	0.322408898776388
821	0.323356329086025
822	0.324393290805389
823	0.325157512481826
824	0.325521933723405
825	0.326242946122845
826	0.327001298985946
827	0.327737854486454
828	0.328586434250683
829	0.329319009257894
830	0.329886733600597
831	0.330398711579885
832	0.331452334414272
833	0.332311641722753
834	0.332717424969876
835	0.333046175596188
836	0.333742986068051
837	0.33464795628191
838	0.335413690124286
839	0.33604406723614
840	0.336791294958587
841	0.337650629619683
842	0.338099826273814
843	0.338724092286285
844	0.339585566263556
845	0.340472235647309
846	0.340743189436162
847	0.341010507460323
848	0.341704475294402
849	0.342492147835413
850	0.343349214729296
851	0.344080981821393
852	0.34445334166106
853	0.344950175535932
854	0.345651755346214
855	0.346430058634972
856	0.346735404168905
857	0.347055805384562
858	0.347643912701343
859	0.34855299173066
860	0.349305613916996
861	0.349763059813155
862	0.34993405119037
863	0.349915428078203
864	0.350164620545463
865	0.350733154595852
866	0.351271766718573
867	0.351928284646881
868	0.35247201261536
869	0.352800999231813
870	0.353744815830087
871	0.354611341824026
872	0.355123954916442
873	0.355523848820585
874	0.355921682750203
875	0.356527102227866
876	0.357391627517499
877	0.357772890163365
878	0.358072134963745
879	0.358532065643148
880	0.359134386357699
881	0.359473015013282
882	0.35958176842423
883	0.359676783107404
884	0.360059358095274
885	0.36030602494285
886	0.360337662328046
887	0.360619821462866
888	0.360646602074289
889	0.360667612255709
890	0.361001588332542
891	0.360893529338966
892	0.360513006413469
893	0.360185958414615
894	0.360398344281678
895	0.360437805705068
896	0.360427924717971
897	0.360646384637602
898	0.360503514659069
899	0.360387538124737
900	0.360343670242316
901	0.359806581808128
902	0.359703559497245
903	0.359861435251255
904	0.359805490801304
905	0.359676895646394
906	0.359552834081843
907	0.359432871269713
908	0.359205867650253
909	0.359044317407355
910	0.35896278365561
911	0.358904254941375
912	0.358678235026347
913	0.358773253290603
914	0.359304333577342
915	0.359871911227092
916	0.360673936751895
917	0.361433858969699
918	0.361968269135579
919	0.363182947795434
920	0.364384655247483
921	0.365264760004159
922	0.366011157481121
923	0.367309205034885
924	0.36838306385266
925	0.368681828525961
926	0.370147833186763
927	0.371599543802083
928	0.372713568618092
929	0.374041901332473
930	0.374940572718115
931	0.375842723027997
932	0.377125101779633
933	0.378177092978503
934	0.379084037929654
935	0.379928956658777
936	0.380806468325976
937	0.382037796599028
938	0.383073641997075
939	0.383682397998341
940	0.384893774809332
941	0.38619099983304
942	0.387147447659771
943	0.387483421919502
944	0.388111777773696
945	0.388837300215859
946	0.389539633209482
947	0.390656019422379
948	0.39131376553073
949	0.391645268543258
950	0.392210038525669
951	0.39322187684158
952	0.394422010186898
953	0.395296107997533
954	0.395001661378441
955	0.395310754289531
956	0.396101685676373
957	0.396696915868738
958	0.396945231238544
959	0.397212809103581
960	0.397581744762619
961	0.397818884158539
962	0.398063467285385
963	0.398608632192871
964	0.399513366427935
965	0.399935188987604
966	0.400674272168874
967	0.401748484108919
968	0.402619167070627
969	0.403022056302423
970	0.402823177756653
971	0.40234141736893
972	0.402789292653962
973	0.403746134264814
974	0.404532738881386
975	0.404530779974198
976	0.404604761436441
977	0.404865509671946
978	0.405275408036852
979	0.405684788947107
980	0.405963008704269
981	0.406139324695703
982	0.406302871436104
983	0.406546544517212
984	0.406724340790601
985	0.406751446169711
986	0.406655825603934
987	0.407290228394893
988	0.407784180068233
989	0.40758334877806
990	0.407530632605433
991	0.407620248835135
992	0.40800837068995
993	0.408765882882864
994	0.409369427647928
995	0.409216145451789
996	0.408634361702907
997	0.409106767973884
998	0.408598198690805
999	0.408271294737637
1000	0.409189556145229
1001	0.460514395129196
1002	0.461372482301989
1003	0.461479727856331
1004	0.461235173258666
1005	0.461073045700888
1006	0.460493217589487
1007	0.460214319267746
1008	0.460086301801081
1009	0.459987427781175
1010	0.460062663220379
1011	0.459986986835109
1012	0.459875807778256
1013	0.459730338769985
1014	0.459707957986061
1015	0.459714896645779
1016	0.459562381685781
1017	0.459420361132174
1018	0.459316049612131
1019	0.458768235860589
1020	0.458924998150881
1021	0.459741489647207
1022	0.46010183030144
1023	0.460531486941051
1024	0.460981150991391
1025	0.461154763657541
1026	0.461480934679053
1027	0.461908932853403
1028	0.462642093657124
1029	0.462974706707174
1030	0.463133462984851
1031	0.463388301052945
1032	0.463560553688497
1033	0.463723201226641
1034	0.463676814237094
1035	0.464139576597138
1036	0.464720396667583
1037	0.465461325641894
1038	0.466983277416481
1039	0.46777787484538
1040	0.46817666425055
1041	0.468692265005606
1042	0.468716071104995
1043	0.469144677507648
1044	0.469762331517353
1045	0.470768022308035
1046	0.471308871321944
1047	0.471885557700234
1048	0.472287662631873
1049	0.472180703093845
1050	0.472649358401824
1051	0.473529792816246
1052	0.474057170692191
1053	0.474590674934652
1054	0.475178804859426
1055	0.475414142849148
1056	0.476004022035997
1057	0.477278750075305
1058	0.477915245962284
1059	0.478393613064037
1060	0.47867887004938
1061	0.478911525021339
1062	0.478567443115771
1063	0.479016561436417
1064	0.479869596456811
1065	0.480512734007557
1066	0.481561475204204
1067	0.482025436330282
1068	0.482072962883619
1069	0.482341101895001
1070	0.482307083660631
1071	0.482621296294532
1072	0.48325398194407
1073	0.483744128313413
1074	0.484329431742366
1075	0.484877052259065
1076	0.485478598062828
1077	0.485898092743795
1078	0.486239499678583
1079	0.486521862030001
1080	0.486744491519539
1081	0.486728296276742
1082	0.487041559281602
1083	0.487457149842966
1084	0.487864792356571
1085	0.488524327304586
1086	0.488882943208319
1087	0.489142249092253
1088	0.489390733704622
1089	0.489294139860379
1090	0.48952566070407
1091	0.490014304068937
1092	0.490327430669749
1093	0.490635199622229
1094	0.491158556274537
1095	0.491253944363446
1096	0.491309054922702
1097	0.491435021726564
1098	0.491565365332315
1099	0.491630567713206
1100	0.491739709012339
1101	0.491770305102402
1102	0.491644157073493
1103	0.491639099927142
1104	0.491688740329431
1105	0.491656293787484
1106	0.491712808718467
1107	0.491673354171092
1108	0.491568061768662
1109	0.491398217494646
1110	0.491287893589072
1111	0.490758351571087
1112	0.490260487323982
1113	0.489773841811973
1114	0.489015141501219
1115	0.488124950107028
1116	0.487094071814277
1117	0.485811129721432
1118	0.484545044379408
1119	0.483308182360243
1120	0.481819854601801
1121	0.48016076664318
1122	0.478417091952362
1123	0.476474310684932
1124	0.474507606211313
1125	0.472507080649386
1126	0.470518882802559
1127	0.468029421214717
1128	0.465519980134537
1129	0.463141342867581
1130	0.460597074993826
1131	0.458271525942471
1132	0.455861717625096
1133	0.453630928777068
1134	0.451175098431067
1135	0.449388073719502
1136	0.448150397637234
1137	0.446635075639981
1138	0.445268788431408
1139	0.443929327615923
1140	0.442609490228082
1141	0.44124971866143
1142	0.440158850877962
1143	0.438738502561691
1144	0.437191180872044
1145	0.43536037884295
1146	0.433414883928521
1147	0.43119563764639
1148	0.428818713529468
1149	0.426373696187325
1150	0.423380958155965
1151	0.420246987928353
1152	0.416499301175837
1153	0.412184511021091
1154	0.407557030123453
1155	0.402649042236042
1156	0.397235705657627
1157	0.391150790033147
1158	0.38523194957296
1159	0.378927240378802
1160	0.372701073500252
1161	0.366401804142124
1162	0.360223861346575
1163	0.354081721232998
1164	0.348109261832954
1165	0.342682625310162
1166	0.337689819113714
1167	0.333063756104264
1168	0.329017455432187
1169	0.325436250756428
1170	0.322248854828355
1171	0.319411272748942
1172	0.31720564639632
1173	0.3147256342648
1174	0.312642109367357
1175	0.310166866008009
1176	0.307651856165768
1177	0.304814176373313
1178	0.301864905771096
1179	0.298478904898872
1180	0.29466373494266
1181	0.290750834598344
1182	0.286573483808363
1183	0.282344373483484
1184	0.278147657617004
1185	0.274155204730734
1186	0.270569506348625
1187	0.267445761984045
1188	0.26500210567608
1189	0.262947527245561
1190	0.26151709003743
1191	0.260476187574207
1192	0.260365457014096
1193	0.261054066105025
1194	0.262126312962696
1195	0.263970450390428
1196	0.266069053893026
1197	0.26858394216275
1198	0.271417557996733
1199	0.274657988442176
1200	0.278314838155714
1201	0.282248116902383
1202	0.286264729814436
1203	0.290417876769749
1204	0.29480425370617
1205	0.299322088986919
1206	0.304046454504041
1207	0.309008277668786
1208	0.314076034696674
1209	0.31937043684504
1210	0.32474071192099
1211	0.330152042515257
1212	0.335831822848949
1213	0.341433895949793
1214	0.346906420218764
1215	0.352527588335922
1216	0.358353485944208
1217	0.364053232620398
1218	0.369733084712247
1219	0.375439183592462
1220	0.381066125857733
1221	0.386576094049856
1222	0.392000084063627
1223	0.397243381559483
1224	0.40219355867906
1225	0.406891515390258
1226	0.411560019932517
1227	0.416102441709325
1228	0.420243667448878
1229	0.424213834295139
1230	0.4280565955701
1231	0.43179302069498
1232	0.435345864736399
1233	0.439035873182376
1234	0.442229128645208
1235	0.444876527289382
1236	0.447650814261567
1237	0.45036847458521
1238	0.452987792616579
1239	0.455640270907885
1240	0.457883594202096
1241	0.45990412894934
1242	0.461855487905388
1243	0.463788649626804
1244	0.465729038407118
1245	0.467337389996899
1246	0.468729116040828
1247	0.470149111899084
1248	0.47147349431921
1249	0.472909203792064
1250	0.474406906559128
1251	0.475672529373068
1252	0.476714518676064
1253	0.477839297542106
1254	0.479165285024811
1255	0.480351783592754
1256	0.481476946931718
1257	0.482605117637297
1258	0.483748543473565
1259	0.484727590647004
1260	0.485589579577093
1261	0.486550228915236
1262	0.487380231730783
1263	0.488237647709196
1264	0.489375339422579
1265	0.49031850065535
1266	0.491054549898985
1267	0.491864522791405
1268	0.492561590159992
1269	0.493284608524789
1270	0.494128550211199
1271	0.494786543733162
1272	0.495383828607266
1273	0.496146568125516
1274	0.496826069135329
1275	0.497412668908138
1276	0.49799748039981
1277	0.498413119183199
1278	0.498891290640593
1279	0.499484181409565
1280	0.499988323764479
1281	0.50042468728412
1282	0.500813113738397
1283	0.501114854227401
1284	0.501482807592679
1285	0.501920777496295
1286	0.502258347036793
1287	0.502498024000564
1288	0.502717946045828
1289	0.503012518063417
1290	0.503285358697262
1291	0.50347848924461
1292	0.503810037250109
1293	0.504093211590689
1294	0.504335727877302
1295	0.504765737391415
1296	0.505156831489498
1297	0.505383275023552
1298	0.505632329368453
1299	0.5061177674387
1300	0.506558655934225
1301	0.506730849051325
1302	0.507016734506414
1303	0.507309357183919
1304	0.507527728819284
1305	0.507649427493117
1306	0.50778984865594
1307	0.508012536774444
1308	0.507967454366433
1309	0.507970365222322
1310	0.50817599046789
1311	0.508260914094814
1312	0.508372507927464
1313	0.508482811368741
1314	0.508512936275282
1315	0.508587297800213
1316	0.508654153531584
1317	0.508822406902208
1318	0.509031302675254
1319	0.509121413530805
1320	0.509123754673736
1321	0.508984310805738
1322	0.508995174360759
1323	0.509251932423451
1324	0.50924112842177
1325	0.509057652391237
1326	0.50898094581481
1327	0.508731731135178
1328	0.50849156265408
1329	0.508396881595695
1330	0.508209757471078
1331	0.507976029200505
1332	0.507494695560525
1333	0.507158807109929
1334	0.506770555074094
1335	0.50619694995879
1336	0.505751528998027
1337	0.505262448321661
1338	0.50447245309322
1339	0.503574265146818
1340	0.502672165483412
1341	0.501625213564633
1342	0.500371025992594
1343	0.49898547667717
1344	0.497413326216738
1345	0.495531919234958
1346	0.493334708050096
1347	0.491026310683445
1348	0.488483173645414
1349	0.485442105228623
1350	0.482172418502842
1351	0.478676548170199
1352	0.474965881545748
1353	0.471285533830578
1354	0.467538374588106
1355	0.463521143491122
1356	0.459384306433268
1357	0.45529762942508
1358	0.451134204267104
1359	0.446830803184928
1360	0.442587533114554
1361	0.43833962685402
1362	0.433788923391546
1363	0.429067114862588
1364	0.42420649344993
1365	0.418964930511799
1366	0.413356716657678
1367	0.407641386534629
1368	0.40190278462897
1369	0.396025965440442
1370	0.389897971800113
1371	0.383688739544662
1372	0.377506049183093
1373	0.371320500348371
1374	0.365275954953146
1375	0.35937968833086
1376	0.353511306712144
1377	0.347928049262087
1378	0.342770082625797
1379	0.337850075857788
1380	0.333208618837501
1381	0.328945861476634
1382	0.325106023408877
1383	0.321767606004358
1384	0.318949621696518
1385	0.316465405923057
1386	0.314189858324094
1387	0.312219009873541
1388	0.310496810604815
1389	0.309042316973393
1390	0.307742330314945
1391	0.306641518252255
1392	0.30570808724571
1393	0.304786178860731
1394	0.303940142778859
1395	0.303221587475389
1396	0.302554434184881
1397	0.301924839931839
1398	0.301430547881595
1399	0.301024017288282
1400	0.300583547272084
1401	0.30022992533065
1402	0.299933457637137
1403	0.299553264072036
1404	0.299117010368337
1405	0.298710749680065
1406	0.298283763719996
1407	0.297739658546693
1408	0.297275287380106
1409	0.296934711517106
1410	0.296659289808108
1411	0.296584013837018
1412	0.296697344067353
1413	0.29691857947191
1414	0.297243945066081
1415	0.297740671134323
1416	0.298268636077627
1417	0.298818620934045
1418	0.299405328821139
1419	0.299860678941033
1420	0.300395762191874
1421	0.301024808651462
1422	0.301773399780985
1423	0.302466112911218
1424	0.303611630800264
1425	0.304990587477728
1426	0.30662713446177
1427	0.308709294295126
1428	0.311265014474609
1429	0.314090429712191
1430	0.317328032343447
1431	0.320918658994777
1432	0.324613154718127
1433	0.328408536468813
1434	0.332334346152726
1435	0.336131448705401
1436	0.339738667763348
1437	0.343306396083312
1438	0.346566789529885
1439	0.349619688061434
1440	0.352590839678981
1441	0.355385077643611
1442	0.358098292129795
1443	0.360771209854216
1444	0.363452555654154
1445	0.36614729240261
1446	0.368805590740219
1447	0.371425771492113
1448	0.374039635161444
1449	0.376682275125711
1450	0.379368298722227
1451	0.38194690686462
1452	0.384285867414259
1453	0.386423401008983
1454	0.388512843611342
1455	0.390578506609322
1456	0.392470646225403
1457	0.394251971722499
1458	0.395938677381355
1459	0.397394538691924
1460	0.398771241005406
1461	0.40011471378433
1462	0.401395342137441
1463	0.402598576236273
1464	0.403682091148673
1465	0.404819093561055
1466	0.405943774793345
1467	0.407076472542718
1468	0.408163259909703
1469	0.409364006887869
1470	0.410608754224932
1471	0.411833520482023
1472	0.413085922572751
1473	0.414360187675889
1474	0.415609216034648
1475	0.416783962307278
1476	0.418004263255089
1477	0.419273149063042
1478	0.420437045532353
1479	0.421532791064588
1480	0.422647246798709
1481	0.423716850519803
1482	0.424721506273377
1483	0.42575940064987
1484	0.426782945770325
1485	0.427654607274548
1486	0.428600884530543
1487	0.429684806165302
1488	0.430613398129068
1489	0.431552211872693
1490	0.432635171487381
1491	0.433569611398474
1492	0.434502630313262
1493	0.435609183338975
1494	0.436617264696029
1495	0.437561087766676
1496	0.438566814242638
1497	0.439585498436217
1498	0.440496671434755
1499	0.441305177634546
1500	0.442262029258564
1501	0.443123348525819
1502	0.443762549739086
1503	0.444489546810935
1504	0.445190761047205
1505	0.445785989786671
1506	0.446406046614821
1507	0.447021115234124
1508	0.447494445886182
1509	0.447923748321621
1510	0.448446310146649
1511	0.448916467791369
1512	0.449287223118829
1513	0.449645437718242
1514	0.45004090533039
1515	0.450415251210809
1516	0.450789015273004
1517	0.451216447137732
1518	0.451670498830518
1519	0.452056399613498
1520	0.452511252073462
1521	0.453068532576387
1522	0.453561720647698
1523	0.454004105795343
1524	0.454583983257219
1525	0.455144293913881
1526	0.455592307088528
1527	0.455978131672986
1528	0.456396790132661
1529	0.456913116272343
1530	0.457423386340663
1531	0.457974592101345
1532	0.458684074655212
1533	0.459292707016008
1534	0.459795342935848
1535	0.460388284905705
1536	0.460875590437583
1537	0.461269204251618
1538	0.461762073292249
1539	0.462311954667891
1540	0.462787827106073
1541	0.463172361393829
1542	0.463568744443095
1543	0.464000308737548
1544	0.464335668871855
1545	0.464522374536958
1546	0.464782718966486
1547	0.465145320510673
1548	0.465413961935445
1549	0.465730528558886
1550	0.466138395132238
1551	0.46645338986708
1552	0.46675719694519
1553	0.467034976490924
1554	0.467246261004476
1555	0.46745924349695
1556	0.467593850546761
1557	0.467782272731061
1558	0.468059448627616
1559	0.468161204241412
1560	0.468200307920798
1561	0.468318786349456
1562	0.468338718221059
1563	0.468267455046055
1564	0.468181739635334
1565	0.468101463545423
1566	0.468088769631081
1567	0.468039723452696
1568	0.467918450840219
1569	0.46777022137552
1570	0.467515880006206
1571	0.467186204559388
1572	0.46686393662269
1573	0.466560709199162
1574	0.466243115328987
1575	0.465938527296827
1576	0.465675242222818
1577	0.465315207320251
1578	0.464951350383482
1579	0.464692587807304
1580	0.46434917872509
1581	0.464029138178879
1582	0.463818193533772
1583	0.463632346193632
1584	0.463430666254283
1585	0.463138578311335
1586	0.462875021485683
1587	0.462582869739115
1588	0.462267923985835
1589	0.462040429040812
1590	0.461677522310135
1591	0.461139225582632
1592	0.460643850049847
1593	0.460216477611445
1594	0.459755230469445
1595	0.459277447594329
1596	0.458773665951811
1597	0.458275607509402
1598	0.457779168912358
1599	0.457273366535545
1600	0.456827938393245
1601	0.456315205612397
1602	0.455727183430971
1603	0.455123143568918
1604	0.454461020322925
1605	0.453743640310775
1606	0.452969260434454
1607	0.4520832317278
1608	0.450900143499516
1609	0.449468237017412
1610	0.44807189618555
1611	0.446590208906581
1612	0.444885980127782
1613	0.443065154651793
1614	0.441018177334138
1615	0.438739019734346
1616	0.436319820977513
1617	0.433619773845318
1618	0.430711500712664
1619	0.427854454064897
1620	0.424972151681598
1621	0.422124026954313
1622	0.419413325356732
1623	0.416709998925031
1624	0.414059666175552
1625	0.411494960777419
1626	0.409126581232692
1627	0.407040358841361
1628	0.405145842892563
1629	0.40357498011698
1630	0.402268611053754
1631	0.400963467925583
1632	0.399744858360456
1633	0.39869574833692
1634	0.397604727193949
1635	0.396278136497513
1636	0.394795274936578
1637	0.393133660502999
1638	0.390992956038597
1639	0.388355883710592
1640	0.385255644605899
1641	0.381351053011044
1642	0.37681196529339
1643	0.371634678969634
1644	0.365445114690815
1645	0.358385819790131
1646	0.350400688292844
1647	0.341320288390284
1648	0.331297753501736
1649	0.320285973281027
1650	0.308431606650194
1651	0.296241099475849
1652	0.283646113032837
1653	0.271132479498113
1654	0.258833447283769
1655	0.246813570529461
1656	0.23567478423582
1657	0.225411566806084
1658	0.216350164685882
1659	0.208494670547485
1660	0.201718075108466
1661	0.196088116081351
1662	0.191567446372308
1663	0.187736787471616
1664	0.184411026743032
1665	0.18158119470136
1666	0.179005911973044
1667	0.176588019679939
1668	0.174296976302147
1669	0.172188473136293
1670	0.169963748994938
1671	0.167522763784192
1672	0.165000954693582
1673	0.162252322451815
1674	0.159200144063117
1675	0.155873150293053
1676	0.152199737439556
1677	0.148006327817029
1678	0.143213863883461
1679	0.138017564813877
1680	0.132470568895345
1681	0.126342078794435
1682	0.119583773511736
1683	0.112530698750185
1684	0.105312745428224
1685	9.80585865588981E-02
1686	9.08986071790741E-02
1687	8.37929259096051E-02
1688	7.66570875419323E-02
1689	6.97032594283623E-02
1690	6.32694462582301E-02
1691	5.72215353926301E-02
1692	0.051562970396916
1693	4.64952565131718E-02
1694	4.18633421024719E-02
1695	3.75214048675287E-02
1696	3.37301964543259E-02
1697	3.03822041431522E-02
1698	2.73488338635101E-02
1699	2.47705898477712E-02
1700	2.25104078049395E-02
1701	2.04693876560587E-02
1702	1.87595385886701E-02
1703	1.72184800795968E-02
1704	1.59633683639251E-02
1705	1.48030323974344E-02
1706	1.38485304334369E-02
1707	0.013050527567173
1708	1.23945196037276E-02
1709	1.18393572097568E-02
1710	1.14999449096029E-02
1711	1.11365900006366E-02
1712	1.08368094108682E-02
1713	0.010649754149392
1714	1.04981502611477E-02
1715	1.04984323905839E-02
1716	1.06691765443898E-02
1717	1.07971551793479E-02
1718	1.10018496990426E-02
1719	1.12540735695611E-02
1720	1.15490565195833E-02
1721	1.19792595001834E-02
1722	1.23872351754033E-02
1723	1.29572898993455E-02
1724	1.37288239093924E-02
1725	1.45325860908173E-02
1726	1.53342396492649E-02
1727	1.58948924172762E-02
1728	1.63967425448019E-02
1729	1.71632809564859E-02
1730	1.78458731714836E-02
1731	1.83519715478035E-02
1732	1.90084798950106E-02
1733	1.94587151433561E-02
1734	1.95618911478714E-02
1735	1.97154363965223E-02
1736	1.98279337812136E-02
1737	1.98289813661336E-02
1738	1.99363145209396E-02
1739	2.00849656730602E-02
1740	2.01401055516659E-02
1741	1.99938013507351E-02
1742	1.98060277209123E-02
1743	0.019889264849615
1744	1.99451046506788E-02
1745	2.00455088167784E-02
1746	2.04003445270795E-02
1747	2.05902848643159E-02
1748	2.07037799474307E-02
1749	2.09854775431568E-02
1750	2.12860106150025E-02
1751	2.15594835171429E-02
1752	2.21150334306975E-02
1753	2.28626358064892E-02
1754	2.35383438160231E-02
1755	2.44184417721969E-02
1756	2.52752213815175E-02
1757	0.025963090209001
1758	2.68928508242899E-02
1759	2.80702067452002E-02
1760	2.90928918705471E-02
1761	3.01083199915565E-02
1762	3.12949210554096E-02
1763	3.25896128111169E-02
1764	3.36370618179917E-02
1765	3.46362187090979E-02
1766	3.57923219842427E-02
1767	3.68309252364436E-02
1768	3.79764935442121E-02
1769	3.93906214072013E-02
1770	4.06375177231753E-02
1771	4.16491048948198E-02
1772	4.29304949260142E-02
1773	4.44093551633343E-02
1774	4.57030537198522E-02
1775	4.72484315508077E-02
1776	4.88300740286311E-02
1777	5.01960067894743E-02
1778	5.17179562401825E-02
1779	5.32294712019198E-02
1780	5.46889498950456E-02
1781	5.62627997401294E-02
1782	5.78652114721666E-02
1783	5.93838614673675E-02
1784	6.08603673003929E-02
1785	6.23965055557673E-02
1786	6.37542435439519E-02
1787	6.53709601690057E-02
1788	6.72803418746254E-02
1789	6.90642002740169E-02
1790	0.070929705243713
1791	7.28005388280126E-02
1792	7.46866747785205E-02
1793	7.64217130660822E-02
1794	0.078104628434827
1795	7.97642394878086E-02
1796	8.13368514976211E-02
1797	8.28163578584022E-02
1798	8.43640488061291E-02
1799	8.56622362986902E-02
1800	8.66858965924176E-02
1801	9.81433977593698E-02
1802	0.100154549515191
1803	0.101209763341152
1804	0.101619905341656
1805	0.10226368728357
1806	0.103032219497364
1807	0.103734078859964
1808	0.104446053287096
1809	0.105558444260941
1810	0.106123968892839
1811	0.10588901959419
1812	0.10602826625835
1813	0.106067296764579
1814	0.105870279456826
1815	0.105925302553246
1816	0.105857877171279
1817	0.105512149834366
1818	0.104735660350252
1819	0.104062708764008
1820	0.10397912945382
1821	0.104028583138358
1822	0.103508562323994
1823	0.103001237017998
1824	0.103039325255787
1825	0.102899950548842
1826	0.102720364535918
1827	0.102800794219102
1828	0.10322882120655
1829	0.103635396764722
1830	0.104216285523389
1831	0.105252377996212
1832	0.106923356532295
1833	0.108522627347424
1834	0.109846584605226
1835	0.111296633565214
1836	0.113130433122758
1837	0.115537004674295
1838	0.117512762079499
1839	0.119531359908224
1840	0.121603082133297
1841	0.123208037864759
1842	0.124368992358226
1843	0.126188706411147
1844	0.128292504991203
1845	0.12959199602161
1846	0.130595048143514
1847	0.131921611534978
1848	0.132683893863393
1849	0.133903459336336
1850	0.135652687351688
1851	0.137571452761204
1852	0.138878542652444
1853	0.140227883062029
1854	0.142135926938856
1855	0.144364662575882
1856	0.146408891801976
1857	0.14802765548097
1858	0.150148145368956
1859	0.152356109020661
1860	0.154540996924719
1861	0.156991000238681
1862	0.15973156449523
1863	0.162100296393804
1864	0.164016868499141
1865	0.166432515503553
1866	0.168781101829302
1867	0.170937569602756
1868	0.173158835789376
1869	0.175051375043009
1870	0.176453708414175
1871	0.178242314356595
1872	0.180251858525637
1873	0.181753034011882
1874	0.183134907224645
1875	0.184200821994737
1876	0.185005942464206
1877	0.18602120390933
1878	0.18698735452677
1879	0.188285208468284
1880	0.189161434991935
1881	0.189868046169817
1882	0.190327426286604
1883	0.190656642428104
1884	0.190743567807931
1885	0.190546046237604
1886	0.189809038949767
1887	0.188746604497981
1888	0.187781192132574
1889	0.186463715479338
1890	0.184931944071408
1891	0.183254347018009
1892	0.181368862156107
1893	0.179157611048467
1894	0.176549576527613
1895	0.173928011119153
1896	0.171680077676212
1897	0.169435446257911
1898	0.167612181300078
1899	0.16660149154791
1900	0.165670228143949
1901	0.16459451212321
1902	0.164520611927824
1903	0.165206466427971
1904	0.166058879984638
1905	0.167708937994665
1906	0.169271584531966
1907	0.171027916595115
1908	0.172988086680903
1909	0.175199394192991
1910	0.176862925458275
1911	0.178647651000446
1912	0.180640055275148
1913	0.182190661378809
1914	0.183511015503261
1915	0.184670427121318
1916	0.185551397283402
1917	0.186388784525035
1918	0.187220571512158
1919	0.187773193934012
1920	0.188332426712221
1921	0.188264857423206
1922	0.1880302204354
1923	0.187689512394594
1924	0.187567213199403
1925	0.187706217630038
1926	0.18736308391942
1927	0.18664331937119
1928	0.186442449880115
1929	0.186317737087921
1930	0.185988786857388
1931	0.186115036152871
1932	0.185842886240867
1933	0.184857043548437
1934	0.183910751185326
1935	0.183429010155411
1936	0.183257353782452
1937	0.182774115606316
1938	0.182470943058854
1939	0.182055480426026
1940	0.181247638796511
1941	0.180756551725955
1942	0.180482531949231
1943	0.18022347179788
1944	0.179934331366748
1945	0.179780025714685
1946	0.180032918417153
1947	0.180199608054597
1948	0.180369271913124
1949	0.180599419820819
1950	0.180943689525758
1951	0.181068795239655
1952	0.181752190301182
1953	0.182938996063554
1954	0.183912050583476
1955	0.185368076763913
1956	0.186318369480113
1957	0.18664376508152
1958	0.187412890295725
1959	0.188720382124447
1960	0.189548202366831
1961	0.190470325386451
1962	0.191682130375314
1963	0.192752967645769
1964	0.193473627372813
1965	0.194427232744592
1966	0.19563473461788
1967	0.196788219038498
1968	0.197954539389724
1969	0.1989706831433
1970	0.199982839948852
1971	0.20103230521128
1972	0.202009602493098
1973	0.202847363664759
1974	0.203792807346258
1975	0.204911101599461
1976	0.205883229974744
1977	0.206812508142491
1978	0.207604256175376
1979	0.208290247356636
1980	0.209019571337321
1981	0.2098069535513
1982	0.210309332348913
1983	0.210649586740665
1984	0.211043458271241
1985	0.21118829073862
1986	0.21130224513538
1987	0.21162335122023
1988	0.212265673915861
1989	0.212513189412677
1990	0.212595914193076
1991	0.212797403738006
1992	0.212970436808068
1993	0.213020073971798
1994	0.213090054341988
1995	0.213095734416152
1996	0.212852119386578
1997	0.212734266169214
1998	0.212588243841957
1999	0.212613080948277
2000	0.212726445612197
2001	0.212880523638257
2002	0.213131169057975
2003	0.213722641189835
2004	0.213865877186772
2005	0.213554394106879
2006	0.213928672818256
2007	0.21453599248618
2008	0.214983917172381
2009	0.215999457311774
2010	0.21654854803006
2011	0.216624413919042
2012	0.216775092022861
2013	0.216861870265145
2014	0.216953033044728
2015	0.217003308370964
2016	0.216942194307565
2017	0.216949920675951
2018	0.216968899648386
2019	0.2170184358033
2020	0.217151622777715
2021	0.2171098779292
2022	0.217025647720966
2023	0.216927686533417
2024	0.216595802960318
2025	0.216449145207182
2026	0.21649001379005
2027	0.216420058775008
2028	0.216263357269209
2029	0.216235002276465
2030	0.216241851839381
2031	0.216151349437277
2032	0.216332184150933
2033	0.216993324136471
2034	0.21693161527203
2035	0.216515316757662
2036	0.21641410713055
2037	0.216029988872594
2038	0.215833724378507
2039	0.215941732509259
2040	0.216041597837677
2041	0.216195239627881
2042	0.216148641128525
2043	0.216145812480492
2044	0.216136049065751
2045	0.216068067455059
2046	0.215659756840339
2047	0.215414439033405
2048	0.215189021978577
2049	0.215175435388813
2050	0.21525028876419
2051	0.215166214751283
2052	0.215259023831042
2053	0.215223259342385
2054	0.214893522020406
2055	0.214720044781968
2056	0.214781960362656
2057	0.214626600253926
2058	0.214056067617265
2059	0.213959377766543
2060	0.214403294171975
2061	0.214317048428044
2062	0.214314002459611
2063	0.214043663584203
2064	0.21369644989482
2065	0.212824495127179
2066	0.212245482168124
2067	0.211837851579265
2068	0.211302428912113
2069	0.210401946412687
2070	0.209976957643786
2071	0.210006935606217
2072	0.209694875119271
2073	0.209568773402026
2074	0.209163446678945
2075	0.208294411304695
2076	0.207609126894514
2077	0.206916832056569
2078	0.206237472208613
2079	0.205323806297011
2080	0.205080032968895
2081	0.204386610461259
2082	0.20361910897198
2083	0.202808669315869
2084	0.201798765383126
2085	0.200993207382284
2086	0.200255874829235
2087	0.199560363929058
2088	0.198750261653557
2089	0.198382529750126
2090	0.198254100919374
2091	0.19815376813075
2092	0.19868340353843
2093	0.198718323306869
2094	0.198297379098002
2095	0.198184178199973
2096	0.198392545102959
2097	0.198130020241383
2098	0.19706097808056
2099	0.19658903626448
2100	0.196241753358118
2101	0.1955664464754
2102	0.195029216554295
2103	0.195415926704172
2104	0.194770493706148
2105	0.193371161337518
2106	0.192069525572255
2107	0.190747787202118
2108	0.18902607970526
2109	0.186732619410907
2110	0.184674042570103
2111	0.182315576205241
2112	0.180216671707336
2113	0.178773804608706
2114	0.176608456530514
2115	0.174424604343572
2116	0.171546825463767
2117	0.168433453185109
2118	0.165276819665117
2119	0.162180856914553
2120	0.159192199416264
2121	0.156073300233996
2122	0.152865350729708
2123	0.149591179062064
2124	0.146494506107934
2125	0.142772045650385
2126	0.13854575023584
2127	0.13460003621628
2128	0.13094141906662
2129	0.126212609583596
2130	0.120917051905573
2131	0.115806257208654
2132	0.110003535361552
2133	0.10421379137451
2134	9.79911622617958E-02
2135	9.27358899196365E-02
2136	8.71154310474087E-02
2137	8.25703523119025E-02
2138	7.90651886312809E-02
2139	0.076349657579714
2140	7.42083901227173E-02
2141	7.21515664407351E-02
2142	7.19368145559996E-02
2143	7.34446311903655E-02
2144	7.45484825810432E-02
2145	7.64268109029377E-02
2146	7.89288494068479E-02
2147	8.19595078237771E-02
2148	8.48424799674722E-02
2149	8.92442389980748E-02
2150	9.21257454398127E-02
2151	9.42958950792718E-02
2152	0.09594119864059
2153	9.69807088070704E-02
2154	9.75791898839955E-02
2155	9.75091174725166E-02
2156	9.70673022057839E-02
2157	9.57483235070009E-02
2158	0.094750977468837
2159	9.31471060875012E-02
2160	0.092133767955183
2161	0.091120769781121
2162	0.090634733446569
2163	0.091199282080259
2164	9.23689133169759E-02
2165	9.38699425634324E-02
2166	9.62760866834928E-02
2167	9.92435604679842E-02
2168	0.102596125015887
2169	0.106307843401971
2170	0.111375079896435
2171	0.115516349269016
2172	0.119616419790232
2173	0.123303203081782
2174	0.126947586736988
2175	0.129898121217079
2176	0.132335421978587
2177	0.134425106403429
2178	0.136255660357361
2179	0.137258524986977
2180	0.13775208491624
2181	0.137557533424024
2182	0.135835759125912
2183	0.134716540813195
2184	0.133612780779333
2185	0.132010286125424
2186	0.130786954414887
2187	0.129472738029811
2188	0.128205717558641
2189	0.126630490304255
2190	0.125718861137767
2191	0.125197465826205
2192	0.124655565473844
2193	0.124310978749184
2194	0.124177661946841
2195	0.124093116754099
2196	0.124263816227593
2197	0.125190497361751
2198	0.12536324196299
2199	0.125769534417057
2200	0.125225059067594
2201	0.123671685327735
2202	0.122345649582542
2203	0.120305697209409
2204	0.118704886005206
2205	0.117713983399951
2206	0.116085139126898
2207	0.113849412689312
2208	0.112016648510679
2209	0.110038186633572
2210	0.108247203148494
2211	0.106806479820001
2212	0.105497809014204
2213	0.104205948687057
2214	0.102584380661941
2215	0.101120192906619
2216	9.97193839907095E-02
2217	9.81731715048954E-02
2218	0.096505211518875
2219	9.50087277428043E-02
2220	9.37061778788889E-02
2221	0.091819190892278
2222	8.98222188013676E-02
2223	8.75062457557477E-02
2224	8.46131410205672E-02
2225	8.19473999416208E-02
2226	7.89666278534962E-02
2227	7.67378201208406E-02
2228	7.53888442699768E-02
2229	7.25144276241329E-02
2230	6.90774281070573E-02
2231	6.62315360509057E-02
2232	6.23752191907274E-02
2233	5.93529522092226E-02
2234	5.80176894345339E-02
2235	5.52173195707642E-02
2236	5.14440600524897E-02
2237	4.79757874304068E-02
2238	4.40809303935746E-02
2239	0.040566847146902
2240	3.69838213524529E-02
2241	3.37628395754588E-02
2242	3.10483518433715E-02
2243	2.81465253538561E-02
2244	2.50952000330182E-02
2245	2.26558692860049E-02
2246	2.03325456340624E-02
2247	1.84476539045356E-02
2248	1.72537484340642E-02
2249	1.57480443664354E-02
2250	1.35985446398933E-02
2251	1.16809784096317E-02
2252	0.010680424092012
2253	1.02309537224481E-02
2254	9.32029879104078E-03
2255	8.83076069048682E-03
2256	8.55250636800393E-03
2257	7.89242195967955E-03
2258	7.5395334313803E-03
2259	7.86564392318207E-03
2260	8.29359967553525E-03
2261	9.08734930887111E-03
2262	8.66091602590562E-03
2263	7.94564201173251E-03
2264	7.68703082741946E-03
2265	6.39165189125627E-03
2266	5.66477937818695E-03
2267	5.8945627072781E-03
2268	6.02592458112512E-03
2269	5.98857205439383E-03
2270	5.64317783281291E-03
2271	5.6254093192954E-03
2272	5.49486813843784E-03
2273	4.90863929620776E-03
2274	4.23656458809136E-03
2275	3.22520978289159E-03
2276	3.16958780365527E-03
2277	3.34225145068242E-03
2278	3.37331302669341E-03
2279	4.83972878109104E-03
2280	5.12871301856477E-03
2281	4.0296782395614E-03
2282	3.45995502740989E-03
2283	2.25352425885114E-03
2284	2.16008296166199E-03
2285	3.56390828552549E-03
2286	3.80967319690012E-03
2287	0.004005225229401
2288	4.20367719323915E-03
2289	3.60256764185761E-03
2290	2.83451422375526E-03
2291	3.57558671218165E-03
2292	4.10193297514237E-03
2293	4.03418585426184E-03
2294	4.11886339276032E-03
2295	3.32194641999873E-03
2296	2.8701633528998E-03
2297	4.13765929815977E-03
2298	4.71195556469267E-03
2299	4.92441573689456E-03
2300	5.75809706956339E-03
2301	5.38793213995541E-03
2302	3.33879839824627E-03
2303	2.9017870066417E-03
2304	2.54857778857921E-03
2305	2.87575723778978E-03
2306	4.49952010838558E-03
2307	4.77395025006029E-03
2308	4.66027785062972E-03
2309	5.13315365460892E-03
2310	5.13130044870512E-03
2311	5.40580179650693E-03
2312	6.62159103685139E-03
2313	7.25484107021721E-03
2314	7.63019988813277E-03
2315	7.5098824092331E-03
2316	6.89395412851828E-03
2317	6.7039397331456E-03
2318	6.37365431346738E-03
2319	5.5302867067117E-03
2320	4.38087090343994E-03
2321	4.3749801671197E-03
2322	3.76488395338309E-03
2323	4.39755675254418E-03
2324	7.74203422798987E-03
2325	8.84395062169135E-03
2326	9.05842678593502E-03
2327	9.36861926695366E-03
2328	9.17664604034952E-03
2329	8.59108052937615E-03
2330	7.30723396510438E-03
2331	6.79921758978712E-03
2332	6.12174299756699E-03
2333	5.49108444462861E-03
2334	5.82388511819772E-03
2335	5.53113596031283E-03
2336	3.85833440374334E-03
2337	3.63945978042314E-03
2338	4.91166291572876E-03
2339	4.81044454141674E-03
2340	3.85167480847007E-03
2341	4.43094908056265E-03
2342	5.05587666674271E-03
2343	6.03570821135144E-03
2344	9.68219988823762E-03
2345	1.10252646449641E-02
2346	9.97413969921189E-03
2347	1.04166011208363E-02
2348	1.14294933236997E-02
[truncated: 152 more rows]
