# Supplementary material for: Machine learning-assisted non-destructive plasticizer identification and quantification in historical PVC objects based on IR spectroscopy
Source: Sci Rep. 2022 Mar 23;12:5017. doi: 10.1038/s41598-022-08862-1 (PMC8943100; doi:10.1038/s41598-022-08862-1)
Supplement: Supplementary file 1 — Supplementary Information 1. [file 41598_2022_8862_MOESM1_ESM.zip › Plasticizers_PVC_data/NIR_all/P162_idle.txt]

Wavelength	C:\Documents and Settings\All Users\Application Data\ASD\Indico Pro\Projects\David\P162_idle.txt
350	-7.35627229698963E-03
351	1.01573692669428E-02
352	-2.82018520676469E-02
353	-2.21952365610268E-02
354	1.48752661607756E-02
355	3.75822004449414E-02
356	-2.89077373385718E-02
357	-6.14573845483336E-02
358	4.51585216542066E-02
359	6.14575141550411E-02
360	4.56967167331877E-02
361	5.16878041166981E-02
362	2.06722552850115E-02
363	9.58518122037391E-03
364	3.25020870828949E-02
365	1.90116094729144E-02
366	5.83672254737277E-03
367	8.62863493890412E-03
368	2.99025160183216E-02
369	2.08690703626763E-02
370	-5.44915101647324E-03
371	-2.48918316954675E-03
372	1.77525949214782E-05
373	7.74241454731557E-03
374	3.11975300068854E-02
375	2.86540145722089E-02
376	3.77944167944025E-03
377	-2.47596313420132E-02
378	-9.68779253679355E-03
379	9.94538879482867E-03
380	9.97186584764564E-03
381	2.71572234805579E-03
382	-2.11748221441577E-03
383	-8.82917026443894E-05
384	9.17996001419817E-03
385	5.86142128636812E-03
386	-2.98620502090315E-03
387	9.01629127854763E-03
388	2.08343950862777E-02
389	2.17829262765031E-02
390	6.97660108368219E-03
391	1.98719531773849E-03
392	9.49134393658956E-04
393	-3.90598829722438E-03
394	1.37233848366954E-03
395	6.27204353360275E-03
396	5.56957202736362E-03
397	1.14037545946406E-02
398	9.90264829223041E-03
399	-2.79512346642586E-04
400	-4.76423805650975E-03
401	3.70438874981558E-04
402	9.00127154891859E-03
403	6.8095798379056E-03
404	6.58891578528387E-03
405	5.47673040721921E-03
406	-2.82219579168099E-03
407	-8.12652597706554E-04
408	4.97238190063891E-03
409	5.84317221403827E-03
410	3.57220949830162E-03
411	1.59015387311388E-03
412	1.45710007842831E-03
413	8.36914156146048E-05
414	-2.40536017599165E-03
415	-4.3333603048594E-03
416	-9.7080661688556E-04
417	1.24577502036597E-03
418	1.18189780267411E-03
419	5.95730531506787E-04
420	-4.06215629291787E-05
421	-1.41256066327784E-03
422	-4.06998903959388E-03
423	-2.03874003168926E-04
424	4.12520949929648E-03
425	2.86775732273953E-03
426	-1.91217141293372E-04
427	-1.28860212468058E-03
428	7.80766541435632E-04
429	1.94108417156861E-03
430	1.77213937102283E-03
431	6.86379484329294E-04
432	2.42988668312739E-04
433	2.26421764045414E-05
434	-4.64108433466936E-05
435	6.06982849516138E-05
436	-3.7319928760554E-04
437	-2.48743783834447E-04
438	1.65586162495195E-03
439	1.36533549571827E-03
440	-1.43963279614142E-04
441	-1.11549705185082E-03
442	6.09236109396318E-05
443	5.7526659634719E-04
444	-5.55296837482612E-04
445	2.78563824162301E-04
446	5.51830922837498E-04
447	9.21529103950559E-05
448	1.56334963080505E-03
449	1.61289758453495E-03
450	5.09199253371809E-04
451	3.46180389146998E-04
452	-8.26660677731433E-05
453	-2.11886737508743E-04
454	6.5019095748589E-04
455	6.25841331448955E-04
456	2.38414496993496E-04
457	8.66800001778253E-05
458	-2.07987703075179E-04
459	-2.96483648761435E-04
460	6.77567005894941E-05
461	1.23750227560454E-03
462	9.99086967778949E-04
463	-5.00205629729067E-04
464	-1.05454991769398E-03
465	3.37970205860666E-04
466	2.04995038214581E-03
467	1.3344725684645E-03
468	-5.26386834314616E-06
469	-8.61138144708224E-04
470	-5.31425025681213E-04
471	2.54525639883777E-04
472	4.17702566316596E-04
473	-2.62864304407513E-04
474	4.09605860986017E-04
475	-3.61871394863313E-05
476	-1.45151574983782E-03
477	2.21876662436502E-04
478	5.04785314722637E-04
479	-3.93465460518282E-04
480	2.66745226235817E-04
481	6.38935580223432E-04
482	6.37911698149605E-04
483	6.0908179725866E-04
484	5.75844985237694E-04
485	3.92192927476542E-04
486	8.97271054606333E-05
487	4.76240715772506E-04
488	8.57815121757042E-04
489	7.89168022158201E-04
490	8.89673726001738E-05
491	1.74616648455212E-04
492	9.78700598080666E-04
493	1.23609663169834E-03
494	8.87279584214422E-04
495	3.72612680780476E-04
496	3.57278753566172E-04
497	6.48188650114113E-04
498	7.34652425575045E-04
499	3.45576711722659E-04
500	6.25264123635753E-04
501	8.12463522111359E-04
502	4.94257737068905E-04
503	1.33060318875635E-04
504	2.92276519085507E-04
505	7.72484073636481E-04
506	4.91093014908422E-04
507	3.39392500639367E-04
508	4.33938156642965E-04
509	5.69159029760805E-04
510	2.20589569940795E-04
511	2.10947283751134E-05
512	5.69481122130426E-04
513	8.24737604718439E-04
514	6.70954058716349E-04
515	3.21677368117046E-04
516	6.48033614024377E-04
517	9.60706741467202E-04
518	9.05984152967944E-04
519	3.61723653821714E-04
520	4.14949446329773E-04
521	9.58528201590162E-04
522	1.2417429926427E-03
523	1.03671336123372E-03
524	6.63082750466743E-04
525	5.55356739740903E-04
526	6.95666039354398E-04
527	9.36432855341535E-04
528	1.04859302145175E-03
529	4.6672846616154E-04
530	4.26704514927088E-04
531	1.0042206667274E-03
532	5.55751792600295E-04
533	4.27645749003196E-04
534	6.56399540930469E-04
535	6.30599025837082E-04
536	6.2202383842207E-04
537	7.02395867604074E-04
538	8.54612365697744E-04
539	6.8412176190553E-04
540	6.63416709697278E-04
541	1.0030946465135E-03
542	8.19206123676027E-04
543	7.87669702163709E-04
544	1.03254617389934E-03
545	8.4875124666278E-04
546	7.08285577975055E-04
547	6.93033841750925E-04
548	7.04637434467559E-04
549	5.8145069453835E-04
550	5.03394002592146E-04
551	6.73833887072805E-04
552	7.43459687889621E-04
553	7.24314735344494E-04
554	6.5756135347046E-04
555	4.82924355719572E-04
556	6.32245685394976E-04
557	1.03240421747462E-03
558	8.42965961319131E-04
559	7.14614511543121E-04
560	7.37495611963451E-04
561	7.38589878579878E-04
562	6.28933040820911E-04
563	5.75284085071453E-04
564	7.44999505760884E-04
565	8.45312495735527E-04
566	8.45803405577978E-04
567	7.79503609664139E-04
568	7.81858918501801E-04
569	7.13723392953457E-04
570	5.99201118454632E-04
571	6.78597232537398E-04
572	7.81465931899059E-04
573	8.28135400139589E-04
574	7.74863343059731E-04
575	7.24926361796692E-04
576	7.31216281245602E-04
577	8.1372533154674E-04
578	8.94936442440224E-04
579	9.82435050394837E-04
580	1.0761165510865E-03
581	1.1399653803735E-03
582	1.19874493179951E-03
583	1.22182329869234E-03
584	1.10971721393428E-03
585	1.24265238677581E-03
586	1.45679193747799E-03
587	1.40581387068787E-03
588	1.42326728129796E-03
589	1.50037325570553E-03
590	1.57647256321044E-03
591	1.63775309305122E-03
592	1.67655523920296E-03
593	1.70805082708197E-03
594	1.80665626806954E-03
595	1.81984225631425E-03
596	1.82173548631268E-03
597	2.07860083448122E-03
598	2.1374467043881E-03
599	2.1934178139785E-03
600	2.5399890053233E-03
601	2.46179911208534E-03
602	2.29738509471925E-03
603	2.34636565692079E-03
604	2.56244350170349E-03
605	2.74566723998107E-03
606	2.82971689700392E-03
607	2.90648598236012E-03
608	2.79033296026179E-03
609	2.57317572063635E-03
610	2.49762109142032E-03
611	2.54955013631783E-03
612	2.67754136592824E-03
613	2.80785063363351E-03
614	2.84277034886604E-03
615	2.86624668722758E-03
616	2.90950772052058E-03
617	2.81193305213126E-03
618	2.80866703400591E-03
619	2.9290130341758E-03
620	3.02310809068737E-03
621	3.28422081796846E-03
622	3.38584540420363E-03
623	3.0121936057658E-03
624	2.94231212461998E-03
625	2.98649405776166E-03
626	2.99023615287593E-03
627	3.22191316714438E-03
628	3.30361966011302E-03
629	3.18563986293398E-03
630	3.18172399546289E-03
631	3.11618180926616E-03
632	3.08328003635328E-03
633	3.25441366111753E-03
634	3.32050633866276E-03
635	3.3846509122102E-03
636	3.53509392727284E-03
637	3.47383590431767E-03
638	3.31733540868024E-03
639	3.21873067396757E-03
640	3.4290213041535E-03
641	3.54692484085962E-03
642	3.50265867575396E-03
643	3.4270580418816E-03
644	3.49931924734102E-03
645	3.61074897374845E-03
646	3.61210685169898E-03
647	3.63524580383757E-03
648	3.63783816205058E-03
649	3.61184562258775E-03
650	3.67985202583924E-03
651	3.61227099442431E-03
652	3.45074675862357E-03
653	3.47367773109222E-03
654	3.58479143862844E-03
655	3.69367177918708E-03
656	3.71648535163533E-03
657	3.71232645544982E-03
658	3.67833137138406E-03
659	3.66166268765778E-03
660	3.93281462477129E-03
661	3.91438760283257E-03
662	3.62633995874499E-03
663	3.77228255023302E-03
664	3.7739281441409E-03
665	3.65510568341961E-03
666	3.64365462542378E-03
667	3.68914734129787E-03
668	3.75421673421996E-03
669	3.80827379165514E-03
670	3.85474534673659E-03
671	3.8489750245781E-03
672	3.80107075076415E-03
673	3.79216349473085E-03
674	3.8366954434731E-03
675	3.91177766422627E-03
676	3.97013120180604E-03
677	3.97692836750552E-03
678	3.9138718663131E-03
679	3.81610440716609E-03
680	3.90231619751912E-03
681	3.96561394138444E-03
682	3.94538293697603E-03
683	4.01129558175881E-03
684	4.04639727121755E-03
685	4.03283560803108E-03
686	3.99600667134159E-03
687	3.95178071237282E-03
688	3.94045255101106E-03
689	3.9897585895772E-03
690	4.08272230018961E-03
691	4.14521262997267E-03
692	4.13121103526586E-03
693	4.01485094634543E-03
694	3.98241079871064E-03
695	4.0227108170016E-03
696	4.02977861082214E-03
697	4.12927018847769E-03
698	4.20735884270832E-03
699	4.15750054823837E-03
700	4.05852925186302E-03
701	4.02877554303918E-03
702	4.08528612501837E-03
703	4.08569883596662E-03
704	4.15792789121853E-03
705	4.23791907506262E-03
706	4.18727830343958E-03
707	4.21559048509977E-03
708	4.2294031160055E-03
709	4.15053929801303E-03
710	4.16822409893461E-03
711	4.21246239801004E-03
712	4.23581539625134E-03
713	4.22871462757649E-03
714	4.17801899590833E-03
715	4.1487685384642E-03
716	4.22878032943061E-03
717	4.27573944140405E-03
718	4.27677959926921E-03
719	4.25484075747667E-03
720	4.27890780720828E-03
721	4.25427202610198E-03
722	4.19327146479479E-03
723	4.24630566922961E-03
724	4.31731369033505E-03
725	4.35410414858501E-03
726	4.3255998547897E-03
727	4.28217430052302E-03
728	4.26770362124225E-03
729	4.29892434344626E-03
730	4.33506893192682E-03
731	4.28865477939989E-03
732	4.21386776873555E-03
733	4.31286947038992E-03
734	4.36558392051423E-03
735	4.35816695150872E-03
736	4.34008736290518E-03
737	4.30156461784451E-03
738	4.34463707741843E-03
739	4.47139270980653E-03
740	4.43098868230151E-03
741	4.37453190454684E-03
742	4.33755043843975E-03
743	4.28251997147685E-03
744	4.31922785224555E-03
745	4.41046730272154E-03
746	4.47848759533369E-03
747	4.4494486619156E-03
748	4.42486013116174E-03
749	4.43362615296974E-03
750	4.34390767189947E-03
751	4.36026859130699E-03
752	4.4409920795418E-03
753	4.42605273217484E-03
754	4.39658363432043E-03
755	4.37880098969135E-03
756	4.38551286451514E-03
757	4.40997714370484E-03
758	4.48113218565808E-03
759	4.56144252377553E-03
760	4.52817820839312E-03
761	4.47914398112769E-03
762	4.43989273760064E-03
763	4.41916124019452E-03
764	0.004486564519316
765	4.5239597780123E-03
766	4.47928444519414E-03
767	0.004502332323788
768	4.53117346976408E-03
769	4.52743723590405E-03
770	4.46751006407011E-03
771	4.4934990460725E-03
772	4.53511457693896E-03
773	4.50294697766329E-03
774	4.46821678728656E-03
775	4.46004859631816E-03
776	4.46260945317427E-03
777	4.38039300113839E-03
778	4.42506665086731E-03
779	4.54442813175595E-03
780	4.57767152859337E-03
781	4.53456057406295E-03
782	4.49486861990085E-03
783	4.50482142735332E-03
784	4.49024170480158E-03
785	4.46439947227346E-03
786	4.46163016350484E-03
787	4.53455697013421E-03
788	4.54249178419358E-03
789	4.5142838962695E-03
790	4.51233851782225E-03
791	4.52450014314077E-03
792	4.53222377779216E-03
793	4.53053848964859E-03
794	4.53631682094879E-03
795	4.53361547737017E-03
796	4.54558013579194E-03
797	4.59684178285553E-03
798	4.55359055528078E-03
799	4.50743489587495E-03
800	4.53042996987594E-03
801	4.57284057339634E-03
802	4.61908530882493E-03
803	4.63730425469639E-03
804	4.58686172520876E-03
805	4.53918365532626E-03
806	4.53047101997128E-03
807	4.56821381714731E-03
808	4.58213243369479E-03
809	4.61313988861749E-03
810	4.64633697234745E-03
811	4.58547362206737E-03
812	4.55389818284576E-03
813	4.55768500393213E-03
814	4.56065065320075E-03
815	4.5388064390077E-03
816	4.54122574603728E-03
817	4.58520621543413E-03
818	4.61088869067553E-03
819	4.63002600763293E-03
820	4.64399694814239E-03
821	4.65119427175893E-03
822	4.65146172867167E-03
823	4.63302491739523E-03
824	4.60351906387792E-03
825	4.64340786323387E-03
826	4.62388686358187E-03
827	4.56847546601953E-03
828	4.62799910300483E-03
829	4.63381127506066E-03
830	4.61818328023218E-03
831	4.63170122144056E-03
832	4.56897716738736E-03
833	4.57775856034188E-03
834	4.67186018859991E-03
835	4.68810222510495E-03
836	4.63387343256618E-03
837	4.56546256807152E-03
838	4.56335993702075E-03
839	4.71739979130636E-03
840	4.74490324864623E-03
841	4.58712261347771E-03
842	4.63955591698248E-03
843	4.64267983918968E-03
844	4.58717498610048E-03
845	4.56194345702529E-03
846	4.56932146044732E-03
847	4.61851101695945E-03
848	4.6813152947984E-03
849	4.63487738176495E-03
850	4.60072882034764E-03
851	4.61755401844135E-03
852	4.67100837482084E-03
853	4.67466043853853E-03
854	4.69229652598034E-03
855	4.75594112427518E-03
856	4.72807573704949E-03
857	4.6628907966924E-03
858	4.62095881952258E-03
859	4.66792569986049E-03
860	4.77655299103352E-03
861	4.81420503401455E-03
862	4.71955735069093E-03
863	4.76491181251544E-03
864	4.76392979591315E-03
865	4.68355996465261E-03
866	4.64286725355812E-03
867	4.65200211999112E-03
868	4.70549904524291E-03
869	4.7775851729383E-03
870	4.80272469749159E-03
871	4.80420035056359E-03
872	4.80448876361479E-03
873	4.82245040441665E-03
874	4.77969297413494E-03
875	4.76092747320519E-03
876	4.83979189127753E-03
877	4.78891593517734E-03
878	4.79040035370185E-03
879	4.87906048760811E-03
880	4.87825770235549E-03
881	4.85045953216527E-03
882	4.84987781481764E-03
883	4.91082402395766E-03
884	4.95672841902335E-03
885	4.97597336889827E-03
886	4.95283134374368E-03
887	4.85271409707055E-03
888	4.87784880544994E-03
889	4.95390963081069E-03
890	4.95032981603037E-03
891	5.03564345263711E-03
892	5.02566762691438E-03
893	4.87164667805569E-03
894	4.73664432476203E-03
895	4.79963224890593E-03
896	4.92835855047276E-03
897	4.92747277671141E-03
898	5.00595819428755E-03
899	4.98613106887915E-03
900	4.85302175890777E-03
901	4.8563094695623E-03
902	5.00134490642903E-03
903	5.13757725297346E-03
904	5.10843502053001E-03
905	5.1134443118213E-03
906	5.09000272531437E-03
907	5.00366607145447E-03
908	4.86986315012204E-03
909	5.01053596041962E-03
910	5.17569713755871E-03
911	5.05117486142241E-03
912	5.07307080483733E-03
913	5.01474791815758E-03
914	4.8776285779759E-03
915	4.99450891745563E-03
916	5.01194803189331E-03
917	4.97370370731244E-03
918	5.02117624843374E-03
919	5.19835333046287E-03
920	5.2104937589309E-03
921	5.04158870965743E-03
922	5.00484201906488E-03
923	5.00223071965806E-03
924	5.13624823449294E-03
925	5.39262370931594E-03
926	5.10436371818674E-03
927	4.93196853948106E-03
928	5.05304117006069E-03
929	5.16284180143446E-03
930	5.35821576018329E-03
931	5.36244695953604E-03
932	5.08330237441621E-03
933	5.28896659231647E-03
934	0.005342130775641
935	5.17198584370808E-03
936	5.14022766802379E-03
937	5.1727153677965E-03
938	5.27451973133536E-03
939	5.39694666163787E-03
940	5.31362720004386E-03
941	5.27134222489109E-03
942	5.32596384786112E-03
943	5.40295012569958E-03
944	5.29865635010334E-03
945	5.16361558814209E-03
946	5.13336502109272E-03
947	5.21270320042174E-03
948	5.37393900644282E-03
949	5.55226401730802E-03
950	5.64987930315192E-03
951	5.49736778650912E-03
952	5.2752334028944E-03
953	5.18728536676394E-03
954	5.44070369219084E-03
955	5.4078859854066E-03
956	5.31637437862475E-03
957	5.53154975872323E-03
958	5.65184345976751E-03
959	5.78752112193726E-03
960	5.81170299478001E-03
961	5.36205702220515E-03
962	5.2384512680697E-03
963	5.42005681731667E-03
964	0.005679811002965
965	5.84625678865509E-03
966	5.86165339547865E-03
967	5.71886777601298E-03
968	5.48573205925039E-03
969	5.55250092748313E-03
970	5.52980166371056E-03
971	5.28311151757751E-03
972	5.54271459746894E-03
973	5.45711768860856E-03
974	5.26332498447277E-03
975	5.49855250450964E-03
976	5.40422387802995E-03
977	5.48443060278705E-03
978	5.9163014329078E-03
979	6.31129690619855E-03
980	6.07442444451452E-03
981	5.63386130079116E-03
982	5.56763104356793E-03
983	5.75169432166972E-03
984	5.97962798652641E-03
985	6.1704142680344E-03
986	6.32439145911814E-03
987	5.97316013371641E-03
988	5.61177834470613E-03
989	5.63519912799444E-03
990	5.83091471831759E-03
991	6.2336915097193E-03
992	6.36278756319363E-03
993	5.75876072541238E-03
994	5.57932964771051E-03
995	5.62959091258944E-03
996	5.77442370879825E-03
997	6.09590645825655E-03
998	6.29585219846089E-03
999	6.18850772125074E-03
1000	5.87332227856089E-03
1001	8.30659270357073E-03
1002	8.02916651149208E-03
1003	7.95797422271721E-03
1004	7.61692536192164E-03
1005	7.43746619282112E-03
1006	7.25813276269863E-03
1007	7.16221816189279E-03
1008	7.06008778237748E-03
1009	7.07051462331448E-03
1010	7.47448211981288E-03
1011	7.4568573231291E-03
1012	7.28875378927261E-03
1013	6.95188425213099E-03
1014	6.83923523541653E-03
1015	6.52826828990747E-03
1016	6.39423836826799E-03
1017	6.51173234103112E-03
1018	6.56209862337255E-03
1019	6.50032749435042E-03
1020	6.56579398217058E-03
1021	6.86898814431719E-03
1022	6.99214139702298E-03
1023	7.2044798267692E-03
1024	7.11939486197229E-03
1025	6.85599032699015E-03
1026	6.53402797072101E-03
1027	6.13554940860307E-03
1028	5.11997332773816E-03
1029	5.20423031966805E-03
1030	5.60572257288865E-03
1031	6.12578782178841E-03
1032	7.76468744416727E-03
1033	7.89699400050863E-03
1034	7.21963703506936E-03
1035	6.98398878199296E-03
1036	5.90437703530887E-03
1037	5.77492392954701E-03
1038	6.65185638432509E-03
1039	6.89207911627371E-03
1040	7.19207079925282E-03
1041	7.31912466401973E-03
1042	7.03809319166072E-03
1043	6.88999697263404E-03
1044	6.76511033723175E-03
1045	6.56710330017188E-03
1046	6.81509616267963E-03
1047	7.40824686229371E-03
1048	7.51225113975905E-03
1049	7.77717800271899E-03
1050	7.75916046344071E-03
1051	7.21575113847952E-03
1052	6.98677296665537E-03
1053	6.96018274371946E-03
1054	6.78657320925947E-03
1055	6.24913436569372E-03
1056	6.2086035363986E-03
1057	6.52526282033858E-03
1058	6.6580083791867E-03
1059	7.07472895263217E-03
1060	7.30099934234467E-03
1061	7.45350859593737E-03
1062	7.38605822222475E-03
1063	7.41170194567259E-03
1064	7.43369844910658E-03
1065	7.53301090186502E-03
1066	7.68366568785855E-03
1067	7.66404702604838E-03
1068	7.67156413335621E-03
1069	7.62051233758452E-03
1070	7.37176646019372E-03
1071	7.21485050944281E-03
1072	6.99260382379917E-03
1073	6.92122792986815E-03
1074	6.87983150412876E-03
1075	6.92492853483377E-03
1076	6.98948120994518E-03
1077	7.55456970499847E-03
1078	7.5912717902517E-03
1079	7.48255514866382E-03
1080	7.40706380654005E-03
1081	6.9448799271514E-03
1082	7.03477697721889E-03
1083	7.5406361377332E-03
1084	7.72427660829664E-03
1085	8.16191089406957E-03
1086	8.22928369334868E-03
1087	7.78854066727172E-03
1088	7.70872078182052E-03
1089	7.51016764670484E-03
1090	7.57299847135148E-03
1091	7.76927247157283E-03
1092	8.4190952184002E-03
1093	8.82782766396667E-03
1094	8.98412758878091E-03
1095	8.51305688923973E-03
1096	7.59632967421265E-03
1097	7.54231428102702E-03
1098	7.5613527520806E-03
1099	7.72889627592347E-03
1100	8.9768405393892E-03
1101	9.02436607977383E-03
1102	8.01523021932363E-03
1103	7.95461815562721E-03
1104	8.02482849861242E-03
1105	7.95538376674018E-03
1106	8.34824073593962E-03
1107	8.47784598610775E-03
1108	8.06583370747796E-03
1109	8.09512424797834E-03
1110	8.32595966453733E-03
1111	8.44778010294634E-03
1112	8.93212535513675E-03
1113	9.18198614339744E-03
1114	9.16879934768285E-03
1115	9.00782831949779E-03
1116	9.0058015735132E-03
1117	8.56930685918681E-03
1118	8.60431261761504E-03
1119	9.24649874883281E-03
1120	9.35509609567109E-03
1121	9.33133199715266E-03
1122	9.34614796261434E-03
1123	8.85073678696127E-03
1124	8.88104533943102E-03
1125	9.25888320322599E-03
1126	9.77234701078577E-03
1127	0.009908997702013
1128	9.88570457769594E-03
1129	9.46171816153807E-03
1130	9.00626311739135E-03
1131	9.22711284541471E-03
1132	9.2981590181022E-03
1133	9.10897859456223E-03
1134	8.81251158975011E-03
1135	8.72138908733297E-03
1136	8.20756864667216E-03
1137	8.32191039131488E-03
1138	9.27367866370963E-03
1139	9.38226951803041E-03
1140	9.0499449191747E-03
1141	9.22595742961942E-03
1142	9.37915251793157E-03
1143	9.46540010444898E-03
1144	1.00585585928979E-02
1145	1.02753016149976E-02
1146	9.59854573156398E-03
1147	9.10775104927941E-03
1148	9.24352428594703E-03
1149	9.42209562073285E-03
1150	9.45900754529207E-03
1151	9.87336726130815E-03
1152	9.95930483621765E-03
1153	9.57744021252021E-03
1154	9.59000895181606E-03
1155	9.93436384819244E-03
1156	1.00471373463856E-02
1157	9.9695113106226E-03
1158	1.00508411971833E-02
1159	1.03185090337139E-02
1160	1.03394911104707E-02
1161	1.01833057112469E-02
1162	1.02992369839968E-02
1163	1.03758069648013E-02
1164	1.02071249525795E-02
1165	1.02154044533677E-02
1166	1.01403270095849E-02
1167	9.82038477442639E-03
1168	9.95959712583815E-03
1169	1.03244765235501E-02
1170	1.03159040803898E-02
1171	1.03055523903741E-02
1172	0.010216080113731
1173	0.010171382579616
1174	9.92045465272216E-03
1175	9.93554907469621E-03
1176	1.02742516077565E-02
1177	1.03474304349946E-02
1178	1.03778498678943E-02
1179	1.03790028822354E-02
1180	1.03416428560808E-02
1181	1.00259446947523E-02
1182	9.95343070733593E-03
1183	1.01555685776066E-02
1184	1.03778029662464E-02
1185	1.04952676153009E-02
1186	1.03286400199894E-02
1187	1.03412860695263E-02
1188	1.04065830890583E-02
1189	1.02481654620381E-02
1190	1.02851455821329E-02
1191	1.04943498053848E-02
1192	1.05566965349456E-02
1193	1.06057905415126E-02
1194	1.06522637351204E-02
1195	1.06302266010106E-02
1196	1.06215604165176E-02
1197	1.06469196729298E-02
1198	1.07000274078615E-02
1199	1.06752063027467E-02
1200	0.010813492967365
1201	1.12086459678741E-02
1202	0.011193145583222
1203	1.11876080976091E-02
1204	1.13207137084196E-02
1205	1.14128620870767E-02
1206	1.15460527414469E-02
1207	1.14113819122916E-02
1208	1.12075790986626E-02
1209	1.11895168678021E-02
1210	1.12010982130863E-02
1211	1.12625602775161E-02
1212	1.17730768496334E-02
1213	1.19026013295666E-02
1214	1.16883089200496E-02
1215	1.16661704218462E-02
1216	1.16789447784918E-02
1217	0.011792777512844
1218	1.20377869805187E-02
1219	1.20827401266396E-02
1220	1.20982232599388E-02
1221	1.21801395268501E-02
1222	1.20654666946866E-02
1223	1.21290002281588E-02
1224	1.25965914666095E-02
1225	1.26402470709952E-02
1226	0.012353752069381
1227	1.24242924183584E-02
1228	1.24014850183308E-02
1229	1.23197910097911E-02
1230	1.27616069114434E-02
1231	1.31163464860287E-02
1232	1.32105357979007E-02
1233	1.30121216690386E-02
1234	1.31480983513507E-02
1235	1.33516719065368E-02
1236	1.33783209570784E-02
1237	1.34708951803665E-02
1238	1.35825117730079E-02
1239	1.35607812422168E-02
1240	1.34930510667401E-02
1241	1.35537270100115E-02
1242	1.37066415778861E-02
1243	1.38500763331747E-02
1244	1.38845024159721E-02
1245	1.40548616374271E-02
1246	1.42125721498977E-02
1247	1.41857933922694E-02
1248	1.41826580601917E-02
1249	1.41669921497997E-02
1250	1.41746741864129E-02
1251	1.43358073969303E-02
1252	1.43937386807649E-02
1253	1.44424027921783E-02
1254	1.47407258994139E-02
1255	1.49134741014193E-02
1256	1.50431088153217E-02
1257	0.015122666021873
1258	1.51632007426682E-02
1259	1.52037142935708E-02
1260	1.51507495675478E-02
1261	1.52641260338845E-02
1262	1.54471829881604E-02
1263	1.53454813216589E-02
1264	1.52184383759768E-02
1265	1.53745052328772E-02
1266	1.55363149356739E-02
1267	1.55482485322413E-02
1268	1.55614104150594E-02
1269	1.56205328478533E-02
1270	1.55396686592764E-02
1271	0.015551770676923
1272	1.56992216164648E-02
1273	1.56572815014441E-02
1274	1.56765429612596E-02
1275	0.015904208187811
1276	1.60670514634556E-02
1277	1.60726779416981E-02
1278	1.62531527338339E-02
1279	1.66746518006644E-02
1280	1.66677031015012E-02
1281	1.63544369181213E-02
1282	0.0164251767935
1283	1.65164310361062E-02
1284	1.63185747241737E-02
1285	1.63699417576454E-02
1286	1.68338672075461E-02
1287	1.68995450124211E-02
1288	1.67344259432345E-02
1289	0.016786955017869
1290	1.67900855592428E-02
1291	1.67314321479068E-02
1292	1.67140885959874E-02
1293	1.67832160542398E-02
1294	1.69239964048908E-02
1295	1.69492981010308E-02
1296	1.69677659675416E-02
1297	1.70254244283161E-02
1298	1.70338352144714E-02
1299	1.71063158598593E-02
1300	1.73456232631964E-02
1301	1.76470312294926E-02
1302	1.76780525547848E-02
1303	1.76696584178191E-02
1304	1.74564354388981E-02
1305	1.75000547383004E-02
1306	1.75571104354861E-02
1307	1.76184963577593E-02
1308	1.79454045491078E-02
1309	1.80241573391596E-02
1310	0.017747628126106
1311	1.78036190019475E-02
1312	0.017987274095588
1313	1.80639651247611E-02
1314	0.018275030959236
1315	1.85692188870007E-02
1316	1.89234909661914E-02
1317	0.019019033178176
1318	0.018738803468977
1319	1.87107436447708E-02
1320	1.88404925185329E-02
1321	1.87405346316341E-02
1322	0.018817977405342
1323	1.90052247550423E-02
1324	1.89405365871451E-02
1325	1.89280154703328E-02
1326	1.91959783638283E-02
1327	1.93565697377016E-02
1328	1.93278425788135E-02
1329	0.019022437135925
1330	1.90203623018167E-02
1331	1.90118113412679E-02
1332	1.90202538093458E-02
1333	0.01946381755834
1334	0.01958929414979
1335	1.94132791514728E-02
1336	1.96419630720845E-02
1337	1.98630476263585E-02
1338	1.98596075938375E-02
1339	1.98794341211429E-02
1340	1.99185047255615E-02
1341	1.98312834279358E-02
1342	1.98891253727098E-02
1343	2.02580629401886E-02
1344	2.03597945512883E-02
1345	2.01431376144741E-02
1346	2.01003177038487E-02
1347	2.02036436736752E-02
1348	2.02274739676049E-02
1349	2.03209458907449E-02
1350	2.05262123280018E-02
1351	2.05004513669751E-02
1352	2.04256141844413E-02
1353	2.05716295679706E-02
1354	2.07690483974673E-02
1355	0.020883615534395
1356	2.07540723399466E-02
1357	2.07380476042375E-02
1358	2.06418424540126E-02
1359	2.06116909240392E-02
1360	2.05835850750714E-02
1361	2.07863592414942E-02
1362	2.09333691717267E-02
1363	2.07704361301188E-02
1364	2.07355029210358E-02
1365	2.08526416715534E-02
1366	2.09345139584567E-02
1367	2.09089714343672E-02
1368	2.08845358425764E-02
1369	2.09750612156927E-02
1370	0.020995785443548
1371	2.10587178857367E-02
1372	2.10692422783828E-02
1373	2.09965440218867E-02
1374	2.11091640287363E-02
1375	2.11910068340412E-02
1376	2.12262179431231E-02
1377	2.13023801426309E-02
1378	2.12512683847823E-02
1379	2.10669641480249E-02
1380	2.09550686397098E-02
1381	2.10672513469947E-02
1382	2.11772363375463E-02
1383	2.11856949158999E-02
1384	2.12953765951484E-02
1385	2.12847814210408E-02
1386	2.09855103255175E-02
1387	2.10440205575587E-02
1388	2.12187725025694E-02
1389	2.15577680132267E-02
1390	2.16086561619046E-02
1391	0.021766521529937
1392	2.18010008550771E-02
1393	2.16081571329103E-02
1394	2.15478773404595E-02
1395	0.021545284218959
1396	2.16130736739556E-02
1397	2.17161908854374E-02
1398	2.17841259155259E-02
1399	2.18692178728107E-02
1400	2.19583929821852E-02
1401	2.20993561636843E-02
1402	2.22074887840432E-02
1403	2.23097184634628E-02
1404	2.24157128388789E-02
1405	2.23620092699469E-02
1406	2.23405655848651E-02
1407	2.24141890605818E-02
1408	2.24137464487651E-02
1409	2.24545133626569E-02
1410	2.25173289446372E-02
1411	2.25889823355951E-02
1412	2.27085454900651E-02
1413	2.27979226736117E-02
1414	2.28858495340029E-02
1415	0.022960496427264
1416	2.31356569840146E-02
1417	2.33649251351909E-02
1418	2.34083166580006E-02
1419	2.34068999507509E-02
1420	2.35307860275494E-02
1421	2.36213313893089E-02
1422	2.36762073284294E-02
1423	0.023834925393337
1424	2.38980005255248E-02
1425	2.38285597529652E-02
1426	2.37931787128409E-02
1427	2.40361126385211E-02
1428	2.42860964245281E-02
1429	2.45376624295346E-02
1430	0.024730212061296
1431	2.46149078617798E-02
1432	2.45183107258131E-02
1433	0.024758322556979
1434	2.50958965921554E-02
1435	2.52306261590651E-02
1436	2.52454063052751E-02
1437	2.52069665927968E-02
1438	2.51690511171634E-02
1439	2.53325964669749E-02
1440	2.56007571002721E-02
1441	2.57447362699462E-02
1442	0.025761989124899
1443	2.59344126986634E-02
1444	2.62400402389556E-02
1445	2.63793538383666E-02
1446	2.63836037835074E-02
1447	2.63442542876455E-02
1448	2.64052932696527E-02
1449	2.65907399676819E-02
1450	2.67224226236289E-02
1451	0.026894669119096
1452	2.71851118578571E-02
1453	2.73646042777284E-02
1454	2.74387780642976E-02
1455	2.74696823915483E-02
1456	2.74129233822802E-02
1457	2.75188037300973E-02
1458	2.76971351376227E-02
1459	2.78487348904707E-02
1460	2.79844218850946E-02
1461	2.80708117331691E-02
1462	0.027957423461182
1463	2.80993015337535E-02
1464	2.84497465873144E-02
1465	2.85348041200259E-02
1466	2.85490322996556E-02
1467	2.86629246918805E-02
1468	2.86766064109251E-02
1469	2.88121419114043E-02
1470	2.90858089434146E-02
1471	0.029106042663998
1472	2.91225658428898E-02
1473	2.92265749889879E-02
1474	2.92570488536068E-02
1475	2.94035195965247E-02
1476	2.95870307522916E-02
1477	2.96189436054294E-02
1478	2.98012327342516E-02
1479	3.00614319164096E-02
1480	3.00841195342209E-02
1481	3.01656770741703E-02
1482	3.02904881559591E-02
1483	3.03773739389947E-02
1484	3.06045773867902E-02
1485	3.06284857477549E-02
1486	3.05365841692396E-02
1487	3.06750426966182E-02
1488	3.07746539296088E-02
1489	3.10113873559445E-02
1490	0.031314113499267
1491	0.031286295881704
1492	3.12758677820535E-02
1493	3.12757620823319E-02
1494	3.13122836115997E-02
1495	3.15879141190653E-02
1496	3.17179388206012E-02
1497	3.17296806052411E-02
1498	3.18619414755582E-02
1499	3.20109864488687E-02
1500	3.21247655229806E-02
1501	3.22633560161662E-02
1502	3.24704647232465E-02
1503	3.24781840676274E-02
1504	3.24553518933473E-02
1505	3.27335148775103E-02
1506	3.28384509925533E-02
1507	3.27589444511268E-02
1508	3.28644916729484E-02
1509	3.28831620960173E-02
1510	3.29866890229268E-02
1511	3.33524512678946E-02
1512	3.35146844981068E-02
1513	3.35987837464799E-02
1514	0.0337445690325
1515	3.37866294633598E-02
1516	3.38982470289282E-02
1517	3.41830254621261E-02
1518	3.43170191002624E-02
1519	3.43098456517232E-02
1520	3.44002887441918E-02
1521	3.45181842454746E-02
1522	3.46242995811048E-02
1523	0.034780167708722
1524	0.034861872673608
1525	3.49600756300795E-02
1526	3.49954540025142E-02
1527	0.034986370861155
1528	3.52215812475871E-02
1529	0.035519177714701
1530	3.55103584723424E-02
1531	0.0355109675881
1532	3.57469853545874E-02
1533	3.58920811763759E-02
1534	0.035967828378367
1535	3.61635178383639E-02
1536	3.63301136585425E-02
1537	3.62235494834702E-02
1538	3.61975557039127E-02
1539	3.65211526863812E-02
1540	3.67109233966805E-02
1541	3.67065213314099E-02
1542	3.68729524259722E-02
1543	3.70421996335621E-02
1544	0.036953393415845
1545	3.68823921082077E-02
1546	3.70365713944987E-02
1547	3.70945617136489E-02
1548	3.71648203199134E-02
1549	0.037386853775473
1550	0.037439400419114
1551	0.037550590262719
1552	3.76957113293113E-02
1553	3.77382389850892E-02
1554	3.79778451155731E-02
1555	3.81791818255345E-02
1556	3.81851656970583E-02
1557	3.82370838084133E-02
1558	3.83645897078971E-02
1559	3.84439525790286E-02
1560	3.84954325784114E-02
1561	0.038647493512016
1562	3.87152264298419E-02
1563	3.87205421734051E-02
1564	0.038891379440056
1565	3.90955271810883E-02
1566	3.92723611577751E-02
1567	3.94143801524184E-02
1568	3.94308719893866E-02
1569	3.95143975900379E-02
1570	3.96472387858521E-02
1571	3.96687579127837E-02
1572	3.97887511002357E-02
1573	3.98169743148956E-02
1574	3.97584204861988E-02
1575	4.00148252008759E-02
1576	4.02920981626836E-02
1577	4.03372399908331E-02
1578	4.03129111334921E-02
1579	4.02973601383687E-02
1580	4.04307282652466E-02
1581	0.040682657540315
1582	4.07757950354295E-02
1583	4.06732923556581E-02
1584	4.06706453096456E-02
1585	4.08067854944006E-02
1586	4.09889979714672E-02
1587	4.13682106205558E-02
1588	4.16280548021499E-02
1589	4.14834363145995E-02
1590	4.14517145356672E-02
1591	4.16007029362206E-02
1592	4.15866782061963E-02
1593	4.17832964474315E-02
1594	4.20980423442256E-02
1595	4.21532597856558E-02
1596	4.21867565649497E-02
1597	4.22351916896723E-02
1598	4.22862475119767E-02
1599	4.22756628482898E-02
1600	4.22482509486528E-02
1601	4.23447481083288E-02
1602	4.23970346142108E-02
1603	4.24592260429008E-02
1604	4.26230534638313E-02
1605	4.27749598378896E-02
1606	4.28240354718355E-02
1607	4.28844091540491E-02
1608	0.043011263145757
1609	4.31444157602025E-02
1610	0.043217616805523
1611	4.31077780462321E-02
1612	4.30236312990572E-02
1613	4.30533926032646E-02
1614	0.043162861250178
1615	0.043412514360262
1616	4.35429444118419E-02
1617	4.34712464811365E-02
1618	4.34369971218374E-02
1619	4.33973915457638E-02
1620	4.33362081861255E-02
1621	4.34563043574041E-02
1622	4.35933764424455E-02
1623	4.35636014164192E-02
1624	4.36550859143588E-02
1625	0.043756175687434
1626	4.36154357274795E-02
1627	4.36048266439303E-02
1628	4.36491729671218E-02
1629	4.35472297424314E-02
1630	4.35451810129534E-02
1631	4.36526466016373E-02
1632	4.37933372819394E-02
1633	4.38789926443001E-02
1634	0.043885907169882
1635	4.39206058111244E-02
1636	4.39374501405167E-02
1637	4.39537709325536E-02
1638	4.40163423199658E-02
1639	0.044050158880708
1640	4.40613079778245E-02
1641	4.40815961229945E-02
1642	4.40747253986456E-02
1643	4.39295184048932E-02
1644	4.37432856733301E-02
1645	4.36460080691464E-02
1646	4.34143837640091E-02
1647	4.31758790304703E-02
1648	4.30976191241176E-02
1649	4.27901888629133E-02
1650	0.042403187212703
1651	4.20506599944214E-02
1652	4.14228534672207E-02
1653	4.08332234990345E-02
1654	4.05802269553878E-02
1655	4.03167965757879E-02
1656	3.97956091654337E-02
1657	3.93383601856481E-02
1658	3.89987428776768E-02
1659	3.86212689933868E-02
1660	3.84676817044084E-02
1661	3.85277361792292E-02
1662	3.83566015862868E-02
1663	3.82562091395527E-02
1664	3.84689132472912E-02
1665	3.84007418048002E-02
1666	3.82954585250237E-02
1667	3.84484262936305E-02
1668	3.83910396694064E-02
1669	3.83891498350234E-02
1670	3.86006640125536E-02
1671	0.038527888778767
1672	3.84394217703971E-02
1673	3.86035105989476E-02
1674	3.86381287975368E-02
1675	3.85210586184223E-02
1676	3.84276941287036E-02
1677	3.81518611443128E-02
1678	3.78246672808085E-02
1679	3.77151876244955E-02
1680	3.75724684455238E-02
1681	3.72454816391532E-02
1682	3.68876705633694E-02
1683	3.66205721509367E-02
1684	3.62796351366434E-02
1685	3.59453460645481E-02
1686	3.56675551991101E-02
1687	3.52572925127769E-02
1688	3.49339618987807E-02
1689	0.034734671911899
1690	3.45113802812651E-02
1691	3.41829510349613E-02
1692	3.36914159031424E-02
1693	3.30807987073089E-02
1694	0.032417376948359
1695	3.21060638136412E-02
1696	3.19139979364018E-02
1697	3.16099019849474E-02
1698	3.15990108240721E-02
1699	0.031232829416363
1700	3.04795182939774E-02
1701	2.99718479818402E-02
1702	2.94605563618928E-02
1703	2.89767458869879E-02
1704	2.86131901505587E-02
1705	2.82368102189958E-02
1706	2.77781558495392E-02
1707	2.74559213510875E-02
1708	2.72316105215987E-02
1709	0.026973146008629
1710	2.67875286164252E-02
1711	2.66619026222137E-02
1712	2.65818097651027E-02
1713	2.64374034947622E-02
1714	2.61678641645858E-02
1715	2.61560422839808E-02
1716	2.62749950247541E-02
1717	2.65282114137475E-02
1718	0.027087907477983
1719	2.72555889556855E-02
1720	0.02720622900505
1721	2.72518429658138E-02
1722	2.79764546658598E-02
1723	2.85961113199756E-02
1724	2.90071858361722E-02
1725	2.96684387297125E-02
1726	0.029866697481434
1727	2.98881641539665E-02
1728	0.030665850507215
1729	3.13777946933982E-02
1730	3.16570591100896E-02
1731	3.23064658640178E-02
1732	3.27999540118784E-02
1733	3.28646826891014E-02
1734	3.31917126006542E-02
1735	3.36704743146454E-02
1736	3.37727793360556E-02
1737	3.36433487885847E-02
1738	3.37668663466405E-02
1739	3.37802694997776E-02
1740	3.38154819796489E-02
1741	3.42268465347524E-02
1742	3.44196655853787E-02
1743	3.47149377743812E-02
1744	3.51838113612331E-02
1745	3.51095863306154E-02
1746	3.51372673400615E-02
1747	3.54560080130413E-02
1748	3.54948749145944E-02
1749	3.58472115077636E-02
1750	3.61120701182758E-02
1751	0.036146843473001
1752	0.03616519101496
1753	3.61913445206159E-02
1754	3.63082658775241E-02
1755	3.63005812440338E-02
1756	3.63759272329269E-02
1757	3.66234587529003E-02
1758	3.68719390079038E-02
1759	3.71079200589069E-02
1760	3.73516588188416E-02
1761	3.76866534156903E-02
1762	3.80305156945841E-02
1763	3.84229225637847E-02
1764	3.86422795741234E-02
1765	3.86976115277948E-02
1766	3.89676416248709E-02
1767	3.91574203139443E-02
1768	3.95675808719234E-02
1769	4.04246393525463E-02
1770	4.06699852644228E-02
1771	0.040912879530426
1772	4.12454149224748E-02
1773	4.14512842368691E-02
1774	4.22393816107754E-02
1775	4.26703070407437E-02
1776	0.042233523193671
1777	0.042291618351806
1778	4.26920119841127E-02
1779	4.27325465385189E-02
1780	4.31185181232706E-02
1781	4.36368956566861E-02
1782	4.34975226015509E-02
1783	4.36961921561639E-02
1784	4.42454431983701E-02
1785	4.46924033278767E-02
1786	0.045235166083488
1787	4.56684264398339E-02
1788	4.62319845727867E-02
1789	4.63939254463146E-02
1790	4.60629906325687E-02
1791	4.60822431098669E-02
1792	4.60363291861273E-02
1793	4.61181818982856E-02
1794	4.66000546903919E-02
1795	4.66604834283415E-02
1796	4.63188825145718E-02
1797	4.63068812040016E-02
1798	4.62908196436367E-02
1799	4.65370804740155E-02
1800	4.72118931364695E-02
1801	4.71255731195806E-02
1802	4.72029586408742E-02
1803	4.74751877860475E-02
1804	4.76044722780718E-02
1805	4.76088365023561E-02
1806	4.77295999198829E-02
1807	4.78154763788145E-02
1808	4.81779891079384E-02
1809	4.84653329239898E-02
1810	4.85498977385679E-02
1811	4.84882716043853E-02
1812	4.83255125672838E-02
1813	0.048270279614993
1814	4.82513128889925E-02
1815	4.85454206362782E-02
1816	0.048725604074178
1817	4.87699899806686E-02
1818	4.85416182645451E-02
1819	4.88189521085131E-02
1820	4.89137300462493E-02
1821	4.86746554011065E-02
1822	0.048676741147926
1823	4.84989699924207E-02
1824	0.048567204613213
1825	4.89534426415633E-02
1826	4.89861242343217E-02
1827	4.91448546097406E-02
1828	4.93009972250252E-02
1829	4.95557697703053E-02
1830	4.97681031555905E-02
1831	5.01037749681095E-02
1832	5.03870063757896E-02
1833	5.04388862082272E-02
1834	5.03266681421214E-02
1835	5.03747492316178E-02
1836	5.05795358610794E-02
1837	5.10367592307185E-02
1838	5.12550315622008E-02
1839	5.14664396306688E-02
1840	5.17013072958966E-02
1841	5.18281652234839E-02
1842	5.19104374977954E-02
1843	5.22413149604362E-02
1844	5.25791321252568E-02
1845	5.27707617942531E-02
1846	5.29629727332988E-02
1847	5.31350397263423E-02
1848	5.32307223746876E-02
1849	5.33523314987025E-02
1850	5.35523016805473E-02
1851	5.35477676858036E-02
1852	5.34450803404909E-02
1853	5.35801650046922E-02
1854	5.40218786146888E-02
1855	5.44698427512597E-02
1856	5.47728232822184E-02
1857	5.48809331645151E-02
1858	5.50757575126731E-02
1859	5.50307880068001E-02
1860	5.51248524896039E-02
1861	5.53145931615389E-02
1862	5.56953701476215E-02
1863	5.59730418667353E-02
1864	5.63043537976302E-02
1865	5.65890849164551E-02
1866	5.66704158717131E-02
1867	5.67687881298722E-02
1868	5.65728364844543E-02
1869	5.66173248061902E-02
1870	0.057056356627301
1871	0.057020301286821
1872	5.66756869010529E-02
1873	5.63952196062227E-02
1874	5.64607762495619E-02
1875	5.66062175488079E-02
1876	5.69097618302434E-02
1877	5.72300951530467E-02
1878	5.73768106290212E-02
1879	5.71281278359639E-02
1880	5.71142027084453E-02
1881	5.73099690863614E-02
1882	5.73722379041354E-02
1883	5.74021121110755E-02
1884	5.71759708756595E-02
1885	0.057384270999436
1886	5.75312256827783E-02
1887	5.72375584163073E-02
1888	5.73221500207012E-02
1889	5.73381733825698E-02
1890	5.71801173984791E-02
1891	5.69704455949614E-02
1892	5.68655311850898E-02
1893	5.67763043930971E-02
1894	5.65532419825613E-02
1895	0.056279726276503
1896	0.056243161956465
1897	5.63009448486393E-02
1898	5.61848321085173E-02
1899	5.61781700520875E-02
1900	5.61294128661478E-02
1901	5.61363530138948E-02
1902	5.61466771505029E-02
1903	5.60100624128828E-02
1904	5.61153255041506E-02
1905	5.64908014504627E-02
1906	5.66844161192042E-02
1907	5.68802897156029E-02
1908	5.71127383048999E-02
1909	5.72000390596277E-02
1910	5.73170526868608E-02
1911	5.73735241879278E-02
1912	5.73209576527812E-02
1913	5.74102915317414E-02
1914	5.75205983354277E-02
1915	5.76309618957097E-02
1916	5.79237969567671E-02
1917	5.81004258873148E-02
1918	0.058242459553245
1919	5.82690055764967E-02
1920	5.82447649774485E-02
1921	5.80141581386881E-02
1922	5.79759041183016E-02
1923	5.80315500720791E-02
1924	5.80452215216745E-02
1925	5.81902517491327E-02
1926	5.82997312362218E-02
1927	5.82788028566551E-02
1928	5.83925822349491E-02
1929	0.05877825426525
1930	5.89034512508998E-02
1931	5.89780274084488E-02
1932	5.88928860537997E-02
1933	0.058773518849274
1934	5.87779275150311E-02
1935	5.87380631025103E-02
1936	5.86564662027468E-02
1937	5.87480737885767E-02
1938	5.90499954585995E-02
1939	5.90497086512641E-02
1940	5.89206941635024E-02
1941	5.90236076273698E-02
1942	5.90972257187897E-02
1943	5.90568102165359E-02
1944	5.91135764059994E-02
1945	0.059309947004821
1946	5.90080374921818E-02
1947	5.87425883528215E-02
1948	0.058762503705613
1949	5.90199466666412E-02
1950	5.90786490744578E-02
1951	0.059201526802752
1952	5.93624965137333E-02
1953	5.93900538254821E-02
1954	5.95505493096458E-02
1955	6.00269238156008E-02
1956	6.02308130149451E-02
1957	6.02369277603396E-02
1958	6.03337826254211E-02
1959	6.05387263909608E-02
1960	6.04842963227685E-02
1961	6.05851650275169E-02
1962	6.07982265603019E-02
1963	0.060925208046334
1964	6.10104780419474E-02
1965	6.11107396924275E-02
1966	6.12427900191737E-02
1967	6.13148280756685E-02
1968	6.12166020738925E-02
1969	6.13172141638004E-02
1970	6.15780552490668E-02
1971	6.17179894771619E-02
1972	6.19141352023021E-02
1973	6.21649902190206E-02
1974	6.22184787868453E-02
1975	6.19970412307466E-02
1976	6.20570658941911E-02
1977	6.22409349336084E-02
1978	6.22750421662403E-02
1979	6.22983170784345E-02
1980	6.23670539207637E-02
1981	6.23938623162803E-02
1982	0.062376463309594
1983	0.062386496195387
1984	6.24404107364272E-02
1985	6.25402503095062E-02
1986	6.23224195232373E-02
1987	6.25320436331154E-02
1988	6.30470074690578E-02
1989	6.32843216816047E-02
1990	6.36273762244919E-02
1991	6.37666354004701E-02
1992	6.36445842871425E-02
1993	6.36636623992496E-02
1994	6.36181709808898E-02
1995	6.36831600541304E-02
1996	0.063910136725461
1997	6.39880918724996E-02
1998	6.40066384099454E-02
1999	6.40804518049409E-02
2000	6.41415051689308E-02
2001	6.41107432857571E-02
2002	6.41505078106087E-02
2003	6.42800706743516E-02
2004	6.43506916848064E-02
2005	6.42761658340129E-02
2006	6.44426201044519E-02
2007	6.48309091109298E-02
2008	6.50284542424243E-02
2009	6.52998849509354E-02
2010	6.54748449269575E-02
2011	6.54340421513777E-02
2012	6.54952880133567E-02
2013	0.065649382639541
2014	6.57276437892613E-02
2015	6.57785175071388E-02
2016	6.57848612759075E-02
2017	6.58564390163429E-02
2018	6.59390912544626E-02
2019	6.59572275353985E-02
2020	6.59817962637764E-02
2021	6.60128503103645E-02
2022	6.59139787377609E-02
2023	6.59691471840382E-02
2024	6.61590465929063E-02
2025	6.63038814381971E-02
2026	0.066582355304672
2027	6.66927753160396E-02
2028	6.67038954946616E-02
2029	6.67129285409562E-02
2030	6.66710366639959E-02
2031	6.64491766035671E-02
2032	6.64644343557776E-02
2033	6.65356144622084E-02
2034	6.66870850493314E-02
2035	6.71002108506848E-02
2036	6.71889423209848E-02
2037	6.70776621648672E-02
2038	0.067175239575342
2039	6.72831114850281E-02
2040	6.73096890539567E-02
2041	6.73691304207263E-02
2042	6.75120291562402E-02
2043	6.76247741480884E-02
2044	6.76566255878741E-02
2045	6.75467979369798E-02
2046	6.79524685913157E-02
2047	6.80270336631063E-02
2048	6.79286532521333E-02
2049	6.78494496404167E-02
2050	6.76450753984379E-02
2051	6.77874393017773E-02
2052	6.81571676590888E-02
2053	6.82341526947846E-02
2054	6.85063707426575E-02
2055	0.068563975204482
2056	6.80287667000446E-02
2057	6.79668878568069E-02
2058	6.82531594586178E-02
2059	6.83896637638587E-02
2060	6.86557810601756E-02
2061	6.88296794199551E-02
2062	6.88334982965845E-02
2063	0.069053365149835
2064	6.89287348267944E-02
2065	6.84693225568764E-02
2066	0.068527652481795
2067	6.87853210767018E-02
2068	6.87224121778249E-02
2069	0.06884685050355
2070	0.068875257702454
2071	6.84673344019155E-02
2072	6.82602530031555E-02
2073	6.82975709336636E-02
2074	6.83226983403015E-02
2075	6.82344692529552E-02
2076	6.82169754176477E-02
2077	6.84529141488203E-02
2078	0.068531179374391
2079	6.85415129475152E-02
2080	6.83889159128676E-02
2081	6.83880715143588E-02
2082	6.83002502510124E-02
2083	6.84681927231771E-02
2084	6.90148735997034E-02
2085	0.069036565577724
2086	6.88256831305067E-02
2087	6.88914936771153E-02
2088	6.88168796250767E-02
2089	6.87302160830831E-02
2090	6.87515591230742E-02
2091	6.89775230268141E-02
2092	6.93143355734139E-02
2093	6.93822519228975E-02
2094	0.069620083983723
2095	6.97795424322563E-02
2096	6.96545229353781E-02
2097	6.92969501337845E-02
2098	6.93973191058844E-02
2099	6.98388971483286E-02
2100	6.97402609756561E-02
2101	6.93272062024107E-02
2102	6.92414481682221E-02
2103	0.06917421129542
2104	6.89072174423513E-02
2105	0.068551453561314
2106	6.84983962434885E-02
2107	6.83029961478343E-02
2108	6.82775864688691E-02
2109	6.89188834885122E-02
2110	6.90762382955653E-02
2111	6.88894847943718E-02
2112	0.068759034133459
2113	6.86032823192934E-02
2114	6.83037784592961E-02
2115	6.77525229281824E-02
2116	6.73726526253521E-02
2117	6.73735624832836E-02
2118	6.70777593229251E-02
2119	6.68885152193807E-02
2120	6.70434910284446E-02
2121	6.68337722189258E-02
2122	6.62777475020213E-02
2123	6.59634352299573E-02
2124	6.58377737408996E-02
2125	6.53787224274002E-02
2126	6.47137830598477E-02
2127	6.41923545517495E-02
2128	6.35066436011948E-02
2129	6.29043360412341E-02
2130	6.25729677674043E-02
2131	6.19927189726275E-02
2132	6.13066224405477E-02
2133	6.05215138321289E-02
2134	5.93446067677964E-02
2135	5.84990899480582E-02
2136	5.73217717082103E-02
2137	5.70568094878363E-02
2138	5.71862438376188E-02
2139	5.68840634841115E-02
2140	5.65521460880928E-02
2141	5.59360640267934E-02
2142	5.61792550514551E-02
2143	5.67933488944689E-02
2144	0.057136021439245
2145	5.79469837493894E-02
2146	5.85589070301139E-02
2147	0.058793158261113
2148	5.91361385825241E-02
2149	0.059906335650247
2150	6.03824393866278E-02
2151	6.05195831004182E-02
2152	6.06320783455134E-02
2153	6.08431657421457E-02
2154	6.08051886514461E-02
2155	6.04668950584649E-02
2156	6.01194941768588E-02
2157	5.93686849587253E-02
2158	5.90890642795593E-02
2159	5.91446594141116E-02
2160	5.90141671832967E-02
2161	5.86717270116252E-02
2162	5.87329753031114E-02
2163	5.90459240519749E-02
2164	5.93657558255363E-02
2165	5.96710455079548E-02
2166	6.04379736313026E-02
2167	6.10726799952048E-02
2168	6.15525552818723E-02
2169	6.17889311887756E-02
2170	6.21946420925126E-02
2171	6.24472051667658E-02
2172	0.062063120024907
2173	6.21395722206724E-02
2174	6.26322415778535E-02
2175	6.29145200994121E-02
2176	6.31088638728593E-02
2177	6.33598579867257E-02
2178	6.37850821383653E-02
2179	6.39604265446082E-02
2180	6.39202102893832E-02
2181	6.40582285558637E-02
2182	6.42239059897299E-02
2183	6.41661873040377E-02
2184	6.40779793603608E-02
2185	6.40332762002521E-02
2186	6.34568715535095E-02
2187	6.31411323625523E-02
2188	6.29931679208346E-02
2189	6.29519648069576E-02
2190	6.29669270672761E-02
2191	0.063277790299303
2192	6.33382006151486E-02
2193	6.32708153046648E-02
2194	6.34001447368615E-02
2195	6.36444902718955E-02
2196	6.37046431569701E-02
2197	6.38285463123087E-02
2198	6.37734551632724E-02
2199	6.34935588860295E-02
2200	6.31509708918578E-02
2201	6.27023768632268E-02
2202	6.24442050477561E-02
2203	6.19718034933071E-02
2204	6.17519090037924E-02
2205	6.19352032064736E-02
2206	6.19102664818567E-02
2207	6.20266299025676E-02
2208	6.18865233418806E-02
2209	6.12794566178688E-02
2210	6.10478934850532E-02
2211	6.07213134633909E-02
2212	6.07988919990068E-02
2213	6.11044915915102E-02
2214	6.10770081525266E-02
2215	6.10778795122909E-02
2216	6.08432496187108E-02
2217	6.05476188195413E-02
2218	6.01225867625908E-02
2219	5.99305986943225E-02
2220	5.96920084075272E-02
2221	5.94809509339622E-02
2222	5.95478288078001E-02
2223	0.059350726577713
2224	5.87767793928638E-02
2225	5.86036770921447E-02
2226	5.87650833428547E-02
2227	5.84584702987378E-02
2228	5.83517917833714E-02
2229	5.76616883976738E-02
2230	5.58825563419848E-02
2231	5.52155756520803E-02
2232	5.51489024340526E-02
2233	5.44819650911014E-02
2234	5.39123438164376E-02
2235	5.35107958826803E-02
2236	5.29029531978377E-02
2237	0.052028014959367
2238	5.10508680619361E-02
2239	5.06563470301605E-02
2240	5.04884669030125E-02
2241	4.97274694704021E-02
2242	4.93483823924915E-02
2243	4.87623959576954E-02
2244	4.75072733182035E-02
2245	4.60246097023318E-02
2246	4.49642851291267E-02
2247	4.35897036497755E-02
2248	4.20713657625007E-02
2249	0.040622053300633
2250	3.91276474747059E-02
2251	3.81787547662826E-02
2252	3.70214969411494E-02
2253	0.03581218180247
2254	3.44505303524091E-02
2255	0.03320516572082
2256	3.16425212838187E-02
2257	2.94830096627449E-02
2258	2.81412453945925E-02
2259	2.72106537883824E-02
2260	2.60507964531419E-02
2261	2.50124927702803E-02
2262	2.42021815776343E-02
2263	2.34766184271254E-02
2264	2.24431483911324E-02
2265	2.12626363100079E-02
2266	2.08138966368744E-02
2267	2.07350046048621E-02
2268	2.00293075009704E-02
2269	1.95399357352602E-02
2270	1.92160021746079E-02
2271	1.80016424516476E-02
2272	1.76695204674313E-02
2273	1.87615590017617E-02
2274	0.018871155948337
2275	1.87450934492344E-02
2276	1.82538663949981E-02
2277	1.68582911059264E-02
2278	1.63272465891981E-02
2279	1.61167360539788E-02
2280	1.56690411749844E-02
2281	1.55484778463314E-02
2282	0.015364085341002
2283	1.49550586919516E-02
2284	1.45960816549832E-02
2285	1.42322008383633E-02
2286	1.41661388409684E-02
2287	1.44287154452916E-02
2288	1.41872495053994E-02
2289	1.38401203843361E-02
2290	1.38160059127768E-02
2291	1.31278457340478E-02
2292	1.19275176318049E-02
2293	1.11967534312718E-02
2294	1.09078782470352E-02
2295	1.07281439631352E-02
2296	0.01089396532445
2297	1.06065347373113E-02
2298	9.63875431323922E-03
2299	9.39368397253342E-03
2300	9.19357112710831E-03
2301	8.52513944903147E-03
2302	8.02609673534016E-03
2303	7.63320013459351E-03
2304	6.67575880995081E-03
2305	6.01951922377502E-03
2306	5.53986383472829E-03
2307	6.00306643775374E-03
2308	7.04568537230501E-03
2309	7.11548506664365E-03
2310	7.6059264151086E-03
2311	8.24661834818218E-03
2312	7.95524952258852E-03
2313	8.12818498971851E-03
2314	9.77598875656672E-03
2315	9.90109200090302E-03
2316	8.51050916324265E-03
2317	8.10292039660054E-03
2318	7.68787633939218E-03
2319	7.66672963466686E-03
2320	8.12154677733965E-03
2321	8.38373177048065E-03
2322	8.73168140434286E-03
2323	9.09666644015791E-03
2324	9.70229588900764E-03
2325	9.83755710573351E-03
2326	9.42730313180255E-03
2327	9.80590279003309E-03
2328	1.05510933661236E-02
2329	0.010807517208965
2330	1.15389439935323E-02
2331	1.17783608371208E-02
2332	1.08604717820619E-02
2333	1.08203273194107E-02
2334	1.15871833990103E-02
2335	1.16983275948807E-02
2336	1.17941426940828E-02
2337	1.15545302872018E-02
2338	1.06945727867475E-02
2339	1.00445417457692E-02
2340	8.65831928865272E-03
2341	8.7277636888868E-03
2342	1.01701093751092E-02
2343	1.05818513297917E-02
2344	1.18162330486667E-02
2345	1.22959251379496E-02
2346	1.08657650590138E-02
2347	1.05378263631851E-02
2348	1.13603872205619E-02
[truncated: 152 more rows]
