# Supplementary material for: Machine learning-assisted non-destructive plasticizer identification and quantification in historical PVC objects based on IR spectroscopy
Source: Sci Rep. 2022 Mar 23;12:5017. doi: 10.1038/s41598-022-08862-1 (PMC8943100; doi:10.1038/s41598-022-08862-1)
Supplement: Supplementary file 1 — Supplementary Information 1. [file 41598_2022_8862_MOESM1_ESM.zip › Plasticizers_PVC_data/NIR_all/P176_idle.txt]

Wavelength	C:\Documents and Settings\All Users\Application Data\ASD\Indico Pro\Projects\David\P176_idle.txt
350	0.274213767872902
351	0.26408814611511
352	0.373466018504164
353	0.407388024808243
354	0.364187705916777
355	0.29660141941592
356	0.302726933567875
357	0.338367123972854
358	0.343712198958033
359	0.320288413769243
360	0.32641215915041
361	0.381290615555056
362	0.380719530292815
363	0.367152112218503
364	0.364919591808396
365	0.355115351183447
366	0.324955364095453
367	0.295276973756887
368	0.348722322280958
369	0.366967422938659
370	0.352147670926937
371	0.367912165976383
372	0.365995750055406
373	0.365974173588164
374	0.397447884426175
375	0.412633997696292
376	0.405440354894924
377	0.382864642267304
378	0.386007327546538
379	0.384102187058103
380	0.365333725031314
381	0.374784032449981
382	0.38614172773377
383	0.387360978349546
384	0.375959683351804
385	0.38036711093186
386	0.393758747446431
387	0.386081528981001
388	0.377440218797367
389	0.377207586874851
390	0.390356583546874
391	0.389823636125383
392	0.387437820390197
393	0.395183572735758
394	0.384612542185224
395	0.378151566455581
396	0.3863860802489
397	0.381337139518284
398	0.383341108409134
399	0.394671688411021
400	0.392543829590233
401	0.388572914934487
402	0.387667122254513
403	0.392256747188203
404	0.390805439377961
405	0.386567581874828
406	0.387255011809775
407	0.38336125227496
408	0.382593284982926
409	0.39086686934374
410	0.392875510601618
411	0.390040114130412
412	0.386174973730024
413	0.38795401437953
414	0.390845786520463
415	0.391744160297915
416	0.388067321511033
417	0.385883720744822
418	0.385866985278033
419	0.385447651783372
420	0.387360560721729
421	0.389551443968222
422	0.388766361474984
423	0.386902651652776
424	0.385589981087801
425	0.385875829050207
426	0.386893135564677
427	0.38687797323037
428	0.385550356739744
429	0.386458550884798
430	0.386512999084562
431	0.385261505991707
432	0.385753824938444
433	0.385567726437401
434	0.384566752648146
435	0.383805771213879
436	0.383399448280171
437	0.383492656550238
438	0.384005399698279
439	0.382698413620882
440	0.381605911599034
441	0.382518895696492
442	0.383286720148055
443	0.383485417696891
444	0.382939478629447
445	0.38148504499814
446	0.380506165048447
447	0.380490921012637
448	0.38113599043319
449	0.380926064203297
450	0.379914963351839
451	0.37907331226167
452	0.378455418015773
453	0.37858320414663
454	0.379694589254411
455	0.379040126279476
456	0.378060248807349
457	0.37794689861943
458	0.376730831721714
459	0.376254515819505
460	0.376862840235045
461	0.375636282269091
462	0.376097922629206
463	0.377369320541321
464	0.374333079831478
465	0.374670077215794
466	0.376450593324895
467	0.37422054185158
468	0.373823404270095
469	0.374108510850891
470	0.373200296384261
471	0.373556401138092
472	0.373361122505184
473	0.37181625825385
474	0.371696611120452
475	0.37139027392981
476	0.370518504028305
477	0.370259078551466
478	0.370526776691749
479	0.370375285654805
480	0.368226159674722
481	0.3680035593653
482	0.368946960131472
483	0.369075621053118
484	0.368898297295018
485	0.367822605741373
486	0.365918488046567
487	0.366141259956606
488	0.365814199606275
489	0.364229152630056
490	0.364410098929725
491	0.365236066812318
492	0.365749525606759
493	0.364768924581114
494	0.363970281645544
495	0.363539653435308
496	0.363111107417501
497	0.36230720917153
498	0.361535347254241
499	0.361273019533301
500	0.361706731704978
501	0.361470349701398
502	0.360181080980572
503	0.35971178325114
504	0.359645524055745
505	0.359507909561268
506	0.358574493844952
507	0.35763257942057
508	0.357044151475754
509	0.356994061756456
510	0.35717882441318
511	0.357243610616561
512	0.356905573185687
513	0.356241941317028
514	0.355752535368419
515	0.355631351632436
516	0.355258466743803
517	0.354719324401228
518	0.354185695627958
519	0.354096616536851
520	0.353021424400215
521	0.351644135913621
522	0.351750907278334
523	0.351656708227796
524	0.351289018574379
525	0.350923691299071
526	0.350446120780796
527	0.350062658423174
528	0.349781039553492
529	0.34887038084478
530	0.348297731680181
531	0.348276650022902
532	0.34801098256871
533	0.347764383754178
534	0.347413892389589
535	0.346664416416039
536	0.346349517456163
537	0.346145303282223
538	0.345559951071617
539	0.34536588839719
540	0.345344179846149
541	0.345205191189466
542	0.344794643030666
543	0.344133043194736
544	0.343395577665079
545	0.343079708774913
546	0.342467188526539
547	0.341778522970937
548	0.341760507601894
549	0.341305860046383
550	0.34063369929681
551	0.340217432883846
552	0.339622578378143
553	0.33903226184082
554	0.338629422073078
555	0.338468138696873
556	0.338244083658141
557	0.33781526746732
558	0.337209776417308
559	0.336745055449879
560	0.336387734888292
561	0.335902682777671
562	0.335550530615119
563	0.335195068157623
564	0.334655940166028
565	0.334170279172176
566	0.333658622929267
567	0.333090002149644
568	0.332665219305241
569	0.33227137260658
570	0.33189148064032
571	0.331658454834885
572	0.331151531386442
573	0.330546132970298
574	0.33029475224181
575	0.32969657487692
576	0.329166274051853
577	0.329096899156023
578	0.328323771375616
579	0.327679314254162
580	0.327579479682177
581	0.327187339618467
582	0.326757593310158
583	0.326326077807165
584	0.325723804840723
585	0.325370400356037
586	0.325149027939272
587	0.324727836521307
588	0.324039973832526
589	0.323470232070551
590	0.32326126174655
591	0.322758183715971
592	0.322152199985655
593	0.32158252893728
594	0.321005388829594
595	0.320802114269415
596	0.320743913074395
597	0.320138212250884
598	0.319664176348867
599	0.31952435167102
600	0.319669268810931
601	0.319473305143461
602	0.318753516335501
603	0.317557312696305
604	0.316187050623313
605	0.314829170621621
606	0.313641775076429
607	0.312744839695526
608	0.312256707104061
609	0.312408718526309
610	0.313427235116913
611	0.314666727155436
612	0.315681287593403
613	0.316028186242091
614	0.315757275796393
615	0.31527616450959
616	0.314805719381193
617	0.313865359479968
618	0.312370930053838
619	0.31033521238294
620	0.307960153477961
621	0.306574869805006
622	0.305770015146348
623	0.304702620436504
624	0.304356327582497
625	0.304305277005794
626	0.304280884646191
627	0.304760772923408
628	0.304882135863772
629	0.304543650739487
630	0.304412796585611
631	0.304239490406672
632	0.30399542675326
633	0.303706137986238
634	0.303289491826045
635	0.302801651860561
636	0.30233080828019
637	0.301998738192838
638	0.301653128414984
639	0.301360586327481
640	0.301704645280993
641	0.301689386739828
642	0.301227261076201
643	0.300781670403682
644	0.300008829960393
645	0.299263702098897
646	0.298895570496056
647	0.298186750588042
648	0.297391865408341
649	0.29669423853428
650	0.295893057759204
651	0.295552065879822
652	0.295580159750781
653	0.295304771131614
654	0.295091307428085
655	0.294960708470584
656	0.294835449961726
657	0.294655116424109
658	0.294328663834745
659	0.293821599178146
660	0.293251649073986
661	0.292516379006943
662	0.291696779976359
663	0.291083276707974
664	0.290452507659417
665	0.289770644007556
666	0.289104764280206
667	0.288821879726641
668	0.288760648161646
669	0.288748189962028
670	0.288961008567028
671	0.288707555006282
672	0.287976951167109
673	0.287663067038154
674	0.287463065966176
675	0.28722836161887
676	0.286825395903463
677	0.286168475029569
678	0.2853481807215
679	0.284500434789208
680	0.283789958163522
681	0.28318878233924
682	0.282701277202217
683	0.282412079318471
684	0.28211573424258
685	0.281833723294365
686	0.281697227309809
687	0.2817635140097
688	0.281827971278703
689	0.281684956004262
690	0.281369875238092
691	0.280729547878068
692	0.279844116333369
693	0.279170858069577
694	0.278489940583902
695	0.27775808732693
696	0.276982748944104
697	0.276130930997431
698	0.275321301081513
699	0.274713806852021
700	0.27453855872079
701	0.274477504619951
702	0.2743947581051
703	0.274470689735934
704	0.274449083426905
705	0.274207419273123
706	0.273716121902268
707	0.273319583636698
708	0.273030105140414
709	0.272723151673531
710	0.272036737402555
711	0.271080893726614
712	0.270087760598811
713	0.269473612298724
714	0.268960515579088
715	0.268366044037896
716	0.267586419449686
717	0.267175502742735
718	0.26673205413408
719	0.266013351738717
720	0.265814997522817
721	0.265939686029258
722	0.266156530662769
723	0.266188068026871
724	0.266015747063426
725	0.265676840481967
726	0.265242717175797
727	0.264602554102763
728	0.263979857465949
729	0.263462140795725
730	0.262671869279077
731	0.261557768732374
732	0.260388203253227
733	0.259755132341965
734	0.259259559009316
735	0.258870731081889
736	0.258614487974131
737	0.258131732432329
738	0.257751333858481
739	0.257613575956577
740	0.257240621611918
741	0.257181232566259
742	0.25741711876023
743	0.257513746522712
744	0.257295908676323
745	0.256772723880613
746	0.256028516928789
747	0.255056148456726
748	0.254154358671695
749	0.253447696490101
750	0.252755833305655
751	0.252225676797269
752	0.251668609366645
753	0.250754767355112
754	0.249787031514863
755	0.248994276592072
756	0.248552921929816
757	0.248547053212006
758	0.248647424692554
759	0.248604359576539
760	0.248243996460594
761	0.247880596525267
762	0.247640968227365
763	0.24755789102795
764	0.247453486557643
765	0.247286185588274
766	0.247006404198914
767	0.246524953844143
768	0.245615898379361
769	0.244406185595217
770	0.243277431443589
771	0.242224180789113
772	0.241351322621232
773	0.240741993277059
774	0.240402127284659
775	0.240010288931236
776	0.239384350058582
777	0.238513884731652
778	0.237847904229745
779	0.237469136561073
780	0.237312226806125
781	0.237611248559357
782	0.237851005845432
783	0.237690360831707
784	0.237505316399576
785	0.237155417231579
786	0.236624783028842
787	0.235988461329391
788	0.235592294851008
789	0.235120152067153
790	0.234252692328211
791	0.233547740144631
792	0.232771617675182
793	0.231866687035099
794	0.23108984199157
795	0.230334566799313
796	0.229533025682208
797	0.228679513847511
798	0.228224047846786
799	0.228083836064707
800	0.228027306019604
801	0.227643550793201
802	0.22715354495779
803	0.226743803933515
804	0.226602225853993
805	0.226789266058822
806	0.227037538695474
807	0.227082969923364
808	0.227053105329719
809	0.226941554947959
810	0.22662289306635
811	0.22579931559081
812	0.224944341824091
813	0.224235827477387
814	0.223693811246849
815	0.223099505999791
816	0.222462470580427
817	0.221838225619723
818	0.221366016088861
819	0.220752043281765
820	0.220012580233736
821	0.219340542319856
822	0.218917459084336
823	0.218811504695167
824	0.21897233984051
825	0.219132293470138
826	0.219267741992652
827	0.219364324187157
828	0.21942014430442
829	0.219407686260676
830	0.219358912093409
831	0.219320647813588
832	0.219337685618063
833	0.219322805989399
834	0.219263108668976
835	0.21924898400082
836	0.219166992929916
837	0.218855034136357
838	0.218186765063645
839	0.217324608445944
840	0.216514398282461
841	0.215994457081692
842	0.216030314576201
843	0.216211453463625
844	0.21629869636332
845	0.216169045106509
846	0.216110025280955
847	0.215982034932728
848	0.215783409864958
849	0.215959484248405
850	0.216299911130771
851	0.216695644508633
852	0.217106422133851
853	0.217862287433234
854	0.218669068669483
855	0.219219347917404
856	0.219454587396982
857	0.219803780859442
858	0.220163437766339
859	0.220041108756456
860	0.220043745056353
861	0.220128167973297
862	0.22020305095911
863	0.220572888885409
864	0.220707100742606
865	0.220489895211858
866	0.22021821833811
867	0.219865551132227
868	0.219560880040335
869	0.219430559484704
870	0.219468825035424
871	0.21967647462232
872	0.220024027044824
873	0.2204515341998
874	0.220895100800985
875	0.221426719433246
876	0.222085963137227
877	0.22251589479829
878	0.223046989975656
879	0.223699069947191
880	0.224037644138159
881	0.224678767229525
882	0.225509151187251
883	0.2262348253219
884	0.226994912429004
885	0.2277125651156
886	0.228250409687971
887	0.228373511813391
888	0.228461394905788
889	0.228526552308245
890	0.22848708109025
891	0.228443243230859
892	0.228554546805643
893	0.228843491158909
894	0.229140400112217
895	0.229254973114929
896	0.229178968637764
897	0.229014338738505
898	0.228973881834597
899	0.229065597025727
900	0.229313718861078
901	0.229801398855806
902	0.230228017430751
903	0.230666207068418
904	0.231308154676215
905	0.232168416632442
906	0.233181691619724
907	0.23419828771435
908	0.234959626673414
909	0.235341959619043
910	0.235612556449741
911	0.236095924381893
912	0.23656193510933
913	0.237405588997014
914	0.238401164165373
915	0.238490199074004
916	0.239024613901828
917	0.239926513120415
918	0.240669323087117
919	0.240830076124619
920	0.240655716728009
921	0.240434397002715
922	0.240457139978843
923	0.240440274535632
924	0.240440734038944
925	0.24059991396217
926	0.241057606533311
927	0.241490299253496
928	0.241957342426336
929	0.242853603943659
930	0.243196011601071
931	0.243141660098891
932	0.243148056424158
933	0.243747823329972
934	0.244334332189381
935	0.2447582232307
936	0.245251358819855
937	0.246228513512054
938	0.247453620237049
939	0.248595413440315
940	0.249335267376325
941	0.24993175107738
942	0.250467575626953
943	0.250931507114551
944	0.251380195382201
945	0.251935250626421
946	0.252526204291303
947	0.252646780584726
948	0.25293021387302
949	0.253233362596328
950	0.253219133812674
951	0.25356612896665
952	0.254392329815943
953	0.255157649248918
954	0.254413133172665
955	0.254061886898195
956	0.254001984415596
957	0.253681744654863
958	0.253632675220996
959	0.25367697978441
960	0.253762621732304
961	0.254004449660072
962	0.254838720223633
963	0.255567904789908
964	0.255744753383209
965	0.256664548727511
966	0.257365081609364
967	0.257613032525202
968	0.257743151059201
969	0.258576477044574
970	0.259305661438115
971	0.259443553283654
972	0.259701761707658
973	0.260480959000107
974	0.261692447474123
975	0.262930504290251
976	0.263522118819966
977	0.263930958102404
978	0.264501403602608
979	0.2652883714883
980	0.265199936271357
981	0.264823314948029
982	0.264964922668646
983	0.265351131558105
984	0.265140795116157
985	0.264605522773354
986	0.264832175219741
987	0.264974331119191
988	0.264919096632722
989	0.264810946713306
990	0.265126056532526
991	0.26561719858991
992	0.265679118211617
993	0.264893864496173
994	0.265143574530413
995	0.265581703993336
996	0.265727568553858
997	0.265829372136288
998	0.265425048466436
999	0.265151591335168
1000	0.265584047164008
1001	0.23522028087808
1002	0.235420083796802
1003	0.235730732944881
1004	0.236367026309602
1005	0.236563988501233
1006	0.236267775022315
1007	0.236470973027351
1008	0.236738959259213
1009	0.237015419169542
1010	0.237712779237102
1011	0.238180901486209
1012	0.238542894745055
1013	0.238666584238951
1014	0.23896905976937
1015	0.239376649756504
1016	0.239549209938188
1017	0.239628881293324
1018	0.239729892073992
1019	0.239756622269965
1020	0.239699452928861
1021	0.239653373117295
1022	0.239528127608376
1023	0.238936293414321
1024	0.238918152247655
1025	0.239114539321393
1026	0.239449972681301
1027	0.240227184102736
1028	0.241035930359747
1029	0.241466590901857
1030	0.241892924757804
1031	0.241988947582684
1032	0.241698036693746
1033	0.241543852204759
1034	0.241017370888251
1035	0.241064763964442
1036	0.241309412488617
1037	0.241674468598255
1038	0.242665834605826
1039	0.243133916235548
1040	0.243312534297299
1041	0.243629601661041
1042	0.243745832800055
1043	0.243960209199428
1044	0.244247421917453
1045	0.244684152840482
1046	0.245108430318588
1047	0.245607283269212
1048	0.245950830373644
1049	0.246459747680942
1050	0.246562720596753
1051	0.246211338430945
1052	0.246245260002817
1053	0.246152262303607
1054	0.246247509478374
1055	0.246799643934078
1056	0.24701457385101
1057	0.247257343169377
1058	0.247260881478787
1059	0.247003140096712
1060	0.246592444108229
1061	0.246499691963012
1062	0.246233733728803
1063	0.246436204364514
1064	0.247242467009297
1065	0.247384543903069
1066	0.247436949303723
1067	0.247480116359917
1068	0.246964137174214
1069	0.247071361963767
1070	0.247719655047349
1071	0.247977822422574
1072	0.248213708456133
1073	0.248559954295119
1074	0.248745300640084
1075	0.249022740404233
1076	0.249626170935051
1077	0.250012944510346
1078	0.250332787072239
1079	0.250599852225337
1080	0.250737628047536
1081	0.250665537780533
1082	0.250853422396614
1083	0.250900484076635
1084	0.251208259808389
1085	0.251964221663045
1086	0.252357797613796
1087	0.252853961523432
1088	0.253011471972145
1089	0.252615484079918
1090	0.252594279035267
1091	0.252513428283086
1092	0.252626827089781
1093	0.252826816762373
1094	0.253131369336892
1095	0.253123679879833
1096	0.25296664028707
1097	0.253075127213395
1098	0.253310419775873
1099	0.253362551112128
1100	0.253542249030119
1101	0.253569267601408
1102	0.253235231160859
1103	0.25326854759331
1104	0.25367262923425
1105	0.253656971509737
1106	0.253506122036972
1107	0.253427675659431
1108	0.253142662226845
1109	0.252836220417892
1110	0.252834404214669
1111	0.253119767455411
1112	0.253200418715771
1113	0.253156221217594
1114	0.253435286180351
1115	0.253883728352367
1116	0.254153352064075
1117	0.254716756129621
1118	0.254892506629936
1119	0.254668663919492
1120	0.254639697777397
1121	0.254572811696698
1122	0.25453367045849
1123	0.254491057895567
1124	0.254474529656868
1125	0.254471747400303
1126	0.254503468504629
1127	0.254333857940126
1128	0.25454757318426
1129	0.254930425272357
1130	0.254975524681573
1131	0.254909411198551
1132	0.254850931639537
1133	0.254914497609266
1134	0.254917966466017
1135	0.254892104558614
1136	0.255016066655043
1137	0.25505239651843
1138	0.25495041201887
1139	0.254808834581366
1140	0.254754067286459
1141	0.25463389426499
1142	0.254246963022354
1143	0.254040305743429
1144	0.253998551745869
1145	0.253841494979068
1146	0.253689668917468
1147	0.253651095784068
1148	0.253715043643718
1149	0.253825135845701
1150	0.253809376218313
1151	0.253816577777268
1152	0.253852827775272
1153	0.253776192274787
1154	0.253724529628284
1155	0.253896904850629
1156	0.253717762756915
1157	0.253193906935687
1158	0.252986339983996
1159	0.252795070563486
1160	0.252574562246742
1161	0.252496752059617
1162	0.25240528780318
1163	0.251985636977485
1164	0.251566467444023
1165	0.25136307627445
1166	0.25120563021096
1167	0.251102990359453
1168	0.251103608268001
1169	0.251003521226265
1170	0.250776591525718
1171	0.250668868006509
1172	0.25066809055833
1173	0.2505150231704
1174	0.250348454765391
1175	0.25016340603294
1176	0.249792712320482
1177	0.24960590750746
1178	0.249697313567773
1179	0.249473396832927
1180	0.249147334142538
1181	0.248758032180428
1182	0.248311452383659
1183	0.247797603928367
1184	0.24755532607271
1185	0.247487801241259
1186	0.247203398695548
1187	0.246830204798145
1188	0.246612048483876
1189	0.246453729667562
1190	0.246313099134496
1191	0.246315024478587
1192	0.246350975105583
1193	0.246300939013188
1194	0.246373507909783
1195	0.246675283815845
1196	0.24689706810702
1197	0.247094059781149
1198	0.247318658886727
1199	0.247591351941135
1200	0.247815771799725
1201	0.24797026594395
1202	0.248197838542587
1203	0.24848666265197
1204	0.248747593649787
1205	0.249083933700034
1206	0.249494830640056
1207	0.249945503927559
1208	0.250297366489601
1209	0.250478837830029
1210	0.250723604260495
1211	0.25116962168099
1212	0.251790910207994
1213	0.252205139917258
1214	0.252793989566546
1215	0.253219114868945
1216	0.253271634337934
1217	0.253513433821932
1218	0.253866586185578
1219	0.25421738787708
1220	0.254422796954658
1221	0.254843860049353
1222	0.255325555149173
1223	0.255604270003115
1224	0.255898502650722
1225	0.256312508422514
1226	0.256753803716029
1227	0.257235399774667
1228	0.257622190001101
1229	0.257738789870623
1230	0.257741873293193
1231	0.257973571605202
1232	0.258319546122817
1233	0.258958542263917
1234	0.259330493965023
1235	0.25976008006021
1236	0.2599628296436
1237	0.259799553337401
1238	0.259960491941113
1239	0.260268238679564
1240	0.260459031724466
1241	0.260546130898913
1242	0.260544903106611
1243	0.26045406166482
1244	0.260378850802268
1245	0.260448034414207
1246	0.260644571795807
1247	0.260641053319812
1248	0.26044003519937
1249	0.260305520200379
1250	0.260281395612313
1251	0.260475555577335
1252	0.260801910502207
1253	0.260960717971646
1254	0.261019931531028
1255	0.261114059724648
1256	0.261120465065189
1257	0.261085775989321
1258	0.261066960513512
1259	0.261063512985208
1260	0.260991600124669
1261	0.260915036460596
1262	0.260872124917823
1263	0.26075439245468
1264	0.260628721163408
1265	0.260542501739395
1266	0.260402390210952
1267	0.260410456744374
1268	0.260673718457558
1269	0.260749676030374
1270	0.260648816554218
1271	0.260730787103319
1272	0.260772608610928
1273	0.260689111162671
1274	0.260866254928249
1275	0.261099719080356
1276	0.261079923147647
1277	0.261101252318687
1278	0.261155053417288
1279	0.261232061313445
1280	0.261286704356759
1281	0.261348678951374
1282	0.26145015724992
1283	0.261578787723395
1284	0.261615948283765
1285	0.261801696795034
1286	0.26207100516613
1287	0.262198284659164
1288	0.262361081640242
1289	0.262536170376387
1290	0.262594216534073
1291	0.262626020360537
1292	0.2627315716793
1293	0.262922571628573
1294	0.263138730800403
1295	0.263203293204979
1296	0.263127163107133
1297	0.263138315115589
1298	0.263113641358473
1299	0.263020205690514
1300	0.263085859416994
1301	0.263204713528636
1302	0.263329687366012
1303	0.263362111422045
1304	0.263401727217479
1305	0.263391503569381
1306	0.263306911778944
1307	0.26318755753675
1308	0.263019241150511
1309	0.263139220456611
1310	0.263286078030539
1311	0.263144183884048
1312	0.263105578446171
1313	0.263075258613489
1314	0.262728844391172
1315	0.262452586209635
1316	0.26237224415969
1317	0.262404423914132
1318	0.262543939299888
1319	0.262602902145212
1320	0.262604350944688
1321	0.262558820348645
1322	0.262509470804229
1323	0.262578503946047
1324	0.262737545931461
1325	0.262879183276846
1326	0.262894963916216
1327	0.262897456195595
1328	0.262915072582668
1329	0.262767399767056
1330	0.26269647786472
1331	0.262653284894582
1332	0.262898188500188
1333	0.262943914471494
1334	0.262803240449021
1335	0.262812984121592
1336	0.262813925265276
1337	0.2628091930199
1338	0.262863963608566
1339	0.262941746638029
1340	0.262949300038868
1341	0.262827942650313
1342	0.262888298669682
1343	0.263116093695149
1344	0.263114454607874
1345	0.263040745483094
1346	0.26302981510447
1347	0.262902891341643
1348	0.262746803429086
1349	0.26267579555869
1350	0.262499998583224
1351	0.262088149259255
1352	0.261815471551519
1353	0.261630570394678
1354	0.261257444682146
1355	0.261089108771884
1356	0.260966243122657
1357	0.260691155489246
1358	0.260210359023917
1359	0.259968146661188
1360	0.259830742669134
1361	0.259593612777606
1362	0.259386017785506
1363	0.25916704942973
1364	0.258930744424729
1365	0.258612209525184
1366	0.258339325450928
1367	0.258077764671261
1368	0.257597373991441
1369	0.257110087505955
1370	0.256809821268039
1371	0.256591482624329
1372	0.256245955287738
1373	0.255857075220701
1374	0.255483815942346
1375	0.255057073057223
1376	0.254733840914894
1377	0.254474251573478
1378	0.25420478769773
1379	0.254043905343931
1380	0.25392667971525
1381	0.253684275308758
1382	0.253514758719405
1383	0.253490937082578
1384	0.253373758608646
1385	0.253216636293803
1386	0.253096274505895
1387	0.252934346853944
1388	0.252761487258537
1389	0.252531814041346
1390	0.25248862942231
1391	0.252556921559539
1392	0.252526638929128
1393	0.252425020393584
1394	0.252387711386455
1395	0.252359653194498
1396	0.252235249611199
1397	0.252189770079669
1398	0.25224111716182
1399	0.25225581727681
1400	0.252265669959424
1401	0.25232767849916
1402	0.252421874832272
1403	0.252331114893461
1404	0.252143502284521
1405	0.251999216417745
1406	0.251905483876597
1407	0.251916940350589
1408	0.25185635519097
1409	0.251850831224483
1410	0.251952898898171
1411	0.251936336027877
1412	0.251999461509035
1413	0.252161801950754
1414	0.252123911944469
1415	0.252040056812221
1416	0.252120999879991
1417	0.252129650539217
1418	0.251991525953606
1419	0.25192893511863
1420	0.251847536902118
1421	0.251657041407628
1422	0.25155363490542
1423	0.251537379136761
1424	0.251519519917934
1425	0.251501293365557
1426	0.251566955669585
1427	0.251636828761413
1428	0.251747441766794
1429	0.251984344691103
1430	0.252196078295491
1431	0.252360209872132
1432	0.252579805831345
1433	0.252817812099337
1434	0.253073446350541
1435	0.253346684758697
1436	0.253666296843382
1437	0.254035748311486
1438	0.254376646602731
1439	0.254722169833951
1440	0.25507095911721
1441	0.255352810450008
1442	0.255649713906919
1443	0.2559765272465
1444	0.256257535903946
1445	0.25648999022708
1446	0.256662408749796
1447	0.256938010666212
1448	0.257278232363785
1449	0.257517830747437
1450	0.257726713188329
1451	0.257920721239551
1452	0.258163594579074
1453	0.258397446262949
1454	0.258573344304438
1455	0.258779158208495
1456	0.2589622504493
1457	0.259137918723801
1458	0.259377645765879
1459	0.259596259567173
1460	0.259717945488096
1461	0.259840330621396
1462	0.25998644360213
1463	0.260086297752106
1464	0.260093914088805
1465	0.260153501504544
1466	0.26024086827859
1467	0.26027782298775
1468	0.260251057536727
1469	0.260312064501446
1470	0.260477721187854
1471	0.260591545718965
1472	0.260601833432586
1473	0.26068614843241
1474	0.260755861992585
1475	0.260700232152052
1476	0.260699145751161
1477	0.260807499489439
1478	0.260822851168203
1479	0.260736156675912
1480	0.260782070212737
1481	0.260846989954918
1482	0.260750118285302
1483	0.260692404596223
1484	0.260800121122816
1485	0.260904116807281
1486	0.260992224486072
1487	0.261082655751556
1488	0.261102533264783
1489	0.261179759871267
1490	0.261248351664385
1491	0.2613025268419
1492	0.261525296735442
1493	0.261625636366613
1494	0.261514612673868
1495	0.261552287682826
1496	0.26171441110669
1497	0.261791319253152
1498	0.261837700690598
1499	0.261956044626771
1500	0.26207575896088
1501	0.262082908851705
1502	0.26210980215988
1503	0.262260929401783
1504	0.262349275860263
1505	0.262385602973204
1506	0.262534613075767
1507	0.262708002875513
1508	0.262768501336365
1509	0.262780120096338
1510	0.262843552336618
1511	0.262915015507304
1512	0.262882309145044
1513	0.262866519501363
1514	0.262897469201065
1515	0.262968404050795
1516	0.262954935255492
1517	0.262936671194909
1518	0.262908656592799
1519	0.262836950021625
1520	0.262804910488865
1521	0.262810570790322
1522	0.262757800932425
1523	0.262676658588538
1524	0.262592309086972
1525	0.262535554402284
1526	0.262451078769122
1527	0.262464278143014
1528	0.262554558595232
1529	0.262525951785708
1530	0.26250184531997
1531	0.262464967576237
1532	0.262277022964251
1533	0.26216654700884
1534	0.26223787067166
1535	0.262246875415401
1536	0.262167680725733
1537	0.262101603600207
1538	0.262095358031963
1539	0.262110034642805
1540	0.262061757396142
1541	0.262010102149212
1542	0.261833875362048
1543	0.261660550798667
1544	0.261726212809261
1545	0.261745433687872
1546	0.261655283058555
1547	0.261593525072031
1548	0.261501047055787
1549	0.261455904759022
1550	0.261464646431618
1551	0.261485808544128
1552	0.261548228607209
1553	0.261559414065149
1554	0.261566407445642
1555	0.261564886736367
1556	0.261479806030477
1557	0.261433958241275
1558	0.261438866463076
1559	0.261446777933506
1560	0.261444319247524
1561	0.261369617187097
1562	0.261234610500425
1563	0.261156914000699
1564	0.261232959695421
1565	0.261307608386451
1566	0.261260090839655
1567	0.26123565829029
1568	0.261281777738625
1569	0.261352487121234
1570	0.261463199134792
1571	0.261639382359157
1572	0.261764275077376
1573	0.26184890297898
1574	0.262055267821294
1575	0.262238937272595
1576	0.262314607922698
1577	0.262369129450023
1578	0.262374375840605
1579	0.262382759920761
1580	0.262478883234355
1581	0.262590351701161
1582	0.262663203037198
1583	0.262742198540678
1584	0.262741006085967
1585	0.262696395411254
1586	0.262806988738898
1587	0.262896272523786
1588	0.262827559151806
1589	0.262813643172414
1590	0.262826705214971
1591	0.262743691115248
1592	0.262771495185365
1593	0.262820137360274
1594	0.262637592786078
1595	0.262461181503409
1596	0.262334085883838
1597	0.262118346342139
1598	0.261965618387026
1599	0.261822720783477
1600	0.261619437190814
1601	0.261488488706148
1602	0.261382916808696
1603	0.261224153983396
1604	0.261070058467553
1605	0.261061282955633
1606	0.261031989022922
1607	0.260907126761337
1608	0.260839351583459
1609	0.260613111634822
1610	0.260412510601122
1611	0.260461878949213
1612	0.260464405691664
1613	0.260405200020701
1614	0.26031045765722
1615	0.26010906306731
1616	0.260055525809031
1617	0.260095324209937
1618	0.259954271487696
1619	0.259835411404092
1620	0.259719665376816
1621	0.259478639975556
1622	0.259288606193079
1623	0.259176021571121
1624	0.258981337547116
1625	0.258591832167481
1626	0.258314576376424
1627	0.258234625396957
1628	0.258061401360272
1629	0.258009621094079
1630	0.257957272800012
1631	0.257605942264982
1632	0.257308336552811
1633	0.257105175552764
1634	0.256843384140905
1635	0.256615969928229
1636	0.256329252719151
1637	0.256002307699605
1638	0.255806747520473
1639	0.255580514095091
1640	0.255268474410912
1641	0.254967372992485
1642	0.254669855158672
1643	0.254310104048136
1644	0.253777427449026
1645	0.253283631145589
1646	0.252808034080299
1647	0.252150528717178
1648	0.251462988898862
1649	0.250606393386151
1650	0.249599817467951
1651	0.248711069945904
1652	0.24769479458851
1653	0.246541134169559
1654	0.245383539857046
1655	0.244174780458627
1656	0.243170878686247
1657	0.242350920737641
1658	0.241426354499965
1659	0.24044842378261
1660	0.239594757324977
1661	0.238813859282438
1662	0.23810891610185
1663	0.237580618846176
1664	0.237065977262959
1665	0.236452391139813
1666	0.235833533090528
1667	0.235206526569815
1668	0.23448097477314
1669	0.233843064287843
1670	0.233477362453698
1671	0.232985802365051
1672	0.232246432088354
1673	0.231566358691419
1674	0.230748362850507
1675	0.229801512318132
1676	0.229109418434968
1677	0.228377323947274
1678	0.227350550008011
1679	0.2262755687969
1680	0.22507983162245
1681	0.223724860428838
1682	0.222439885989763
1683	0.221187502002198
1684	0.219747817286076
1685	0.218201520507448
1686	0.216645232389362
1687	0.214967589719
1688	0.213203243268654
1689	0.211465700799725
1690	0.209643191131295
1691	0.207611473344317
1692	0.20568131402562
1693	0.203871282851946
1694	0.201932886220792
1695	0.200013636075937
1696	0.19798557659663
1697	0.195827090500874
1698	0.193773822394807
1699	0.191649734021538
1700	0.189559577772503
1701	0.187593992857334
1702	0.185461958492068
1703	0.183259439551692
1704	0.180900305834144
1705	0.178683952614151
1706	0.176548198586857
1707	0.174445597135733
1708	0.172306952412483
1709	0.17047388337628
1710	0.168540501265997
1711	0.167080840268274
1712	0.166118166201353
1713	0.165312575803355
1714	0.164543761912695
1715	0.164567089007983
1716	0.165119951226477
1717	0.165933432120954
1718	0.167422759453892
1719	0.169066758829971
1720	0.170856834980162
1721	0.172805621342624
1722	0.174983794845858
1723	0.177240523186637
1724	0.179253039311726
1725	0.181176471843845
1726	0.183313241342543
1727	0.185163406399231
1728	0.186712854647933
1729	0.188344274535
1730	0.18981995750342
1731	0.191087296490796
1732	0.192274026498087
1733	0.193220795240751
1734	0.193883124775162
1735	0.194374138593835
1736	0.19484113605545
1737	0.195253643154349
1738	0.195527929608451
1739	0.195665136507559
1740	0.195757795302852
1741	0.196007975250176
1742	0.196310805293588
1743	0.196357311954825
1744	0.196216561043873
1745	0.196159585310461
1746	0.195969573299698
1747	0.195830614895391
1748	0.196123874156047
1749	0.195852840121756
1750	0.195880023629936
1751	0.196111248901889
1752	0.196225343486141
1753	0.196532514993282
1754	0.196846373477982
1755	0.196955766841102
1756	0.197217726441427
1757	0.19765940055373
1758	0.19809491876564
1759	0.198619420114655
1760	0.199100294497254
1761	0.199595328926003
1762	0.200001385229218
1763	0.200170580792021
1764	0.200795282850614
1765	0.201734822608865
1766	0.202395704233933
1767	0.203305828915791
1768	0.203834978489051
1769	0.203851421712889
1770	0.204506810979237
1771	0.205021364697291
1772	0.20560735125924
1773	0.206358730737109
1774	0.206874514755517
1775	0.207530541094996
1776	0.20841104655317
1777	0.209103576630565
1778	0.20973320439688
1779	0.210418255647833
1780	0.210849296576579
1781	0.21110617835875
1782	0.211108430341056
1783	0.21142688962987
1784	0.212059722381081
1785	0.212431087829025
1786	0.212892131263664
1787	0.213206226934486
1788	0.213019632179887
1789	0.213226521316644
1790	0.213846726372099
1791	0.214121636796832
1792	0.214355321026861
1793	0.214525398168329
1794	0.214419236936396
1795	0.21447550936376
1796	0.214671739611069
1797	0.214699163320881
1798	0.214611198439134
1799	0.214633620926253
1800	0.214629324929466
1801	0.217272377315939
1802	0.217606809798302
1803	0.217515236562182
1804	0.217125146821841
1805	0.217132845974705
1806	0.217220456386296
1807	0.217425928467225
1808	0.217673283397073
1809	0.217782762605859
1810	0.21755082490557
1811	0.217591089901315
1812	0.217554190985373
1813	0.217130752701253
1814	0.216603703891885
1815	0.216166505862873
1816	0.215889322891547
1817	0.215692795110292
1818	0.215756350501585
1819	0.216515754036455
1820	0.21674013802207
1821	0.215930891900044
1822	0.215766701887839
1823	0.215729348919334
1824	0.215420770995663
1825	0.215699376806811
1826	0.216124635891053
1827	0.216332550668296
1828	0.216275846765016
1829	0.216222306418601
1830	0.216447912465281
1831	0.216648697238803
1832	0.216564026094219
1833	0.216674467231825
1834	0.217014101749088
1835	0.217044041168287
1836	0.217424372497743
1837	0.2187511674132
1838	0.218966023304858
1839	0.218551687308663
1840	0.218364174678443
1841	0.218597862515968
1842	0.218544109947668
1843	0.218983442390167
1844	0.219557528631171
1845	0.219553021406907
1846	0.219645635482536
1847	0.219808667162356
1848	0.220097168189228
1849	0.220364384827599
1850	0.220671141547146
1851	0.221055580308134
1852	0.221063909949792
1853	0.221273690637652
1854	0.221842060014594
1855	0.222003552017075
1856	0.221904955580652
1857	0.221967314747683
1858	0.22199763421394
1859	0.221652966110818
1860	0.22153213168577
1861	0.221520261755515
1862	0.221644731055245
1863	0.222181662067042
1864	0.222449445790963
1865	0.222588670446301
1866	0.223633303159541
1867	0.224064965378714
1868	0.223852773383439
1869	0.224149860728405
1870	0.224848748077934
1871	0.225074018895414
1872	0.225044317736985
1873	0.225402566379885
1874	0.225947561843179
1875	0.225975529138478
1876	0.226072398330999
1877	0.22634837085718
1878	0.226269985515399
1879	0.225357091003926
1880	0.225343711836385
1881	0.225876597293771
1882	0.226053119152302
1883	0.226363757946682
1884	0.226857987521197
1885	0.226682171946739
1886	0.226408617621546
1887	0.226493476113497
1888	0.226298866657436
1889	0.226217751692955
1890	0.226177634026474
1891	0.226142441174004
1892	0.226188031892847
1893	0.226092673594115
1894	0.226136629160751
1895	0.225862624587387
1896	0.224768217865934
1897	0.223932086340177
1898	0.224137812155038
1899	0.224344443369589
1900	0.224010975851437
1901	0.224000613019811
1902	0.22401590951648
1903	0.223176029609546
1904	0.222844645158065
1905	0.223390661504494
1906	0.223565438803033
1907	0.223307640548121
1908	0.223266954750106
1909	0.223766989135287
1910	0.223680137161447
1911	0.223803719742717
1912	0.224004594624395
1913	0.224029046136043
1914	0.223883561209448
1915	0.223932035071138
1916	0.224097885673214
1917	0.224031239891593
1918	0.223771230070841
1919	0.223775889368594
1920	0.22381468922273
1921	0.223713059901103
1922	0.223616149646833
1923	0.22386035348711
1924	0.224043197741216
1925	0.224313749093798
1926	0.224105309812703
1927	0.223571863008218
1928	0.223568579526455
1929	0.223472225695131
1930	0.223399475370075
1931	0.223581121028392
1932	0.224126851554299
1933	0.224333255035452
1934	0.224035679176419
1935	0.22403562511445
1936	0.224363002965015
1937	0.22421354545608
1938	0.223548857512706
1939	0.22349581789649
1940	0.223652010135659
1941	0.223564236042486
1942	0.223672332173249
1943	0.223733757952347
1944	0.223536965599657
1945	0.223349720515756
1946	0.223597339841785
1947	0.224050661324949
1948	0.223955196020029
1949	0.2234775176089
1950	0.223409479954761
1951	0.223422366581723
1952	0.223090673378773
1953	0.22263935060181
1954	0.222505887636239
1955	0.222258171550765
1956	0.22193262219659
1957	0.221622414430399
1958	0.221841574421168
1959	0.222093660915722
1960	0.221845031217491
1961	0.221758455280118
1962	0.221930623464526
1963	0.222120073914134
1964	0.222169339316222
1965	0.222135462924025
1966	0.222336372956034
1967	0.222415957205133
1968	0.221982811225935
1969	0.221952590433328
1970	0.222362420813218
1971	0.222575940632996
1972	0.222693186465417
1973	0.223000776769266
1974	0.223176443656348
1975	0.223424407668132
1976	0.223344169377463
1977	0.222774688106706
1978	0.222902580490535
1979	0.22338394634023
1980	0.223434810289854
1981	0.223701336176036
1982	0.223911839694708
1983	0.223630452958965
1984	0.223507824898642
1985	0.223592752950538
1986	0.223768114232672
1987	0.224002113610089
1988	0.22419685365215
1989	0.224322175882617
1990	0.224605265556964
1991	0.22482544942759
1992	0.224844969755291
1993	0.224931381489639
1994	0.225291451305599
1995	0.225351642615776
1996	0.224724975588171
1997	0.224874896882834
1998	0.225793330429193
1999	0.226046453869354
2000	0.226205181540419
2001	0.226615067481369
2002	0.226781608286244
2003	0.226394302970886
2004	0.226210437561469
2005	0.226274811702226
2006	0.226190333189065
2007	0.225619063528724
2008	0.225519953974881
2009	0.2259170976542
2010	0.225999293953922
2011	0.225951931662904
2012	0.22605923769509
2013	0.226368671995008
2014	0.226346769770357
2015	0.226219045534487
2016	0.226147596964755
2017	0.225863951449945
2018	0.225052412901006
2019	0.224785574306677
2020	0.224693715526505
2021	0.224666983762568
2022	0.225012208750522
2023	0.225003802315669
2024	0.22488870779926
2025	0.2247787018344
2026	0.224184704515287
2027	0.224150774838912
2028	0.224725934716
2029	0.224930836291821
2030	0.225112351916579
2031	0.225569545933142
2032	0.225555293895661
2033	0.224943290906741
2034	0.224894540003243
2035	0.224956984618027
2036	0.225067896497769
2037	0.225336066834614
2038	0.225656552585138
2039	0.226032576571788
2040	0.22645171415592
2041	0.226947541827167
2042	0.227548127082056
2043	0.228528222104686
2044	0.229030114771094
2045	0.229446762581115
2046	0.229721815285884
2047	0.229737190839618
2048	0.229043008506498
2049	0.22916894058016
2050	0.229830015035646
2051	0.229730520171836
2052	0.229314809997681
2053	0.229369440761852
2054	0.229274796016009
2055	0.22913888162253
2056	0.229554798301889
2057	0.229688671169275
2058	0.229244914385138
2059	0.229009426972426
2060	0.22879750600164
2061	0.228866659353769
2062	0.229149060615696
2063	0.229465258981245
2064	0.229411636422497
2065	0.229465616859185
2066	0.229397085145826
2067	0.228684669244816
2068	0.228648527671781
2069	0.2293701826167
2070	0.229244326217707
2071	0.228857363079093
2072	0.228490594763184
2073	0.227686758969807
2074	0.227053242867053
2075	0.226319073861922
2076	0.225941385273411
2077	0.225707159494831
2078	0.225463366084824
2079	0.225605763647664
2080	0.225807047274613
2081	0.225527808006618
2082	0.224902698984719
2083	0.22437001730567
2084	0.223335968987911
2085	0.223121089927965
2086	0.223409565394507
2087	0.223356737907521
2088	0.223643124588342
2089	0.223719821760804
2090	0.22326503199576
2091	0.223269074499218
2092	0.223897931680872
2093	0.223906072371294
2094	0.223606048115283
2095	0.223514505913564
2096	0.223040692740266
2097	0.222827105780321
2098	0.223134261348441
2099	0.22352779520012
2100	0.223870312007162
2101	0.224346497873243
2102	0.224702853575591
2103	0.225168400327573
2104	0.225242270623263
2105	0.225184666400575
2106	0.224953036528551
2107	0.223995115663269
2108	0.223872669957267
2109	0.22443406142059
2110	0.224276244455515
2111	0.224023423962303
2112	0.223917716894123
2113	0.223359806033487
2114	0.222928791501892
2115	0.222662847306692
2116	0.222847819479094
2117	0.222598207993712
2118	0.222333298436264
2119	0.221962346393576
2120	0.221718418461437
2121	0.221133470376766
2122	0.220103238710475
2123	0.219553070438258
2124	0.219146132645263
2125	0.218694490984978
2126	0.218627720795248
2127	0.217928331252065
2128	0.216647602655454
2129	0.21586314414913
2130	0.215556915093101
2131	0.214328741975116
2132	0.212533640648602
2133	0.211179671185746
2134	0.209092170849649
2135	0.207506536641725
2136	0.206421825992764
2137	0.205877355082243
2138	0.205418335388219
2139	0.204492762792682
2140	0.203203165513076
2141	0.201374195875285
2142	0.200814751651135
2143	0.200187104597974
2144	0.200095668959945
2145	0.20139004673529
2146	0.201835603660863
2147	0.20166670224927
2148	0.202131521937038
2149	0.203097352827185
2150	0.20385060851527
2151	0.205137488964303
2152	0.205521915415804
2153	0.205227820347792
2154	0.205132384084554
2155	0.204521263593041
2156	0.204077365069887
2157	0.203842958301465
2158	0.203629929882734
2159	0.203419855654629
2160	0.203061009581818
2161	0.202632090135568
2162	0.202475536156638
2163	0.202826778687118
2164	0.203605430082013
2165	0.203924936843849
2166	0.204424913648538
2167	0.205026101445727
2168	0.205335509288919
2169	0.20582938517473
2170	0.206799379198168
2171	0.207674243837362
2172	0.208207066741933
2173	0.208973392146291
2174	0.210370204798518
2175	0.211226148677668
2176	0.211857183368288
2177	0.212267331625917
2178	0.212423824610285
2179	0.212460836766904
2180	0.212335890702895
2181	0.212006078670848
2182	0.210905984181473
2183	0.2105710131925
2184	0.210419746691263
2185	0.210672964457142
2186	0.21050420028336
2187	0.210538631211693
2188	0.210594265911985
2189	0.210231585897062
2190	0.209759027518782
2191	0.209740679174711
2192	0.209229844765612
2193	0.207807862399284
2194	0.207104962892001
2195	0.206707743068642
2196	0.206398516713912
2197	0.206259089866699
2198	0.206028274429235
2199	0.205773715882327
2200	0.206001313385124
2201	0.206441030996164
2202	0.20678503855181
2203	0.208177788117534
2204	0.208261654698654
2205	0.207339592466955
2206	0.20669073292898
2207	0.205334464414952
2208	0.204239742464799
2209	0.203135124570378
2210	0.202386976081219
2211	0.201142125266656
2212	0.201168430197216
2213	0.203145094469094
2214	0.204296565959244
2215	0.203689881065263
2216	0.202821848366773
2217	0.202753641047422
2218	0.201541437665249
2219	0.201213746076583
2220	0.202639798417411
2221	0.202587542569811
2222	0.201312217057708
2223	0.200400103532401
2224	0.19945453761174
2225	0.199017193034037
2226	0.198422727119714
2227	0.197964597447662
2228	0.198469231140347
2229	0.19813804657594
2230	0.197306532104957
2231	0.196232451992563
2232	0.194848502262144
2233	0.193611165689283
2234	0.191869840556234
2235	0.190511329599649
2236	0.189759077788508
2237	0.188292526855892
2238	0.185736648607466
2239	0.184628835848503
2240	0.184967578322572
2241	0.183736828213738
2242	0.182869763132576
2243	0.181292774335823
2244	0.178484571090094
2245	0.174404778072782
2246	0.171411137148114
2247	0.169875123230056
2248	0.168728162070863
2249	0.167700189172849
2250	0.165985853842134
2251	0.163873704449945
2252	0.161572225539246
2253	0.158382809717493
2254	0.15543103442181
2255	0.152490911942472
2256	0.149909990802699
2257	0.147471264264882
2258	0.144375663279529
2259	0.141259089872388
2260	0.138065663065833
2261	0.134020572457578
2262	0.130677674917196
2263	0.127945406709902
2264	0.12517106765721
2265	0.122214879262681
2266	0.11960904554088
2267	0.117127933323635
2268	0.115241550679343
2269	0.114390059601281
2270	0.112476963594086
2271	0.110096101565562
2272	0.108452980866623
2273	0.106268037065289
2274	0.104655254125806
2275	0.104322663980889
2276	0.103507405470134
2277	0.102584665829284
2278	0.101411623205513
2279	9.98925602147182E-02
2280	9.88284463899688E-02
2281	9.79015371912422E-02
2282	9.67365217964951E-02
2283	9.67143122963878E-02
2284	9.51385885312532E-02
2285	9.03692362143808E-02
2286	8.88830500636571E-02
2287	9.00771601935304E-02
2288	8.87176331906515E-02
2289	8.77381209047475E-02
2290	8.70642877975438E-02
2291	8.35241800505933E-02
2292	8.04385991245041E-02
2293	7.90018684739383E-02
2294	7.75574843637373E-02
2295	7.56765505411181E-02
2296	7.36792672989908E-02
2297	7.21746115171733E-02
2298	7.09905023468194E-02
2299	6.98950523201589E-02
2300	6.86533223580955E-02
2301	0.067773585428573
2302	6.78616876773977E-02
2303	6.65183361568051E-02
2304	6.39823737896705E-02
2305	6.34916061669381E-02
2306	6.35026388348927E-02
2307	0.062707517075074
2308	0.062810740211643
2309	6.28764421545166E-02
2310	6.13424333358092E-02
2311	6.18540658232126E-02
2312	6.48996294237453E-02
2313	0.065788473135126
2314	6.57205127020234E-02
2315	6.68646468061353E-02
2316	6.77500186750775E-02
2317	6.92347305541962E-02
2318	7.24922056520591E-02
2319	0.073680570489983
2320	7.40071278543734E-02
2321	7.44559623551836E-02
2322	7.34604068605245E-02
2323	7.37782290190562E-02
2324	7.53360202633427E-02
2325	7.55113365108306E-02
2326	7.54065260496178E-02
2327	7.54592538216064E-02
2328	7.42574885615472E-02
2329	7.40826137436411E-02
2330	7.52611026088439E-02
2331	7.53455803815265E-02
2332	7.45985711451101E-02
2333	7.49782442849412E-02
2334	7.61315407232894E-02
2335	7.59894678501807E-02
2336	7.53643770622589E-02
2337	7.59126231776248E-02
2338	7.60262806675913E-02
2339	7.60272419252433E-02
2340	7.72971516743938E-02
2341	7.82554742705443E-02
2342	7.92193688372339E-02
2343	0.078725773489592
2344	7.72163888603709E-02
2345	7.67985925716581E-02
2346	7.49152302140423E-02
2347	7.41656517273177E-02
2348	7.52426660983047E-02
[truncated: 152 more rows]
