# Supplementary material for: Machine learning-assisted non-destructive plasticizer identification and quantification in historical PVC objects based on IR spectroscopy
Source: Sci Rep. 2022 Mar 23;12:5017. doi: 10.1038/s41598-022-08862-1 (PMC8943100; doi:10.1038/s41598-022-08862-1)
Supplement: Supplementary file 1 — Supplementary Information 1. [file 41598_2022_8862_MOESM1_ESM.zip › Plasticizers_PVC_data/NIR_all/P177A_idle.txt]

Wavelength	C:\Documents and Settings\All Users\Application Data\ASD\Indico Pro\Projects\David\P177A_idle.txt
350	0.306609432613237
351	0.268912090244953
352	0.200300759978626
353	0.159440217351071
354	0.154631052295984
355	0.177151500470824
356	0.197944521403047
357	0.197604849910342
358	0.164958747409547
359	0.159688226869069
360	0.147984564216407
361	0.110448381078244
362	0.111817557972641
363	0.122994334919808
364	0.123650703831296
365	0.1097193503186
366	9.94397345259236E-02
367	9.81187934419675E-02
368	9.84410108710892E-02
369	9.84232809929783E-02
370	9.51652643740853E-02
371	8.51701961994302E-02
372	8.23292801150469E-02
373	7.99837117641066E-02
374	6.78915857246418E-02
375	7.26505199797175E-02
376	8.06113690221205E-02
377	7.77655248665264E-02
378	7.95637222281127E-02
379	7.24373416065092E-02
380	5.37236462240411E-02
381	0.052294595897183
382	5.61469231655452E-02
383	6.01254830122754E-02
384	6.99573880607166E-02
385	6.77328888698072E-02
386	0.055510304688806
387	4.84200938468603E-02
388	4.28702901315402E-02
389	4.22057662888608E-02
390	4.99748079505674E-02
391	4.94888150941997E-02
392	4.40661341631591E-02
393	3.99589387941885E-02
394	3.90248365027469E-02
395	3.86185227512058E-02
396	3.80408239663049E-02
397	0.044514705038164
398	4.18324340880924E-02
399	2.98893716738973E-02
400	3.14348891862379E-02
401	0.031703516486217
402	2.87836502713901E-02
403	2.76742979575921E-02
404	2.88988657522905E-02
405	2.93981330576828E-02
406	2.54393699005783E-02
407	2.42201145770612E-02
408	2.47306194035585E-02
409	2.46638868896743E-02
410	0.022866741467555
411	2.10494381861633E-02
412	2.03280384597135E-02
413	2.00219101492303E-02
414	1.99470374711199E-02
415	1.95321157087094E-02
416	1.73396565196832E-02
417	1.50657459296973E-02
418	0.013965794990883
419	1.53294106654837E-02
420	1.67899806474736E-02
421	1.74556254728078E-02
422	1.69487402205974E-02
423	1.48360587607012E-02
424	1.37814651268751E-02
425	1.54835166139551E-02
426	1.51639889858075E-02
427	1.40643316049469E-02
428	1.33286718510309E-02
429	1.27408798977506E-02
430	1.32194534409056E-02
431	1.42207644843016E-02
432	1.28304801208175E-02
433	0.012695454304035
434	1.37510587500159E-02
435	1.38570229993792E-02
436	1.36359977546236E-02
437	1.29264473940963E-02
438	1.15669555793516E-02
439	1.10862276510289E-02
440	1.17275816031551E-02
441	0.012907558684116
442	0.011329044919201
443	1.06128805600269E-02
444	1.22605380072101E-02
445	1.23873804998452E-02
446	0.012449480960127
447	1.29170211915389E-02
448	1.34378778904321E-02
449	1.28181899638759E-02
450	1.19004463795841E-02
451	1.27033882505259E-02
452	1.36738601875528E-02
453	1.41876764688829E-02
454	1.40823566482193E-02
455	1.51576475130081E-02
456	1.63914503221314E-02
457	1.69096185203347E-02
458	0.017730129115076
459	1.83072400651691E-02
460	1.87330940806753E-02
461	2.05136556749488E-02
462	2.22862340636715E-02
463	2.35744859960422E-02
464	2.44639962496598E-02
465	2.64178121237638E-02
466	0.029304051476527
467	3.23134754698355E-02
468	3.53823136006466E-02
469	3.89726924601392E-02
470	0.043574071446718
471	4.89846085923043E-02
472	5.51436164762243E-02
473	6.19586366594151E-02
474	6.90756838398183E-02
475	7.71628316082877E-02
476	8.64984459184159E-02
477	9.69992705326661E-02
478	0.106904793488958
479	0.116893401454943
480	0.129113478637048
481	0.141572989423734
482	0.154101293377887
483	0.166978530766881
484	0.179656749153233
485	0.192161460644115
486	0.204506966911215
487	0.216441532687154
488	0.228281335556697
489	0.240356344194665
490	0.253128650236183
491	0.265242114537428
492	0.27680722258641
493	0.289083411555672
494	0.301872632898728
495	0.31501312618611
496	0.328374837991652
497	0.343322086162443
498	0.358889107616966
499	0.374153941294902
500	0.390782780311178
501	0.408540184847635
502	0.426965645024373
503	0.445852142276883
504	0.465736294906859
505	0.486603033198482
506	0.508296144527431
507	0.530724597708667
508	0.553748324693436
509	0.577351758986643
510	0.601779567750982
511	0.626593037371064
512	0.651406755416739
513	0.67635164945348
514	0.701489766088545
515	0.726693077211167
516	0.75152182081093
517	0.775946826627455
518	0.799877143805676
519	0.823092852166041
520	0.845824292098269
521	0.867704835388605
522	0.887903753753108
523	0.907217930888151
524	0.925572116105338
525	0.942522959538001
526	0.958192614679174
527	0.972776196351827
528	0.986235873943097
529	0.998331058977932
530	1.00906700151627
531	1.01871217663714
532	1.02807671976231
533	1.03620580458639
534	1.0430201764772
535	1.04895510174065
536	1.05455822122708
537	1.05965237161372
538	1.06390825440989
539	1.06766840749478
540	1.07118821603314
541	1.07453897731815
542	1.07732120823852
543	1.07965985555441
544	1.08177896323723
545	1.08410395712016
546	1.0859932368866
547	1.08744145004095
548	1.0887672260626
549	1.09014470577813
550	1.09158827600013
551	1.0929942369597
552	1.09393021238112
553	1.09486738276866
554	1.09604474874052
555	1.09671013579321
556	1.09733187800053
557	1.09811145428446
558	1.09893397882494
559	1.09957497106743
560	1.10001086937545
561	1.10034850579085
562	1.10077566463569
563	1.10119721542975
564	1.10149594299933
565	1.10202673063628
566	1.10231601684117
567	1.10219430358701
568	1.1025402148163
569	1.10292745217039
570	1.10307087756287
571	1.10273044780209
572	1.10277454295692
573	1.10313408400017
574	1.10327588787759
575	1.10324296885641
576	1.10325814813774
577	1.10349489636849
578	1.10360249926699
579	1.10338174046032
580	1.10316676914115
581	1.10453719599145
582	1.10651905624297
583	1.10838773256346
584	1.10953526880983
585	1.10978127362265
586	1.10942825389824
587	1.10896279298514
588	1.10790552859653
589	1.10638837110414
590	1.1046732554532
591	1.10307159697484
592	1.10150209415778
593	1.09980131004794
594	1.09762154398058
595	1.09505006939975
596	1.09202587662557
597	1.08839929848833
598	1.08492996141134
599	1.08101690263406
600	1.0760217523785
601	1.07075346034457
602	1.06648065778453
603	1.06416985721749
604	1.0644408953185
605	1.06605574319766
606	1.06830538360252
607	1.07095454336137
608	1.07362150399517
609	1.0757974498826
610	1.07705767854795
611	1.07932929652699
612	1.08282864101162
613	1.08715163368544
614	1.09075406593099
615	1.09309279427094
616	1.09438555761651
617	1.09599133779422
618	1.0978369434251
619	1.09947748947702
620	1.09997711569612
621	1.09873554680094
622	1.09619637294956
623	1.09319644828932
624	1.09037246053299
625	1.08759426477996
626	1.0847687624431
627	1.08205878971418
628	1.07963773108682
629	1.07739138010045
630	1.07484900711667
631	1.07263892456433
632	1.07078727647462
633	1.06908307596934
634	1.06776833726769
635	1.06670766371843
636	1.06576275725124
637	1.0651637123974
638	1.06446779627289
639	1.06347466866144
640	1.06239764878159
641	1.06149756138894
642	1.06068941405253
643	1.05964269524035
644	1.0586663680655
645	1.0576618790327
646	1.05648639582468
647	1.05522566406395
648	1.05414138766645
649	1.05332063278416
650	1.05246679888551
651	1.05153135298051
652	1.05050966561396
653	1.04945210549147
654	1.04834029476707
655	1.04713854207183
656	1.04587473744318
657	1.04500869678619
658	1.04424270577673
659	1.04330067138283
660	1.04222437575116
661	1.04116188519625
662	1.04007253250892
663	1.03867183352911
664	1.0374190108074
665	1.03635686458862
666	1.03536315106682
667	1.03437810708556
668	1.03335697798409
669	1.0322585072918
670	1.03103388349095
671	1.02962302814222
672	1.02809767207302
673	1.02666341807804
674	1.02540738600443
675	1.02421147017037
676	1.02283592487055
677	1.02125579438785
678	1.01967871180816
679	1.01819241885525
680	1.01629973056722
681	1.01428725181003
682	1.01239532473089
683	1.01081829449236
684	1.00922343501286
685	1.00749036700586
686	1.00563310223335
687	1.00411435028671
688	1.00288090728372
689	1.00177003790717
690	1.00070799004245
691	0.9995934049732
692	0.998538083747578
693	0.998031731069991
694	0.997453510571676
695	0.996751997453405
696	0.996135059452212
697	0.995415174258287
698	0.994674839387182
699	0.994014799414925
700	0.993462652668404
701	0.992830756071106
702	0.99206753345794
703	0.99135189196511
704	0.99050999598641
705	0.989526636917829
706	0.988450787253252
707	0.987249962720552
708	0.986083467660917
709	0.98508349101269
710	0.984212856034211
711	0.983322457993216
712	0.982306606176014
713	0.981081812050681
714	0.979839310694008
715	0.978683681054777
716	0.977651088636246
717	0.976314114076255
718	0.975063822456958
719	0.974126289300388
720	0.972735429021606
721	0.971268891484874
722	0.969917810980203
723	0.968683462249869
724	0.96749050179022
725	0.966385002591459
726	0.965410420750549
727	0.964122253539603
728	0.9627490631711
729	0.961504187892293
730	0.960258622069291
731	0.958975473516439
732	0.957672051856771
733	0.956429136389184
734	0.954966435063323
735	0.953409549303834
736	0.951970793967708
737	0.950687276526015
738	0.949333907635872
739	0.947870570441277
740	0.946777530281549
741	0.945563873269948
742	0.944208319267478
743	0.943013731215207
744	0.941890630670464
745	0.94067095798697
746	0.939224330777235
747	0.937727203272204
748	0.936457469808532
749	0.935418868858021
750	0.934096711894575
751	0.932977010320069
752	0.931938425966589
753	0.930596964359277
754	0.929247710140139
755	0.92806339150621
756	0.927103896290376
757	0.92621901393504
758	0.925138429057307
759	0.923861602388069
760	0.922719342142148
761	0.921533386254635
762	0.920317970151823
763	0.919135540999799
764	0.918006536169015
765	0.916867030395058
766	0.915649615791315
767	0.914288898735013
768	0.913138006406012
769	0.912154585282427
770	0.911017505866727
771	0.910057809416721
772	0.909030288793736
773	0.907691361043262
774	0.906430252794736
775	0.905217137747056
776	0.904040879594809
777	0.902974837381408
778	0.901829695224257
779	0.900464187353587
780	0.898839986440634
781	0.897616162629119
782	0.896590178906972
783	0.895512931598454
784	0.894340295573435
785	0.893027286301948
786	0.891611977076199
787	0.89020843523298
788	0.888913542858206
789	0.887671307201521
790	0.886398471552375
791	0.885142195150368
792	0.883994559423901
793	0.882975199754723
794	0.882028666521439
795	0.880909154709906
796	0.879616634276125
797	0.878271112322432
798	0.876969533891692
799	0.875760271403634
800	0.874636512197913
801	0.873529553449954
802	0.87236497140951
803	0.87110537229584
804	0.869758358458915
805	0.868448605992087
806	0.867213767711955
807	0.866024832708263
808	0.864685299886429
809	0.863407362672976
810	0.862265449291468
811	0.861155930199077
812	0.860073445852754
813	0.858908324198406
814	0.857574393913141
815	0.856351782816932
816	0.855245784287814
817	0.854155480088882
818	0.852800798879996
819	0.851498166865089
820	0.850365428359243
821	0.849408267824019
822	0.848261372621286
823	0.847007218465518
824	0.845782221208833
825	0.844669895910787
826	0.843521908367337
827	0.84236634989387
828	0.841360824430737
829	0.840254830364504
830	0.839122301825046
831	0.838061960048051
832	0.836921440571497
833	0.835627989797968
834	0.834253099874085
835	0.833042822269821
836	0.832122579851009
837	0.831380627697707
838	0.830586041153975
839	0.829459486726567
840	0.828225646383239
841	0.827027918083766
842	0.825791955067397
843	0.824572784769327
844	0.823480025396164
845	0.82262123853266
846	0.821645881416681
847	0.820629342218172
848	0.81957204684081
849	0.818152608723544
850	0.816858406364043
851	0.815814779021069
852	0.814918333778786
853	0.813764387775083
854	0.812695099559603
855	0.811917446164901
856	0.81078036568507
857	0.80984881371278
858	0.809012913862337
859	0.807658609532675
860	0.806228639985681
861	0.804995722524187
862	0.8040228256543
863	0.802754207827489
864	0.801563375457504
865	0.800509364387185
866	0.799339536287741
867	0.798208725749509
868	0.797044162257702
869	0.795833805502629
870	0.795090900084653
871	0.794225014405077
872	0.792962535709307
873	0.791416446882555
874	0.790451106097826
875	0.789546874411144
876	0.788035045093432
877	0.786773533387939
878	0.785712319938423
879	0.78466169986292
880	0.783284173317518
881	0.782037385977787
882	0.780870714523278
883	0.779591329507817
884	0.778310534163109
885	0.77691255602897
886	0.775391592721204
887	0.773909510519789
888	0.772565499691279
889	0.771402229001487
890	0.770355796682788
891	0.768971797725126
892	0.767432569851469
893	0.76582790802242
894	0.764040486098904
895	0.762571657817279
896	0.761233397372847
897	0.759712841863636
898	0.758587627120064
899	0.757220027611518
900	0.755425799355512
901	0.753802317039931
902	0.75224428265316
903	0.750771139744189
904	0.749404629913884
905	0.748068421412583
906	0.746718542369039
907	0.745291230324537
908	0.743677994438051
909	0.742170558618563
910	0.740719026948609
911	0.739209429148903
912	0.737967537075936
913	0.736830006834233
914	0.735741418305333
915	0.734833521696312
916	0.734045538489941
917	0.73325064364372
918	0.732390440411425
919	0.731811203429595
920	0.731257779850595
921	0.730574547778772
922	0.729741780444406
923	0.729054473984929
924	0.728526194805629
925	0.728086027456337
926	0.727691360810319
927	0.727422115054252
928	0.727040530553955
929	0.726041745580864
930	0.725436972562692
931	0.725142684770345
932	0.72484740644608
933	0.724419912519932
934	0.724004562777169
935	0.723706788582421
936	0.723583492994714
937	0.723351977369861
938	0.722941159692024
939	0.722396344423145
940	0.721960842594424
941	0.721447839165918
942	0.720855202650283
943	0.72027110097748
944	0.719547247770958
945	0.718809684911402
946	0.718159622128914
947	0.717598574589415
948	0.71699982460621
949	0.716234350486237
950	0.715279722227593
951	0.714787670195553
952	0.714131058449992
953	0.713135290829379
954	0.712465262534983
955	0.71178441643127
956	0.711175970313223
957	0.710700067167477
958	0.709690998165286
959	0.708843842845899
960	0.708302289107185
961	0.707596496676976
962	0.707106550053417
963	0.706308352700222
964	0.704926708742992
965	0.704032223201426
966	0.703588957603576
967	0.703238277260461
968	0.70242539124776
969	0.701346820982477
970	0.70044417064772
971	0.699814702651785
972	0.698663438680323
973	0.698054504610301
974	0.697547300345035
975	0.696326914488455
976	0.695647119632417
977	0.694864408742729
978	0.693770290577257
979	0.692949233062215
980	0.6923253402196
981	0.691736806379207
982	0.69099386747311
983	0.689911171845221
984	0.689054556178557
985	0.688428424600492
986	0.687585905887878
987	0.68672594111728
988	0.685725160285911
989	0.684545843498013
990	0.683417529537385
991	0.6829815244241
992	0.682606616548359
993	0.681334541538353
994	0.680270313771795
995	0.679132878456018
996	0.677867060343112
997	0.676836493552382
998	0.675999754943512
999	0.675336272209249
1000	0.674752615882383
1001	0.64978764131837
1002	0.649028561158349
1003	0.648461252210577
1004	0.648019428953915
1005	0.647394770610505
1006	0.647105489755609
1007	0.64630374429452
1008	0.645083591123862
1009	0.643866665322718
1010	0.642103395401922
1011	0.640856287406486
1012	0.639789394151367
1013	0.638879094292103
1014	0.637865867526759
1015	0.637204795360989
1016	0.636128443049379
1017	0.634445663424668
1018	0.633619900429496
1019	0.633189730412239
1020	0.632577378570894
1021	0.632446789439334
1022	0.631958205656439
1023	0.630939578286395
1024	0.630344233265765
1025	0.630016483052914
1026	0.629559035718922
1027	0.629146273743005
1028	0.629092187952638
1029	0.628078659723001
1030	0.626571271514307
1031	0.625321133779669
1032	0.623353477458501
1033	0.622315941135069
1034	0.621625439770034
1035	0.621277954604108
1036	0.621854157410294
1037	0.62155421968815
1038	0.621106594886008
1039	0.620656828256257
1040	0.619692659026342
1041	0.618910986301839
1042	0.618290436445158
1043	0.617784784777261
1044	0.617305752713469
1045	0.616740704419656
1046	0.616197866932292
1047	0.615926077806772
1048	0.615259606473969
1049	0.614166408825446
1050	0.613586280270048
1051	0.613088786364059
1052	0.612652457135154
1053	0.612814932153759
1054	0.612232169824253
1055	0.610993857636998
1056	0.6102767551093
1057	0.609297020230168
1058	0.60873530183882
1059	0.609019608423505
1060	0.608766826253296
1061	0.608330634840416
1062	0.607789625085282
1063	0.607125282912902
1064	0.606206174609502
1065	0.605329402741308
1066	0.604110595036584
1067	0.603567545609753
1068	0.603445567485039
1069	0.602902879324819
1070	0.602527750911534
1071	0.60220807744597
1072	0.601564730004093
1073	0.601000194571607
1074	0.600954339961996
1075	0.600522178487513
1076	0.599851835853159
1077	0.598762308748983
1078	0.59810605329517
1079	0.597502604380128
1080	0.596960648506422
1081	0.596671473793672
1082	0.596100286795184
1083	0.595350447051728
1084	0.594740949188888
1085	0.594078849071571
1086	0.593520577290443
1087	0.59302062942344
1088	0.592585837263955
1089	0.592264861501151
1090	0.591853003665913
1091	0.591472266746252
1092	0.591225169485897
1093	0.590442398848486
1094	0.589637593477449
1095	0.588905615284172
1096	0.587965470344068
1097	0.587549022053549
1098	0.587787067503796
1099	0.587204285874171
1100	0.586527820513968
1101	0.585832148202623
1102	0.584365356799832
1103	0.583634025557495
1104	0.583621274996693
1105	0.583024845141445
1106	0.582454416170939
1107	0.581776532051403
1108	0.580531256472454
1109	0.579765393609839
1110	0.579386893245055
1111	0.57855056655811
1112	0.578237689681053
1113	0.577670156429475
1114	0.576996660925003
1115	0.576140901448534
1116	0.575541160471517
1117	0.575018858652678
1118	0.574299743203418
1119	0.57355910104499
1120	0.572918173795851
1121	0.572086883174077
1122	0.571461330005337
1123	0.571301150517932
1124	0.570667045710174
1125	0.570059384504946
1126	0.568926135082506
1127	0.567328491089477
1128	0.566180548163206
1129	0.565474228498585
1130	0.564492242835519
1131	0.563489945078537
1132	0.562615191290789
1133	0.561138880996759
1134	0.558868175872398
1135	0.557177193958243
1136	0.555529634060815
1137	0.553798186144433
1138	0.552257923408339
1139	0.550547161290479
1140	0.548609001058239
1141	0.546700990780476
1142	0.544810397937178
1143	0.542884037938216
1144	0.540671189401036
1145	0.539111236139657
1146	0.537390639189058
1147	0.535005209823939
1148	0.533247677277608
1149	0.531405554559892
1150	0.529078207320464
1151	0.526629252318953
1152	0.524231813922681
1153	0.521320895351089
1154	0.518606238532781
1155	0.516402629618995
1156	0.513497345779796
1157	0.509996560000737
1158	0.50695523173619
1159	0.503714281967945
1160	0.500527776899543
1161	0.497586131532006
1162	0.494707308969701
1163	0.491094820136901
1164	0.488136809733277
1165	0.485510838058024
1166	0.482315184912979
1167	0.479305342876352
1168	0.476925993855974
1169	0.474740952359681
1170	0.472575959259035
1171	0.47054436490038
1172	0.468993841931453
1173	0.466994012021819
1174	0.464674639569443
1175	0.462790985422536
1176	0.461249624244186
1177	0.459228774386955
1178	0.457220321132061
1179	0.454986954205931
1180	0.452366820774899
1181	0.449660183760669
1182	0.447168895825845
1183	0.444734257890765
1184	0.442127214512715
1185	0.439763770671332
1186	0.437667369367639
1187	0.435542101620826
1188	0.433764578281733
1189	0.432486440550582
1190	0.431381683464223
1191	0.430508589772483
1192	0.429934866010824
1193	0.429579601251072
1194	0.429577835228187
1195	0.430049706056105
1196	0.430534167203152
1197	0.431295811662965
1198	0.432079873577269
1199	0.43284009152323
1200	0.433841533320043
1201	0.435164319752958
1202	0.43681020711728
1203	0.438585168705697
1204	0.440019623917875
1205	0.441377019883777
1206	0.44311175058071
1207	0.444781313639019
1208	0.446405662731305
1209	0.448506813703265
1210	0.450412017431974
1211	0.452249264709672
1212	0.454083521169523
1213	0.45614317872773
1214	0.458109126264163
1215	0.460273211677866
1216	0.462906945264701
1217	0.465133311409117
1218	0.467282779645436
1219	0.469179294833897
1220	0.470867624737228
1221	0.473042373540981
1222	0.475665224926311
1223	0.477754136701822
1224	0.479511993408387
1225	0.481225757443775
1226	0.482571647358996
1227	0.483978468851006
1228	0.485693147945341
1229	0.487138056045313
1230	0.488258983453788
1231	0.489433434911058
1232	0.490510036202604
1233	0.49142927535996
1234	0.492456476262128
1235	0.493659577562859
1236	0.494507275677373
1237	0.495147043076986
1238	0.495897973767621
1239	0.496642783853802
1240	0.497000632025695
1241	0.497259780177639
1242	0.497756614609282
1243	0.497895266349991
1244	0.497909737311924
1245	0.498524290331343
1246	0.499032536393622
1247	0.499220436186112
1248	0.499470789968026
1249	0.499597508822535
1250	0.499615032790196
1251	0.50005603572291
1252	0.500610878712799
1253	0.500605784041598
1254	0.500619693222911
1255	0.500628881058008
1256	0.50028952941249
1257	0.500243477407677
1258	0.500522808031579
1259	0.50049190129411
1260	0.500344012186262
1261	0.500232042829064
1262	0.500289594730374
1263	0.500511922934639
1264	0.50050737205474
1265	0.500496041987376
1266	0.500451084235314
1267	0.500172013426659
1268	0.50011159155088
1269	0.500242194557274
1270	0.500143100533782
1271	0.50010320755438
1272	0.500408463501874
1273	0.500369852996135
1274	0.500088994529636
1275	0.50009224517449
1276	0.500055248882082
1277	0.499962662621631
1278	0.499731851364318
1279	0.499309185760156
1280	0.499173637299982
1281	0.499147007526792
1282	0.498975414735492
1283	0.499043178200417
1284	0.49881276052963
1285	0.498315502658538
1286	0.49795666267881
1287	0.497746342233828
1288	0.497529755686858
1289	0.497327115364311
1290	0.496933805326157
1291	0.496638206575296
1292	0.496768774355001
1293	0.496667245573673
1294	0.496290575772239
1295	0.496028272909245
1296	0.495641227103589
1297	0.495268916875056
1298	0.495181367298828
1299	0.495031207266929
1300	0.49462480671792
1301	0.494227933071393
1302	0.494038174817836
1303	0.493764198418489
1304	0.493336017433801
1305	0.493215888034968
1306	0.493434273561253
1307	0.493056557690392
1308	0.492688024421849
1309	0.492661706007609
1310	0.492309482851934
1311	0.49203527805486
1312	0.49212617176811
1313	0.491994437417087
1314	0.491551528581004
1315	0.491407192921629
1316	0.491500830454478
1317	0.49136160918739
1318	0.491135991760029
1319	0.49105632629009
1320	0.49072813024093
1321	0.490185493105347
1322	0.489976204764437
1323	0.489710297746715
1324	0.489163624767786
1325	0.488944224361533
1326	0.488878982817778
1327	0.48864351454753
1328	0.488296191964987
1329	0.487860625891385
1330	0.487495998379348
1331	0.48702886349527
1332	0.486579513105239
1333	0.48625423021537
1334	0.486042533820145
1335	0.485671907339347
1336	0.485172644894885
1337	0.484801105304204
1338	0.484404131519459
1339	0.483653777075315
1340	0.483064482535686
1341	0.482667763945242
1342	0.481879514020898
1343	0.481112991263861
1344	0.480564352742793
1345	0.479713550739073
1346	0.478699648560074
1347	0.477676557178106
1348	0.476442353523067
1349	0.475097033960403
1350	0.473765927033777
1351	0.472432697826891
1352	0.47091309566852
1353	0.469190157303569
1354	0.467563909689438
1355	0.466056461898582
1356	0.464535651159803
1357	0.462908321991941
1358	0.46129691402875
1359	0.459505373922181
1360	0.45771517906983
1361	0.456061359056641
1362	0.454351547261238
1363	0.4526075944546
1364	0.450713946609534
1365	0.448565173008285
1366	0.446398553750172
1367	0.444207558368553
1368	0.442062948822032
1369	0.439941076965044
1370	0.437562049827028
1371	0.435049836107384
1372	0.432624715779219
1373	0.430077373293018
1374	0.427574814065597
1375	0.42533783976192
1376	0.422916936296517
1377	0.420329113529119
1378	0.418222847071177
1379	0.41643211893667
1380	0.414512562575645
1381	0.412731980956336
1382	0.411111097468114
1383	0.409661869810554
1384	0.408537538096856
1385	0.407748832804354
1386	0.407166572379761
1387	0.406442915364376
1388	0.405726001593192
1389	0.404996683794272
1390	0.404507209169026
1391	0.404045165337253
1392	0.403665449631104
1393	0.403514844121157
1394	0.403359595794152
1395	0.40307493467343
1396	0.402855506772921
1397	0.402553852431734
1398	0.402194288063155
1399	0.401993237006156
1400	0.401708585820815
1401	0.401494865882152
1402	0.401320847687741
1403	0.401096109977487
1404	0.400873213254421
1405	0.400486409729076
1406	0.400173890509118
1407	0.399852336065552
1408	0.399535301360865
1409	0.399511686851181
1410	0.399566586190522
1411	0.399524694195922
1412	0.399566830421423
1413	0.399732256422481
1414	0.39975877276534
1415	0.399917858296901
1416	0.400342621231313
1417	0.400743387591061
1418	0.401145590864501
1419	0.401419502821058
1420	0.401561127615334
1421	0.401709334649639
1422	0.401790198049142
1423	0.401686682893775
1424	0.40196724141719
1425	0.402378747825992
1426	0.402797634776615
1427	0.403469213192792
1428	0.404468660202825
1429	0.405335081501439
1430	0.406109298995361
1431	0.407260510278111
1432	0.408432123091816
1433	0.409459173257816
1434	0.410757523345746
1435	0.412123930672038
1436	0.413222034200354
1437	0.41424842422861
1438	0.415184732529886
1439	0.415886410261582
1440	0.416441416022547
1441	0.416967853993258
1442	0.417789165859956
1443	0.418646283759363
1444	0.419260587611935
1445	0.420034719479978
1446	0.420795720451463
1447	0.421370403033256
1448	0.421998076879338
1449	0.422664007695537
1450	0.423317131135428
1451	0.423950507793586
1452	0.424738628107317
1453	0.425617413068681
1454	0.426162198993805
1455	0.426425638622183
1456	0.426808651493839
1457	0.427292486809706
1458	0.427660563307966
1459	0.427945076815548
1460	0.428145734224551
1461	0.428367066265698
1462	0.42840196244514
1463	0.428625441892711
1464	0.42903136520776
1465	0.429396478281565
1466	0.429766725103093
1467	0.430036251919486
1468	0.430366558188775
1469	0.430606908052598
1470	0.430816496484676
1471	0.431224101898217
1472	0.431691832265547
1473	0.43213381638156
1474	0.432407373225172
1475	0.432596514044529
1476	0.43300406730893
1477	0.43345164873838
1478	0.433776074888809
1479	0.43404177606868
1480	0.434288559147494
1481	0.434428436804676
1482	0.434538415231326
1483	0.434859544762305
1484	0.43511135817191
1485	0.435317702847224
1486	0.435625128976821
1487	0.435790652646992
1488	0.435949130571367
1489	0.436113002327976
1490	0.436208144252663
1491	0.436460704784259
1492	0.436783788459511
1493	0.436951781278288
1494	0.437156612629312
1495	0.437420404715646
1496	0.437545070952063
1497	0.437597598493113
1498	0.437685628548477
1499	0.437834312640075
1500	0.437842771058423
1501	0.437862415010223
1502	0.438246078085853
1503	0.438496266399477
1504	0.438522380271073
1505	0.438665580754375
1506	0.438725856637397
1507	0.43872165147892
1508	0.438679633803178
1509	0.438664861599532
1510	0.438717406038257
1511	0.438733430174047
1512	0.438822754234419
1513	0.438984287483818
1514	0.439077158362309
1515	0.438931584977419
1516	0.439016957961753
1517	0.439257470513936
1518	0.439375904186699
1519	0.439531786939556
1520	0.439624629583512
1521	0.439664044400171
1522	0.439764468431034
1523	0.439872437694345
1524	0.439960066419996
1525	0.440055847602
1526	0.440115933641282
1527	0.440276083819547
1528	0.440419659349917
1529	0.440538159615676
1530	0.440845025988672
1531	0.441113895400724
1532	0.441167953896999
1533	0.441353187729016
1534	0.441509962725092
1535	0.441688441154856
1536	0.441965199764582
1537	0.442082780173689
1538	0.442131526324489
1539	0.442160072885629
1540	0.442194661652812
1541	0.442244795691357
1542	0.442337343664228
1543	0.442318982435216
1544	0.442277853467394
1545	0.442474960518397
1546	0.442617331954668
1547	0.442610666345425
1548	0.442723157593933
1549	0.442654886068472
1550	0.442412423066965
1551	0.442451232972228
1552	0.44246913028551
1553	0.442431673050223
1554	0.442632893157599
1555	0.442787117973779
1556	0.442723931322132
1557	0.442707831758557
1558	0.442684207788285
1559	0.442456866260603
1560	0.442385914558942
1561	0.442458531056343
1562	0.442333107312908
1563	0.442250017992004
1564	0.442208992114194
1565	0.442076475216359
1566	0.441988525979206
1567	0.441878113772226
1568	0.441876516807673
1569	0.441901284261705
1570	0.441824447810585
1571	0.441744949576561
1572	0.441466184296377
1573	0.441232970898326
1574	0.441308357381229
1575	0.441435001699881
1576	0.441430445187343
1577	0.441229311599494
1578	0.441044530920153
1579	0.440999433329251
1580	0.440935592287608
1581	0.440936005250206
1582	0.440906387557517
1583	0.440564447938939
1584	0.440220586605777
1585	0.440114968230114
1586	0.439948058626132
1587	0.439870410411907
1588	0.44006111776554
1589	0.440113946871875
1590	0.439979842554463
1591	0.439958073901334
1592	0.439974574349869
1593	0.439827985269817
1594	0.439770246167728
1595	0.43985851335531
1596	0.439649825025423
1597	0.439550814553645
1598	0.439744801324997
1599	0.439759129380345
1600	0.439700654905331
1601	0.439546992938996
1602	0.439240683341528
1603	0.439061990200068
1604	0.439083287399328
1605	0.438968738573847
1606	0.438672987689212
1607	0.438388386330333
1608	0.438114643132719
1609	0.438033457751716
1610	0.437928582152273
1611	0.437612240631826
1612	0.437450821571215
1613	0.437377944158194
1614	0.437207196867997
1615	0.436971560581712
1616	0.436684701702993
1617	0.436314128342717
1618	0.435864524243702
1619	0.435559423722532
1620	0.435392084853046
1621	0.435217006449074
1622	0.434938278591191
1623	0.434525791380142
1624	0.434149547867307
1625	0.433561843638412
1626	0.433111648106147
1627	0.433115402490625
1628	0.432737158106735
1629	0.432172534309284
1630	0.431820929153735
1631	0.431473583856913
1632	0.431215712592268
1633	0.431036309819699
1634	0.430853695256697
1635	0.430405669421025
1636	0.430067362605593
1637	0.430110046590022
1638	0.429904893552889
1639	0.42948153556335
1640	0.429215667768407
1641	0.428812188887923
1642	0.428140229542041
1643	0.427812597403818
1644	0.427591736242114
1645	0.427112531976
1646	0.427032721050217
1647	0.426945771398193
1648	0.426247831822277
1649	0.425557014468162
1650	0.425040584026945
1651	0.424598876045302
1652	0.424466609479527
1653	0.424384795123341
1654	0.423794234528524
1655	0.422863040055413
1656	0.422107336897277
1657	0.421383008276333
1658	0.420496064349476
1659	0.419580518102429
1660	0.41858601313305
1661	0.41752310454686
1662	0.416571314588306
1663	0.41561210715594
1664	0.414260438744933
1665	0.412582026940136
1666	0.411023685944506
1667	0.409492057379731
1668	0.407766472983235
1669	0.405945011666749
1670	0.403707333810434
1671	0.400989794426608
1672	0.397866249625694
1673	0.394187341121682
1674	0.390366286242923
1675	0.38631309906494
1676	0.381724932926027
1677	0.376767804293322
1678	0.371230448398411
1679	0.364750223001888
1680	0.357756332835384
1681	0.350520344315049
1682	0.342596588870122
1683	0.334222359132312
1684	0.325620766430414
1685	0.316474238480447
1686	0.307090350931433
1687	0.297765470426945
1688	0.288611105277296
1689	0.279522167553154
1690	0.270494643410181
1691	0.261773385840342
1692	0.253258278850064
1693	0.245225784832546
1694	0.237443549834138
1695	0.229526661252452
1696	0.221917152583147
1697	0.214698442887974
1698	0.207837080765627
1699	0.201327333671543
1700	0.194567529422458
1701	0.187729734831907
1702	0.181177417572719
1703	0.174836182793997
1704	0.169102624844855
1705	0.163177757089017
1706	0.156967479257433
1707	0.151278786586725
1708	0.145539771960573
1709	0.140695739873786
1710	0.136318826128146
1711	0.132808179662075
1712	0.129898996706404
1713	0.127999150664028
1714	0.126996651924969
1715	0.127018603815567
1716	0.128147368984583
1717	0.129863332252556
1718	0.132565999383824
1719	0.135771372078903
1720	0.139716075009165
1721	0.144184097638021
1722	0.148699137143056
1723	0.153532661100039
1724	0.158559728891681
1725	0.162914761470522
1726	0.167052814078986
1727	0.171365646282816
1728	0.174941683385063
1729	0.178304909550805
1730	0.181727476904694
1731	0.183945543677706
1732	0.185380636689706
1733	0.186791271184928
1734	0.187575780436846
1735	0.187951687889479
1736	0.18848523133319
1737	0.1888970141895
1738	0.189103268657321
1739	0.189111432075023
1740	0.188826550832351
1741	0.188694024500613
1742	0.18893661158791
1743	0.189556376939135
1744	0.190341128530964
1745	0.190825718279057
1746	0.191098038179337
1747	0.191435744307077
1748	0.192281773887222
1749	0.194003162672444
1750	0.1956696417164
1751	0.197854242593409
1752	0.199872959971269
1753	0.201580674998707
1754	0.203902560828792
1755	0.206521228240344
1756	0.209328438866295
1757	0.212757530995074
1758	0.215812374114895
1759	0.218891392163718
1760	0.221814649027062
1761	0.224637286256204
1762	0.227307365006545
1763	0.22991278586945
1764	0.23230560317116
1765	0.234457741037258
1766	0.236584263373163
1767	0.238485608960691
1768	0.240409281230761
1769	0.242355531979487
1770	0.2442565469789
1771	0.245979121002176
1772	0.247812424727107
1773	0.249493785250773
1774	0.251190668494147
1775	0.253365069252003
1776	0.255558795116607
1777	0.257495711298896
1778	0.259135860017945
1779	0.260542016614953
1780	0.262166601665736
1781	0.263752317075099
1782	0.265511906659362
1783	0.267202645509582
1784	0.268544279267055
1785	0.270013685729721
1786	0.271636332786926
1787	0.2732083329152
1788	0.274607779288849
1789	0.27634289117895
1790	0.278499257245902
1791	0.280173254782907
1792	0.281898025688662
1793	0.283365330203254
1794	0.284216884487553
1795	0.285501843239539
1796	0.28698263269639
1797	0.288271832550259
1798	0.289745532325979
1799	0.290791788056869
1800	0.291501893641278
1801	0.294277959577725
1802	0.295314134136491
1803	0.296559546495914
1804	0.297342243178289
1805	0.297759126816568
1806	0.298297983994033
1807	0.298582968435275
1808	0.298792850675313
1809	0.299219897675258
1810	0.299837969272357
1811	0.300336223813932
1812	0.300317232356309
1813	0.300456558259694
1814	0.300918585061501
1815	0.300790295609873
1816	0.300865732552313
1817	0.301109584104722
1818	0.301544357081817
1819	0.301522690324118
1820	0.301829773389842
1821	0.302090594786632
1822	0.301980686102667
1823	0.302142207187869
1824	0.302516104629138
1825	0.303015206927732
1826	0.303525515027741
1827	0.30400753230035
1828	0.304386364403132
1829	0.304955007469741
1830	0.305878463407426
1831	0.306877859357162
1832	0.307801775936524
1833	0.308735571530079
1834	0.309707640144332
1835	0.310799512546821
1836	0.311939506087173
1837	0.313455123552774
1838	0.314742327910688
1839	0.315903236621013
1840	0.316981501061892
1841	0.318250379283509
1842	0.319682441332688
1843	0.32072885747179
1844	0.321581886734074
1845	0.322430652378209
1846	0.323223236661392
1847	0.324092726828734
1848	0.325287186560109
1849	0.326057158450463
1850	0.326637804357775
1851	0.327023099279994
1852	0.327562756878948
1853	0.328332531656428
1854	0.329348953855521
1855	0.330465688422094
1856	0.331366447465712
1857	0.332320588034926
1858	0.333414429757007
1859	0.334677043620455
1860	0.33581744329804
1861	0.337063088813687
1862	0.338228166860491
1863	0.339284110172289
1864	0.340511997618338
1865	0.341494446368027
1866	0.342300360277989
1867	0.343246975346514
1868	0.344120013530505
1869	0.344936509874379
1870	0.345869064190685
1871	0.346659468221043
1872	0.347246947201961
1873	0.347912776737614
1874	0.34836556316333
1875	0.348944439960439
1876	0.349773044095271
1877	0.350251647543006
1878	0.350706269454848
1879	0.351359712452925
1880	0.351725783411073
1881	0.351655665508409
1882	0.351785132177748
1883	0.352073614048655
1884	0.352112728056604
1885	0.351695789710141
1886	0.351523361292978
1887	0.351495054118773
1888	0.351299946032687
1889	0.350718930930651
1890	0.350049615800542
1891	0.349366356693173
1892	0.347987123903835
1893	0.3470729041987
1894	0.346422925630089
1895	0.346044395613715
1896	0.345303017990143
1897	0.344673007389399
1898	0.344321296423172
1899	0.344134949958338
1900	0.344106973349288
1901	0.344381640864022
1902	0.344595784988953
1903	0.344753475581975
1904	0.345241486666271
1905	0.34609638906821
1906	0.346713104880057
1907	0.347320360568414
1908	0.348167600717373
1909	0.349053332500492
1910	0.349672965892515
1911	0.350448194769755
1912	0.35170707376784
1913	0.352298846821681
1914	0.352356444757182
1915	0.352756990489588
1916	0.353210688612642
1917	0.353425087481238
1918	0.353567419056432
1919	0.353778855280025
1920	0.353918264145077
1921	0.353831816877542
1922	0.353782137962191
1923	0.35397129478654
1924	0.354061636760604
1925	0.354084698157218
1926	0.354021796032153
1927	0.35392320028858
1928	0.353909228791201
1929	0.353880647746425
1930	0.353769501441593
1931	0.353702058187462
1932	0.353662112842459
1933	0.353413614554389
1934	0.353069825650339
1935	0.352906034111314
1936	0.352899885585972
1937	0.352745553017996
1938	0.352480625850913
1939	0.352383141642888
1940	0.352288209838072
1941	0.352282111898312
1942	0.352497392190788
1943	0.352610752375211
1944	0.352851763054204
1945	0.352743673379913
1946	0.352489811911227
1947	0.352644625826469
1948	0.352976631916936
1949	0.353574454939688
1950	0.35389739063517
1951	0.354324389706014
1952	0.35482203736515
1953	0.355118689069385
1954	0.355547956931634
1955	0.356225138075921
1956	0.356896004733506
1957	0.357478315829491
1958	0.35817944534603
1959	0.358904930851742
1960	0.359601818394357
1961	0.360367468203966
1962	0.36112184127255
1963	0.361803778821591
1964	0.362563402319226
1965	0.363225484426987
1966	0.363746472198013
1967	0.364262765411397
1968	0.364712644065604
1969	0.365296540942259
1970	0.365906840630971
1971	0.366461147147404
1972	0.367139631198037
1973	0.367828847360234
1974	0.368269290622125
1975	0.368378909435153
1976	0.368853737788166
1977	0.369440609302414
1978	0.369875005714385
1979	0.370365911552788
1980	0.370894835711228
1981	0.371354692261797
1982	0.371749980649432
1983	0.372267862217804
1984	0.372704022850845
1985	0.373101222694173
1986	0.373178317527063
1987	0.373456482749267
1988	0.373813656190451
1989	0.374124102449667
1990	0.374342205844721
1991	0.374701032459182
1992	0.375230978767754
1993	0.375562030430189
1994	0.375848742535189
1995	0.37613896385227
1996	0.376230933122566
1997	0.376496553349073
1998	0.376969945356495
1999	0.377305435335731
2000	0.377613233997482
2001	0.377840661763525
2002	0.378325345370355
2003	0.378902980821324
2004	0.379365447914636
2005	0.380024714072862
2006	0.380503423219786
2007	0.380746119560171
2008	0.381083726110129
2009	0.381381344918357
2010	0.381825776850479
2011	0.382364646291636
2012	0.382829130327484
2013	0.383516227663523
2014	0.383992368923511
2015	0.384343822602545
2016	0.384434091591814
2017	0.384759686817116
2018	0.385169983813846
2019	0.385352845457236
2020	0.38537766903658
2021	0.385679308971538
2022	0.385997414999931
2023	0.386225770113229
2024	0.386719067385916
2025	0.38702127286263
2026	0.387006646049064
2027	0.387103214953467
2028	0.387208337319811
2029	0.387402544178556
2030	0.387632388178634
2031	0.387836961585531
2032	0.388117514160978
2033	0.388641869763399
2034	0.388807108184944
2035	0.388726203364996
2036	0.388885779393017
2037	0.389138916206045
2038	0.389118334329126
2039	0.388939375988117
2040	0.389008433901517
2041	0.389001080426728
2042	0.388954783842482
2043	0.389020653132873
2044	0.389261249223831
2045	0.389626238861437
2046	0.389699053394531
2047	0.38987821350187
2048	0.390373864017691
2049	0.390570172219534
2050	0.390360905138394
2051	0.390543184745299
2052	0.390955378486481
2053	0.391206769057278
2054	0.391377134233236
2055	0.391733872081541
2056	0.392398511972019
2057	0.392646691238765
2058	0.39270862549932
2059	0.392902272094306
2060	0.392901222217345
2061	0.392829919093793
2062	0.392560625056218
2063	0.392837583197009
2064	0.393094803476167
2065	0.393286550634792
2066	0.393587435690516
2067	0.394244990542149
2068	0.394733063886701
2069	0.395257002691607
2070	0.395432792808053
2071	0.395255703005944
2072	0.395573895684538
2073	0.395942913129007
2074	0.396167122493458
2075	0.396798199005562
2076	0.397229165555556
2077	0.397157081236529
2078	0.397280508022365
2079	0.397637564388727
2080	0.398043594434484
2081	0.398106458291336
2082	0.397853147857482
2083	0.397953415368369
2084	0.397938539780152
2085	0.398173224757914
2086	0.398984685109835
2087	0.399157715606978
2088	0.398966263809562
2089	0.398989065104023
2090	0.398712156557973
2091	0.398718756332758
2092	0.399110636598071
2093	0.399321714983314
2094	0.399528646181755
2095	0.399657154926559
2096	0.399636294086685
2097	0.399822924404568
2098	0.39987340243292
2099	0.399498835747454
2100	0.399196192994308
2101	0.398653968358298
2102	0.398348999157624
2103	0.398220561229854
2104	0.397783647501795
2105	0.397352864693417
2106	0.39671450592132
2107	0.395647787914073
2108	0.394827031595488
2109	0.394117146935588
2110	0.393343588115011
2111	0.392514109044943
2112	0.391724180580534
2113	0.391184545888678
2114	0.390195354354988
2115	0.388836557431609
2116	0.387829153935937
2117	0.386135785270716
2118	0.384173993013158
2119	0.382920182532342
2120	0.382008634020824
2121	0.380779364559593
2122	0.380005582812284
2123	0.378599792529558
2124	0.376415115256379
2125	0.374916588183894
2126	0.373609659997893
2127	0.372235443116316
2128	0.370989739231868
2129	0.369844008973421
2130	0.368653156569439
2131	0.367611885164765
2132	0.366799024890133
2133	0.366027981729832
2134	0.365082028703139
2135	0.36455665416858
2136	0.364272172065408
2137	0.364343460282413
2138	0.364491733132408
2139	0.364335236724327
2140	0.364461785066331
2141	0.36453882289491
2142	0.364795464797618
2143	0.365296896805244
2144	0.365826597718525
2145	0.366584693316446
2146	0.366836638628606
2147	0.366782460223227
2148	0.367196024758414
2149	0.367575152676322
2150	0.367868368183368
2151	0.3686660652666
2152	0.369015872493403
2153	0.368675257357754
2154	0.368758232385971
2155	0.368997594706454
2156	0.369307812026235
2157	0.369848679470954
2158	0.370209115697559
2159	0.370646863316
2160	0.370872942257426
2161	0.370848950106867
2162	0.370995695367575
2163	0.371545161883215
2164	0.372567253214161
2165	0.372942361439245
2166	0.373277812315172
2167	0.373729352417786
2168	0.373802812479307
2169	0.374041445839607
2170	0.374753972326814
2171	0.375070534087476
2172	0.375024182141837
2173	0.375041319687246
2174	0.374769904852213
2175	0.375022564550689
2176	0.37554066227357
2177	0.375937588204437
2178	0.376730028898016
2179	0.377337037215189
2180	0.377806575251431
2181	0.378095047154149
2182	0.378188058544989
2183	0.378474127352037
2184	0.378754706715897
2185	0.378805952199445
2186	0.379164404097109
2187	0.379934886620202
2188	0.380193278634636
2189	0.380351715154914
2190	0.380225157659666
2191	0.379662346978263
2192	0.379411982632034
2193	0.37917341584846
2194	0.378779095887384
2195	0.378411792881617
2196	0.378065029727922
2197	0.377495087572782
2198	0.376962115795223
2199	0.376739113839258
2200	0.376153824350649
2201	0.375238353352213
2202	0.374425066579823
2203	0.373548379666433
2204	0.372590907779451
2205	0.37166142325283
2206	0.37057009792357
2207	0.369058299981824
2208	0.367959925507941
2209	0.367085831832779
2210	0.366121573471384
2211	0.365373428343966
2212	0.364733987192317
2213	0.363690845927745
2214	0.362366920244803
2215	0.360569275658475
2216	0.358641876569869
2217	0.357068773815931
2218	0.355494906766819
2219	0.353657140721908
2220	0.352036215846529
2221	0.35008483097951
2222	0.347453649522252
2223	0.345469544392908
2224	0.344093675576524
2225	0.341892777527284
2226	0.33949969073931
2227	0.337002054488891
2228	0.333922514133238
2229	0.331251043357259
2230	0.32890512812201
2231	0.326047111361441
2232	0.323433488449706
2233	0.319834189207969
2234	0.315185082457893
2235	0.311060084433943
2236	0.306838725978282
2237	0.302092937154682
2238	0.297540159300344
2239	0.292495330882368
2240	0.286448033002373
2241	0.280569213692834
2242	0.275139460093314
2243	0.268904846598783
2244	0.262108231219283
2245	0.255076071767389
2246	0.247706010758385
2247	0.239751698656116
2248	0.232316088986641
2249	0.225135091197197
2250	0.217915893941973
2251	0.20996533423481
2252	0.201726022812744
2253	0.192871194220564
2254	0.184247281491992
2255	0.175354769878443
2256	0.166561218610078
2257	0.157728699392133
2258	0.149066162686199
2259	0.139986649561675
2260	0.13210858261538
2261	0.125127104488691
2262	0.11758336429499
2263	0.109976323177065
2264	0.103469000162396
2265	9.71475648736194E-02
2266	9.11073353711524E-02
2267	8.59481414935199E-02
2268	8.12971730829546E-02
2269	7.67470276979522E-02
2270	7.25176313099569E-02
2271	0.069349567702064
2272	6.61487717045414E-02
2273	6.25494540681162E-02
2274	5.97226075829441E-02
2275	5.78840468906239E-02
2276	5.58828399519192E-02
2277	5.41667572112126E-02
2278	5.23244059569067E-02
2279	5.06112575472782E-02
2280	4.89175593301891E-02
2281	4.73022362242786E-02
2282	4.55034941933427E-02
2283	4.34384794879662E-02
2284	4.16955832633215E-02
2285	4.04342040815116E-02
2286	3.83795328659155E-02
2287	0.035545803791639
2288	0.03363384220951
2289	3.16071597684377E-02
2290	2.99108022718784E-02
2291	2.82629131018149E-02
2292	2.65740673658371E-02
2293	2.47418635631243E-02
2294	2.25476063147565E-02
2295	2.05817035674017E-02
2296	1.92084140313399E-02
2297	1.80890632677009E-02
2298	1.66400330699635E-02
2299	1.52554652987945E-02
2300	1.46065134034908E-02
2301	0.013333653678488
2302	1.09767874279372E-02
2303	1.01286497269079E-02
2304	1.01934396225606E-02
2305	9.88901730077192E-03
2306	9.95798625437803E-03
2307	1.00359983254551E-02
2308	9.95585938104637E-03
2309	1.01251011036973E-02
2310	1.06300106089589E-02
2311	0.011205533692752
2312	1.20641676290053E-02
2313	1.23717363539299E-02
2314	1.22711110172985E-02
2315	1.31500692133945E-02
2316	1.43525568125931E-02
2317	1.50898985006729E-02
2318	1.64671228588658E-02
2319	1.73099310166139E-02
2320	1.72505214720482E-02
2321	1.75639151893445E-02
2322	1.82099348706126E-02
2323	1.87841416911147E-02
2324	1.88172388165235E-02
2325	1.94486256479692E-02
2326	2.10055538338156E-02
2327	0.021786241201642
2328	0.022551140643335
2329	2.26766928061406E-02
2330	2.20609181198261E-02
2331	2.15999188724846E-02
2332	2.05376137342124E-02
2333	0.020121781887047
2334	2.00713089610143E-02
2335	1.98050358289584E-02
2336	1.94523578863318E-02
2337	1.96417467792118E-02
2338	2.05612723578233E-02
2339	2.04991805969452E-02
2340	1.99021796429578E-02
2341	2.00674915560229E-02
2342	1.94669957985371E-02
2343	1.99501472579436E-02
2344	2.24746058906023E-02
2345	2.36382190469559E-02
2346	2.52438780138212E-02
2347	2.51714554016908E-02
2348	0.022346395609943
[truncated: 152 more rows]
