# Supplementary material for: Machine learning-assisted non-destructive plasticizer identification and quantification in historical PVC objects based on IR spectroscopy
Source: Sci Rep. 2022 Mar 23;12:5017. doi: 10.1038/s41598-022-08862-1 (PMC8943100; doi:10.1038/s41598-022-08862-1)
Supplement: Supplementary file 1 — Supplementary Information 1. [file 41598_2022_8862_MOESM1_ESM.zip › Plasticizers_PVC_data/NIR_all/P178_idle.txt]

Wavelength	C:\Documents and Settings\All Users\Application Data\ASD\Indico Pro\Projects\David\P178_idle.txt
350	0.533512881584562
351	0.497865849054712
352	0.461502034558692
353	0.465452627896519
354	0.482871929913894
355	0.463642300781565
356	0.432276370671422
357	0.420209099432878
358	0.450938875629524
359	0.441149313013933
360	0.421432283811061
361	0.421540034598366
362	0.434108544118461
363	0.447785666879379
364	0.451568431352305
365	0.422310089170689
366	0.426529902743886
367	0.466420561094201
368	0.486749999263761
369	0.492047565868381
370	0.492611450635657
371	0.509108032897494
372	0.511826806661131
373	0.512129539967448
374	0.52946619178399
375	0.53683166123478
376	0.548313641038944
377	0.575861755097933
378	0.603749882828972
379	0.619104051829175
380	0.620516221942658
381	0.637691522298352
382	0.658454326165204
383	0.677253451256991
384	0.693985083367373
385	0.713935076145231
386	0.737351412405762
387	0.761141010497863
388	0.784213575378122
389	0.810791871114809
390	0.84298372670449
391	0.859721411661248
392	0.869253148493756
393	0.882816907513232
394	0.899421053523878
395	0.920218810390709
396	0.943173222269728
397	0.958847764283925
398	0.969323679918352
399	0.97761537047454
400	0.98953240976181
401	1.00045612067979
402	1.00767101241051
403	1.00878809638101
404	1.01658023027529
405	1.02793200432931
406	1.03514884290275
407	1.04683261579435
408	1.05645115949884
409	1.05831733623642
410	1.06293299903398
411	1.07278955398097
412	1.08514621370481
413	1.08503338275969
414	1.08559200118595
415	1.09168853128914
416	1.09881083618611
417	1.10388335472607
418	1.10823692621891
419	1.11656000831693
420	1.12115462942477
421	1.12347489996226
422	1.12781127538486
423	1.13361361164229
424	1.14015496090619
425	1.14639618804229
426	1.15037104034546
427	1.1521364476858
428	1.1531985793752
429	1.15863203053948
430	1.16431936004451
431	1.16866577854056
432	1.17296264181048
433	1.17744786054376
434	1.18135794919983
435	1.18319399674909
436	1.18564091219399
437	1.18865309739453
438	1.19139363577476
439	1.1940739647624
440	1.1966080972804
441	1.19897430847151
442	1.20188480586304
443	1.20397885229158
444	1.20528037538066
445	1.20940315693534
446	1.21386207774411
447	1.21684406746439
448	1.21638899125561
449	1.21829630364043
450	1.22221912651539
451	1.22455705592139
452	1.22665981256989
453	1.22882545579321
454	1.2311198729229
455	1.23324082792824
456	1.23495275356329
457	1.23615038701006
458	1.23700242430647
459	1.2382997364318
460	1.24014537629519
461	1.24130104985791
462	1.24266535587974
463	1.24434839104559
464	1.24590307723772
465	1.2459777389679
466	1.24636695011935
467	1.24989157104114
468	1.25097890133494
469	1.25101783052074
470	1.25232662356071
471	1.25394023456609
472	1.25513639973924
473	1.25560983179253
474	1.25600974772349
475	1.25653955105809
476	1.25730834437653
477	1.25832666076927
478	1.25966504526619
479	1.26073970104714
480	1.26053425787867
481	1.26107022339944
482	1.26190822853845
483	1.26204402236386
484	1.26218281341464
485	1.26227381497966
486	1.26236605676547
487	1.26335177694812
488	1.26389939476571
489	1.26356909826697
490	1.26358517491682
491	1.2630465894961
492	1.26211614338273
493	1.26175538802998
494	1.26265761459821
495	1.2638508011319
496	1.26377127947471
497	1.26346163970998
498	1.2628796031351
499	1.26201346580653
500	1.26179429436905
501	1.26170836525211
502	1.26146301170302
503	1.2614703411284
504	1.26126343121113
505	1.26085791305908
506	1.26082912232974
507	1.26013925096278
508	1.25905912635105
509	1.25845467785357
510	1.25856731098117
511	1.25866740327572
512	1.25805540473341
513	1.25756055886803
514	1.25725217403743
515	1.25705544942167
516	1.25668508710199
517	1.25646920753834
518	1.25629707179316
519	1.2553833097041
520	1.25493229140842
521	1.25489945998702
522	1.25461517677636
523	1.25419835186007
524	1.25360936249587
525	1.25284191417496
526	1.25215356876406
527	1.25153818484824
528	1.25101305499447
529	1.25081438325826
530	1.25036922767252
531	1.24949110135473
532	1.24840193518901
533	1.24784685389435
534	1.24758088296829
535	1.24675163907951
536	1.24575060348419
537	1.24511485760255
538	1.24513809103925
539	1.24397353317977
540	1.24255036726285
541	1.24171293277259
542	1.24120657579529
543	1.24050425346152
544	1.23950836559449
545	1.23874687952464
546	1.23789292352512
547	1.23702476267973
548	1.23642926395594
549	1.2356935884142
550	1.23480059102508
551	1.23389277202467
552	1.23343929048429
553	1.2329269268109
554	1.23209049796872
555	1.23171135399131
556	1.23138181351536
557	1.23093065703218
558	1.23051639691438
559	1.22990608823774
560	1.22913989981893
561	1.22842284497516
562	1.22809430099224
563	1.22792962991402
564	1.22759718761639
565	1.227168084923
566	1.22675599863636
567	1.22636719950015
568	1.22562292852324
569	1.22521986872226
570	1.22528319023146
571	1.22531388492764
572	1.22476506168208
573	1.22392935851085
574	1.22356042846392
575	1.22329192145752
576	1.22311783471422
577	1.22308552618153
578	1.2232131664483
579	1.22322695827947
580	1.22309474843478
581	1.22346747900713
582	1.22346901597651
583	1.22275745889552
584	1.22138193632778
585	1.21971685235006
586	1.2181508584478
587	1.21712785193701
588	1.21680031090718
589	1.21681230470022
590	1.21681558789764
591	1.21692959530965
592	1.21735096552589
593	1.21819318525079
594	1.21955765180641
595	1.22065163837811
596	1.22096682521634
597	1.2201338788416
598	1.21889746474158
599	1.21919004542824
600	1.22241656701023
601	1.22452278778482
602	1.22412203779291
603	1.22107755151408
604	1.21655581447213
605	1.21217989388756
606	1.2088244795478
607	1.20670167159238
608	1.20563421379315
609	1.20659656469914
610	1.21097821675065
611	1.21707654637787
612	1.22189786293899
613	1.22280818360216
614	1.22373348625933
615	1.22500420177612
616	1.22618137062293
617	1.22578662824017
618	1.22360552419359
619	1.2194426621157
620	1.21331526492387
621	1.20858398267791
622	1.20627765965893
623	1.2059593017117
624	1.20576330932407
625	1.2058197451504
626	1.20640438012423
627	1.20746984694035
628	1.20916508996653
629	1.21124314662054
630	1.21295775734568
631	1.21516183727011
632	1.21750941416597
633	1.21922682987155
634	1.2205754512718
635	1.22150118435944
636	1.22212055522557
637	1.22348860879376
638	1.22446274162278
639	1.2246429946789
640	1.22498159731957
641	1.22547450953517
642	1.22614151738399
643	1.22695388600528
644	1.22727299711374
645	1.22748144312664
646	1.22809143175747
647	1.22865995671998
648	1.22927117137771
649	1.22987136197616
650	1.22986674674294
651	1.23042744100465
652	1.23150064453312
653	1.23197855328469
654	1.23256897197106
655	1.23319558152764
656	1.23360511038984
657	1.23401596042137
658	1.23465968898409
659	1.23549402296993
660	1.23569242570712
661	1.23581135615089
662	1.23606136301099
663	1.23629314611363
664	1.2366422746116
665	1.23693876825497
666	1.23696201689768
667	1.23726290576705
668	1.23794714444963
669	1.23877736780393
670	1.23860713016254
671	1.23857882216758
672	1.23905856836364
673	1.23938424930018
674	1.23982483976066
675	1.24056575840986
676	1.24172106995235
677	1.2425275795006
678	1.24301877284979
679	1.24347859857669
680	1.24447475853375
681	1.24569795020515
682	1.24679925294087
683	1.24728867418261
684	1.24788847179485
685	1.24855915587873
686	1.24893137717115
687	1.2494209575882
688	1.25024704772156
689	1.2513866103193
690	1.25206014605728
691	1.2526710845142
692	1.25339391895724
693	1.25400664771424
694	1.2545354419849
695	1.25499026164464
696	1.25539138314879
697	1.25584208361507
698	1.25628404902704
699	1.25669780041656
700	1.25741542456361
701	1.25767849968265
702	1.25746993939109
703	1.25803096888276
704	1.25822629958425
705	1.25802668889952
706	1.25791222276157
707	1.25811607563093
708	1.25868115913782
709	1.25940510174954
710	1.25937228362506
711	1.25932696817419
712	1.25960692265898
713	1.25995399026988
714	1.26039503786304
715	1.26095807718773
716	1.26162526973225
717	1.26174957780628
718	1.26150916355279
719	1.2612725101421
720	1.26158650027974
721	1.26163901924712
722	1.26129709939734
723	1.26127224301949
724	1.26131318719596
725	1.2611683869228
726	1.2606969336323
727	1.26103330611095
728	1.26183435820179
729	1.26253319944221
730	1.26256594947927
731	1.26227981475227
732	1.26194143576701
733	1.26177619242168
734	1.26141921333149
735	1.26108021866114
736	1.26103964932754
737	1.26074372645505
738	1.26039909837416
739	1.26029650768346
740	1.26084046364615
741	1.26131636012998
742	1.26128499005412
743	1.26051243605855
744	1.26030556541811
745	1.26031591888624
746	1.25995186440791
747	1.25968312168728
748	1.25969899853406
749	1.25982301105473
750	1.25915734110446
751	1.25883767021112
752	1.25885997364168
753	1.2586866196918
754	1.25867791652501
755	1.25885932489511
756	1.25919844464425
757	1.25977599221681
758	1.25983219156427
759	1.25922604746723
760	1.25854481207375
761	1.25781875612012
762	1.25743129272287
763	1.2577499883029
764	1.25829301215726
765	1.25840688698245
766	1.25789055522661
767	1.25751941990453
768	1.25751265103159
769	1.25781828288735
770	1.25814240581933
771	1.25825869481068
772	1.2583140808503
773	1.25844581658476
774	1.25825314268121
775	1.25783787359053
776	1.25749876214869
777	1.25787657080492
778	1.25819224331893
779	1.25810247893713
780	1.2574936222752
781	1.2567310583373
782	1.2564237264965
783	1.25674639243433
784	1.25672438691952
785	1.25653665407589
786	1.25623677510507
787	1.2558070004811
788	1.25569108542131
789	1.2558781217571
790	1.25610654127848
791	1.25559467445197
792	1.25511710751813
793	1.25498616103223
794	1.25470255276436
795	1.25431908443811
796	1.25410047323447
797	1.25433850798118
798	1.2544180709025
799	1.25420582018476
800	1.25379004441088
801	1.25366324683089
802	1.25339633799243
803	1.25289324999566
804	1.25231935406337
805	1.25216927823762
806	1.25224497865087
807	1.25228704619836
808	1.25264755698371
809	1.25254422440318
810	1.25186541138531
811	1.25139095728583
812	1.25119397958286
813	1.25104237244328
814	1.25060511703146
815	1.24993760265721
816	1.24956680483103
817	1.24974813275322
818	1.25018136231987
819	1.25040168194657
820	1.25043484936031
821	1.2505491740814
822	1.25012337625118
823	1.24959415812453
824	1.24933551440028
825	1.24903125796146
826	1.24854985638947
827	1.2480570366856
828	1.24796868625795
829	1.24797195556604
830	1.2479365804465
831	1.24779769914843
832	1.24754383318066
833	1.24758259508139
834	1.24780084788601
835	1.24739817082474
836	1.24712505895784
837	1.24685749629319
838	1.24626930381353
839	1.24555536849075
840	1.24542669590527
841	1.24591815409134
842	1.24582976912367
843	1.24548762164892
844	1.24506852010168
845	1.24478643647363
846	1.24513381042782
847	1.24542681713829
848	1.24531061285824
849	1.24556043631605
850	1.24548875874804
851	1.24505516777944
852	1.24459475298047
853	1.24413262378359
854	1.24381638610793
855	1.24373777136459
856	1.24383462477709
857	1.24385624765586
858	1.24367956653781
859	1.24329867938056
860	1.24295075097186
861	1.24271134463078
862	1.24263203787715
863	1.24292297739099
864	1.24279197294672
865	1.24234048591923
866	1.2425245181086
867	1.24219270504403
868	1.24164482874522
869	1.2413368332881
870	1.24066564594099
871	1.2404275470144
872	1.24070891729263
873	1.24076288994458
874	1.24083648675384
875	1.24072166107339
876	1.24028277629511
877	1.24019359916925
878	1.24056833327594
879	1.24103369324372
880	1.24062653311319
881	1.23999679929361
882	1.23953963211863
883	1.23945427188178
884	1.23932136277026
885	1.23886258296198
886	1.23821711956767
887	1.23810937892709
888	1.23759485043417
889	1.23700012818076
890	1.23691221112403
891	1.23683851785544
892	1.23646148305239
893	1.2357622860186
894	1.23512651747053
895	1.23435388118252
896	1.23372685935798
897	1.23357134723162
898	1.23359401165423
899	1.23350816915748
900	1.23323276745545
901	1.23298896436258
902	1.23250844372926
903	1.23193444766214
904	1.23152532160134
905	1.23131513313832
906	1.23108979472033
907	1.23067590737374
908	1.22996558840657
909	1.22946454017989
910	1.22934601025096
911	1.22948967091878
912	1.22902705571946
913	1.22828305658266
914	1.22758407592192
915	1.22716768122435
916	1.22726602003101
917	1.22755394858741
918	1.22765521577799
919	1.22796554817059
920	1.22787688419561
921	1.22742389838172
922	1.22739240835825
923	1.22758714394495
924	1.22801093509138
925	1.22860902926988
926	1.22900830788111
927	1.22934343687286
928	1.22956581892165
929	1.22947110306055
930	1.22963321467365
931	1.23003870626868
932	1.23041466182205
933	1.23014917987813
934	1.22946456848867
935	1.22898737969109
936	1.22957128035387
937	1.23043353070814
938	1.23059940357657
939	1.22986364681508
940	1.23010272938448
941	1.23043653880752
942	1.2308248850125
943	1.23157434632027
944	1.23179940664185
945	1.23195680701457
946	1.23226339251664
947	1.23203950730081
948	1.23160814330084
949	1.23135313991511
950	1.23160724408849
951	1.23205971277538
952	1.23188773669475
953	1.23103291288164
954	1.23058883726169
955	1.23092718507375
956	1.23132261901384
957	1.23100933509376
958	1.23114853980285
959	1.23093999098995
960	1.23039684921335
961	1.2304249643843
962	1.23034386852684
963	1.2300986705652
964	1.22982270215814
965	1.22976635065292
966	1.22994805677552
967	1.23013475031554
968	1.22995185585033
969	1.22963752317911
970	1.22934124035963
971	1.2291244630834
972	1.22885274887463
973	1.2289568955021
974	1.22924618755286
975	1.22930949000988
976	1.2293074509817
977	1.22917956289145
978	1.22900721933197
979	1.22907337611407
980	1.22902691027659
981	1.22874239888627
982	1.22826520040192
983	1.22791751759202
984	1.22830447040543
985	1.22887002286636
986	1.22825985055612
987	1.22786470360724
988	1.22759563979625
989	1.22737421786482
990	1.22783644097171
991	1.22774815684159
992	1.22741984657025
993	1.22756110230505
994	1.22655629531465
995	1.22601142471015
996	1.22611311380993
997	1.22495781945413
998	1.22503224853566
999	1.22533157846322
1000	1.2247695662151
1001	1.18765009546976
1002	1.18580381605939
1003	1.1850164679453
1004	1.1844019497015
1005	1.1838569185755
1006	1.18398830443977
1007	1.18392029610397
1008	1.18394222016287
1009	1.18352487990789
1010	1.18235991290155
1011	1.18225058234233
1012	1.18244869918664
1013	1.18272605620071
1014	1.1826841419473
1015	1.1834632123091
1016	1.18339184650371
1017	1.18225410968807
1018	1.18183958306214
1019	1.18170334085599
1020	1.18160079947593
1021	1.18155215352914
1022	1.18145684534433
1023	1.18159954260309
1024	1.18154766269628
1025	1.18130651037712
1026	1.18110271491607
1027	1.18107870750097
1028	1.18073363822668
1029	1.1802621967273
1030	1.17957548189172
1031	1.1791008593285
1032	1.17844238430341
1033	1.17808147750835
1034	1.17771884892676
1035	1.17781786901192
1036	1.17843853430432
1037	1.1786160266744
1038	1.17912661362608
1039	1.17925875737368
1040	1.17843823750353
1041	1.17848952783116
1042	1.17943984651203
1043	1.17962992771792
1044	1.17966801974171
1045	1.17982119328432
1046	1.17979849115683
1047	1.17922780406633
1048	1.17893727639853
1049	1.17888994275154
1050	1.1787719004076
1051	1.17826548578572
1052	1.17823756470913
1053	1.1788091247881
1054	1.17887811178216
1055	1.17869239283471
1056	1.17880874658816
1057	1.17891989276849
1058	1.1789737738169
1059	1.17916174118785
1060	1.17938230401063
1061	1.17975348769085
1062	1.18006862331918
1063	1.18035378221777
1064	1.1812019738242
1065	1.18100943393278
1066	1.17999904828483
1067	1.17956168561744
1068	1.17874286367981
1069	1.17835753078378
1070	1.17840146670061
1071	1.17841417515212
1072	1.1783785384511
1073	1.17865263356981
1074	1.17982652888209
1075	1.17994437478938
1076	1.17992328220044
1077	1.17906629779099
1078	1.17867768652267
1079	1.17765408456186
1080	1.17745874782107
1081	1.17791885310502
1082	1.1780251363448
1083	1.17816979784048
1084	1.17805754893386
1085	1.17785766170671
1086	1.17784593193933
1087	1.17738211263712
1088	1.17755991074863
1089	1.17866640092373
1090	1.17889164078314
1091	1.17868098900456
1092	1.17916595368791
1093	1.17870180705481
1094	1.17795877027545
1095	1.17810670375563
1096	1.17818365154229
1097	1.17795661642672
1098	1.17754310014084
1099	1.17750321405622
1100	1.17764900426051
1101	1.17719628697894
1102	1.1765045435376
1103	1.176356299837
1104	1.17551151911875
1105	1.17556179247921
1106	1.17724884516569
1107	1.17775492125062
1108	1.17792046283568
1109	1.1781495415811
1110	1.17724765732488
1111	1.17632223965588
1112	1.17609056689105
1113	1.17590728476322
1114	1.17578168552962
1115	1.1765633613026
1116	1.17602365630171
1117	1.17444851470507
1118	1.17367828482523
1119	1.17265320108458
1120	1.17180316941277
1121	1.1719869903184
1122	1.17117884705008
1123	1.16906921068967
1124	1.16818851640848
1125	1.16815386180885
1126	1.16694936380382
1127	1.16574076112941
1128	1.16561265237962
1129	1.16438841182865
1130	1.16293311967739
1131	1.16233950223781
1132	1.16155494704526
1133	1.16093177030753
1134	1.16051066354799
1135	1.15972413813115
1136	1.15882668430959
1137	1.15799804856756
1138	1.15669640956813
1139	1.15608483307213
1140	1.1561396385128
1141	1.15576375571179
1142	1.15555693701828
1143	1.15505763983311
1144	1.15422913401145
1145	1.15335818088519
1146	1.15267728391672
1147	1.15208888505626
1148	1.15102089859086
1149	1.14948716393521
1150	1.14822200238046
1151	1.1468520458214
1152	1.14531151719953
1153	1.14392544590944
1154	1.14232012223073
1155	1.14043115270748
1156	1.13832231632083
1157	1.13608426553683
1158	1.13380475097054
1159	1.13143486888183
1160	1.12875224140564
1161	1.12574180823285
1162	1.12292448995265
1163	1.12030660688385
1164	1.11761468473231
1165	1.11559666190497
1166	1.11396794469994
1167	1.11163800086761
1168	1.10964580765497
1169	1.10847461798425
1170	1.10689440036679
1171	1.105629041883
1172	1.10521952413697
1173	1.10408145340241
1174	1.10239000262619
1175	1.101119899583
1176	1.09983506602999
1177	1.09838025985444
1178	1.0974701356672
1179	1.0958488434694
1180	1.09376436340698
1181	1.09151645013746
1182	1.08912132856784
1183	1.08621500902225
1184	1.08388691189811
1185	1.08189708242892
1186	1.07998240164872
1187	1.07857251140208
1188	1.07713058245918
1189	1.07584863399997
1190	1.07519156526878
1191	1.07503578485899
1192	1.07495348128722
1193	1.07529366131089
1194	1.07585652709436
1195	1.07667253580978
1196	1.07742995665752
1197	1.07832695852654
1198	1.0795203312069
1199	1.08075968977797
1200	1.0821911821968
1201	1.08416544248989
1202	1.08623959509155
1203	1.08802724709054
1204	1.08976382686349
1205	1.09140559604151
1206	1.09317323539148
1207	1.09521092695556
1208	1.09745028055353
1209	1.0999588983764
1210	1.10239203378289
1211	1.10481518228043
1212	1.10725753863318
1213	1.10974673148151
1214	1.11229324084336
1215	1.11481465000356
1216	1.11751632485142
1217	1.11982278172133
1218	1.12197684813455
1219	1.12388851411774
1220	1.12563369608902
1221	1.1276776782497
1222	1.129970716347
1223	1.13185931941326
1224	1.13351695054322
1225	1.13519456970691
1226	1.13673068599183
1227	1.13819816117641
1228	1.13978741104806
1229	1.14103630511118
1230	1.1417349477205
1231	1.14267561577702
1232	1.14364775414525
1233	1.14467191389762
1234	1.1454793180115
1235	1.14629684373342
1236	1.14690472043117
1237	1.1471585489256
1238	1.14776341982462
1239	1.14851489937817
1240	1.14918556928142
1241	1.14991396528739
1242	1.1500580803739
1243	1.14999166891666
1244	1.15072868790642
1245	1.15157482806592
1246	1.15202900610038
1247	1.15259125272419
1248	1.15296539576664
1249	1.15310682038151
1250	1.15337819292206
1251	1.1536521748075
1252	1.15378002548227
1253	1.15349049923768
1254	1.15352073419433
1255	1.15380304206962
1256	1.15436803920009
1257	1.15455912565434
1258	1.1548990290296
1259	1.15519848084778
1260	1.15530760802495
1261	1.15541305354899
1262	1.1553780749386
1263	1.15506029203536
1264	1.15494252485689
1265	1.15511634959702
1266	1.15540528837147
1267	1.15590706083293
1268	1.15608030918105
1269	1.15569981546116
1270	1.15571618445467
1271	1.1558220744101
1272	1.15581288922004
1273	1.15615381446784
1274	1.15628726314168
1275	1.15599557470602
1276	1.15574731924513
1277	1.15595798601143
1278	1.15606562673388
1279	1.15629249101831
1280	1.15639867722579
1281	1.15648288093447
1282	1.156467456024
1283	1.15621103609143
1284	1.15648406880826
1285	1.15651258672019
1286	1.15628331958739
1287	1.15617714885438
1288	1.15626538134347
1289	1.15675069687175
1290	1.15692487735478
1291	1.15664743120798
1292	1.1561035414361
1293	1.15570847208835
1294	1.15574539230803
1295	1.15586573438619
1296	1.15616806270754
1297	1.15580488888526
1298	1.15503891487555
1299	1.15490947877835
1300	1.154881339268
1301	1.15520149293728
1302	1.15547297124067
1303	1.15544278989222
1304	1.15486467975622
1305	1.15488383535089
1306	1.15492525872864
1307	1.1552213046836
1308	1.15578486677509
1309	1.15583904336852
1310	1.15610191943145
1311	1.15650530469498
1312	1.15642092978731
1313	1.15666470342225
1314	1.1571109471032
1315	1.15701553118343
1316	1.15693240508086
1317	1.15742425820631
1318	1.15758554710393
1319	1.15729185350706
1320	1.15757930537426
1321	1.15793023318229
1322	1.15757327221191
1323	1.15730229735425
1324	1.15757945142688
1325	1.15757108282628
1326	1.1572619850417
1327	1.15738114624251
1328	1.15741564029569
1329	1.15710475852833
1330	1.15698553382701
1331	1.15711420728203
1332	1.15723274932973
1333	1.15693145915348
1334	1.1564814874173
1335	1.15645435252979
1336	1.15646960490102
1337	1.15602729245598
1338	1.155632427902
1339	1.15525421110053
1340	1.15461988779709
1341	1.15438322860366
1342	1.15457041125922
1343	1.1539695702134
1344	1.15304842044304
1345	1.15237682465098
1346	1.15142886217229
1347	1.15081224612444
1348	1.15022127793927
1349	1.14916640754199
1350	1.14803798851578
1351	1.1468194427293
1352	1.14575787689357
1353	1.14471969638912
1354	1.1431499622798
1355	1.14139880662182
1356	1.14017443317587
1357	1.1388104529049
1358	1.13740803179174
1359	1.13584013286182
1360	1.13444565616188
1361	1.13265778969529
1362	1.13054354905276
1363	1.12884689843583
1364	1.12726800019732
1365	1.12514866854563
1366	1.12291689388058
1367	1.12100396279917
1368	1.11869696451778
1369	1.11605178603203
1370	1.11377768390782
1371	1.11159820742896
1372	1.10915649012589
1373	1.10665065731713
1374	1.1039920478974
1375	1.10110936299346
1376	1.09857004690349
1377	1.09629782008436
1378	1.09388859180966
1379	1.0914267956084
1380	1.08911716371005
1381	1.08721263461215
1382	1.08573748026007
1383	1.08449384616575
1384	1.08337153905484
1385	1.082450894209
1386	1.08145845286282
1387	1.08064551749915
1388	1.08017517802077
1389	1.08003292622245
1390	1.07979556429862
1391	1.07951326577676
1392	1.07891507990524
1393	1.07792754785292
1394	1.07735401866435
1395	1.07684214459275
1396	1.0761116003863
1397	1.07588472317931
1398	1.07565651061672
1399	1.07513505784869
1400	1.0748958223449
1401	1.07461301485576
1402	1.07391008222094
1403	1.07322545751825
1404	1.07296711788272
1405	1.07283175078647
1406	1.07269478795041
1407	1.0725233178673
1408	1.0724405391115
1409	1.07254962289512
1410	1.07258596229976
1411	1.07268507696005
1412	1.07283003124356
1413	1.07316011826827
1414	1.07364421776616
1415	1.07403993747012
1416	1.07443218355569
1417	1.07476274537659
1418	1.07501475567347
1419	1.07520610453232
1420	1.07555874695702
1421	1.07583593959674
1422	1.07612644182624
1423	1.07631966593574
1424	1.07675658650436
1425	1.07722267877396
1426	1.07792348385681
1427	1.07914854718024
1428	1.08042192207007
1429	1.08179253845701
1430	1.08335402854829
1431	1.08499424636911
1432	1.08670110695063
1433	1.08858870945877
1434	1.09043077697242
1435	1.09210661935593
1436	1.0937469651734
1437	1.09533320430505
1438	1.09685396389421
1439	1.09811710562177
1440	1.0991422067083
1441	1.10025290003402
1442	1.10129444704429
1443	1.10234095033532
1444	1.10360895387879
1445	1.10449394192744
1446	1.10544514690199
1447	1.1068109711238
1448	1.10783175216463
1449	1.10861320602
1450	1.10939944919165
1451	1.1101781973367
1452	1.11088930054017
1453	1.11148949098651
1454	1.11237425225385
1455	1.11328614849056
1456	1.11371592186742
1457	1.11412713438808
1458	1.11467323811174
1459	1.11502887691144
1460	1.11546900099711
1461	1.11584719368573
1462	1.11628379128591
1463	1.11665335617743
1464	1.11684336402966
1465	1.1171796379279
1466	1.11765179193785
1467	1.11810637587078
1468	1.11840673829615
1469	1.11873695373901
1470	1.11912866885695
1471	1.11957271093773
1472	1.11978841205004
1473	1.11996507597013
1474	1.12032560844275
1475	1.1207441213064
1476	1.12124996428103
1477	1.12169217477352
1478	1.12173136653739
1479	1.12179624549844
1480	1.12219995113703
1481	1.12241349764826
1482	1.12277343409596
1483	1.12315584685964
1484	1.12300331572295
1485	1.12318752880681
1486	1.12404590007256
1487	1.12480433721741
1488	1.12552351064117
1489	1.12638003609818
1490	1.12698308419941
1491	1.1275696708603
1492	1.12832740950926
1493	1.12904984263547
1494	1.12956827575368
1495	1.12971814407509
1496	1.13007689267969
1497	1.1306497038625
1498	1.1308012521828
1499	1.13095677413419
1500	1.13110246238246
1501	1.13104912660905
1502	1.13095466578614
1503	1.13063209478333
1504	1.13055510536286
1505	1.13079043979011
1506	1.1308150086451
1507	1.13090013777105
1508	1.13105300621387
1509	1.13109881085201
1510	1.13145150590215
1511	1.13192692245928
1512	1.13184441350766
1513	1.13149214031813
1514	1.13159017453795
1515	1.13188643815627
1516	1.13212890198323
1517	1.13272770895662
1518	1.13303996989632
1519	1.13311930172334
1520	1.13324612943872
1521	1.13336250709396
1522	1.13341089074369
1523	1.13344996752319
1524	1.13327337113499
1525	1.13281268139404
1526	1.13284327653683
1527	1.13289772937999
1528	1.13247256677577
1529	1.13232393134306
1530	1.13234015000928
1531	1.1321230623983
1532	1.13211514969091
1533	1.13228763538665
1534	1.13225817863021
1535	1.1323869806329
1536	1.13266147442173
1537	1.13276562796333
1538	1.13301251863413
1539	1.13312187760121
1540	1.1328978820307
1541	1.13276411698682
1542	1.13273082923366
1543	1.13278018532846
1544	1.13278436484547
1545	1.13275346189999
1546	1.13286311319011
1547	1.13293020221018
1548	1.13290334716381
1549	1.13283520491641
1550	1.13306052327596
1551	1.13355840427422
1552	1.13377775435963
1553	1.1339943856827
1554	1.13419027982339
1555	1.134047952755
1556	1.13421795293118
1557	1.13487315553644
1558	1.13509452693587
1559	1.13483250633112
1560	1.13490511530622
1561	1.13501560762932
1562	1.13480364548967
1563	1.13469435508928
1564	1.13460834663836
1565	1.13449486362958
1566	1.13460068029022
1567	1.13483933135649
1568	1.13497500903769
1569	1.13474699260223
1570	1.1345192039227
1571	1.13474801532731
1572	1.13499733579474
1573	1.13525067385855
1574	1.13554776485633
1575	1.13551728016843
1576	1.1354019039142
1577	1.13531610264003
1578	1.13535269333307
1579	1.13520663775467
1580	1.13473451564846
1581	1.13466261620688
1582	1.13471738662437
1583	1.13467763674938
1584	1.13475786302885
1585	1.13464754815898
1586	1.13448762978089
1587	1.1345598123852
1588	1.13462049734784
1589	1.13438981640043
1590	1.1340492526415
1591	1.13356837851184
1592	1.13300768218602
1593	1.13281315893673
1594	1.13242953253736
1595	1.13173884955951
1596	1.13136558208324
1597	1.13092876505695
1598	1.13029077433797
1599	1.13005387470688
1600	1.12992070827887
1601	1.12953501482447
1602	1.12955856334203
1603	1.12981459638825
1604	1.12977252629833
1605	1.12976380175431
1606	1.12952632655278
1607	1.12862337757585
1608	1.12775644487588
1609	1.12732303756235
1610	1.12677562243057
1611	1.12594348894912
1612	1.12505175786297
1613	1.12420330462589
1614	1.12340727524358
1615	1.12254952948357
1616	1.12149508634342
1617	1.12027469114607
1618	1.11915251256687
1619	1.11792539595159
1620	1.11660620527969
1621	1.1154174283803
1622	1.11384606169478
1623	1.11219925283387
1624	1.11080186780979
1625	1.1094292591425
1626	1.10840617171478
1627	1.10767816589959
1628	1.1069799548828
1629	1.10632314001542
1630	1.10566909873959
1631	1.10500772332821
1632	1.10440352016639
1633	1.10391528354928
1634	1.1033610980666
1635	1.10267592973126
1636	1.10198108132862
1637	1.10118374283898
1638	1.10012595309671
1639	1.09898885196168
1640	1.09780034419314
1641	1.09631942088856
1642	1.09439039732207
1643	1.09191666434812
1644	1.08926998025124
1645	1.08635990803252
1646	1.08257844009289
1647	1.07825714646052
1648	1.07348621825418
1649	1.06769611522715
1650	1.06167207891909
1651	1.05556321193503
1652	1.04868560661449
1653	1.0416164656933
1654	1.03481192931
1655	1.02802606459394
1656	1.02159826439216
1657	1.01581619594949
1658	1.01036685510153
1659	1.00551596190999
1660	1.00167628543619
1661	0.998590577710139
1662	0.995971534132149
1663	0.993765112601931
1664	0.991504924903373
1665	0.989513440553754
1666	0.987837833067963
1667	0.986044051251316
1668	0.984567928632608
1669	0.98295092124074
1670	0.980966175291698
1671	0.979443951372129
1672	0.977752185493607
1673	0.975507686305911
1674	0.973107177625324
1675	0.970188832888218
1676	0.966749454549652
1677	0.962704900297726
1678	0.957788428829585
1679	0.952491875794397
1680	0.946592342145831
1681	0.939727063653631
1682	0.932311171011432
1683	0.923869485610575
1684	0.914130264172013
1685	0.904052722624274
1686	0.893866982069318
1687	0.882489359733913
1688	0.870253776495633
1689	0.857354395058677
1690	0.843606035535133
1691	0.829852654451243
1692	0.815953254300319
1693	0.80144894310337
1694	0.78626192454089
1695	0.770852335037645
1696	0.75559204410332
1697	0.740146006078427
1698	0.724781766156871
1699	0.709314608241528
1700	0.693140358851015
1701	0.67673526097649
1702	0.66025021612995
1703	0.643390612277192
1704	0.626211139214082
1705	0.609259014403602
1706	0.591517583106246
1707	0.575214747434347
1708	0.559002834410907
1709	0.544772969975714
1710	0.531082984765403
1711	0.5206332254173
1712	0.511988353423446
1713	0.506729405965655
1714	0.50442770547449
1715	0.505509295184442
1716	0.509845204800316
1717	0.516796262568909
1718	0.527607363646825
1719	0.539949367211897
1720	0.554565593569727
1721	0.570184621399709
1722	0.586187498212001
1723	0.602657013653505
1724	0.618839086264538
1725	0.634480094012093
1726	0.649705656853045
1727	0.663381472536916
1728	0.675133439091262
1729	0.685475537969083
1730	0.693919790717624
1731	0.700823496100078
1732	0.706554169307461
1733	0.710432661433913
1734	0.712801058160639
1735	0.713827876975959
1736	0.713491309175353
1737	0.712772095221605
1738	0.71203860700603
1739	0.711231241987744
1740	0.71028766202072
1741	0.709222116407641
1742	0.708296600987255
1743	0.70790770911357
1744	0.707704968155059
1745	0.707959311519622
1746	0.708558670455612
1747	0.708781964374757
1748	0.709357613332706
1749	0.709967651322798
1750	0.711367375276286
1751	0.713208995553399
1752	0.715805077517114
1753	0.71920948985271
1754	0.723029491907611
1755	0.727598893942714
1756	0.73242421426852
1757	0.737880794134929
1758	0.743368848026951
1759	0.749375233964599
1760	0.754896190374225
1761	0.76028855916987
1762	0.765816628533905
1763	0.771563540772611
1764	0.776381120444159
1765	0.781010095900982
1766	0.785278525656915
1767	0.788496325857817
1768	0.792196725188665
1769	0.796013377228822
1770	0.799831199008557
1771	0.803776217274274
1772	0.808269697555598
1773	0.812291746030025
1774	0.815603518736088
1775	0.818964259025059
1776	0.822016521716027
1777	0.824957097701115
1778	0.828601228262552
1779	0.832074864698171
1780	0.835057808181946
1781	0.838814076891116
1782	0.841011115896196
1783	0.843890969337996
1784	0.847286804183012
1785	0.850099038745443
1786	0.853089537345287
1787	0.856105928765292
1788	0.858330073518845
1789	0.86104677307922
1790	0.864612707264869
1791	0.867369576729362
1792	0.869721514866691
1793	0.872286425027076
1794	0.87471609043023
1795	0.876732068346066
1796	0.878789612767524
1797	0.88045288129611
1798	0.881310892680021
1799	0.882702754952801
1800	0.884362545219049
1801	0.867756116923311
1802	0.868764590418763
1803	0.869724158967184
1804	0.870925291087411
1805	0.872063271207781
1806	0.873065078186762
1807	0.874188943695556
1808	0.875059903467599
1809	0.875458913756155
1810	0.875416127548745
1811	0.875393466582548
1812	0.875514101608952
1813	0.8755745899065
1814	0.875783893504354
1815	0.875699550912963
1816	0.875321439913582
1817	0.874983612065389
1818	0.874488230036554
1819	0.873989151031908
1820	0.873785283669348
1821	0.873451906175296
1822	0.872857171322394
1823	0.872372351989509
1824	0.87199427491015
1825	0.871882378742545
1826	0.87178295508713
1827	0.872056388565926
1828	0.872472333626569
1829	0.873594402132578
1830	0.874933353942717
1831	0.8763551810281
1832	0.878078727227934
1833	0.87942882833068
1834	0.880606107256716
1835	0.882481222537534
1836	0.884349970950613
1837	0.886650062354744
1838	0.888538056877952
1839	0.890425288346548
1840	0.891890303437601
1841	0.893613591347104
1842	0.895430963561046
1843	0.897034314461041
1844	0.898785974967279
1845	0.900132882680916
1846	0.90113153536577
1847	0.902143567405727
1848	0.903097736273358
1849	0.903878645024723
1850	0.904378259024346
1851	0.905037081701476
1852	0.906172707022446
1853	0.906936520014489
1854	0.907760744403056
1855	0.908997702743739
1856	0.909773265026527
1857	0.910639415473722
1858	0.911916913780266
1859	0.913934521178663
1860	0.915358101982264
1861	0.91658539453325
1862	0.918079992697209
1863	0.919802301952405
1864	0.921112960705136
1865	0.922413894965151
1866	0.923739673029985
1867	0.925067845938917
1868	0.926167961452677
1869	0.92729719838122
1870	0.928824351037911
1871	0.929786175190956
1872	0.930311242869336
1873	0.93056245326946
1874	0.931304698713004
1875	0.932168491156268
1876	0.932820586072064
1877	0.933469706328312
1878	0.934190924073938
1879	0.934895193758592
1880	0.935314730660692
1881	0.935773304942708
1882	0.93606709298103
1883	0.936101290779359
1884	0.935822660617894
1885	0.935544710682944
1886	0.935664034686348
1887	0.935624511354546
1888	0.935049262057333
1889	0.934168336250706
1890	0.932959455923235
1891	0.931851211593068
1892	0.930141574987938
1893	0.928761962443289
1894	0.927485727723282
1895	0.926537729143716
1896	0.925278628167222
1897	0.924445792746087
1898	0.924055387531513
1899	0.92349779399986
1900	0.923158972368551
1901	0.922844959842604
1902	0.923066734352325
1903	0.923454014452542
1904	0.924288839477874
1905	0.925884343623851
1906	0.927168988329956
1907	0.928690145557289
1908	0.930145433262831
1909	0.931050839983733
1910	0.932306415393411
1911	0.93357598534722
1912	0.934935561600301
1913	0.935949749301091
1914	0.937149178720358
1915	0.937795001419194
1916	0.937741219060863
1917	0.93811272453023
1918	0.9385689307848
1919	0.938831705415846
1920	0.939353525242197
1921	0.939293245377247
1922	0.938917097227546
1923	0.938639337484302
1924	0.938377140021863
1925	0.93808991055249
1926	0.937769557225483
1927	0.937441806352875
1928	0.937085510293876
1929	0.936565006831876
1930	0.936256741570489
1931	0.936039225643433
1932	0.935945398997905
1933	0.935868219702628
1934	0.935421763551047
1935	0.935098027016493
1936	0.934632262177671
1937	0.934301873150116
1938	0.934049470656041
1939	0.933792774215076
1940	0.933604156526581
1941	0.933313623088215
1942	0.932814464672151
1943	0.932611259872224
1944	0.932557133927389
1945	0.932420612103369
1946	0.932407234390076
1947	0.932543938208354
1948	0.932819043008911
1949	0.933093065051605
1950	0.933543346441708
1951	0.934518554406188
1952	0.934961226821165
1953	0.934997378494233
1954	0.935423824267671
1955	0.935878782236756
1956	0.936289829632912
1957	0.9366945736808
1958	0.937518732722529
1959	0.938266081355194
1960	0.93875325706
1961	0.939484182933715
1962	0.940512747660227
1963	0.941344105411231
1964	0.942013076576969
1965	0.942893870373808
1966	0.943978105529718
1967	0.944860892862553
1968	0.945620836570399
1969	0.946559270522089
1970	0.94791839758261
1971	0.948606607715348
1972	0.948992852155458
1973	0.949291835897136
1974	0.949764272106225
1975	0.949886043571929
1976	0.95006687334553
1977	0.950629002351991
1978	0.950870333554913
1979	0.950482184853465
1980	0.950571019410869
1981	0.950994128402194
1982	0.951312960276455
1983	0.951664936359996
1984	0.952009188314291
1985	0.952439987399906
1986	0.952861527354679
1987	0.952931701401634
1988	0.952875984986768
1989	0.952694966755623
1990	0.952091698430051
1991	0.951799263429206
1992	0.951477289934173
1993	0.951349984189686
1994	0.951481663402217
1995	0.951418674423412
1996	0.95138522334032
1997	0.951342860900555
1998	0.950966894234127
1999	0.950957200375635
2000	0.951124656389272
2001	0.951675674518352
2002	0.951658416465132
2003	0.951457931250746
2004	0.951632071400158
2005	0.951669987594235
2006	0.951772832767771
2007	0.952468603643908
2008	0.952626247003831
2009	0.952263846112271
2010	0.952103914669465
2011	0.951706284183232
2012	0.951686208644835
2013	0.952095051062258
2014	0.952172976642038
2015	0.952218119442785
2016	0.952461497720011
2017	0.952438277459828
2018	0.952039189427379
2019	0.951843773056271
2020	0.951850066342981
2021	0.951561007009732
2022	0.95082115628091
2023	0.950614556643435
2024	0.950698022057586
2025	0.950528723327912
2026	0.950489680015053
2027	0.950484592850913
2028	0.950359796939555
2029	0.950136495132416
2030	0.949916074499273
2031	0.949955194059418
2032	0.949634260059106
2033	0.948804406221822
2034	0.948571218035198
2035	0.948573674435283
2036	0.948464092903163
2037	0.948607531460196
2038	0.948597004678189
2039	0.948455801089147
2040	0.948323324980272
2041	0.948092134810419
2042	0.948034320706852
2043	0.948173190194342
2044	0.948084159622832
2045	0.947949681699817
2046	0.947921268778152
2047	0.947716482135272
2048	0.947120652310178
2049	0.946977147430397
2050	0.947260494641234
2051	0.946969522570459
2052	0.946375934533501
2053	0.946163023710435
2054	0.945789583698936
2055	0.945530463875392
2056	0.945691751445134
2057	0.945693527274395
2058	0.945490608402587
2059	0.94535458277321
2060	0.945570845528695
2061	0.945428415922942
2062	0.94504759072462
2063	0.94441881028796
2064	0.944149738004423
2065	0.943856904195687
2066	0.943557739249787
2067	0.943406096484049
2068	0.943343710477091
2069	0.943349648451681
2070	0.943114102468821
2071	0.942963257609483
2072	0.942785756016512
2073	0.942274937354194
2074	0.941889353788308
2075	0.941857429341431
2076	0.941488348404956
2077	0.940622859322368
2078	0.94013926125053
2079	0.939529594365817
2080	0.939448826733114
2081	0.93915461382263
2082	0.939041820490348
2083	0.938846130132521
2084	0.938676354223103
2085	0.938248596003503
2086	0.937528466573782
2087	0.937402866544667
2088	0.93760287793868
2089	0.937291105806085
2090	0.937142180508184
2091	0.936917118184625
2092	0.935928184851899
2093	0.935507123151948
2094	0.93589966840346
2095	0.935750040234278
2096	0.935213653977837
2097	0.934892745088091
2098	0.935076875835771
2099	0.934799112765705
2100	0.934687925912954
2101	0.935232458418899
2102	0.93479117647878
2103	0.933536137041706
2104	0.932833597113841
2105	0.932024289744022
2106	0.931202081551942
2107	0.930500861044875
2108	0.929780884986208
2109	0.929285310520662
2110	0.928181856591057
2111	0.926718352270991
2112	0.925424120041683
2113	0.923767676357496
2114	0.922093955617962
2115	0.920694434090291
2116	0.919130531281319
2117	0.916850320362393
2118	0.914631924125114
2119	0.912569390813973
2120	0.910586985051408
2121	0.908148985891694
2122	0.905708292728669
2123	0.903068745336212
2124	0.900038098180715
2125	0.896905563483949
2126	0.894129471323661
2127	0.890317175559964
2128	0.886014410817203
2129	0.881097980485468
2130	0.875198981878671
2131	0.869428545500996
2132	0.862979017177287
2133	0.856766233293353
2134	0.850523129751517
2135	0.844441699825376
2136	0.83802567670899
2137	0.832013623286446
2138	0.827220571985812
2139	0.823114259390556
2140	0.820524371078656
2141	0.819282948249498
2142	0.819176959643403
2143	0.820304466917834
2144	0.822339997127866
2145	0.825971896015091
2146	0.829676161266333
2147	0.835127340592973
2148	0.838947634863038
2149	0.842794937014598
2150	0.846015928648617
2151	0.84882515412703
2152	0.850355321780027
2153	0.850832296182132
2154	0.851395190288108
2155	0.850969379609146
2156	0.850212510290138
2157	0.849134010323666
2158	0.848276763404641
2159	0.846576195612275
2160	0.845284427210383
2161	0.844766343626951
2162	0.84457072865971
2163	0.845068350251198
2164	0.845823810171962
2165	0.847506273239278
2166	0.850205254683729
2167	0.853048567030277
2168	0.856617916931866
2169	0.860068523052023
2170	0.864172633822244
2171	0.867686379995334
2172	0.871266320599527
2173	0.874351863160011
2174	0.876938862009644
2175	0.879426708974647
2176	0.881849476003925
2177	0.883765986660064
2178	0.885857759057552
2179	0.886803559251833
2180	0.886646180079581
2181	0.886374442198851
2182	0.885031185012625
2183	0.883898114135888
2184	0.882625541590787
2185	0.88145054785789
2186	0.879902900115198
2187	0.87859125460445
2188	0.877351132508241
2189	0.875892746388913
2190	0.875210188593959
2191	0.875022080636219
2192	0.87483967701476
2193	0.874996077171169
2194	0.875389030851637
2195	0.876337027004629
2196	0.876437298188212
2197	0.876379340308328
2198	0.876538302775306
2199	0.876480387813721
2200	0.87602747399885
2201	0.876076904176952
2202	0.875233265885698
2203	0.872795011941238
2204	0.871298501176504
2205	0.870614307226035
2206	0.868816357302567
2207	0.866354775787674
2208	0.864373446023029
2209	0.861482034429396
2210	0.85941704414121
2211	0.858293743491663
2212	0.857255573631575
2213	0.856220586313051
2214	0.855055927073217
2215	0.853303518356431
2216	0.852242204273943
2217	0.851003312187422
2218	0.849852839918752
2219	0.848074021586737
2220	0.846400657084843
2221	0.844013172461366
2222	0.840742722920725
2223	0.837755975446099
2224	0.834623495999773
2225	0.831496913768039
2226	0.828643903238448
2227	0.824768815014086
2228	0.820547869448597
2229	0.815841871645009
2230	0.810130359876674
2231	0.80467486206751
2232	0.798879125879396
2233	0.793303318362318
2234	0.788235758436702
2235	0.782057737780106
2236	0.775630067137744
2237	0.768640425053777
2238	0.760613393033442
2239	0.752382116129488
2240	0.744201242966413
2241	0.735210592599455
2242	0.725300960971368
2243	0.715209487602797
2244	0.704686404403317
2245	0.693983213804106
2246	0.681962342143462
2247	0.669259046274896
2248	0.656543775145673
2249	0.642466111466631
2250	0.627927735312763
2251	0.613898273863489
2252	0.598930991029282
2253	0.582974739827928
2254	0.567074176802868
2255	0.551013434640753
2256	0.534524662771582
2257	0.517243817817853
2258	0.50059003311326
2259	0.483898460525702
2260	0.467395081613073
2261	0.45077635318538
2262	0.435137063709404
2263	0.4197900709146
2264	0.404902352137911
2265	0.390448306759483
2266	0.377025977186703
2267	0.363928086021866
2268	0.352104164835271
2269	0.341829748857231
2270	0.33168053042377
2271	0.322178244741138
2272	0.313258305017494
2273	0.305314029846554
2274	0.297209658915454
2275	0.289899112005362
2276	0.281956730482427
2277	0.273927658856309
2278	0.26560883262609
2279	0.257272785634837
2280	0.248112891258132
2281	0.238282552528309
2282	0.22826318434033
2283	0.217582594211742
2284	0.206753516341092
2285	0.195216316987738
2286	0.184377763750756
2287	0.173465144387413
2288	0.16280140357193
2289	0.152483932989049
2290	0.14274030684016
2291	0.13310572550513
2292	0.1239136325849
2293	0.115882702222885
2294	0.107899425262817
2295	9.96461559852265E-02
2296	9.23497877896136E-02
2297	0.086125024632939
2298	8.03277866485156E-02
2299	7.54913601805155E-02
2300	7.24477843234178E-02
2301	6.84364516297152E-02
2302	6.42982316526668E-02
2303	6.08182195418165E-02
2304	5.70808398765522E-02
2305	5.49622614769877E-02
2306	5.40632725799702E-02
2307	5.31729790956734E-02
2308	5.29171919898703E-02
2309	5.38341642402059E-02
2310	5.51019855344736E-02
2311	0.057648612398137
2312	6.25293314600136E-02
2313	0.066020086339234
2314	6.92276839321514E-02
2315	7.33175330265973E-02
2316	7.79105236885045E-02
2317	8.19243822140522E-02
2318	8.63575311336147E-02
2319	0.090598277893347
2320	9.43680429350091E-02
2321	9.79555991517597E-02
2322	0.102203768667427
2323	0.105160561803856
2324	0.106815679764248
2325	0.108804963653022
2326	0.110600094911377
2327	0.111905872393356
2328	0.112766294669996
2329	0.113636375248233
2330	0.114239460125385
2331	0.114384367728799
2332	0.114179418885717
2333	0.114232460997499
2334	0.113752020637457
2335	0.113542777517867
2336	0.113182761165906
2337	0.113695554101907
2338	0.114909780882589
2339	0.115810793706314
2340	0.117348503737245
2341	0.118898264047926
2342	0.120304570659344
2343	0.121229249563179
2344	0.12202434843368
2345	0.123436370148617
2346	0.125266571490932
2347	0.125837503263607
2348	0.126627338060563
[truncated: 152 more rows]
