# Supplementary material for: Machine learning-assisted non-destructive plasticizer identification and quantification in historical PVC objects based on IR spectroscopy
Source: Sci Rep. 2022 Mar 23;12:5017. doi: 10.1038/s41598-022-08862-1 (PMC8943100; doi:10.1038/s41598-022-08862-1)
Supplement: Supplementary file 1 — Supplementary Information 1. [file 41598_2022_8862_MOESM1_ESM.zip › Plasticizers_PVC_data/NIR_all/P180A_idle.txt]

Wavelength	C:\Documents and Settings\All Users\Application Data\ASD\Indico Pro\Projects\David\P180A_idle.txt
350	0.128751014478089
351	0.064552264134449
352	-9.06118064979344E-03
353	-2.82989319043079E-02
354	-5.64789282677511E-03
355	6.42104850042918E-03
356	3.16550030789263E-02
357	4.36695232517942E-02
358	1.90311898062036E-02
359	2.89124369185959E-03
360	1.48662569617714E-04
361	8.59731040368356E-03
362	2.75765974531128E-02
363	2.91926768433256E-02
364	8.22287780309812E-03
365	-9.69489206291524E-04
366	4.22425317839053E-03
367	1.37132744914792E-02
368	-9.38224996391906E-04
369	2.0261046589063E-04
370	1.39751625209283E-02
371	1.41347046576423E-02
372	2.26733157835133E-02
373	2.14183425728627E-02
374	-1.06148008684391E-02
375	-1.19881433480654E-03
376	1.61086642420749E-02
377	5.30285247016524E-03
378	8.41756962363553E-03
379	1.68396753454402E-02
380	1.96601487231061E-02
381	5.97253705356954E-03
382	1.58946720829855E-03
383	8.2511317597803E-03
384	-6.27619394752863E-03
385	-8.40925915377648E-03
386	2.50281824768994E-03
387	7.40649326217787E-03
388	1.05968647001848E-02
389	1.00736196560333E-02
390	3.77414787256252E-03
391	7.31276877814228E-03
392	1.58472418767667E-02
393	2.12009512161018E-02
394	1.98427416866697E-02
395	1.69719278520061E-02
396	1.50936654796535E-02
397	6.45738060615168E-03
398	0.008184464313065
399	1.91892994592911E-02
400	0.012679292189293
401	9.73594836995881E-03
402	1.11663252152308E-02
403	5.36533386663474E-03
404	1.05443776262007E-02
405	0.016867627612908
406	7.75518836419126E-03
407	6.56918882457725E-03
408	9.46210214984823E-03
409	9.26414326163248E-03
410	7.30384172628824E-03
411	5.82782632144676E-03
412	6.54019469102916E-03
413	1.06867186140149E-02
414	1.27519387163244E-02
415	1.11078574478819E-02
416	8.3246865412059E-03
417	7.48817675157803E-03
418	8.85623807279622E-03
419	1.08399256234133E-02
420	1.15929381615673E-02
421	0.01139008419293
422	1.13804916095765E-02
423	1.28045202885027E-02
424	1.36285423273365E-02
425	0.012111339125983
426	9.78487301542261E-03
427	1.00174672346308E-02
428	0.013234547542112
429	1.28579655450476E-02
430	1.17817805413932E-02
431	1.14909893840114E-02
432	0.0122235637126
433	1.24633882774728E-02
434	1.21739315104393E-02
435	1.21854233571668E-02
436	1.30445744802083E-02
437	0.013846627771807
438	1.33847609168089E-02
439	1.27656631662851E-02
440	1.28291432033611E-02
441	1.39984422287338E-02
442	1.52802695146486E-02
443	1.67292531724879E-02
444	1.78990155747069E-02
445	1.66198643339623E-02
446	1.65530893878711E-02
447	1.84416263221482E-02
448	1.99257223209169E-02
449	2.07925047159873E-02
450	2.12026089856105E-02
451	2.16967080557233E-02
452	2.24056063802496E-02
453	2.36682435284737E-02
454	2.56287204284906E-02
455	2.65868078035938E-02
456	2.73216247018066E-02
457	0.028795180267599
458	3.16614611013241E-02
459	3.37585941561805E-02
460	3.46139521951194E-02
461	3.69621126408021E-02
462	3.95496442011176E-02
463	4.24431894885414E-02
464	4.68153317172349E-02
465	5.04556824250256E-02
466	5.35828352398864E-02
467	5.74010026155266E-02
468	6.17182517580108E-02
469	0.066329553040953
470	0.071058401801648
471	7.64621333775131E-02
472	8.11659630990785E-02
473	8.49161594109752E-02
474	9.07824567918399E-02
475	9.70257973845649E-02
476	0.102891890053584
477	0.108529887662612
478	0.115500498708674
479	0.122864691410842
480	0.128148540510216
481	0.134497361632191
482	0.141894018240688
483	0.149404691463614
484	0.156128811840027
485	0.162666013756679
486	0.169511110511142
487	0.175735419628813
488	0.182846608470601
489	0.190979726357426
490	0.197650045800238
491	0.204525679566348
492	0.211964977397983
493	0.219575822309187
494	0.225528648379075
495	0.230937956780594
496	0.237874148221933
497	0.244775960185805
498	0.251101464586838
499	0.256589350121412
500	0.261664394454721
501	0.266612491982208
502	0.271560434811495
503	0.276512712867627
504	0.281214691869823
505	0.285521707710362
506	0.289454441961131
507	0.293147326887175
508	0.296573916056329
509	0.299665391666729
510	0.302416334555646
511	0.304956687164238
512	0.307381511601829
513	0.309319079612847
514	0.310956274498372
515	0.312501832848285
516	0.314098006459909
517	0.315869088459675
518	0.317568470205593
519	0.318383010365556
520	0.319108972337863
521	0.319748088683111
522	0.319949930162139
523	0.320463932863686
524	0.321196738254515
525	0.321850445153654
526	0.322414634285199
527	0.322733268869646
528	0.322768323921137
529	0.32280927951531
530	0.322846257419099
531	0.322915816315696
532	0.323132765740357
533	0.323520627931418
534	0.323800860019447
535	0.323503428523163
536	0.323049364905518
537	0.322732609484551
538	0.322762695868676
539	0.322962174436864
540	0.323257109735356
541	0.323473751083521
542	0.32301494642805
543	0.322624878363571
544	0.322525460778967
545	0.322169823914298
546	0.322081456024802
547	0.322154840756905
548	0.321940714538576
549	0.321740098530871
550	0.32149633276769
551	0.321099820368031
552	0.320655146341641
553	0.320420190399382
554	0.32042742363005
555	0.320002974849892
556	0.319579555655773
557	0.319313584153533
558	0.318996043235997
559	0.318623654651632
560	0.318247359496685
561	0.317955067341849
562	0.317447683664145
563	0.316941362013532
564	0.316667952506595
565	0.315981263661015
566	0.315471111241244
567	0.315424218534349
568	0.31501269196595
569	0.314455370373061
570	0.313875120669257
571	0.31331469079573
572	0.312695930324585
573	0.312149519395508
574	0.311887541262983
575	0.311439284698456
576	0.31096112229924
577	0.310664760753011
578	0.310280317175846
579	0.309793099628717
580	0.309286606127255
581	0.30904777520193
582	0.308899378693672
583	0.308689935177474
584	0.308253104580141
585	0.307981503577087
586	0.307720718767571
587	0.307130451677829
588	0.306379806039336
589	0.305677092360874
590	0.30514529504188
591	0.304517784790791
592	0.30374748473824
593	0.302834242218826
594	0.301768307028519
595	0.300924044320653
596	0.300119178424051
597	0.298692781570185
598	0.297236059595009
599	0.295503985074916
600	0.293210374256356
601	0.290921476236198
602	0.289122361631864
603	0.288118927633833
604	0.288015419740844
605	0.288280530425528
606	0.288677903263768
607	0.289276938667662
608	0.290002666573736
609	0.290479696824372
610	0.290227012983166
611	0.290431812181577
612	0.29118054297046
613	0.292223957077886
614	0.29287685503677
615	0.293219856971747
616	0.293383795677077
617	0.293297017369521
618	0.293411994635558
619	0.293666168317896
620	0.293512432893741
621	0.292774682484006
622	0.291664795196692
623	0.290528060752076
624	0.289652656648269
625	0.28864830569308
626	0.287357512758409
627	0.286353333353263
628	0.285454724664278
629	0.284571221854196
630	0.28369269482495
631	0.282968928641624
632	0.282338918580155
633	0.28165166032613
634	0.280956414454231
635	0.28034170020669
636	0.279873086025757
637	0.279500221874203
638	0.279163519802294
639	0.278783977229672
640	0.278208341945312
641	0.27777634568113
642	0.277407830079536
643	0.276761388713754
644	0.27625355986713
645	0.275851598622323
646	0.275399616501919
647	0.274663276263188
648	0.274125035206165
649	0.273939904274872
650	0.273373001134947
651	0.272936953356176
652	0.27261891200272
653	0.27196994811452
654	0.27144472576659
655	0.270948305637758
656	0.270282132484454
657	0.269839023667213
658	0.269507063661157
659	0.269134244488929
660	0.268630437395291
661	0.268166248484237
662	0.267712812089583
663	0.266994015839897
664	0.266381275659769
665	0.265877019331912
666	0.265356718542569
667	0.264932690389782
668	0.264518675833298
669	0.264012817141867
670	0.263323719451118
671	0.262702526744412
672	0.262209444580196
673	0.261632369362443
674	0.261124585431083
675	0.260631335748674
676	0.260026169341957
677	0.259570899817867
678	0.259103990473558
679	0.258499838713058
680	0.258064086334531
681	0.257579533602077
682	0.256969501186977
683	0.256364139777938
684	0.255833125465927
685	0.255346560972363
686	0.254824991964278
687	0.254392753358825
688	0.253913710808802
689	0.253283182631434
690	0.252702280534315
691	0.252199128292888
692	0.251752253480636
693	0.251268647071719
694	0.250760013509116
695	0.250240714151054
696	0.249736318166166
697	0.249255533027362
698	0.248742240950534
699	0.248167514711904
700	0.247698154996668
701	0.247129674676024
702	0.246463011673574
703	0.246061009678987
704	0.245578368041504
705	0.245053085932835
706	0.244666836741218
707	0.244017389512931
708	0.243328842792672
709	0.242836591070626
710	0.242395072744723
711	0.241917989675373
712	0.24140167850295
713	0.240950031853107
714	0.240524767678078
715	0.240069525745623
716	0.239518376698202
717	0.238839096334678
718	0.238241130140804
719	0.237838597456141
720	0.237303893043462
721	0.236781896388358
722	0.236333852920228
723	0.235941676373828
724	0.235425377241692
725	0.234805710283423
726	0.234193786418341
727	0.233646850471597
728	0.23320220707323
729	0.232840416920804
730	0.232409549101124
731	0.231819446008159
732	0.231195634265675
733	0.230896820863715
734	0.230503455859921
735	0.229954080488675
736	0.229316125503008
737	0.228761643310861
738	0.228260366765023
739	0.227776889916403
740	0.227322582870291
741	0.226911385350126
742	0.226530496716156
743	0.226144288424561
744	0.225752989656001
745	0.225323075657248
746	0.224837348782493
747	0.22439195286509
748	0.223943481764779
749	0.223508809565789
750	0.223244777994033
751	0.222946210400082
752	0.222541752763914
753	0.222041908506409
754	0.221694485739361
755	0.221357017043198
756	0.220908703848024
757	0.220599520727362
758	0.220197224909934
759	0.219657689370033
760	0.219166065651058
761	0.218681107057111
762	0.218329961607106
763	0.218213214257833
764	0.217857254488192
765	0.217406488354148
766	0.217001024750456
767	0.216608221916422
768	0.216241947017392
769	0.215919002217397
770	0.215658882183408
771	0.215412175391738
772	0.215043255219486
773	0.214482646123023
774	0.214016274190159
775	0.213624125656059
776	0.213267904536343
777	0.212907866533404
778	0.212505018795524
779	0.212097733033444
780	0.211748522011399
781	0.211321860250387
782	0.210906065661179
783	0.210578599766481
784	0.210304783162278
785	0.209938952330406
786	0.209491903162117
787	0.209109024634718
788	0.208698936686845
789	0.208302917911813
790	0.20796787989006
791	0.20763055968326
792	0.207274362853976
793	0.20688434710725
794	0.206435005593793
795	0.206038161534388
796	0.205708627104129
797	0.205405381561168
798	0.205056807284677
799	0.204669450692436
800	0.204272769130306
801	0.203934750965118
802	0.203553360772605
803	0.203108429039268
804	0.202651740866789
805	0.202386529866219
806	0.202163211014307
807	0.201811413796674
808	0.201458096706242
809	0.201047397895616
810	0.20062457891909
811	0.200383771706073
812	0.200073164575707
813	0.199724125575464
814	0.199440547761392
815	0.199085555832992
816	0.19868952458504
817	0.198309463597795
818	0.198049483001518
819	0.197672560900926
820	0.197238651076858
821	0.196957648374905
822	0.196696407495352
823	0.196453459942273
824	0.196207309257687
825	0.195807988989501
826	0.195460464326025
827	0.195180838413799
828	0.194821345921778
829	0.194455000064462
830	0.194205608819315
831	0.194100858373328
832	0.19370647276394
833	0.193266644324842
834	0.192903212725093
835	0.192558787391154
836	0.19229338608414
837	0.192091732980383
838	0.191904944325085
839	0.19169274674036
840	0.191297477191339
841	0.190755184719389
842	0.190467731954805
843	0.190191672524622
844	0.189885645292118
845	0.189586856218492
846	0.189285737000761
847	0.18902626430658
848	0.18878949071959
849	0.188396678786989
850	0.187991656262074
851	0.187645261533062
852	0.187381890316037
853	0.187034158816099
854	0.186752547643521
855	0.186610944730753
856	0.18629386260817
857	0.185916964910087
858	0.185519583477719
859	0.185092550269433
860	0.184757801112519
861	0.184440900539469
862	0.184050258019021
863	0.183567107313134
864	0.183215362132879
865	0.182971847548802
866	0.182573539168943
867	0.182193325299764
868	0.181833849263975
869	0.181486215964029
870	0.181276299264633
871	0.181046334192879
872	0.180751710584979
873	0.180484989140905
874	0.180235049980732
875	0.179970130755116
876	0.179662995941891
877	0.179383921505863
878	0.179090280985581
879	0.178796142337206
880	0.178597025516985
881	0.178238354148691
882	0.177773698210183
883	0.17733833087015
884	0.176945854901047
885	0.176643316783992
886	0.176378443728444
887	0.175957919672679
888	0.175537231083276
889	0.175209261713473
890	0.175006672638135
891	0.174729130431499
892	0.174455761445361
893	0.174181419278919
894	0.173752709734023
895	0.173287746998381
896	0.172773522876417
897	0.172211755307295
898	0.17193575924485
899	0.17168008454695
900	0.171303374227109
901	0.170901348145073
902	0.170509916136422
903	0.170140082815338
904	0.169778368959103
905	0.169358172315757
906	0.168942500047694
907	0.168586217048442
908	0.168327516346275
909	0.16800118001588
910	0.167588153115532
911	0.167143538114903
912	0.166824007730158
913	0.166652391117947
914	0.166512097788992
915	0.166121733859207
916	0.165949402103472
917	0.165861752280989
918	0.165657519242577
919	0.165744953258773
920	0.16569882659701
921	0.165397483491415
922	0.165098195766944
923	0.164853862564603
924	0.164669196526472
925	0.164529985153933
926	0.164457016149832
927	0.164366663855233
928	0.164297397340998
929	0.164390642474478
930	0.164279370562807
931	0.164070385116691
932	0.163925697593946
933	0.163782282182225
934	0.163798246461955
935	0.163872338357105
936	0.163717851596458
937	0.163508780411534
938	0.163297055775481
939	0.163146832817379
940	0.163231495959174
941	0.163294480912493
942	0.163295412684939
943	0.16330408637001
944	0.163170796579655
945	0.162935043202338
946	0.162710305336842
947	0.162728396876821
948	0.162750440321368
949	0.162639854575756
950	0.162329384303087
951	0.161907878001586
952	0.161670632303525
953	0.161666284097261
954	0.161564888121706
955	0.161427576048078
956	0.161282710660285
957	0.16116887480176
958	0.161189574164511
959	0.160954762080299
960	0.160672189411027
961	0.161146185700113
962	0.161014983528478
963	0.160501964090388
964	0.160096904587022
965	0.159865031739444
966	0.159619544467692
967	0.159444169824004
968	0.159554202796826
969	0.159395127033873
970	0.15902985651646
971	0.158674828397496
972	0.158679391861956
973	0.158760567823097
974	0.158836228294183
975	0.158839728614635
976	0.158257871991106
977	0.158004855594264
978	0.158235106338271
979	0.157939698866329
980	0.157569755588081
981	0.157377033418658
982	0.157495300495642
983	0.15787343857692
984	0.157520094507229
985	0.156799109747975
986	0.157064755345096
987	0.157050267636014
988	0.156834727980458
989	0.156641875250616
990	0.156576453063067
991	0.155867381519284
992	0.155086092024931
993	0.155188037631973
994	0.1553562500097
995	0.155073832241618
996	0.15453834364872
997	0.154804611421101
998	0.154613888652888
999	0.154405383882609
1000	0.154632821191231
1001	0.150324596505061
1002	0.150215982107321
1003	0.150152539762469
1004	0.150458239763028
1005	0.150437649586396
1006	0.150535691394699
1007	0.150249698956939
1008	0.149316531105436
1009	0.148952105950982
1010	0.148655355705992
1011	0.148404516016116
1012	0.148307919988271
1013	0.148617567390284
1014	0.148693957172789
1015	0.148811351402149
1016	0.148553816395079
1017	0.148056580084086
1018	0.147896620775624
1019	0.147578578919816
1020	0.147364614037392
1021	0.147587023632288
1022	0.147497656003334
1023	0.146920254134106
1024	0.146770326129293
1025	0.146883762656729
1026	0.146934217161414
1027	0.147209685163643
1028	0.147425423488885
1029	0.147283915580302
1030	0.14685807929354
1031	0.146699821968669
1032	0.146355006137658
1033	0.146203259939418
1034	0.146340125772535
1035	0.146270841056494
1036	0.145935381164502
1037	0.145992119255798
1038	0.146520448369683
1039	0.14649037420342
1040	0.146333475946366
1041	0.146211321789198
1042	0.1454236448956
1043	0.145201149903741
1044	0.145248481442295
1045	0.145829473422685
1046	0.145769696618235
1047	0.145713664873396
1048	0.145607329879763
1049	0.145115797182202
1050	0.144960437626362
1051	0.144986657178644
1052	0.14501857986561
1053	0.145142956823622
1054	0.145149083606739
1055	0.145374864544728
1056	0.145298734058686
1057	0.144695107664312
1058	0.144536222408057
1059	0.144569797090248
1060	0.144411831348685
1061	0.144489300920782
1062	0.145032492428792
1063	0.144884618808973
1064	0.144431307633131
1065	0.144146746557499
1066	0.143533146857094
1067	0.143315106552867
1068	0.143330073491593
1069	0.143333430104679
1070	0.143543751211217
1071	0.143586342635972
1072	0.143670501447882
1073	0.143571703895831
1074	0.143113442550616
1075	0.142978379787596
1076	0.142610953360171
1077	0.14307086781146
1078	0.143034047622552
1079	0.143053396648892
1080	0.143069230267951
1081	0.142907727565902
1082	0.142767463498245
1083	0.142874201215004
1084	0.142721967207438
1085	0.142172037371314
1086	0.142086338727859
1087	0.142366612894392
1088	0.142224276499622
1089	0.141778872733509
1090	0.141748753805175
1091	0.141639258148806
1092	0.141778284727802
1093	0.141827869099261
1094	0.142290685160653
1095	0.142375332813504
1096	0.141669153405355
1097	0.141669555566282
1098	0.142192915732392
1099	0.142035817141571
1100	0.141594809285495
1101	0.141556050140653
1102	0.141322726592905
1103	0.141093957771874
1104	0.141359750849939
1105	0.141292815625667
1106	0.140693735988709
1107	0.140436092671147
1108	0.140527472389973
1109	0.140284855090975
1110	0.139724762102334
1111	0.139554107340978
1112	0.139245381203775
1113	0.138653979483266
1114	0.138613016400689
1115	0.13911909793645
1116	0.139101482222677
1117	0.13925855124471
1118	0.138927704187209
1119	0.137812009953368
1120	0.137371269537984
1121	0.137257540955327
1122	0.136908294747566
1123	0.136792802550554
1124	0.136429885535079
1125	0.135732551607792
1126	0.13497256872999
1127	0.134510082316489
1128	0.134355049403229
1129	0.134247895410452
1130	0.133886075955961
1131	0.133480022988386
1132	0.133000636256024
1133	0.132600118016318
1134	0.132140812604641
1135	0.131888254745887
1136	0.131896872159653
1137	0.131644673966521
1138	0.13117450933447
1139	0.131028846353339
1140	0.130937380131756
1141	0.130812194035625
1142	0.131048863401054
1143	0.131068213480538
1144	0.130827443253474
1145	0.130681664045244
1146	0.130688771406929
1147	0.130501981472572
1148	0.130015217053052
1149	0.129532580058644
1150	0.129132916724482
1151	0.128503635382717
1152	0.128119276282317
1153	0.12808869223408
1154	0.127710400275703
1155	0.127290478433833
1156	0.12675170850528
1157	0.125930843591037
1158	0.12529009204889
1159	0.124624820555127
1160	0.123996375381447
1161	0.123348499422262
1162	0.123056983447491
1163	0.122683365305423
1164	0.121765141828093
1165	0.120958700686449
1166	0.120395679368432
1167	0.119635396421551
1168	0.119138829311796
1169	0.11884053259588
1170	0.118301688629337
1171	0.117832179194746
1172	0.117390733084874
1173	0.116947238155555
1174	0.116536689706695
1175	0.115990116668826
1176	0.115368952789471
1177	0.11478990436894
1178	0.114251283393719
1179	0.113500854455143
1180	0.11254875343212
1181	0.111825458725731
1182	0.111075307896427
1183	0.110078481408211
1184	0.109529390161459
1185	0.109060006090416
1186	0.108293697794322
1187	0.107975192006652
1188	0.107834602425626
1189	0.107340843227607
1190	0.107135078940897
1191	0.10711375319283
1192	0.107120485535613
1193	0.107302874214299
1194	0.107386370276093
1195	0.107314145231106
1196	0.107515995043944
1197	0.107955970232907
1198	0.108185023094633
1199	0.10843186379648
1200	0.108770117659636
1201	0.109136579969483
1202	0.109337153536161
1203	0.109608841119144
1204	0.110096443969309
1205	0.110509033776166
1206	0.11089488471672
1207	0.111593334924984
1208	0.112214300752069
1209	0.112488341485966
1210	0.112951973906931
1211	0.113546059006448
1212	0.114245579457095
1213	0.114862352651683
1214	0.115606591209757
1215	0.116207376190452
1216	0.116604749349484
1217	0.117226385721616
1218	0.117918128691446
1219	0.118764731053306
1220	0.11958289544946
1221	0.120118490372564
1222	0.120791812272337
1223	0.121440142907407
1224	0.122049335567865
1225	0.122624776029491
1226	0.122864343875957
1227	0.123224634636353
1228	0.123768784041716
1229	0.124223966148191
1230	0.124881150141298
1231	0.125505416430701
1232	0.12584208882405
1233	0.125787935401899
1234	0.126065173334688
1235	0.126370219667354
1236	0.126590289422308
1237	0.126917234563617
1238	0.127169170148584
1239	0.127378380283483
1240	0.127390654805316
1241	0.127274519044654
1242	0.127452514809324
1243	0.127469519303971
1244	0.127437887156301
1245	0.127719964854762
1246	0.127884671323148
1247	0.12806036020695
1248	0.128313951486516
1249	0.128431124729829
1250	0.128437425770237
1251	0.128369220794806
1252	0.128329703961291
1253	0.128396172975535
1254	0.128483832928777
1255	0.128569353460119
1256	0.128795219392249
1257	0.128770948774475
1258	0.128480916620214
1259	0.128461339239925
1260	0.128431938193285
1261	0.128490585249692
1262	0.128795986847488
1263	0.1291131548275
1264	0.129090200329221
1265	0.128806738657629
1266	0.128718577678861
1267	0.12889568237351
1268	0.128996723981171
1269	0.129134848275067
1270	0.129215005285909
1271	0.129027702799121
1272	0.129089280989923
1273	0.129318663335414
1274	0.129240890156684
1275	0.129042934751356
1276	0.129059643774054
1277	0.12916942873064
1278	0.129124862119653
1279	0.129103980037491
1280	0.129156860075163
1281	0.129047771683818
1282	0.128996211988473
1283	0.129040325936857
1284	0.129314152606788
1285	0.129357176913535
1286	0.129398234638255
1287	0.129561431320782
1288	0.129469210063192
1289	0.129210981617096
1290	0.129010547491567
1291	0.128988418394775
1292	0.128953859871407
1293	0.128831537826126
1294	0.128823391667793
1295	0.128951298807017
1296	0.129025968894963
1297	0.128940895830241
1298	0.128984021989738
1299	0.129104825755846
1300	0.129165797319134
1301	0.129197239828271
1302	0.129034788075159
1303	0.129048977521442
1304	0.128869500291957
1305	0.128836666793015
1306	0.128979809797253
1307	0.129400369473368
1308	0.12954721177512
1309	0.129347292349639
1310	0.129186302802859
1311	0.12895868579615
1312	0.128748117659527
1313	0.128669320776808
1314	0.128776498734896
1315	0.129089962795069
1316	0.129170819937595
1317	0.129032169795001
1318	0.128848447996277
1319	0.128689391862241
1320	0.128770192428642
1321	0.128833193311993
1322	0.12876628994122
1323	0.128687411386722
1324	0.128560721095977
1325	0.12849463966794
1326	0.128491382249373
1327	0.128506632820784
1328	0.128570177023149
1329	0.128636759682636
1330	0.128644620098974
1331	0.128762073391695
1332	0.128611460181034
1333	0.128316881079547
1334	0.128055113728718
1335	0.127867807591027
1336	0.127998600238104
1337	0.128175376551938
1338	0.127997860721032
1339	0.127670347509936
1340	0.127425501428669
1341	0.127214945190116
1342	0.127054794026117
1343	0.127098270383237
1344	0.127129946816253
1345	0.1267688085942
1346	0.126324780095128
1347	0.125990221875593
1348	0.125481764378951
1349	0.125134242933054
1350	0.124961433185715
1351	0.124514138236518
1352	0.123972846809899
1353	0.123485164249303
1354	0.123000561808611
1355	0.122494319400269
1356	0.121990695577155
1357	0.121541929187629
1358	0.121135760728843
1359	0.120590474761058
1360	0.119971058625394
1361	0.119586422860989
1362	0.119180202563386
1363	0.118545721584602
1364	0.118057812715162
1365	0.117584693342925
1366	0.116830908481074
1367	0.116288939211089
1368	0.115967577042968
1369	0.115304847874081
1370	0.114461997162266
1371	0.113713267845351
1372	0.1130381999102
1373	0.112484893442224
1374	0.11201295176034
1375	0.111354914804343
1376	0.110602242206279
1377	0.10997742824059
1378	0.109375657995588
1379	0.108991513503646
1380	0.108688580062559
1381	0.108104421296249
1382	0.107462647574997
1383	0.107025805419739
1384	0.10676388301743
1385	0.106396626365436
1386	0.106050489440584
1387	0.10603176833163
1388	0.105925637358536
1389	0.105713966151209
1390	0.105545115793003
1391	0.105693927004237
1392	0.105750439940842
1393	0.105682797427824
1394	0.105782549027677
1395	0.105894327740481
1396	0.105856245624187
1397	0.105832404279009
1398	0.105758331282082
1399	0.105645469894789
1400	0.105627753624209
1401	0.105589251086222
1402	0.105634160633293
1403	0.105793543224579
1404	0.105743959523517
1405	0.10556680055926
1406	0.105480228110973
1407	0.105518507104285
1408	0.105543092048034
1409	0.105454313642516
1410	0.105531947992022
1411	0.105743244755639
1412	0.105874356575509
1413	0.106069536109499
1414	0.106344411155336
1415	0.106464843789139
1416	0.106579199049261
1417	0.106872838283973
1418	0.107078466437228
1419	0.107054305410009
1420	0.107079373139416
1421	0.107261686941445
1422	0.107346309834221
1423	0.107347361744057
1424	0.107540008449599
1425	0.107843669530375
1426	0.107975892620797
1427	0.108214403118574
1428	0.108462990240031
1429	0.108666525186266
1430	0.109062151109564
1431	0.10942891056838
1432	0.10991434166625
1433	0.110529482714277
1434	0.110773025254282
1435	0.111009795436332
1436	0.111573790367027
1437	0.112028264555394
1438	0.112356634639365
1439	0.112736136804061
1440	0.11307660317946
1441	0.113213454078589
1442	0.113452295989649
1443	0.113975453755547
1444	0.114261744018795
1445	0.114552495362613
1446	0.115055186052034
1447	0.115189875969363
1448	0.115233123534753
1449	0.115611905419442
1450	0.115968949252404
1451	0.116179986884967
1452	0.116463732618339
1453	0.116762657486234
1454	0.116950290542847
1455	0.117181526292569
1456	0.117528940245209
1457	0.117778188107758
1458	0.117914073769289
1459	0.118085949449124
1460	0.118180640495493
1461	0.118255953354931
1462	0.118196019485549
1463	0.118307808856156
1464	0.118508536008046
1465	0.118657204905887
1466	0.118859726377661
1467	0.119059610767555
1468	0.119139943323574
1469	0.119253306556812
1470	0.1195005082532
1471	0.119754958715982
1472	0.119915629246259
1473	0.120125236621097
1474	0.120320293996636
1475	0.120340662168355
1476	0.120498061948689
1477	0.120744479551161
1478	0.120826842227818
1479	0.120954485406065
1480	0.12109865868934
1481	0.121137993779593
1482	0.121250394421875
1483	0.121475217616881
1484	0.12171609259244
1485	0.121879303916431
1486	0.122033160345234
1487	0.122169469581274
1488	0.122197053148593
1489	0.122323507547971
1490	0.12247744275921
1491	0.122553183084262
1492	0.122746980682796
1493	0.122933054238356
1494	0.123063168996509
1495	0.123160178162775
1496	0.123161326322162
1497	0.123299846834382
1498	0.123408414909451
1499	0.123516617144716
1500	0.123794579189504
1501	0.123773486451278
1502	0.123719045835576
1503	0.123958711505238
1504	0.124105329962061
1505	0.124161408551528
1506	0.124238544421238
1507	0.124250648919391
1508	0.124304456737421
1509	0.124488428972969
1510	0.124708162897337
1511	0.124791153801174
1512	0.124718711094739
1513	0.124700911342404
1514	0.124773913620299
1515	0.124938168040016
1516	0.125103537518669
1517	0.125351981202864
1518	0.125481335867378
1519	0.125600001767991
1520	0.125708368273606
1521	0.125716124807026
1522	0.125780165891909
1523	0.1258667811225
1524	0.125956037844154
1525	0.126046223893429
1526	0.126305633110029
1527	0.126558787076203
1528	0.126609689138086
1529	0.126678534379801
1530	0.126798416152272
1531	0.126744915661355
1532	0.126595700242679
1533	0.126753913475382
1534	0.126948399669679
1535	0.126930992885038
1536	0.127102193616588
1537	0.1271461618483
1538	0.127101213947941
1539	0.127223410045628
1540	0.127297901116051
1541	0.127383893757032
1542	0.127507561168533
1543	0.127652005238636
1544	0.12785074748612
1545	0.128105773766209
1546	0.12817408160169
1547	0.128179973191003
1548	0.128362461599478
1549	0.128477046643472
1550	0.128471253741833
1551	0.128502698861558
1552	0.128602247645092
1553	0.128635669638389
1554	0.128562383840293
1555	0.128501897767719
1556	0.128552665910339
1557	0.128608640514602
1558	0.128554083822807
1559	0.128549310541397
1560	0.128640171737924
1561	0.128740529784441
1562	0.128846411588308
1563	0.128967399723681
1564	0.129028900837545
1565	0.12893452535433
1566	0.128849550788902
1567	0.128949700498886
1568	0.129122156331104
1569	0.129128408506185
1570	0.129093466285747
1571	0.129093530563073
1572	0.128909714313816
1573	0.128863815987552
1574	0.129102479512124
1575	0.129271826255318
1576	0.129327681268448
1577	0.129376365699683
1578	0.129339482408825
1579	0.129142793610115
1580	0.129097589701848
1581	0.129345158440222
1582	0.129424414489355
1583	0.129361804232317
1584	0.129420573885978
1585	0.129347054834118
1586	0.129347812661658
1587	0.129489134112686
1588	0.129487806446183
1589	0.129502654512553
1590	0.129333930033807
1591	0.129133970661401
1592	0.129331432617153
1593	0.129399163722195
1594	0.129341076198301
1595	0.129459743746793
1596	0.129275218029853
1597	0.128997408914362
1598	0.129158063701164
1599	0.129300936363889
1600	0.129108492062362
1601	0.12896652754257
1602	0.128843974337982
1603	0.128582086467716
1604	0.128493073898133
1605	0.12860867572248
1606	0.128518328735557
1607	0.128365862240249
1608	0.12841354929154
1609	0.128314660826501
1610	0.128037369682859
1611	0.127746318459029
1612	0.127531264216854
1613	0.127301863307768
1614	0.126793568550556
1615	0.126369772596841
1616	0.126051914305593
1617	0.125419938398407
1618	0.12489418546794
1619	0.12457375022809
1620	0.124045410512651
1621	0.123456448976975
1622	0.123054263033126
1623	0.122771557234967
1624	0.122295233294429
1625	0.121727972060115
1626	0.121421854408763
1627	0.12116126602287
1628	0.120986581174895
1629	0.12099895530695
1630	0.120840386129391
1631	0.120647830808071
1632	0.12056712079027
1633	0.12041513693454
1634	0.120167835943583
1635	0.119877193771941
1636	0.119546032910623
1637	0.119241583378778
1638	0.118870324779747
1639	0.118287390346319
1640	0.117606527674006
1641	0.116839558171967
1642	0.116052490988876
1643	0.115168752398705
1644	0.113857621405806
1645	0.112356135048919
1646	0.110877883891302
1647	0.109010506850204
1648	0.106946778384121
1649	0.1048405360042
1650	0.102374363639446
1651	9.96176773923843E-02
1652	9.68416010959314E-02
1653	9.41861913989266E-02
1654	0.091456840590915
1655	8.88036515356122E-02
1656	8.66563445846629E-02
1657	8.47222410021067E-02
1658	8.28547231437119E-02
1659	8.14242044908265E-02
1660	8.02939892253867E-02
1661	7.91529713843622E-02
1662	7.82684741034924E-02
1663	7.79051220809153E-02
1664	7.76768590284455E-02
1665	7.72488993545506E-02
1666	7.68442841061384E-02
1667	7.65994429414084E-02
1668	7.62133973840184E-02
1669	7.59066640754906E-02
1670	7.59372850277524E-02
1671	0.075859464421094
1672	7.53566405155828E-02
1673	7.48195287099588E-02
1674	7.43924759125398E-02
1675	7.37540212810824E-02
1676	0.073127144401717
1677	0.072638539997258
1678	7.16958006456151E-02
1679	0.070228965029544
1680	6.90363563287212E-02
1681	6.78402169469418E-02
1682	6.62285255074378E-02
1683	6.46394190794087E-02
1684	6.29356919800383E-02
1685	6.10911639160933E-02
1686	5.93914950680781E-02
1687	5.78074005261468E-02
1688	5.60618980612667E-02
1689	5.39570806901817E-02
1690	0.051949030409187
1691	5.00612153827561E-02
1692	4.81516285720621E-02
1693	4.65984546418618E-02
1694	4.51523740405264E-02
1695	0.043466942335043
1696	4.17627036783451E-02
1697	4.03848647055399E-02
1698	3.89944024996556E-02
1699	3.73644542664008E-02
1700	3.58471480277661E-02
1701	3.43256826672136E-02
1702	0.032999098045187
1703	3.16824276357028E-02
1704	3.05728995744721E-02
1705	2.92575142301794E-02
1706	2.75200873941058E-02
1707	2.63630455860395E-02
1708	2.57209102311788E-02
1709	2.48198155004681E-02
1710	2.39602854482603E-02
1711	2.31753190153309E-02
1712	2.20352055537857E-02
1713	2.15058230730317E-02
1714	2.14829133049408E-02
1715	2.15021444567404E-02
1716	2.17220685134181E-02
1717	2.22354309779386E-02
1718	2.30608888341747E-02
1719	2.37396193219674E-02
1720	2.45173158730906E-02
1721	2.53459858894031E-02
1722	2.63451181141537E-02
1723	2.77369805255866E-02
1724	2.93129685019284E-02
1725	3.07105468974101E-02
1726	3.18681232724639E-02
1727	3.30044611383805E-02
1728	0.034311662579695
1729	3.54784767615516E-02
1730	3.65255415861047E-02
1731	3.71884517559735E-02
1732	3.76048701283685E-02
1733	0.038399866486041
1734	0.038980130935772
1735	3.95039927880626E-02
1736	3.99982855260394E-02
1737	4.00625188823144E-02
1738	4.02834360010911E-02
1739	0.040761340091204
1740	4.09449109356992E-02
1741	4.06888936524849E-02
1742	4.06421447288393E-02
1743	4.07760808562607E-02
1744	4.07484562992323E-02
1745	4.11346719941901E-02
1746	4.15717080633388E-02
1747	4.12896090933686E-02
1748	4.11170875959933E-02
1749	4.11698300594539E-02
1750	4.12292804118566E-02
1751	4.18057866842238E-02
1752	4.20269058891494E-02
1753	4.17856947128878E-02
1754	4.18606680357716E-02
1755	4.17283329594842E-02
1756	0.042250030422407
1757	4.35602385792395E-02
1758	4.42345040919043E-02
1759	4.48809207896633E-02
1760	4.56204058933556E-02
1761	4.59706887272435E-02
1762	4.66922293609272E-02
1763	4.79140397799434E-02
1764	4.88620592655226E-02
1765	0.049675124018935
1766	5.05693446270402E-02
1767	5.14640293823817E-02
1768	5.24314034519757E-02
1769	5.34319400180877E-02
1770	5.44510683263559E-02
1771	5.55720631551836E-02
1772	5.63149550489093E-02
1773	5.67364710215704E-02
1774	5.75221112437198E-02
1775	5.85380116029532E-02
1776	5.97198701519198E-02
1777	6.08086970268869E-02
1778	6.13462263665692E-02
1779	6.18809402005497E-02
1780	6.25304886297569E-02
1781	6.30649758649238E-02
1782	6.38064505619906E-02
1783	6.44238007828028E-02
1784	6.48125308138731E-02
1785	6.54247085750946E-02
1786	6.62930011364513E-02
1787	6.68539827502243E-02
1788	6.72042025176772E-02
1789	6.77440458955626E-02
1790	6.80812549803218E-02
1791	6.87035855405993E-02
1792	0.070022350489016
1793	7.04996357508074E-02
1794	7.03428900414411E-02
1795	7.08349034753547E-02
1796	0.071255780484572
1797	7.16572849367911E-02
1798	7.27680981717158E-02
1799	7.29286846801725E-02
1800	7.20263542728592E-02
1801	7.61248454473497E-02
1802	0.076034790518622
1803	7.63428308406628E-02
1804	0.076965302438098
1805	7.72551084973578E-02
1806	7.74478619085239E-02
1807	7.76805172579259E-02
1808	7.78591983249357E-02
1809	7.76933947667231E-02
1810	7.79846042479867E-02
1811	7.84786338958884E-02
1812	0.078655528582016
1813	7.89791066944977E-02
1814	7.88508448594415E-02
1815	7.84950168073412E-02
1816	7.85203000862727E-02
1817	7.85148581110358E-02
1818	7.83894196784778E-02
1819	7.84134472137421E-02
1820	7.87900374511677E-02
1821	7.91362731516795E-02
1822	7.91161247938675E-02
1823	7.92375103920122E-02
1824	7.96540471127948E-02
1825	7.97138510016245E-02
1826	7.99441255648079E-02
1827	8.03683746652086E-02
1828	8.10583630774849E-02
1829	8.15158415752188E-02
1830	8.17770777920667E-02
1831	8.20136989028114E-02
1832	0.08231061512928
1833	8.26046288352028E-02
1834	8.33931699955534E-02
1835	8.45811890428429E-02
1836	0.085410040751939
1837	8.61219510419987E-02
1838	8.67667064757151E-02
1839	8.72682267334663E-02
1840	8.77342446095882E-02
1841	8.81869561124067E-02
1842	8.89204902310386E-02
1843	8.95112159201925E-02
1844	9.00862444401015E-02
1845	9.08643061323901E-02
1846	9.13822858014118E-02
1847	9.18192313805182E-02
1848	9.20581748409048E-02
1849	9.25130458978854E-02
1850	9.28732556146389E-02
1851	9.34607900681146E-02
1852	9.42696950381302E-02
1853	9.47729963527483E-02
1854	9.48690132899119E-02
1855	9.53753166945331E-02
1856	9.58044429097432E-02
1857	9.60414412834716E-02
1858	0.096645422012471
1859	9.78706717779169E-02
1860	9.83038779326811E-02
1861	0.098326670631769
1862	9.88250466208695E-02
1863	9.92112599119657E-02
1864	9.93956153439439E-02
1865	9.98434663188608E-02
1866	0.100363432494687
1867	0.10070461127193
1868	0.100676883850052
1869	0.100923247854494
1870	0.101318099790451
1871	0.101614957465158
1872	0.101881170657365
1873	0.102202922761259
1874	0.102504471064087
1875	0.102660219583992
1876	0.102705131450087
1877	0.102877695104411
1878	0.103026352521244
1879	0.103197425014304
1880	0.103226676243682
1881	0.103135653644763
1882	0.103212960418111
1883	0.103223827586853
1884	0.103376480532443
1885	0.103692912534608
1886	0.103536858492922
1887	0.103052274791318
1888	0.102498322420699
1889	0.101897056170267
1890	0.10114356715473
1891	0.100463100052107
1892	9.96640788982098E-02
1893	9.90260791291124E-02
1894	9.84932420981289E-02
1895	9.78335644702009E-02
1896	9.73461085713126E-02
1897	9.70145031657663E-02
1898	9.66598130368502E-02
1899	9.65727747713291E-02
1900	9.64116509766437E-02
1901	9.62360592699819E-02
1902	9.62478769875823E-02
1903	9.62314538936806E-02
1904	9.64689894150888E-02
1905	9.71114185851679E-02
1906	9.75730988425348E-02
1907	9.79728093811658E-02
1908	9.86123178698428E-02
1909	9.93018893139794E-02
1910	9.99103586416356E-02
1911	0.100397031145867
1912	0.100954301305547
1913	0.101324899889022
1914	0.101379663216431
1915	0.101621998470542
1916	0.101922159876092
1917	0.102176724362417
1918	0.102462362876858
1919	0.102724444572272
1920	0.103073552481552
1921	0.103169690639297
1922	0.103282212310287
1923	0.103292192895341
1924	0.103258248191386
1925	0.103049998504741
1926	0.102995312119837
1927	0.102992665025473
1928	0.102953892101795
1929	0.102953662512654
1930	0.102913903506546
1931	0.10285750264541
1932	0.102691315941263
1933	0.102793071988756
1934	0.102864745669686
1935	0.102698353108766
1936	0.102471821003031
1937	0.102238982914912
1938	0.101631340579541
1939	0.101470453753011
1940	0.10173237259427
1941	0.101631202339682
1942	0.10140375180396
1943	0.10134223292255
1944	0.101241041200401
1945	0.10106110055731
1946	0.101075053639846
1947	0.101265684105733
1948	0.101485186395549
1949	0.101719667913426
1950	0.101980724103879
1951	0.102482605800373
1952	0.102731343311701
1953	0.102663783645715
1954	0.102943207465802
1955	0.103406766860325
1956	0.103754153837244
1957	0.10418294717297
1958	0.104579925600205
1959	0.105168246604588
1960	0.105816757574386
1961	0.106281183481428
1962	0.106894227791846
1963	0.107363867539789
1964	0.107461781910721
1965	0.107848524243496
1966	0.108520447790757
1967	0.108970122573186
1968	0.109293236692714
1969	0.109703416905874
1970	0.110068226334374
1971	0.110470389055451
1972	0.111000744187898
1973	0.111470372873404
1974	0.111860253255044
1975	0.112198584018754
1976	0.112526054663075
1977	0.112884533551676
1978	0.113008200319807
1979	0.112822858123784
1980	0.112980518002599
1981	0.113171271126837
1982	0.113344207377417
1983	0.11371704575881
1984	0.114079277953579
1985	0.114428319927914
1986	0.114622971702014
1987	0.114899535583774
1988	0.115344693842303
1989	0.115609233620481
1990	0.115657028998382
1991	0.11591025511482
1992	0.116294907840247
1993	0.116548509011999
1994	0.11682980172408
1995	0.117047380388447
1996	0.117149187563254
1997	0.117274827067637
1998	0.11730257692488
1999	0.117474711444806
2000	0.117704376753067
2001	0.118081655952922
2002	0.118106749160277
2003	0.117950498103252
2004	0.118119913990029
2005	0.118185956763309
2006	0.118343223544071
2007	0.118801909375454
2008	0.119215847353172
2009	0.119521274118756
2010	0.119870254126974
2011	0.120480644113718
2012	0.120927675651882
2013	0.121251459070798
2014	0.121513023572614
2015	0.121723175612227
2016	0.12193663387481
2017	0.122020013129649
2018	0.121835371575618
2019	0.121994602655561
2020	0.122340074216762
2021	0.122469526536481
2022	0.122658342254683
2023	0.122815991708754
2024	0.122867826952876
2025	0.122834191191948
2026	0.122695661026257
2027	0.122731988008479
2028	0.122729211479835
2029	0.122721952709465
2030	0.122780548459755
2031	0.123064651436831
2032	0.123243999851997
2033	0.123413629594954
2034	0.123399427748681
2035	0.123336497553671
2036	0.123323908776091
2037	0.122998113514184
2038	0.123022807576539
2039	0.123358154438187
2040	0.123603924122488
2041	0.12397181457873
2042	0.124233705708511
2043	0.124513141922524
2044	0.124705744682411
2045	0.124716635120898
2046	0.124826584654187
2047	0.125011606799386
2048	0.125227167237877
2049	0.12543567957767
2050	0.125713408863037
2051	0.126002379285698
2052	0.126342418996073
2053	0.126535645755867
2054	0.126677938342228
2055	0.126892375326103
2056	0.127097140724126
2057	0.12718191443957
2058	0.127366570328952
2059	0.127388289808613
2060	0.126975198865656
2061	0.126850854034464
2062	0.126886816971756
2063	0.126968975243715
2064	0.126837138965564
2065	0.1266396027481
2066	0.126662112508909
2067	0.126677892969497
2068	0.126592131488914
2069	0.126745567985945
2070	0.126666390055376
2071	0.126166585436872
2072	0.12592444386325
2073	0.125911166878385
2074	0.125727688697688
2075	0.125529935978242
2076	0.125265002694493
2077	0.12477191065366
2078	0.124460332644334
2079	0.124344342468244
2080	0.123982392826969
2081	0.123668219068731
2082	0.123283579007964
2083	0.123234493911117
2084	0.123334549210548
2085	0.123294119533534
2086	0.123480967594819
2087	0.123532972676758
2088	0.12321323378046
2089	0.123251692465847
2090	0.123737677797587
2091	0.12386258574306
2092	0.123824431354091
2093	0.123911328939629
2094	0.12386528906252
2095	0.123892506627324
2096	0.124253768137273
2097	0.124346952380656
2098	0.123850175557772
2099	0.123541296029481
2100	0.123567802162046
2101	0.123800870170747
2102	0.12351350801989
2103	0.123318350086389
2104	0.123120557992712
2105	0.122525307519539
2106	0.121915674448249
2107	0.12152369778393
2108	0.121061480940654
2109	0.120279002861836
2110	0.119478234682629
2111	0.118836340590904
2112	0.118174284994102
2113	0.117404881601492
2114	0.116408020183253
2115	0.115409579441019
2116	0.114324650847059
2117	0.11315743258026
2118	0.112036696171528
2119	0.110892885212406
2120	0.110144544753822
2121	0.108794139726886
2122	0.107097317500895
2123	0.105265304283143
2124	0.103053104419951
2125	0.101117302544706
2126	9.92803629096857E-02
2127	0.097068650073592
2128	9.49038202695939E-02
2129	9.24262300589252E-02
2130	8.93312609692927E-02
2131	8.65222063595798E-02
2132	8.39020020782223E-02
2133	8.10083622495311E-02
2134	7.76870173924613E-02
2135	7.48538140893691E-02
2136	7.19674914062106E-02
2137	6.92549785007995E-02
2138	6.73357045386372E-02
2139	6.57028680963188E-02
2140	6.46665801971422E-02
2141	6.40433625172705E-02
2142	6.40888425670545E-02
2143	6.46900481063536E-02
2144	6.58774191541147E-02
2145	6.81026531729014E-02
2146	6.97924199778708E-02
2147	7.19100679078941E-02
2148	7.37650193138501E-02
2149	7.56392143131125E-02
2150	7.70232352747202E-02
2151	7.85178573694267E-02
2152	7.93562426197709E-02
2153	7.93974059145682E-02
2154	7.93970898785613E-02
2155	7.91150126651113E-02
2156	7.85868349228893E-02
2157	7.75057430645095E-02
2158	7.66624379944255E-02
2159	7.54752959622455E-02
2160	7.46241912921547E-02
2161	0.074266196646663
2162	7.42090591921441E-02
2163	7.44169199932132E-02
2164	7.48472494287762E-02
2165	0.075945427320039
2166	7.75649544200336E-02
2167	7.92357268517799E-02
2168	8.15785247825161E-02
2169	8.37108687178154E-02
2170	8.58899366030928E-02
2171	8.80000405411066E-02
2172	9.03122716845393E-02
2173	9.23903508213388E-02
2174	9.45641647516009E-02
2175	9.61314051396658E-02
2176	9.73396840655661E-02
2177	9.84148470846835E-02
2178	9.91884687079811E-02
2179	9.95850886186858E-02
2180	0.099684419979902
2181	9.96867331390639E-02
2182	9.92089676737902E-02
2183	9.86346520609166E-02
2184	9.78529002474796E-02
2185	9.71965449463566E-02
2186	0.096640929265104
2187	9.59236046433551E-02
2188	9.52128552323657E-02
2189	9.44763242571252E-02
2190	9.43284876450668E-02
2191	9.40648308645808E-02
2192	9.44645397193963E-02
2193	9.60532703147527E-02
2194	9.66304611134351E-02
2195	9.70717120801235E-02
2196	9.73972043953274E-02
2197	0.097244587308676
2198	9.72860943223531E-02
2199	9.76407042987208E-02
2200	9.74099299232538E-02
2201	0.096752326152512
2202	9.63045089051592E-02
2203	0.095669303199184
2204	9.49103997048066E-02
2205	9.40514041471444E-02
2206	9.33604322910999E-02
2207	9.25188988946015E-02
2208	9.18305995191917E-02
2209	9.16469656763109E-02
2210	9.10927953747258E-02
2211	9.03059462114247E-02
2212	8.94255525722034E-02
2213	8.86143490297865E-02
2214	8.76046689042964E-02
2215	8.75081310130937E-02
2216	8.76290676948963E-02
2217	8.73392917164144E-02
2218	8.73197036411844E-02
2219	0.086992262114277
2220	8.61459747037286E-02
2221	8.55228039560279E-02
2222	8.51605400669925E-02
2223	0.084402424069829
2224	8.36813790144351E-02
2225	8.22136919432664E-02
2226	7.98742556451729E-02
2227	7.83378010887414E-02
2228	7.69305205238526E-02
2229	7.49571739285655E-02
2230	7.31072614003949E-02
2231	0.071314456493928
2232	6.90028464470377E-02
2233	6.66348494264492E-02
2234	6.44922497558669E-02
2235	6.23451383239796E-02
2236	5.96956527099154E-02
2237	5.73416934668587E-02
2238	5.55728706697987E-02
2239	5.35174283061875E-02
2240	5.13522695661605E-02
2241	4.88929088407277E-02
2242	4.63901692970609E-02
2243	4.36676532953388E-02
2244	4.04353683782842E-02
2245	3.73087275394125E-02
2246	3.43972481135341E-02
2247	0.031867597192326
2248	2.96536981272811E-02
2249	2.73539872876652E-02
2250	2.53169093458183E-02
2251	2.33973921966968E-02
2252	2.16678313502282E-02
2253	2.04521360054888E-02
2254	1.85441759956727E-02
2255	1.63097001450279E-02
2256	0.01449996374375
2257	1.22610732851627E-02
2258	1.09783267824414E-02
2259	1.06447217862284E-02
2260	9.64657027838271E-03
2261	8.64547174657665E-03
2262	7.88356299758322E-03
2263	7.04327828652688E-03
2264	6.27535661317392E-03
2265	5.87684784700979E-03
2266	5.18618966361547E-03
2267	4.22530477617841E-03
2268	3.45472283252246E-03
2269	2.64772498729773E-03
2270	2.12952632482195E-03
2271	1.44059873282991E-03
2272	1.43427647244923E-03
2273	2.60984624484658E-03
2274	2.58086124670723E-03
2275	2.00346914976662E-03
2276	2.07422893021115E-03
2277	1.66966328878991E-03
2278	1.60112534188908E-03
2279	2.77255874079464E-03
2280	2.98445525761952E-03
2281	2.28711576589533E-03
2282	2.02405109106103E-03
2283	1.76690601327728E-03
2284	1.56065937794027E-03
2285	1.44342895431304E-03
2286	1.33106619326711E-03
2287	1.15986095380147E-03
2288	1.04462182227298E-03
2289	7.85730401146997E-04
2290	1.0971277309435E-03
2291	1.42946935608266E-03
2292	1.33999501959932E-03
2293	1.01938089793114E-03
2294	9.70622673042131E-04
2295	1.49667983711642E-03
2296	1.77353515295623E-03
2297	2.02891866758698E-03
2298	2.3074268162121E-03
2299	2.32101512129562E-03
2300	1.84087196306411E-03
2301	1.47230135205397E-03
2302	1.01177977244198E-03
2303	9.22121175217168E-04
2304	9.09967366415271E-04
2305	5.18742736016751E-04
2306	1.69482157563639E-04
2307	1.38010153131286E-04
2308	-3.93733232862203E-04
2309	-2.17343080353231E-04
2310	9.61883068982973E-04
2311	1.59689871488142E-03
2312	2.35865434789501E-03
2313	2.4159650125338E-03
2314	1.96246483003067E-03
2315	1.9116870374167E-03
2316	1.48763273367737E-03
2317	1.34956878489469E-03
2318	1.90253783027253E-03
2319	1.73765765258654E-03
2320	7.6647591911496E-04
2321	6.11681212744073E-04
2322	7.07684017301366E-04
2323	7.91404394922501E-04
2324	1.34604912893412E-03
2325	1.57258797818552E-03
2326	1.91204146568081E-03
2327	1.48654361143181E-03
2328	1.07851064173858E-04
2329	1.63579800476544E-05
2330	-4.55191075968002E-05
2331	-3.98763960019678E-05
2332	1.13185900854674E-03
2333	1.73430841417424E-03
2334	1.90624202517697E-03
2335	1.9566460297292E-03
2336	1.94686971062777E-03
2337	2.07825655719044E-03
2338	2.01372631800975E-03
2339	1.80133355188717E-03
2340	1.5105767156371E-03
2341	1.66410087137089E-03
2342	1.86318608629615E-03
2343	1.76368673896151E-03
2344	2.27593423198561E-03
2345	2.37144451567333E-03
2346	1.61164757616569E-03
2347	1.14818508396767E-03
2348	5.45464661463621E-04
[truncated: 152 more rows]
