# Supplementary material for: Machine learning-assisted non-destructive plasticizer identification and quantification in historical PVC objects based on IR spectroscopy
Source: Sci Rep. 2022 Mar 23;12:5017. doi: 10.1038/s41598-022-08862-1 (PMC8943100; doi:10.1038/s41598-022-08862-1)
Supplement: Supplementary file 1 — Supplementary Information 1. [file 41598_2022_8862_MOESM1_ESM.zip › Plasticizers_PVC_data/NIR_all/P181_idle.txt]

Wavelength	C:\Documents and Settings\All Users\Application Data\ASD\Indico Pro\Projects\David\P181_idle.txt
350	0.834493571478143
351	0.866374923738146
352	0.845775859669437
353	0.830727900058603
354	0.8247883096376
355	0.814804400253266
356	0.819060789885911
357	0.834659037816278
358	0.852109531249426
359	0.848272415142557
360	0.840334308540294
361	0.843216806172659
362	0.855891671598497
363	0.863899604491883
364	0.862371282355183
365	0.862007713889435
366	0.860150171454636
367	0.858501792940155
368	0.863803853840288
369	0.874194786738331
370	0.884780574388921
371	0.88807496634617
372	0.886639221042532
373	0.882912085491995
374	0.879925864549848
375	0.88734388490852
376	0.894937655281574
377	0.893672743328796
378	0.891984589487158
379	0.896212684556099
380	0.905769236000007
381	0.904101132291894
382	0.902333335688105
383	0.905954265058276
384	0.915898696034748
385	0.920000475242978
386	0.919634488107624
387	0.925349291213775
388	0.924538284076247
389	0.921729419094803
390	0.926021576045482
391	0.93033770988863
392	0.935294738572331
393	0.941578076454406
394	0.943209032054279
395	0.941864594331336
396	0.940129260578042
397	0.941055633035363
398	0.945154022605059
399	0.950583389100953
400	0.951538258641502
401	0.95303531984174
402	0.955867112767126
403	0.958510639574326
404	0.961181947526186
405	0.96378486181793
406	0.966156510167028
407	0.968758937875958
408	0.971069634999082
409	0.972333532155393
410	0.970950166767259
411	0.970985850714771
412	0.974199282299769
413	0.976425411857696
414	0.977728724870362
415	0.977786620101512
416	0.974877889470911
417	0.975258513702908
418	0.97855777736245
419	0.980223279988312
420	0.980790328357746
421	0.981270594417268
422	0.982975675336452
423	0.986432687884176
424	0.989745823320071
425	0.991311159544997
426	0.99294388447395
427	0.994329477864223
428	0.9953404481789
429	0.996751834887372
430	0.997886782950974
431	0.998448048818946
432	0.998416781920376
433	0.998612528805928
434	0.999129037710334
435	0.999631743346933
436	0.999936946686335
437	0.999925244563133
438	0.999591610186155
439	0.999611509169395
440	0.999984601853424
441	1.00066193543087
442	1.00210460707024
443	1.00331550237721
444	1.00391352384323
445	1.00500611729777
446	1.00616608402039
447	1.00740096225861
448	1.00934411533251
449	1.01055483132638
450	1.01095412411483
451	1.01119464933054
452	1.01176679952364
453	1.0123569759415
454	1.01248878595459
455	1.01262992426177
456	1.01285881743775
457	1.0130150972836
458	1.01219753069855
459	1.01130860225876
460	1.01094905780037
461	1.01123712387039
462	1.01157534906317
463	1.01173222103263
464	1.01174389991116
465	1.01180549020486
466	1.01201937742512
467	1.01244166495761
468	1.01305972091014
469	1.01365749187704
470	1.01409445753944
471	1.01495842053804
472	1.01561727191385
473	1.0157723694221
474	1.01622699106054
475	1.01666693645482
476	1.01687406852633
477	1.01666512404537
478	1.01638029700242
479	1.01618214015793
480	1.0161489057677
481	1.01582624372663
482	1.01531398397441
483	1.01482197761187
484	1.01387654459988
485	1.01316686598387
486	1.01311316200787
487	1.01269818375996
488	1.01231275939552
489	1.01210921562094
490	1.01167808219161
491	1.01182582865871
492	1.01225441619306
493	1.01170244330534
494	1.0115059331941
495	1.01168848038398
496	1.01179915546786
497	1.01147455644209
498	1.0114070726583
499	1.01202974227093
500	1.01168054135599
501	1.01119573793943
502	1.01100991415749
503	1.01032861086106
504	1.00967125856986
505	1.00920458215447
506	1.00879474272862
507	1.00816554115931
508	1.00737685109047
509	1.00665013449822
510	1.005994165878
511	1.00530584789967
512	1.00454396931904
513	1.00426154445858
514	1.00384219736154
515	1.00297164653839
516	1.00228177016842
517	1.00177764783397
518	1.00139275433306
519	1.00095344630218
520	1.00056815281845
521	1.00012116123567
522	0.999403213684136
523	0.999141774106332
524	0.998989717610987
525	0.998460804489025
526	0.998113691643908
527	0.997699294413603
528	0.997042152929587
529	0.996352380664632
530	0.995826552767459
531	0.99541319830259
532	0.994686225610318
533	0.99394949880597
534	0.993271678516816
535	0.992609239721205
536	0.991902737901824
537	0.991147735114852
538	0.99035388505653
539	0.989515715302977
540	0.988724979152405
541	0.988041007881108
542	0.987439095226114
543	0.986826537409964
544	0.986191741233454
545	0.985659423253595
546	0.98505075214663
547	0.984395156786727
548	0.983843280735104
549	0.983453265477196
550	0.983048432135199
551	0.982447583038615
552	0.981929975870841
553	0.981568210506266
554	0.981328740377532
555	0.980941206564673
556	0.980620785784718
557	0.980367757076116
558	0.979845728190797
559	0.979384027908504
560	0.979045167550592
561	0.978759494235223
562	0.978352411294238
563	0.977942731134333
564	0.977672172848583
565	0.977278945205917
566	0.97687338379377
567	0.976520715650861
568	0.976056211079867
569	0.975610968853818
570	0.975226985250155
571	0.974831961401449
572	0.974612711634979
573	0.974508367204519
574	0.974329210509407
575	0.973976628433455
576	0.973674219393273
577	0.973642352270447
578	0.973670558335512
579	0.973658991516089
580	0.973661468567906
581	0.974057735124668
582	0.974733842864384
583	0.975431899498445
584	0.975723521423347
585	0.975748484287634
586	0.975683923024574
587	0.975720123982038
588	0.975544511662956
589	0.975424544913085
590	0.975552262049371
591	0.975331363661515
592	0.97514690178807
593	0.97513825308019
594	0.974907715031583
595	0.974604287196861
596	0.974268610903712
597	0.973884868409726
598	0.973344426154771
599	0.973005890393279
600	0.973245391515183
601	0.973377937518764
602	0.973380910604161
603	0.973357684663526
604	0.973520936693128
605	0.973781731439833
606	0.974121455536063
607	0.97462500680175
608	0.975019542368082
609	0.975346000285979
610	0.97582369754641
611	0.976372481741329
612	0.977387654287805
613	0.979211166630856
614	0.980966079372318
615	0.98232302361368
616	0.983339235758992
617	0.984751318352501
618	0.98593672761359
619	0.986779599703366
620	0.987582851148847
621	0.988119201049851
622	0.988512785811842
623	0.988992862407708
624	0.98958386480832
625	0.990301808975465
626	0.991113372138967
627	0.991870127873557
628	0.992736665457395
629	0.993698785171112
630	0.99453321288063
631	0.995561119051148
632	0.996805758459482
633	0.998154326780785
634	0.999263232421715
635	1.00026887924218
636	1.00135396843089
637	1.00249949351483
638	1.00352689814699
639	1.00440327779837
640	1.00535058338651
641	1.00625376677424
642	1.00706425309481
643	1.00775858519324
644	1.0084723129486
645	1.00910177981953
646	1.0095482681152
647	1.01013543738279
648	1.01078149995625
649	1.01139667943736
650	1.01194870719741
651	1.0124665557132
652	1.01293580617267
653	1.01330696425934
654	1.01347157642753
655	1.01366529569555
656	1.01416124492176
657	1.01450520226017
658	1.0149207495177
659	1.01554291329485
660	1.01607123382276
661	1.01643652521707
662	1.01671103125596
663	1.0171283562758
664	1.01779356009628
665	1.01854462764891
666	1.0191224984251
667	1.01964519566138
668	1.02021902856856
669	1.02091333714253
670	1.02167757284797
671	1.02253823391861
672	1.02342372696854
673	1.02411945118203
674	1.02481786081282
675	1.025581922873
676	1.02642003062689
677	1.02723411564697
678	1.02799894067819
679	1.02873857697206
680	1.02960675240764
681	1.030364551615
682	1.03098044075006
683	1.0317348820454
684	1.03254158908605
685	1.03332219385508
686	1.03398361059414
687	1.03440855880572
688	1.03492196131376
689	1.03570851244673
690	1.0360634227396
691	1.03627588531128
692	1.03655462917815
693	1.03697991682801
694	1.03726537505391
695	1.03740119587496
696	1.03751974965486
697	1.03767580959147
698	1.03794588268736
699	1.03828519364588
700	1.03817301320227
701	1.03792964940429
702	1.03780185574607
703	1.03795813983809
704	1.0378254128267
705	1.03747585448884
706	1.03729736060073
707	1.03731993911093
708	1.03734854955954
709	1.03724240667446
710	1.03726940795342
711	1.03725595611383
712	1.03711923557639
713	1.03688723457756
714	1.03681905695041
715	1.03685633566511
716	1.03680564459314
717	1.03683562426048
718	1.03696759280188
719	1.03714400253443
720	1.03711526416865
721	1.03710726222785
722	1.03719273666833
723	1.03725387239959
724	1.03737488612431
725	1.03753359444776
726	1.03769123710973
727	1.03805831259407
728	1.0384179030568
729	1.03862180417191
730	1.03886672457926
731	1.03918234060031
732	1.03948571411058
733	1.03957131529921
734	1.03979736979345
735	1.04011746545389
736	1.04035460265773
737	1.04038086254102
738	1.04048766680559
739	1.04082138922038
740	1.04112279926727
741	1.04145301779618
742	1.04168866744155
743	1.04158686296056
744	1.04175058717201
745	1.04204021054046
746	1.04218583179655
747	1.04229696963727
748	1.04234961980344
749	1.04234862306743
750	1.04234428076663
751	1.04249536513601
752	1.04261554238452
753	1.04236195556905
754	1.04213016277416
755	1.04192893148985
756	1.04174886539556
757	1.04179123399303
758	1.04180553801033
759	1.04173473451854
760	1.04176869553142
761	1.04153150101443
762	1.04113373175095
763	1.04084998853899
764	1.04072285706939
765	1.04050914516769
766	1.04013377302271
767	1.03998947111024
768	1.03994354296631
769	1.0398796896576
770	1.03967630249095
771	1.03932172089609
772	1.03905331012949
773	1.03906336542101
774	1.03906717440486
775	1.03901801456686
776	1.03890274484042
777	1.03873063507183
778	1.03859941601338
779	1.03854726775776
780	1.03856589961486
781	1.03849561414194
782	1.03835600000064
783	1.03819847551698
784	1.03804704967157
785	1.03815141389058
786	1.03845261765949
787	1.03862582925549
788	1.03863855015049
789	1.03857216912599
790	1.03852994494829
791	1.03846219778068
792	1.03858585122526
793	1.03886500857785
794	1.03883242860726
795	1.03893317786549
796	1.03910085391002
797	1.03908807763101
798	1.03906756138829
799	1.03907077457266
800	1.03916362452398
801	1.03958820917109
802	1.03997396403736
803	1.04017728824604
804	1.04022781744586
805	1.04022379934468
806	1.04027262389403
807	1.04045050726957
808	1.04074562667345
809	1.04094941398484
810	1.04098662224852
811	1.04095742017738
812	1.0409366350711
813	1.04097603506783
814	1.04108834305448
815	1.04112275731468
816	1.04119770859805
817	1.04134254111417
818	1.04133794734202
819	1.04139266033889
820	1.04145214170368
821	1.04133686471068
822	1.04114264167439
823	1.04112102987998
824	1.04132355217598
825	1.04113485985066
826	1.04091541445621
827	1.04084743098636
828	1.04095859818714
829	1.04088647093284
830	1.04070991559958
831	1.04058306172523
832	1.04044486160628
833	1.04027772914285
834	1.04010700546488
835	1.04001080130364
836	1.03990315013851
837	1.03995165141985
838	1.04028071500137
839	1.04025389789568
840	1.03989277281166
841	1.03945715243637
842	1.03956105275721
843	1.03969880704051
844	1.03971138218765
845	1.03959048206089
846	1.03943579189014
847	1.03928697918573
848	1.03916377184781
849	1.03905446674369
850	1.0390453514234
851	1.03914360829481
852	1.03928133369209
853	1.03911045477805
854	1.03888564924206
855	1.03882453595641
856	1.03868500779151
857	1.03880049899713
858	1.03903816647167
859	1.0389188814008
860	1.03877609160156
861	1.03873430433834
862	1.038806996532
863	1.0387837589103
864	1.0386759905803
865	1.03849361243312
866	1.0382457743407
867	1.03799943981952
868	1.03790095057724
869	1.03804016116965
870	1.03822144938471
871	1.03843761782108
872	1.03862891240904
873	1.03867076806178
874	1.03856822681228
875	1.03850312598672
876	1.03861475670452
877	1.03855826375518
878	1.03851625011696
879	1.03853266015663
880	1.03844202603012
881	1.03835722761035
882	1.03836374701388
883	1.03848161263388
884	1.03845316024971
885	1.03824785533848
886	1.03801731403476
887	1.03815674992114
888	1.03814788072626
889	1.03811673269028
890	1.0383057273665
891	1.03832278985622
892	1.03832064452325
893	1.03829623087464
894	1.03795887689884
895	1.03768553910087
896	1.03760759991847
897	1.0377155279834
898	1.0377651513936
899	1.03757135181943
900	1.03724317697452
901	1.03731254598659
902	1.03741622743737
903	1.03739986348447
904	1.03723657154009
905	1.03725028957657
906	1.03729212993786
907	1.03724164692559
908	1.03704901078715
909	1.03708971868395
910	1.0371078772379
911	1.03676747921305
912	1.03646019765914
913	1.03631960091491
914	1.03633541328462
915	1.036336037688
916	1.03625246663555
917	1.0362249307319
918	1.03637156753417
919	1.03635902721224
920	1.03641903184834
921	1.03652061148859
922	1.03632048299489
923	1.03604373510279
924	1.0359785021335
925	1.03627570986796
926	1.03653329853576
927	1.03657379958119
928	1.03644539744531
929	1.03640655865446
930	1.03639881348653
931	1.03641595853036
932	1.0364850060231
933	1.03674190659237
934	1.03700357821863
935	1.03707700859506
936	1.03681041836407
937	1.03680336833508
938	1.03701424004138
939	1.03722334600649
940	1.03704374849806
941	1.03705051013878
942	1.03716904476392
943	1.0370255701769
944	1.03732165990339
945	1.037539468469
946	1.03737918502135
947	1.03730588398597
948	1.03728228561271
949	1.0373531630925
950	1.03752052018311
951	1.03741498594427
952	1.03722730998601
953	1.03708782710125
954	1.03695957713985
955	1.03683144503793
956	1.03685902509711
957	1.03711519798014
958	1.03701609624455
959	1.03713453851307
960	1.03742955397803
961	1.03719787451295
962	1.03695422227347
963	1.03689460215884
964	1.03704066173935
965	1.03711272249872
966	1.03709120629496
967	1.03705046828762
968	1.03711612443633
969	1.03711077662042
970	1.03709674695411
971	1.03711840911353
972	1.03711523891813
973	1.03696477279788
974	1.03682627427509
975	1.03691446894762
976	1.03691149682029
977	1.0368226194251
978	1.036786017627
979	1.03708094475423
980	1.03682807138552
981	1.03639773406336
982	1.03629414204854
983	1.03600862011461
984	1.03596909412309
985	1.03611492811692
986	1.03602195062061
987	1.03615972690976
988	1.03612886951316
989	1.03574472187131
990	1.03564330590367
991	1.03562127496522
992	1.03565812618788
993	1.03570684548642
994	1.03516267711982
995	1.03484058589668
996	1.03499708312007
997	1.03503726365442
998	1.03520850216504
999	1.03521895101513
1000	1.03488665448894
1001	1.03718290045787
1002	1.03724097171158
1003	1.03777957252877
1004	1.0404577574943
1005	1.04109712549751
1006	1.04070029371163
1007	1.0401764400955
1008	1.03828584407481
1009	1.03762305426629
1010	1.0379345094034
1011	1.03722699310639
1012	1.03634453268531
1013	1.035788477218
1014	1.03495621051
1015	1.03279180803954
1016	1.03241386097465
1017	1.03316889100472
1018	1.03349306931725
1019	1.03482181262376
1020	1.03472281982473
1021	1.03394456064197
1022	1.03323535425994
1023	1.03116726384517
1024	1.03036196631304
1025	1.03013143455925
1026	1.03012648691928
1027	1.03058129048616
1028	1.03149986830749
1029	1.03219253464289
1030	1.03334192431937
1031	1.03349751964633
1032	1.03327915137773
1033	1.03303821809924
1034	1.03207271224928
1035	1.03163544066758
1036	1.03134803481093
1037	1.03125011202262
1038	1.03130664911136
1039	1.03132800633896
1040	1.03166266000607
1041	1.03176645276853
1042	1.03148528050279
1043	1.03158107082301
1044	1.03180356943197
1045	1.03232075968132
1046	1.03205434876351
1047	1.03161151630369
1048	1.0313382735693
1049	1.03028463204351
1050	1.03031284295793
1051	1.03131123475888
1052	1.03165359563585
1053	1.03208550460217
1054	1.03230192444723
1055	1.03246375060082
1056	1.03232062569256
1057	1.03150983993959
1058	1.03138697892473
1059	1.03153056902133
1060	1.03133416822031
1061	1.03158039984523
1062	1.03292367652751
1063	1.03260045579881
1064	1.03088332676379
1065	1.03096111031659
1066	1.03113665947146
1067	1.03143488962947
1068	1.03329747515561
1069	1.0339035665796
1070	1.03367350251692
1071	1.03350468217921
1072	1.03290043238949
1073	1.03271844620721
1074	1.03225363486223
1075	1.03217274849535
1076	1.03256489230562
1077	1.03351883703935
1078	1.03320534336505
1079	1.03231559989536
1080	1.03211755469645
1081	1.03122057413484
1082	1.03113499115668
1083	1.03220833134048
1084	1.03242964369939
1085	1.03222708479718
1086	1.03242802255537
1087	1.03242382324546
1088	1.03291313366533
1089	1.0345638915429
1090	1.0348855364723
1091	1.03459698065703
1092	1.03450039348491
1093	1.03395397433225
1094	1.03299142937216
1095	1.03307711861586
1096	1.03358082545284
1097	1.03374257102185
1098	1.03404147113151
1099	1.03402189548787
1100	1.03355760402364
1101	1.03351781556263
1102	1.03344934427666
1103	1.03354009397584
1104	1.0344625150587
1105	1.03447273079199
1106	1.03343229181095
1107	1.03326926266842
1108	1.03318994751236
1109	1.03307664656
1110	1.03341417649414
1111	1.03474523533366
1112	1.03489783349749
1113	1.03379217618304
1114	1.03370232899743
1115	1.03362937459881
1116	1.03350851837379
1117	1.03404347370447
1118	1.03400401206358
1119	1.03315552216728
1120	1.03286476012843
1121	1.03277580611716
1122	1.03257448834186
1123	1.03257482310815
1124	1.03258073711554
1125	1.03269635683483
1126	1.03232894637832
1127	1.0323972130871
1128	1.03225969487658
1129	1.0315247688375
1130	1.03132310293361
1131	1.03103830886076
1132	1.03022950339806
1133	1.02980229789015
1134	1.02946670454363
1135	1.0292876933976
1136	1.02941700310261
1137	1.02927808913239
1138	1.02913276772613
1139	1.02883999879892
1140	1.02810138167501
1141	1.0278693354903
1142	1.0283588117618
1143	1.02809423834112
1144	1.02764595257432
1145	1.02702655211246
1146	1.02610192395752
1147	1.02513367671308
1148	1.02522718734911
1149	1.02533742649595
1150	1.02466092126787
1151	1.0234613196892
1152	1.0228786886736
1153	1.02205583887122
1154	1.02134875650486
1155	1.02126921043535
1156	1.02076475758766
1157	1.01975099188987
1158	1.01882780077836
1159	1.0181973399763
1160	1.01732207448212
1161	1.01593433951597
1162	1.01502105617311
1163	1.01474265711879
1164	1.01361635857015
1165	1.01283816569858
1166	1.012448054719
1167	1.01134519702339
1168	1.01035618044594
1169	1.01006293587432
1170	1.00956835025472
1171	1.00913447054472
1172	1.00904646859764
1173	1.00882468521833
1174	1.00851730502743
1175	1.00809259390399
1176	1.00749071240326
1177	1.00709567324034
1178	1.00674633696359
1179	1.00631337495664
1180	1.00600222344032
1181	1.00584717836616
1182	1.00497410354155
1183	1.00404037165269
1184	1.00375846393434
1185	1.00343428619096
1186	1.00398145225698
1187	1.00463852539054
1188	1.00371373387554
1189	1.00296142854035
1190	1.00266497961194
1191	1.0018679321962
1192	1.00166721621395
1193	1.00272676208489
1194	1.0027019323719
1195	1.00165423670055
1196	1.00180907514728
1197	1.0025204090926
1198	1.00280606745831
1199	1.00340562696488
1200	1.00418829257023
1201	1.00408943960437
1202	1.00431492729496
1203	1.0056851962498
1204	1.00670693455125
1205	1.00767054294893
1206	1.00861507743328
1207	1.00882491579706
1208	1.00936822230467
1209	1.01057104718775
1210	1.01152156397622
1211	1.0119681160388
1212	1.01208398753098
1213	1.0124660873127
1214	1.0121768548457
1215	1.01268141282233
1216	1.0143712759839
1217	1.0150676181126
1218	1.01536562355298
1219	1.01572466128921
1220	1.01619711653227
1221	1.0165378296593
1222	1.01752811507216
1223	1.01846039559443
1224	1.018693472379
1225	1.0191391358087
1226	1.01985423530686
1227	1.02015721765632
1228	1.02026340565473
1229	1.02041575028263
1230	1.02059159810252
1231	1.02076304946624
1232	1.02073289452114
1233	1.02062615966787
1234	1.02080388135032
1235	1.02078944232702
1236	1.02107155892721
1237	1.02210851268351
1238	1.02255573802674
1239	1.02266833218946
1240	1.02270429479934
1241	1.02336312266961
1242	1.02378802704577
1243	1.02396371838558
1244	1.02409288231759
1245	1.02353979970515
1246	1.02308181700607
1247	1.02331671102544
1248	1.02362145782668
1249	1.02369707315508
1250	1.02373163508215
1251	1.02365136247649
1252	1.02364881557522
1253	1.02416025990593
1254	1.0243964705135
1255	1.02438787836414
1256	1.02409000340621
1257	1.02410865248331
1258	1.02403913727055
1259	1.02406396774434
1260	1.02443342127949
1261	1.02439170601723
1262	1.02439337287202
1263	1.0248107788683
1264	1.02487995061755
1265	1.02496596115977
1266	1.02522739439763
1267	1.02493379708655
1268	1.02471954242489
1269	1.02525669942166
1270	1.02584510333866
1271	1.02579318056368
1272	1.02552405417464
1273	1.02565271247399
1274	1.02553954189458
1275	1.02514138613398
1276	1.0254263010983
1277	1.02544514535729
1278	1.02541195101098
1279	1.02549435782912
1280	1.02559459272169
1281	1.02536949485442
1282	1.02514018351141
1283	1.02493438167563
1284	1.02465519472203
1285	1.02432438238221
1286	1.02481496079212
1287	1.02529488181134
1288	1.02497400661723
1289	1.02474271927612
1290	1.02478182967751
1291	1.02447835233759
1292	1.02427912885553
1293	1.02421703016137
1294	1.02442992774189
1295	1.02468103934517
1296	1.0246228859193
1297	1.02481334526775
1298	1.0248846436217
1299	1.02478586757951
1300	1.02491129234324
1301	1.02493195154695
1302	1.02467750648952
1303	1.02465354455019
1304	1.02506885287183
1305	1.02511446104369
1306	1.02498622892835
1307	1.02495489457644
1308	1.02510887230379
1309	1.02507923998827
1310	1.02509846520147
1311	1.02537947581669
1312	1.0254248112622
1313	1.02515654786714
1314	1.0253230533115
1315	1.02574332848912
1316	1.02560553766674
1317	1.02501547460713
1318	1.02477044368561
1319	1.02453703943726
1320	1.02413068988568
1321	1.0245211866009
1322	1.0251187705926
1323	1.02490058562521
1324	1.02481285923435
1325	1.02515461630946
1326	1.0251521416713
1327	1.02531700951765
1328	1.02538392318265
1329	1.02524866220325
1330	1.02515932819007
1331	1.02506607161321
1332	1.02506213805127
1333	1.02522335095003
1334	1.02525932613095
1335	1.02442608702585
1336	1.02414290218507
1337	1.02429589195166
1338	1.02377437355486
1339	1.02396239547134
1340	1.02450079725921
1341	1.02426402880716
1342	1.02392936282599
1343	1.02414882982495
1344	1.02402328329477
1345	1.02315109443075
1346	1.02280988615676
1347	1.02296526975087
1348	1.02275590728655
1349	1.0224883180962
1350	1.02264845523951
1351	1.02269809531407
1352	1.02227870794373
1353	1.02179224252496
1354	1.02180063047818
1355	1.02162875656643
1356	1.02101575515828
1357	1.02074689749902
1358	1.02089566371752
1359	1.02044981465458
1360	1.01957904802934
1361	1.01956275126783
1362	1.01967234522372
1363	1.01938508784114
1364	1.01920448698356
1365	1.01868350082809
1366	1.01774867425941
1367	1.01721838035999
1368	1.01654232216425
1369	1.01564449014913
1370	1.01484357102115
1371	1.01377589678078
1372	1.01326196755847
1373	1.01313210054611
1374	1.01219748929775
1375	1.01094928003264
1376	1.01008280587874
1377	1.00931741114444
1378	1.00856532418345
1379	1.00810373278326
1380	1.00783377949356
1381	1.0074089856782
1382	1.00684718227695
1383	1.00654976313428
1384	1.0062245686052
1385	1.00550019491435
1386	1.00526672299898
1387	1.00549858335779
1388	1.00532170087043
1389	1.0048032956005
1390	1.00434037347584
1391	1.00422376189439
1392	1.00395498090216
1393	1.00347290937302
1394	1.00310224074785
1395	1.00281123541866
1396	1.00254017889761
1397	1.00244396956685
1398	1.00232459191164
1399	1.00221996467804
1400	1.00195717130158
1401	1.00152637423368
1402	1.00142506939477
1403	1.00146346451966
1404	1.00124962518394
1405	1.00079367281229
1406	1.00063071985603
1407	1.00038700273211
1408	0.999648592874354
1409	0.999391540022098
1410	0.999441338455201
1411	0.999302041305658
1412	0.999051278825086
1413	0.998661187376908
1414	0.998293786774513
1415	0.997867386157866
1416	0.997486044821149
1417	0.997339805725797
1418	0.997276066042571
1419	0.997234111804724
1420	0.997239842003905
1421	0.997251248429922
1422	0.997419832484394
1423	0.997693716099818
1424	0.997749626332039
1425	0.997786496732614
1426	0.998067163920173
1427	0.997982969829052
1428	0.998042186029896
1429	0.998547250529022
1430	0.998814494171977
1431	0.999424141293516
1432	1.00004918394005
1433	1.0002094102918
1434	1.00064940597109
1435	1.00137315732938
1436	1.0018579801874
1437	1.00226720998843
1438	1.00280906358364
1439	1.00296187471971
1440	1.00301595168176
1441	1.00345169513167
1442	1.00375331905573
1443	1.00391004391488
1444	1.00428453642833
1445	1.00448385914834
1446	1.00448408568381
1447	1.00450556663234
1448	1.00447728138778
1449	1.0046448951022
1450	1.00490639934496
1451	1.00520998185242
1452	1.00547496150971
1453	1.00557193182741
1454	1.00562568771276
1455	1.00597497495882
1456	1.00661308111088
1457	1.00649764657652
1458	1.00623822052235
1459	1.00686229292325
1460	1.00712506543837
1461	1.00701594891503
1462	1.00700885623448
1463	1.00721593210701
1464	1.00692511875189
1465	1.0067717393641
1466	1.00705379087329
1467	1.00713027804656
1468	1.00668953343026
1469	1.00642086837524
1470	1.00632593465989
1471	1.00631568378955
1472	1.00650184484952
1473	1.00647854152813
1474	1.0064609464378
1475	1.0068227528739
1476	1.0071544637217
1477	1.0071945922303
1478	1.0071089398864
1479	1.00734970375433
1480	1.00772325434018
1481	1.00789007162477
1482	1.00803989860134
1483	1.00799805949941
1484	1.00794245268428
1485	1.00807760336132
1486	1.00842512118693
1487	1.00874538436708
1488	1.00849059861178
1489	1.00837782834552
1490	1.00873744872308
1491	1.00883590378513
1492	1.00886616547773
1493	1.00903229327061
1494	1.00895532413667
1495	1.00874992680042
1496	1.00862526547226
1497	1.00859904337917
1498	1.00843494654053
1499	1.00807217102707
1500	1.00793601782664
1501	1.00792057268923
1502	1.00781330115283
1503	1.00776215567827
1504	1.00786214848738
1505	1.00791549057259
1506	1.0078427553319
1507	1.00773606863627
1508	1.0076360501379
1509	1.00757953789479
1510	1.00746794042042
1511	1.00766307471821
1512	1.00804629880583
1513	1.00790806072585
1514	1.00788558048271
1515	1.00784650745325
1516	1.00790126122677
1517	1.00786647357193
1518	1.00793847050681
1519	1.00827384117717
1520	1.00831818064047
1521	1.00807013168139
1522	1.00827236175764
1523	1.00883257852997
1524	1.00854462051964
1525	1.00822216451519
1526	1.0083590717101
1527	1.00829240186552
1528	1.00827621977101
1529	1.00862085615979
1530	1.00904728891565
1531	1.00891716039449
1532	1.00857253877224
1533	1.00830812584201
1534	1.0081511083843
1535	1.00835057516437
1536	1.00828390214339
1537	1.0082645488518
1538	1.00833255750858
1539	1.00796428683753
1540	1.00795358426492
1541	1.00807385020309
1542	1.00797519779018
1543	1.00791512746483
1544	1.00776388238998
1545	1.00788140880361
1546	1.00794027555355
1547	1.00797879067215
1548	1.0082559063881
1549	1.00798275478339
1550	1.00784088485448
1551	1.0082230850233
1552	1.00813284306367
1553	1.00806058781025
1554	1.00861826914456
1555	1.00870240156535
1556	1.00819244858367
1557	1.00811901149896
1558	1.00803465097514
1559	1.00772410220853
1560	1.00763089925658
1561	1.0077347697277
1562	1.00785747663439
1563	1.00746282218043
1564	1.00742604584884
1565	1.00782115369686
1566	1.00727610173369
1567	1.0069183069679
1568	1.00741209471365
1569	1.0077497248649
1570	1.00805563305849
1571	1.00849297477426
1572	1.00862905689198
1573	1.00853499178773
1574	1.00833022404514
1575	1.00781186120621
1576	1.00715625948054
1577	1.00681700388107
1578	1.00678032001415
1579	1.00674559548683
1580	1.00666820507716
1581	1.00644565587789
1582	1.00604131127924
1583	1.00576142249201
1584	1.00595272940619
1585	1.00638292089895
1586	1.00620249815377
1587	1.0059016592283
1588	1.00624662903902
1589	1.00611988878363
1590	1.0057056973793
1591	1.00608123214867
1592	1.00629831366538
1593	1.0061493887744
1594	1.00659170511017
1595	1.00704792736182
1596	1.00687657961558
1597	1.00647736468434
1598	1.00625502894658
1599	1.00637316839807
1600	1.0063165724941
1601	1.00610124361526
1602	1.00630409284848
1603	1.00604473478034
1604	1.00548339486337
1605	1.00593085973562
1606	1.00611587963003
1607	1.00548312065458
1608	1.00532803600218
1609	1.0052758140851
1610	1.00463042404168
1611	1.00449140768246
1612	1.00514161902153
1613	1.00514932966751
1614	1.00489451703959
1615	1.00491450630888
1616	1.00470249847206
1617	1.00479455060121
1618	1.00516470721079
1619	1.00546021075687
1620	1.00549204977708
1621	1.00481745304011
1622	1.0041361661858
1623	1.00372373689891
1624	1.0030127318082
1625	1.00259751702885
1626	1.00269044185805
1627	1.00251848303199
1628	1.0028003079124
1629	1.00327372512038
1630	1.0026564623418
1631	1.00195016395398
1632	1.00144203736867
1633	1.00066005381784
1634	1.00017237224431
1635	1.00057692188783
1636	1.00087666500703
1637	1.00045146698397
1638	1.00045453733078
1639	1.00057343736354
1640	1.00043424248627
1641	1.00044262003685
1642	1.00062221988482
1643	1.0004850133055
1644	1.0001819213199
1645	1.00050428388635
1646	1.00058043032994
1647	1.00010431763513
1648	0.999753078410278
1649	0.99917861822253
1650	0.998469174791479
1651	0.998161805644546
1652	0.997623746116727
1653	0.996823416443402
1654	0.996277472474982
1655	0.995297815654544
1656	0.994125113049779
1657	0.993112790467373
1658	0.991432557676257
1659	0.989745624799761
1660	0.989192762466921
1661	0.988615562186395
1662	0.987572766523272
1663	0.986933455137848
1664	0.985736034387149
1665	0.98388317661864
1666	0.983053515461317
1667	0.982742800656815
1668	0.981777252985127
1669	0.980924565545617
1670	0.980060731110786
1671	0.978417163596757
1672	0.976926381632338
1673	0.975872898177786
1674	0.97419758266659
1675	0.972887546289395
1676	0.971967927217328
1677	0.970111440126498
1678	0.969021773349846
1679	0.968215038392873
1680	0.966105118498685
1681	0.964005248859989
1682	0.961712041538145
1683	0.958736641298716
1684	0.956175387656698
1685	0.953611108098301
1686	0.950131363617231
1687	0.946389708090309
1688	0.94257610290278
1689	0.938411547059027
1690	0.933704829307929
1691	0.928416965662872
1692	0.922659820292949
1693	0.916700026073544
1694	0.910683357034728
1695	0.903766746571954
1696	0.896684792733606
1697	0.889709774716114
1698	0.882342510057013
1699	0.875207065908539
1700	0.867502026322285
1701	0.858754144578914
1702	0.849756298086232
1703	0.840870650265007
1704	0.83164865806376
1705	0.822416763607563
1706	0.813090656113137
1707	0.803965052837713
1708	0.79417288224934
1709	0.786143423332477
1710	0.7783474198211
1711	0.77244450149819
1712	0.768095092052014
1713	0.765280223022195
1714	0.763588761313706
1715	0.76418991563345
1716	0.767059975617192
1717	0.770810752543264
1718	0.776624265377389
1719	0.783300214277337
1720	0.790565723233855
1721	0.799116665828312
1722	0.807572105982004
1723	0.815776680132972
1724	0.824735806167863
1725	0.832716532355221
1726	0.83972479132407
1727	0.846311118515156
1728	0.85157543478949
1729	0.856382741740926
1730	0.860826317894973
1731	0.864638065454238
1732	0.867938236315498
1733	0.869622818829576
1734	0.870477620055692
1735	0.870378037938808
1736	0.869063766588439
1737	0.868592966420378
1738	0.868307759346157
1739	0.867617809487647
1740	0.866759659821266
1741	0.865449865932868
1742	0.864397591023172
1743	0.863924968225973
1744	0.864126213831114
1745	0.864792606757587
1746	0.865199802005847
1747	0.865809691530724
1748	0.866580516775486
1749	0.867590897797132
1750	0.868408380389624
1751	0.868874414197421
1752	0.870101776147497
1753	0.871309493969645
1754	0.872839841311199
1755	0.875209764924949
1756	0.87773500732083
1757	0.880769225917808
1758	0.883046681860099
1759	0.884987738474302
1760	0.88754716889449
1761	0.889985945038881
1762	0.89244827986316
1763	0.896015426227618
1764	0.898297307181189
1765	0.899473441120111
1766	0.900904989930826
1767	0.902099972863366
1768	0.903065902205104
1769	0.903869524465536
1770	0.904802974797442
1771	0.905410946866324
1772	0.906353172630608
1773	0.906398891866019
1774	0.906537979847086
1775	0.907673676884612
1776	0.909140063618214
1777	0.911144610695288
1778	0.913436814912955
1779	0.915172672580856
1780	0.915584303354661
1781	0.916122121615711
1782	0.917075195372488
1783	0.917987315765217
1784	0.919779257863396
1785	0.921131815443459
1786	0.921839529454371
1787	0.922936594467783
1788	0.924122983714262
1789	0.925418213481139
1790	0.926952274231392
1791	0.928364791614882
1792	0.930076207831194
1793	0.931401793119039
1794	0.93211573021674
1795	0.933269880202828
1796	0.934647269837217
1797	0.935700035926505
1798	0.937252219651623
1799	0.937914392321331
1800	0.937705965052427
1801	0.922486013247741
1802	0.923191734558278
1803	0.924001180578772
1804	0.9244779309988
1805	0.924949315548516
1806	0.925172825365723
1807	0.924930863437593
1808	0.924752953720252
1809	0.925224896400003
1810	0.925762329551975
1811	0.926413590332551
1812	0.927210000300917
1813	0.927369520132101
1814	0.92710822039241
1815	0.927266068024822
1816	0.927282211306623
1817	0.927255503724927
1818	0.927342660934773
1819	0.927673602980486
1820	0.927659623705082
1821	0.92737542983336
1822	0.926792663770058
1823	0.926168747690105
1824	0.925528798351021
1825	0.925238293747759
1826	0.925625215008996
1827	0.92586442455918
1828	0.926418046746387
1829	0.926564580216211
1830	0.926435349191015
1831	0.926530967005081
1832	0.927048659731172
1833	0.928011887480083
1834	0.928929274688781
1835	0.929613201600579
1836	0.930287810618103
1837	0.930706078087711
1838	0.930946075364978
1839	0.930995451421235
1840	0.931509709154547
1841	0.931949321639559
1842	0.932228527073695
1843	0.932849189654311
1844	0.933594255687811
1845	0.933811007125555
1846	0.934059388359526
1847	0.934410461920097
1848	0.934831092738147
1849	0.935051282221472
1850	0.935159094221904
1851	0.935433046554772
1852	0.935754590456563
1853	0.93642121417341
1854	0.937072276008399
1855	0.937688569289996
1856	0.938250391801471
1857	0.938554431778684
1858	0.938998733026755
1859	0.939506523599709
1860	0.940089157028739
1861	0.940696243615042
1862	0.941348956256895
1863	0.94206233646378
1864	0.942857319345464
1865	0.94367532633738
1866	0.944239128763318
1867	0.944593840002926
1868	0.94457665580462
1869	0.944875914819137
1870	0.94492736198583
1871	0.945440840924892
1872	0.946463211414662
1873	0.947300677708109
1874	0.947990757330765
1875	0.948624567684256
1876	0.948578750054132
1877	0.948663049393565
1878	0.949194811651656
1879	0.950017782526962
1880	0.950500346589536
1881	0.951364589404287
1882	0.951876936593427
1883	0.951962666248742
1884	0.952129121008472
1885	0.952385852789233
1886	0.952377123506799
1887	0.952371266330867
1888	0.95239029468417
1889	0.952295160471316
1890	0.951974989030409
1891	0.952037558755342
1892	0.95241986712147
1893	0.952399606353466
1894	0.952272891119386
1895	0.952403268187621
1896	0.952446715517663
1897	0.951988979836695
1898	0.951770660063606
1899	0.951869948494561
1900	0.951850349282057
1901	0.95157158587961
1902	0.951696522753247
1903	0.952279787785896
1904	0.952329918280387
1905	0.952173075134108
1906	0.952304101448695
1907	0.952220927995063
1908	0.952355091527586
1909	0.952987766576438
1910	0.953399146567012
1911	0.953766877871209
1912	0.954093932437518
1913	0.954448880515416
1914	0.95501461540025
1915	0.954929589437251
1916	0.95412916351345
1917	0.954050738325955
1918	0.954129356588497
1919	0.954002995285309
1920	0.95411664034569
1921	0.954333842417329
1922	0.954374616757881
1923	0.954167873320594
1924	0.953913681322953
1925	0.953801089282902
1926	0.953703583796781
1927	0.953159075486861
1928	0.95301606939632
1929	0.953462834701685
1930	0.953487009913369
1931	0.953243035556711
1932	0.953221121970133
1933	0.953093076001208
1934	0.95290577913398
1935	0.952858814661991
1936	0.952904316911245
1937	0.952917327053678
1938	0.95294213815161
1939	0.953029799468391
1940	0.953186539727203
1941	0.953307163153387
1942	0.953599903613612
1943	0.953656275419211
1944	0.953715666899911
1945	0.95333535167341
1946	0.953080702217399
1947	0.953189367731918
1948	0.953235191983013
1949	0.95348865851723
1950	0.953620794191687
1951	0.953624703859749
1952	0.953801083290381
1953	0.954224997230616
1954	0.954369060713354
1955	0.95453473043939
1956	0.954571420016685
1957	0.954387985656679
1958	0.954002391634008
1959	0.95397288887735
1960	0.954393272308125
1961	0.954634025123813
1962	0.955167584404
1963	0.95542093199786
1964	0.955488075835594
1965	0.955608762340286
1966	0.95550869708098
1967	0.955813560870318
1968	0.956614582447862
1969	0.956907888009163
1970	0.957082885730187
1971	0.957359776323694
1972	0.957509718496726
1973	0.957316836771996
1974	0.957373147556601
1975	0.957779429133907
1976	0.957813439073933
1977	0.95751397414027
1978	0.957487258658384
1979	0.957485025047199
1980	0.957523624382558
1981	0.957757498742902
1982	0.957818419069291
1983	0.957833373519419
1984	0.957810990397099
1985	0.957683733955943
1986	0.957395067256969
1987	0.957604119191507
1988	0.958248549528215
1989	0.958185295565192
1990	0.957880402422282
1991	0.958053448721476
1992	0.958206516157807
1993	0.958041122697283
1994	0.958021702281818
1995	0.958172527354363
1996	0.957932950766872
1997	0.957781365520514
1998	0.958285525251891
1999	0.958455672751542
2000	0.958417202894645
2001	0.957845854957292
2002	0.957615263555189
2003	0.957443987596375
2004	0.957331958752259
2005	0.957279995300786
2006	0.957094650504839
2007	0.956896413297937
2008	0.956772288315767
2009	0.956575280520789
2010	0.956379295616461
2011	0.956390761559008
2012	0.956218418498994
2013	0.955604936538962
2014	0.955393508003495
2015	0.955333267545577
2016	0.955524552214729
2017	0.955345509359047
2018	0.955103440710055
2019	0.955173933882073
2020	0.955329037449035
2021	0.955124758492847
2022	0.95515985863589
2023	0.95494150315642
2024	0.953956577501681
2025	0.953470337242703
2026	0.953390149131056
2027	0.953148756028986
2028	0.952863674846462
2029	0.952626458433292
2030	0.952405609416595
2031	0.95208292668468
2032	0.952120681072971
2033	0.952538086000171
2034	0.952410845074311
2035	0.952065149837499
2036	0.952151505202489
2037	0.952257980338472
2038	0.952146031826706
2039	0.952294264881583
2040	0.952377650556493
2041	0.952080231992185
2042	0.951853839148764
2043	0.951870428895104
2044	0.951852458945249
2045	0.951657435849054
2046	0.951554567789188
2047	0.95111454482311
2048	0.950517637666051
2049	0.950297343449689
2050	0.949887461420156
2051	0.949669544351853
2052	0.950050838593093
2053	0.950014579794632
2054	0.949684457139067
2055	0.949380490406127
2056	0.949023018620004
2057	0.948754717637899
2058	0.948299222138595
2059	0.948079708951547
2060	0.948056021278335
2061	0.948083930686013
2062	0.948346129619238
2063	0.94854271083096
2064	0.948484872300411
2065	0.948234355336004
2066	0.948327785377838
2067	0.948411973632456
2068	0.948388123777384
2069	0.948563452110718
2070	0.948684170319551
2071	0.948674224172205
2072	0.9485489596438
2073	0.948421944297982
2074	0.948418401602959
2075	0.948122572643366
2076	0.948039212643288
2077	0.948609703560826
2078	0.948653167095098
2079	0.948379587550343
2080	0.947929325252021
2081	0.947880829574079
2082	0.947789037555295
2083	0.947792547025113
2084	0.948271583871396
2085	0.948218276798711
2086	0.947801513503811
2087	0.947564527233583
2088	0.947080823799261
2089	0.947055174004688
2090	0.947430552729063
2091	0.947413884033209
2092	0.947450551839014
2093	0.947468387548985
2094	0.947201765534815
2095	0.947082758704535
2096	0.947253873465884
2097	0.947203905544856
2098	0.946952385511212
2099	0.946706847799699
2100	0.946405217758785
2101	0.945883040240105
2102	0.945689350686464
2103	0.945670783317029
2104	0.94552613510778
2105	0.945578615306819
2106	0.945337043990196
2107	0.944861013201249
2108	0.94445311139242
2109	0.943859419535986
2110	0.943469011549716
2111	0.943468746417252
2112	0.942906560244308
2113	0.941802141113847
2114	0.941276924033286
2115	0.940875907598666
2116	0.940166740641839
2117	0.940147722572177
2118	0.940088933764461
2119	0.939734164968498
2120	0.939038533793312
2121	0.938538308005398
2122	0.938167981753879
2123	0.937419163564994
2124	0.936126901613679
2125	0.935657411305225
2126	0.935475202961533
2127	0.935087614108564
2128	0.935323007668013
2129	0.935003560269744
2130	0.934119493104011
2131	0.933387470970917
2132	0.93272911844679
2133	0.931899850544538
2134	0.93095044928164
2135	0.929888991305289
2136	0.928644985056856
2137	0.927280480327259
2138	0.926251777728314
2139	0.925233328309266
2140	0.924618047472953
2141	0.924508403770355
2142	0.924170612365547
2143	0.923630574226989
2144	0.923820272312144
2145	0.924263870635398
2146	0.925004423541595
2147	0.926784383270641
2148	0.927667260654707
2149	0.928333294812502
2150	0.928828782980661
2151	0.928652990264102
2152	0.929029408595373
2153	0.929931971563483
2154	0.930243710183268
2155	0.930502923095998
2156	0.9305763549269
2157	0.929946169413385
2158	0.929684993563004
2159	0.929587439364334
2160	0.929571892989695
2161	0.929548502414719
2162	0.929185260279822
2163	0.929054679147579
2164	0.928635954213752
2165	0.928941319448122
2166	0.929840351738887
2167	0.930280521999869
2168	0.930775223025517
2169	0.931511392037715
2170	0.932349106378659
2171	0.932783252532596
2172	0.9332628078629
2173	0.933787395327663
2174	0.933805911786857
2175	0.934200820749732
2176	0.935233348358999
2177	0.935768938156896
2178	0.936138215481705
2179	0.936339338091619
2180	0.936277787122989
2181	0.93624400412835
2182	0.936268251200186
2183	0.93584967890888
2184	0.934733572849175
2185	0.934144808460752
2186	0.934460785344244
2187	0.934160719575854
2188	0.933817156461042
2189	0.934039859378915
2190	0.933957478138356
2191	0.932736120764127
2192	0.93297070692559
2193	0.934438875266785
2194	0.935092177330978
2195	0.936189222158111
2196	0.936409810688483
2197	0.935920286545448
2198	0.935632689854421
2199	0.934742343377919
2200	0.934351508561283
2201	0.93444849858498
2202	0.93410394923951
2203	0.933439637385578
2204	0.933134593951643
2205	0.933200593251706
2206	0.932596269182003
2207	0.931629514447739
2208	0.931104264217361
2209	0.930783140867994
2210	0.929697909655711
2211	0.928046812384314
2212	0.927127549276483
2213	0.926704857285085
2214	0.925072628718913
2215	0.924006924180319
2216	0.923458459437771
2217	0.92233399549604
2218	0.920139039498729
2219	0.91865822297121
2220	0.917957491384798
2221	0.916344384612892
2222	0.914003498031247
2223	0.91243720610589
2224	0.911154997437335
2225	0.909292944997081
2226	0.907576797019693
2227	0.905416170016423
2228	0.902526218212002
2229	0.900006986143578
2230	0.897254265068432
2231	0.89513738956071
2232	0.89383674556857
2233	0.891467104059098
2234	0.888751140500114
2235	0.88635591502576
2236	0.883698248328634
2237	0.880676639476304
2238	0.8778914544318
2239	0.874917430137439
2240	0.870983936082083
2241	0.8674189267444
2242	0.864553854829574
2243	0.861216542900827
2244	0.85787989705609
2245	0.853785425225397
2246	0.849978077249102
2247	0.845780881445344
2248	0.840226950949036
2249	0.835389953226209
2250	0.829981781689741
2251	0.823991557603052
2252	0.819175509051867
2253	0.815226747733504
2254	0.810372344675317
2255	0.805618422877452
2256	0.800905435745441
2257	0.795614546129355
2258	0.790852624196289
2259	0.786827135869895
2260	0.782031046416534
2261	0.776829267355719
2262	0.771974305776794
2263	0.767317684182651
2264	0.761978727477945
2265	0.756158670842803
2266	0.750802050562525
2267	0.745256580091908
2268	0.739643448816554
2269	0.734483528691245
2270	0.729020902768989
2271	0.723312571648706
2272	0.717167304705592
2273	0.7115558323245
2274	0.70441877493179
2275	0.695680547652163
2276	0.687259967416746
2277	0.678801364208417
2278	0.669141861245534
2279	0.659090338207011
2280	0.648254568428085
2281	0.635811381948874
2282	0.62333113857394
2283	0.610208687636214
2284	0.597222192128354
2285	0.583824079423758
2286	0.570470268544428
2287	0.556422304310636
2288	0.543498526805339
2289	0.531293994753003
2290	0.519182316489222
2291	0.507240794431558
2292	0.495838740040845
2293	0.483869267810453
2294	0.472364704361743
2295	0.462414724328327
2296	0.453410424367599
2297	0.445627582776305
2298	0.438351598743758
2299	0.430937998943123
2300	0.424089471466074
2301	0.417099760569684
2302	0.40968302086843
2303	0.403746964454644
2304	0.39837941818547
2305	0.39384354117649
2306	0.390098640196043
2307	0.387595860775912
2308	0.385458185234076
2309	0.38580131737709
2310	0.388193163964458
2311	0.391550185958548
2312	0.397238704313123
2313	0.402414333735279
2314	0.408163184969526
2315	0.415114045840302
2316	0.423338030399982
2317	0.430871692768969
2318	0.439909541110673
2319	0.447047698127313
2320	0.453045521525861
2321	0.458715593242395
2322	0.463563105363218
2323	0.468367384649627
2324	0.472847081303805
2325	0.476210135094581
2326	0.479054930654973
2327	0.481422485177533
2328	0.482149292330484
2329	0.483736540418661
2330	0.48565226306399
2331	0.487105786765561
2332	0.488349370069917
2333	0.489626286275017
2334	0.490138343047788
2335	0.491613932205198
2336	0.493828324962639
2337	0.495856558127538
2338	0.49817647154788
2339	0.500727784525459
2340	0.503838735420943
2341	0.506047518177388
2342	0.508166762453392
2343	0.510055836736673
2344	0.511651091275783
2345	0.512176115839401
2346	0.512143906903256
2347	0.51176654278529
2348	0.510357693812541
[truncated: 152 more rows]
