# Supplementary material for: Machine learning-assisted non-destructive plasticizer identification and quantification in historical PVC objects based on IR spectroscopy
Source: Sci Rep. 2022 Mar 23;12:5017. doi: 10.1038/s41598-022-08862-1 (PMC8943100; doi:10.1038/s41598-022-08862-1)
Supplement: Supplementary file 1 — Supplementary Information 1. [file 41598_2022_8862_MOESM1_ESM.zip › Plasticizers_PVC_data/NIR_all/P182_idle.txt]

Wavelength	C:\Documents and Settings\All Users\Application Data\ASD\Indico Pro\Projects\David\P182_idle.txt
350	0.845032589476012
351	0.853882485487265
352	0.836325647980782
353	0.810731027944148
354	0.793382929286004
355	0.798471236461374
356	0.810024609621207
357	0.822968188373736
358	0.833844752051094
359	0.834301795662918
360	0.831908557067596
361	0.834021125797311
362	0.843994038448084
363	0.856109471913812
364	0.863661844634337
365	0.852154523739326
366	0.845150250200336
367	0.849888873939972
368	0.862660465095131
369	0.872211218344272
370	0.880369109202372
371	0.897072905841565
372	0.899655189308538
373	0.894102313515893
374	0.894115294480398
375	0.898559647408126
376	0.903607714890313
377	0.906577574014345
378	0.912550459344793
379	0.916072976664983
380	0.916047235380954
381	0.923343584555913
382	0.928343282098213
383	0.928916835026827
384	0.932620104027342
385	0.935795962095196
386	0.9379639572276
387	0.94029343283707
388	0.940199619345122
389	0.939628603592114
390	0.941715878846061
391	0.943482570307529
392	0.947725457107673
393	0.956351999438227
394	0.96285071787205
395	0.963119313691299
396	0.958257342427161
397	0.960946157269337
398	0.964945162537114
399	0.968011738904452
400	0.973337378931616
401	0.977141020472953
402	0.979148774058545
403	0.981203822094071
404	0.982966624809739
405	0.984584043470147
406	0.986176052865546
407	0.986371095949352
408	0.986885737169331
409	0.98895537579535
410	0.988583553513431
411	0.988771412648259
412	0.990947261640903
413	0.991646927338055
414	0.992083639846813
415	0.992441104055489
416	0.991123490443666
417	0.991654063495068
418	0.993922306951274
419	0.995561107174319
420	0.99715066264545
421	0.998379037724119
422	0.99900686357289
423	1.0025677302848
424	1.00592848512654
425	1.00622420966188
426	1.00722490019868
427	1.00895417862833
428	1.01091462238002
429	1.01209322048326
430	1.01267953342466
431	1.01301438676882
432	1.01378788209685
433	1.01412597565299
434	1.01401427278514
435	1.01391186464117
436	1.01449164756727
437	1.01474752656784
438	1.01346421196383
439	1.01348818027414
440	1.01423484441783
441	1.0147979451926
442	1.01546179366786
443	1.01636273042062
444	1.01749936362638
445	1.01864407016135
446	1.01960637432981
447	1.02049566008814
448	1.02189006190546
449	1.02295763829223
450	1.02357787700189
451	1.02399318673464
452	1.0245837193033
453	1.02510150356984
454	1.02519224054853
455	1.02526895778087
456	1.02550065707632
457	1.02583517939868
458	1.02558520346851
459	1.02505043525814
460	1.02447866380288
461	1.02392253286344
462	1.02390473961365
463	1.02422123124851
464	1.02393460937443
465	1.02414108720179
466	1.02454434776085
467	1.02437035805617
468	1.02484297689098
469	1.02549669709028
470	1.02577217616225
471	1.02669378988384
472	1.02747203638311
473	1.02767115733923
474	1.02813086562014
475	1.02849604450871
476	1.02858208227293
477	1.02834891874887
478	1.02810823004911
479	1.02787766408515
480	1.02750460039464
481	1.02718249166986
482	1.02693387799885
483	1.0267103623434
484	1.02629993421395
485	1.02589527046839
486	1.02564592707351
487	1.02528675682817
488	1.02539716582285
489	1.02593907382757
490	1.02564076478202
491	1.02565427567664
492	1.02595093288484
493	1.02557207936575
494	1.02573198490149
495	1.02603078967825
496	1.02559209391446
497	1.02559611528554
498	1.02595658789726
499	1.02627004909426
500	1.02569674791174
501	1.02533888606709
502	1.02561530721696
503	1.02520432844931
504	1.02480853495329
505	1.02463309540591
506	1.02444755046069
507	1.02411683826349
508	1.02378291133802
509	1.02371883996609
510	1.02378433820039
511	1.02366787494852
512	1.02319585383439
513	1.02320627681718
514	1.02317936169568
515	1.0228054606987
516	1.02257615201763
517	1.02237835358224
518	1.02218076042464
519	1.02203755939429
520	1.0220454759618
521	1.02205872027029
522	1.02180633690714
523	1.02186260083489
524	1.02195622433691
525	1.02173739560461
526	1.02186187746871
527	1.02195996365305
528	1.02176963858862
529	1.02158078022079
530	1.02156860787139
531	1.02165400539058
532	1.02132962228193
533	1.0212504533797
534	1.02134854907932
535	1.02116939303257
536	1.020992831262
537	1.0209259113545
538	1.02099947963389
539	1.02098263945821
540	1.02100786862121
541	1.02114751676972
542	1.02115715576073
543	1.02122789879963
544	1.02140778822026
545	1.02154136870066
546	1.02166424422086
547	1.02177890899871
548	1.02188165380754
549	1.02222236079414
550	1.02255970836371
551	1.02260276144752
552	1.02275084616043
553	1.02298076742855
554	1.02321385743477
555	1.02333146873699
556	1.02355180113188
557	1.02387804014033
558	1.0239915505235
559	1.0241392411222
560	1.02434461007372
561	1.02452598700335
562	1.02472804250535
563	1.02492285409917
564	1.02508036542687
565	1.02527358386603
566	1.02544455937685
567	1.02556983054147
568	1.02575172283436
569	1.02594887216826
570	1.02615236760096
571	1.02639054276763
572	1.02665758404453
573	1.02695487306098
574	1.0272819783859
575	1.02758185109957
576	1.02789599078308
577	1.02827147951761
578	1.02865595507671
579	1.0290357301009
580	1.02950021050303
581	1.03037210830209
582	1.03151755990002
583	1.03266611091115
584	1.03338470410309
585	1.03373330200669
586	1.0339195080998
587	1.03421087043507
588	1.0344575239545
589	1.03465625141086
590	1.03481176894072
591	1.03483807113057
592	1.0349959945093
593	1.03532313726232
594	1.03542087666035
595	1.0354129201515
596	1.03527963531645
597	1.03491237262591
598	1.03457646455253
599	1.03449681799151
600	1.03478467464297
601	1.03500713822522
602	1.03506210859611
603	1.03498248552655
604	1.03498115418194
605	1.03512051565726
606	1.03544185593289
607	1.0359850576067
608	1.03655396353863
609	1.03719374566945
610	1.03808305748778
611	1.03922243490073
612	1.04060388772306
613	1.0421623339554
614	1.04367543145933
615	1.04491481481587
616	1.04585901174919
617	1.04687015031184
618	1.04748490363739
619	1.0476961094017
620	1.04791043508873
621	1.04793713684674
622	1.04778606545824
623	1.04756734279818
624	1.04768412234919
625	1.04788014971663
626	1.04796582168249
627	1.04806253154549
628	1.04836687995263
629	1.04883571749616
630	1.04914617135032
631	1.04959451108388
632	1.05012242616852
633	1.05054971295897
634	1.05102846712766
635	1.0515196197575
636	1.05197563800268
637	1.05245233796058
638	1.05295813220817
639	1.05346538833438
640	1.05386202113407
641	1.05430684857316
642	1.05474082021486
643	1.0549730020723
644	1.05537440805482
645	1.05582638893622
646	1.05612307253959
647	1.05634687899017
648	1.05657567555706
649	1.05686374213467
650	1.05722536376764
651	1.05760567726582
652	1.0579712958393
653	1.05830664558288
654	1.05844936435335
655	1.05860859951778
656	1.05904430115387
657	1.0593252333347
658	1.05962929442276
659	1.06008646690624
660	1.06053219439953
661	1.06077059749296
662	1.06086385243368
663	1.06117245442163
664	1.0615542357744
665	1.06195923347502
666	1.06235887830462
667	1.0627440514396
668	1.06312101620372
669	1.06349394305263
670	1.06383551576165
671	1.06422467232367
672	1.06467197690395
673	1.06509375481845
674	1.06562809900764
675	1.06616695020554
676	1.06652042976283
677	1.0669825885176
678	1.06751394345543
679	1.06804283115323
680	1.06861272607905
681	1.06913621962391
682	1.06959921301825
683	1.07009343288603
684	1.07060904539867
685	1.07110761468382
686	1.07153397948831
687	1.07190223321706
688	1.07227935679143
689	1.07269250303324
690	1.07295292515964
691	1.07324546759843
692	1.07362104795397
693	1.07391851163657
694	1.07407223142281
695	1.07419971143117
696	1.07450496430366
697	1.07469308523392
698	1.07485267138845
699	1.07507529832557
700	1.07515072002041
701	1.07518474149148
702	1.07524852228346
703	1.07535958774256
704	1.07543458658525
705	1.07545433329685
706	1.075442063414
707	1.07556530308157
708	1.07570881562233
709	1.07576192513322
710	1.0758416631096
711	1.0759541196814
712	1.07606645798921
713	1.07607843027186
714	1.07619917863804
715	1.07638247797237
716	1.07647344640525
717	1.07650271844473
718	1.07655427847815
719	1.07667235281554
720	1.07672784484411
721	1.07683263969357
722	1.07698709603717
723	1.07704708350862
724	1.07712673223078
725	1.07721812359798
726	1.07728076342864
727	1.07740258927439
728	1.07753799735227
729	1.077665501972
730	1.0779054405454
731	1.07806770146943
732	1.07811646820743
733	1.07816541133532
734	1.07827427917986
735	1.07840866784558
736	1.07849168612004
737	1.07842085531002
738	1.07835473868227
739	1.07839596325126
740	1.07847229219883
741	1.07856788519973
742	1.07866102826757
743	1.07872894960847
744	1.07886231651348
745	1.07897072682744
746	1.07894410524022
747	1.07879734308293
748	1.07867018539801
749	1.07863639478913
750	1.0786584110795
751	1.07869682557161
752	1.07871014430916
753	1.07865916906541
754	1.07856092312104
755	1.07842680533196
756	1.07828082711694
757	1.07820121804087
758	1.07805622039615
759	1.07788239296989
760	1.07793669047668
761	1.0777896534589
762	1.07755033938141
763	1.07748577281494
764	1.07746529727554
765	1.07738950133004
766	1.07722059731226
767	1.07703612970288
768	1.07696065314478
769	1.07693837687239
770	1.07677749961577
771	1.07658904326683
772	1.07641106150194
773	1.07626615891816
774	1.07616640602497
775	1.07611520123097
776	1.07610823651548
777	1.07613955833412
778	1.07611465943007
779	1.07600088254192
780	1.07581178425475
781	1.07568055969855
782	1.07562428274192
783	1.07561690801732
784	1.07556945547224
785	1.07555569615082
786	1.07557822866188
787	1.07558137910313
788	1.07553570743963
789	1.07548482272814
790	1.0754704054039
791	1.07541015499997
792	1.07537964915172
793	1.0753790427564
794	1.07527247645445
795	1.07518562103356
796	1.07513688155502
797	1.07509998007042
798	1.07504967370416
799	1.07503946969842
800	1.07509804901197
801	1.0751849635496
802	1.07516374590508
803	1.07505549927938
804	1.07500425963116
805	1.07496650993055
806	1.07495403812847
807	1.07498671539554
808	1.07509429027501
809	1.07516827730528
810	1.07514715711954
811	1.07502904320253
812	1.0749353088641
813	1.07487144157998
814	1.07479495988304
815	1.07465529608691
816	1.07457357007835
817	1.07457399969333
818	1.07444827652189
819	1.0742890244422
820	1.0741831470636
821	1.07421169455435
822	1.07423560787295
823	1.07423403146565
824	1.07418804625517
825	1.0740073616529
826	1.07381513514546
827	1.0736957917799
828	1.07369509688784
829	1.0736446165708
830	1.07350324043752
831	1.07329972484726
832	1.07318897527046
833	1.07308797217457
834	1.0730162550811
835	1.0731415590852
836	1.07314016483569
837	1.0730331927826
838	1.07294295914261
839	1.07282667531435
840	1.0726131071441
841	1.07234116807434
842	1.07225049513374
843	1.07225950765844
844	1.07228123358002
845	1.0722229264136
846	1.07212445612645
847	1.071970399301
848	1.0717738179613
849	1.07162833125072
850	1.07145860875368
851	1.07135275985988
852	1.07146020571872
853	1.07137085186468
854	1.07124062046366
855	1.07121277396196
856	1.07108949204588
857	1.07099347852282
858	1.07096336257369
859	1.07097057939444
860	1.07096306723458
861	1.0709146874814
862	1.0708120938605
863	1.07065128903345
864	1.07046877688356
865	1.07029594406575
866	1.07015951997734
867	1.0701259124483
868	1.07010834455077
869	1.07001991378917
870	1.0699546939724
871	1.06991194447408
872	1.06988563541047
873	1.06986689591441
874	1.06980317124773
875	1.06971202182649
876	1.06963512670543
877	1.06961035142997
878	1.06963145113321
879	1.06962835654846
880	1.06944727872785
881	1.06934475549005
882	1.06932465614877
883	1.06929376842418
884	1.06913190875825
885	1.06889010450599
886	1.06865578718354
887	1.06855542360611
888	1.06838840242634
889	1.06829110976746
890	1.0684147697406
891	1.0683353330986
892	1.06812326020591
893	1.06787496536993
894	1.06767734475119
895	1.06741835859606
896	1.06718394416324
897	1.06709012034955
898	1.06702335517531
899	1.06691166124299
900	1.0667642042584
901	1.06670797553008
902	1.06660743450155
903	1.06645519637189
904	1.06629214288709
905	1.06615672381909
906	1.06610198957339
907	1.06605834900048
908	1.06578565345808
909	1.06548447869961
910	1.06521271100404
911	1.06498956839098
912	1.06487296041672
913	1.06468601286918
914	1.06441886844647
915	1.0642871924929
916	1.06438630306255
917	1.06457385426102
918	1.06465478534571
919	1.06459151387329
920	1.06459419334406
921	1.06468759981738
922	1.06467951511063
923	1.06470146355966
924	1.06475662407371
925	1.06482416738551
926	1.06493631554997
927	1.06495436904714
928	1.06485746572879
929	1.06474588821861
930	1.06477986011303
931	1.06482835130291
932	1.06480450505193
933	1.06502699248459
934	1.06519746647942
935	1.06514430898049
936	1.06483892014931
937	1.06485466582023
938	1.06501625136637
939	1.06509459009039
940	1.06511796375577
941	1.0650687466096
942	1.06496251013907
943	1.06484751471524
944	1.06484180609209
945	1.06494454525498
946	1.06505875369015
947	1.06491256094711
948	1.06478525861025
949	1.06471873751432
950	1.06465270894048
951	1.064530973931
952	1.06446904477587
953	1.06448926114933
954	1.06445576953914
955	1.0643596338921
956	1.06430197186645
957	1.06434762621202
958	1.06416725055638
959	1.06418441723405
960	1.06434485837754
961	1.06408824785177
962	1.06391997603932
963	1.06387498896133
964	1.06388926168574
965	1.06395035065672
966	1.06397324974179
967	1.06398525862043
968	1.0640647781274
969	1.06388771188536
970	1.06377423848733
971	1.0638502981842
972	1.06358607626387
973	1.06350405104448
974	1.06347130459943
975	1.06319146651654
976	1.06322737469376
977	1.06320367952794
978	1.06304863555877
979	1.06319031767665
980	1.06300933445936
981	1.0627215968026
982	1.06263973136507
983	1.06245062447705
984	1.06247662369892
985	1.06263372080061
986	1.06254097294954
987	1.06263289647529
988	1.06248975448775
989	1.06197800404133
990	1.06195903834356
991	1.06196575818493
992	1.06198946848901
993	1.06209955145654
994	1.06168590288791
995	1.06128709057745
996	1.06115707768444
997	1.06106806954532
998	1.06117329928898
999	1.06130240156642
1000	1.06126854624403
1001	1.05968705216725
1002	1.06128550566921
1003	1.06218879332244
1004	1.0645717998631
1005	1.06498558235274
1006	1.06418535502988
1007	1.06343414495733
1008	1.06096874182541
1009	1.06011559679048
1010	1.06054141756103
1011	1.06005220874668
1012	1.05952103288404
1013	1.05957142112566
1014	1.05898996989341
1015	1.05719468715604
1016	1.05685394050126
1017	1.05713833453217
1018	1.05749065106768
1019	1.05833427247356
1020	1.05906212386648
1021	1.06072070243369
1022	1.06089800250513
1023	1.05994385284107
1024	1.05973688451386
1025	1.05934651726702
1026	1.05857857895938
1027	1.05759995918476
1028	1.05724234476001
1029	1.05730400229107
1030	1.05680560974793
1031	1.05744369289458
1032	1.06042667938415
1033	1.06039296593142
1034	1.05888052515699
1035	1.05825644392806
1036	1.05617752315138
1037	1.05562648245871
1038	1.05644166003875
1039	1.05685720082898
1040	1.05788682999957
1041	1.05815845686553
1042	1.05812185767008
1043	1.05808970696532
1044	1.05785795383234
1045	1.05704072605654
1046	1.05672520082271
1047	1.05663584601114
1048	1.05641699190054
1049	1.05618148467792
1050	1.05601672330945
1051	1.05552672615992
1052	1.05572573959745
1053	1.05673206281113
1054	1.05691352891394
1055	1.05736075476188
1056	1.05735838026128
1057	1.05578989140544
1058	1.05550451280666
1059	1.05595283980792
1060	1.05657812078009
1061	1.05641655722891
1062	1.05650511406542
1063	1.05643692309454
1064	1.05520343405095
1065	1.05535618378082
1066	1.05672545968244
1067	1.05713460777597
1068	1.05751438567396
1069	1.05780572112197
1070	1.05798178607471
1071	1.05777495428691
1072	1.05724117614739
1073	1.05693667213225
1074	1.05591523456495
1075	1.05565858193095
1076	1.0558928244063
1077	1.05685914374682
1078	1.05678532571352
1079	1.05653993383321
1080	1.05629510681252
1081	1.05521417897998
1082	1.05501550700688
1083	1.05575290870547
1084	1.05573449568354
1085	1.05541216752278
1086	1.05539393092241
1087	1.0547590671566
1088	1.05502413517865
1089	1.05688164653825
1090	1.05721192574447
1091	1.05728221898391
1092	1.05686840545989
1093	1.05576382321212
1094	1.05497126322994
1095	1.05555284613452
1096	1.0564159420138
1097	1.05635282936778
1098	1.05601344626314
1099	1.05590905861384
1100	1.05495521151894
1101	1.05498889332283
1102	1.05614854445123
1103	1.05627831836258
1104	1.05671569832418
1105	1.0562869604824
1106	1.0536783393124
1107	1.05333011178349
1108	1.05405391835652
1109	1.05429078897688
1110	1.05525145872375
1111	1.05717091735805
1112	1.05653046797149
1113	1.05513631955371
1114	1.05495064854656
1115	1.05487265486951
1116	1.05472253369334
1117	1.05551044079182
1118	1.0553553655882
1119	1.05412656768404
1120	1.05385363736369
1121	1.05398776494171
1122	1.05376601017042
1123	1.05384563589141
1124	1.05361658470819
1125	1.05296958795211
1126	1.05235167438362
1127	1.05194798965744
1128	1.05213829224215
1129	1.05189746855051
1130	1.05146018904769
1131	1.05155805473501
1132	1.05068579032407
1133	1.05019342904102
1134	1.04982711724449
1135	1.04979625407848
1136	1.04987154460264
1137	1.04981323666231
1138	1.04997991966494
1139	1.04980724678423
1140	1.04951940398075
1141	1.0491296696527
1142	1.04852099787833
1143	1.04809149862307
1144	1.04774506489628
1145	1.04691917979771
1146	1.04604044190204
1147	1.04594354975105
1148	1.04602644404554
1149	1.04526597142324
1150	1.04464731951551
1151	1.04408491502149
1152	1.04351793989935
1153	1.04272987734785
1154	1.04203747741779
1155	1.04169317963737
1156	1.04090573271882
1157	1.03959900134243
1158	1.03855231432803
1159	1.03769040993684
1160	1.03659022820076
1161	1.03498578195913
1162	1.03438132081291
1163	1.03404605505061
1164	1.03236027894672
1165	1.03135190853164
1166	1.03066400801187
1167	1.0292707347489
1168	1.02854357509626
1169	1.02837743993659
1170	1.02786390128295
1171	1.02735860310176
1172	1.02699419051949
1173	1.02659444527609
1174	1.02606217074098
1175	1.02560304031153
1176	1.02531692952375
1177	1.02482207326495
1178	1.02400910072848
1179	1.02345965677637
1180	1.0230781172668
1181	1.02267847723395
1182	1.02181485691731
1183	1.02110514760131
1184	1.02020025033114
1185	1.01877567509317
1186	1.01852624480158
1187	1.01853452653125
1188	1.01726429519197
1189	1.01675143135151
1190	1.01653076071171
1191	1.01602485571035
1192	1.01583376394285
1193	1.01674694952967
1194	1.01676038346786
1195	1.01571590567574
1196	1.01593591253161
1197	1.01675440705896
1198	1.0172891081239
1199	1.01821628741581
1200	1.01939293927747
1201	1.01968122993109
1202	1.02024263165931
1203	1.02179145024582
1204	1.02293694234343
1205	1.02366605888209
1206	1.02449178790263
1207	1.02506877706567
1208	1.02590995605637
1209	1.02720698622814
1210	1.02809457659256
1211	1.02889819940477
1212	1.02933622221645
1213	1.03000090115826
1214	1.03059835952894
1215	1.03155150998093
1216	1.03291391247666
1217	1.03380746151452
1218	1.03453636221532
1219	1.03547751823859
1220	1.03628481574239
1221	1.03683773869365
1222	1.03796843909614
1223	1.03892259167601
1224	1.03926107326911
1225	1.03969755633334
1226	1.04004874653369
1227	1.04031031392086
1228	1.04066945488958
1229	1.0409829982073
1230	1.04119546573888
1231	1.04125506325692
1232	1.04141344103974
1233	1.04159740371868
1234	1.04187563137188
1235	1.0423604338375
1236	1.04251756058005
1237	1.04259568311783
1238	1.04278965206227
1239	1.04275418065422
1240	1.04268710090087
1241	1.04372767248216
1242	1.0444842695094
1243	1.04476446433587
1244	1.04497841471964
1245	1.04445807890592
1246	1.04396226742085
1247	1.04409260243692
1248	1.04442613114745
1249	1.04454828005097
1250	1.0444230396088
1251	1.04445722836539
1252	1.04464318442025
1253	1.04494126326867
1254	1.04512932298877
1255	1.04523442562613
1256	1.04510229731898
1257	1.04511787704159
1258	1.04512690338038
1259	1.04514583020697
1260	1.0452935323212
1261	1.04508921323524
1262	1.04479670978744
1263	1.04529099121452
1264	1.04574178701142
1265	1.04561076219342
1266	1.04558092496976
1267	1.04568146710695
1268	1.04577021839263
1269	1.04609634130923
1270	1.04635916640647
1271	1.04625362506684
1272	1.04567198808669
1273	1.04518395603711
1274	1.0453421470167
1275	1.04545632912167
1276	1.04525515360144
1277	1.04501817715997
1278	1.04509584754883
1279	1.04544362766564
1280	1.04539849044272
1281	1.04518888145493
1282	1.04510138756408
1283	1.04486120103275
1284	1.0444296767057
1285	1.04409530804899
1286	1.04455828215322
1287	1.04495279798122
1288	1.04474375600483
1289	1.04439064252345
1290	1.04462131357881
1291	1.0448542421975
1292	1.04453591822241
1293	1.04462518101968
1294	1.0453337533094
1295	1.04554425217856
1296	1.04552378144482
1297	1.0460751998723
1298	1.04600082451895
1299	1.04509958781405
1300	1.04474203289425
1301	1.04491822381024
1302	1.04493937012822
1303	1.04478047982548
1304	1.04489984114484
1305	1.04497517610829
1306	1.04464264431829
1307	1.04456777682029
1308	1.04469833924282
1309	1.04490042358618
1310	1.04496660320674
1311	1.0450119133568
1312	1.04526929063806
1313	1.04541077500912
1314	1.04556017691382
1315	1.04550841653742
1316	1.04522171044158
1317	1.04485084651462
1318	1.04443251510281
1319	1.04418528350488
1320	1.04403391471142
1321	1.04418816977415
1322	1.04440862789769
1323	1.04418744619185
1324	1.04393840879984
1325	1.04430945334721
1326	1.04477215372401
1327	1.04474401100897
1328	1.04469583330105
1329	1.04445684670953
1330	1.04437005338985
1331	1.04413130288565
1332	1.04431234816394
1333	1.04449345966158
1334	1.0442787866049
1335	1.0435958405802
1336	1.04341929734822
1337	1.0436845303113
1338	1.04353967911982
1339	1.04364589792501
1340	1.0435113164194
1341	1.04280422932358
1342	1.04262305367109
1343	1.04296664787915
1344	1.04313636938135
1345	1.04280603268944
1346	1.04239918137688
1347	1.04217900018163
1348	1.04180373581697
1349	1.04144703024046
1350	1.04125536024126
1351	1.04101134299229
1352	1.04059382794937
1353	1.04011286025549
1354	1.03999261925785
1355	1.03977985998248
1356	1.03913536367224
1357	1.03862876375224
1358	1.03823477501681
1359	1.03775360475125
1360	1.03719888307374
1361	1.03688441478039
1362	1.03643687431667
1363	1.0358361551584
1364	1.03527293507047
1365	1.03448877199906
1366	1.03371050035021
1367	1.03319117182339
1368	1.03217551344659
1369	1.03082041648904
1370	1.03005030315216
1371	1.02920022808433
1372	1.02812257384385
1373	1.02729902089126
1374	1.02622818196145
1375	1.02483935170623
1376	1.02360224183744
1377	1.02277851609737
1378	1.02184344801347
1379	1.02051751033018
1380	1.01962621830384
1381	1.01923154060581
1382	1.01875387736451
1383	1.01841419367946
1384	1.01813804364522
1385	1.01742778212915
1386	1.01686681959265
1387	1.01680734331754
1388	1.01655407285508
1389	1.01632376263234
1390	1.01586318085762
1391	1.01545612619911
1392	1.01519228440496
1393	1.01482605749235
1394	1.01464411435443
1395	1.01464327597308
1396	1.01426982304323
1397	1.01391989977383
1398	1.01380087115135
1399	1.01369685007805
1400	1.01349626407789
1401	1.0132376322476
1402	1.01316820731374
1403	1.01325686191196
1404	1.01302312601013
1405	1.01261202286832
1406	1.01285585090344
1407	1.01273635690074
1408	1.01191292315816
1409	1.01199418600625
1410	1.0121232671047
1411	1.01152740442704
1412	1.01156589610375
1413	1.01191349121516
1414	1.01183744757535
1415	1.01183004491273
1416	1.01164161097137
1417	1.01148951196355
1418	1.01169039789591
1419	1.01152859293626
1420	1.01134457299323
1421	1.01141603385823
1422	1.01151194488671
1423	1.01131300818717
1424	1.01136270172634
1425	1.01180921957096
1426	1.01204890174095
1427	1.01198061555724
1428	1.01215485861087
1429	1.01253297456924
1430	1.01293544083385
1431	1.01359161098945
1432	1.01422091737725
1433	1.01479379809338
1434	1.01566577226961
1435	1.01636416456738
1436	1.01660906351727
1437	1.01707742619341
1438	1.01773161497383
1439	1.0179193784519
1440	1.01809234024774
1441	1.01856685430235
1442	1.01887767872187
1443	1.01902147156923
1444	1.01920385182132
1445	1.01958274386112
1446	1.01977301892117
1447	1.0196850603622
1448	1.01997709929736
1449	1.02056467200532
1450	1.02086802672499
1451	1.02094432057495
1452	1.0209108777361
1453	1.02086115763808
1454	1.02118708030298
1455	1.02149439142133
1456	1.02152826292521
1457	1.02132859788618
1458	1.02106251904767
1459	1.02139442892851
1460	1.02195658867881
1461	1.02207507613454
1462	1.02186253854097
1463	1.02195324286952
1464	1.02184609331101
1465	1.02195040451158
1466	1.02253800241223
1467	1.02275548780983
1468	1.02246280236756
1469	1.02242972343856
1470	1.02243294437542
1471	1.02232474075934
1472	1.02264161286267
1473	1.02247303728828
1474	1.02176950946859
1475	1.02179413316034
1476	1.02204778756241
1477	1.02215239734933
1478	1.02247967768695
1479	1.02279680531543
1480	1.02279428542101
1481	1.02263113419857
1482	1.02276755270005
1483	1.02293498733257
1484	1.02273026595742
1485	1.02247749870337
1486	1.02244179986808
1487	1.02240032688998
1488	1.02250604424582
1489	1.02291791294459
1490	1.02320484477646
1491	1.02322454786792
1492	1.02306549596819
1493	1.02315057027796
1494	1.02358200430885
1495	1.02373970726188
1496	1.02376544187214
1497	1.02400344582168
1498	1.02395261388687
1499	1.02379550318087
1500	1.02400022339593
1501	1.02370399742995
1502	1.0230020875235
1503	1.02292097894938
1504	1.02330697698684
1505	1.02366018438817
1506	1.02355583906119
1507	1.02326473175252
1508	1.02305775321465
1509	1.02282386212614
1510	1.02290997825722
1511	1.02297407886318
1512	1.02268338013363
1513	1.02243692494444
1514	1.02227494153385
1515	1.02220108276029
1516	1.02232131762404
1517	1.02245198137417
1518	1.02243548914396
1519	1.02274727039544
1520	1.02284768146635
1521	1.02274190214747
1522	1.02276019896942
1523	1.02291085219185
1524	1.0224532166597
1525	1.02228193954793
1526	1.0227243899835
1527	1.02310692747753
1528	1.02324622372889
1529	1.02336896331672
1530	1.0233052353852
1531	1.02299595384852
1532	1.02288772167007
1533	1.02290426814755
1534	1.02281263221879
1535	1.02272850641578
1536	1.0228821497118
1537	1.02324124392556
1538	1.02319390338003
1539	1.02288951982243
1540	1.02272353546826
1541	1.0224614308433
1542	1.02239499209127
1543	1.02280115102034
1544	1.02329310893476
1545	1.02327936330767
1546	1.02268454023508
1547	1.022457996229
1548	1.02260516400452
1549	1.02249036969785
1550	1.02265341991804
1551	1.02308777313328
1552	1.02298912039583
1553	1.02260533025539
1554	1.0226788386595
1555	1.02268890308457
1556	1.02252878386263
1557	1.02254318557825
1558	1.0225400067852
1559	1.02283829904401
1560	1.02291678278091
1561	1.02286989494726
1562	1.02344525720477
1563	1.02322152598294
1564	1.02242415679769
1565	1.02261272444584
1566	1.02267867944385
1567	1.02213107156312
1568	1.0222603878072
1569	1.02269935592658
1570	1.02245993116791
1571	1.0222470719389
1572	1.02221950989801
1573	1.02197117690379
1574	1.02153297566166
1575	1.0210559491
1576	1.02090322682662
1577	1.02060469344006
1578	1.02028318548683
1579	1.02054184093441
1580	1.02080898534777
1581	1.02089049142884
1582	1.02081050042306
1583	1.02068036592353
1584	1.02092168543923
1585	1.02105858901828
1586	1.0207422010541
1587	1.02052970135655
1588	1.02069034043678
1589	1.02081524681979
1590	1.02059966193859
1591	1.02055462578779
1592	1.02027759417223
1593	1.0195096468753
1594	1.01951798708344
1595	1.01988416938973
1596	1.02001260834735
1597	1.01981721240402
1598	1.01934505850801
1599	1.01920471931157
1600	1.01876038194353
1601	1.01857807182011
1602	1.01935553959251
1603	1.01934711214117
1604	1.01869069076634
1605	1.01888329211057
1606	1.01891152152499
1607	1.01833726970336
1608	1.01814407312175
1609	1.0179503083228
1610	1.0173227056203
1611	1.01704329441882
1612	1.01739292557896
1613	1.0176426110818
1614	1.01785046786875
1615	1.01777231382891
1616	1.01730495047744
1617	1.01730805022976
1618	1.01713478599448
1619	1.01665248521226
1620	1.0165247321448
1621	1.01610990919715
1622	1.01518239908908
1623	1.01471349987652
1624	1.01454368914393
1625	1.01395754854195
1626	1.01363927888753
1627	1.01365308814314
1628	1.01371164632426
1629	1.01393271991682
1630	1.0138867914629
1631	1.0134690394086
1632	1.01289985595666
1633	1.01242076054172
1634	1.01238962507327
1635	1.01266607019948
1636	1.01256012546179
1637	1.01205954048415
1638	1.01190266680651
1639	1.01177832706172
1640	1.01123315706282
1641	1.01089573593177
1642	1.01034209188888
1643	1.00929640927534
1644	1.00886377071948
1645	1.0088396174576
1646	1.00815185487634
1647	1.00702346004019
1648	1.00610769884789
1649	1.00471608099314
1650	1.00284446174341
1651	1.00134243156876
1652	0.999887022415289
1653	0.998298505582794
1654	0.996733001351885
1655	0.994953271935934
1656	0.992934657503304
1657	0.991054832337072
1658	0.989250730364491
1659	0.987751011692809
1660	0.986812804943096
1661	0.98562070249702
1662	0.98462977561512
1663	0.984307990150338
1664	0.983342512621946
1665	0.982257267210855
1666	0.982090642463151
1667	0.98156886093308
1668	0.9808638024773
1669	0.980882009668937
1670	0.980320395631178
1671	0.979038928170387
1672	0.978188517140823
1673	0.977442513329667
1674	0.976165758603318
1675	0.975349394089707
1676	0.974732089694955
1677	0.973051782377474
1678	0.971622729714688
1679	0.970489134966878
1680	0.968015040080822
1681	0.964921761815095
1682	0.961617045158181
1683	0.95736665937695
1684	0.953218582008313
1685	0.949416473461622
1686	0.944850701439896
1687	0.939848540301628
1688	0.934891843364669
1689	0.929506626185876
1690	0.92326075153987
1691	0.916747700725853
1692	0.909871637675159
1693	0.902258810445396
1694	0.894888991333985
1695	0.887466213445977
1696	0.879585315681489
1697	0.871273656596838
1698	0.862742960347831
1699	0.854061333793163
1700	0.84489577529242
1701	0.835927450182384
1702	0.825725001937715
1703	0.815508978954213
1704	0.804492710494095
1705	0.794170388086084
1706	0.784551536177232
1707	0.774530245638915
1708	0.763798699887813
1709	0.75450121568745
1710	0.744548540826203
1711	0.737475505615585
1712	0.732260600092301
1713	0.728976180787598
1714	0.727686392692463
1715	0.728535474508541
1716	0.731488141359112
1717	0.736061188094051
1718	0.742661743923829
1719	0.751023738314514
1720	0.760969645157915
1721	0.770856143543361
1722	0.781170305382756
1723	0.791235729480772
1724	0.800987838818883
1725	0.810922834157484
1726	0.82009159893494
1727	0.827817669745148
1728	0.834233561390548
1729	0.839892618803341
1730	0.844550236007041
1731	0.848256167806784
1732	0.851518098757118
1733	0.853085713505398
1734	0.85361939253521
1735	0.853742854951619
1736	0.852613091295874
1737	0.851498405372202
1738	0.850940210402274
1739	0.850726093656056
1740	0.849832784069198
1741	0.848032872022186
1742	0.846557679799394
1743	0.84517923415721
1744	0.844767374654963
1745	0.84638363784113
1746	0.847647308902976
1747	0.847851632906214
1748	0.848436814672906
1749	0.84822090182451
1750	0.848865112399687
1751	0.850616858670913
1752	0.852125071810399
1753	0.853380269492967
1754	0.855544672114435
1755	0.857982122761912
1756	0.860866750846867
1757	0.865159697757967
1758	0.868371649244942
1759	0.87123138264559
1760	0.874419155703667
1761	0.877434578532541
1762	0.880102961182558
1763	0.883094744057893
1764	0.885642121863321
1765	0.88747668382232
1766	0.889379960731432
1767	0.891488227908712
1768	0.89297455186649
1769	0.893509033129539
1770	0.895261484669401
1771	0.897217099056091
1772	0.898971208205072
1773	0.900493861726606
1774	0.901098530680569
1775	0.901258997025783
1776	0.901955471471407
1777	0.903665425205827
1778	0.906174840607319
1779	0.908615485396063
1780	0.910346001960646
1781	0.911541815510042
1782	0.91161777787354
1783	0.912452093782831
1784	0.913746038178065
1785	0.915084345416596
1786	0.91722140656043
1787	0.918534397022555
1788	0.918938667777361
1789	0.919942817040148
1790	0.920552302032511
1791	0.921999072991978
1792	0.924771137691452
1793	0.926559945154838
1794	0.928163021921078
1795	0.929728944301937
1796	0.930873673704233
1797	0.931987841968741
1798	0.933298000191061
1799	0.93430769826446
1800	0.93481576414563
1801	0.920872705413722
1802	0.921463384256908
1803	0.922171424127905
1804	0.922637168119964
1805	0.923035327183469
1806	0.923446503047168
1807	0.923679165697583
1808	0.923541645780637
1809	0.923744336172084
1810	0.924049783060737
1811	0.924258535334057
1812	0.924612957045945
1813	0.924694597261025
1814	0.924882277456622
1815	0.925163653452652
1816	0.924900413175671
1817	0.92479322597622
1818	0.924845277792221
1819	0.925022695791788
1820	0.924518189826667
1821	0.923891961429357
1822	0.923396004129559
1823	0.922816990403786
1824	0.9224427550946
1825	0.922639892489233
1826	0.922881314419211
1827	0.9230358957113
1828	0.923130214946923
1829	0.923451069809408
1830	0.923892072736169
1831	0.924270152834577
1832	0.924778798631374
1833	0.925732782006838
1834	0.926456081978508
1835	0.92674757184495
1836	0.927425569239133
1837	0.928457753315836
1838	0.92909666507382
1839	0.929499614155649
1840	0.930422272289104
1841	0.931359211827898
1842	0.931733166636313
1843	0.93225520150042
1844	0.932955282999808
1845	0.933262356884326
1846	0.933744908923959
1847	0.934126680882205
1848	0.934413904634722
1849	0.934627419930443
1850	0.934646397537331
1851	0.93497414555509
1852	0.935449992114456
1853	0.936381195483037
1854	0.937054068402701
1855	0.937180946582715
1856	0.937581762458149
1857	0.93788542463242
1858	0.938312591467728
1859	0.939163947748462
1860	0.93989700793774
1861	0.940512043406094
1862	0.941079376026112
1863	0.941861222960113
1864	0.942777846646995
1865	0.943695076511384
1866	0.944422224796387
1867	0.94493873428329
1868	0.945198868460231
1869	0.945694855268542
1870	0.94599814206289
1871	0.946490994378954
1872	0.947315768086061
1873	0.947921704598705
1874	0.948466605552412
1875	0.948937461197872
1876	0.949221333507477
1877	0.949494536341032
1878	0.949891088300685
1879	0.950362996110807
1880	0.950676086959665
1881	0.951019195183296
1882	0.951324663417699
1883	0.951450852772029
1884	0.951530131745565
1885	0.952023693565148
1886	0.952433701771663
1887	0.952662690974615
1888	0.953021445032469
1889	0.953142522975077
1890	0.952950567702624
1891	0.952876705601193
1892	0.95281141904018
1893	0.952750968397749
1894	0.952542185206416
1895	0.95258103273881
1896	0.952856880956169
1897	0.952708407198326
1898	0.952441801619084
1899	0.952134573923864
1900	0.952108061845534
1901	0.952192462035224
1902	0.952169322685132
1903	0.952230641875883
1904	0.952390357832043
1905	0.952400778876845
1906	0.952635171426532
1907	0.953205603235285
1908	0.953703818886483
1909	0.954115780637786
1910	0.95427864237704
1911	0.954552831035698
1912	0.954855916701745
1913	0.955028643994871
1914	0.955243130570588
1915	0.955216310012278
1916	0.954683740483332
1917	0.954578206475668
1918	0.954889386640051
1919	0.954715451021739
1920	0.954243347877166
1921	0.954098943610936
1922	0.953890004134464
1923	0.953606229676409
1924	0.953478395208953
1925	0.953849867943842
1926	0.953803030453926
1927	0.953337293596328
1928	0.95324501731674
1929	0.953470489984305
1930	0.953360005083535
1931	0.953188076376782
1932	0.952970715101539
1933	0.95272186269039
1934	0.952612536155622
1935	0.952469223599629
1936	0.952449014541184
1937	0.952521386561512
1938	0.952555610100844
1939	0.952639097980318
1940	0.953102012183081
1941	0.95318439444917
1942	0.953008532378844
1943	0.952843170006973
1944	0.952357238101192
1945	0.952229470148068
1946	0.952207045911878
1947	0.952187019692354
1948	0.952154199833487
1949	0.952230263662302
1950	0.952286214380108
1951	0.952226355033122
1952	0.952333034465121
1953	0.95270157986708
1954	0.952831091257579
1955	0.952967046347248
1956	0.952980951737353
1957	0.952814824332074
1958	0.952570627056861
1959	0.952641846974887
1960	0.952656977062443
1961	0.952904889155993
1962	0.953547744341127
1963	0.9538554486267
1964	0.954152850581245
1965	0.954338731882044
1966	0.954158626773758
1967	0.954411368122466
1968	0.955088317336453
1969	0.955329580111636
1970	0.95547993009159
1971	0.955709327808477
1972	0.955626765462025
1973	0.955678016049976
1974	0.955704385572544
1975	0.955972777571317
1976	0.956026350489942
1977	0.955810717949731
1978	0.955830465656301
1979	0.955978013760081
1980	0.956086457643585
1981	0.956441356711009
1982	0.956424534331587
1983	0.955759274361993
1984	0.955816036631626
1985	0.956274105985749
1986	0.956453953195954
1987	0.956691521972839
1988	0.957559158305926
1989	0.957655484276684
1990	0.95695421487143
1991	0.956906600945563
1992	0.957096510679161
1993	0.957061981523893
1994	0.957062986778754
1995	0.957092783598927
1996	0.956893942838496
1997	0.956885533663479
1998	0.957245192507179
1999	0.957354300575975
2000	0.957382477318314
2001	0.957375539084263
2002	0.957225328213715
2003	0.956768468170134
2004	0.956684811352669
2005	0.956659286853203
2006	0.956682129867524
2007	0.957001076578861
2008	0.95709046287427
2009	0.957041219698343
2010	0.957054405246704
2011	0.956975323770704
2012	0.957013804348425
2013	0.957204528336746
2014	0.957289164460058
2015	0.957358637395339
2016	0.957472402204299
2017	0.957508834353487
2018	0.95748634825002
2019	0.957394179125172
2020	0.957129424227472
2021	0.957147053095078
2022	0.957355544658769
2023	0.95729132245063
2024	0.957266291666505
2025	0.957221450398989
2026	0.956889681899196
2027	0.956682875040059
2028	0.956654931221088
2029	0.95657731062384
2030	0.956475540524145
2031	0.956266698570267
2032	0.956192395793429
2033	0.95616703673068
2034	0.956181976929193
2035	0.956296699151241
2036	0.956317150043465
2037	0.956325934902272
2038	0.956357243309407
2039	0.956459299006401
2040	0.956369492700439
2041	0.956178277859538
2042	0.956033510252694
2043	0.955612059607701
2044	0.955426478101969
2045	0.955599694002444
2046	0.955625452794772
2047	0.955276086893297
2048	0.954545935374177
2049	0.954514585890703
2050	0.954559452129716
2051	0.954436396432596
2052	0.954618445619441
2053	0.954922420859415
2054	0.955301430682183
2055	0.955136127627146
2056	0.954880162979768
2057	0.95489995508793
2058	0.954367796490623
2059	0.954087030794674
2060	0.954324546608939
2061	0.954646323121962
2062	0.955015575484252
2063	0.955176206381484
2064	0.95533053766914
2065	0.955865467322335
2066	0.955938831259017
2067	0.955429056169183
2068	0.955354128708731
2069	0.955419351189736
2070	0.955445770316451
2071	0.955534614832827
2072	0.955615243953474
2073	0.955919009554476
2074	0.955872886994611
2075	0.955390731790396
2076	0.955265673622528
2077	0.955309706717461
2078	0.955079391426362
2079	0.954686525295072
2080	0.954644067747969
2081	0.954771836820465
2082	0.954951569288423
2083	0.954753869137482
2084	0.954680226304297
2085	0.954699024234535
2086	0.954390441406407
2087	0.954075084773126
2088	0.954037690831263
2089	0.954036361794214
2090	0.953594140361698
2091	0.95343941878849
2092	0.953778085053082
2093	0.954008588240864
2094	0.954438163872601
2095	0.954405397973685
2096	0.954133844621711
2097	0.953880812780517
2098	0.953820482502738
2099	0.953346083482766
2100	0.952925061682697
2101	0.952726923874316
2102	0.952533276625239
2103	0.952022696821507
2104	0.951723130689225
2105	0.951859807346768
2106	0.951644887514538
2107	0.951225344584719
2108	0.950706360676812
2109	0.94988785098262
2110	0.949502516040444
2111	0.949364012441206
2112	0.948862364082761
2113	0.948345798848695
2114	0.948079885213254
2115	0.947807591992592
2116	0.94723252073958
2117	0.946883289993858
2118	0.946462185157247
2119	0.945863855929045
2120	0.944705353472599
2121	0.943962140160196
2122	0.943641603133431
2123	0.94269452190367
2124	0.94136907892809
2125	0.940250978848075
2126	0.939058238513717
2127	0.937752411342763
2128	0.936550600396755
2129	0.935086445917244
2130	0.933489429736021
2131	0.931556554873255
2132	0.929027543139779
2133	0.92702405525796
2134	0.924935398336133
2135	0.92298236378238
2136	0.921022267241367
2137	0.91979339268159
2138	0.919005664899549
2139	0.918088282209486
2140	0.917325037328952
2141	0.916908344561171
2142	0.916890314803695
2143	0.916716255029094
2144	0.917277726063841
2145	0.918849930001867
2146	0.920113494208288
2147	0.921666032712617
2148	0.922834120584167
2149	0.92430131236553
2150	0.92510971779002
2151	0.925269423273918
2152	0.925527848158989
2153	0.925576667304844
2154	0.925534967189351
2155	0.925334172106239
2156	0.925133763024128
2157	0.924625918946987
2158	0.924359045050795
2159	0.92405815368396
2160	0.924193066513801
2161	0.924094555916148
2162	0.92400653035188
2163	0.923987501781476
2164	0.923523413191395
2165	0.92409849019419
2166	0.925389360372243
2167	0.926252633139831
2168	0.927417349436753
2169	0.928770522272585
2170	0.930158406662551
2171	0.931325465078029
2172	0.932813511258934
2173	0.934037029361785
2174	0.934883641209195
2175	0.93572889934849
2176	0.93702184915817
2177	0.937502898933588
2178	0.93708608328056
2179	0.937022656466383
2180	0.936715912406226
2181	0.936424571996369
2182	0.936397864602563
2183	0.936139069621652
2184	0.935526542851938
2185	0.935067082529648
2186	0.934703980373729
2187	0.933828909466341
2188	0.933306941325173
2189	0.932849370305101
2190	0.932471634068992
2191	0.932011752234681
2192	0.932065771282176
2193	0.932497922093969
2194	0.932656360405497
2195	0.93321484667637
2196	0.933355880092916
2197	0.933236927951789
2198	0.933016818444716
2199	0.932444240289802
2200	0.932176132418105
2201	0.931956948664471
2202	0.931583655612795
2203	0.931382523421653
2204	0.931028065414235
2205	0.930545817032679
2206	0.92983743928959
2207	0.92868575670178
2208	0.928073714815327
2209	0.927683553038179
2210	0.927102016536083
2211	0.926639131061855
2212	0.926497357820641
2213	0.926144904197239
2214	0.924853587045713
2215	0.923413852763492
2216	0.922802693532134
2217	0.922173531718623
2218	0.921792468266195
2219	0.920606402431933
2220	0.919214326013643
2221	0.9182217375093
2222	0.91685411889553
2223	0.915670751892685
2224	0.91505124483538
2225	0.914177259733827
2226	0.9131780837213
2227	0.911538994707634
2228	0.909854283081593
2229	0.908130301877666
2230	0.905623798079589
2231	0.903268370832571
2232	0.901540695647123
2233	0.898951066866779
2234	0.895183963520642
2235	0.892267718558651
2236	0.889656032961172
2237	0.886783134402066
2238	0.884455633979239
2239	0.881405992467842
2240	0.877553903522627
2241	0.873903108616104
2242	0.870404235465853
2243	0.866249304901564
2244	0.861537421023242
2245	0.857138506793488
2246	0.85255082075903
2247	0.847601072523586
2248	0.841723386501015
2249	0.835502762047827
2250	0.829066432213114
2251	0.821946541821404
2252	0.815289733361825
2253	0.809643519634609
2254	0.802244457046121
2255	0.793672583582796
2256	0.785719411562175
2257	0.777349453663896
2258	0.76895411303096
2259	0.760888416839708
2260	0.752233134690263
2261	0.742768055560938
2262	0.73385314503106
2263	0.725148576010763
2264	0.716247064956717
2265	0.706989444154317
2266	0.698439259873904
2267	0.689951455143067
2268	0.681891229366666
2269	0.674427594087202
2270	0.667200543039559
2271	0.660569482968802
2272	0.653401603333958
2273	0.646819556947839
2274	0.639176085638827
2275	0.630373700691661
2276	0.622028494064441
2277	0.61419536460315
2278	0.604818979133694
2279	0.595063328490662
2280	0.584452417818939
2281	0.57255528863608
2282	0.559883282412047
2283	0.545528368448085
2284	0.532244658551936
2285	0.518640118899413
2286	0.504835645476462
2287	0.491589071505096
2288	0.478407461660978
2289	0.464557323765077
2290	0.451156578116179
2291	0.438308724074318
2292	0.42534116584675
2293	0.413281248136577
2294	0.401850566517399
2295	0.390745433567789
2296	0.380834869880068
2297	0.371465509871892
2298	0.36177233382093
2299	0.352720869645648
2300	0.344572683566545
2301	0.336724743435198
2302	0.32895871756886
2303	0.321659447308364
2304	0.314727999384042
2305	0.309401370981797
2306	0.304176103555065
2307	0.301262315357197
2308	0.299846073335259
2309	0.301423660175826
2310	0.30577771719496
2311	0.310110163814226
2312	0.317280449598265
2313	0.323958152885391
2314	0.330236435573428
2315	0.338230130397813
2316	0.348753829311784
2317	0.357547817347056
2318	0.367069695431993
2319	0.374529723443464
2320	0.380491869739701
2321	0.386457489201373
2322	0.391304002349704
2323	0.396070811391153
2324	0.401147032484957
2325	0.40432496862147
2326	0.405789107916535
2327	0.407753823546137
2328	0.408753813130346
2329	0.409918157608837
2330	0.411071028738702
2331	0.412225279156863
2332	0.413006858554405
2333	0.413794440053725
2334	0.414250852159982
2335	0.415939207921158
2336	0.417928225797402
2337	0.420285280433709
2338	0.424203333480187
2339	0.427431705988209
2340	0.430659730244426
2341	0.433135886383829
2342	0.435501448625492
2343	0.437378093239256
2344	0.438138053463271
2345	0.439203160146827
2346	0.440733487414311
2347	0.441192068076274
2348	0.441321102362139
[truncated: 152 more rows]
