# Supplementary material for: Machine learning-assisted non-destructive plasticizer identification and quantification in historical PVC objects based on IR spectroscopy
Source: Sci Rep. 2022 Mar 23;12:5017. doi: 10.1038/s41598-022-08862-1 (PMC8943100; doi:10.1038/s41598-022-08862-1)
Supplement: Supplementary file 1 — Supplementary Information 1. [file 41598_2022_8862_MOESM1_ESM.zip › Plasticizers_PVC_data/NIR_all/P183_idle.txt]

Wavelength	C:\Documents and Settings\All Users\Application Data\ASD\Indico Pro\Projects\David\P183_idle.txt
350	0.849840481754919
351	0.855138781212752
352	0.822207165829096
353	0.817200907775165
354	0.834046106341783
355	0.839190401699693
356	0.8437114988558
357	0.852439643529013
358	0.864652340629249
359	0.835072668424618
360	0.815440245668197
361	0.837513126893103
362	0.857988900759082
363	0.865470662868784
364	0.859999512700306
365	0.858285060992046
366	0.858042400705285
367	0.85865282818251
368	0.860298097280411
369	0.867869755236786
370	0.875946305622709
371	0.872887640567763
372	0.872541456874735
373	0.875715472863263
374	0.879551930004522
375	0.8836330401978
376	0.887921069161753
377	0.892022449811068
378	0.893775422586685
379	0.893315624996082
380	0.892599554828193
381	0.899346613980049
382	0.899551438430286
383	0.892787924277256
384	0.896564790134459
385	0.907486509215248
386	0.916053568102965
387	0.905686565840942
388	0.904899147057338
389	0.911052609362784
390	0.911867427113649
391	0.908781962675365
392	0.908954199150319
393	0.916572243237347
394	0.915638682507909
395	0.91599843399086
396	0.922711451179905
397	0.92437867731234
398	0.925487946781228
399	0.927670679453612
400	0.92920494055503
401	0.927687838381744
402	0.925180692237655
403	0.927084912609486
404	0.930590403706512
405	0.93330346723152
406	0.933182423261899
407	0.934154652700127
408	0.935789144106393
409	0.936780770698282
410	0.935153797878433
411	0.934539767931444
412	0.936555911780996
413	0.937316948974355
414	0.937878935543597
415	0.938193243018882
416	0.936027796340058
417	0.937107869559072
418	0.940451269230517
419	0.940694925901285
420	0.941444056473942
421	0.942132093771833
422	0.941277776986864
423	0.94169368044384
424	0.943588952438495
425	0.946171901109902
426	0.946278743639592
427	0.946362383986794
428	0.947592349140545
429	0.94706240079543
430	0.946855515953021
431	0.947751617173081
432	0.949277173781477
433	0.9500082150782
434	0.949829528369222
435	0.949457490947835
436	0.948687522067551
437	0.948283965901403
438	0.949037239767162
439	0.948808764771123
440	0.948682603844638
441	0.949740171052497
442	0.950918239048912
443	0.951459688941362
444	0.951400205804356
445	0.952561224570064
446	0.953478162018974
447	0.953794874410845
448	0.954335923945012
449	0.954727926727428
450	0.955067712215288
451	0.955661584086366
452	0.956082925710969
453	0.956386621003983
454	0.956740928938183
455	0.95715394257678
456	0.957297256434321
457	0.957014109759615
458	0.956843704281794
459	0.956766430236552
460	0.95681119674667
461	0.957223573987995
462	0.957424329310204
463	0.957190544057536
464	0.956527086976382
465	0.956334782934152
466	0.956581652554775
467	0.956846567011151
468	0.957506155973359
469	0.958126829397045
470	0.9582666703751
471	0.958290388376434
472	0.958485349748301
473	0.959021986308025
474	0.959940280993843
475	0.960425453574164
476	0.960232002967553
477	0.959750606995775
478	0.959417726620164
479	0.959313173257211
480	0.959280995488266
481	0.959510039007862
482	0.959787918694671
483	0.959777782337235
484	0.959101466628027
485	0.958486969545386
486	0.95846013540396
487	0.958337817207276
488	0.958325194519094
489	0.958510455729199
490	0.958780624489768
491	0.958842483243071
492	0.958770425079142
493	0.958965697819598
494	0.959026000262489
495	0.95909088416888
496	0.959445232269048
497	0.959608843666774
498	0.959613827291402
499	0.959539240972686
500	0.959178795858982
501	0.958811070010975
502	0.958728652300737
503	0.959400163786884
504	0.959471184134302
505	0.958912854303067
506	0.959102242034374
507	0.959106958249274
508	0.958909215403319
509	0.95884082984617
510	0.958822609411254
511	0.958820572624157
512	0.958788141324272
513	0.958579532657063
514	0.958395081982004
515	0.958362561850094
516	0.95835614608859
517	0.958508269198417
518	0.958732735460717
519	0.95864017196424
520	0.958445317821883
521	0.958288313702274
522	0.958299494866948
523	0.958425712287392
524	0.95848574584928
525	0.958350050299421
526	0.958484772734317
527	0.958618252782444
528	0.95856195721103
529	0.958551054248036
530	0.958663213091411
531	0.958864458196353
532	0.958980176392436
533	0.958885648227577
534	0.958732441320889
535	0.958848952768613
536	0.958856440283801
537	0.958861260302665
538	0.959033165495017
539	0.959054769824961
540	0.958992324909968
541	0.958974416283143
542	0.95921639700578
543	0.959399940209631
544	0.959431310680223
545	0.959533552511555
546	0.959620858487514
547	0.959672301180255
548	0.959692010707514
549	0.959822683429479
550	0.959964109047419
551	0.959998655964633
552	0.960233773327858
553	0.96039790156058
554	0.960339470780056
555	0.960418426981276
556	0.96058261045807
557	0.960767617798024
558	0.96086539708092
559	0.961121556555562
560	0.961380032353232
561	0.961263631227999
562	0.961175296339425
563	0.96120331264372
564	0.961334836835357
565	0.961453928389415
566	0.961513147841989
567	0.961517839509343
568	0.961592723454624
569	0.961633004787484
570	0.96166043806149
571	0.96187355487747
572	0.962033058684859
573	0.962086607259149
574	0.962070206672499
575	0.962078077155345
576	0.96212776385739
577	0.962226036765428
578	0.9624528405725
579	0.962649594370756
580	0.962798506891257
581	0.963237977309239
582	0.96385094495037
583	0.964453560571052
584	0.964770219068282
585	0.964894580906196
586	0.964915234811899
587	0.964936394739949
588	0.965050148210518
589	0.965125201463185
590	0.965057241839627
591	0.965051418581
592	0.965054888967488
593	0.965036648989233
594	0.965038931813527
595	0.964972483724674
596	0.964763280912485
597	0.964337215934076
598	0.964069328078319
599	0.963983955649572
600	0.963954612079801
601	0.963792910629008
602	0.963607560711727
603	0.963534829521435
604	0.963739622791888
605	0.96396030129024
606	0.964144426430352
607	0.964499483529456
608	0.964860494643305
609	0.965218391460152
610	0.96564246359023
611	0.966168238969637
612	0.966851068925786
613	0.967704088415971
614	0.968484720926842
615	0.969196284391068
616	0.969834283477518
617	0.970240167717243
618	0.970543282352205
619	0.970805062327644
620	0.971037138423639
621	0.971049736843415
622	0.970954455779641
623	0.970929654340246
624	0.970906526114442
625	0.970829648048482
626	0.970710252926648
627	0.970716773290711
628	0.970863944417858
629	0.971050131962129
630	0.97101495752436
631	0.971044711078723
632	0.971197520107557
633	0.971439757598929
634	0.971692420055018
635	0.971925107458171
636	0.972118909579814
637	0.972244449467921
638	0.972350707491987
639	0.972493083126959
640	0.972755133352064
641	0.972992275431959
642	0.97316746334192
643	0.973307955864626
644	0.973522877776369
645	0.973678009611532
646	0.973641558247651
647	0.973684592065906
648	0.973776042924042
649	0.973881320885582
650	0.974020162196323
651	0.974199656217638
652	0.974322567369147
653	0.974186366874402
654	0.974179260805532
655	0.974288884791931
656	0.974384844562467
657	0.974541359576663
658	0.974688927182584
659	0.974777277206229
660	0.974836633846345
661	0.974946063537249
662	0.975109472614893
663	0.975247940992988
664	0.975377266932375
665	0.975484939380158
666	0.975561679677053
667	0.975715958644132
668	0.975864468852277
669	0.97595881185639
670	0.976172226421557
671	0.976364508239555
672	0.976490306349168
673	0.976622599485019
674	0.976841945962966
675	0.977117026752645
676	0.977361774504348
677	0.977570415801888
678	0.977769973534107
679	0.977991351612288
680	0.978257997380059
681	0.978463552303751
682	0.978596480025828
683	0.978790850539885
684	0.978955664061906
685	0.979094820124994
686	0.979248771119067
687	0.979343165153028
688	0.979430023906724
689	0.979560462439001
690	0.979704609125825
691	0.979719533488334
692	0.97962739698707
693	0.979728946016438
694	0.979765954918097
695	0.979754889974248
696	0.979833714947706
697	0.979953591643379
698	0.980040850640798
699	0.980035599266391
700	0.979939282674222
701	0.979851383811148
702	0.979831281650578
703	0.979884905512182
704	0.979991696788031
705	0.980030939116109
706	0.979850908432824
707	0.979716761804017
708	0.979600873373234
709	0.979470775398008
710	0.979500405218706
711	0.97955174542378
712	0.979541601613775
713	0.979459358728866
714	0.979387356045276
715	0.979333730498057
716	0.979274852157727
717	0.979242884474434
718	0.979220744801208
719	0.979199570282468
720	0.979219985332607
721	0.979312999034083
722	0.979407224609037
723	0.979289229659302
724	0.979193998432478
725	0.979158276762198
726	0.979141725132605
727	0.979106408532793
728	0.979068148568309
729	0.979067535189285
730	0.979213798200097
731	0.979301208823627
732	0.979272221195313
733	0.979210891863332
734	0.979159455409873
735	0.979171472629992
736	0.979265378337854
737	0.979229983716623
738	0.979198327650765
739	0.979224199775123
740	0.979081792396629
741	0.97900657293536
742	0.979039028133116
743	0.979081757736668
744	0.979114420533544
745	0.979074290000759
746	0.978930392369834
747	0.978818547892765
748	0.978775179135401
749	0.978782276741044
750	0.978736043665938
751	0.978693638158044
752	0.978647615238999
753	0.978565075274798
754	0.978476389615217
755	0.978394026264962
756	0.978322949367597
757	0.978268744687703
758	0.978117053335597
759	0.977923352200826
760	0.977958062694846
761	0.977971298637948
762	0.977924147996287
763	0.977848645058222
764	0.977746820046498
765	0.977649282523816
766	0.977562023366789
767	0.977419259150104
768	0.97730705503691
769	0.977239096418526
770	0.977176519339996
771	0.97709272672613
772	0.977014754788998
773	0.976954759925899
774	0.97678601107303
775	0.976607606913523
776	0.976475026766248
777	0.976362656955532
778	0.976382472017312
779	0.976416881401549
780	0.976274878413892
781	0.976159404643259
782	0.976095665972063
783	0.976053402939748
784	0.975912501609493
785	0.975813909766248
786	0.975784704424062
787	0.975758734192785
788	0.9757210051077
789	0.975716450948583
790	0.975765793924448
791	0.97568774162605
792	0.975588279307078
793	0.975521152384377
794	0.975440236898038
795	0.975331488026037
796	0.975208915503941
797	0.975113781270256
798	0.975193276452242
799	0.975266802127638
800	0.975205254069053
801	0.97511075731511
802	0.975030096550391
803	0.974990649515692
804	0.974999498037292
805	0.975007720204733
806	0.974972189431467
807	0.974864473029275
808	0.974672162373506
809	0.974618046492104
810	0.974726614233674
811	0.974757741452249
812	0.974752698365964
813	0.974709062301155
814	0.974624945490022
815	0.974541650187196
816	0.974420563320242
817	0.974262881906096
818	0.974167829257895
819	0.974093366037013
820	0.974058119709252
821	0.974094627412241
822	0.974019673031343
823	0.973924943728762
824	0.973876257594614
825	0.973705867693746
826	0.973567357481501
827	0.973514542632365
828	0.973512500190227
829	0.973431247727255
830	0.973311840286808
831	0.973227936931747
832	0.973175849563406
833	0.973126995557841
834	0.973098794255617
835	0.973175230850719
836	0.973115337313099
837	0.972919677301407
838	0.972698772719511
839	0.972649775532313
840	0.972638328430816
841	0.972600458545404
842	0.972661155648671
843	0.972596126118216
844	0.97244568504233
845	0.972363374721444
846	0.972327090519572
847	0.972314695962241
848	0.972275918920496
849	0.972079888456628
850	0.971928991506406
851	0.971885841905075
852	0.971915960093994
853	0.971837509750032
854	0.971730761690895
855	0.971680544570337
856	0.971642912885038
857	0.971609977281286
858	0.971564497959533
859	0.971484894741137
860	0.971405518095965
861	0.97142238237476
862	0.971541587777403
863	0.97141606815074
864	0.971229526264354
865	0.971102882608531
866	0.971090546623398
867	0.971103317187843
868	0.9710543639681
869	0.970921968110336
870	0.970958000131723
871	0.970935686213894
872	0.97078868503086
873	0.970646134320891
874	0.970650039268158
875	0.970669428037682
876	0.970564220551775
877	0.970613343974901
878	0.970597771609122
879	0.970432036091563
880	0.970220569591872
881	0.970205201289623
882	0.970245943989767
883	0.970132554020941
884	0.970049460982547
885	0.969942563167138
886	0.969829637349858
887	0.969850461302639
888	0.969833614644939
889	0.969814764077391
890	0.969855285640228
891	0.969763862310845
892	0.969553216816203
893	0.969302160794363
894	0.969168040732508
895	0.968972575836966
896	0.968785407334161
897	0.968730422977228
898	0.968743257297805
899	0.96868496670947
900	0.968539422009876
901	0.968476812550122
902	0.968375065162774
903	0.968214780229097
904	0.968036863310422
905	0.968023119925962
906	0.967981568270955
907	0.967841639787103
908	0.967728620088159
909	0.96769946853629
910	0.967676563346579
911	0.967559927415194
912	0.967408780750902
913	0.967262306786952
914	0.967164031962226
915	0.967167525188078
916	0.96709673700897
917	0.967001616152792
918	0.966971430598367
919	0.966918914599497
920	0.966949704269976
921	0.967055230197178
922	0.967093071133108
923	0.966998950855598
924	0.966926441150889
925	0.967009322214147
926	0.967048979232144
927	0.967083360175035
928	0.967150974871097
929	0.967282117969011
930	0.96733927943687
931	0.967346351426053
932	0.967363150295574
933	0.967436710070492
934	0.967485042106903
935	0.967483708344256
936	0.967459895635777
937	0.967503394471982
938	0.96759253314897
939	0.967662437810465
940	0.967578670036991
941	0.967554319188806
942	0.967640592679841
943	0.96777467459129
944	0.967779917910424
945	0.967763335603746
946	0.96774338923468
947	0.967436095096298
948	0.967318748858025
949	0.967349647057898
950	0.967282237261147
951	0.967145487249295
952	0.967058070001388
953	0.967042222339679
954	0.966957950908468
955	0.967076914629472
956	0.967164158735208
957	0.966969903702507
958	0.967012912123191
959	0.966921369555453
960	0.966640772114985
961	0.966482226731098
962	0.966530678363168
963	0.966557803990241
964	0.966401212380763
965	0.96638524007013
966	0.966303669949853
967	0.966200574195891
968	0.966275366734277
969	0.966420346199905
970	0.966532813365747
971	0.966528559768542
972	0.966324614930306
973	0.966328945231416
974	0.966473947783897
975	0.966478582415651
976	0.96618883528537
977	0.965970404355117
978	0.965938264064024
979	0.965818180879252
980	0.965743231595875
981	0.965771377452029
982	0.965867324718183
983	0.965700209386321
984	0.965668253083561
985	0.965702833266505
986	0.965394093863714
987	0.965212528779563
988	0.965156769543256
989	0.965142771974258
990	0.96509998359896
991	0.964982480699261
992	0.964800323757214
993	0.964599310256631
994	0.964385182744073
995	0.964452292692359
996	0.964673034237993
997	0.96437237685522
998	0.964125039559222
999	0.964005649183577
1000	0.963933616764477
1001	0.96641304311865
1002	0.9664883049916
1003	0.966233185423659
1004	0.966040558959674
1005	0.965574118858822
1006	0.964746485622779
1007	0.963975384473738
1008	0.962965696613738
1009	0.962215960510518
1010	0.960644384539563
1011	0.960511160959273
1012	0.961094506699738
1013	0.962773900952394
1014	0.963138249207219
1015	0.964124455043044
1016	0.964276383002131
1017	0.963437304550126
1018	0.962608326906376
1019	0.961335473084078
1020	0.960884459823324
1021	0.960310193685276
1022	0.959839891493482
1023	0.960115758362678
1024	0.960266044061752
1025	0.959957441402286
1026	0.959982576591028
1027	0.960936575552958
1028	0.961246846089048
1029	0.96105946109438
1030	0.960175828935742
1031	0.960106122913349
1032	0.959636968084124
1033	0.959995562624732
1034	0.961740624061778
1035	0.962061595997815
1036	0.962359481169407
1037	0.961870861817939
1038	0.959391280307692
1039	0.958912754950944
1040	0.959171180110589
1041	0.959214189513116
1042	0.961037002817822
1043	0.961365625880274
1044	0.96100207276906
1045	0.959311636390035
1046	0.959095926124059
1047	0.95857705789011
1048	0.958928501309447
1049	0.96061741754007
1050	0.96113124385411
1051	0.961828511028084
1052	0.961582545927102
1053	0.95996232231202
1054	0.959553801671633
1055	0.958926168291735
1056	0.958866771975301
1057	0.960285648479718
1058	0.960711095472499
1059	0.960830691041851
1060	0.960654635285622
1061	0.960657798579832
1062	0.960242681524218
1063	0.960170834713411
1064	0.960430633771064
1065	0.960467991665019
1066	0.9605216757648
1067	0.960315106616083
1068	0.960028940039837
1069	0.959638278623299
1070	0.958387238233494
1071	0.958313490883868
1072	0.958996428719529
1073	0.959378084763983
1074	0.960902231224068
1075	0.961320142181368
1076	0.961051746868582
1077	0.960191850020586
1078	0.959924212151676
1079	0.959295925977358
1080	0.959137436637349
1081	0.959503049301045
1082	0.959690058129332
1083	0.960035354813057
1084	0.9599034122448
1085	0.959601816721597
1086	0.959378254897903
1087	0.958742610443408
1088	0.958469673851644
1089	0.958384298199063
1090	0.958404130519195
1091	0.958915015388229
1092	0.958631017431757
1093	0.958350917859237
1094	0.959147431734934
1095	0.959205592973343
1096	0.958925373472552
1097	0.959140955221045
1098	0.959653450354541
1099	0.959645729527598
1100	0.959824922389747
1101	0.959656870663324
1102	0.958394727314197
1103	0.958346291984609
1104	0.95910807951546
1105	0.959337653109529
1106	0.960171916442674
1107	0.96046174811162
1108	0.960427925930864
1109	0.959611408466906
1110	0.959222132470086
1111	0.959152900536313
1112	0.95883951878177
1113	0.958545795993088
1114	0.958357092003836
1115	0.958219076710984
1116	0.957942866081863
1117	0.957683709598368
1118	0.957499979256191
1119	0.957278105328543
1120	0.957126940245357
1121	0.957035435805207
1122	0.956950902003069
1123	0.95700671362746
1124	0.956733250450387
1125	0.956137415209391
1126	0.955927582992878
1127	0.955702160500401
1128	0.955721112723953
1129	0.956044667395284
1130	0.956224132402026
1131	0.955995738754757
1132	0.955804375710827
1133	0.955550268250031
1134	0.955229529005293
1135	0.954731139611028
1136	0.954054099542111
1137	0.953602418116255
1138	0.952899040837686
1139	0.952562488422464
1140	0.952983819406596
1141	0.952594495908897
1142	0.951361490272433
1143	0.951204833365707
1144	0.951518049813954
1145	0.951441614253241
1146	0.951571612286719
1147	0.951300403603879
1148	0.950362834132107
1149	0.949077020547619
1150	0.948709714954866
1151	0.949410105815878
1152	0.949045346556641
1153	0.948388856618636
1154	0.947886216016164
1155	0.946840580645641
1156	0.946247678422847
1157	0.946429521576333
1158	0.945863687551485
1159	0.944856453956401
1160	0.944035749368614
1161	0.942815741523864
1162	0.94193864464286
1163	0.941815587100002
1164	0.94120220932205
1165	0.940240560123349
1166	0.939631996391417
1167	0.939112472737491
1168	0.938631898389292
1169	0.937858076001998
1170	0.937400999196771
1171	0.937170040821572
1172	0.936829711416605
1173	0.936420624266195
1174	0.936669288302362
1175	0.936360009970749
1176	0.935280102863915
1177	0.934849374414516
1178	0.934760461475365
1179	0.934358333497832
1180	0.933788004975971
1181	0.933734391520543
1182	0.933482053358417
1183	0.933015330457953
1184	0.932586487171888
1185	0.931992916510169
1186	0.931460319603833
1187	0.93090199005939
1188	0.930404232203829
1189	0.930203963206839
1190	0.929968275337595
1191	0.929601927935045
1192	0.929472721598196
1193	0.929626427870175
1194	0.92961399126636
1195	0.929508877311126
1196	0.929623412896877
1197	0.929592334373226
1198	0.930063716431123
1199	0.931043517513682
1200	0.931857060967764
1201	0.932309379838966
1202	0.933102696905224
1203	0.933712539675863
1204	0.934272351949936
1205	0.935168015378696
1206	0.935687965294019
1207	0.935946912270083
1208	0.936373027685775
1209	0.936930690153784
1210	0.937603413806407
1211	0.938137998768579
1212	0.938503809215549
1213	0.939003166475589
1214	0.939682102516813
1215	0.940062105080973
1216	0.940201602597421
1217	0.940565868760549
1218	0.940770493421506
1219	0.94125055412368
1220	0.941928389753578
1221	0.942825639534444
1222	0.943701621102574
1223	0.943815686993741
1224	0.943890913555046
1225	0.944189972285664
1226	0.944313881420674
1227	0.944805690372283
1228	0.945226538721578
1229	0.94519178919922
1230	0.945219969614948
1231	0.945445577198737
1232	0.945677505838473
1233	0.946142767400362
1234	0.94636183881047
1235	0.946436704460568
1236	0.946574153353734
1237	0.946595515065762
1238	0.946714554296591
1239	0.946896822334091
1240	0.947290676029876
1241	0.947273501398527
1242	0.947268984745877
1243	0.947755501124479
1244	0.947909062736846
1245	0.947771981581839
1246	0.947884532620016
1247	0.947911449486662
1248	0.947547690512734
1249	0.947315023893283
1250	0.947359225058821
1251	0.947584475961642
1252	0.947972959739102
1253	0.948057482544543
1254	0.947988678591247
1255	0.948095185101502
1256	0.947902830432815
1257	0.947860832653234
1258	0.94827471425824
1259	0.948453813549481
1260	0.948451796403965
1261	0.94826928674862
1262	0.948584750010397
1263	0.948780356702403
1264	0.948617447634963
1265	0.948491562883729
1266	0.948562398298255
1267	0.948671835086389
1268	0.948224617182988
1269	0.947697380942953
1270	0.947954109021606
1271	0.948112179759846
1272	0.948137884346639
1273	0.948711000024635
1274	0.948656742433098
1275	0.947910726904873
1276	0.948014406581958
1277	0.948666851948264
1278	0.948800204857658
1279	0.948570698930889
1280	0.948611856360805
1281	0.948637849778178
1282	0.948502833910226
1283	0.948351987078919
1284	0.948337473669965
1285	0.948238471764069
1286	0.947935005138217
1287	0.948097002614515
1288	0.94845401299872
1289	0.948257134085179
1290	0.94807957239523
1291	0.947833993304928
1292	0.947549303375251
1293	0.947752862520449
1294	0.947827758815844
1295	0.947847368069073
1296	0.948013317359652
1297	0.947573408807387
1298	0.947296580115338
1299	0.947396631558487
1300	0.947099344813457
1301	0.947346159432188
1302	0.947985962531681
1303	0.948168777281958
1304	0.948002990205548
1305	0.948164076636657
1306	0.948334315074078
1307	0.948280114761445
1308	0.948357375313003
1309	0.948700484692314
1310	0.948631112774561
1311	0.948284705559372
1312	0.94815697968405
1313	0.94808262938314
1314	0.948263070287367
1315	0.948360823220124
1316	0.948212896153136
1317	0.948402271618768
1318	0.948246417884145
1319	0.947713539961664
1320	0.947746459984074
1321	0.947947377125493
1322	0.94796442219536
1323	0.948084969153396
1324	0.948454220411306
1325	0.948609191474802
1326	0.948050430632072
1327	0.947500062697237
1328	0.947472974218833
1329	0.947716581515245
1330	0.947574402797228
1331	0.947585424570532
1332	0.947797194123408
1333	0.94753908719929
1334	0.946832315905955
1335	0.94673780521763
1336	0.947073816081517
1337	0.947104997278817
1338	0.947075523100034
1339	0.947133528160219
1340	0.947160754355105
1341	0.946946398471451
1342	0.946350779174011
1343	0.945995925297516
1344	0.946117693902023
1345	0.946039579214437
1346	0.945828920056807
1347	0.945751588616245
1348	0.945432936491432
1349	0.944938696746185
1350	0.944934617684176
1351	0.945067323966555
1352	0.94456531756169
1353	0.94400759341457
1354	0.943615102918025
1355	0.94310228535242
1356	0.942827780154575
1357	0.942562847726276
1358	0.942497223995997
1359	0.942139186875282
1360	0.941695476440393
1361	0.941355687060676
1362	0.940804712737665
1363	0.940332360694269
1364	0.940124858011035
1365	0.939659531011022
1366	0.938996421143271
1367	0.93846628452793
1368	0.938027004224806
1369	0.937443208247326
1370	0.936641453990185
1371	0.936016697063701
1372	0.935590014965994
1373	0.934796754551825
1374	0.934091437036293
1375	0.933599112182989
1376	0.932699227729468
1377	0.931826845175153
1378	0.931195337044368
1379	0.930483908263835
1380	0.929843398955386
1381	0.929453189930948
1382	0.929086274981778
1383	0.92881409639083
1384	0.928578721971686
1385	0.928215989146966
1386	0.927943382214597
1387	0.927702369272727
1388	0.927409668690263
1389	0.927077444442019
1390	0.926743403828086
1391	0.926450235405724
1392	0.926194951282552
1393	0.926080696630237
1394	0.926078301220927
1395	0.925961777425082
1396	0.925980346533453
1397	0.925952721223874
1398	0.925651732183168
1399	0.925624428029996
1400	0.925654848926606
1401	0.925494521740607
1402	0.92535191819645
1403	0.925510311771438
1404	0.925782977792024
1405	0.925629622275962
1406	0.92563517384227
1407	0.925808123163576
1408	0.925507518483116
1409	0.92519131966549
1410	0.925217852514183
1411	0.924927152371122
1412	0.924602964489614
1413	0.924799793640379
1414	0.924786527018603
1415	0.924773130010504
1416	0.92489892981302
1417	0.924763235879145
1418	0.924773700894324
1419	0.924951201632954
1420	0.924910482017821
1421	0.924769882907661
1422	0.924823740181454
1423	0.925055094206453
1424	0.925060258992604
1425	0.924982818881504
1426	0.925157212011582
1427	0.925381710593625
1428	0.925655333816296
1429	0.926139185481899
1430	0.926571100198403
1431	0.926642215624597
1432	0.926857433935662
1433	0.92743438771129
1434	0.927979613205049
1435	0.928642665547752
1436	0.929126279533828
1437	0.929122217661716
1438	0.929217400679695
1439	0.929632825761999
1440	0.93001470853348
1441	0.930326606593761
1442	0.93073640893641
1443	0.930884844319957
1444	0.930946349693645
1445	0.931407371382152
1446	0.931654633691145
1447	0.931606705130942
1448	0.931502359111176
1449	0.931167634244746
1450	0.931289717684962
1451	0.932151292727773
1452	0.932579662689347
1453	0.932535617965632
1454	0.932735857234902
1455	0.932687001846633
1456	0.932961499950762
1457	0.933572325213239
1458	0.933556598801139
1459	0.933383198617909
1460	0.933506722653325
1461	0.93359452216785
1462	0.933910680000097
1463	0.933808301196672
1464	0.933366958361628
1465	0.933316860171964
1466	0.933174081375077
1467	0.933405531422864
1468	0.933446431088587
1469	0.933233600830643
1470	0.932877585546528
1471	0.932581457678833
1472	0.932843542724305
1473	0.93331282419571
1474	0.933659594760621
1475	0.933586797047142
1476	0.933525986216
1477	0.933639430545392
1478	0.933215087825021
1479	0.933194517163421
1480	0.933838608496494
1481	0.934136910122133
1482	0.934436794374429
1483	0.934905470104823
1484	0.934884620360938
1485	0.934492976486632
1486	0.934295447878409
1487	0.934193442106608
1488	0.934099099256431
1489	0.934319719641018
1490	0.934726703393554
1491	0.93482192067392
1492	0.934750888566792
1493	0.934762441750125
1494	0.934472382923165
1495	0.934383486094708
1496	0.934742351309619
1497	0.934658168018833
1498	0.934555268092786
1499	0.934694440817692
1500	0.934311842860963
1501	0.933968661529707
1502	0.934259360916662
1503	0.934385700385997
1504	0.934138519092768
1505	0.934000752927293
1506	0.933792461129741
1507	0.933746721353968
1508	0.934022350653282
1509	0.934146782109359
1510	0.934424544785466
1511	0.934569656103436
1512	0.934110328151104
1513	0.933970603507094
1514	0.934096892684016
1515	0.934207047774975
1516	0.934207613183805
1517	0.934602665004262
1518	0.934820531662266
1519	0.934653562896313
1520	0.934748385761999
1521	0.935302570387492
1522	0.935342119747256
1523	0.935223086756616
1524	0.934776151599971
1525	0.934031899978197
1526	0.933511907379106
1527	0.933662301001553
1528	0.933929669774621
1529	0.934047915088295
1530	0.93430171112099
1531	0.934249768442352
1532	0.933997615536162
1533	0.934013810264584
1534	0.933980876981885
1535	0.933866191317943
1536	0.93380067252745
1537	0.933708727253411
1538	0.933721769325837
1539	0.933677201437426
1540	0.933477630938515
1541	0.933738355330865
1542	0.934319326960987
1543	0.934516005707649
1544	0.934685201599745
1545	0.934552466747258
1546	0.934183610342578
1547	0.934195238000113
1548	0.934073131372433
1549	0.934278491152825
1550	0.934640084490048
1551	0.934372699459263
1552	0.934236831134735
1553	0.934395959043025
1554	0.934485150531798
1555	0.934543049710634
1556	0.93435475547349
1557	0.933951426964869
1558	0.933667405727761
1559	0.933487855102839
1560	0.933488539213391
1561	0.933599727785449
1562	0.933405408535074
1563	0.932905835395674
1564	0.932601428024787
1565	0.932677273362248
1566	0.932377616611837
1567	0.931786901783383
1568	0.931515877030823
1569	0.931245137914771
1570	0.930869946312815
1571	0.930869767182131
1572	0.931077832693009
1573	0.930825832702672
1574	0.930804717068435
1575	0.931482157124442
1576	0.932032450706014
1577	0.931992189068359
1578	0.93162406716639
1579	0.931282875266094
1580	0.930968999448309
1581	0.931038659644802
1582	0.931428676320028
1583	0.931474075722957
1584	0.931278848160508
1585	0.931012595116396
1586	0.930861240251105
1587	0.930901250982853
1588	0.93058554125124
1589	0.930239589488466
1590	0.930396849736635
1591	0.930313535208962
1592	0.929848266408763
1593	0.929669065727299
1594	0.929724949281272
1595	0.929824164736474
1596	0.929906627713008
1597	0.930242616340561
1598	0.930327474235453
1599	0.92952224165827
1600	0.929256191456157
1601	0.929804702687408
1602	0.929682300082852
1603	0.929218543341624
1604	0.929379646458518
1605	0.929527662869712
1606	0.929243637570398
1607	0.92951859668628
1608	0.930122162017505
1609	0.929508849629255
1610	0.928495200814745
1611	0.928527751157013
1612	0.928293068042892
1613	0.927366314909784
1614	0.92733703261322
1615	0.927839204366191
1616	0.927608964480727
1617	0.927346418843856
1618	0.927505101253105
1619	0.927010814492972
1620	0.926254534202037
1621	0.926266459882788
1622	0.926585276172081
1623	0.926326001342529
1624	0.925827677188429
1625	0.925577926637791
1626	0.924897258464759
1627	0.924402015398343
1628	0.924698165516401
1629	0.924966249516143
1630	0.9248542524843
1631	0.924455332496089
1632	0.924146947375793
1633	0.92404767608117
1634	0.923743802165212
1635	0.923540196793163
1636	0.923481086963464
1637	0.923283274387844
1638	0.923205783526043
1639	0.923215415576552
1640	0.923235720171021
1641	0.922896029691167
1642	0.922589309925066
1643	0.922828695926453
1644	0.922669681394812
1645	0.922037734693204
1646	0.921399948044803
1647	0.920478240043909
1648	0.919476843238051
1649	0.918612218242138
1650	0.917529436624598
1651	0.916546952472428
1652	0.915501536679631
1653	0.913856205516229
1654	0.912586174928528
1655	0.911494160295563
1656	0.910008736635323
1657	0.908918504231852
1658	0.908126731748248
1659	0.907273610271603
1660	0.906310109845411
1661	0.905240624676312
1662	0.904434575713466
1663	0.903596293044323
1664	0.902803119301476
1665	0.902583373789687
1666	0.90213545370906
1667	0.901452032219656
1668	0.901022483011953
1669	0.900378817751055
1670	0.899693225948085
1671	0.899286033923018
1672	0.898607726740474
1673	0.897661550618976
1674	0.8969096999764
1675	0.896139365870311
1676	0.895068896448698
1677	0.893904575418166
1678	0.892703681474991
1679	0.890670884624221
1680	0.88861980571904
1681	0.887140112382351
1682	0.88467365647267
1683	0.881831797141697
1684	0.878663010557509
1685	0.874657671644717
1686	0.871394377565681
1687	0.867967892861866
1688	0.863895296379405
1689	0.859984482001619
1690	0.854912518209515
1691	0.849337568547944
1692	0.844256910065235
1693	0.838503133300907
1694	0.832414874781369
1695	0.826916910614504
1696	0.821327213671692
1697	0.81556546149845
1698	0.810386679714118
1699	0.80440969695187
1700	0.797712180047987
1701	0.791724942052676
1702	0.785198329853563
1703	0.777990331172348
1704	0.769814259794116
1705	0.762145677060772
1706	0.754321750310166
1707	0.74696588210411
1708	0.739747455326312
1709	0.733413016034015
1710	0.726948744167396
1711	0.721874622394047
1712	0.717543324190269
1713	0.715474463653418
1714	0.714753773073573
1715	0.715606482688315
1716	0.719023691020966
1717	0.722552451998051
1718	0.726926894639865
1719	0.733147260139597
1720	0.739684264768739
1721	0.746870272740673
1722	0.754296813744659
1723	0.761253035745584
1724	0.768038613885698
1725	0.774670086160744
1726	0.780572203319838
1727	0.785576749922278
1728	0.789879770561433
1729	0.793762022680323
1730	0.797419089750879
1731	0.799897732477471
1732	0.801601904898267
1733	0.80315459010645
1734	0.803456453817827
1735	0.803574110409055
1736	0.803831228220534
1737	0.80283159561808
1738	0.801689150309482
1739	0.80099289790222
1740	0.800186975636249
1741	0.800348066175198
1742	0.800552194258936
1743	0.800217523926991
1744	0.800668127010455
1745	0.801143804213163
1746	0.801144373199523
1747	0.801280065998204
1748	0.802064309700506
1749	0.802745622231466
1750	0.803733500687219
1751	0.805509072411448
1752	0.806844275911825
1753	0.80781035167293
1754	0.809585741943789
1755	0.811932480570932
1756	0.814141803154985
1757	0.816616610847498
1758	0.818769085481208
1759	0.820979196951806
1760	0.822955906771923
1761	0.824716728424282
1762	0.826423138938574
1763	0.827911886560017
1764	0.829180626435937
1765	0.830562169729991
1766	0.831517644319809
1767	0.83180447975441
1768	0.832879859097671
1769	0.834191300473141
1770	0.835083374291446
1771	0.835757911782531
1772	0.836675121918347
1773	0.837998758097368
1774	0.83975886508624
1775	0.841413912916184
1776	0.841881877901379
1777	0.841853963933078
1778	0.84245008928422
1779	0.843754617555534
1780	0.845212278077947
1781	0.846550683433509
1782	0.846834287390725
1783	0.847775236226041
1784	0.849277769040593
1785	0.850460786847644
1786	0.851885319912379
1787	0.8531286049949
1788	0.853919625750614
1789	0.854718351486493
1790	0.855594076030482
1791	0.856521657927829
1792	0.857357739628618
1793	0.858236458583086
1794	0.858995302325542
1795	0.86020073412742
1796	0.861841650703143
1797	0.862863187291953
1798	0.864157887621331
1799	0.86486885524553
1800	0.864655586443226
1801	0.849779903381601
1802	0.849798197299411
1803	0.850002441700604
1804	0.850381076585307
1805	0.85067818825479
1806	0.850973134599057
1807	0.851482629026971
1808	0.851757037272163
1809	0.851886205737985
1810	0.851747493019217
1811	0.851290732013954
1812	0.851228367495175
1813	0.851232196167972
1814	0.851199610015661
1815	0.851633276627986
1816	0.851738869501456
1817	0.851570044381099
1818	0.85086559779362
1819	0.850572094911331
1820	0.850539427769631
1821	0.850332966099196
1822	0.850376594303751
1823	0.850487605082247
1824	0.85005121806352
1825	0.849824976928949
1826	0.850145249395047
1827	0.850213939774945
1828	0.850274654328475
1829	0.850378412570591
1830	0.850271559764894
1831	0.849746446067732
1832	0.849642732405681
1833	0.85008644864381
1834	0.850692574022722
1835	0.851287023157951
1836	0.851938911045343
1837	0.852805374503174
1838	0.853245646559951
1839	0.853491302754436
1840	0.853840003819492
1841	0.854281984251731
1842	0.854487690495631
1843	0.854581123096837
1844	0.855139873331252
1845	0.855828042327287
1846	0.855932803968645
1847	0.856034140307732
1848	0.856234465555947
1849	0.856403177491868
1850	0.856097619144085
1851	0.856336186263103
1852	0.8568811566101
1853	0.857177319418567
1854	0.857631599177434
1855	0.858047624014879
1856	0.858586573661714
1857	0.859273607521453
1858	0.859820056415839
1859	0.860306873722792
1860	0.860693853250382
1861	0.860961996593425
1862	0.861293598538081
1863	0.861390432298677
1864	0.861993261677212
1865	0.862738135679266
1866	0.863179285772919
1867	0.863688701527514
1868	0.864360124347745
1869	0.864850196901877
1870	0.865154975688919
1871	0.865435248510501
1872	0.865548838878659
1873	0.865997425827767
1874	0.866458502553861
1875	0.866721266837118
1876	0.86708929103811
1877	0.867461065215291
1878	0.867611917680196
1879	0.867401117133625
1880	0.867405509837473
1881	0.867403130016735
1882	0.867401613325057
1883	0.867161355797254
1884	0.867473025079138
1885	0.867965603494852
1886	0.868042209030143
1887	0.868037082033785
1888	0.868395684394061
1889	0.86876163320785
1890	0.869350731236389
1891	0.869526169636193
1892	0.869693077388916
1893	0.869619405027999
1894	0.869028793475398
1895	0.868734444409829
1896	0.868580238435614
1897	0.86852930681586
1898	0.868577035585623
1899	0.868600992164973
1900	0.868578409769725
1901	0.86855049790878
1902	0.868444264626074
1903	0.868214939036063
1904	0.868176781792369
1905	0.868150284400271
1906	0.868174280603727
1907	0.868271817788725
1908	0.868495963361798
1909	0.868757090252621
1910	0.868993198358614
1911	0.869082329788372
1912	0.869206482151821
1913	0.869219640680875
1914	0.868843750754171
1915	0.868917963879652
1916	0.869459199297036
1917	0.869494726069105
1918	0.869388509917748
1919	0.869346690086355
1920	0.869143199678212
1921	0.86880938475607
1922	0.868490816891037
1923	0.868394545648875
1924	0.868312438775541
1925	0.868183938815244
1926	0.86809653766893
1927	0.86821272723696
1928	0.868209839671661
1929	0.868138646645433
1930	0.867989495259249
1931	0.867755281852112
1932	0.867603748739657
1933	0.867494537074392
1934	0.867561123134346
1935	0.867439937236408
1936	0.867384848225034
1937	0.867343414733425
1938	0.867199924255639
1939	0.867026206495981
1940	0.866890539642095
1941	0.866826795639003
1942	0.866665426941986
1943	0.866533500275107
1944	0.866539274212922
1945	0.866633750678465
1946	0.866323857580367
1947	0.866038371401511
1948	0.865916815833727
1949	0.865839770211588
1950	0.865715986266799
1951	0.865654221257247
1952	0.865679082237867
1953	0.865778072137378
1954	0.865737481740183
1955	0.865705341537805
1956	0.8657205161153
1957	0.865597257666416
1958	0.865442689844705
1959	0.865794803213634
1960	0.866240594337822
1961	0.866413985897306
1962	0.86649539351967
1963	0.866750434234016
1964	0.86696740109585
1965	0.867136851695275
1966	0.86747644469387
1967	0.867680245434182
1968	0.867658528253473
1969	0.867705411847646
1970	0.867866872665297
1971	0.867962593872756
1972	0.868297520231781
1973	0.868008315401067
1974	0.867820960460102
1975	0.867319871445579
1976	0.867337704492119
1977	0.86753388478469
1978	0.867573331129872
1979	0.867887585174342
1980	0.868073916864906
1981	0.868097943368292
1982	0.868013210084138
1983	0.867829115779914
1984	0.867836915162432
1985	0.867675674465296
1986	0.867746413938527
1987	0.867632301403396
1988	0.867662761312751
1989	0.867714124813361
1990	0.867562398633029
1991	0.867585569419227
1992	0.867924481867228
1993	0.868098529837994
1994	0.86819266534341
1995	0.86823649517556
1996	0.868191215018935
1997	0.868291076251625
1998	0.868562153736985
1999	0.868562999544979
2000	0.868488474671702
2001	0.868405034475819
2002	0.868417772537263
2003	0.868237421390468
2004	0.868175203051547
2005	0.868253782665588
2006	0.868443005610701
2007	0.868870732267609
2008	0.868803963271072
2009	0.868460534302901
2010	0.868490830922018
2011	0.868380104269723
2012	0.868219532752547
2013	0.868493256773454
2014	0.868598450604319
2015	0.868555979580386
2016	0.867979968809174
2017	0.867974948911241
2018	0.868303374406795
2019	0.868399521252381
2020	0.868665690145741
2021	0.868615411428625
2022	0.868226825888382
2023	0.868095170965168
2024	0.867911284246801
2025	0.867781986777627
2026	0.867971459542901
2027	0.867873466569967
2028	0.867395780912914
2029	0.867200933299425
2030	0.867072712954871
2031	0.866855844070035
2032	0.866936600105676
2033	0.867539826158446
2034	0.867485379977863
2035	0.867262449448372
2036	0.867000066870543
2037	0.866088704591768
2038	0.865918410706547
2039	0.866255935071886
2040	0.866322851402998
2041	0.866681497529179
2042	0.866823156338192
2043	0.866755620300714
2044	0.86664640151995
2045	0.866541743386976
2046	0.866229787877392
2047	0.866121295443668
2048	0.865946661563375
2049	0.865861205532849
2050	0.865946174403592
2051	0.865929582669415
2052	0.865885334332945
2053	0.865782946749322
2054	0.865686451367618
2055	0.865575450347039
2056	0.865249729379263
2057	0.865164946443984
2058	0.865291145558973
2059	0.865301797719205
2060	0.865452850885451
2061	0.86547991770018
2062	0.865319542329526
2063	0.865216719611788
2064	0.865095238689617
2065	0.86484843081668
2066	0.864856598223249
2067	0.865068956488554
2068	0.865077652265858
2069	0.865087838853881
2070	0.865169135555241
2071	0.865247882090465
2072	0.86517816513648
2073	0.865134230700624
2074	0.865124237772496
2075	0.864816226871104
2076	0.864755755049054
2077	0.865121017456969
2078	0.865140262669017
2079	0.865106613258124
2080	0.864939760148942
2081	0.86468925820062
2082	0.864070754183241
2083	0.863943166059268
2084	0.864043183731836
2085	0.863981940918042
2086	0.864224203458154
2087	0.864036172290237
2088	0.863398672420227
2089	0.863080687092833
2090	0.862514791333564
2091	0.862411278947791
2092	0.862804110224057
2093	0.862984510881492
2094	0.863484855255484
2095	0.863646593996756
2096	0.863414619360443
2097	0.863406733597355
2098	0.863359561565013
2099	0.863266810961222
2100	0.863038893218818
2101	0.862755606497014
2102	0.86256844823986
2103	0.862302383027726
2104	0.861997047961435
2105	0.861639793628207
2106	0.861580182301461
2107	0.861818234115468
2108	0.861494254612028
2109	0.861146373427407
2110	0.860801984351366
2111	0.859906784583624
2112	0.859233470831796
2113	0.858886754217702
2114	0.858432742248424
2115	0.857925916700339
2116	0.857236563201137
2117	0.856357529361131
2118	0.855683567908632
2119	0.855284730388209
2120	0.854932397652289
2121	0.854501627141558
2122	0.854536226790327
2123	0.854060789338313
2124	0.853090739744039
2125	0.852440025840426
2126	0.852006521170017
2127	0.851194725303661
2128	0.850259944083704
2129	0.849267798792068
2130	0.848154688962681
2131	0.846750605519171
2132	0.845023171271335
2133	0.843514254799736
2134	0.841499407837492
2135	0.840084158759809
2136	0.839188047618771
2137	0.838396008852876
2138	0.837675670842491
2139	0.837051040367131
2140	0.836252725866674
2141	0.835139118365079
2142	0.83483671362338
2143	0.834770461322338
2144	0.834901367264047
2145	0.835441710827138
2146	0.836325530109861
2147	0.83752124480595
2148	0.838577200653907
2149	0.840398954167152
2150	0.841468366684757
2151	0.842025823175759
2152	0.842534627035012
2153	0.843055258285184
2154	0.843113181730039
2155	0.842619372053752
2156	0.842277270415524
2157	0.841626374954434
2158	0.84101207037817
2159	0.840263801186791
2160	0.839743189451192
2161	0.839437626933452
2162	0.839495098156591
2163	0.839572354707461
2164	0.839975054520547
2165	0.84038584317456
2166	0.840882557665784
2167	0.841387913588462
2168	0.842137779170778
2169	0.842750954209535
2170	0.843129658298707
2171	0.843825222522651
2172	0.844901573538861
2173	0.84552776565839
2174	0.846135015048024
2175	0.846588532828906
2176	0.846541850222969
2177	0.846849911787711
2178	0.847446315942783
2179	0.847761503944245
2180	0.848416835416935
2181	0.848364407138995
2182	0.847586399310362
2183	0.847035379200372
2184	0.845992341933742
2185	0.845027309201638
2186	0.844933373385047
2187	0.844786698523641
2188	0.844577130310611
2189	0.844582820533267
2190	0.844395729587643
2191	0.843928246735091
2192	0.843867097393984
2193	0.844112441998579
2194	0.844014799401166
2195	0.843943660412225
2196	0.843737343213389
2197	0.84324558331633
2198	0.842987082456535
2199	0.84297514034576
2200	0.842565895196525
2201	0.841821898056294
2202	0.841327171677578
2203	0.840714433236274
2204	0.840243156761417
2205	0.840084904703872
2206	0.839815139631304
2207	0.83939413628648
2208	0.839097547755512
2209	0.839490619405709
2210	0.838951170334805
2211	0.837907446903124
2212	0.836490658743912
2213	0.835442777371711
2214	0.834364766881506
2215	0.83342790985477
2216	0.833103110543536
2217	0.832604968885124
2218	0.831880404409844
2219	0.831091403580769
2220	0.830711781471945
2221	0.829821920005496
2222	0.828493222931468
2223	0.827259535929349
2224	0.825974836279865
2225	0.824609747365476
2226	0.823082223012523
2227	0.821457487046165
2228	0.819764196912145
2229	0.818052751206584
2230	0.816180009072202
2231	0.814271902018434
2232	0.812327679263798
2233	0.810485627724041
2234	0.808695432820343
2235	0.806763484660437
2236	0.805098830561541
2237	0.802845974640448
2238	0.800077216805859
2239	0.797375953035588
2240	0.794657755223685
2241	0.791438204564789
2242	0.788102010771069
2243	0.784383407816692
2244	0.780115734577516
2245	0.775424529810507
2246	0.771125127592825
2247	0.766736894108326
2248	0.761856464063764
2249	0.75710438681445
2250	0.752203519978273
2251	0.746850246463592
2252	0.741586977828147
2253	0.736478530640326
2254	0.730957234281746
2255	0.725102042545608
2256	0.719239572028626
2257	0.713342675748848
2258	0.706913309240647
2259	0.699965034042441
2260	0.693520389211543
2261	0.686549323101728
2262	0.680554794248844
2263	0.675716716848759
2264	0.669838327125915
2265	0.663785344036314
2266	0.657848376386324
2267	0.65140703979463
2268	0.645296377029046
2269	0.639659215718543
2270	0.633692066175188
2271	0.62760165968906
2272	0.621330468040831
2273	0.614884934565006
2274	0.608573580510267
2275	0.602169539981675
2276	0.59569280734657
2277	0.58929042621725
2278	0.582713623675238
2279	0.576280779600834
2280	0.569234019005919
2281	0.561906938091709
2282	0.554180187460568
2283	0.546218958402087
2284	0.537421924108622
2285	0.527790594787744
2286	0.518084953297992
2287	0.507057478554163
2288	0.496726759132347
2289	0.486584411269846
2290	0.476699848663713
2291	0.467379791275759
2292	0.458616098974647
2293	0.449772953446427
2294	0.441666486617869
2295	0.434048039729652
2296	0.425926695093941
2297	0.417833331591205
2298	0.410408221294218
2299	0.403201946651068
2300	0.396249453545669
2301	0.389289637890536
2302	0.382597779236448
2303	0.37623922528806
2304	0.369420322301185
2305	0.364350649087825
2306	0.360094056667228
2307	0.357384153676389
2308	0.355736511161421
2309	0.35560797409385
2310	0.357119732258436
2311	0.359711642460907
2312	0.36403744035983
2313	0.368773212206757
2314	0.375067035746712
2315	0.381007810822731
2316	0.387822956911415
2317	0.39400939474232
2318	0.400085019393368
2319	0.40618476467058
2320	0.412793592212227
2321	0.417922886059548
2322	0.422178547996774
2323	0.426823675592507
2324	0.430843025366366
2325	0.434143474578579
2326	0.438420654700969
2327	0.4403659782076
2328	0.438957300111575
2329	0.439820200772757
2330	0.440351604459585
2331	0.441675639795713
2332	0.444806489672736
2333	0.446912060411526
2334	0.448104011647871
2335	0.450366763009035
2336	0.453515653550256
2337	0.455765987346445
2338	0.458153491777776
2339	0.460597762816981
2340	0.46287451917047
2341	0.46424939791107
2342	0.465176436082565
2343	0.466380589785056
2344	0.467346374081041
2345	0.467219569272206
2346	0.466913299642915
2347	0.466526405481512
2348	0.464485129206171
[truncated: 152 more rows]
