# Supplementary material for: Machine learning-assisted non-destructive plasticizer identification and quantification in historical PVC objects based on IR spectroscopy
Source: Sci Rep. 2022 Mar 23;12:5017. doi: 10.1038/s41598-022-08862-1 (PMC8943100; doi:10.1038/s41598-022-08862-1)
Supplement: Supplementary file 1 — Supplementary Information 1. [file 41598_2022_8862_MOESM1_ESM.zip › Plasticizers_PVC_data/NIR_all/P184_idle.txt]

Wavelength	C:\Documents and Settings\All Users\Application Data\ASD\Indico Pro\Projects\David\P184_idle.txt
350	0.67082288142973
351	0.668558727821071
352	0.680407206828637
353	0.702969259197265
354	0.717714106179785
355	0.700232463734728
356	0.709395025031684
357	0.717658049459878
358	0.691909718750036
359	0.692135634309041
360	0.697575313761659
361	0.692496314103974
362	0.705879814922888
363	0.722361603993416
364	0.732621264081158
365	0.740368690763647
366	0.73907310670175
367	0.733472112452703
368	0.743146107671025
369	0.751926345956635
370	0.756568888910016
371	0.759351414481745
372	0.768360635598172
373	0.778447487096861
374	0.781960727395203
375	0.793625544865272
376	0.805689383404931
377	0.809981646245966
378	0.813323809025174
379	0.818555479227016
380	0.825568290699262
381	0.827537705086634
382	0.828003923008185
383	0.829565364138138
384	0.834226396816669
385	0.841037707122621
386	0.847383850119631
387	0.848638541464069
388	0.850257375671614
389	0.854314535647575
390	0.861185045805014
391	0.864377026742902
392	0.865697722019445
393	0.868064773742282
394	0.871946622461754
395	0.876487424013381
396	0.880848838917875
397	0.884332126901564
398	0.888896008283015
399	0.894662327151188
400	0.899444983220145
401	0.900744768475124
402	0.901062088990522
403	0.906746560795382
404	0.911397151005506
405	0.914577360957964
406	0.917634746374835
407	0.918634245488752
408	0.919411007570809
409	0.921667071145726
410	0.923461504577474
411	0.924548503685682
412	0.925414261128781
413	0.92862690793579
414	0.929775235552321
415	0.928364090349915
416	0.928928558515733
417	0.931051153812896
418	0.93397931693657
419	0.936385385918715
420	0.938609375968136
421	0.940698926764054
422	0.942704984841992
423	0.945062569516882
424	0.947963698576132
425	0.951179248114858
426	0.952671965617395
427	0.953751817253767
428	0.955368033976103
429	0.957288992123113
430	0.958611824810047
431	0.959149170329454
432	0.959505551575276
433	0.959933552988112
434	0.960472637647588
435	0.960998900433157
436	0.961647847382065
437	0.962298271916043
438	0.96279420716762
439	0.963456095581129
440	0.964262980445498
441	0.965066386865809
442	0.965252351512919
443	0.966228722288259
444	0.968363516140401
445	0.969593450271307
446	0.970413548849485
447	0.971176910918254
448	0.972250905129352
449	0.973235384441474
450	0.973946111484912
451	0.97429095623172
452	0.974774007119072
453	0.97548663767047
454	0.97627029112815
455	0.976002326432819
456	0.975600186600732
457	0.97590074011262
458	0.976619114810063
459	0.976931364021866
460	0.976647101141198
461	0.976763977324254
462	0.976663145930236
463	0.976382570929206
464	0.976486183050748
465	0.977153501862946
466	0.977987003325452
467	0.978354687429168
468	0.979071283619256
469	0.979845416590035
470	0.980329019139576
471	0.981281161010746
472	0.981729172083287
473	0.981364748135384
474	0.982037048534843
475	0.98239161414912
476	0.982118974746633
477	0.982290038821251
478	0.982150290619844
479	0.981784973789569
480	0.981716642681097
481	0.981550124659608
482	0.981403426138301
483	0.98146783036681
484	0.981320857813615
485	0.98124667103321
486	0.981410642812057
487	0.981230940987668
488	0.980866441437066
489	0.980633936083785
490	0.981228014358801
491	0.981815180591028
492	0.982092709785143
493	0.982088287331909
494	0.982191213592749
495	0.982466961454051
496	0.982836387674798
497	0.983191107829698
498	0.983208539936927
499	0.982768976060081
500	0.982747414310621
501	0.982931029865812
502	0.983073553558581
503	0.982984339098152
504	0.982818316793904
505	0.982725191176579
506	0.982928831749906
507	0.982721071202996
508	0.982244978210817
509	0.982028392713403
510	0.982030485782766
511	0.982069072948138
512	0.981997099927518
513	0.982170692293637
514	0.982269662150083
515	0.982133323072626
516	0.982113728451711
517	0.982238319124381
518	0.982356162914892
519	0.981998187651517
520	0.98189903264469
521	0.98203733865894
522	0.982020899975283
523	0.982077773370613
524	0.982091444917917
525	0.981963693475242
526	0.982265012350908
527	0.982624393489573
528	0.982718998976554
529	0.982616036646964
530	0.982370410453156
531	0.982194584723202
532	0.982685756943023
533	0.982700117774205
534	0.98229706967517
535	0.98220004496228
536	0.982499280224564
537	0.982698269206817
538	0.982316505665064
539	0.982381757447803
540	0.982518206083002
541	0.982405670346075
542	0.982332117631463
543	0.982412122149772
544	0.982635942363986
545	0.982834797889217
546	0.982907263958155
547	0.982937069941272
548	0.983131410211097
549	0.983143764002696
550	0.98318288271478
551	0.983524928915097
552	0.983821506963159
553	0.984016613472197
554	0.984096854000863
555	0.984004656920973
556	0.984114845405093
557	0.984441694999679
558	0.984483189010641
559	0.984421685687116
560	0.984489804980254
561	0.984982151913913
562	0.985397205768571
563	0.985630585652255
564	0.98572605928775
565	0.9859392364965
566	0.98619949353403
567	0.986424051403612
568	0.986579210630144
569	0.98676224741084
570	0.987037545820247
571	0.98745571220024
572	0.987812268962719
573	0.988100236627054
574	0.988410686629
575	0.988753667701277
576	0.989175878846926
577	0.989681160548093
578	0.99002895436838
579	0.9903065951186
580	0.990718527034486
581	0.991705543085143
582	0.992960757435091
583	0.994173961473371
584	0.994980670922682
585	0.995501358205167
586	0.995849375408238
587	0.996138770825399
588	0.996325889768253
589	0.99642997075584
590	0.996516028516515
591	0.996832993985367
592	0.997062580175365
593	0.99704454245235
594	0.996905220502289
595	0.996926145047858
596	0.996963390774337
597	0.996507105900021
598	0.996305151180721
599	0.996567185291437
600	0.997205343256469
601	0.997695518870717
602	0.99802686522657
603	0.998313167607612
604	0.998837449338189
605	0.999367512073027
606	0.999843793482483
607	1.00041772083778
608	1.00097723370407
609	1.00150983207328
610	1.00207116263799
611	1.00291293270122
612	1.0042559408764
613	1.00619224448591
614	1.00802153577803
615	1.00954625131031
616	1.01077700321381
617	1.01196657819227
618	1.01285658168577
619	1.01336350646344
620	1.01354978327754
621	1.01380234912032
622	1.01412571778271
623	1.01442539751849
624	1.01485793926793
625	1.01536051789957
626	1.01590427119616
627	1.01664593509351
628	1.01732004864055
629	1.01787338390984
630	1.01847230558896
631	1.01925678671978
632	1.0201084595343
633	1.02081218695051
634	1.02163042325163
635	1.02246456448628
636	1.02321284194982
637	1.02406464342976
638	1.02477163714327
639	1.02528910141349
640	1.02597146976891
641	1.02650329389481
642	1.02691098165659
643	1.02742146755797
644	1.02790852011809
645	1.02838301520002
646	1.02886250251192
647	1.02924709627389
648	1.02957118864123
649	1.02990588669016
650	1.03040530118863
651	1.03085685873088
652	1.03123451457891
653	1.03166976404187
654	1.03189841350937
655	1.03218154491283
656	1.03283259843389
657	1.03310550531638
658	1.03336008382673
659	1.03386624179269
660	1.03428954715514
661	1.0347001548749
662	1.03506006874187
663	1.03519524306005
664	1.03548552859208
665	1.03586403207523
666	1.03613361362453
667	1.03671710498499
668	1.03739334855499
669	1.03789355505294
670	1.03809702545711
671	1.03824045938391
672	1.03849732721544
673	1.03899093454252
674	1.03950765660242
675	1.03987485415277
676	1.0399778903533
677	1.04035009952314
678	1.04070842335226
679	1.04082762162278
680	1.04126545646472
681	1.04172301678202
682	1.04205211784559
683	1.04234012668635
684	1.04256679986822
685	1.04278772479111
686	1.0430794055856
687	1.04322666484619
688	1.0432651617276
689	1.04326117932573
690	1.04317563699178
691	1.04309357634158
692	1.04311978707089
693	1.0434529717866
694	1.04355392439191
695	1.04332819642324
696	1.0429395715591
697	1.04296438653925
698	1.04310959239559
699	1.04304453061395
700	1.04304292107313
701	1.04307011920182
702	1.04306047700366
703	1.04289984562995
704	1.04271558566866
705	1.04250851991718
706	1.04223588090443
707	1.04210773282307
708	1.04203223097991
709	1.04191238511649
710	1.04185869872584
711	1.04186724372659
712	1.04184719667725
713	1.04154072646466
714	1.04146841685696
715	1.04167279257397
716	1.04194851554599
717	1.04190462055661
718	1.0416994971391
719	1.0415973580915
720	1.04191364569569
721	1.04207826182087
722	1.04198028709302
723	1.04207783582134
724	1.04212795883608
725	1.04217089365326
726	1.04231062972898
727	1.04227635421112
728	1.04226466480932
729	1.04242475951166
730	1.04262659655367
731	1.0426993471759
732	1.04262253643525
733	1.04252197329891
734	1.04257860030063
735	1.04278177640402
736	1.04301929965738
737	1.04303571361437
738	1.04302234324363
739	1.04308605282401
740	1.0430198128349
741	1.04304166436094
742	1.04309689373748
743	1.04294088028384
744	1.0430485098935
745	1.04319040193907
746	1.04307400314551
747	1.04303392463031
748	1.04295869215008
749	1.04281401865707
750	1.04275038198096
751	1.04265272801194
752	1.0425031138343
753	1.0423410251464
754	1.0423712809999
755	1.04244386252091
756	1.04238659486642
757	1.04218209041278
758	1.04192391054094
759	1.04175464917281
760	1.04189601788534
761	1.04197636049835
762	1.04192553778149
763	1.04179593642137
764	1.04170158897863
765	1.04154529680723
766	1.04129025874156
767	1.04108745492828
768	1.04093585996911
769	1.04085859436127
770	1.04088113208409
771	1.04064207217845
772	1.04047346017155
773	1.04069527536148
774	1.04080670539697
775	1.04071081968445
776	1.04046031459829
777	1.04029348134946
778	1.04027277580601
779	1.04035001477703
780	1.04039841763941
781	1.04020448241733
782	1.04014002406863
783	1.0403843139405
784	1.04039457236692
785	1.04034810115129
786	1.04032343537616
787	1.04033166159146
788	1.04038000417943
789	1.04045684669449
790	1.04053388409957
791	1.04054086255484
792	1.04052693913878
793	1.04049491482961
794	1.0403530777556
795	1.04028345391341
796	1.04026560601505
797	1.04021386496593
798	1.0403542583206
799	1.04035826954277
800	1.04012381091293
801	1.04031209023943
802	1.04062786185539
803	1.04083435577627
804	1.04073338720126
805	1.04081098756921
806	1.04102744335102
807	1.04116051278341
808	1.04075155742589
809	1.04045335580512
810	1.04054875291536
811	1.04082173338772
812	1.04092436396529
813	1.04089105030295
814	1.04088834271635
815	1.0408312119961
816	1.04068965595916
817	1.04049963562166
818	1.04043667139314
819	1.0403273328033
820	1.04022821749709
821	1.04028799594836
822	1.04017081693001
823	1.03998552259168
824	1.03988191922036
825	1.03990429305914
826	1.03996523735093
827	1.04000018104493
828	1.03995960975851
829	1.03961864560747
830	1.03929157567816
831	1.03930075087492
832	1.03937105710675
833	1.03955240862346
834	1.03978195023235
835	1.0398483318614
836	1.03959625450068
837	1.0393099882106
838	1.03932644185239
839	1.03922017406076
840	1.03898366232967
841	1.03873062575583
842	1.03876830486025
843	1.03859318118998
844	1.03826517530564
845	1.03809846770493
846	1.03820487719668
847	1.03837712556523
848	1.03844645767377
849	1.03843490295316
850	1.0382738956438
851	1.03811917067862
852	1.038223421126
853	1.03810248955254
854	1.03793476854642
855	1.03788399977909
856	1.03768317174879
857	1.03787175119983
858	1.03818966481339
859	1.03779540251267
860	1.03768209842761
861	1.03770608232249
862	1.0376064634053
863	1.0376142444546
864	1.0375944288948
865	1.03747251720756
866	1.03723919821515
867	1.03711022243517
868	1.03714254567585
869	1.03729435144063
870	1.03735102472369
871	1.03729169764228
872	1.03711376226844
873	1.03682478106388
874	1.03672736680054
875	1.03672019979017
876	1.0366531153027
877	1.03679483890096
878	1.03702881365433
879	1.03721035899667
880	1.03718064441307
881	1.03713275690989
882	1.03697334694161
883	1.03660221455483
884	1.03635722385846
885	1.03622919261779
886	1.0362313488008
887	1.03645989739836
888	1.03635098583045
889	1.03601908935445
890	1.03579163516446
891	1.03569195430446
892	1.03564030652019
893	1.03556809641111
894	1.03543499756116
895	1.03530425408428
896	1.03520729553041
897	1.03515315235377
898	1.03510978186141
899	1.03493286018929
900	1.03467014774119
901	1.03466070472144
902	1.0346833671871
903	1.03461169033826
904	1.03440142596963
905	1.03431942502652
906	1.03419985815251
907	1.03393710855156
908	1.03353228399977
909	1.03343452853184
910	1.03343336967089
911	1.03319910331579
912	1.03302703839594
913	1.03301821582859
914	1.03316054862271
915	1.03331663040866
916	1.03309509361123
917	1.03281588176192
918	1.03285731775348
919	1.03271678868832
920	1.03279308378228
921	1.03303358896495
922	1.03285325709502
923	1.0324973877891
924	1.03236005490495
925	1.03267935316362
926	1.0329209859461
927	1.03319578838776
928	1.03340336990865
929	1.03325901362845
930	1.03328891095057
931	1.03341532091608
932	1.03347204747298
933	1.03349720819694
934	1.033377501098
935	1.03320245815116
936	1.033209097541
937	1.03327631329044
938	1.03347881994208
939	1.03375408801938
940	1.0335755036488
941	1.03336035240991
942	1.0332860207018
943	1.03339130931599
944	1.0337195961772
945	1.03376132432972
946	1.03343586580848
947	1.03372895708738
948	1.0337870213023
949	1.0335480758491
950	1.0332922358666
951	1.03324086555242
952	1.0332581331905
953	1.0332593729937
954	1.03328725893275
955	1.03348401772427
956	1.03360443316743
957	1.03341252354183
958	1.03334922991338
959	1.03330748185823
960	1.03323678403038
961	1.03316917311468
962	1.03317395931577
963	1.03328436449088
964	1.03346251929597
965	1.03350218085486
966	1.03340485850766
967	1.03323067758441
968	1.03308816952265
969	1.0330348766486
970	1.03310396746106
971	1.03319366895263
972	1.0328899799296
973	1.03273523494842
974	1.0328525243237
975	1.03313569617778
976	1.03328864414384
977	1.0331870694113
978	1.03290896934211
979	1.03276703644101
980	1.03279784585399
981	1.03282103539389
982	1.03263993057958
983	1.03225484848048
984	1.03210905019908
985	1.0321034725769
986	1.03174586236699
987	1.03161693238068
988	1.03178211009576
989	1.03203263464714
990	1.03171127996141
991	1.03141001016028
992	1.03124299478671
993	1.03112797876092
994	1.03103569607522
995	1.03113534572376
996	1.03133925075356
997	1.03122240722978
998	1.0310473310993
999	1.03094011127559
1000	1.03095256060138
1001	1.03443834052208
1002	1.03440830005123
1003	1.03415716884077
1004	1.03369836709986
1005	1.03306330865949
1006	1.03204994368295
1007	1.03142961202705
1008	1.03067280072453
1009	1.03014937807036
1010	1.02967285847498
1011	1.02971911637742
1012	1.03005784857304
1013	1.03074553148932
1014	1.03102240785659
1015	1.03164603777436
1016	1.03193899010707
1017	1.03175538527958
1018	1.03180381424929
1019	1.03230528988181
1020	1.0321327025599
1021	1.03160676307331
1022	1.03096482118199
1023	1.02921560037672
1024	1.0288237633176
1025	1.02955612975713
1026	1.02943643190952
1027	1.02972707385314
1028	1.02971842060947
1029	1.02954990758123
1030	1.02828019592629
1031	1.02830612753323
1032	1.02950873450761
1033	1.02928949363618
1034	1.02832800464246
1035	1.02832511460972
1036	1.02798398973639
1037	1.02807120005844
1038	1.02938045090326
1039	1.02988942823811
1040	1.02978141161002
1041	1.02998571166439
1042	1.03069066175957
1043	1.03067017125522
1044	1.0303480326544
1045	1.02973945110849
1046	1.02942216160706
1047	1.02861588477884
1048	1.02830713954683
1049	1.02856274461759
1050	1.02841908163746
1051	1.02774617604421
1052	1.02792792737956
1053	1.02882952650989
1054	1.02910158796441
1055	1.02988917349343
1056	1.02986869193934
1057	1.02822918201867
1058	1.02798972557175
1059	1.02807344955964
1060	1.02875723168077
1061	1.02878993338465
1062	1.02928555213896
1063	1.02942783935894
1064	1.02900435412069
1065	1.02865995263798
1066	1.02846977561013
1067	1.02852088635894
1068	1.02790656400779
1069	1.02817488274644
1070	1.03009424395873
1071	1.03044370554258
1072	1.0302157603849
1073	1.03001937158478
1074	1.02847396677305
1075	1.02801077535958
1076	1.02821488232808
1077	1.02863596662823
1078	1.0288083578723
1079	1.02941516294753
1080	1.02943861906381
1081	1.02889743853331
1082	1.02887700099397
1083	1.02894131340892
1084	1.02905918872776
1085	1.02950455857999
1086	1.02967123125868
1087	1.02950892549997
1088	1.02963296677129
1089	1.02993595219747
1090	1.03000999288284
1091	1.0295416386737
1092	1.03061062448401
1093	1.03053368671418
1094	1.02985548938775
1095	1.02960831073671
1096	1.02864072061598
1097	1.02847262266153
1098	1.02842527542802
1099	1.0287763367465
1100	1.03022673432265
1101	1.03031067475617
1102	1.03008629008594
1103	1.02967905294704
1104	1.02777495984725
1105	1.02727528511233
1106	1.02765783152779
1107	1.02773180881088
1108	1.02814605801609
1109	1.02875156808155
1110	1.02890087625527
1111	1.02870858931245
1112	1.02895788652043
1113	1.02862873878827
1114	1.02859444772766
1115	1.02870790283868
1116	1.0286035114055
1117	1.02848026003471
1118	1.02837494667214
1119	1.02802350630167
1120	1.02771966326917
1121	1.02737593954719
1122	1.02720736509005
1123	1.02729429176161
1124	1.02717649177342
1125	1.02716514532475
1126	1.02690046817445
1127	1.02649381467705
1128	1.02587049382877
1129	1.02567941836612
1130	1.02583303806263
1131	1.02585834313444
1132	1.02522651479806
1133	1.0249453197981
1134	1.02461800088128
1135	1.02415109159957
1136	1.02368377848949
1137	1.02356438659054
1138	1.02336192506498
1139	1.02297941154519
1140	1.02293878985436
1141	1.02259585481657
1142	1.02176590119764
1143	1.02133449319094
1144	1.02126019952131
1145	1.02069837568369
1146	1.02046832254801
1147	1.02055597064833
1148	1.02020068314712
1149	1.02001192451798
1150	1.01954357782397
1151	1.01878841355006
1152	1.01800796910818
1153	1.01715917954399
1154	1.01625876619832
1155	1.0150986949516
1156	1.01421360427973
1157	1.01352419306992
1158	1.01260530616438
1159	1.01163253164533
1160	1.01083302562886
1161	1.01003448351097
1162	1.00912646293172
1163	1.008352546384
1164	1.00724180895838
1165	1.00600771987814
1166	1.00529127596383
1167	1.00470124025965
1168	1.00447612568953
1169	1.00425680494361
1170	1.0034485419298
1171	1.00313141212229
1172	1.00312990444873
1173	1.00277829733711
1174	1.00257436763348
1175	1.00219578732085
1176	1.0013204701786
1177	1.00076599223166
1178	1.00035500974818
1179	0.999924586478985
1180	0.999625545264935
1181	0.999336546200748
1182	0.998681630284614
1183	0.997558213549743
1184	0.996533617549272
1185	0.995819713430021
1186	0.995225289967906
1187	0.995409984408781
1188	0.995486219097022
1189	0.994977926439247
1190	0.99471265752114
1191	0.994359774864959
1192	0.994043239724316
1193	0.993645820044426
1194	0.993747998201131
1195	0.994225522083151
1196	0.994568709172492
1197	0.995146941242693
1198	0.995467985988651
1199	0.995469243085118
1200	0.995691925469805
1201	0.996320049966559
1202	0.997170925739726
1203	0.998023822561873
1204	0.99881557140324
1205	0.999494724948463
1206	1.00018803499252
1207	1.00083365268935
1208	1.001662815246
1209	1.00267111766913
1210	1.00362633247513
1211	1.00454071455517
1212	1.00568385213841
1213	1.00663115659839
1214	1.00721873281391
1215	1.008070105169
1216	1.00923097872079
1217	1.0101029105046
1218	1.01085567768564
1219	1.01171185735911
1220	1.0120374624023
1221	1.01248550237466
1222	1.01317874635802
1223	1.01338590638369
1224	1.01392332636105
1225	1.01469584134828
1226	1.01511605317232
1227	1.01559581245431
1228	1.01616470361704
1229	1.01636262567523
1230	1.01668048241042
1231	1.01736430566087
1232	1.01754992258658
1233	1.01742303208618
1234	1.01761991359642
1235	1.01758922361924
1236	1.01763681227667
1237	1.01819482308081
1238	1.01841048584405
1239	1.01827120266641
1240	1.01825282673635
1241	1.01861272013141
1242	1.01880745415865
1243	1.01905653000924
1244	1.01935626470846
1245	1.01928893829636
1246	1.01909589371933
1247	1.0190093163815
1248	1.01897507261121
1249	1.01896527105217
1250	1.01893941328116
1251	1.018979800275
1252	1.01898380996115
1253	1.0189821624435
1254	1.01922890848027
1255	1.01940333824931
1256	1.019522077487
1257	1.01981432951266
1258	1.02032997788303
1259	1.02044044833483
1260	1.02049455817836
1261	1.02050405327226
1262	1.02026266148677
1263	1.02022304950897
1264	1.02020993614461
1265	1.02029179404583
1266	1.02026699374836
1267	1.02028660406827
1268	1.02053242179243
1269	1.02025510550982
1270	1.01997020407684
1271	1.01982112848876
1272	1.01932363737747
1273	1.01947536442329
1274	1.02003318866322
1275	1.01992372073385
1276	1.0197928605167
1277	1.01978994265888
1278	1.01984095297127
1279	1.01981744412066
1280	1.01986721633312
1281	1.02009112420675
1282	1.02030750654361
1283	1.02049854659054
1284	1.02043832231826
1285	1.02054169571837
1286	1.02047560439289
1287	1.01996014873872
1288	1.01987137063675
1289	1.02065439171874
1290	1.0211960585172
1291	1.02091688397442
1292	1.02056810669962
1293	1.02042111748415
1294	1.02019676495721
1295	1.0201173883803
1296	1.02051250575063
1297	1.02027891344749
1298	1.01937501084001
1299	1.01955282213243
1300	1.01986751344305
1301	1.01942671441536
1302	1.01944025898258
1303	1.0196612728358
1304	1.01997111255311
1305	1.02017562051696
1306	1.02071221814016
1307	1.0209839165378
1308	1.02084437866458
1309	1.02053892345808
1310	1.02038571963878
1311	1.02052015306453
1312	1.02060292221528
1313	1.02063804468507
1314	1.02064527484581
1315	1.02053916532783
1316	1.02043197825098
1317	1.02034771333256
1318	1.02026026359317
1319	1.02029036761534
1320	1.02046508997746
1321	1.02011890066891
1322	1.01968216147246
1323	1.01990388585568
1324	1.01991142282819
1325	1.01961022057156
1326	1.01950305673203
1327	1.01907511750429
1328	1.01890064050266
1329	1.01897161684559
1330	1.01895985269226
1331	1.01911621582379
1332	1.01895510702099
1333	1.01857558324974
1334	1.01858435239533
1335	1.01887429237186
1336	1.01901034124643
1337	1.01917986000565
1338	1.01877100500945
1339	1.01835964537076
1340	1.01832457844343
1341	1.01811664468763
1342	1.01804524474051
1343	1.0181562401156
1344	1.01805763843052
1345	1.01774725922886
1346	1.01765064356991
1347	1.01734417991698
1348	1.01690818362573
1349	1.01673582381966
1350	1.01637537111343
1351	1.01614260676539
1352	1.0160761204703
1353	1.01577280636196
1354	1.01520883639445
1355	1.01468624703617
1356	1.01441776431963
1357	1.01400170692477
1358	1.01358062053214
1359	1.01342303931422
1360	1.01341520075599
1361	1.01280265755178
1362	1.01197850222187
1363	1.01142029787705
1364	1.01058384105873
1365	1.0097717562323
1366	1.00925270037815
1367	1.00863609397518
1368	1.00803657525416
1369	1.00713340745871
1370	1.00605559610259
1371	1.00507855548927
1372	1.00378378563322
1373	1.00257392048815
1374	1.00176354836424
1375	1.00088820896375
1376	1.00002741332307
1377	0.999219445996209
1378	0.998304880250559
1379	0.99750479999493
1380	0.99704341611275
1381	0.99670709343877
1382	0.996302411796598
1383	0.996053275129232
1384	0.995666525574291
1385	0.995223619219899
1386	0.995199855750167
1387	0.995217222125742
1388	0.995029449342273
1389	0.994828555169036
1390	0.994645964576846
1391	0.994479098916903
1392	0.994331754171583
1393	0.994149244083019
1394	0.993937528996393
1395	0.993383011485288
1396	0.992606664669311
1397	0.992367945616851
1398	0.992404059441917
1399	0.992155878389306
1400	0.991992301001858
1401	0.991749945699166
1402	0.991234262880044
1403	0.991265604327539
1404	0.991345835729886
1405	0.991004729187969
1406	0.990892309920004
1407	0.990800907750759
1408	0.990608520972742
1409	0.990503234439025
1410	0.990178228156771
1411	0.989640639580768
1412	0.98953659385143
1413	0.989795234489361
1414	0.98974031650953
1415	0.989729819466322
1416	0.989890025944626
1417	0.989635968635358
1418	0.989474404777383
1419	0.989366261553757
1420	0.988963243626815
1421	0.988963270595805
1422	0.988914817872433
1423	0.989029965729972
1424	0.989221384779015
1425	0.989524750512999
1426	0.989499783512451
1427	0.989787949437719
1428	0.990496938823682
1429	0.99071893647852
1430	0.990783487614045
1431	0.991365905802887
1432	0.991979747723065
1433	0.992538604072446
1434	0.993335910800455
1435	0.993853952241483
1436	0.994113262226364
1437	0.994724580052251
1438	0.995596185004167
1439	0.996050685856049
1440	0.996192515831809
1441	0.996448940528146
1442	0.996464967752765
1443	0.996274175208123
1444	0.996586680284503
1445	0.997119356915689
1446	0.997197179946875
1447	0.997306583326455
1448	0.997603806225352
1449	0.997702750981986
1450	0.997926778353483
1451	0.998437481231976
1452	0.998749227108373
1453	0.998822910106402
1454	0.998926502226162
1455	0.998921390648564
1456	0.999025901995233
1457	0.999356401568572
1458	0.999307629288495
1459	0.999037590431177
1460	0.999179275864577
1461	0.999538060126993
1462	1.00026852816974
1463	1.00043509123542
1464	1.00039791110112
1465	1.00068051068506
1466	1.0007319612795
1467	1.00083555410684
1468	1.00123948891036
1469	1.00163394463016
1470	1.00158105687095
1471	1.00146832536651
1472	1.00156885758527
1473	1.00161777893076
1474	1.00153211750581
1475	1.00140654932274
1476	1.00139806188456
1477	1.00171446358351
1478	1.00189023406738
1479	1.00189118195985
1480	1.00192563115725
1481	1.0018955342995
1482	1.00189193692269
1483	1.00174470921604
1484	1.00171714634937
1485	1.00169535866486
1486	1.0013193637947
1487	1.00115447178981
1488	1.00117301583509
1489	1.00123737797976
1490	1.00145194934174
1491	1.00155899717383
1492	1.00161136093866
1493	1.00172240263205
1494	1.00183948314607
1495	1.00200437920638
1496	1.00236228938027
1497	1.00233800074944
1498	1.00206615180241
1499	1.00213692361876
1500	1.00194496979435
1501	1.0019281583262
1502	1.00254177155245
1503	1.00268691618675
1504	1.002497176385
1505	1.00231552496598
1506	1.0018365515779
1507	1.0018065817878
1508	1.00177093610945
1509	1.00188812397139
1510	1.00245114033475
1511	1.00229534522099
1512	1.0021909338622
1513	1.00246317630343
1514	1.00240556943135
1515	1.001980276342
1516	1.00177742185552
1517	1.0015177605693
1518	1.00122341928635
1519	1.00115597129605
1520	1.00108003581602
1521	1.00080132655824
1522	1.00070068497153
1523	1.00071223435037
1524	1.00054771605128
1525	1.00052070293047
1526	1.00079606419191
1527	1.0010956863023
1528	1.00108613690339
1529	1.00107673941952
1530	1.0013569585369
1531	1.00160777621124
1532	1.00173021772606
1533	1.00161574162758
1534	1.00162620663783
1535	1.00185898759011
1536	1.00203615567412
1537	1.00222348742292
1538	1.00241863470028
1539	1.00240265844053
1540	1.00202443333793
1541	1.00210968980541
1542	1.00252870791008
1543	1.00209468620541
1544	1.00187990655034
1545	1.00238886079855
1546	1.00200080911099
1547	1.0013926962348
1548	1.00172408279901
1549	1.00169732599239
1550	1.00133278645033
1551	1.00176017721216
1552	1.00183747232633
1553	1.00157136087341
1554	1.00176619312599
1555	1.00169750971755
1556	1.00157402974705
1557	1.00155684552214
1558	1.0016582439815
1559	1.00168321982588
1560	1.00123662173143
1561	1.00081047054586
1562	1.00081401573304
1563	1.00085253673576
1564	1.00083604105762
1565	1.00120893989218
1566	1.00110451803033
1567	1.00048195194926
1568	1.00048648337641
1569	1.00050007754513
1570	0.999952223584681
1571	0.999964363164666
1572	1.00040416951363
1573	1.00024601623318
1574	1.00011800348131
1575	1.00041756157541
1576	1.00043901051153
1577	1.00030168894317
1578	1.00046678372658
1579	1.0002591339731
1580	0.999966481969235
1581	1.00036304934477
1582	1.00050079543989
1583	1.000246043668
1584	1.00023943372134
1585	0.999701216711521
1586	0.998923684080714
1587	0.999168202128765
1588	0.999489561380699
1589	0.999413787907768
1590	0.999704414309773
1591	0.999829504435145
1592	0.999812553759436
1593	1.00004737036495
1594	1.00021529484668
1595	1.00018578041921
1596	0.999914381603137
1597	0.99982590336803
1598	1.00004592527596
1599	0.999983286593844
1600	0.999834200717601
1601	0.999841436380601
1602	0.999422961540472
1603	0.998760431736074
1604	0.998464527894892
1605	0.998303971952127
1606	0.998181339076083
1607	0.998295549429666
1608	0.998106672360224
1609	0.997675392667864
1610	0.997454474361808
1611	0.997519401123942
1612	0.997678074062397
1613	0.997179618282501
1614	0.99675964808462
1615	0.996757114395717
1616	0.996358953245294
1617	0.996314902664675
1618	0.996445885781962
1619	0.995730300922212
1620	0.995291202644024
1621	0.995317343576005
1622	0.994879871901886
1623	0.994667980278078
1624	0.99444797778425
1625	0.993819275873271
1626	0.993819329089464
1627	0.994297880858273
1628	0.994181216833558
1629	0.994123382868156
1630	0.994438000453107
1631	0.994140385939683
1632	0.994105781065676
1633	0.994779200944136
1634	0.994733069637946
1635	0.994119953677961
1636	0.994052981159684
1637	0.993728165164984
1638	0.993361838122795
1639	0.993828879366336
1640	0.993482699895727
1641	0.992710505919403
1642	0.99262914388745
1643	0.991822743179629
1644	0.990556554131177
1645	0.989698754825356
1646	0.988552516777547
1647	0.987583828971157
1648	0.987124044844513
1649	0.986178665696219
1650	0.984842873528624
1651	0.983338942352998
1652	0.981617338712811
1653	0.980045146231758
1654	0.9783090584511
1655	0.976357841989927
1656	0.974488535240316
1657	0.972650353676434
1658	0.971255442375466
1659	0.969779135494751
1660	0.96828749754572
1661	0.96784307004199
1662	0.967242666734103
1663	0.966341234207859
1664	0.965771676869874
1665	0.96456439644153
1666	0.963453997348867
1667	0.963424268822302
1668	0.963408101011902
1669	0.962631149801666
1670	0.961498954468845
1671	0.960418785195229
1672	0.959724739674666
1673	0.959419827378686
1674	0.959014040688842
1675	0.958603250993608
1676	0.957608744250517
1677	0.956068872740037
1678	0.954827597825558
1679	0.952920494774296
1680	0.95057585466631
1681	0.948656176434352
1682	0.946451822564154
1683	0.943921265093103
1684	0.940932184751445
1685	0.936762764933653
1686	0.932186278012014
1687	0.927766386863944
1688	0.922620452666389
1689	0.917285850066217
1690	0.912088973671428
1691	0.905767092129713
1692	0.899157533509491
1693	0.893096424286275
1694	0.886634121868645
1695	0.879642978593594
1696	0.872367918692521
1697	0.864885913324361
1698	0.857233678931278
1699	0.84912610593119
1700	0.840902953940148
1701	0.832607805469904
1702	0.823886589631255
1703	0.814571653534217
1704	0.804431322940488
1705	0.794620834912175
1706	0.78452666945097
1707	0.774916070064864
1708	0.765188261358565
1709	0.756553732135004
1710	0.747501007798668
1711	0.740765194597505
1712	0.735320757530993
1713	0.732675922155416
1714	0.731996713140832
1715	0.733233829601938
1716	0.737395581806622
1717	0.742117938851971
1718	0.74856381669059
1719	0.755901824736287
1720	0.764016224428437
1721	0.773385836545659
1722	0.78268276234823
1723	0.792324898176757
1724	0.802170559941234
1725	0.810413383983601
1726	0.81846408857699
1727	0.825975312029876
1728	0.831483440809931
1729	0.83678820526548
1730	0.841631182701289
1731	0.844431919210451
1732	0.846467201853701
1733	0.847905934601227
1734	0.847822433206148
1735	0.847837518221153
1736	0.848110850107265
1737	0.847613076654278
1738	0.847027939570375
1739	0.846166850598869
1740	0.844882508868352
1741	0.843902549764526
1742	0.843094006809362
1743	0.842619768425577
1744	0.842944618345135
1745	0.843190620776732
1746	0.84311890551116
1747	0.843611756918993
1748	0.844100111068458
1749	0.845282812098351
1750	0.846170186197143
1751	0.846499903700573
1752	0.847716246622459
1753	0.849016752145664
1754	0.85094501298969
1755	0.854189978265844
1756	0.856779418275725
1757	0.859340939242038
1758	0.861989551381977
1759	0.864449612937416
1760	0.867080530885986
1761	0.870312572519938
1762	0.872361397944615
1763	0.873534841167294
1764	0.875443054119228
1765	0.877158674646868
1766	0.878912006567776
1767	0.881293883949381
1768	0.883361096158447
1769	0.885028164673688
1770	0.885998432159728
1771	0.887070249126521
1772	0.887833566043554
1773	0.888882056080308
1774	0.890673138284216
1775	0.892384447764398
1776	0.893534471867545
1777	0.894639222036868
1778	0.896113512685101
1779	0.897943742004757
1780	0.90009705495792
1781	0.901617509432143
1782	0.901611893708807
1783	0.902618183112227
1784	0.903462732795232
1785	0.904612845134351
1786	0.90706736021826
1787	0.908576715473581
1788	0.909054176304503
1789	0.910537800067036
1790	0.912854077178226
1791	0.914000708834482
1792	0.914662440203919
1793	0.916087979019233
1794	0.917039837883836
1795	0.918316204740502
1796	0.921093445735923
1797	0.922139983975743
1798	0.921699740989845
1799	0.922251618680604
1800	0.922745894392202
1801	0.920851901927875
1802	0.921474305824491
1803	0.922085339755807
1804	0.921894246346266
1805	0.921768095358559
1806	0.92224927644115
1807	0.922992505325705
1808	0.923445764261278
1809	0.924206829692383
1810	0.924932150572433
1811	0.924670836785737
1812	0.924603487340287
1813	0.925174447162601
1814	0.92550488262298
1815	0.925964786369888
1816	0.926064782438493
1817	0.925745219882752
1818	0.924804313305615
1819	0.924277251637204
1820	0.923501019218753
1821	0.923154481930861
1822	0.923775016937837
1823	0.923555592526911
1824	0.923403453242274
1825	0.923708993988666
1826	0.923424443721638
1827	0.923373570985809
1828	0.923637897142617
1829	0.923997705449322
1830	0.923748186920465
1831	0.924089819611513
1832	0.92464163354439
1833	0.925111245531672
1834	0.926114851676665
1835	0.927039868056587
1836	0.927906041680325
1837	0.928974072380892
1838	0.929769389389062
1839	0.930406652992841
1840	0.930908469637486
1841	0.931520873390864
1842	0.932168967831051
1843	0.932686261809863
1844	0.933167128350663
1845	0.933382701140894
1846	0.933456527942367
1847	0.933741809678223
1848	0.934185161394806
1849	0.934580372643802
1850	0.93507194180205
1851	0.935501343359483
1852	0.935787115142189
1853	0.936078059280862
1854	0.936612486001565
1855	0.937193431530064
1856	0.93756004560837
1857	0.93775951520311
1858	0.938327555425558
1859	0.939069628766804
1860	0.939618220270282
1861	0.940134306708943
1862	0.941242364678568
1863	0.942185226643112
1864	0.942590345324115
1865	0.943365308957924
1866	0.943996714141721
1867	0.944566065977819
1868	0.944785006464054
1869	0.945413420915265
1870	0.946465150805731
1871	0.947025602393525
1872	0.947537680076424
1873	0.947735612216118
1874	0.947671481647834
1875	0.947730832010153
1876	0.948051758786091
1877	0.948733658995868
1878	0.949238889175241
1879	0.949880484303441
1880	0.950395130986932
1881	0.950862034042902
1882	0.951104049325886
1883	0.950972198764913
1884	0.951524080852591
1885	0.952060884160316
1886	0.952251348903514
1887	0.952453324392732
1888	0.952592808708768
1889	0.952742781454711
1890	0.952680416726954
1891	0.952628048206571
1892	0.952536785608086
1893	0.952568650128558
1894	0.952459232580829
1895	0.952559875784894
1896	0.952508056457857
1897	0.952689449549024
1898	0.952645849974261
1899	0.952026085656104
1900	0.951799128172333
1901	0.951727338257218
1902	0.951771962884101
1903	0.951871464724986
1904	0.952019639983141
1905	0.952353031355807
1906	0.95262259965162
1907	0.952746971884908
1908	0.953240567891531
1909	0.953676752714894
1910	0.953708613889686
1911	0.953796773613941
1912	0.953759738619152
1913	0.953682096535954
1914	0.953467569946777
1915	0.953456753439985
1916	0.953525999978123
1917	0.953460361708711
1918	0.953404029306054
1919	0.953355258354311
1920	0.953212880781821
1921	0.95315734219917
1922	0.952889170862853
1923	0.952565546308723
1924	0.952396817030226
1925	0.952184870881114
1926	0.951907368254674
1927	0.951702936516067
1928	0.951607716464062
1929	0.95136008925703
1930	0.951240728002356
1931	0.951341060586692
1932	0.951530059095415
1933	0.951317639023672
1934	0.951241878596498
1935	0.951298937098897
1936	0.951411396816099
1937	0.951489814534205
1938	0.951681389717258
1939	0.951850661653563
1940	0.952200223640735
1941	0.952144164217618
1942	0.95154082061752
1943	0.951588860148452
1944	0.951905225689601
1945	0.951974934680254
1946	0.951810798971777
1947	0.952194166605939
1948	0.952122158641438
1949	0.951228604274903
1950	0.951053323405393
1951	0.951402928479005
1952	0.951445324496824
1953	0.951345387687454
1954	0.951473260703
1955	0.951810858462239
1956	0.951949169693867
1957	0.952186272175359
1958	0.952261351905607
1959	0.952168151048316
1960	0.9520186177219
1961	0.95214476506154
1962	0.952429373666789
1963	0.952709110424633
1964	0.953287022879306
1965	0.953489764626016
1966	0.953410861275154
1967	0.953582160992703
1968	0.953782081401964
1969	0.953874194843188
1970	0.954035506277939
1971	0.954204125580354
1972	0.954093654022658
1973	0.95424101965614
1974	0.954414111292079
1975	0.95482050209253
1976	0.955031959491322
1977	0.955174158564431
1978	0.955368753801039
1979	0.95552971903111
1980	0.955730369824969
1981	0.956124635367348
1982	0.956264734277369
1983	0.956207572195462
1984	0.956247165101113
1985	0.956420784520996
1986	0.956091642995476
1987	0.956096804998193
1988	0.956252802963322
1989	0.956309306886612
1990	0.956346224208874
1991	0.956362667600569
1992	0.956367710325688
1993	0.956361713578542
1994	0.95628467389024
1995	0.956286632679413
1996	0.956313081013246
1997	0.956365152181424
1998	0.956409508808311
1999	0.956550203140836
2000	0.95674919833836
2001	0.957153200267863
2002	0.957099657469844
2003	0.956833835179783
2004	0.956801329048993
2005	0.956561131508216
2006	0.956460392029815
2007	0.956679209525437
2008	0.956708547542931
2009	0.956488086009542
2010	0.956448002944185
2011	0.956631012023167
2012	0.956637836978032
2013	0.956486644781114
2014	0.956478493894924
2015	0.956497036654967
2016	0.956489215096549
2017	0.956502135251672
2018	0.956666794888015
2019	0.956665629263536
2020	0.956572606470808
2021	0.956451776275217
2022	0.956265158870825
2023	0.956106056011991
2024	0.955797828339634
2025	0.955684514929865
2026	0.955866935976396
2027	0.955754657502212
2028	0.955252691357923
2029	0.955232625197253
2030	0.955361762654388
2031	0.955604820234624
2032	0.955569458269319
2033	0.955787712491008
2034	0.955850057776581
2035	0.955333577015608
2036	0.95537618171848
2037	0.956056830723798
2038	0.956233912863302
2039	0.956251234372522
2040	0.956284984495778
2041	0.956224918135702
2042	0.956058149615341
2043	0.95582057641107
2044	0.955582084319733
2045	0.954881840048469
2046	0.95469345315949
2047	0.95471726198347
2048	0.955113528011512
2049	0.955142533627213
2050	0.955349788115986
2051	0.955379256723795
2052	0.954960488318689
2053	0.954982223521163
2054	0.955509988232469
2055	0.95552706420052
2056	0.955374791299972
2057	0.955225822747701
2058	0.9547640256965
2059	0.954435783713931
2060	0.954137268031545
2061	0.953954393336282
2062	0.953873836602735
2063	0.953625896112887
2064	0.953703967429203
2065	0.954019043091568
2066	0.954248208506039
2067	0.954730497779769
2068	0.954868660605129
2069	0.95474145657319
2070	0.954848005656429
2071	0.95498603897847
2072	0.95498022832772
2073	0.955091523566415
2074	0.955108421433891
2075	0.954789785978205
2076	0.954662326929105
2077	0.954774555231561
2078	0.954686949585285
2079	0.954633351040473
2080	0.954401290030826
2081	0.954057070252606
2082	0.953419226608471
2083	0.953186227534127
2084	0.953013001536608
2085	0.952848571427282
2086	0.952876587817953
2087	0.952848645042635
2088	0.952780086694946
2089	0.952730767380174
2090	0.952906312315155
2091	0.952816671129285
2092	0.952306944462302
2093	0.952162884685581
2094	0.952280353116335
2095	0.952140688554868
2096	0.951849241927865
2097	0.951938592389574
2098	0.951749733239504
2099	0.951675296563248
2100	0.951655909433437
2101	0.951989207762604
2102	0.951875366442409
2103	0.95153216905809
2104	0.95128295705443
2105	0.95097276268646
2106	0.950553454783216
2107	0.949959348137607
2108	0.949607336631917
2109	0.949269090718175
2110	0.948969174307185
2111	0.949036825170012
2112	0.948737393591526
2113	0.947955159265561
2114	0.947566619419062
2115	0.947225787325269
2116	0.9471368145328
2117	0.946845864542164
2118	0.946278361183998
2119	0.945664116132265
2120	0.944687216104184
2121	0.943739752587157
2122	0.942725131731145
2123	0.941922657630109
2124	0.940998179853609
2125	0.940236741157886
2126	0.940155391371881
2127	0.939095551396815
2128	0.937500565381008
2129	0.936021962334344
2130	0.934020363193713
2131	0.932219566281774
2132	0.930655146958833
2133	0.92881972676168
2134	0.926617978093079
2135	0.924705972073548
2136	0.922587534268617
2137	0.920907135587136
2138	0.919856425502795
2139	0.918858931772294
2140	0.918062840089349
2141	0.917551147754511
2142	0.917458657179953
2143	0.917504046313697
2144	0.917902977485878
2145	0.918924769502077
2146	0.91994836849998
2147	0.92124234063091
2148	0.922396027737582
2149	0.923882859693486
2150	0.924971765902816
2151	0.925933044750762
2152	0.926651084000915
2153	0.927411826856135
2154	0.927625166813098
2155	0.927035678932576
2156	0.926747035924774
2157	0.926117188431914
2158	0.925719422548027
2159	0.925553177048193
2160	0.925549425655921
2161	0.925310908021006
2162	0.924831134625704
2163	0.924967443138443
2164	0.92530431649476
2165	0.925716378218238
2166	0.926489497428334
2167	0.927383125313089
2168	0.928382576041019
2169	0.92936951426489
2170	0.930689597043248
2171	0.9317883437587
2172	0.932789659056895
2173	0.933631180054907
2174	0.934522987570925
2175	0.935232999873184
2176	0.935600149170169
2177	0.936043345053448
2178	0.936737877405446
2179	0.93687259238376
2180	0.936426836881737
2181	0.936320766751717
2182	0.935940113030861
2183	0.935758437350291
2184	0.936139048018668
2185	0.936268477404569
2186	0.935764652323795
2187	0.934851598960309
2188	0.934147243866478
2189	0.932904963320471
2190	0.932450952629354
2191	0.932514779237836
2192	0.932223650129987
2193	0.931925341186277
2194	0.931940696325971
2195	0.932143006296609
2196	0.932152853395712
2197	0.932324903163263
2198	0.932388716283341
2199	0.93221299366323
2200	0.932104598179177
2201	0.93248280634982
2202	0.932227908354942
2203	0.931385572880295
2204	0.930687610107903
2205	0.929787436347686
2206	0.928746897371177
2207	0.927509777388811
2208	0.926577982730795
2209	0.925667250167635
2210	0.924734605477045
2211	0.923935457118067
2212	0.923146592280072
2213	0.922707650889659
2214	0.922401346139064
2215	0.922667729994146
2216	0.922732221044453
2217	0.92217677989539
2218	0.92122897542372
2219	0.920150411481005
2220	0.918633056645673
2221	0.917197256334604
2222	0.915391194788847
2223	0.914056527171348
2224	0.91303201801177
2225	0.911579451504628
2226	0.910096434778256
2227	0.908794537259294
2228	0.907578310942056
2229	0.905569227820472
2230	0.903175964179057
2231	0.901300085126567
2232	0.899086811769692
2233	0.896826135340131
2234	0.895274832566493
2235	0.893057106258046
2236	0.890112941063884
2237	0.887131651949168
2238	0.884135964000817
2239	0.880985345539454
2240	0.877868431220507
2241	0.873987211857143
2242	0.869409729926442
2243	0.865090357745087
2244	0.860893129593814
2245	0.855515959357763
2246	0.849810026178231
2247	0.844474398337511
2248	0.838634311751536
2249	0.832335960102116
2250	0.826736478459329
2251	0.821336108959328
2252	0.814820858736394
2253	0.807334332942623
2254	0.800445796362896
2255	0.793459161442196
2256	0.7860981899841
2257	0.778522166651194
2258	0.771117229479382
2259	0.7636325992325
2260	0.755728057548244
2261	0.747737663973127
2262	0.739888942141532
2263	0.731479624601066
2264	0.723490162423301
2265	0.715921756338103
2266	0.708304424134298
2267	0.700447471742913
2268	0.693138658600154
2269	0.686482106332799
2270	0.679333860757057
2271	0.672364450219678
2272	0.665077381835445
2273	0.656999859640718
2274	0.649714334147425
2275	0.643189292119454
2276	0.635921808301696
2277	0.629478811582584
2278	0.621185623504863
2279	0.611630567157092
2280	0.601495540343838
2281	0.58981498293668
2282	0.578094041480945
2283	0.565968538580661
2284	0.553371887008257
2285	0.539839923098354
2286	0.526642583478322
2287	0.512930404985057
2288	0.499641208677569
2289	0.486765015018586
2290	0.473808775035078
2291	0.460971546303818
2292	0.448986326476288
2293	0.43707206764035
2294	0.42613974033096
2295	0.4161296906238
2296	0.405953899947038
2297	0.396617466591318
2298	0.387719600621567
2299	0.378841557508642
2300	0.369975559189567
2301	0.362110065549176
2302	0.354601719149856
2303	0.348009871628267
2304	0.342258365695156
2305	0.337452719286104
2306	0.332877502308999
2307	0.330678121455912
2308	0.329856013675396
2309	0.330844999350293
2310	0.334017931614165
2311	0.338383879400718
2312	0.345020155611472
2313	0.351238053453475
2314	0.358574039335692
2315	0.366417929095881
2316	0.375172031753947
2317	0.383223705395327
2318	0.392227868434596
2319	0.400163216133543
2320	0.407220098157048
2321	0.413914961561177
2322	0.421384005307061
2323	0.42598620500269
2324	0.427954966069737
2325	0.430857878525353
2326	0.432628977233831
2327	0.434108528382677
2328	0.43569520339937
2329	0.436938409226826
2330	0.436950262416553
2331	0.437283139553331
2332	0.437108825938506
2333	0.438456200576143
2334	0.440535169822898
2335	0.442370797768156
2336	0.445336260261885
2337	0.448191154405166
2338	0.450652834124222
2339	0.453105781250741
2340	0.456040651387909
2341	0.45913710154069
2342	0.462880042756429
2343	0.464758732253831
2344	0.46569678113086
2345	0.467154026174808
2346	0.467802333418195
2347	0.46764035064249
2348	0.46769900911193
[truncated: 152 more rows]
