# Supplementary material for: Machine learning-assisted non-destructive plasticizer identification and quantification in historical PVC objects based on IR spectroscopy
Source: Sci Rep. 2022 Mar 23;12:5017. doi: 10.1038/s41598-022-08862-1 (PMC8943100; doi:10.1038/s41598-022-08862-1)
Supplement: Supplementary file 1 — Supplementary Information 1. [file 41598_2022_8862_MOESM1_ESM.zip › Plasticizers_PVC_data/NIR_all/P185_idle.txt]

Wavelength	C:\Documents and Settings\All Users\Application Data\ASD\Indico Pro\Projects\David\P185_idle.txt
350	0.778492031645535
351	0.813129737321764
352	0.804454363642723
353	0.807521056082781
354	0.819447002470027
355	0.818118239395089
356	0.812786604509675
357	0.815058621439704
358	0.831938870457859
359	0.835441684351035
360	0.83470056869235
361	0.838069714576082
362	0.836988818333141
363	0.846595253333326
364	0.867271179003459
365	0.868790448231739
366	0.876872249823726
367	0.891463199772994
368	0.881883171121725
369	0.87984339814552
370	0.887426341140988
371	0.892669732849036
372	0.898359532502135
373	0.904384366917734
374	0.909970410343231
375	0.912867979579681
376	0.914285598711727
377	0.916116629233771
378	0.920237585609526
379	0.92822351789952
380	0.937333256669893
381	0.932101420047861
382	0.928611858616385
383	0.931537079237893
384	0.930754600213222
385	0.936791478457276
386	0.946652502381324
387	0.948184858000794
388	0.952730994153515
389	0.957140428046123
390	0.954525527095946
391	0.954168894661701
392	0.956991185212239
393	0.961898261575205
394	0.966930510824604
395	0.967952488486542
396	0.964469374406033
397	0.964646048219101
398	0.966623465662459
399	0.9695399270051
400	0.974361149598726
401	0.976227858913015
402	0.975299663868265
403	0.974921019190874
404	0.975447161962372
405	0.977362916311842
406	0.980860595974653
407	0.984014561343285
408	0.986507685203279
409	0.988335521956741
410	0.989405618629666
411	0.989064094459434
412	0.988027749936371
413	0.991118963528458
414	0.992747465196865
415	0.991583081097886
416	0.991676268039805
417	0.992521161450003
418	0.993579282670512
419	0.993975716444444
420	0.9947989986422
421	0.995778498389974
422	0.996356252508087
423	0.998197036538601
424	0.999899717555377
425	1.00028684226404
426	1.00155626657936
427	1.00334494621203
428	1.00515168711174
429	1.00652986850393
430	1.00806528584318
431	1.00964604190373
432	1.01016795768045
433	1.01017481265545
434	1.01021259025486
435	1.01096449908934
436	1.01227461015939
437	1.01320392771037
438	1.01276893997323
439	1.01260703649719
440	1.01275568536752
441	1.01291859353633
442	1.01244948462395
443	1.0124428409804
444	1.01339707493102
445	1.01446779024587
446	1.0153471294818
447	1.01595008025274
448	1.01640694535315
449	1.0173041109393
450	1.01843729603835
451	1.01914896154442
452	1.01987565770148
453	1.02063032780785
454	1.02133413688897
455	1.02202679882566
456	1.02275704183157
457	1.02347437301832
458	1.02377088852594
459	1.02381218627168
460	1.0237594310881
461	1.02376234249928
462	1.02369514035173
463	1.02356100670421
464	1.02346457786172
465	1.02346384264574
466	1.02347154099837
467	1.02335244253077
468	1.02342437156272
469	1.02366221899325
470	1.02391874055724
471	1.02378876834758
472	1.02367355130506
473	1.02391182579098
474	1.02455144546733
475	1.02544407164399
476	1.02628458736399
477	1.02640983157899
478	1.02665183487731
479	1.02691113148782
480	1.02658087613305
481	1.02662865017198
482	1.02691296158112
483	1.02703339489057
484	1.02736207936593
485	1.02751907204483
486	1.02725152796562
487	1.02709080470484
488	1.026650381929
489	1.02594741575037
490	1.02579876533162
491	1.02573364175058
492	1.02561879483847
493	1.02553531408724
494	1.02536940845752
495	1.02505151327978
496	1.02459635629993
497	1.02488606077671
498	1.02524674736139
499	1.02501160572071
500	1.02484331177301
501	1.02491962468691
502	1.02526106525006
503	1.02571070534681
504	1.02579231811734
505	1.02554324560915
506	1.02555116390502
507	1.02569345149847
508	1.02562283072064
509	1.0249147633464
510	1.02495376980413
511	1.02514062263161
512	1.02469392096509
513	1.02446162188442
514	1.02430566244609
515	1.0240482231574
516	1.02354606317308
517	1.02340413894739
518	1.0235325829732
519	1.02286138361352
520	1.02262691030271
521	1.02271828718774
522	1.02238121803004
523	1.02228448611939
524	1.02220001992495
525	1.02181684915915
526	1.02175529179559
527	1.02176001246995
528	1.02162631077008
529	1.02155037390667
530	1.02144545229341
531	1.0213314019388
532	1.02140459864945
533	1.02146771398059
534	1.02141906026514
535	1.0211960698891
536	1.02094920818327
537	1.02074001943567
538	1.02057955972426
539	1.02030287254128
540	1.02007247500436
541	1.01994465029274
542	1.01952420633553
543	1.01917273495349
544	1.01900643164151
545	1.01881235039748
546	1.01853830213779
547	1.01822838385254
548	1.01799920034661
549	1.01773839502751
550	1.01750835694353
551	1.01738929635694
552	1.01726021945692
553	1.01707081789683
554	1.01683601824962
555	1.01673266101028
556	1.0166782905214
557	1.01661570707155
558	1.01651119250286
559	1.01638479883152
560	1.0163590019434
561	1.01661302041359
562	1.01669526617183
563	1.0167003748378
564	1.01680613387611
565	1.01672607631781
566	1.01664788888846
567	1.01667760913425
568	1.01657774466378
569	1.01646227239804
570	1.01636652176438
571	1.01623310947601
572	1.01611857719645
573	1.01598234157247
574	1.01574485806825
575	1.01556461291462
576	1.01542254255809
577	1.01526186736211
578	1.01504656358331
579	1.01485550999899
580	1.01475611678149
581	1.01478245908993
582	1.01486376571214
583	1.01494522397965
584	1.01498808496782
585	1.01481963228969
586	1.01459751201379
587	1.01460711787607
588	1.0147555949449
589	1.01487691762026
590	1.01487183039093
591	1.01500043300761
592	1.0151768206193
593	1.01535017407372
594	1.0155737934274
595	1.01577693671127
596	1.01591500885168
597	1.01595648754533
598	1.01611302665767
599	1.01642451832309
600	1.01681644431312
601	1.01708134546787
602	1.0171683123974
603	1.01714916928796
604	1.01736102698486
605	1.01753853838787
606	1.01763272590548
607	1.01785980188864
608	1.01814652706843
609	1.01841979016511
610	1.0186018438196
611	1.01889844319815
612	1.01923626861122
613	1.01950402914628
614	1.0198856282704
615	1.02010699026165
616	1.02009837996072
617	1.0203639353928
618	1.02050210003443
619	1.02040868082576
620	1.02022552867472
621	1.02011718516108
622	1.02007180851674
623	1.02002015984506
624	1.02002986038073
625	1.02004103381145
626	1.02004822033321
627	1.02020578705985
628	1.02051646509733
629	1.02095054225284
630	1.02145027411057
631	1.02194602871017
632	1.02242885870099
633	1.02292976806279
634	1.02356367171021
635	1.02423136900765
636	1.02485169296348
637	1.02560489379068
638	1.02635561858006
639	1.02705782229696
640	1.02784712185597
641	1.02854046128153
642	1.02920434355235
643	1.03005575785047
644	1.03075849178418
645	1.03142036489216
646	1.03220202507067
647	1.03290438255016
648	1.03358110443743
649	1.03426829277631
650	1.03493476002342
651	1.03547176824426
652	1.03588254470141
653	1.03626853802945
654	1.03669245615011
655	1.03717376526081
656	1.03767147365777
657	1.03786055385663
658	1.03801854302628
659	1.03832258741546
660	1.03847366108583
661	1.03859073418088
662	1.03865971296221
663	1.03851005588264
664	1.03839782190728
665	1.03830673421482
666	1.03814219524047
667	1.03816905134956
668	1.0381634991247
669	1.03794297435322
670	1.03767976290601
671	1.03746782153827
672	1.03731628022152
673	1.0371191178417
674	1.03697365393161
675	1.03686793649241
676	1.0367499987496
677	1.03670337734952
678	1.0366560284745
679	1.03656422611804
680	1.03659064274644
681	1.0366718021214
682	1.03671396644651
683	1.03654945134328
684	1.03649022039595
685	1.03658502641612
686	1.03674755736039
687	1.03682369003155
688	1.03687955231289
689	1.03701031862203
690	1.0372492322633
691	1.03742297439093
692	1.03753167947742
693	1.03787576215683
694	1.03816525761107
695	1.03830295543404
696	1.03830143200594
697	1.0385659557612
698	1.03891342122215
699	1.03913235852743
700	1.03939376007212
701	1.03966592579154
702	1.0398947660282
703	1.03998951778679
704	1.04002404492041
705	1.04003968692818
706	1.04007054439944
707	1.04018777153583
708	1.04027976612768
709	1.04023051155591
710	1.04002335122533
711	1.03982289805872
712	1.03968987253036
713	1.03953177446653
714	1.03946070281349
715	1.03942969324543
716	1.03932231916639
717	1.039141422756
718	1.03889826745587
719	1.03862870784828
720	1.03844664027789
721	1.03818114964666
722	1.03785123661862
723	1.03773025200844
724	1.03745159096634
725	1.0370817947796
726	1.03683013944449
727	1.03654610327229
728	1.03630025345412
729	1.0361455474452
730	1.03602360032491
731	1.03583781188766
732	1.03558851232482
733	1.03537083285612
734	1.03520601837706
735	1.03509825062333
736	1.03502494922039
737	1.03487154826339
738	1.03470730764732
739	1.03459751567855
740	1.03455906712766
741	1.03457413951965
742	1.03461011744249
743	1.0346231162656
744	1.03472960053366
745	1.03482088171017
746	1.03476883060728
747	1.03460713820827
748	1.03461247346894
749	1.03486414314477
750	1.03510167130411
751	1.03526163497465
752	1.03539818154066
753	1.03562961597138
754	1.03577607694525
755	1.03583978272042
756	1.03584779354981
757	1.03575860203638
758	1.03578746742124
759	1.03599898911979
760	1.03628773259858
761	1.03647963066873
762	1.03655276685707
763	1.0365566065664
764	1.03655269322921
765	1.03649767878917
766	1.03638618884716
767	1.03632319452073
768	1.03634338764215
769	1.03639647501668
770	1.03636686310207
771	1.03637920850214
772	1.03642529196323
773	1.03645581926543
774	1.03639503394982
775	1.0362564539443
776	1.03605745394919
777	1.03580325623315
778	1.0356351197677
779	1.03559797019723
780	1.03565656596703
781	1.03545017495916
782	1.03536024626612
783	1.03556080764378
784	1.03539094882348
785	1.03515365281548
786	1.03497327697837
787	1.0348402243548
788	1.03461144362938
789	1.03438521553517
790	1.03427634821887
791	1.03416371199033
792	1.03395827975954
793	1.03366581027886
794	1.03342852534747
795	1.03324314675618
796	1.03308084390443
797	1.03289914464114
798	1.03274383232374
799	1.03253855914829
800	1.03229645359299
801	1.03230247907326
802	1.03242990546548
803	1.03250865212555
804	1.03233745970876
805	1.03232073449332
806	1.03233768592371
807	1.03220922652849
808	1.03204032613453
809	1.0319054046021
810	1.03187575437133
811	1.03202685578698
812	1.03222276140259
813	1.03236296049528
814	1.03237104747413
815	1.03225905737398
816	1.03208279291087
817	1.03192829469044
818	1.03194797213171
819	1.03202679016454
820	1.03213883870976
821	1.03229097393362
822	1.03239801997443
823	1.03236305523242
824	1.03220261197123
825	1.03224755692363
826	1.03241267435993
827	1.03255546929765
828	1.03248279627506
829	1.03234147855912
830	1.03225568921436
831	1.03230017836805
832	1.03236106045173
833	1.03242904177483
834	1.03246978387227
835	1.03241016131482
836	1.0323313858189
837	1.03232097462848
838	1.03241091215328
839	1.03227207717011
840	1.03212887329133
841	1.03213003967867
842	1.0322485886579
843	1.03219130380419
844	1.03202943597968
845	1.03198690976654
846	1.03194009149974
847	1.03189969881036
848	1.03188065774407
849	1.03187836371837
850	1.03186147459504
851	1.03183569017066
852	1.03182226942463
853	1.03172359533003
854	1.03158402907255
855	1.03144711769564
856	1.03125632863712
857	1.03121409058855
858	1.03127635721756
859	1.03121433069432
860	1.0312784435335
861	1.03132092057242
862	1.03119026878045
863	1.03101973618581
864	1.03083342958115
865	1.03065244298808
866	1.03049373679702
867	1.03028237117891
868	1.03015887270644
869	1.03021567249157
870	1.0301272325284
871	1.02991923537466
872	1.02970168672849
873	1.02966768386988
874	1.02974589274484
875	1.02978239960585
876	1.02966529120449
877	1.02961733742758
878	1.02964848497837
879	1.02971434300962
880	1.02971667260724
881	1.02960930971615
882	1.02943301673619
883	1.02927203389204
884	1.02926476944853
885	1.02915207401714
886	1.02891340350401
887	1.02889797882343
888	1.02878280578311
889	1.02859261134969
890	1.02845408243444
891	1.0283815914119
892	1.02832102793906
893	1.02822128535526
894	1.02803366870238
895	1.02801300584856
896	1.02807172073711
897	1.02802814727649
898	1.0279352273006
899	1.02783409945219
900	1.02774807672429
901	1.0276776429551
902	1.02755754437463
903	1.02743374715264
904	1.02737058417296
905	1.02728419752063
906	1.02725895476447
907	1.02729664637393
908	1.0272750251388
909	1.02716663707623
910	1.02698894720751
911	1.02679566949902
912	1.02667997291618
913	1.02664368590373
914	1.02667921007752
915	1.02677682468339
916	1.02676140751578
917	1.02682029047601
918	1.02708464603298
919	1.02687963794577
920	1.02663708385497
921	1.02657995266171
922	1.02664493243837
923	1.02635988477841
924	1.02612346673873
925	1.02635950367768
926	1.02664322965327
927	1.02680621389492
928	1.02681910031859
929	1.02679189764626
930	1.02687264821675
931	1.02691738210991
932	1.02678060481098
933	1.02652523728705
934	1.02635759696239
935	1.02630146057795
936	1.02623345108202
937	1.02608790976819
938	1.02609863183592
939	1.0263431317397
940	1.0263397640648
941	1.02629660378696
942	1.02632776401877
943	1.02646952624708
944	1.02641653019302
945	1.02632601212923
946	1.02632652532109
947	1.02636898527236
948	1.02632191930714
949	1.0261506525913
950	1.02591714003944
951	1.02596492226533
952	1.0260592930277
953	1.02605639632564
954	1.02602207963537
955	1.02611774208622
956	1.02624795904535
957	1.02626494376738
958	1.02622214003069
959	1.02623336330224
960	1.02627833618503
961	1.02620337152414
962	1.0262940218422
963	1.02641314481876
964	1.02640493202367
965	1.02636975601499
966	1.02642711169556
967	1.02648725177216
968	1.02633914801121
969	1.02617766964369
970	1.02623476070375
971	1.02651480512936
972	1.02653194662263
973	1.02640824972261
974	1.02630476279357
975	1.02637423652298
976	1.02646335912514
977	1.02638349311552
978	1.02613796464937
979	1.02598183913459
980	1.02609973018766
981	1.02623641727321
982	1.02608437342016
983	1.02564461872215
984	1.02550298370364
985	1.02564487517512
986	1.02557993457612
987	1.02553447109075
988	1.02558157206818
989	1.02565686776158
990	1.02539270906667
991	1.02528847224519
992	1.02527109376091
993	1.02508117693162
994	1.02498797367477
995	1.02497668349626
996	1.0250141765516
997	1.02507084038938
998	1.02493480251888
999	1.02487521205929
1000	1.02509887704574
1001	1.02582824650556
1002	1.02598181178354
1003	1.02572269714255
1004	1.02436277636816
1005	1.02367590899654
1006	1.02305119630048
1007	1.0226436633207
1008	1.02255226016495
1009	1.02223876077169
1010	1.02168729010454
1011	1.02161140056126
1012	1.0217029794409
1013	1.02177656386187
1014	1.02204007789543
1015	1.0228964061839
1016	1.0231670715081
1017	1.02325251961905
1018	1.02320666146534
1019	1.02290852397513
1020	1.02276862512824
1021	1.02246394173831
1022	1.02232854426972
1023	1.02239762904214
1024	1.02238942381641
1025	1.0224593426732
1026	1.0223852271683
1027	1.02256603022481
1028	1.02190801418212
1029	1.02201483718063
1030	1.02230070920627
1031	1.02237229490838
1032	1.02293926058311
1033	1.02264223165505
1034	1.02142362657109
1035	1.02100941113346
1036	1.02027801298627
1037	1.02029889966891
1038	1.02125152310193
1039	1.02174946978783
1040	1.02253463423265
1041	1.02301988410899
1042	1.0238237471828
1043	1.02366210806793
1044	1.02299148043963
1045	1.02156960576173
1046	1.02111344862299
1047	1.02013173728915
1048	1.01999228914525
1049	1.0209794367498
1050	1.02130281595209
1051	1.02142092594055
1052	1.02159900205082
1053	1.02210454622085
1054	1.02209302214858
1055	1.02171268673474
1056	1.02139172735779
1057	1.02050675287383
1058	1.02019216370736
1059	1.01984530867902
1060	1.02045393954856
1061	1.02025927786647
1062	1.02001212795294
1063	1.01985980617476
1064	1.01961803499654
1065	1.01911097081334
1066	1.0184781112473
1067	1.0183000929001
1068	1.01793283737618
1069	1.01772985420667
1070	1.01827412144146
1071	1.01833839824268
1072	1.01801414387075
1073	1.01763209893637
1074	1.0167792139577
1075	1.01666663273782
1076	1.01677908771928
1077	1.0172475030609
1078	1.01727016895138
1079	1.01753230512522
1080	1.01770634515003
1081	1.0174459140986
1082	1.01740513662603
1083	1.01789653071612
1084	1.01803477250777
1085	1.01781466519339
1086	1.01764262728147
1087	1.017274205281
1088	1.01723433633932
1089	1.0172516929777
1090	1.01728556787741
1091	1.01743141858926
1092	1.01825659972423
1093	1.0177222004097
1094	1.01724267390176
1095	1.01719029364832
1096	1.01628502065627
1097	1.0159639116601
1098	1.01584663164265
1099	1.01601944215782
1100	1.01653899762791
1101	1.01661783817189
1102	1.01710407414133
1103	1.01711791165196
1104	1.01618183665175
1105	1.01589405906116
1106	1.01578628730214
1107	1.01569688244537
1108	1.01539511275617
1109	1.01622271458227
1110	1.01657440572515
1111	1.01637275948683
1112	1.01650211309102
1113	1.01648144660743
1114	1.01642057382548
1115	1.01637189247696
1116	1.01633695031211
1117	1.01625894262017
1118	1.01611398031987
1119	1.01600135171363
1120	1.01583646461172
1121	1.01545616261315
1122	1.01512740659045
1123	1.01474346085978
1124	1.01466164656378
1125	1.01451054013081
1126	1.01493719092016
1127	1.01536716504029
1128	1.01482069480247
1129	1.01445656797653
1130	1.01402979084349
1131	1.013666030813
1132	1.01420763602985
1133	1.01411787936195
1134	1.01383860785222
1135	1.01361110914854
1136	1.0131103442265
1137	1.01294144528631
1138	1.0130893397834
1139	1.01319164392201
1140	1.01350067396503
1141	1.01342028748334
1142	1.01305684188475
1143	1.01297023599937
1144	1.01300584270483
1145	1.01266395120474
1146	1.0125355501195
1147	1.01218452903799
1148	1.01173836347703
1149	1.01176179240617
1150	1.0115823296992
1151	1.01157844367744
1152	1.01139087318947
1153	1.01120962941796
1154	1.01077470237445
1155	1.01016925945662
1156	1.00972517666237
1157	1.00912297402241
1158	1.00838993967472
1159	1.00759671775061
1160	1.00712615659076
1161	1.0067124655727
1162	1.00624185891627
1163	1.00578752305792
1164	1.00521474175499
1165	1.00438235533744
1166	1.00351369744358
1167	1.00322427922051
1168	1.00325539147241
1169	1.00276254794782
1170	1.00231130422805
1171	1.00219816070364
1172	1.00221177074394
1173	1.00193779174437
1174	1.00213713067299
1175	1.00181317469046
1176	1.00043911866592
1177	1.00003526636964
1178	1.00022351585168
1179	1.00005044963821
1180	1.00009141357218
1181	1.00022413285283
1182	0.999625240066245
1183	0.998471291593553
1184	0.997591398806815
1185	0.997029221220352
1186	0.996601787786742
1187	0.996530377954015
1188	0.996364873063057
1189	0.99604121323148
1190	0.995925237854154
1191	0.995928825728776
1192	0.995894245184189
1193	0.99580409309947
1194	0.995978448649844
1195	0.99644292664687
1196	0.996823821499731
1197	0.99748499482897
1198	0.997733976012203
1199	0.997791404591084
1200	0.997433869955561
1201	0.997584058887502
1202	0.998396514734641
1203	0.999201725941593
1204	0.999584803212187
1205	0.999896420606319
1206	1.00024165833023
1207	1.00009003716839
1208	1.00060739883043
1209	1.0021325279762
1210	1.00274608687253
1211	1.00330119318403
1212	1.0044681901226
1213	1.00507296892281
1214	1.00439145533313
1215	1.00485331498256
1216	1.00617531663452
1217	1.00673304159476
1218	1.0071027667364
1219	1.00784756133797
1220	1.0080325650544
1221	1.00800937096082
1222	1.00840590075294
1223	1.00863847651016
1224	1.008747408712
1225	1.00889879085054
1226	1.00935648927726
1227	1.00976316367582
1228	1.00986904432101
1229	1.01028872260466
1230	1.01045121857959
1231	1.01026000383644
1232	1.01035836886536
1233	1.01085706255123
1234	1.01087681519312
1235	1.01047856613943
1236	1.01059686475759
1237	1.01093385699384
1238	1.01096489808043
1239	1.0110044382366
1240	1.01129575249693
1241	1.01132877913123
1242	1.01119837737853
1243	1.01152928946812
1244	1.01191316802271
1245	1.01193817010701
1246	1.01161544579926
1247	1.01115832119352
1248	1.0108484820631
1249	1.01061084245293
1250	1.01056861353754
1251	1.01079497435711
1252	1.01092789023692
1253	1.01100817017784
1254	1.01130643598852
1255	1.01146113925539
1256	1.01151671804175
1257	1.01159443555913
1258	1.01163260751034
1259	1.01175572393231
1260	1.01205033872249
1261	1.01195379434077
1262	1.0118221196023
1263	1.01159499470756
1264	1.01092612337704
1265	1.0110580870169
1266	1.01149692494198
1267	1.01124697638098
1268	1.0113137850987
1269	1.01145844807114
1270	1.01112410011244
1271	1.01126753656665
1272	1.01159097005167
1273	1.0114706454363
1274	1.0114775435787
1275	1.01148407392696
1276	1.01133017822957
1277	1.01114306928468
1278	1.01112522878834
1279	1.01132876925534
1280	1.01139601574166
1281	1.01146041074486
1282	1.01153472516093
1283	1.01149969746167
1284	1.01163962853524
1285	1.01202401080861
1286	1.01208615668731
1287	1.01165084640673
1288	1.01125135788312
1289	1.01134393935031
1290	1.01162082250629
1291	1.01165902935225
1292	1.01127749072483
1293	1.01070566798395
1294	1.01038457148274
1295	1.01051862420083
1296	1.01105697325795
1297	1.0112395338571
1298	1.01104712494655
1299	1.0113368374661
1300	1.01142224012977
1301	1.01117541035493
1302	1.01120003587616
1303	1.01117344022345
1304	1.01097834743358
1305	1.01103721357274
1306	1.01140362853
1307	1.01143220315516
1308	1.01131612840496
1309	1.01127655053868
1310	1.01157262363565
1311	1.01176089905855
1312	1.01167190858476
1313	1.01154990573677
1314	1.01132325662358
1315	1.01140629250975
1316	1.01155987627397
1317	1.01162266157875
1318	1.01178680306491
1319	1.01170156221182
1320	1.01170817117809
1321	1.01164466414411
1322	1.01148101070331
1323	1.01178563565682
1324	1.01185112771197
1325	1.01138687288267
1326	1.01119853160587
1327	1.01097186358337
1328	1.01076829471065
1329	1.01066959984036
1330	1.01084281303136
1331	1.0113592959222
1332	1.01121579557894
1333	1.0107153649453
1334	1.01072265018422
1335	1.01082101963401
1336	1.01073441359086
1337	1.01094434882336
1338	1.01100465622783
1339	1.01075847884064
1340	1.01043508279392
1341	1.01044053684258
1342	1.01050777116195
1343	1.01027151227763
1344	1.01007130889805
1345	1.00973312437729
1346	1.0095125988949
1347	1.00958679274756
1348	1.00962063622469
1349	1.00946401918974
1350	1.00923524609838
1351	1.00920462173618
1352	1.00904044546151
1353	1.00865620349403
1354	1.00817810927751
1355	1.00741470118168
1356	1.00689586989369
1357	1.00660903975459
1358	1.00667943622706
1359	1.00658299137315
1360	1.00647319328218
1361	1.00625521249712
1362	1.00576892729931
1363	1.00558538068523
1364	1.00532613120573
1365	1.00483129497513
1366	1.00454369467407
1367	1.00413244011418
1368	1.00367667263246
1369	1.00311788800776
1370	1.00219624312126
1371	1.00126420765793
1372	1.00034812257555
1373	0.999634881612881
1374	0.999226596630251
1375	0.998717266385614
1376	0.998056083326298
1377	0.997409814162897
1378	0.996898464472499
1379	0.996545033359327
1380	0.996248258902614
1381	0.995889919409251
1382	0.995564546619936
1383	0.995250591017292
1384	0.994880866006583
1385	0.994766655583542
1386	0.994979521456058
1387	0.995107560300096
1388	0.995027287802205
1389	0.994983314149912
1390	0.99506200539
1391	0.994833489164978
1392	0.994387667604666
1393	0.99419680099938
1394	0.994120914561734
1395	0.993775785580771
1396	0.993451665466344
1397	0.993432875640005
1398	0.993276761785674
1399	0.993175959443448
1400	0.993311963440226
1401	0.993242048672213
1402	0.992907576156319
1403	0.992963914380099
1404	0.993084727866994
1405	0.992960800106997
1406	0.993089184278267
1407	0.993140087499503
1408	0.992998816875364
1409	0.992971264659161
1410	0.993030039161236
1411	0.992912457771287
1412	0.992805516692536
1413	0.992835885344704
1414	0.992812565696119
1415	0.992912120461485
1416	0.992999863347844
1417	0.992923371074987
1418	0.992678024498594
1419	0.992072877643995
1420	0.991861365345374
1421	0.992325788838748
1422	0.992405727391099
1423	0.992614654251026
1424	0.992912048046944
1425	0.993121721421481
1426	0.993041731856338
1427	0.993327582188929
1428	0.993923961160832
1429	0.994153652698695
1430	0.99388482716099
1431	0.994220962099288
1432	0.995181648842473
1433	0.995847922418475
1434	0.996417990760595
1435	0.996504100779264
1436	0.99627673008849
1437	0.996488675836155
1438	0.996996876650316
1439	0.997340026762865
1440	0.997496266408502
1441	0.997758645940972
1442	0.997848735609441
1443	0.997791695939146
1444	0.997970990331118
1445	0.998557543714604
1446	0.998911954817514
1447	0.998884850199117
1448	0.999136761217808
1449	0.999136823702138
1450	0.998983824767837
1451	0.999529402643173
1452	0.999913780409912
1453	0.999810771936312
1454	1.00000357612039
1455	1.00002476590952
1456	1.00008982098233
1457	1.00049182597423
1458	1.00028868149434
1459	0.999634552462306
1460	0.999433764510279
1461	0.999649708240886
1462	1.00032651096443
1463	1.00041027491361
1464	1.0006654825376
1465	1.00097143921003
1466	1.00088434909397
1467	1.00059840954671
1468	1.00109886326646
1469	1.00140395085094
1470	1.00108749891715
1471	1.0013387759947
1472	1.00163107708404
1473	1.00143943676514
1474	1.0014119289491
1475	1.00132836497618
1476	1.00116676910161
1477	1.0013378304567
1478	1.0015506258441
1479	1.00145363970605
1480	1.0011942284694
1481	1.00133408892397
1482	1.00134152398193
1483	1.00102262611734
1484	1.00118615381133
1485	1.00099727615479
1486	1.00029626262373
1487	0.999967556355732
1488	0.999737120221487
1489	1.00000351826423
1490	1.00047740939678
1491	1.00033349925511
1492	1.00035768840081
1493	1.00050898265069
1494	1.00036496189238
1495	1.00051093711539
1496	1.001015021931
1497	1.00096163623323
1498	1.00068981507323
1499	1.00108742304887
1500	1.00120136379367
1501	1.00117744447035
1502	1.00190649304979
1503	1.00248642232994
1504	1.00273724162695
1505	1.00265482059133
1506	1.00197009358038
1507	1.00144859534234
1508	1.00095426038991
1509	1.00077673977235
1510	1.00103427336868
1511	1.00098361078706
1512	1.00102062208718
1513	1.00093239341844
1514	1.0007664168864
1515	1.00051768006675
1516	1.00034187933796
1517	0.99991557056447
1518	0.999687005661467
1519	0.99980454542151
1520	0.999808323897819
1521	0.999570671672086
1522	0.999725490777651
1523	1.00028903266191
1524	1.00011371142945
1525	0.999703282044643
1526	1.00008109828415
1527	1.00037528835548
1528	1.00012154528731
1529	1.00017239846365
1530	1.0004602744098
1531	1.00035441771475
1532	1.00038524759856
1533	1.00073836798967
1534	1.00107882784831
1535	1.00119951851735
1536	1.00117431548427
1537	1.00113422303509
1538	1.00093539190142
1539	1.00071052816651
1540	1.00064330942007
1541	1.00077579631234
1542	1.00090091547894
1543	1.00096202137563
1544	1.00105246705337
1545	1.00071394808881
1546	1.00001711331027
1547	0.999629891481477
1548	0.999510405614963
1549	0.999568010537156
1550	0.999972095646693
1551	1.0002214311459
1552	0.999878187154459
1553	0.99975219529211
1554	0.999791913509511
1555	0.999436699322909
1556	0.999573049361182
1557	1.00003384201523
1558	1.00031687595388
1559	1.00032659370502
1560	0.99993796804012
1561	0.999615889163372
1562	0.999287831063887
1563	0.999109580907691
1564	0.999438750546486
1565	0.999498279040949
1566	0.998740085016444
1567	0.998430267930116
1568	0.998591290101038
1569	0.998143289035175
1570	0.997765882260992
1571	0.997872324088516
1572	0.997943373519092
1573	0.997740431733435
1574	0.997919938764945
1575	0.998307855480817
1576	0.99814995521236
1577	0.998221181628675
1578	0.998286734390195
1579	0.998016208093711
1580	0.998281792999955
1581	0.998671663800299
1582	0.998850887124032
1583	0.998953888370458
1584	0.998683316576368
1585	0.99795294294658
1586	0.997455017220598
1587	0.997594389448585
1588	0.997322905636943
1589	0.997034624744424
1590	0.997225706700218
1591	0.997049797565665
1592	0.996974889502746
1593	0.996842895397306
1594	0.996245490441171
1595	0.996192872056661
1596	0.99658754212585
1597	0.996848219258384
1598	0.997374779249191
1599	0.997592884020954
1600	0.997164697140627
1601	0.997055022587448
1602	0.996724734804713
1603	0.995967568096285
1604	0.995900580937201
1605	0.995921904759748
1606	0.995615458973159
1607	0.99557073535786
1608	0.995280830936632
1609	0.994790480226203
1610	0.994855451645699
1611	0.995201364413841
1612	0.995076450142568
1613	0.994418182838188
1614	0.99419437606947
1615	0.994442563102855
1616	0.994229830520835
1617	0.993956033682318
1618	0.993918250923012
1619	0.993288702394447
1620	0.992841880996054
1621	0.993378068268334
1622	0.993632663764823
1623	0.993334818089511
1624	0.992958141754684
1625	0.992512682048057
1626	0.992406876328307
1627	0.992506807649993
1628	0.992195297152382
1629	0.991694210361818
1630	0.991164584360637
1631	0.990832853924084
1632	0.991233924339948
1633	0.991658407331242
1634	0.991385258128874
1635	0.990884510917097
1636	0.990727792510909
1637	0.990639118589467
1638	0.990712125336437
1639	0.991118898936964
1640	0.990739900506837
1641	0.989991408344057
1642	0.990115782475306
1643	0.990114853257348
1644	0.989571467112052
1645	0.989118360772517
1646	0.988228230725147
1647	0.98710246638114
1648	0.986475098836106
1649	0.986088659876985
1650	0.985571496538425
1651	0.984526289610611
1652	0.983247097480665
1653	0.98215903193352
1654	0.980770987138776
1655	0.97961090737996
1656	0.978890495201002
1657	0.977677737462323
1658	0.97637732691755
1659	0.975773222046605
1660	0.975343564424667
1661	0.974690062445003
1662	0.97432643938104
1663	0.974038854717138
1664	0.973198801837018
1665	0.972241724314017
1666	0.971980541255518
1667	0.971928553938854
1668	0.971819788422536
1669	0.971721378176927
1670	0.970836422562525
1671	0.969791209992358
1672	0.9694724287129
1673	0.96917571525067
1674	0.968575683206234
1675	0.968334967314373
1676	0.967789787588742
1677	0.966907518513897
1678	0.966633245665773
1679	0.965371340768608
1680	0.962810814616212
1681	0.960858804943051
1682	0.959474026420934
1683	0.957840985943443
1684	0.956207171886043
1685	0.953744173084358
1686	0.950124093280363
1687	0.946782400929218
1688	0.943159572757487
1689	0.939005611566976
1690	0.934933780424379
1691	0.930279664911066
1692	0.925673916004583
1693	0.921430229583916
1694	0.916864691046144
1695	0.912456996766785
1696	0.907623014896174
1697	0.901824061358713
1698	0.896548204433223
1699	0.891313471151687
1700	0.88553366256436
1701	0.880289900874342
1702	0.874649663147048
1703	0.868466678633745
1704	0.861888435886772
1705	0.855261813524475
1706	0.848437458253636
1707	0.841841328630839
1708	0.834419866462541
1709	0.828496765921198
1710	0.822877772493071
1711	0.818468613977874
1712	0.815134251907884
1713	0.813481457715589
1714	0.812964176361315
1715	0.813608887865637
1716	0.81603688313284
1717	0.819357584184929
1718	0.823841592082448
1719	0.828973231542827
1720	0.834965475475101
1721	0.841553741862833
1722	0.848022707266519
1723	0.854769220597409
1724	0.861745027026259
1725	0.867772232571396
1726	0.873621951632437
1727	0.879166873318256
1728	0.883153949939742
1729	0.886314392127734
1730	0.889057966733718
1731	0.89086982979364
1732	0.892461609469865
1733	0.893818761791325
1734	0.893868872083539
1735	0.893242652981619
1736	0.892708812251411
1737	0.892619115074679
1738	0.892457732072925
1739	0.891597538193842
1740	0.891001535473073
1741	0.890599474666115
1742	0.889813854940383
1743	0.889983975619151
1744	0.890834384591323
1745	0.890672611156064
1746	0.890720502582305
1747	0.89152272359633
1748	0.891733533180144
1749	0.89236598620089
1750	0.893352845492334
1751	0.8943821369267
1752	0.895769623453615
1753	0.897620595246618
1754	0.899294584339738
1755	0.901545670264399
1756	0.903500852034906
1757	0.904906707500095
1758	0.90672865059947
1759	0.90886830590842
1760	0.910557170731874
1761	0.912293838432604
1762	0.913808399140592
1763	0.914830377191353
1764	0.916012968648343
1765	0.917444085726969
1766	0.91855588594875
1767	0.919402821898486
1768	0.920218886525947
1769	0.920846205011644
1770	0.92180585219366
1771	0.922313943167814
1772	0.923261368537851
1773	0.924771271845732
1774	0.924999888130855
1775	0.925400652892199
1776	0.926059442385056
1777	0.925565583804334
1778	0.926908789976232
1779	0.929326913302003
1780	0.930570378171116
1781	0.931842576056364
1782	0.931661579558913
1783	0.932073242553527
1784	0.932745239276271
1785	0.933591410154145
1786	0.934742228308405
1787	0.93585621724007
1788	0.937318303970999
1789	0.938368490765219
1790	0.939425620246653
1791	0.940001079858059
1792	0.939235533214327
1793	0.94020387495398
1794	0.942293924236514
1795	0.943610532564403
1796	0.945983509866105
1797	0.946992163264698
1798	0.94630791907566
1799	0.946593140610611
1800	0.947172253877268
1801	0.926345536944918
1802	0.926863814376805
1803	0.927388040878027
1804	0.927190554783711
1805	0.927268713714531
1806	0.927434661948445
1807	0.927535358870746
1808	0.927325758880827
1809	0.927831654964405
1810	0.928225703862991
1811	0.927723502830424
1812	0.927545650821983
1813	0.927803507855119
1814	0.927492528850786
1815	0.927177488390685
1816	0.927220093901378
1817	0.927013418765665
1818	0.926361711578746
1819	0.925907413067603
1820	0.925829971749049
1821	0.92574577199727
1822	0.925648459612712
1823	0.925147659015521
1824	0.925124256774008
1825	0.925355751523608
1826	0.925156259834603
1827	0.925207579414712
1828	0.925786898153052
1829	0.925878663341108
1830	0.925287335434988
1831	0.925388835772219
1832	0.925598128722918
1833	0.926039145566267
1834	0.926812526248134
1835	0.927147663442421
1836	0.927581762325009
1837	0.927815923517479
1838	0.928238177869636
1839	0.928700792678339
1840	0.92961475967903
1841	0.93009148134315
1842	0.9301160698624
1843	0.930279022224468
1844	0.930352653078096
1845	0.930538413934295
1846	0.931087221749512
1847	0.931282573100332
1848	0.930987245953072
1849	0.931168839734773
1850	0.931537481847009
1851	0.931849033782647
1852	0.931928058521146
1853	0.932172714927273
1854	0.932226716115109
1855	0.932255072074976
1856	0.932740633331495
1857	0.933118613428337
1858	0.933510203134433
1859	0.933828383132877
1860	0.934143711965088
1861	0.934194180352187
1862	0.93500045626215
1863	0.935940970002275
1864	0.936440469396214
1865	0.937004549012626
1866	0.937443969551206
1867	0.937847466782685
1868	0.937908473933139
1869	0.938280323527771
1870	0.938993815675031
1871	0.939289895956941
1872	0.939382405849066
1873	0.939569163317184
1874	0.939488574347349
1875	0.939301506988607
1876	0.939527168568773
1877	0.939775441621338
1878	0.939936251230208
1879	0.940209392552641
1880	0.940509407084635
1881	0.940751028267185
1882	0.940865444525875
1883	0.940930168676801
1884	0.941172812354891
1885	0.941306150577272
1886	0.941247491809911
1887	0.941323159489656
1888	0.941495938435358
1889	0.941572360685844
1890	0.941596742986213
1891	0.941575486534495
1892	0.941316851050134
1893	0.941393083677683
1894	0.94166232285333
1895	0.941822686654882
1896	0.941586526897142
1897	0.941821056160029
1898	0.941683484883005
1899	0.941051371750828
1900	0.94101586920396
1901	0.941520438342392
1902	0.941635121772785
1903	0.941773010241281
1904	0.941881507184713
1905	0.941682126577996
1906	0.941806467802655
1907	0.942109037141185
1908	0.942483491757486
1909	0.942608790649412
1910	0.942874780510565
1911	0.943112863055156
1912	0.943267948897504
1913	0.943216984291484
1914	0.943089078576449
1915	0.943151083121341
1916	0.943112489664261
1917	0.94295176763403
1918	0.942906504071678
1919	0.942895120391061
1920	0.942618130943891
1921	0.942564909604015
1922	0.942541379750556
1923	0.942149392132133
1924	0.942092747802729
1925	0.941998515939432
1926	0.941858537024391
1927	0.941878903143348
1928	0.941951446379718
1929	0.941884793794756
1930	0.941870378822206
1931	0.941934560274416
1932	0.942243690330095
1933	0.942559663728913
1934	0.942422975942532
1935	0.942343171410802
1936	0.942206327157641
1937	0.942183056986749
1938	0.942008107294109
1939	0.942014631563547
1940	0.942369342325152
1941	0.942409626118308
1942	0.942095223586229
1943	0.942116368751777
1944	0.942311161688741
1945	0.942474478894506
1946	0.942143198811629
1947	0.942021163457256
1948	0.941949926756088
1949	0.941578774631315
1950	0.94137288336843
1951	0.94150226768462
1952	0.94150127035281
1953	0.941152686644162
1954	0.941147693837529
1955	0.941553766440649
1956	0.941782277907955
1957	0.942092085784175
1958	0.942225827759881
1959	0.942222120088221
1960	0.942410357183455
1961	0.942556260289915
1962	0.942684509656308
1963	0.942795667008087
1964	0.942996246714468
1965	0.943085213930016
1966	0.943000536955049
1967	0.943104452054132
1968	0.943407060838354
1969	0.943430655517672
1970	0.943278136153433
1971	0.943306996224031
1972	0.943113096069575
1973	0.943238254178319
1974	0.943266633025417
1975	0.943440565413375
1976	0.943620761313166
1977	0.943835772551546
1978	0.943943413212162
1979	0.944072953020203
1980	0.944261210766837
1981	0.94443522662669
1982	0.944480874080348
1983	0.944379475727128
1984	0.944582045609988
1985	0.945093103557762
1986	0.945179293459323
1987	0.945137201288813
1988	0.945140715734895
1989	0.945190576628736
1990	0.944823937886398
1991	0.944752625502436
1992	0.945075663556771
1993	0.945236856293423
1994	0.945349695186176
1995	0.9453102936213
1996	0.945127387607123
1997	0.945178870001681
1998	0.945132844794911
1999	0.945159324460522
2000	0.945305662006153
2001	0.945912584582195
2002	0.945934194769141
2003	0.945665778967719
2004	0.945520003306379
2005	0.945243957962786
2006	0.944978438184528
2007	0.944578864077623
2008	0.944462133141712
2009	0.944274552784729
2010	0.94437982976215
2011	0.945161567448437
2012	0.945428912734754
2013	0.945444058801048
2014	0.945621338759705
2015	0.945758726941657
2016	0.945656598169877
2017	0.945729290321705
2018	0.94606856904972
2019	0.946138599900733
2020	0.946100156032079
2021	0.945936820206499
2022	0.945641417883879
2023	0.945376091367379
2024	0.944793377164574
2025	0.944572094023022
2026	0.944665212530537
2027	0.944578230578354
2028	0.944445577215053
2029	0.944487233243129
2030	0.944582138688271
2031	0.944655793028153
2032	0.944750021686508
2033	0.945055012047888
2034	0.945202085854776
2035	0.945226478001547
2036	0.945195932168561
2037	0.945056354684709
2038	0.945164913302512
2039	0.945429109160588
2040	0.945427963210704
2041	0.945441013837308
2042	0.945482192485988
2043	0.94540846959046
2044	0.945185409326113
2045	0.944852395298152
2046	0.944608714756454
2047	0.944746948300576
2048	0.944948919399331
2049	0.944960814940319
2050	0.945426369338896
2051	0.945485189272608
2052	0.94497750756439
2053	0.944747390857849
2054	0.944659428690898
2055	0.944598346103486
2056	0.944434489559819
2057	0.944353877241078
2058	0.94471442430281
2059	0.944606047402103
2060	0.943865021855019
2061	0.943652598819047
2062	0.943643889152212
2063	0.943398809396877
2064	0.943433999454447
2065	0.943931886726612
2066	0.944151413174548
2067	0.944172715975611
2068	0.944387676234563
2069	0.944880756191574
2070	0.945055517673672
2071	0.945199322668098
2072	0.945185953388197
2073	0.944712793221429
2074	0.944668680618779
2075	0.944829806894194
2076	0.944829600749095
2077	0.944990687349387
2078	0.945092738572352
2079	0.945000326070263
2080	0.944969038421482
2081	0.944943399330639
2082	0.945052241143611
2083	0.945046342003821
2084	0.945042914741462
2085	0.944801258295891
2086	0.94431362893675
2087	0.944152969619718
2088	0.943942952384097
2089	0.943748074638917
2090	0.943875050833162
2091	0.943800174052524
2092	0.943312721031205
2093	0.943235396591136
2094	0.943536831741387
2095	0.943601718499285
2096	0.94360588083472
2097	0.943871623645825
2098	0.943731083876649
2099	0.943653114673389
2100	0.943438868892755
2101	0.943012236548931
2102	0.942876326331618
2103	0.94288151146983
2104	0.942681936672498
2105	0.942574765052677
2106	0.942397245478956
2107	0.941887369414553
2108	0.941642626744594
2109	0.941497202029598
2110	0.941548120007996
2111	0.942240096044198
2112	0.942074550521139
2113	0.94130735581302
2114	0.941000445945121
2115	0.940471935126971
2116	0.939862550841169
2117	0.939625133856306
2118	0.93933782551856
2119	0.939076215871862
2120	0.938673765214079
2121	0.937996113272021
2122	0.937182594031375
2123	0.936735071536889
2124	0.93619334250258
2125	0.935530385926059
2126	0.935320745009036
2127	0.934787990916897
2128	0.933649357612011
2129	0.932678750541988
2130	0.932012381921564
2131	0.931162743035138
2132	0.930087837049456
2133	0.928979385522712
2134	0.927773451246786
2135	0.926623507171094
2136	0.925144207087087
2137	0.924096211754017
2138	0.923556823717154
2139	0.922875597212654
2140	0.922154813055749
2141	0.921387717071364
2142	0.921243120567348
2143	0.921124287684104
2144	0.921294379071549
2145	0.922100352757837
2146	0.922913101277281
2147	0.924061934315951
2148	0.924656506115237
2149	0.925243312355764
2150	0.925805195735738
2151	0.925896181673768
2152	0.926188147782168
2153	0.926972006459881
2154	0.92729869586307
2155	0.927295815070465
2156	0.927123838857459
2157	0.926484386244928
2158	0.926261372983771
2159	0.92626218135141
2160	0.925842210990546
2161	0.92588613207695
2162	0.92585984957233
2163	0.92593236802382
2164	0.925835924974303
2165	0.926046964833254
2166	0.926563454504784
2167	0.927030829684013
2168	0.927461689323664
2169	0.92818125832673
2170	0.929048078710341
2171	0.930041368967379
2172	0.931698777026749
2173	0.932397880981152
2174	0.93274797066703
2175	0.933127628848514
2176	0.932294228330793
2177	0.932760786015283
2178	0.935049290211191
2179	0.935447203125175
2180	0.93492705839421
2181	0.93507941207243
2182	0.934501476749043
2183	0.933917148282441
2184	0.934072918284237
2185	0.934095919571063
2186	0.933263964494434
2187	0.932295221522213
2188	0.931794858849728
2189	0.93180977760611
2190	0.931404980642314
2191	0.930729482583618
2192	0.930525165065082
2193	0.930340748555422
2194	0.930515241820076
2195	0.931448479749777
2196	0.931597067510768
2197	0.931591730223047
2198	0.931408653317336
2199	0.930495701616322
2200	0.930316568394918
2201	0.930729816235055
2202	0.930569002093333
2203	0.930425333321584
2204	0.930242133623066
2205	0.929450371816972
2206	0.929007111782013
2207	0.928945242975349
2208	0.928740328899128
2209	0.928627486192588
2210	0.928361717454232
2211	0.928150376554356
2212	0.927609707500304
2213	0.926902527991861
2214	0.92617878524136
2215	0.925858782019867
2216	0.926101467642281
2217	0.925964737988548
2218	0.926286653668701
2219	0.925765941107844
2220	0.924713302169251
2221	0.923678286049737
2222	0.921993597528508
2223	0.921177833417122
2224	0.921019020247516
2225	0.919919872302487
2226	0.918487812373155
2227	0.917695935390964
2228	0.91682596029751
2229	0.915552756794779
2230	0.914840716953457
2231	0.913709531803001
2232	0.911432962926519
2233	0.909845949905867
2234	0.909060406926848
2235	0.907685954621037
2236	0.906389698251869
2237	0.904281059478015
2238	0.901544780044618
2239	0.898791580664997
2240	0.895063705056665
2241	0.892022867109627
2242	0.889522793809883
2243	0.886657282255206
2244	0.884151965321243
2245	0.881030980948546
2246	0.87761152865332
2247	0.873637949702042
2248	0.86890358165999
2249	0.864941831205907
2250	0.86079280701765
2251	0.856212111489032
2252	0.851318732149908
2253	0.846140910191903
2254	0.84098815720976
2255	0.835580894054008
2256	0.829948510404233
2257	0.823908118807126
2258	0.818418973812556
2259	0.813317577108165
2260	0.807232457795263
2261	0.80092362258972
2262	0.794977105806009
2263	0.788207985910536
2264	0.782040959497019
2265	0.7769248066189
2266	0.770962672713977
2267	0.764241470266001
2268	0.75819023018687
2269	0.752336120427387
2270	0.74639807022179
2271	0.7408011230056
2272	0.734974028376051
2273	0.728718692403144
2274	0.722907900024935
2275	0.717269171613266
2276	0.71179262302559
2277	0.707094047268467
2278	0.701392058519977
2279	0.695596789602945
2280	0.689117403699435
2281	0.681813525750452
2282	0.67407687272647
2283	0.665681697277196
2284	0.657167631607683
2285	0.648218551557655
2286	0.63880751495839
2287	0.628715261007003
2288	0.619065880387284
2289	0.609381613830196
2290	0.599242417093557
2291	0.589508812001742
2292	0.57973176021943
2293	0.569814521707353
2294	0.560408964862341
2295	0.551672949415573
2296	0.543418123042494
2297	0.535440390211726
2298	0.527128916023516
2299	0.519325857342718
2300	0.51212100204287
2301	0.504187859141776
2302	0.495545452523281
2303	0.48887832899677
2304	0.482168190590145
2305	0.477349199244517
2306	0.474679297931275
2307	0.472008694435684
2308	0.469614142803735
2309	0.469236789777244
2310	0.470128391262196
2311	0.47221345408899
2312	0.476237433501308
2313	0.480594589195293
2314	0.486220716950722
2315	0.491985340816387
2316	0.49841076911194
2317	0.505592393125333
2318	0.514231989763934
2319	0.521221574268317
2320	0.529040253460627
2321	0.534882621047221
2322	0.53858098843517
2323	0.542660338716183
2324	0.546081303918446
2325	0.54931632736249
2326	0.552166899719133
2327	0.554644444057511
2328	0.556935627809303
2329	0.558459567357922
2330	0.55880769199892
2331	0.559861580693848
2332	0.560320990593262
2333	0.561702725149685
2334	0.564076921572824
2335	0.566034026121126
2336	0.568019259560877
2337	0.570152712385269
2338	0.572028310601348
2339	0.574626847588482
2340	0.578224148076521
2341	0.581097391083031
2342	0.585191722602698
2343	0.586878210635811
2344	0.586435097948658
2345	0.586624980117034
2346	0.585630202874915
2347	0.584474875274751
2348	0.583677390928083
[truncated: 152 more rows]
