# Supplementary material for: Machine learning-assisted non-destructive plasticizer identification and quantification in historical PVC objects based on IR spectroscopy
Source: Sci Rep. 2022 Mar 23;12:5017. doi: 10.1038/s41598-022-08862-1 (PMC8943100; doi:10.1038/s41598-022-08862-1)
Supplement: Supplementary file 1 — Supplementary Information 1. [file 41598_2022_8862_MOESM1_ESM.zip › Plasticizers_PVC_data/NIR_all/P199A_idle.txt]

Wavelength	C:\Documents and Settings\All Users\Application Data\ASD\Indico Pro\Projects\David\P199A_idle.txt
350	0.429027847140522
351	0.522021495890591
352	0.475940443994836
353	0.480851582133808
354	0.515353329381684
355	0.489079606647486
356	0.514108961129097
357	0.538755891112862
358	0.513625658976051
359	0.486574051811801
360	0.480319331408755
361	0.503228959962841
362	0.550041547132823
363	0.556370690406387
364	0.513900066500726
365	0.534383953123118
366	0.554841739768374
367	0.554375806687585
368	0.541295631090065
369	0.550053693747001
370	0.570517846198732
371	0.563833014864948
372	0.566380444156888
373	0.580553109875449
374	0.599025040706122
375	0.602073589843285
376	0.609086205009422
377	0.636259008065611
378	0.651393508616829
379	0.665302451314993
380	0.681725944957751
381	0.67384974738747
382	0.679762912274643
383	0.703556155249368
384	0.703697511897406
385	0.700538872922393
386	0.699361799968603
387	0.698747829666356
388	0.713992705899521
389	0.731724857818252
390	0.730232540378457
391	0.734566119950401
392	0.744488266426939
393	0.754653753148324
394	0.764113530843036
395	0.765559343781648
396	0.759171744425825
397	0.762864219583291
398	0.780028569454259
399	0.801543223034604
400	0.79698922871055
401	0.791997336069929
402	0.793477338331439
403	0.798819687282356
404	0.80722132180627
405	0.815338188859204
406	0.819368434510894
407	0.820490570083124
408	0.82117447660447
409	0.82385319099504
410	0.83102677492806
411	0.83446535466821
412	0.830688933979934
413	0.828166334985233
414	0.830510500313815
415	0.836559579522166
416	0.838685643054391
417	0.83731739288488
418	0.834966429157135
419	0.836096335983886
420	0.839585884585913
421	0.843578039523895
422	0.845899593725075
423	0.846344367696622
424	0.846127563701986
425	0.84654498204243
426	0.847556651915431
427	0.851592564311255
428	0.857760727369427
429	0.856251540620224
430	0.854915402574436
431	0.856495937304149
432	0.858234097956085
433	0.857634762133845
434	0.856258088182046
435	0.858544433786584
436	0.859512838766665
437	0.860011444239874
438	0.862342575588244
439	0.865029701146078
440	0.866297301686816
441	0.865188087741112
442	0.864023705068819
443	0.864824510079942
444	0.86723944248796
445	0.8652724807367
446	0.86476541795873
447	0.866857086648076
448	0.867670487904146
449	0.867957047567442
450	0.868080361461623
451	0.868468430260528
452	0.869654515013966
453	0.870875004354664
454	0.871188035461525
455	0.871592106146813
456	0.871937414648839
457	0.872197856531704
458	0.873574385768144
459	0.873968305746338
460	0.8728628011851
461	0.872724632338305
462	0.872847157242895
463	0.873342421242
464	0.875042006805233
465	0.87530147549765
466	0.874644556098124
467	0.874935138123735
468	0.87652510220578
469	0.877628682950212
470	0.876720941874126
471	0.876511346690383
472	0.87678579564625
473	0.877198502639935
474	0.87781367608024
475	0.878259657894353
476	0.87843562184313
477	0.878459110210015
478	0.879505311732532
479	0.88076732813328
480	0.880165251909672
481	0.878865456547509
482	0.878631072017581
483	0.880824203552287
484	0.881546960594399
485	0.881085179926169
486	0.880212059505442
487	0.878885202806819
488	0.878675263615416
489	0.879767785229788
490	0.879970866425609
491	0.87940973745694
492	0.878880799688002
493	0.880040014381114
494	0.880646581351352
495	0.880632895106783
496	0.880682682143888
497	0.880403454743056
498	0.880409356876257
499	0.881074158512573
500	0.880871719905742
501	0.88093320640282
502	0.881684529108882
503	0.881736904100401
504	0.881253822009256
505	0.880513277095488
506	0.879950837376579
507	0.880063282333106
508	0.880444820413515
509	0.88026275147113
510	0.880290361549988
511	0.880494684249898
512	0.880698285022897
513	0.880963812446993
514	0.881036379840517
515	0.880842445607603
516	0.880849284785359
517	0.880631047613055
518	0.880165908434844
519	0.879873536692746
520	0.880241220517594
521	0.880855633349355
522	0.880796298064572
523	0.881128906059048
524	0.881284929854687
525	0.880605286831903
526	0.880586056042667
527	0.880648479409293
528	0.880357015297629
529	0.880259513533524
530	0.880546291227224
531	0.881023161483926
532	0.880852707972792
533	0.880826699081733
534	0.880861226660171
535	0.880426156826265
536	0.880181187579185
537	0.880130559380337
538	0.880117577287416
539	0.88022635272028
540	0.880162820815648
541	0.879803654359847
542	0.879630315935115
543	0.879363395173188
544	0.879047966142525
545	0.879302556943275
546	0.879374486010622
547	0.879092095210631
548	0.87858631145847
549	0.878416266265277
550	0.878360290894706
551	0.878059165577978
552	0.877849464922706
553	0.878171808275166
554	0.878898518089951
555	0.878077950367456
556	0.877475544807052
557	0.877671395657225
558	0.877643811083
559	0.877817636024989
560	0.878036795474429
561	0.877880090180223
562	0.878038047928009
563	0.878253398890479
564	0.878161103569206
565	0.878388168613403
566	0.878632363638795
567	0.878639659732923
568	0.878521428459032
569	0.878226912782845
570	0.877962574720864
571	0.878341675489037
572	0.878571992020894
573	0.878735229426115
574	0.879285072659139
575	0.879376629789347
576	0.87925999322808
577	0.879354302634453
578	0.879573776246146
579	0.879811483675116
580	0.880017437301393
581	0.880313859931817
582	0.880396670308087
583	0.880278162168918
584	0.880286364017941
585	0.880374774509229
586	0.880479514103213
587	0.88052495902158
588	0.880664624210307
589	0.880822959238657
590	0.880912379660265
591	0.880934373623089
592	0.881128601053806
593	0.881525889303278
594	0.881770970865362
595	0.881938226363606
596	0.882115456528386
597	0.882430451211461
598	0.88250048542744
599	0.882765230550354
600	0.88372435531485
601	0.884757501211001
602	0.885432813436058
603	0.885661756536067
604	0.885994422420049
605	0.886294581055531
606	0.886427834341372
607	0.886168263379671
608	0.886271865465169
609	0.886648087939026
610	0.886730273682296
611	0.88701364153425
612	0.887372109572264
613	0.887593388275186
614	0.888196865073043
615	0.88874674007726
616	0.889004341839689
617	0.889601559829109
618	0.889612859252039
619	0.889293843456771
620	0.890111969614832
621	0.890479551859699
622	0.890608878281846
623	0.891153271185015
624	0.891714074326972
625	0.892410607951015
626	0.893235353590075
627	0.893781969829443
628	0.894310894061389
629	0.89486098060489
630	0.895207129799317
631	0.895939618639306
632	0.896573634169136
633	0.896298685605592
634	0.896360216145707
635	0.89680001582093
636	0.897429804448502
637	0.898094544666972
638	0.898802542906971
639	0.899384671020495
640	0.899228331723653
641	0.899272322507821
642	0.899661156117792
643	0.90006419083986
644	0.900393005685125
645	0.900768636199108
646	0.901296699836523
647	0.901548119484109
648	0.901995259326822
649	0.902767424120072
650	0.903049416201038
651	0.903267498409039
652	0.903495752075621
653	0.903530315736779
654	0.904008907048576
655	0.904611901912791
656	0.90480266413109
657	0.905135299148538
658	0.905588891740029
659	0.906061777316
660	0.906464534711262
661	0.906556232640877
662	0.906486587460482
663	0.906877411676184
664	0.907190093575452
665	0.907230600370073
666	0.90699960273748
667	0.907231045914805
668	0.9077219776343
669	0.908123054027568
670	0.908110741130299
671	0.907976675250132
672	0.907975142706946
673	0.908385335632571
674	0.908386133866799
675	0.908146295662742
676	0.908267497677007
677	0.908640156828013
678	0.909089026854655
679	0.909465406538838
680	0.909873744693057
681	0.909820927581633
682	0.909337697010061
683	0.909246369617841
684	0.909286597114928
685	0.909420820478391
686	0.909677641321734
687	0.910137626616039
688	0.910484412095129
689	0.91047156949732
690	0.910397617695268
691	0.910310516477304
692	0.910274678622597
693	0.910423770313827
694	0.910543655619894
695	0.91055807777651
696	0.910472506947416
697	0.910573427740982
698	0.910608856140279
699	0.910358636625746
700	0.910141667555108
701	0.910036737148014
702	0.910043140099567
703	0.910036478863089
704	0.91032286660656
705	0.910635342607805
706	0.910464384395708
707	0.9103459823328
708	0.910371376327525
709	0.910462862889214
710	0.910194783439411
711	0.910043127802419
712	0.910165551577815
713	0.910270792577317
714	0.910184830089037
715	0.909992418793324
716	0.909900989295751
717	0.909751786427877
718	0.909555891715839
719	0.909377365042308
720	0.909391912145889
721	0.909307211821427
722	0.909147577782482
723	0.909342825594473
724	0.909729716877631
725	0.909860645456031
726	0.90930369255589
727	0.909147170869827
728	0.909257325508662
729	0.909390678960456
730	0.909491838002095
731	0.909695714561723
732	0.909849509803236
733	0.909498435652421
734	0.909257927222688
735	0.909073474989975
736	0.908786508361473
737	0.90907894942134
738	0.909351485670099
739	0.909298247680256
740	0.909564143594337
741	0.909746397854806
742	0.909739498899253
743	0.909636471300859
744	0.909503908931923
745	0.909380619965779
746	0.909302911119692
747	0.909338828310799
748	0.909438399359135
749	0.909525178081627
750	0.909409123068094
751	0.909813007523705
752	0.910478375193552
753	0.910654006561324
754	0.910656601963544
755	0.910799227340668
756	0.911230523264779
757	0.9116030091316
758	0.911405707765947
759	0.910759434974858
760	0.910544042512077
761	0.910540093893866
762	0.910559866446201
763	0.910476218728349
764	0.91089637404848
765	0.911241876739117
766	0.911153036189963
767	0.911025788329365
768	0.911202928055258
769	0.911508628171367
770	0.911361405766334
771	0.910709617198039
772	0.910245323356278
773	0.910499927490387
774	0.910415686727741
775	0.910212781943819
776	0.910226985989401
777	0.910999426691679
778	0.911250511238621
779	0.910829408028566
780	0.910181099487394
781	0.910331881016522
782	0.910746030260039
783	0.910801242167555
784	0.910159712264848
785	0.909909548570946
786	0.910345414895749
787	0.911078319707675
788	0.910587897274344
789	0.909676445615104
790	0.909552199896099
791	0.910031884873047
792	0.910079066808017
793	0.909434037551373
794	0.909021430973844
795	0.909538383714505
796	0.910329715982443
797	0.910179146108834
798	0.909458733259146
799	0.909271705216564
800	0.91001918438828
801	0.910203403166029
802	0.909541532103844
803	0.908592941117965
804	0.908616646681585
805	0.909300266511068
806	0.909671634197677
807	0.909110975712479
808	0.909168785182933
809	0.909712672261992
810	0.91018707776092
811	0.909488772289764
812	0.909005896446042
813	0.909122666398655
814	0.909662546356065
815	0.909214732644838
816	0.908513412908807
817	0.908242214143965
818	0.908667146131337
819	0.909015388311549
820	0.908875265746125
821	0.908124496034532
822	0.907800615902919
823	0.908207229603865
824	0.909086667157567
825	0.909082844819637
826	0.908454669100126
827	0.90784216791596
828	0.908218658932078
829	0.90808007771537
830	0.907625343789501
831	0.907387882861193
832	0.907384581962686
833	0.907631253863238
834	0.907954552096704
835	0.907950950767147
836	0.907308809512965
837	0.90678032880702
838	0.907225106502312
839	0.907731558514759
840	0.907969658779995
841	0.907846811501531
842	0.907577291920462
843	0.907257784851823
844	0.906852280705474
845	0.906324837305891
846	0.906351051139476
847	0.906631887026015
848	0.906825958425895
849	0.906783144978626
850	0.906752184540167
851	0.906823287014921
852	0.906953740673057
853	0.90655868186918
854	0.906005436312475
855	0.905818238851336
856	0.906634617859475
857	0.906894966382587
858	0.906304478314672
859	0.905591695354699
860	0.905464958100687
861	0.905723025376513
862	0.905961640427849
863	0.905957446764915
864	0.905654103613228
865	0.905278336084249
866	0.905319599263847
867	0.905467495016277
868	0.905488271541588
869	0.905229928546333
870	0.90480340190177
871	0.904253150985482
872	0.9039592299179
873	0.904690095719318
874	0.905288912703598
875	0.905331633593994
876	0.904818611143156
877	0.904563812886549
878	0.904522376356314
879	0.904516256613408
880	0.904258704115568
881	0.903572814200487
882	0.902990545566121
883	0.903136087396618
884	0.903838318858383
885	0.904194533103004
886	0.903850972295067
887	0.90321366675766
888	0.903111113109313
889	0.903528214400816
890	0.904019461282435
891	0.903859923814347
892	0.903051117859283
893	0.90198201122232
894	0.901508418907299
895	0.902018154021283
896	0.902813202243322
897	0.902918540235553
898	0.902508885762282
899	0.901772237614936
900	0.901234204672997
901	0.901961945786684
902	0.902154908561531
903	0.901746717948612
904	0.901199014132563
905	0.900156443062668
906	0.899914435312737
907	0.900665841728321
908	0.900983304294505
909	0.90071590721997
910	0.900204919200348
911	0.899971678475038
912	0.900232376648665
913	0.900427537577869
914	0.900239150948624
915	0.899707279025607
916	0.899560598291273
917	0.899411693473
918	0.898921236892039
919	0.899710016461878
920	0.900358816923357
921	0.900285797002831
922	0.899976066123506
923	0.899352307246781
924	0.899300991070916
925	0.900285229668899
926	0.900215854050543
927	0.900219145139696
928	0.900185000348345
929	0.89887266624506
930	0.89884105714185
931	0.899373954058358
932	0.899451325603591
933	0.899676689531114
934	0.899837327048396
935	0.899872701137884
936	0.899862886277186
937	0.900227327739788
938	0.900754035705232
939	0.901052914594502
940	0.900534665452926
941	0.899784107065942
942	0.899328251252729
943	0.899579885360031
944	0.900041262094245
945	0.900627737610853
946	0.90102246072543
947	0.900199524516415
948	0.899767363753111
949	0.899911820762487
950	0.900232112653984
951	0.900884080562718
952	0.90089926944399
953	0.90016280423031
954	0.899957387944666
955	0.899762159423603
956	0.899712002309195
957	0.899961154510574
958	0.899949943953335
959	0.899801060625898
960	0.899563135899124
961	0.89918685243202
962	0.89888705262615
963	0.899252626922909
964	0.900403858351078
965	0.900817869771476
966	0.900701040861513
967	0.900206849089386
968	0.899508910523265
969	0.899008759212678
970	0.898841596362849
971	0.899047314703351
972	0.899725996939238
973	0.899272732577142
974	0.898326315885853
975	0.898296711108486
976	0.89858812598066
977	0.898922764316423
978	0.899073808781275
979	0.898884833402599
980	0.898175091748975
981	0.89782946489764
982	0.898443096590027
983	0.89830888577891
984	0.898320811851333
985	0.898398147316047
986	0.897738357500474
987	0.897131953421765
988	0.896812986857851
989	0.896931177651441
990	0.8978045444144
991	0.898147191460894
992	0.898058513074999
993	0.898143970363763
994	0.897778182714138
995	0.897593008121819
996	0.897567916712631
997	0.896763699556656
998	0.896822807394594
999	0.89706754520246
1000	0.896599073888931
1001	0.834861868663355
1002	0.834176213185934
1003	0.834212622898717
1004	0.834696164775894
1005	0.835063402859656
1006	0.836126387896602
1007	0.836394542491604
1008	0.836334622841001
1009	0.836110222144414
1010	0.83520007422546
1011	0.834657989282327
1012	0.834184146996024
1013	0.833730504598263
1014	0.833321626123245
1015	0.832983247880405
1016	0.832804970674837
1017	0.832656833087768
1018	0.832601449883487
1019	0.832748486083924
1020	0.832884221224394
1021	0.833250180836127
1022	0.83322497312284
1023	0.83290918625507
1024	0.832878696821995
1025	0.832992183503373
1026	0.832707810840027
1027	0.831899851942393
1028	0.832022046074541
1029	0.831869097494831
1030	0.831376838368428
1031	0.831231730794038
1032	0.831492793688536
1033	0.831646084169297
1034	0.831754623065552
1035	0.831793576235513
1036	0.832049168853299
1037	0.832143358551544
1038	0.83188110294763
1039	0.831900996502595
1040	0.832344916107768
1041	0.832299243257805
1042	0.83197691866203
1043	0.831753390786356
1044	0.831454184552007
1045	0.830681323291213
1046	0.830760215223471
1047	0.83143078775345
1048	0.831590914520041
1049	0.832142776166033
1050	0.831976666174178
1051	0.830977237930941
1052	0.830607077377347
1053	0.830138630136072
1054	0.829959410965287
1055	0.830164327357199
1056	0.830366585040567
1057	0.830883534797614
1058	0.831016458129345
1059	0.831113150046362
1060	0.830967927930208
1061	0.830983173926582
1062	0.830839180829226
1063	0.830691329618226
1064	0.830607616930415
1065	0.830537943499891
1066	0.830336823610323
1067	0.830201136360791
1068	0.830240330691494
1069	0.830230521887042
1070	0.830005335381476
1071	0.829952320177171
1072	0.830150031155998
1073	0.830164562700171
1074	0.830270646477212
1075	0.830205042461962
1076	0.829814704856975
1077	0.82954182914505
1078	0.82958447713496
1079	0.82970217226736
1080	0.829749921342543
1081	0.830297889770634
1082	0.830119493382617
1083	0.829284524695882
1084	0.829101396613015
1085	0.828838188445735
1086	0.828789722574925
1087	0.829324417178216
1088	0.82942235617178
1089	0.829459376084106
1090	0.829351173517069
1091	0.829005750102941
1092	0.828617969669104
1093	0.828531968580586
1094	0.828388101819572
1095	0.828552200283815
1096	0.828796041283328
1097	0.828950875953407
1098	0.829180706966659
1099	0.829093841390427
1100	0.828851224443286
1101	0.828686274918515
1102	0.828238665015925
1103	0.828008135806311
1104	0.827964787716792
1105	0.827863042669004
1106	0.827807134748453
1107	0.827693997077265
1108	0.827510259639132
1109	0.827413113856905
1110	0.827543012575475
1111	0.827386920177378
1112	0.827223572795164
1113	0.827117948583014
1114	0.826927233937255
1115	0.82645346190363
1116	0.826357576838772
1117	0.826604313409697
1118	0.826417802656358
1119	0.826173432378896
1120	0.825890994671902
1121	0.825238122791781
1122	0.824906220694834
1123	0.824877187409388
1124	0.824609641846789
1125	0.824268680918255
1126	0.823954523619759
1127	0.823771009134751
1128	0.823468240309613
1129	0.823212855119266
1130	0.822850326623101
1131	0.821965529952115
1132	0.821365344940155
1133	0.82109013953352
1134	0.821104138874026
1135	0.820958297648679
1136	0.821184314173741
1137	0.820854482512976
1138	0.819968115520257
1139	0.819646224092648
1140	0.819444057457187
1141	0.819263042324144
1142	0.8195326122627
1143	0.819312803495471
1144	0.818698910218596
1145	0.818251898593096
1146	0.817803814131668
1147	0.817374335368534
1148	0.817227060242383
1149	0.817140658520346
1150	0.816777595385505
1151	0.816369086737044
1152	0.815805024531602
1153	0.814897437143106
1154	0.814267595424293
1155	0.81388337914055
1156	0.813064766231558
1157	0.812076253223493
1158	0.811215263404606
1159	0.81001982601463
1160	0.809010635359224
1161	0.80823822330772
1162	0.807488079215017
1163	0.806289139570977
1164	0.805391425133621
1165	0.804769596181673
1166	0.803920767098693
1167	0.803233429643338
1168	0.80277978315877
1169	0.802166763270708
1170	0.801678202617798
1171	0.801221791526259
1172	0.800828139302845
1173	0.80046266550944
1174	0.80020883336076
1175	0.799829077544275
1176	0.799558986356325
1177	0.799114592810367
1178	0.798362114820051
1179	0.797775821243091
1180	0.797157565599075
1181	0.796739165305235
1182	0.796116026821048
1183	0.795481988940037
1184	0.794912150408837
1185	0.794110964702837
1186	0.793319257705108
1187	0.792880456492595
1188	0.792428359534002
1189	0.791829164265176
1190	0.791523054780507
1191	0.791409727246244
1192	0.791406843056
1193	0.791631078039396
1194	0.791767255311547
1195	0.791884494397818
1196	0.7922119234732
1197	0.792638136960522
1198	0.793091496214083
1199	0.793770211672467
1200	0.794314057746247
1201	0.794781028641854
1202	0.795424211162765
1203	0.796173785818009
1204	0.797001015270666
1205	0.797734407364312
1206	0.798445526234669
1207	0.799225060635234
1208	0.799964742733179
1209	0.800841746296286
1210	0.801617933148175
1211	0.802291206952669
1212	0.802811644903028
1213	0.803454542077472
1214	0.804025876984283
1215	0.804661091571564
1216	0.805436654049656
1217	0.80608898443297
1218	0.806655089347947
1219	0.807304075627401
1220	0.808029643603263
1221	0.80849970433444
1222	0.809115038799872
1223	0.809838922041159
1224	0.81001632380709
1225	0.810308261953072
1226	0.810992103055171
1227	0.811299856065565
1228	0.811498044180815
1229	0.811941396796681
1230	0.812242627414377
1231	0.812347878417803
1232	0.812532738859387
1233	0.812958919128528
1234	0.813267208545397
1235	0.813415565595505
1236	0.813640827864265
1237	0.814043931143175
1238	0.814265399664722
1239	0.814350619701162
1240	0.814355733228385
1241	0.814465871379367
1242	0.814483970835056
1243	0.814429141658037
1244	0.814544878838217
1245	0.814676326292178
1246	0.814673355954751
1247	0.814510975192573
1248	0.81442459774846
1249	0.814738080357
1250	0.814966173578997
1251	0.814893821222623
1252	0.814930536184508
1253	0.814765827924439
1254	0.814555141474806
1255	0.814567587608193
1256	0.81515967284903
1257	0.815204365408047
1258	0.814825360970393
1259	0.814861347677481
1260	0.815012342825079
1261	0.815083622411682
1262	0.815166986688844
1263	0.815128035577297
1264	0.814785471800938
1265	0.81462394125825
1266	0.814776314725706
1267	0.814958026168192
1268	0.815006603625282
1269	0.814868830162271
1270	0.814688562156001
1271	0.81465382905293
1272	0.81474637919797
1273	0.814784211415583
1274	0.814779188464823
1275	0.814770360546635
1276	0.814636785886824
1277	0.814487523309571
1278	0.814497700102409
1279	0.814701190349763
1280	0.814646729093389
1281	0.814466744321732
1282	0.814472200439425
1283	0.814456945747742
1284	0.814371961050466
1285	0.814388034380661
1286	0.814467878590476
1287	0.814405137565448
1288	0.814242678372176
1289	0.814157018337712
1290	0.814276976260311
1291	0.814329453026733
1292	0.814221680380219
1293	0.814127491996705
1294	0.814123729602234
1295	0.814166101392669
1296	0.813991842450511
1297	0.813815517334196
1298	0.813829683124077
1299	0.813703016164084
1300	0.813623320100573
1301	0.81371275849751
1302	0.813663984691354
1303	0.813564631347782
1304	0.813305083180601
1305	0.813293262102592
1306	0.813358575029155
1307	0.813455157246568
1308	0.813467180675488
1309	0.813472810518156
1310	0.81337569910808
1311	0.813141879402184
1312	0.813192893264794
1313	0.813420409848305
1314	0.813322561888506
1315	0.813140544828697
1316	0.813016044211471
1317	0.812987980743665
1318	0.813142043150939
1319	0.813122617142106
1320	0.812964321825018
1321	0.812733225507184
1322	0.812417363848289
1323	0.812317277863255
1324	0.812308414275148
1325	0.81215013931731
1326	0.811918875388688
1327	0.811802945863719
1328	0.811698739821619
1329	0.811572378144804
1330	0.811477744016536
1331	0.81144326040233
1332	0.811439755612679
1333	0.811409827775827
1334	0.811351514823818
1335	0.811279263403598
1336	0.811180070368715
1337	0.810960775018879
1338	0.810856293493947
1339	0.810982086278202
1340	0.810929470237754
1341	0.810674970727326
1342	0.810416321153502
1343	0.810207503774721
1344	0.810114674456867
1345	0.810054593204997
1346	0.809984425239701
1347	0.809774648371162
1348	0.809433983917892
1349	0.80904979440677
1350	0.80865771800887
1351	0.808387353518799
1352	0.808019317630191
1353	0.807567515678823
1354	0.807235641350442
1355	0.80680755930979
1356	0.80633445378725
1357	0.805895114210377
1358	0.80552833451534
1359	0.805046005645982
1360	0.804591555206839
1361	0.80424311939887
1362	0.80364527598007
1363	0.80301222421637
1364	0.802519731339527
1365	0.801743773086958
1366	0.800968511544359
1367	0.800499998501095
1368	0.799921238054219
1369	0.799185853824727
1370	0.798507881963199
1371	0.797797780791391
1372	0.796929081285291
1373	0.796023098779904
1374	0.795246909054943
1375	0.794492229202689
1376	0.793608714023048
1377	0.792773425307393
1378	0.792051012029413
1379	0.79131654049353
1380	0.790677026698706
1381	0.79017993261734
1382	0.789779957050119
1383	0.78947607888414
1384	0.789276380843326
1385	0.78909337875361
1386	0.788789260724566
1387	0.788470848913582
1388	0.788186844384934
1389	0.787899283876018
1390	0.787540532687376
1391	0.787165980470403
1392	0.786862187297094
1393	0.786582524436821
1394	0.786442309447537
1395	0.786496012190189
1396	0.786481956705163
1397	0.78626007562442
1398	0.786066529962514
1399	0.786046999749538
1400	0.786001993110233
1401	0.786002369922323
1402	0.786070200128787
1403	0.785990723123375
1404	0.785836689839186
1405	0.785630322075407
1406	0.785498127869596
1407	0.785506455153263
1408	0.785447929052957
1409	0.78538854563211
1410	0.785386727859728
1411	0.785400982969704
1412	0.785470463828572
1413	0.785612327311394
1414	0.785719531876181
1415	0.785747160611404
1416	0.78578909672547
1417	0.785876579216137
1418	0.785901733465571
1419	0.785758363114557
1420	0.785534976310311
1421	0.785335729607448
1422	0.785271306947749
1423	0.785341203721536
1424	0.785392834679693
1425	0.785473139376625
1426	0.785722212133443
1427	0.786048718716994
1428	0.786502556051993
1429	0.787039263155137
1430	0.787475872021563
1431	0.787858884901309
1432	0.788269654408103
1433	0.788719203448451
1434	0.789223140125752
1435	0.78970893339699
1436	0.7899685302512
1437	0.790166153616783
1438	0.790544809920579
1439	0.790910745043129
1440	0.791280609096064
1441	0.79178791900394
1442	0.79217986193208
1443	0.792462091239704
1444	0.792832783271444
1445	0.793135926148047
1446	0.79338595027959
1447	0.79373579322384
1448	0.794026817307679
1449	0.794228504867222
1450	0.794459294111094
1451	0.794606957636784
1452	0.794707162303946
1453	0.79490198791591
1454	0.795108334400226
1455	0.795366499949455
1456	0.795684391574372
1457	0.795873199298824
1458	0.795966586886841
1459	0.796156448128888
1460	0.796374000359787
1461	0.796495643089771
1462	0.796675830376504
1463	0.796793994001075
1464	0.796709830267185
1465	0.79676149961746
1466	0.796918152293352
1467	0.796967952306977
1468	0.796869836105417
1469	0.796880466273969
1470	0.796912405895318
1471	0.79697869085132
1472	0.797192208663538
1473	0.79734242660373
1474	0.797355920050749
1475	0.797394867324212
1476	0.797513170099174
1477	0.797612902173737
1478	0.79768906889068
1479	0.797898542335574
1480	0.798046209816349
1481	0.79801726563256
1482	0.798030285161484
1483	0.798013552245266
1484	0.79794931887221
1485	0.79793704144972
1486	0.797973957268147
1487	0.798000161519328
1488	0.797961921821397
1489	0.798098608495958
1490	0.79830752944284
1491	0.798293751054251
1492	0.798378133827701
1493	0.798623498583597
1494	0.798725384512917
1495	0.798854293038869
1496	0.799042460230312
1497	0.799106359612761
1498	0.799157677482068
1499	0.799166748694283
1500	0.79914495903333
1501	0.799198586483425
1502	0.799206959947068
1503	0.799196409254245
1504	0.799170459584387
1505	0.799110868089698
1506	0.799149588569986
1507	0.799148835556595
1508	0.799121440024127
1509	0.79918596511156
1510	0.799318849911948
1511	0.79947248957925
1512	0.799510295688037
1513	0.799568895126678
1514	0.799627855924997
1515	0.799597117216576
1516	0.799471371170449
1517	0.799329497472281
1518	0.799245296256921
1519	0.799023717113519
1520	0.798904224879607
1521	0.798965578527473
1522	0.798971447322143
1523	0.798930340017595
1524	0.798844370969033
1525	0.798836827110604
1526	0.798903794004163
1527	0.799008028126016
1528	0.799188419985348
1529	0.799357573899224
1530	0.799427419852408
1531	0.799357552731386
1532	0.799240261730947
1533	0.799246280414419
1534	0.799201420460445
1535	0.799017551721253
1536	0.798807080509237
1537	0.798553826081225
1538	0.798403109454963
1539	0.798443709997847
1540	0.798454185240083
1541	0.798378534588377
1542	0.798382644932187
1543	0.79833621149992
1544	0.798208070341298
1545	0.798261251977811
1546	0.798366500333018
1547	0.798395175464889
1548	0.798445722635652
1549	0.798520876533126
1550	0.798507970414296
1551	0.798340704358649
1552	0.798239047922509
1553	0.798260436957843
1554	0.798217826346407
1555	0.798088774693862
1556	0.798014554034053
1557	0.797932877552462
1558	0.797731553679068
1559	0.797681376593247
1560	0.797795633407787
1561	0.797826766537937
1562	0.797766106772355
1563	0.79773618635901
1564	0.797813776548847
1565	0.797902955131982
1566	0.798008189619942
1567	0.798111541644427
1568	0.798104171604135
1569	0.797946645195747
1570	0.797740678810964
1571	0.797590290174773
1572	0.797249433411903
1573	0.796862088114931
1574	0.796801617554621
1575	0.796720889010932
1576	0.796495827245692
1577	0.79644192512924
1578	0.796314998682052
1579	0.796012837741866
1580	0.795994164064679
1581	0.796153772384423
1582	0.796159516726099
1583	0.796248701900973
1584	0.796482274415903
1585	0.796514672724446
1586	0.79638773148018
1587	0.796367103345032
1588	0.796274896579459
1589	0.795981763220313
1590	0.795809009601078
1591	0.795776161335047
1592	0.795531939871072
1593	0.795259491742463
1594	0.795128072440281
1595	0.794907671247076
1596	0.794710371154516
1597	0.794634530199149
1598	0.794607316250514
1599	0.794641220726107
1600	0.794703972953675
1601	0.794783927326589
1602	0.794845307234838
1603	0.794845684184392
1604	0.794826281993118
1605	0.794749615433577
1606	0.794590498196669
1607	0.79439655393717
1608	0.794121255971909
1609	0.793812231046771
1610	0.793505310008856
1611	0.7930506246597
1612	0.792555663788537
1613	0.792246448850419
1614	0.792033245872366
1615	0.791784066026723
1616	0.791572327643458
1617	0.791376878857828
1618	0.79103714815832
1619	0.790809418119634
1620	0.790766874385502
1621	0.790516955770233
1622	0.79025534403373
1623	0.790206030546206
1624	0.790114823134106
1625	0.789897241821685
1626	0.789635097548965
1627	0.789303644543226
1628	0.788920914343689
1629	0.788656120885166
1630	0.788381043582502
1631	0.788010390255796
1632	0.787642323209039
1633	0.787246871642214
1634	0.787018711979977
1635	0.786968260472753
1636	0.786836994060931
1637	0.786751903791212
1638	0.78679897264376
1639	0.786620302817852
1640	0.786281923008941
1641	0.7859960162781
1642	0.785541108192804
1643	0.784907660468572
1644	0.784257487712148
1645	0.783480082039284
1646	0.782387177763973
1647	0.781132192949934
1648	0.779791310470219
1649	0.778144746199581
1650	0.776295690570449
1651	0.774529151939876
1652	0.772672081072489
1653	0.770672925184486
1654	0.768780327287758
1655	0.767034509044126
1656	0.765347748256807
1657	0.763750090197342
1658	0.762429726212503
1659	0.761218005573246
1660	0.76001663857406
1661	0.759046930070414
1662	0.758314778783006
1663	0.757609151821742
1664	0.756877072567569
1665	0.756328208508792
1666	0.75587996323775
1667	0.755230334969103
1668	0.754634413384264
1669	0.754147901198608
1670	0.753421023796739
1671	0.752707299422088
1672	0.751975503337003
1673	0.75119170360945
1674	0.750411646954128
1675	0.749391355031506
1676	0.748389248139603
1677	0.747069971149274
1678	0.745287335216966
1679	0.74355327534799
1680	0.741516454340895
1681	0.738932122249917
1682	0.736039742520012
1683	0.732936192939223
1684	0.729631760408664
1685	0.72614876042145
1686	0.72232340598304
1687	0.717871064067796
1688	0.712985995054632
1689	0.707989421814486
1690	0.702997066698259
1691	0.697842532930347
1692	0.692206308901357
1693	0.686363684469372
1694	0.680363596284835
1695	0.674081816808198
1696	0.667723711905888
1697	0.661075967570797
1698	0.654374849019768
1699	0.647676768423515
1700	0.640571517985945
1701	0.633148217480094
1702	0.62512510210676
1703	0.617112200570402
1704	0.608962099133181
1705	0.600735642926955
1706	0.592033690152915
1707	0.584020050349711
1708	0.575794267575012
1709	0.568751634575511
1710	0.562138733068103
1711	0.557182834562158
1712	0.553149184442394
1713	0.55076378180196
1714	0.549902220304528
1715	0.55054809878236
1716	0.552751407517472
1717	0.556347278240969
1718	0.561897521344992
1719	0.567988984014824
1720	0.574943571148029
1721	0.582258296080259
1722	0.58992547549179
1723	0.59764622684884
1724	0.60517036408199
1725	0.612223767053795
1726	0.618823155108475
1727	0.624626679054951
1728	0.629765395698767
1729	0.634184417131777
1730	0.637891763759722
1731	0.64096648221709
1732	0.643203427047557
1733	0.644737463616026
1734	0.645702458131308
1735	0.646159559536136
1736	0.646262335649449
1737	0.645987243220084
1738	0.645502225384229
1739	0.644827773242318
1740	0.644128668701079
1741	0.643836799074379
1742	0.643508351952222
1743	0.64331275584945
1744	0.64360578169689
1745	0.64376853718029
1746	0.643766940318033
1747	0.644050863686103
1748	0.644341836495603
1749	0.645118483863565
1750	0.646037108691194
1751	0.647117653566518
1752	0.64846283513453
1753	0.649786626100357
1754	0.651581245456422
1755	0.654008126181764
1756	0.65638728622729
1757	0.659233608868088
1758	0.66172104521836
1759	0.664134672665421
1760	0.666318105430931
1761	0.668317001884847
1762	0.670196040011676
1763	0.671966269645253
1764	0.673549380937548
1765	0.674822580674577
1766	0.676152829399184
1767	0.677400472384714
1768	0.678619479742331
1769	0.679840921931388
1770	0.681097491942224
1771	0.682050329062754
1772	0.683139285490512
1773	0.684350820593218
1774	0.685503114003984
1775	0.686834404815788
1776	0.688399119866066
1777	0.689813042836254
1778	0.691310653891004
1779	0.693147780661492
1780	0.694611740628934
1781	0.695969371986544
1782	0.697097932644471
1783	0.698250410764801
1784	0.699522448857084
1785	0.700585268189375
1786	0.701478764125929
1787	0.702394362323822
1788	0.703172242365417
1789	0.703938559326544
1790	0.704644037052597
1791	0.705494091531177
1792	0.706400428717911
1793	0.707185874952149
1794	0.708064913771516
1795	0.708846258106769
1796	0.709346055751399
1797	0.710162822210523
1798	0.711166643130009
1799	0.712156655263758
1800	0.713300195346807
1801	0.71573638004597
1802	0.716107390821885
1803	0.717314866539291
1804	0.717817634591117
1805	0.718146184476792
1806	0.7182738786656
1807	0.718014721071909
1808	0.717280570057616
1809	0.717532641518941
1810	0.718212656154747
1811	0.718429581317451
1812	0.718842635779619
1813	0.719056946628464
1814	0.718942451733921
1815	0.719239297113887
1816	0.719420833802385
1817	0.719289023266531
1818	0.718715932187302
1819	0.718556922747712
1820	0.718377333556275
1821	0.717953511544841
1822	0.718104166542811
1823	0.717925919086751
1824	0.717461486290639
1825	0.717069085864326
1826	0.716667927909816
1827	0.716623392470407
1828	0.716707386224811
1829	0.716819644644282
1830	0.71727302176866
1831	0.718238971518256
1832	0.718629718487159
1833	0.7186116551723
1834	0.71909054339823
1835	0.719563747549277
1836	0.720087506270985
1837	0.720839726215688
1838	0.721699347401008
1839	0.722800401595278
1840	0.723422005289412
1841	0.723814779501316
1842	0.724296049449992
1843	0.724567387456163
1844	0.724950506376397
1845	0.725891327578196
1846	0.727058094053516
1847	0.727463964400009
1848	0.726993586364638
1849	0.727239680008088
1850	0.727517376166338
1851	0.727625624403453
1852	0.727723301773709
1853	0.728259215065828
1854	0.728251505267563
1855	0.727948812499598
1856	0.728330455975685
1857	0.729016170285962
1858	0.729653400067673
1859	0.730571945645692
1860	0.73110435078254
1861	0.731388160938296
1862	0.731797453435037
1863	0.732631607601604
1864	0.733544653086613
1865	0.734380440889846
1866	0.73538903188698
1867	0.736125493353729
1868	0.736434431023561
1869	0.736691597468553
1870	0.736953243170186
1871	0.737158992085413
1872	0.737147265031316
1873	0.736971282079117
1874	0.737007201495082
1875	0.736909072940313
1876	0.736578626142229
1877	0.736619912436866
1878	0.736691726540239
1879	0.736809374097454
1880	0.737128109511637
1881	0.737862435915356
1882	0.73814881424705
1883	0.738308782688246
1884	0.738556194597494
1885	0.738815685428388
1886	0.739001244908574
1887	0.739311214520045
1888	0.739793348153987
1889	0.739947059248559
1890	0.739901829662211
1891	0.739629195454682
1892	0.739065662520744
1893	0.738618887942436
1894	0.738105591982298
1895	0.737545165734485
1896	0.736286892020445
1897	0.735081026468371
1898	0.73421504791309
1899	0.733176062356601
1900	0.732430390862577
1901	0.732305750436398
1902	0.732014034800863
1903	0.731358414837344
1904	0.731169366023029
1905	0.731512517349239
1906	0.731767972429949
1907	0.731853299449928
1908	0.732510525325763
1909	0.733414088601987
1910	0.734253587281389
1911	0.735176921597315
1912	0.736467517429501
1913	0.737231318070989
1914	0.737809504656923
1915	0.738366970227464
1916	0.738907618380678
1917	0.739161537686889
1918	0.738958522057686
1919	0.739066984208837
1920	0.739102340800764
1921	0.739146147961743
1922	0.739530354611251
1923	0.739932399175997
1924	0.739662941146829
1925	0.738692177548279
1926	0.738219956388844
1927	0.737412503829676
1928	0.737024176692175
1929	0.737264845117209
1930	0.737088394244844
1931	0.736910577343249
1932	0.73637520051649
1933	0.736007537102244
1934	0.735838529254432
1935	0.735475713347245
1936	0.734908555625155
1937	0.734936335728048
1938	0.735160457881882
1939	0.735319585189894
1940	0.736011374296631
1941	0.736402877294532
1942	0.736386239908839
1943	0.736643943195891
1944	0.737183298627635
1945	0.737586682806263
1946	0.737872676319826
1947	0.73780843840043
1948	0.73803071881497
1949	0.73814809952929
1950	0.738370590165727
1951	0.739006290306317
1952	0.739152999263508
1953	0.738937036577548
1954	0.7388826689984
1955	0.738938754841909
1956	0.738595136830251
1957	0.738080202206136
1958	0.737382892628533
1959	0.736651089613431
1960	0.736336977273309
1961	0.736285777139066
1962	0.736927287163154
1963	0.737062768479684
1964	0.736934910292964
1965	0.737301585803934
1966	0.737822646967371
1967	0.738351671118048
1968	0.739195914054875
1969	0.740045529057403
1970	0.741118909652805
1971	0.741802505370612
1972	0.742502051423501
1973	0.743025205366198
1974	0.743449797420743
1975	0.743450717000346
1976	0.743581522854901
1977	0.743969725320976
1978	0.74389415953883
1979	0.743297819536752
1980	0.74299966248691
1981	0.742572039185824
1982	0.742272676348922
1983	0.742213635423394
1984	0.74202216740737
1985	0.741895402337038
1986	0.741604634223687
1987	0.741161394612061
1988	0.74045512876718
1989	0.740093645249932
1990	0.739503794598706
1991	0.739474848154114
1992	0.740137294293245
1993	0.740279443351782
1994	0.740059849722863
1995	0.740524278798004
1996	0.741443579297365
1997	0.741919586303852
1998	0.74262249256541
1999	0.743383856260371
2000	0.744033863259251
2001	0.74427104882224
2002	0.744460504343669
2003	0.744811396799796
2004	0.745092587873942
2005	0.744869828101526
2006	0.744968762335841
2007	0.745694854945422
2008	0.745775026260429
2009	0.745372420655949
2010	0.74512564344378
2011	0.744804481681127
2012	0.744365412191365
2013	0.743886485401629
2014	0.743352499324143
2015	0.742729243589577
2016	0.741846571450087
2017	0.741248941127434
2018	0.740563793460558
2019	0.740302677159691
2020	0.740450766885426
2021	0.740326366982753
2022	0.740117955086041
2023	0.740339476131365
2024	0.740672610007225
2025	0.741021070557212
2026	0.741962454116935
2027	0.742569769388106
2028	0.742823975270566
2029	0.743214267741978
2030	0.743624721687015
2031	0.744124872118194
2032	0.744418293757475
2033	0.74459715768271
2034	0.74486395859834
2035	0.745315422880164
2036	0.745212647947875
2037	0.744723269333183
2038	0.744564795901235
2039	0.74424851661714
2040	0.743803451342931
2041	0.743755800079667
2042	0.743285069686113
2043	0.742039138074185
2044	0.741234645446378
2045	0.740707564043923
2046	0.740023115519177
2047	0.739160637605324
2048	0.738029702739037
2049	0.737591693914406
2050	0.737174755721373
2051	0.737017252613227
2052	0.737578054237289
2053	0.73786434134651
2054	0.737920039897717
2055	0.738233016099802
2056	0.738794635956746
2057	0.739405192262705
2058	0.740323931316286
2059	0.740902410172673
2060	0.741382540973891
2061	0.741894172080883
2062	0.742000161909631
2063	0.742463522203891
2064	0.742825632429364
2065	0.743505473418342
2066	0.743495973569874
2067	0.743056201275866
2068	0.74291325639971
2069	0.742683856626189
2070	0.74225626863058
2071	0.741827094335546
2072	0.741389472522553
2073	0.740652042049332
2074	0.739938212123876
2075	0.73922529175909
2076	0.738784196252009
2077	0.738648429939458
2078	0.738015663263916
2079	0.737324027604673
2080	0.73636448568623
2081	0.736169649544275
2082	0.735841247565808
2083	0.735797202325191
2084	0.736744554085756
2085	0.737003566255666
2086	0.73679118734904
2087	0.736675144503526
2088	0.736274974806925
2089	0.736606836832961
2090	0.737261603243241
2091	0.737702966741418
2092	0.7387879362242
2093	0.739531881788717
2094	0.739685332474083
2095	0.740119447548029
2096	0.741000107662076
2097	0.741435207464749
2098	0.742044364235664
2099	0.742633281087622
2100	0.742176868825483
2101	0.740821675077013
2102	0.740351377089201
2103	0.739590468590652
2104	0.738697889919448
2105	0.738229902061955
2106	0.737663110344826
2107	0.736679893125701
2108	0.735629288334413
2109	0.73483296216966
2110	0.734024931695174
2111	0.732932085878113
2112	0.731753509892894
2113	0.730530606967255
2114	0.729558709616119
2115	0.728498171471603
2116	0.727216605604371
2117	0.726426268456888
2118	0.726912313572608
2119	0.726541243237315
2120	0.725760100976032
2121	0.72596805968667
2122	0.726940892006411
2123	0.726732116911795
2124	0.726560240831299
2125	0.726400318468297
2126	0.725612619069683
2127	0.724609439023446
2128	0.723844460464204
2129	0.722996620635706
2130	0.721579995217736
2131	0.719993938725827
2132	0.718800399808012
2133	0.717144127776015
2134	0.714391679306461
2135	0.712105323846962
2136	0.709812473138266
2137	0.708129979827365
2138	0.706024394245629
2139	0.703932189794922
2140	0.70211476891407
2141	0.699934034329895
2142	0.699140308858549
2143	0.699190403024989
2144	0.699201136067439
2145	0.699941226640251
2146	0.700742039441926
2147	0.701630679864843
2148	0.702697047806771
2149	0.704467420896656
2150	0.705802878067523
2151	0.707327106860754
2152	0.708158559981016
2153	0.708163717272693
2154	0.708831203308606
2155	0.709624211376987
2156	0.709962477869223
2157	0.71038554006164
2158	0.710875947614024
2159	0.710921186616073
2160	0.710907764666512
2161	0.711401927871941
2162	0.711882773731324
2163	0.712590528578896
2164	0.713440384404607
2165	0.714056966356074
2166	0.714757459048672
2167	0.715617794874107
2168	0.716249637425063
2169	0.7169736080336
2170	0.718194185750401
2171	0.719008817973572
2172	0.71972866993223
2173	0.720032491717827
2174	0.71977748035191
2175	0.719978786574619
2176	0.720252230862134
2177	0.720115017809868
2178	0.720280573936203
2179	0.720028703208598
2180	0.718850465884657
2181	0.718123053639807
2182	0.717471994190234
2183	0.716937337368729
2184	0.716592560968542
2185	0.716137293825764
2186	0.715742453383624
2187	0.715751811366675
2188	0.715951588146115
2189	0.716278088400578
2190	0.716986168625196
2191	0.718336094800373
2192	0.718930610059225
2193	0.719305123843041
2194	0.720286678377099
2195	0.721595397625495
2196	0.721977759800562
2197	0.722789929409787
2198	0.722574759775465
2199	0.72036980514961
2200	0.719673004976952
2201	0.719686670586026
2202	0.71911381620715
2203	0.718887510790275
2204	0.71818677867639
2205	0.716453563620623
2206	0.71546981051472
2207	0.715050047060106
2208	0.714282895199275
2209	0.713515347958057
2210	0.712867459229787
2211	0.712440305485653
2212	0.711358971164433
2213	0.709385233491709
2214	0.70875168456112
2215	0.708636126510567
2216	0.7069539724556
2217	0.705539086304374
2218	0.704520753226752
2219	0.703561142929686
2220	0.70184141255565
2221	0.700779393319475
2222	0.700463830092386
2223	0.699902560745029
2224	0.699034866223095
2225	0.69853132657287
2226	0.698938937237639
2227	0.698238214688537
2228	0.696727375263973
2229	0.695805867146512
2230	0.695101097575616
2231	0.693607217231315
2232	0.692251966231901
2233	0.690401390957912
2234	0.687120775875499
2235	0.68473154536191
2236	0.683015735489052
2237	0.680531215355653
2238	0.677626761132327
2239	0.675148278595706
2240	0.673198971758291
2241	0.670057968689741
2242	0.666108689021727
2243	0.662703692461624
2244	0.659190485241316
2245	0.655055028558612
2246	0.650088952392881
2247	0.644918058807723
2248	0.638493688492753
2249	0.630893031265842
2250	0.623692488501859
2251	0.617464225039008
2252	0.611061475935128
2253	0.604931093793633
2254	0.597340382276672
2255	0.589440486501458
2256	0.581669848471257
2257	0.572500895511607
2258	0.564318697185745
2259	0.557041610265058
2260	0.549444807465693
2261	0.541474658944716
2262	0.533997701608562
2263	0.526879420011403
2264	0.519724512276422
2265	0.512940909608311
2266	0.505587376129495
2267	0.497516202810931
2268	0.490765828185639
2269	0.484065153896503
2270	0.478056854419344
2271	0.473813692339073
2272	0.468352013567095
2273	0.462198231579658
2274	0.456713575968433
2275	0.451390632146471
2276	0.44584707576689
2277	0.441180337840452
2278	0.4352257128544
2279	0.428434776931252
2280	0.421338073920226
2281	0.413909234972713
2282	0.405501447642882
2283	0.395904588070611
2284	0.386593476830492
2285	0.376745344901837
2286	0.366523531621232
2287	0.356042835455606
2288	0.345687225734595
2289	0.334185311949728
2290	0.324099115341962
2291	0.314633937302543
2292	0.30534935227864
2293	0.296952286969866
2294	0.287885552917736
2295	0.279510918608875
2296	0.271450550439503
2297	0.262473727840113
2298	0.25508575583186
2299	0.248156908397593
2300	0.241663709815687
2301	0.234710142452322
2302	0.228322036989936
2303	0.222561356426741
2304	0.215885406613907
2305	0.211645635128097
2306	0.2095154081544
2307	0.207318988959073
2308	0.205475150226091
2309	0.205211310786837
2310	0.20555972852713
2311	0.208480724788705
2312	0.214019141339398
2313	0.21912436611144
2314	0.226553110970769
2315	0.232773232747436
2316	0.238548126295299
2317	0.244618783686215
2318	0.251120208796662
2319	0.257085800258313
2320	0.263430667040519
2321	0.268233753151249
2322	0.27189886462988
2323	0.275437488808639
2324	0.277800259832847
2325	0.280283959137042
2326	0.283056667844184
2327	0.285029185133602
2328	0.285661732904497
2329	0.287285635938998
2330	0.289591149982824
2331	0.29058129054509
2332	0.290603176713441
2333	0.291870344289648
2334	0.293573962925053
2335	0.293729035314708
2336	0.293764972372694
2337	0.294611970188795
2338	0.293876932214631
2339	0.294067635852228
2340	0.295985878320744
2341	0.297714816300234
2342	0.298697571431379
2343	0.300630950061321
2344	0.304913674316244
2345	0.307076411847463
2346	0.30839657661811
2347	0.309274669670171
2348	0.309327806438214
[truncated: 152 more rows]
